# Supplementary material for: Fusion-positive rhabdomyosarcoma oncofusions share a common interactome
Source: Nat Commun. 2026 May 28;17:6933. doi: 10.1038/s41467-026-73749-y (PMC13389464; doi:10.1038/s41467-026-73749-y)
Supplement: Supplementary file 3 — Supplementary Dataset 1 [file 41467_2026_73749_MOESM3_ESM.xlsx]

## Sheet: Column Descriptions
Protein accession - from the uniprot
Description – from uniprot
Peptides– number of identified peptides for that protein.
PD_Detected_Peptides – indicates how many peptide quant measurments were made within a sample
CV – caluculated % coefficient of variation within a group
FC – fold change
Pvalue – heterosedastic two tailed t.test of log2 expression values

## Sheet: P3F1 v Turbo
Accession	Description	Peptides	PD_Detected_Peptides	Unique	P3F1-TurboV5 s1 Normalized	P3F1-TurboV5 s2 Normalized	P3F1-TurboV5 s3 Normalized	TurboV5-NLS s1 Normalized	TurboV5-NLS s2 Normalized	TurboV5-NLS s3 Normalized	68108_1 SPQC Normalized	68108_2 SPQC Normalized	68108_3 SPQC Normalized	P3F1-TurboV5 v TurboV5-NLS FoldChange	P3F1-TurboV5 v TurboV5-NLS p-value
Q09472	Histone acetyltransferase p300 OS=Homo sapiens OX=9606 GN=EP300 PE=1 SV=2	39	38.39.39.10.9.12	39	1.02145e+08	1.05579e+08	9.88919e+07	395466	476448	494987	3.20184e+07	3.16492e+07	3.36824e+07	224.314	6.03668e-05
Q96RN5	Mediator of RNA polymerase II transcription subunit 15 OS=Homo sapiens OX=9606 GN=MED15 PE=1 SV=2	16	16.16.16.2.5.5	16	2.84294e+07	2.9558e+07	2.97939e+07	204701	128096	204307	9.49629e+06	1.03237e+07	9.55773e+06	163.435	0.000847659
P05166	Propionyl-CoA carboxylase beta chain, mitochondrial OS=Homo sapiens OX=9606 GN=PCCB PE=1 SV=3	25	25.25.25.11.12.14	25	1.18912e+08	9.14279e+07	1.11856e+08	646881	775276	732596	3.3249e+07	3.3022e+07	3.26101e+07	149.528	3.39359e-06
Q9H0C5	BTB/POZ domain-containing protein 1 OS=Homo sapiens OX=9606 GN=BTBD1 PE=1 SV=1	2	2.2.2.-.-.-	2	638462	589998	514727	7891.32	2416.25	3244.59	271433	250757	261563	128.628	0.00407589
P0CG30	Glutathione S-transferase theta-2B OS=Homo sapiens OX=9606 GN=GSTT2B PE=1 SV=1	2	2.2.2.1.1.1	2	568165	581654	602098	4670.63	4751.02	4521.39	215807	213534	227380	125.648	3.87389e-09
Q86SE9	Polycomb group RING finger protein 5 OS=Homo sapiens OX=9606 GN=PCGF5 PE=1 SV=1	1	1.1.1.-.-.-	1	220737	207527	200080	2113.63	2198.2	1159.19	55514.1	63549.9	82771.7	114.849	0.00157696
Q92793	CREB-binding protein OS=Homo sapiens OX=9606 GN=CREBBP PE=1 SV=3	77	76.76.75.31.27.30	46	2.45059e+08	2.64352e+08	2.38236e+08	2.42801e+06	2.78228e+06	2.10676e+06	8.06104e+07	7.85108e+07	7.9787e+07	102.179	5.16036e-05
P36954	DNA-directed RNA polymerase II subunit RPB9 OS=Homo sapiens OX=9606 GN=POLR2I PE=1 SV=1	1	1.1.1.-.-.1	1	176727	235239	275208	1111.72	1465.27	4169.33	123496	105165	143644	101.859	0.00381472
Q96H12	Myb/SANT-like DNA-binding domain-containing protein 3 OS=Homo sapiens OX=9606 GN=MSANTD3 PE=1 SV=1	1	1.1.1.-.-.-	1	230323	208996	257454	3583.92	1735.62	1693.02	85092.5	102291	86844.3	99.3605	0.00172622
P05165	Propionyl-CoA carboxylase alpha chain, mitochondrial OS=Homo sapiens OX=9606 GN=PCCA PE=1 SV=4	51	51.50.51.24.25.24	51	2.49299e+08	2.39676e+08	2.5819e+08	2.49596e+06	2.37513e+06	3.27674e+06	7.98821e+07	8.0569e+07	8.06229e+07	91.7011	0.000287624
Q9ULJ6	Zinc finger MIZ domain-containing protein 1 OS=Homo sapiens OX=9606 GN=ZMIZ1 PE=1 SV=3	2	2.2.2.-.1.-	2	1.53127e+06	1.50023e+06	1.45575e+06	5576.31	42498.6	2106.86	662742	531451	654204	89.4198	0.0273401
Q9Y3Y4	Pygopus homolog 1 OS=Homo sapiens OX=9606 GN=PYGO1 PE=1 SV=2	5	5.5.5.-.-.-	5	1.31067e+06	1.56667e+06	1.28148e+06	14062.8	15738.6	17008.7	420039	487708	390497	88.8447	9.27895e-07
Q15596	Nuclear receptor coactivator 2 OS=Homo sapiens OX=9606 GN=NCOA2 PE=1 SV=2	31	30.30.31.9.9.12	31	4.3338e+07	4.81113e+07	4.31145e+07	543307	514721	574832	1.46378e+07	1.45368e+07	1.47405e+07	82.4099	9.90255e-08
Q13085	Acetyl-CoA carboxylase 1 OS=Homo sapiens OX=9606 GN=ACACA PE=1 SV=2	146	145.146.146.74.78.74	130	5.594e+08	4.95912e+08	5.57955e+08	6.50396e+06	6.57658e+06	6.99995e+06	1.67112e+08	1.65113e+08	1.6916e+08	80.3401	1.24308e-06
P42025	Beta-centractin OS=Homo sapiens OX=9606 GN=ACTR1B PE=1 SV=1	1	1.1.1.-.-.-	1	99425.3	194077	266658	1508.76	4642.22	956.796	61414.9	59997.8	49524.8	78.8096	0.00254705
O94822	E3 ubiquitin-protein ligase listerin OS=Homo sapiens OX=9606 GN=LTN1 PE=1 SV=6	2	2.2.2.-.1.-	2	208560	250546	314608	5916.54	2286.49	1763.66	266567	234339	233781	77.6299	0.00357486
Q01826	DNA-binding protein SATB1 OS=Homo sapiens OX=9606 GN=SATB1 PE=1 SV=1	8	8.8.7.-.-.1	7	2.22195e+06	1.97271e+06	2.22471e+06	23609.3	21230.9	41470.6	559661	420907	469278	74.375	0.00166522
Q9NWU5	39S ribosomal protein L22, mitochondrial OS=Homo sapiens OX=9606 GN=MRPL22 PE=1 SV=1	1	1.1.1.1.-.-	1	128636	129877	132141	1075.94	3344.49	1030.73	7459.34	4661.28	4891.21	71.6643	0.00745678
O75340	Programmed cell death protein 6 OS=Homo sapiens OX=9606 GN=PDCD6 PE=1 SV=1	1	1.-.1.-.-.-	1	137165	141435	212091	2562.11	1806.7	2752.9	78379.7	95841.8	47335.6	68.9008	2.60639e-05
O15020	Spectrin beta chain, non-erythrocytic 2 OS=Homo sapiens OX=9606 GN=SPTBN2 PE=1 SV=3	1	1.1.1.-.1.-	1	244464	97349.3	69796.6	1641.26	2472.02	1946.26	91674	116498	92191.9	67.9275	0.00475325
Q9H2Z4	Homeobox protein Nkx-2.4 OS=Homo sapiens OX=9606 GN=NKX2-4 PE=3 SV=3	1	1.1.1.-.-.-	1	189626	239378	216077	2417.48	1161.85	6139.35	106277	86728.9	100864	66.3754	0.0105397
Q04726	Transducin-like enhancer protein 3 OS=Homo sapiens OX=9606 GN=TLE3 PE=1 SV=2	23	22.23.22.6.5.7	16	2.42459e+07	2.57146e+07	2.35411e+07	417845	344628	477953	7.34568e+06	7.29977e+06	8.09038e+06	59.2551	0.000234772
Q04727	Transducin-like enhancer protein 4 OS=Homo sapiens OX=9606 GN=TLE4 PE=1 SV=3	4	4.4.4.1.-.1	4	1.39345e+06	1.13108e+06	1.12744e+06	20857.1	24038.8	19362.7	436350	498829	439513	56.8325	1.99043e-06
Q9HCC0	Methylcrotonoyl-CoA carboxylase beta chain, mitochondrial OS=Homo sapiens OX=9606 GN=MCCC2 PE=1 SV=1	30	30.30.28.14.17.17	30	1.00612e+08	5.72513e+07	6.12101e+07	1.45028e+06	1.37946e+06	1.26939e+06	2.26678e+07	2.22102e+07	2.18344e+07	53.444	0.00134326
P11498	Pyruvate carboxylase, mitochondrial OS=Homo sapiens OX=9606 GN=PC PE=1 SV=2	100	100.99.98.68.76.76	100	2.29217e+09	2.37983e+09	2.22741e+09	4.12233e+07	3.98385e+07	5.00901e+07	7.25166e+08	7.11879e+08	7.29807e+08	52.6062	0.00013467
Q14764	Major vault protein OS=Homo sapiens OX=9606 GN=MVP PE=1 SV=4	2	2.2.2.2.2.2	2	5.23273e+06	4.59192e+06	8.31706e+06	97629.3	93833.3	163206	1.80727e+06	1.8681e+06	1.92612e+06	51.1512	0.000100667
P49257	Protein ERGIC-53 OS=Homo sapiens OX=9606 GN=LMAN1 PE=1 SV=2	2	2.2.1.-.1.-	2	252256	276344	255723	6955.51	5009.81	4069.59	135086	118183	85275.5	48.9135	0.00117085
P00505	Aspartate aminotransferase, mitochondrial OS=Homo sapiens OX=9606 GN=GOT2 PE=1 SV=3	1	1.1.1.-.-.-	1	182346	156120	177026	3876.75	3457.24	3876.84	58941.1	35043.4	83533.4	45.9815	6.72316e-07
Q5H9L2	Transcription elongation factor A protein-like 5 OS=Homo sapiens OX=9606 GN=TCEAL5 PE=1 SV=1	1	-.1.1.-.-.-	1	168817	131367	161052	2334.65	2356.96	5403.81	1251.37	2969.54	2310.71	45.6877	0.00303639
O15379	Histone deacetylase 3 OS=Homo sapiens OX=9606 GN=HDAC3 PE=1 SV=2	7	7.7.7.1.3.3	7	6.25179e+06	3.15399e+06	2.75931e+06	95192.4	87623.6	85002.6	1.39369e+06	1.50644e+06	1.45933e+06	45.4229	0.00399187
Q86XN7	Proline and serine-rich protein 1 OS=Homo sapiens OX=9606 GN=PROSER1 PE=1 SV=2	7	6.7.6.2.3.2	7	3.77179e+06	3.82533e+06	4.09927e+06	91207.3	95004.7	73227.2	1.02953e+06	1.03058e+06	1.03269e+06	45.0833	0.00014308
P56537	Eukaryotic translation initiation factor 6 OS=Homo sapiens OX=9606 GN=EIF6 PE=1 SV=1	1	1.1.1.-.-.-	1	317086	185638	115964	6002.24	3392.79	5017.37	139541	118124	127800	42.9274	0.00117216
O43151	Methylcytosine dioxygenase TET3 OS=Homo sapiens OX=9606 GN=TET3 PE=1 SV=3	9	9.9.9.-.-.1	9	1.15821e+06	1.32532e+06	1.06438e+06	24113.2	29390.3	31642	425840	387420	378803	41.6689	5.92515e-06
O14686	Histone-lysine N-methyltransferase 2D OS=Homo sapiens OX=9606 GN=KMT2D PE=1 SV=2	110	109.109.109.43.43.43	107	1.31523e+08	1.22004e+08	1.18163e+08	3.02045e+06	2.85091e+06	3.32294e+06	4.20842e+07	4.1749e+07	4.20304e+07	40.4262	9.89544e-07
Q13445	Transmembrane emp24 domain-containing protein 1 OS=Homo sapiens OX=9606 GN=TMED1 PE=1 SV=1	1	1.1.1.1.1.1	1	347892	366806	311922	9042.77	10182.5	6923.49	110087	110709	101894	39.2607	0.000186982
Q9BYV9	Transcription regulator protein BACH2 OS=Homo sapiens OX=9606 GN=BACH2 PE=1 SV=1	2	2.2.2.-.-.-	2	236055	185039	154457	8647.09	2239.52	4151.17	10472.8	56673.9	14189.7	38.2737	0.0063235
P50502	Hsc70-interacting protein OS=Homo sapiens OX=9606 GN=ST13 PE=1 SV=2	2	2.2.-.1.1.1	2	292208	276322	251851	7300.22	9120.53	5631.33	18305.6	15529.4	11008.3	37.202	0.000615182
Q96RQ3	Methylcrotonoyl-CoA carboxylase subunit alpha, mitochondrial OS=Homo sapiens OX=9606 GN=MCCC1 PE=1 SV=3	43	43.41.43.28.28.28	43	4.49878e+08	5.07865e+08	4.88198e+08	1.22643e+07	1.60999e+07	1.07633e+07	1.5515e+08	1.57398e+08	1.52826e+08	36.9546	0.000447009
Q9UPW6	DNA-binding protein SATB2 OS=Homo sapiens OX=9606 GN=SATB2 PE=1 SV=2	4	4.4.4.-.1.-	4	593413	566167	435940	8588.69	25322.8	9332.3	96009.6	73610.5	77826.4	36.8959	0.005581
P19484	Transcription factor EB OS=Homo sapiens OX=9606 GN=TFEB PE=1 SV=3	5	5.5.5.2.2.1	4	910178	888662	893703	12321.1	40280.4	21542.1	269684	321361	299163	36.3153	0.00838774
P20908	Collagen alpha-1(V) chain OS=Homo sapiens OX=9606 GN=COL5A1 PE=1 SV=3	3	3.2.2.-.-.-	3	338959	248076	279521	9816.09	9065.34	6700.13	104038	71873.7	100065	33.8743	2.89988e-05
O15350	Tumor protein p73 OS=Homo sapiens OX=9606 GN=TP73 PE=1 SV=1	8	8.8.8.-.1.2	8	1.50383e+06	1.62361e+06	1.62347e+06	17880.8	47103.1	81300	386432	418614	428369	32.4773	0.0141261
Q9Y6Q9	Nuclear receptor coactivator 3 OS=Homo sapiens OX=9606 GN=NCOA3 PE=1 SV=1	39	39.39.38.21.17.16	39	4.17466e+07	4.42203e+07	4.04656e+07	1.39551e+06	1.3121e+06	1.23681e+06	1.41014e+07	1.4927e+07	1.41807e+07	32.0535	4.0229e-07
Q15788	Nuclear receptor coactivator 1 OS=Homo sapiens OX=9606 GN=NCOA1 PE=1 SV=3	43	41.43.43.19.17.22	43	9.08188e+07	9.60932e+07	9.24449e+07	3.10367e+06	2.88386e+06	2.87201e+06	3.04234e+07	2.76057e+07	2.85592e+07	31.5317	2.51081e-07
O75531	Barrier-to-autointegration factor OS=Homo sapiens OX=9606 GN=BANF1 PE=1 SV=1	2	1.2.2.-.-.-	2	181137	136224	293324	7230.58	5876.21	6283.64	70085.8	41755.3	48263.4	31.4941	0.00255609
O15550	Lysine-specific demethylase 6A OS=Homo sapiens OX=9606 GN=KDM6A PE=1 SV=2	39	38.39.38.17.17.16	25	3.93016e+07	3.6774e+07	3.45043e+07	1.16586e+06	1.1094e+06	1.31416e+06	1.23804e+07	1.19907e+07	1.22669e+07	30.8071	1.60784e-06
Q8TE76	MORC family CW-type zinc finger protein 4 OS=Homo sapiens OX=9606 GN=MORC4 PE=1 SV=2	7	6.7.7.3.3.2	7	1.65051e+06	1.76526e+06	1.5799e+06	66142.7	58991.6	41422.7	511804	501820	563097	29.9937	0.00105994
P12757	Ski-like protein OS=Homo sapiens OX=9606 GN=SKIL PE=1 SV=2	1	1.1.1.-.-.1	1	84149.2	74569	45456.8	1526.54	2882.09	2457.13	22139.4	18695.8	21640.8	29.7382	0.00022487
P46940	Ras GTPase-activating-like protein IQGAP1 OS=Homo sapiens OX=9606 GN=IQGAP1 PE=1 SV=1	6	6.6.6.5.5.5	6	1.3209e+07	1.3782e+07	1.45007e+07	386655	521179	508779	5.05141e+06	5.31469e+06	4.88575e+06	29.2894	0.000353663
P48436	Transcription factor SOX-9 OS=Homo sapiens OX=9606 GN=SOX9 PE=1 SV=1	2	2.2.2.-.-.1	2	338926	415494	385906	4829.69	2680	32998.3	72420.3	55817.4	131168	28.1506	0.0347579
Q86UU0	B-cell CLL/lymphoma 9-like protein OS=Homo sapiens OX=9606 GN=BCL9L PE=1 SV=1	30	30.29.28.12.11.12	30	1.75226e+07	1.79945e+07	1.50413e+07	605202	661628	554104	5.28814e+06	5.4194e+06	5.21733e+06	27.7651	1.75172e-06
O15409	Forkhead box protein P2 OS=Homo sapiens OX=9606 GN=FOXP2 PE=1 SV=2	3	3.3.3.2.2.2	3	278148	278924	269892	12187.2	7318.33	11526.8	99003.3	99662.8	95221	26.6485	0.00229254
Q15911	Zinc finger homeobox protein 3 OS=Homo sapiens OX=9606 GN=ZFHX3 PE=1 SV=2	8	8.8.8.3.2.4	5	1.39568e+06	1.4035e+06	1.17905e+06	71715.3	33490.3	46062.9	477927	507349	501773	26.2991	0.00276109
Q9HCM7	Fibrosin-1-like protein OS=Homo sapiens OX=9606 GN=FBRSL1 PE=1 SV=4	8	7.8.7.3.5.5	8	1.59609e+06	1.6225e+06	1.57647e+06	36735.2	66952.5	80912.1	567249	589492	641071	25.9754	0.00508831
P81877	Single-stranded DNA-binding protein 2 OS=Homo sapiens OX=9606 GN=SSBP2 PE=1 SV=2	6	6.6.6.4.3.2	3	5.26713e+06	5.66145e+06	5.40525e+06	217133	217856	195644	1.67653e+06	1.89982e+06	1.83777e+06	25.9007	1.76753e-06
Q9BY32	Inosine triphosphate pyrophosphatase OS=Homo sapiens OX=9606 GN=ITPA PE=1 SV=2	3	2.3.3.1.2.1	3	676717	651289	862551	19273.6	44325.5	21623.6	89952.9	104033	89583	25.7039	0.00306536
P57073	Transcription factor SOX-8 OS=Homo sapiens OX=9606 GN=SOX8 PE=2 SV=1	12	12.12.12.6.6.8	7	1.50733e+07	1.42178e+07	1.34114e+07	535319	550866	586928	5.76632e+06	5.46422e+06	3.90752e+06	25.5228	3.34899e-07
Q96RK0	Protein capicua homolog OS=Homo sapiens OX=9606 GN=CIC PE=1 SV=2	25	25.25.25.10.7.8	25	1.33601e+07	1.28085e+07	1.18907e+07	473866	521021	501235	3.33123e+06	3.71703e+06	3.72784e+06	25.4386	3.4621e-07
Q08117	TLE family member 5 OS=Homo sapiens OX=9606 GN=TLE5 PE=1 SV=4	2	2.2.2.1.1.-	2	1.44344e+06	1.49764e+06	1.5504e+06	48539.2	75418	53332.2	262681	298035	284617	25.3341	0.00136725
Q9Y651	Transcription factor SOX-21 OS=Homo sapiens OX=9606 GN=SOX21 PE=2 SV=1	1	1.1.1.1.-.1	1	476882	475610	422265	12947	19456.2	23604.9	164553	171698	163787	24.5457	0.00200418
Q13495	Mastermind-like domain-containing protein 1 OS=Homo sapiens OX=9606 GN=MAMLD1 PE=1 SV=2	10	10.10.10.6.2.3	10	4.28067e+06	4.68173e+06	4.75779e+06	195719	161513	205318	1.78848e+06	1.84616e+06	1.91611e+06	24.3893	6.59754e-05
Q8NFD5	AT-rich interactive domain-containing protein 1B OS=Homo sapiens OX=9606 GN=ARID1B PE=1 SV=2	60	60.60.60.34.36.36	60	9.20921e+07	9.73353e+07	8.45333e+07	3.8593e+06	3.82642e+06	3.71374e+06	3.25383e+07	3.23419e+07	3.21082e+07	24.0328	5.65557e-05
Q9BX70	BTB/POZ domain-containing protein 2 OS=Homo sapiens OX=9606 GN=BTBD2 PE=1 SV=1	5	5.5.5.2.3.2	3	1.82404e+06	1.53737e+06	1.34422e+06	67559.8	71339.6	57703.2	444389	505211	422671	23.9348	1.92794e-05
P0C7T5	Ataxin-1-like OS=Homo sapiens OX=9606 GN=ATXN1L PE=1 SV=1	17	17.17.17.7.8.7	17	1.0718e+07	9.2699e+06	9.45463e+06	370967	377438	489720	3.05727e+06	2.87085e+06	2.94105e+06	23.7799	7.73549e-05
Q12778	Forkhead box protein O1 OS=Homo sapiens OX=9606 GN=FOXO1 PE=1 SV=2	16	16.14.15.11.9.12	14	3.24137e+07	3.54176e+07	3.62546e+07	1.56017e+06	1.427e+06	1.48815e+06	1.18893e+07	1.24228e+07	1.17451e+07	23.2578	5.02088e-07
Q92585	Mastermind-like protein 1 OS=Homo sapiens OX=9606 GN=MAML1 PE=1 SV=3	19	19.19.19.8.12.8	19	1.47189e+07	1.55827e+07	1.46815e+07	596013	682202	673766	5.65845e+06	5.3356e+06	5.36246e+06	23.0449	1.54948e-05
Q13948	Protein CASP OS=Homo sapiens OX=9606 GN=CUX1 PE=1 SV=2	1	1.1.1.-.1.-	1	307588	291306	282445	2358.77	30266.9	5807.72	94699.8	109374	108376	22.9316	0.0388459
Q86UP3	Zinc finger homeobox protein 4 OS=Homo sapiens OX=9606 GN=ZFHX4 PE=1 SV=1	3	3.3.3.1.-.1	3	245936	260685	228117	9862.52	9213.79	14817.9	93383.5	91645.2	95616.1	21.6774	0.00130582
Q9HCS7	Pre-mRNA-splicing factor SYF1 OS=Homo sapiens OX=9606 GN=XAB2 PE=1 SV=2	45	45.45.45.35.35.33	45	1.21983e+08	1.12344e+08	1.21798e+08	5.67696e+06	5.17869e+06	5.81151e+06	4.0368e+07	4.19833e+07	4.30857e+07	21.3669	5.67789e-07
Q9BZK7	F-box-like/WD repeat-containing protein TBL1XR1 OS=Homo sapiens OX=9606 GN=TBL1XR1 PE=1 SV=1	20	19.20.19.13.14.15	16	1.17957e+08	1.28618e+08	1.30164e+08	6.51926e+06	5.80889e+06	5.86244e+06	4.45508e+07	4.396e+07	4.3748e+07	20.7107	5.55988e-07
O95084	Serine protease 23 OS=Homo sapiens OX=9606 GN=PRSS23 PE=1 SV=1	2	1.1.2.1.1.1	2	160512	114654	128873	5856.6	7895.8	5893.91	66095.5	68618.3	66864.1	20.5656	2.67369e-05
Q9BWG4	Single-stranded DNA-binding protein 4 OS=Homo sapiens OX=9606 GN=SSBP4 PE=1 SV=1	3	3.3.3.2.3.2	3	1.03403e+06	1.06653e+06	1.04479e+06	55393.9	62440.4	38759.2	280376	295936	276216	20.0861	0.00216592
Q9Y618	Nuclear receptor corepressor 2 OS=Homo sapiens OX=9606 GN=NCOR2 PE=1 SV=3	121	119.119.120.77.86.86	117	3.06457e+08	3.14081e+08	2.9643e+08	1.50575e+07	1.59008e+07	1.47375e+07	1.09824e+08	1.06992e+08	1.10415e+08	20.0668	1.43379e-07
Q5VZL5	Zinc finger MYM-type protein 4 OS=Homo sapiens OX=9606 GN=ZMYM4 PE=1 SV=1	14	14.14.14.11.13.12	13	4.2934e+07	4.52843e+07	4.49917e+07	2.16502e+06	2.02083e+06	2.45284e+06	1.67777e+07	1.63059e+07	1.6693e+07	20.0657	0.000126344
Q13227	G protein pathway suppressor 2 OS=Homo sapiens OX=9606 GN=GPS2 PE=1 SV=3	10	10.10.10.7.8.7	10	2.62587e+07	2.80004e+07	2.65331e+07	1.33011e+06	1.51846e+06	1.21256e+06	9.40275e+06	9.40199e+06	9.0559e+06	19.894	0.000167216
P15173	Myogenin OS=Homo sapiens OX=9606 GN=MYOG PE=1 SV=2	1	1.1.1.-.1.-	1	97547.5	106309	82899	2005.89	11204.5	1272.44	39014.5	34656.6	43497.8	19.7997	0.0338541
Q9BRQ0	Pygopus homolog 2 OS=Homo sapiens OX=9606 GN=PYGO2 PE=1 SV=2	4	4.4.4.1.1.2	4	3.87018e+06	3.68941e+06	3.31336e+06	153308	142809	255996	1.23889e+06	1.27767e+06	1.39702e+06	19.6934	0.00234328
P23760	Paired box protein Pax-3 OS=Homo sapiens OX=9606 GN=PAX3 PE=1 SV=2	25	25.25.25.21.18.19	25	8.80722e+07	9.66092e+07	9.30298e+07	4.71974e+06	4.82288e+06	4.65844e+06	3.45217e+07	3.44913e+07	3.37296e+07	19.5557	1.06174e-05
Q3KNV8	Polycomb group RING finger protein 3 OS=Homo sapiens OX=9606 GN=PCGF3 PE=1 SV=1	4	4.4.4.2.2.2	4	1.48168e+06	1.27821e+06	1.23927e+06	57819.1	74455.7	73341.3	636881	449499	506472	19.4497	2.34657e-05
Q07065	Cytoskeleton-associated protein 4 OS=Homo sapiens OX=9606 GN=CKAP4 PE=1 SV=2	65	64.65.64.48.46.50	65	4.64851e+08	3.69056e+08	5.15051e+08	2.27624e+07	2.53902e+07	2.13356e+07	1.62468e+08	1.61636e+08	1.58912e+08	19.4128	0.000117777
Q9UIU6	Homeobox protein SIX4 OS=Homo sapiens OX=9606 GN=SIX4 PE=1 SV=2	10	10.10.10.5.3.5	10	3.92241e+06	3.97361e+06	3.85606e+06	217605	180890	213627	1.14255e+06	1.17914e+06	1.1599e+06	19.1989	0.000303455
Q9H8W5	Tripartite motif-containing protein 45 OS=Homo sapiens OX=9606 GN=TRIM45 PE=1 SV=2	2	1.2.1.-.-.-	2	135971	180471	124088	7377.58	10198.9	5469.57	147030	212266	202362	19.1152	0.000427236
P48449	Lanosterol synthase OS=Homo sapiens OX=9606 GN=LSS PE=1 SV=1	2	2.2.2.1.1.1	2	122182	137843	117258	9157.3	6716.2	4027.83	4733.85	51500.7	7818.54	18.9576	0.00487541
Q8IWU5	Extracellular sulfatase Sulf-2 OS=Homo sapiens OX=9606 GN=SULF2 PE=1 SV=1	22	22.22.22.16.16.18	22	3.23453e+07	3.2979e+07	3.05417e+07	1.70684e+06	1.64519e+06	1.70931e+06	1.07519e+07	1.11248e+07	1.15701e+07	18.9409	1.13475e-06
Q9P267	Methyl-CpG-binding domain protein 5 OS=Homo sapiens OX=9606 GN=MBD5 PE=1 SV=3	3	2.3.3.1.1.1	3	226472	301339	285019	14204.7	12203.7	16710.5	113964	84486.8	111307	18.8509	2.03026e-05
O95677	Eyes absent homolog 4 OS=Homo sapiens OX=9606 GN=EYA4 PE=1 SV=2	8	8.8.8.6.6.7	5	4.27088e+06	4.54018e+06	4.1937e+06	243950	244131	212332	1.70304e+06	1.73723e+06	1.67175e+06	18.5673	1.26009e-05
Q96PN7	Transcriptional-regulating factor 1 OS=Homo sapiens OX=9606 GN=TRERF1 PE=1 SV=1	10	10.10.9.6.4.4	10	2.39259e+06	2.67723e+06	2.4622e+06	141043	170838	102960	662604	671763	679424	18.1564	0.00166775
O15397	Importin-8 OS=Homo sapiens OX=9606 GN=IPO8 PE=1 SV=2	8	8.8.8.6.4.6	8	2.31186e+06	2.41838e+06	2.15599e+06	140418	109737	134728	561484	614809	657062	17.8917	0.000104872
Q9ULK5	Vang-like protein 2 OS=Homo sapiens OX=9606 GN=VANGL2 PE=1 SV=2	21	21.21.21.14.13.16	21	3.89084e+07	3.79775e+07	3.66356e+07	2.1975e+06	2.08451e+06	2.07197e+06	1.16774e+07	1.16289e+07	1.16428e+07	17.8662	3.96591e-08
P12694	2-oxoisovalerate dehydrogenase subunit alpha, mitochondrial OS=Homo sapiens OX=9606 GN=BCKDHA PE=1 SV=2	13	13.13.13.6.6.4	13	5.45958e+06	3.05252e+06	3.28964e+06	235148	211074	247788	1.42773e+06	1.47339e+06	1.4497e+06	17.0052	0.00263714
Q9UNM6	26S proteasome non-ATPase regulatory subunit 13 OS=Homo sapiens OX=9606 GN=PSMD13 PE=1 SV=2	1	1.-.-.-.-.1	1	97598.9	3036.86	1832.15	1996.12	2868.25	1259.68	3186.97	1566.21	2289.08	16.7321	0.368091
Q8WVS4	WD repeat-containing protein 60 OS=Homo sapiens OX=9606 GN=WDR60 PE=1 SV=3	10	10.10.10.4.4.4	10	1.7366e+06	1.38097e+06	1.90249e+06	96652.6	92088.5	112639	712937	733519	679383	16.6569	5.84669e-05
Q04724	Transducin-like enhancer protein 1 OS=Homo sapiens OX=9606 GN=TLE1 PE=1 SV=2	9	9.9.9.5.5.4	6	9.42538e+06	1.1094e+07	9.9793e+06	625529	593601	614774	3.51909e+06	3.76248e+06	3.68806e+06	16.6305	8.15146e-05
Q9H7S9	Zinc finger protein 703 OS=Homo sapiens OX=9606 GN=ZNF703 PE=1 SV=1	4	4.4.4.2.3.3	4	568189	795001	798551	39683.8	43017.9	48595.9	276272	257918	316660	16.4644	0.000199577
O00512	B-cell CLL/lymphoma 9 protein OS=Homo sapiens OX=9606 GN=BCL9 PE=1 SV=4	34	34.33.34.10.11.8	34	3.03346e+07	3.11661e+07	2.77869e+07	1.81971e+06	2.02204e+06	1.59941e+06	1.05257e+07	1.06227e+07	1.0597e+07	16.4097	4.69302e-05
Q8NF64	Zinc finger MIZ domain-containing protein 2 OS=Homo sapiens OX=9606 GN=ZMIZ2 PE=1 SV=2	10	10.10.10.9.6.8	5	9.47373e+06	1.11229e+07	9.17823e+06	660215	602276	630711	3.54385e+06	3.35619e+06	3.40393e+06	15.7272	5.71689e-05
Q9BWW4	Single-stranded DNA-binding protein 3 OS=Homo sapiens OX=9606 GN=SSBP3 PE=1 SV=1	2	2.2.2.1.2.2	2	203251	213387	191643	11718.8	14806.1	13654.3	71007	73921.2	77784.6	15.1392	8.25231e-05
O60907	F-box-like/WD repeat-containing protein TBL1X OS=Homo sapiens OX=9606 GN=TBL1X PE=1 SV=3	2	2.2.2.-.-.1	2	428430	444012	410608	3535.94	7117.22	74990.7	158752	76822.5	132754	14.9812	0.061662
O95822	Malonyl-CoA decarboxylase, mitochondrial OS=Homo sapiens OX=9606 GN=MLYCD PE=1 SV=3	3	3.3.3.1.1.2	3	349070	225829	272809	20918.7	20017.3	17790.2	76708.3	74944.9	83086.5	14.4349	0.000706134
Q6STE5	SWI/SNF-related matrix-associated actin-dependent regulator of chromatin subfamily D member 3 OS=Homo sapiens OX=9606 GN=SMARCD3 PE=1 SV=1	48	48.48.48.40.39.42	31	4.25214e+08	4.7429e+08	4.41678e+08	3.09159e+07	3.18742e+07	3.16766e+07	1.61115e+08	1.57481e+08	1.54389e+08	14.1974	4.59882e-05
Q9UNN5	FAS-associated factor 1 OS=Homo sapiens OX=9606 GN=FAF1 PE=1 SV=2	3	3.3.3.2.2.2	3	235365	163504	181062	16008.9	11031.9	14105.1	99940.3	73016.7	87251.4	14.0945	6.743e-05
Q8NEZ4	Histone-lysine N-methyltransferase 2C OS=Homo sapiens OX=9606 GN=KMT2C PE=1 SV=3	67	67.66.67.28.32.34	67	3.603e+07	3.79638e+07	3.65743e+07	2.70444e+06	2.58591e+06	2.59454e+06	1.29346e+07	1.29226e+07	1.28854e+07	14.0228	2.7097e-08
Q14686	Nuclear receptor coactivator 6 OS=Homo sapiens OX=9606 GN=NCOA6 PE=1 SV=3	24	24.24.24.17.15.16	24	2.42622e+07	2.35862e+07	2.33334e+07	1.73157e+06	1.79969e+06	1.54789e+06	8.56891e+06	8.7387e+06	8.29002e+06	14.0145	0.000129099
P35712	Transcription factor SOX-6 OS=Homo sapiens OX=9606 GN=SOX6 PE=1 SV=3	25	25.25.25.12.9.11	14	1.01743e+07	1.11352e+07	1.11488e+07	881879	632880	849743	3.73343e+06	3.70922e+06	3.61007e+06	13.7273	0.000758058
Q08380	Galectin-3-binding protein OS=Homo sapiens OX=9606 GN=LGALS3BP PE=1 SV=1	2	2.2.2.2.1.2	2	964798	998929	818220	73675.1	72107.2	59976.8	347837	374845	316257	13.5204	8.64922e-06
P08151	Zinc finger protein GLI1 OS=Homo sapiens OX=9606 GN=GLI1 PE=1 SV=1	7	7.7.7.4.5.4	7	916348	889588	944396	56507.1	100733	46335.2	160749	274298	251146	13.5101	0.00733097
Q99442	Translocation protein SEC62 OS=Homo sapiens OX=9606 GN=SEC62 PE=1 SV=1	7	7.7.7.4.5.4	7	1.18804e+07	4.69768e+06	1.04856e+07	611332	804037	588960	2.73563e+06	2.57507e+06	2.61343e+06	13.5026	0.00755909
P11182	Lipoamide acyltransferase component of branched-chain alpha-keto acid dehydrogenase complex, mitochondrial OS=Homo sapiens OX=9606 GN=DBT PE=1 SV=3	36	36.36.36.28.31.28	36	3.93685e+08	2.46971e+08	2.46927e+08	2.2047e+07	2.43547e+07	2.021e+07	1.05832e+08	1.06402e+08	1.09352e+08	13.3247	0.0015591
Q8IWU6	Extracellular sulfatase Sulf-1 OS=Homo sapiens OX=9606 GN=SULF1 PE=1 SV=1	11	10.11.11.7.9.7	11	4.06567e+06	4.06986e+06	4.20069e+06	247328	436888	249354	1.43409e+06	1.75147e+06	1.42008e+06	13.214	0.00501777
O14958	Calsequestrin-2 OS=Homo sapiens OX=9606 GN=CASQ2 PE=1 SV=2	7	7.7.7.7.4.7	7	3.84116e+06	3.07211e+06	3.13108e+06	273548	240841	251235	1.0582e+06	883173	991255	13.1192	6.46677e-05
O94813	Slit homolog 2 protein OS=Homo sapiens OX=9606 GN=SLIT2 PE=1 SV=1	3	3.3.3.2.3.2	3	2.96706e+06	4.6351e+06	3.03869e+06	333916	224708	253377	618632	939989	746010	13.1045	0.000209792
P61968	LIM domain transcription factor LMO4 OS=Homo sapiens OX=9606 GN=LMO4 PE=1 SV=1	2	2.2.2.2.2.1	2	988132	940518	1.02048e+06	80902.6	71930.6	74795.7	303351	271321	321000	12.9559	1.74444e-06
Q6NUN9	Zinc finger protein 746 OS=Homo sapiens OX=9606 GN=ZNF746 PE=1 SV=1	1	1.1.1.-.-.-	1	34650.7	32046.5	41577.9	3571.22	3491.93	1372.87	13605.7	11644.7	13163.4	12.8349	0.0105373
P60174	Triosephosphate isomerase OS=Homo sapiens OX=9606 GN=TPI1 PE=1 SV=3	6	6.6.4.2.2.4	6	1.96406e+06	1.98611e+06	1.20234e+06	110944	129781	161194	735281	441762	551621	12.8198	0.000495717
Q7L7X3	Serine/threonine-protein kinase TAO1 OS=Homo sapiens OX=9606 GN=TAOK1 PE=1 SV=1	84	82.84.83.70.73.69	74	4.60723e+08	4.10625e+08	4.04915e+08	3.19321e+07	3.79182e+07	2.9958e+07	1.64279e+08	1.55563e+08	1.62379e+08	12.7871	4.16722e-05
Q93074	Mediator of RNA polymerase II transcription subunit 12 OS=Homo sapiens OX=9606 GN=MED12 PE=1 SV=4	31	30.31.30.16.17.20	28	9.2272e+06	9.38452e+06	8.95563e+06	681594	716894	766146	3.24329e+06	3.05813e+06	3.16195e+06	12.7353	2.22659e-05
P50336	Protoporphyrinogen oxidase OS=Homo sapiens OX=9606 GN=PPOX PE=1 SV=1	2	1.2.2.1.-.-	2	95327.1	84163.2	71708.5	7425.38	7837.26	5400.74	25012.4	24285.7	27312.5	12.1567	0.000126143
Q8N5G2	Macoilin OS=Homo sapiens OX=9606 GN=MACO1 PE=1 SV=1	6	4.5.2.6.6.6	6	1.34525e+07	6.851e+06	9.30585e+06	819963	886471	801641	3.96725e+06	3.56494e+06	3.92474e+06	11.8056	0.00544945
Q9HAH7	Probable fibrosin-1 OS=Homo sapiens OX=9606 GN=FBRS PE=1 SV=3	8	8.8.8.7.6.7	8	6.98442e+06	7.80367e+06	6.99047e+06	556659	744073	579634	2.8135e+06	2.96453e+06	2.68517e+06	11.5821	0.000323283
Q99502	Eyes absent homolog 1 OS=Homo sapiens OX=9606 GN=EYA1 PE=1 SV=2	1	1.1.1.-.-.1	1	46539.5	50772.9	50129	3336.59	2056.58	7422.09	18814.7	17125.4	20496.9	11.5051	0.0198848
Q12946	Forkhead box protein F1 OS=Homo sapiens OX=9606 GN=FOXF1 PE=1 SV=2	5	5.5.5.2.2.3	5	804857	696429	752893	69297	64935.8	64919.5	214866	177982	199930	11.3189	1.58908e-05
Q96DT7	Zinc finger and BTB domain-containing protein 10 OS=Homo sapiens OX=9606 GN=ZBTB10 PE=1 SV=2	7	7.7.7.5.5.4	7	2.44793e+06	1.96575e+06	2.10191e+06	204796	189713	182316	991078	960046	935925	11.2956	5.69581e-05
P48960	CD97 antigen OS=Homo sapiens OX=9606 GN=CD97 PE=1 SV=4	2	2.2.2.1.2.2	2	1.17568e+06	1.45663e+06	1.74106e+06	125371	106429	155769	427823	429740	405015	11.2841	0.000106813
Q9BZE1	39S ribosomal protein L37, mitochondrial OS=Homo sapiens OX=9606 GN=MRPL37 PE=1 SV=2	2	2.2.2.2.1.2	2	2.16348e+06	2.03869e+06	1.88511e+06	192475	182266	166126	814260	800916	808617	11.2547	2.17881e-06
Q96K83	Zinc finger protein 521 OS=Homo sapiens OX=9606 GN=ZNF521 PE=1 SV=1	10	10.10.10.6.7.8	8	3.1365e+06	1.97777e+06	2.27356e+06	207637	232116	217465	1.02748e+06	936476	991664	11.2411	0.00209698
O75030	Microphthalmia-associated transcription factor OS=Homo sapiens OX=9606 GN=MITF PE=1 SV=2	1	1.1.1.1.-.1	1	88842.2	111379	101743	8079.09	8982.97	9839.43	56376.9	57073	36211	11.2248	1.18937e-05
Q04721	Neurogenic locus notch homolog protein 2 OS=Homo sapiens OX=9606 GN=NOTCH2 PE=1 SV=3	6	6.5.6.3.4.2	6	1.72622e+06	1.53307e+06	1.36544e+06	90477.1	190668	131306	548970	644871	600718	11.2128	0.00428646
P54709	Sodium/potassium-transporting ATPase subunit beta-3 OS=Homo sapiens OX=9606 GN=ATP1B3 PE=1 SV=1	2	2.2.2.1.1.1	2	251997	337416	363669	28321.3	29334.1	30501.2	42521.3	44013.6	49650.3	10.8112	0.00163136
P15121	Aldo-keto reductase family 1 member B1 OS=Homo sapiens OX=9606 GN=AKR1B1 PE=1 SV=3	3	3.3.2.1.1.2	3	151517	231158	140458	18188.2	12587	17613.8	24879.7	27457.2	28934.7	10.811	0.00038694
Q6ZRI6	Uncharacterized protein C15orf39 OS=Homo sapiens OX=9606 GN=C15orf39 PE=1 SV=3	11	11.11.11.2.3.4	11	3.88467e+06	4.19104e+06	3.71752e+06	375513	355494	367729	1.16095e+06	1.10907e+06	1.23279e+06	10.7334	1.8155e-05
O14497	AT-rich interactive domain-containing protein 1A OS=Homo sapiens OX=9606 GN=ARID1A PE=1 SV=3	80	80.80.80.56.55.58	76	2.91633e+08	2.89725e+08	2.64672e+08	1.61419e+07	3.26212e+07	3.03809e+07	1.10118e+08	1.11765e+08	1.10241e+08	10.6898	0.00754597
Q71SY5	Mediator of RNA polymerase II transcription subunit 25 OS=Homo sapiens OX=9606 GN=MED25 PE=1 SV=2	4	4.4.4.3.2.2	4	697080	739576	671027	87180.3	68003.5	42257.2	238754	266420	260641	10.675	0.00689512
Q9UN79	Transcription factor SOX-13 OS=Homo sapiens OX=9606 GN=SOX13 PE=1 SV=3	10	10.10.10.4.6.6	10	2.29878e+06	2.97731e+06	2.60813e+06	243184	252099	244521	1.10423e+06	1.00482e+06	1.07534e+06	10.6572	0.000795682
A8MZA4	Golgin subfamily A member 6-like protein 6 OS=Homo sapiens OX=9606 GN=GOLGA6L6 PE=3 SV=4	2	2.1.1.2.2.2	2	581272	626502	640499	59953.9	57842.9	55761.9	248516	250894	257289	10.6493	1.07991e-06
Q7Z353	Highly divergent homeobox OS=Homo sapiens OX=9606 GN=HDX PE=1 SV=1	8	8.8.8.6.8.5	8	1.34832e+06	1.33556e+06	1.39188e+06	140856	137717	105337	357913	438874	427527	10.6164	0.00130992
Q92552	28S ribosomal protein S27, mitochondrial OS=Homo sapiens OX=9606 GN=MRPS27 PE=1 SV=3	3	3.3.3.1.1.1	3	624226	412119	741394	53384.9	48170.9	70908.3	148957	267363	159927	10.3079	0.000782833
O15090	Zinc finger protein 536 OS=Homo sapiens OX=9606 GN=ZNF536 PE=1 SV=3	30	29.29.28.20.23.22	30	1.69517e+07	1.67547e+07	1.56514e+07	1.59316e+06	1.55452e+06	1.65067e+06	6.19124e+06	6.58769e+06	6.00947e+06	10.2864	6.87084e-07
Q96EP0	E3 ubiquitin-protein ligase RNF31 OS=Homo sapiens OX=9606 GN=RNF31 PE=1 SV=1	1	1.1.1.-.-.-	1	16038.4	12152.4	13762.9	838.196	1082.35	2170.01	12459.3	8974.53	8658.67	10.2562	0.00939352
Q92973	Transportin-1 OS=Homo sapiens OX=9606 GN=TNPO1 PE=1 SV=2	17	17.17.17.10.9.11	17	1.13334e+07	1.03416e+07	1.2137e+07	1.05178e+06	1.09177e+06	1.17917e+06	3.72903e+06	4.02499e+06	4.24089e+06	10.176	5.62926e-06
Q9Y297	F-box/WD repeat-containing protein 1A OS=Homo sapiens OX=9606 GN=BTRC PE=1 SV=1	2	2.2.2.-.1.-	1	120427	113787	128790	6338.58	26018.1	3449.47	29446	34621	25480.1	10.138	0.0459705
Q9H426	Regulating synaptic membrane exocytosis protein 4 OS=Homo sapiens OX=9606 GN=RIMS4 PE=1 SV=3	3	3.3.3.1.1.1	3	589056	539065	506633	50452.6	41472.1	71462.4	182625	208114	223694	10.0054	0.00277305
O75376	Nuclear receptor corepressor 1 OS=Homo sapiens OX=9606 GN=NCOR1 PE=1 SV=2	104	104.103.102.73.73.73	104	1.1441e+08	1.19168e+08	1.14821e+08	1.2206e+07	1.21901e+07	1.09653e+07	4.78834e+07	4.63338e+07	4.76203e+07	9.85249	4.59597e-05
Q14554	Protein disulfide-isomerase A5 OS=Homo sapiens OX=9606 GN=PDIA5 PE=1 SV=1	3	3.3.3.1.1.1	3	240073	175040	211226	21023.1	21616.8	21368.3	109650	81465.4	95021.2	9.78529	0.00151376
O00763	Acetyl-CoA carboxylase 2 OS=Homo sapiens OX=9606 GN=ACACB PE=1 SV=3	31	31.30.31.5.6.4	31	7.01505e+06	6.55402e+06	6.57039e+06	647259	674839	742424	2.32266e+06	2.31711e+06	2.32658e+06	9.75502	1.36074e-05
P40425	Pre-B-cell leukemia transcription factor 2 OS=Homo sapiens OX=9606 GN=PBX2 PE=1 SV=2	5	5.4.5.4.2.2	5	1.23093e+06	1.19667e+06	1.02167e+06	151083	102339	104857	496081	457942	453995	9.62732	0.000706382
Q9UBL3	Set1/Ash2 histone methyltransferase complex subunit ASH2 OS=Homo sapiens OX=9606 GN=ASH2L PE=1 SV=1	22	22.20.21.17.14.15	22	2.68376e+07	2.5063e+07	2.50358e+07	2.81938e+06	2.65583e+06	2.56128e+06	9.261e+06	9.51358e+06	9.90176e+06	9.57337	6.18256e-07
Q15361	Transcription termination factor 1 OS=Homo sapiens OX=9606 GN=TTF1 PE=1 SV=3	38	37.37.37.31.29.31	38	2.39813e+07	2.8986e+07	3.078e+07	3.0018e+06	3.01677e+06	2.91727e+06	1.0571e+07	1.09815e+07	1.06118e+07	9.37207	0.000936639
Q03933	Heat shock factor protein 2 OS=Homo sapiens OX=9606 GN=HSF2 PE=1 SV=1	1	1.1.1.1.1.1	1	90339.3	91176.9	83129.6	11240	8364.94	9264.44	30709.5	36925.3	36429.7	9.16702	0.000549768
Q9UPN9	E3 ubiquitin-protein ligase TRIM33 OS=Homo sapiens OX=9606 GN=TRIM33 PE=1 SV=3	24	24.24.23.18.19.19	23	1.92339e+07	2.07e+07	1.92913e+07	2.1917e+06	2.13854e+06	2.22062e+06	7.38594e+06	7.38172e+06	7.1508e+06	9.04083	7.46623e-06
P13010	X-ray repair cross-complementing protein 5 OS=Homo sapiens OX=9606 GN=XRCC5 PE=1 SV=3	45	45.44.42.37.37.36	45	2.56172e+08	1.65912e+08	1.40204e+08	2.13882e+07	1.88721e+07	2.20054e+07	7.06978e+07	7.00551e+07	7.15777e+07	9.03046	0.00444638
Q68BL8	Olfactomedin-like protein 2B OS=Homo sapiens OX=9606 GN=OLFML2B PE=2 SV=2	2	2.2.2.2.2.2	2	256483	244005	239547	27942.7	28157.3	26953.2	91175.8	106497	98934.7	8.91038	5.92891e-07
O75367	Core histone macro-H2A.1 OS=Homo sapiens OX=9606 GN=H2AFY PE=1 SV=4	7	7.7.7.2.7.2	5	3.45272e+06	2.34057e+06	1.87797e+06	126704	644067	98770.7	1.16167e+06	1.10561e+06	1.14208e+06	8.82218	0.04102
Q9UJ55	MAGE-like protein 2 OS=Homo sapiens OX=9606 GN=MAGEL2 PE=1 SV=2	15	15.15.15.11.12.11	15	1.81977e+07	1.82527e+07	1.94186e+07	2.10726e+06	2.29438e+06	1.94593e+06	6.89402e+06	7.02309e+06	7.16129e+06	8.80163	5.93194e-05
P78414	Iroquois-class homeodomain protein IRX-1 OS=Homo sapiens OX=9606 GN=IRX1 PE=2 SV=3	1	1.1.1.-.-.-	1	33396.8	42233.7	39219.6	5745.16	5346.27	1999.37	12588.3	14998.2	11172	8.77334	0.0184897
O75052	Carboxyl-terminal PDZ ligand of neuronal nitric oxide synthase protein OS=Homo sapiens OX=9606 GN=NOS1AP PE=1 SV=3	2	2.2.2.1.1.1	2	250347	212827	176777	29895.3	17561.1	25650.5	46049.2	65824.5	66537	8.75363	0.000748386
Q86U70	LIM domain-binding protein 1 OS=Homo sapiens OX=9606 GN=LDB1 PE=1 SV=2	14	14.13.14.9.9.11	14	1.92998e+07	2.06695e+07	1.81418e+07	2.42394e+06	1.95961e+06	2.29915e+06	8.21775e+06	7.2406e+06	7.51961e+06	8.69576	4.91738e-05
P26440	Isovaleryl-CoA dehydrogenase, mitochondrial OS=Homo sapiens OX=9606 GN=IVD PE=1 SV=2	4	4.4.4.3.3.2	4	915190	509303	549508	71027.5	77599.5	80257.9	286436	297405	272079	8.62442	0.00587186
Q9ULL5	Proline-rich protein 12 OS=Homo sapiens OX=9606 GN=PRR12 PE=1 SV=3	36	35.36.36.29.26.30	36	3.876e+07	4.08942e+07	4.04632e+07	4.79e+06	5.04061e+06	4.13169e+06	1.58194e+07	1.64803e+07	1.66791e+07	8.60298	0.000348839
Q9UHL9	General transcription factor II-I repeat domain-containing protein 1 OS=Homo sapiens OX=9606 GN=GTF2IRD1 PE=1 SV=1	2	2.2.2.2.1.2	2	293136	276535	303046	34862.1	33644.9	33352.8	73728.7	92338.2	80459.4	8.56783	6.84244e-06
Q92544	Transmembrane 9 superfamily member 4 OS=Homo sapiens OX=9606 GN=TM9SF4 PE=1 SV=2	2	2.2.2.1.2.1	2	102494	87136.8	61494	6725.72	14666.4	8233.99	26725.4	28172.2	33415.5	8.47647	0.00269407
Q13203	Myosin-binding protein H OS=Homo sapiens OX=9606 GN=MYBPH PE=1 SV=4	1	1.1.-.-.-.-	1	16076.7	25887.9	25166.3	2192.84	1186.46	4593.9	1945.75	1892.71	4174.62	8.41957	0.0179546
O14656	Torsin-1A OS=Homo sapiens OX=9606 GN=TOR1A PE=1 SV=1	2	2.2.1.1.-.1	2	74062.4	95526.2	103270	11025.2	9225.75	12203.7	75011.5	85687.4	84922.1	8.40738	0.000105855
Q9BTK6	PAXIP1-associated glutamate-rich protein 1 OS=Homo sapiens OX=9606 GN=PAGR1 PE=1 SV=1	6	5.5.5.2.3.3	6	1.27807e+06	1.19545e+06	1.14586e+06	129563	187897	113156	766024	699207	792711	8.40512	0.00364709
Q96S52	GPI transamidase component PIG-S OS=Homo sapiens OX=9606 GN=PIGS PE=1 SV=3	3	3.3.3.3.3.3	3	3.47461e+06	3.2306e+06	2.91868e+06	413756	384947	354354	1.07064e+06	1.02704e+06	1.05612e+06	8.34641	7.01851e-06
P61371	Insulin gene enhancer protein ISL-1 OS=Homo sapiens OX=9606 GN=ISL1 PE=1 SV=1	2	2.2.2.1.1.1	2	432732	429700	307596	51517.8	40235.1	50735.1	186503	160314	194843	8.21142	0.000211266
Q3B8N5	Prospero homeobox protein 2 OS=Homo sapiens OX=9606 GN=PROX2 PE=2 SV=3	1	1.-.1.-.-.-	1	13651.7	9892.01	11508.6	1553.57	1865.19	887.073	2994.48	2872.62	12870.4	8.14067	0.00475824
Q9H6W3	Ribosomal oxygenase 1 OS=Homo sapiens OX=9606 GN=RIOX1 PE=1 SV=2	12	12.11.11.8.8.8	12	4.07711e+06	3.27232e+06	4.38834e+06	448250	502952	495927	1.42862e+06	1.73142e+06	1.61384e+06	8.11107	0.000445344
Q99798	Aconitate hydratase, mitochondrial OS=Homo sapiens OX=9606 GN=ACO2 PE=1 SV=2	4	4.4.4.2.3.3	4	495903	472913	423967	57770.7	62192.4	54361.7	82806.2	86660.5	84701	7.98959	5.75812e-06
Q8IXQ5	Kelch-like protein 7 OS=Homo sapiens OX=9606 GN=KLHL7 PE=1 SV=2	10	10.10.10.8.7.8	10	3.35504e+06	3.18735e+06	3.3159e+06	434764	390228	412012	1.58666e+06	1.53464e+06	1.41486e+06	7.9695	1.29401e-05
P48426	Phosphatidylinositol 5-phosphate 4-kinase type-2 alpha OS=Homo sapiens OX=9606 GN=PIP4K2A PE=1 SV=2	14	14.14.14.12.11.9	14	2.03849e+07	1.47407e+07	1.3554e+07	2.18723e+06	2.06758e+06	1.9054e+06	6.15243e+06	6.45917e+06	5.98967e+06	7.90228	0.00174191
Q13393	Phospholipase D1 OS=Homo sapiens OX=9606 GN=PLD1 PE=1 SV=1	3	3.3.3.1.1.3	3	92752.6	65768.9	74088	7739.22	8514.93	13304.3	39420.3	34193.3	36569.9	7.86947	0.00115865
P12268	Inosine-5'-monophosphate dehydrogenase 2 OS=Homo sapiens OX=9606 GN=IMPDH2 PE=1 SV=2	8	8.8.7.5.4.5	8	2.20177e+06	2.71491e+06	1.40451e+06	254431	289659	259366	734457	841870	643079	7.8675	0.00709731
O15294	UDP-N-acetylglucosamine--peptide N-acetylglucosaminyltransferase 110 kDa subunit OS=Homo sapiens OX=9606 GN=OGT PE=1 SV=3	37	37.37.37.29.30.26	37	3.02351e+07	3.00589e+07	3.27863e+07	3.82267e+06	4.291e+06	3.81295e+06	1.23234e+07	1.24674e+07	1.27087e+07	7.80441	4.79215e-06
Q9UHV7	Mediator of RNA polymerase II transcription subunit 13 OS=Homo sapiens OX=9606 GN=MED13 PE=1 SV=3	8	8.8.8.5.5.4	8	1.00302e+06	1.04129e+06	1.09784e+06	153172	135507	114314	376390	402916	385687	7.79701	0.000737124
O75132	Zinc finger BED domain-containing protein 4 OS=Homo sapiens OX=9606 GN=ZBED4 PE=1 SV=2	3	3.3.3.1.2.1	3	90136.1	76180.9	80784.3	8817.92	14271.3	8674.83	34533.9	38817.9	35683.8	7.77927	0.0034787
P02511	Alpha-crystallin B chain OS=Homo sapiens OX=9606 GN=CRYAB PE=1 SV=2	6	6.6.6.5.5.6	6	2.77109e+06	2.72384e+06	3.34211e+06	362360	393839	381181	1.21368e+06	1.23143e+06	1.11913e+06	7.76966	0.000280415
P21359	Neurofibromin OS=Homo sapiens OX=9606 GN=NF1 PE=1 SV=2	5	4.5.5.4.5.4	5	541701	588879	557140	52597.1	110482	56932.8	62493.4	73316.3	60233.2	7.67102	0.011698
O60678	Protein arginine N-methyltransferase 3 OS=Homo sapiens OX=9606 GN=PRMT3 PE=1 SV=4	2	2.2.2.1.-.1	2	323365	245810	253646	36170.2	3007.27	68374	156961	143932	145787	7.65049	0.108528
P04406	Glyceraldehyde-3-phosphate dehydrogenase OS=Homo sapiens OX=9606 GN=GAPDH PE=1 SV=3	27	27.27.27.26.24.25	27	1.39831e+08	1.60173e+08	1.13011e+08	2.05192e+07	1.49794e+07	1.90609e+07	5.10252e+07	5.55985e+07	5.43775e+07	7.57	0.000133459
P09960	Leukotriene A-4 hydrolase OS=Homo sapiens OX=9606 GN=LTA4H PE=1 SV=2	5	5.5.5.3.3.5	5	724883	875970	666154	79833.8	72290.2	147548	293262	351248	299778	7.56496	0.00606144
P15884	Transcription factor 4 OS=Homo sapiens OX=9606 GN=TCF4 PE=1 SV=3	13	13.13.13.12.10.10	13	4.0642e+06	4.36551e+06	3.79253e+06	634504	508736	476430	1.67271e+06	1.73276e+06	1.84706e+06	7.54614	0.000327021
Q92574	Hamartin OS=Homo sapiens OX=9606 GN=TSC1 PE=1 SV=2	2	2.2.2.2.2.2	2	2.34698e+06	1.59637e+06	1.89054e+06	262074	293007	220149	717376	804014	785707	7.52536	0.000216608
Q92618	Zinc finger protein 516 OS=Homo sapiens OX=9606 GN=ZNF516 PE=1 SV=1	3	3.3.3.1.2.2	3	91348.5	87344.3	103148	8700.52	13000.4	15824.9	46141.8	41627.6	48656.8	7.51058	0.00458382
Q8IVH2	Forkhead box protein P4 OS=Homo sapiens OX=9606 GN=FOXP4 PE=1 SV=1	4	4.4.4.3.3.3	4	1.79002e+06	1.68841e+06	1.85339e+06	235600	231730	242645	516718	649595	527009	7.50987	9.65914e-06
Q96EX3	WD repeat-containing protein 34 OS=Homo sapiens OX=9606 GN=WDR34 PE=1 SV=2	3	3.3.3.2.2.3	3	521323	405421	472522	54156.5	47021	85714.2	193632	196278	197726	7.48705	0.00323487
Q10571	Transcriptional activator MN1 OS=Homo sapiens OX=9606 GN=MN1 PE=1 SV=3	2	2.2.2.2.2.2	2	261259	292528	206784	33473.1	33004.4	35354.6	111130	105440	113609	7.46888	0.00184238
O60841	Eukaryotic translation initiation factor 5B OS=Homo sapiens OX=9606 GN=EIF5B PE=1 SV=4	74	74.72.74.60.63.58	73	3.08053e+08	2.16774e+08	2.82924e+08	3.80294e+07	3.53385e+07	3.53641e+07	1.01634e+08	1.02061e+08	1.03238e+08	7.42883	0.00184333
P48723	Heat shock 70 kDa protein 13 OS=Homo sapiens OX=9606 GN=HSPA13 PE=1 SV=1	2	2.2.2.2.2.2	2	9.27276e+06	5.81572e+06	8.49718e+06	1.04564e+06	1.10869e+06	1.03423e+06	3.2764e+06	3.41999e+06	3.41085e+06	7.39696	0.00443294
Q9Y330	Zinc finger and BTB domain-containing protein 12 OS=Homo sapiens OX=9606 GN=ZBTB12 PE=1 SV=1	2	1.2.2.1.1.1	2	454533	502599	487553	64404.9	60000	71172.5	234657	205505	230339	7.38677	2.56354e-05
Q9NQV6	PR domain zinc finger protein 10 OS=Homo sapiens OX=9606 GN=PRDM10 PE=1 SV=3	12	11.12.12.9.9.9	12	6.94623e+06	5.72533e+06	5.47325e+06	807062	748441	936367	2.62041e+06	2.58632e+06	2.58175e+06	7.2816	3.87581e-05
Q6ZW49	PAX-interacting protein 1 OS=Homo sapiens OX=9606 GN=PAXIP1 PE=1 SV=2	24	24.24.24.12.11.13	24	8.70583e+07	7.65569e+07	6.96572e+07	9.95275e+06	1.05716e+07	1.16383e+07	3.28097e+07	3.22163e+07	3.33373e+07	7.25289	3.65239e-05
Q71F56	Mediator of RNA polymerase II transcription subunit 13-like OS=Homo sapiens OX=9606 GN=MED13L PE=1 SV=1	5	5.5.5.2.2.3	5	537140	465859	528754	76981.5	56187.7	78800.1	215578	229819	198829	7.2263	0.000881211
O75190	DnaJ homolog subfamily B member 6 OS=Homo sapiens OX=9606 GN=DNAJB6 PE=1 SV=2	4	4.4.4.2.3.2	4	813224	691060	860855	93877.5	134643	98857.2	195702	218556	197597	7.2245	0.000410219
P35711	Transcription factor SOX-5 OS=Homo sapiens OX=9606 GN=SOX5 PE=1 SV=3	2	2.2.2.1.1.-	2	58829.2	47368.5	63047.6	5741.3	7555.76	10436.1	18898.4	16678.8	17252.1	7.13118	0.00214122
Q9HCS4	Transcription factor 7-like 1 OS=Homo sapiens OX=9606 GN=TCF7L1 PE=2 SV=1	10	9.10.10.6.7.7	7	6.14484e+06	6.22661e+06	6.59057e+06	920536	805449	964476	2.61896e+06	2.41731e+06	2.41105e+06	7.04787	0.000159012
P04075	Fructose-bisphosphate aldolase A OS=Homo sapiens OX=9606 GN=ALDOA PE=1 SV=2	12	12.12.11.7.8.8	11	5.70217e+06	5.79003e+06	2.29934e+06	607101	612032	739628	1.53166e+06	1.67435e+06	1.67877e+06	7.04095	0.0216719
Q9H334	Forkhead box protein P1 OS=Homo sapiens OX=9606 GN=FOXP1 PE=1 SV=1	7	7.7.6.3.4.3	5	2.56927e+06	2.42948e+06	2.39163e+06	283425	377815	391854	816294	947635	797187	7.01778	0.00189974
Q96BF6	Nucleus accumbens-associated protein 2 OS=Homo sapiens OX=9606 GN=NACC2 PE=1 SV=1	1	1.1.1.-.1.1	1	23661	29357.6	25751.6	4420.93	3696.46	3113.61	9626.91	7664.04	12411.1	7.01364	0.000261311
Q92797	Symplekin OS=Homo sapiens OX=9606 GN=SYMPK PE=1 SV=2	26	26.26.26.18.19.21	26	1.47714e+07	1.41619e+07	1.41154e+07	2.05247e+06	1.88949e+06	2.19793e+06	5.41489e+06	5.171e+06	5.29714e+06	7.01131	0.000146664
Q96PU5	E3 ubiquitin-protein ligase NEDD4-like OS=Homo sapiens OX=9606 GN=NEDD4L PE=1 SV=2	1	1.1.1.1.1.1	1	888638	795196	762889	103763	142639	103466	306590	337170	324569	6.99329	0.000804377
P12956	X-ray repair cross-complementing protein 6 OS=Homo sapiens OX=9606 GN=XRCC6 PE=1 SV=2	52	52.52.51.46.46.48	52	2.02214e+08	1.31198e+08	1.06438e+08	2.20844e+07	1.91619e+07	2.16693e+07	5.61978e+07	5.60494e+07	5.64955e+07	6.99113	0.00711741
Q9Y4P1	Cysteine protease ATG4B OS=Homo sapiens OX=9606 GN=ATG4B PE=1 SV=2	2	2.2.2.1.2.1	2	181249	186269	160349	12178.9	47055.4	17266.6	69754.1	81711.6	69178.2	6.90013	0.033776
Q9UJY4	ADP-ribosylation factor-binding protein GGA2 OS=Homo sapiens OX=9606 GN=GGA2 PE=1 SV=3	2	2.2.2.1.1.2	2	98225.4	111450	84392.8	13345.2	10125.3	19491.8	76160.2	67354	68539.3	6.8448	0.00381835
Q9Y5R5	Doublesex- and mab-3-related transcription factor 2 OS=Homo sapiens OX=9606 GN=DMRT2 PE=2 SV=2	6	6.6.6.4.4.5	5	1.56748e+06	1.70292e+06	1.79792e+06	247967	256337	239531	651841	716334	719203	6.81375	3.53308e-05
P54753	Ephrin type-B receptor 3 OS=Homo sapiens OX=9606 GN=EPHB3 PE=1 SV=2	1	1.1.-.-.1.-	1	168784	152712	163689	1569.85	64401.8	5453.57	2945.91	84213.5	4035.86	6.7929	0.111873
P55786	Puromycin-sensitive aminopeptidase OS=Homo sapiens OX=9606 GN=NPEPPS PE=1 SV=2	21	20.20.20.18.19.18	21	1.32806e+07	1.38641e+07	1.23897e+07	2.0169e+06	1.81194e+06	2.00345e+06	5.11101e+06	5.23117e+06	5.65892e+06	6.77854	2.38107e-06
Q14137	Ribosome biogenesis protein BOP1 OS=Homo sapiens OX=9606 GN=BOP1 PE=1 SV=2	17	17.15.15.14.14.13	17	1.24597e+07	5.65088e+06	4.29731e+06	1.08077e+06	1.17387e+06	1.07046e+06	3.28333e+06	3.14342e+06	3.21985e+06	6.73902	0.029087
P15923	Transcription factor E2-alpha OS=Homo sapiens OX=9606 GN=TCF3 PE=1 SV=1	17	17.17.16.14.16.14	17	1.63818e+07	1.59747e+07	1.38594e+07	2.15435e+06	2.33634e+06	2.37871e+06	6.2008e+06	6.25686e+06	6.68546e+06	6.72779	3.93769e-05
Q5HY92	Fidgetin OS=Homo sapiens OX=9606 GN=FIGN PE=1 SV=2	4	4.4.4.3.3.2	4	288605	291199	269683	40645	40194	45860.1	104412	116227	108269	6.70475	2.19339e-05
Q9NZN4	EH domain-containing protein 2 OS=Homo sapiens OX=9606 GN=EHD2 PE=1 SV=2	5	5.5.5.5.4.4	5	1.06507e+06	895362	734014	129162	149473	129909	363992	319117	379999	6.59523	0.000845701
Q92922	SWI/SNF complex subunit SMARCC1 OS=Homo sapiens OX=9606 GN=SMARCC1 PE=1 SV=3	29	29.29.29.24.24.21	29	1.14952e+08	1.01891e+08	7.83675e+07	1.58105e+07	1.59102e+07	1.37781e+07	3.65652e+07	3.65587e+07	3.67772e+07	6.48831	0.00114518
Q9Y2X9	Zinc finger protein 281 OS=Homo sapiens OX=9606 GN=ZNF281 PE=1 SV=1	27	27.26.27.22.22.20	27	2.47252e+07	2.48482e+07	2.89206e+07	4.19394e+06	4.26912e+06	3.65753e+06	1.1547e+07	1.05678e+07	1.10469e+07	6.47609	1.26547e-05
Q9Y467	Sal-like protein 2 OS=Homo sapiens OX=9606 GN=SALL2 PE=1 SV=4	3	3.3.3.2.2.2	3	1.00532e+06	960658	971219	147356	164638	143581	305739	431907	332978	6.44724	0.000156296
Q9NXE4	Sphingomyelin phosphodiesterase 4 OS=Homo sapiens OX=9606 GN=SMPD4 PE=1 SV=3	3	3.3.3.2.1.2	3	152769	161571	157566	48685.9	10511.6	14230	96462	102016	84378.6	6.42684	0.0464955
Q99567	Nuclear pore complex protein Nup88 OS=Homo sapiens OX=9606 GN=NUP88 PE=1 SV=2	10	10.10.10.7.7.8	10	2.20488e+06	1.87516e+06	1.80401e+06	337565	305504	274672	758138	819347	864520	6.41145	2.68398e-05
P40939	Trifunctional enzyme subunit alpha, mitochondrial OS=Homo sapiens OX=9606 GN=HADHA PE=1 SV=2	25	24.25.24.24.23.25	25	2.10222e+07	2.4711e+07	2.22437e+07	3.5555e+06	3.06443e+06	4.01147e+06	9.75457e+06	9.22013e+06	9.2184e+06	6.39397	0.00013747
Q15291	Retinoblastoma-binding protein 5 OS=Homo sapiens OX=9606 GN=RBBP5 PE=1 SV=2	17	17.17.17.17.17.17	17	3.43035e+07	3.33838e+07	3.24396e+07	5.22269e+06	4.83434e+06	5.60587e+06	1.461e+07	1.37331e+07	1.45585e+07	6.39261	0.000115392
O15083	ERC protein 2 OS=Homo sapiens OX=9606 GN=ERC2 PE=1 SV=3	1	1.1.1.-.-.-	1	3394.61	11699.5	10166.8	1159.02	1325.94	1493.46	2179.81	2669.08	2221.67	6.3495	0.0437121
Q9NP66	High mobility group protein 20A OS=Homo sapiens OX=9606 GN=HMG20A PE=1 SV=1	5	5.5.5.4.4.4	5	9.3854e+06	9.2583e+06	9.00355e+06	1.43251e+06	1.40406e+06	1.53343e+06	3.45677e+06	3.39383e+06	3.26732e+06	6.32659	1.67172e-05
Q15048	Leucine-rich repeat-containing protein 14 OS=Homo sapiens OX=9606 GN=LRRC14 PE=1 SV=1	1	1.1.1.1.1.1	1	30207.2	27023.3	25056.2	3077.95	4817.6	5229.03	12172	11418.6	20108.4	6.26966	0.00419506
Q9HD20	Manganese-transporting ATPase 13A1 OS=Homo sapiens OX=9606 GN=ATP13A1 PE=1 SV=2	2	1.2.2.1.2.1	2	138964	129895	174130	15377	40343.8	15515.6	67353.8	71638.3	64918.5	6.21858	0.0202228
Q15005	Signal peptidase complex subunit 2 OS=Homo sapiens OX=9606 GN=SPCS2 PE=1 SV=3	4	4.4.4.3.3.3	4	1.05135e+06	1.4995e+06	1.5895e+06	247999	210090	209789	293275	331696	288601	6.19926	0.00163417
Q8TEB1	DDB1- and CUL4-associated factor 11 OS=Homo sapiens OX=9606 GN=DCAF11 PE=1 SV=1	3	3.3.3.2.2.2	3	510141	514001	646107	86025.3	84742	98915.3	140162	165679	144396	6.19339	0.00012714
O60443	Gasdermin-E OS=Homo sapiens OX=9606 GN=GSDME PE=1 SV=2	2	2.1.1.2.2.2	2	763261	1.08398e+06	928271	157047	173363	117742	191643	154069	148839	6.19324	0.000321026
O60343	TBC1 domain family member 4 OS=Homo sapiens OX=9606 GN=TBC1D4 PE=1 SV=2	2	2.2.2.1.2.2	2	53022.9	56609.6	45070.9	9135.82	7975.22	8135.07	23322.7	23691.9	24644.5	6.12781	8.65702e-05
Q9P273	Teneurin-3 OS=Homo sapiens OX=9606 GN=TENM3 PE=2 SV=3	3	3.3.3.2.3.2	3	49154.2	73277	85895.3	9975.96	13824.7	10222.9	34481.7	36209.6	24397.7	6.123	0.00168957
Q16610	Extracellular matrix protein 1 OS=Homo sapiens OX=9606 GN=ECM1 PE=1 SV=2	2	2.1.2.2.2.2	2	329720	379937	325949	51311.8	55044.2	62928.3	132691	161314	153591	6.11756	2.67143e-05
Q9H832	Ubiquitin-conjugating enzyme E2 Z OS=Homo sapiens OX=9606 GN=UBE2Z PE=1 SV=2	2	2.2.2.1.1.1	2	163816	151924	162480	27292.3	34078.3	16833.2	76245.7	66535.6	77794.8	6.11506	0.0115962
Q99755	Phosphatidylinositol 4-phosphate 5-kinase type-1 alpha OS=Homo sapiens OX=9606 GN=PIP5K1A PE=1 SV=1	18	18.18.18.15.16.14	18	3.06986e+07	2.43466e+07	1.9441e+07	4.31388e+06	3.89556e+06	4.01693e+06	1.07807e+07	1.08223e+07	1.10645e+07	6.09226	0.00379772
Q9ULM3	YEATS domain-containing protein 2 OS=Homo sapiens OX=9606 GN=YEATS2 PE=1 SV=2	16	16.16.15.13.15.13	16	4.00746e+06	3.60043e+06	3.92922e+06	585699	666598	642743	1.75976e+06	1.68086e+06	1.75301e+06	6.08805	4.68079e-06
Q9NZN5	Rho guanine nucleotide exchange factor 12 OS=Homo sapiens OX=9606 GN=ARHGEF12 PE=1 SV=1	3	1.1.2.3.2.3	3	2.05219e+08	2.4032e+08	1.8857e+08	3.207e+07	3.88926e+07	3.32403e+07	1.00245e+08	9.69679e+07	9.30917e+07	6.08533	5.17675e-05
Q9BXA9	Sal-like protein 3 OS=Homo sapiens OX=9606 GN=SALL3 PE=1 SV=2	4	4.4.4.3.4.3	3	888996	700545	652607	126801	133012	109253	244996	275946	282420	6.07519	0.000249241
Q9NVS2	39S ribosomal protein S18a, mitochondrial OS=Homo sapiens OX=9606 GN=MRPS18A PE=1 SV=1	3	3.2.3.2.3.2	3	833247	906379	967286	133913	180972	131552	541200	499379	531552	6.06337	0.00096011
Q9H845	Complex I assembly factor ACAD9, mitochondrial OS=Homo sapiens OX=9606 GN=ACAD9 PE=1 SV=1	2	2.2.2.1.2.1	2	39781.8	41850.8	38077.2	5593.67	8689.05	5481.71	12546.6	14944.3	9313.29	6.05683	0.00546131
Q9Y2G9	Protein strawberry notch homolog 2 OS=Homo sapiens OX=9606 GN=SBNO2 PE=2 SV=3	2	2.2.2.-.-.-	2	39263.8	40066.5	51978.4	9436.76	8172.62	4093.96	16117.2	17646.1	19932.5	6.05016	0.011625
Q9GZL7	Ribosome biogenesis protein WDR12 OS=Homo sapiens OX=9606 GN=WDR12 PE=1 SV=2	9	9.8.9.5.6.5	9	6.17039e+06	2.89947e+06	2.05334e+06	746024	483877	611870	1.72941e+06	1.55259e+06	1.77185e+06	6.03941	0.0229638
P02751	Fibronectin OS=Homo sapiens OX=9606 GN=FN1 PE=1 SV=5	39	39.39.38.33.35.35	39	3.40081e+07	3.23956e+07	2.7241e+07	3.52087e+06	6.8192e+06	5.21795e+06	1.31909e+07	1.29865e+07	1.34124e+07	6.01906	0.00591045
Q9P2K3	REST corepressor 3 OS=Homo sapiens OX=9606 GN=RCOR3 PE=1 SV=2	12	11.12.11.9.11.8	12	5.09294e+06	4.7889e+06	4.26973e+06	844734	772327	743427	2.12916e+06	2.18002e+06	2.41744e+06	5.99519	2.08028e-05
O94986	Centrosomal protein of 152 kDa OS=Homo sapiens OX=9606 GN=CEP152 PE=1 SV=4	3	3.3.3.1.3.2	3	81581.4	73298.4	83386.5	13410.8	9193.14	17225.2	26150.5	28393.2	25595.7	5.98221	0.00763733
Q9H0A0	RNA cytidine acetyltransferase OS=Homo sapiens OX=9606 GN=NAT10 PE=1 SV=2	58	58.58.58.53.55.54	58	1.90651e+08	1.54657e+08	1.47236e+08	2.87502e+07	2.53046e+07	2.83616e+07	6.81296e+07	6.87148e+07	6.77294e+07	5.97628	0.000284632
O15164	Transcription intermediary factor 1-alpha OS=Homo sapiens OX=9606 GN=TRIM24 PE=1 SV=3	23	23.22.22.17.16.17	23	1.06286e+07	1.03447e+07	1.10778e+07	1.78216e+06	1.80989e+06	1.78813e+06	4.93056e+06	4.93483e+06	4.87878e+06	5.95725	5.68947e-05
Q9UKL0	REST corepressor 1 OS=Homo sapiens OX=9606 GN=RCOR1 PE=1 SV=2	20	20.19.19.17.17.17	15	1.57726e+07	1.58761e+07	1.43851e+07	2.45018e+06	2.6839e+06	2.59422e+06	6.29009e+06	6.21145e+06	6.32638e+06	5.95653	2.43436e-06
Q15652	Probable JmjC domain-containing histone demethylation protein 2C OS=Homo sapiens OX=9606 GN=JMJD1C PE=1 SV=2	83	81.83.80.75.73.71	82	6.01217e+07	6.40269e+07	6.18785e+07	1.00573e+07	1.11799e+07	1.01036e+07	2.83641e+07	2.7283e+07	2.75046e+07	5.93564	2.11762e-05
O75925	E3 SUMO-protein ligase PIAS1 OS=Homo sapiens OX=9606 GN=PIAS1 PE=1 SV=2	5	5.5.5.5.3.4	4	1.15643e+06	1.22329e+06	1.22486e+06	220950	196571	193618	462632	447019	460769	5.89813	6.73393e-05
Q16891	MICOS complex subunit MIC60 OS=Homo sapiens OX=9606 GN=IMMT PE=1 SV=1	11	11.11.11.5.8.7	11	1.29117e+06	1.3922e+06	1.43693e+06	213234	265341	224958	567735	646179	528289	5.85658	0.000201489
O15405	TOX high mobility group box family member 3 OS=Homo sapiens OX=9606 GN=TOX3 PE=1 SV=2	3	3.3.3.1.2.1	3	1.34048e+06	834240	876254	167523	195175	158712	493133	534790	502756	5.8514	0.00291283
P06744	Glucose-6-phosphate isomerase OS=Homo sapiens OX=9606 GN=GPI PE=1 SV=4	15	14.15.15.12.11.13	15	4.83594e+06	8.23633e+06	5.94215e+06	1.29468e+06	722372	1.24289e+06	2.2811e+06	2.24859e+06	2.19434e+06	5.83275	0.00217934
Q86YD1	Prostate tumor-overexpressed gene 1 protein OS=Homo sapiens OX=9606 GN=PTOV1 PE=1 SV=1	12	11.12.12.9.10.10	10	3.92033e+06	3.75891e+06	3.82467e+06	692007	635266	648147	1.47816e+06	1.33223e+06	1.30512e+06	5.82353	1.52257e-05
Q92785	Zinc finger protein ubi-d4 OS=Homo sapiens OX=9606 GN=DPF2 PE=1 SV=2	14	14.14.11.9.11.10	14	2.06943e+07	8.90397e+06	9.40511e+06	2.27217e+06	2.38612e+06	2.04385e+06	5.8694e+06	5.90756e+06	5.6192e+06	5.81955	0.022655
P53609	Geranylgeranyl transferase type-1 subunit beta OS=Homo sapiens OX=9606 GN=PGGT1B PE=1 SV=2	2	2.2.2.1.1.1	2	41742.4	44275.8	53804.2	12828.6	5295.36	5932.95	8582.09	17347.5	17368	5.81214	0.0165692
P11387	DNA topoisomerase 1 OS=Homo sapiens OX=9606 GN=TOP1 PE=1 SV=2	120	118.119.119.114.110.108	110	4.38512e+09	4.34555e+09	4.15429e+09	7.15999e+08	8.22059e+08	6.89784e+08	1.91353e+09	1.85265e+09	1.87071e+09	5.78361	0.000348395
Q8IU81	Interferon regulatory factor 2-binding protein 1 OS=Homo sapiens OX=9606 GN=IRF2BP1 PE=1 SV=1	9	8.9.8.5.7.7	9	1.93434e+06	1.99991e+06	1.49195e+06	286629	327781	324629	929228	809618	953232	5.77846	0.000606446
P54760	Ephrin type-B receptor 4 OS=Homo sapiens OX=9606 GN=EPHB4 PE=1 SV=2	1	1.1.1.-.1.-	1	19874	16076.5	16453.6	1945.99	1461.08	5689.89	1215.32	10186.5	7141.1	5.76062	0.0400457
Q9NQB0	Transcription factor 7-like 2 OS=Homo sapiens OX=9606 GN=TCF7L2 PE=1 SV=2	6	6.6.6.5.5.6	6	1.33416e+06	1.45999e+06	1.41542e+06	244863	252516	233724	569066	610874	569081	5.75784	1.23155e-06
P00558	Phosphoglycerate kinase 1 OS=Homo sapiens OX=9606 GN=PGK1 PE=1 SV=3	16	16.16.16.16.15.15	16	7.68559e+06	1.2921e+07	8.51617e+06	2.26591e+06	1.15129e+06	1.67376e+06	4.48401e+06	3.42131e+06	4.46529e+06	5.72048	0.0026073
Q9C040	Tripartite motif-containing protein 2 OS=Homo sapiens OX=9606 GN=TRIM2 PE=1 SV=1	2	2.2.2.2.2.2	2	7.87385e+06	5.66433e+06	5.32868e+06	1.14454e+06	1.0012e+06	1.18733e+06	2.38194e+06	2.58279e+06	2.41476e+06	5.6605	0.00160141
Q8NE86	Calcium uniporter protein, mitochondrial OS=Homo sapiens OX=9606 GN=MCU PE=1 SV=1	6	5.6.5.6.4.4	6	1.38458e+06	1.65316e+06	1.39306e+06	293562	313025	178356	874634	797131	698173	5.64474	0.00580409
O60502	Protein O-GlcNAcase OS=Homo sapiens OX=9606 GN=OGA PE=1 SV=2	8	7.8.8.6.6.6	8	1.10139e+06	1.28721e+06	1.06737e+06	208763	189694	213932	415283	431677	384713	5.64342	5.70389e-05
O60341	Lysine-specific histone demethylase 1A OS=Homo sapiens OX=9606 GN=KDM1A PE=1 SV=2	30	30.30.30.29.29.29	30	3.89953e+07	3.86547e+07	3.57211e+07	6.79636e+06	6.6476e+06	6.68699e+06	1.62843e+07	1.57142e+07	1.60193e+07	5.63168	0.000127922
Q14687	Genetic suppressor element 1 OS=Homo sapiens OX=9606 GN=GSE1 PE=1 SV=3	27	26.27.27.18.22.22	27	1.61329e+07	1.49303e+07	1.49703e+07	2.60336e+06	2.61077e+06	2.98746e+06	6.2213e+06	6.13999e+06	6.32036e+06	5.61275	4.19979e-05
O43175	D-3-phosphoglycerate dehydrogenase OS=Homo sapiens OX=9606 GN=PHGDH PE=1 SV=4	7	7.7.6.5.5.5	7	3.45766e+06	3.57849e+06	2.61238e+06	582370	545142	593111	1.43368e+06	1.38136e+06	1.45727e+06	5.60759	0.00204645
Q13144	Translation initiation factor eIF-2B subunit epsilon OS=Homo sapiens OX=9606 GN=EIF2B5 PE=1 SV=3	2	2.1.2.1.1.2	2	347368	339054	328930	42407.2	38819.1	100011	150989	207496	148543	5.60233	0.0261345
Q12824	SWI/SNF-related matrix-associated actin-dependent regulator of chromatin subfamily B member 1 OS=Homo sapiens OX=9606 GN=SMARCB1 PE=1 SV=2	17	17.17.17.15.14.14	17	4.07321e+07	2.64254e+07	2.63574e+07	5.55865e+06	5.71226e+06	5.42872e+06	1.31946e+07	1.28831e+07	1.31044e+07	5.59982	0.00670559
Q8TDI0	Chromodomain-helicase-DNA-binding protein 5 OS=Homo sapiens OX=9606 GN=CHD5 PE=1 SV=1	2	1.1.2.-.1.1	2	35617.1	44292	102124	2416.52	20993	9100.37	47394	39925.4	38099.6	5.5993	0.0706905
Q99504	Eyes absent homolog 3 OS=Homo sapiens OX=9606 GN=EYA3 PE=1 SV=3	11	10.11.11.10.8.7	11	4.519e+06	4.62449e+06	4.13266e+06	895453	740169	750985	1.99928e+06	2.06823e+06	1.90415e+06	5.56277	0.000107695
P13807	Glycogen [starch] synthase, muscle OS=Homo sapiens OX=9606 GN=GYS1 PE=1 SV=2	8	7.8.8.6.4.5	8	2.20809e+06	2.46612e+06	2.35945e+06	447472	407125	417060	1.18113e+06	1.12682e+06	1.15997e+06	5.53111	2.75596e-06
Q70CQ2	Ubiquitin carboxyl-terminal hydrolase 34 OS=Homo sapiens OX=9606 GN=USP34 PE=1 SV=2	2	2.2.2.2.2.2	2	51831	41522.2	63849.1	9296.52	7407.81	11814.8	23717.8	27698.5	25010.8	5.51217	0.000758723
Q9NQV5	PR domain-containing protein 11 OS=Homo sapiens OX=9606 GN=PRDM11 PE=1 SV=2	1	1.1.1.1.1.1	1	257308	318478	328887	45066.6	49356.4	71559.2	154358	95869	167344	5.45042	0.00156178
Q5T5X7	BEN domain-containing protein 3 OS=Homo sapiens OX=9606 GN=BEND3 PE=1 SV=1	21	21.21.21.17.15.17	21	6.31192e+06	8.1594e+06	9.27694e+06	1.42242e+06	1.39421e+06	1.55611e+06	3.42591e+06	3.51649e+06	3.50677e+06	5.43098	0.00245618
Q9UQL6	Histone deacetylase 5 OS=Homo sapiens OX=9606 GN=HDAC5 PE=1 SV=2	29	28.29.28.14.13.19	27	1.10939e+07	1.21184e+07	1.22818e+07	2.00088e+06	2.14033e+06	2.39651e+06	4.53468e+06	4.29334e+06	4.51081e+06	5.42912	5.2208e-05
Q96L73	Histone-lysine N-methyltransferase, H3 lysine-36 and H4 lysine-20 specific OS=Homo sapiens OX=9606 GN=NSD1 PE=1 SV=1	6	6.6.5.6.6.6	6	1.01914e+07	8.94036e+06	1.26477e+07	1.85335e+06	2.12013e+06	1.88722e+06	4.33931e+06	4.45903e+06	4.51004e+06	5.42246	0.00110349
Q9H165	B-cell lymphoma/leukemia 11A OS=Homo sapiens OX=9606 GN=BCL11A PE=1 SV=2	10	9.10.10.8.10.8	10	2.80795e+06	2.97679e+06	2.21102e+06	493879	505710	478896	944725	989960	924024	5.40808	0.00229891
P12004	Proliferating cell nuclear antigen OS=Homo sapiens OX=9606 GN=PCNA PE=1 SV=1	13	12.13.13.13.13.12	13	1.4597e+07	1.65625e+07	1.51632e+07	2.72037e+06	2.69971e+06	3.14639e+06	6.41413e+06	6.4854e+06	6.79038e+06	5.40744	2.10202e-05
Q5JTW2	Centrosomal protein of 78 kDa OS=Homo sapiens OX=9606 GN=CEP78 PE=1 SV=1	8	8.8.8.7.8.8	8	2.43071e+06	2.46961e+06	1.79447e+06	437267	370165	434836	1.10935e+06	894981	1.00398e+06	5.38918	0.000708725
O14617	AP-3 complex subunit delta-1 OS=Homo sapiens OX=9606 GN=AP3D1 PE=1 SV=1	56	55.55.55.49.53.50	56	2.78037e+08	2.23723e+08	2.62767e+08	5.00734e+07	4.57255e+07	4.67331e+07	1.07842e+08	1.10505e+08	1.09031e+08	5.3639	0.000337162
Q96P70	Importin-9 OS=Homo sapiens OX=9606 GN=IPO9 PE=1 SV=3	7	7.7.7.6.6.6	7	867008	906481	944539	169822	159414	177777	419079	405243	415756	5.36087	3.49492e-06
Q00610	Clathrin heavy chain 1 OS=Homo sapiens OX=9606 GN=CLTC PE=1 SV=5	37	36.37.36.30.30.30	37	1.9198e+07	1.87353e+07	1.66884e+07	3.45847e+06	3.36691e+06	3.39263e+06	6.86258e+06	7.30168e+06	6.88855e+06	5.34563	0.000458915
Q14974	Importin subunit beta-1 OS=Homo sapiens OX=9606 GN=KPNB1 PE=1 SV=2	23	22.22.22.21.18.21	23	1.69083e+07	1.64578e+07	1.82229e+07	2.97479e+06	3.09933e+06	3.59222e+06	8.1066e+06	8.08703e+06	7.97278e+06	5.33696	0.000113308
Q8TAQ2	SWI/SNF complex subunit SMARCC2 OS=Homo sapiens OX=9606 GN=SMARCC2 PE=1 SV=1	44	44.43.44.37.38.38	34	1.17967e+08	7.64104e+07	7.92139e+07	1.69818e+07	1.7558e+07	1.6736e+07	4.23683e+07	4.10547e+07	4.18372e+07	5.33568	0.00655487
Q92530	Proteasome inhibitor PI31 subunit OS=Homo sapiens OX=9606 GN=PSMF1 PE=1 SV=2	1	1.1.1.1.1.1	1	449244	462354	480360	86201.9	85706.7	89498.5	177651	222082	189303	5.32487	9.26273e-07
Q9UQ16	Dynamin-3 OS=Homo sapiens OX=9606 GN=DNM3 PE=1 SV=4	1	1.1.1.1.1.1	1	12606.7	12185.1	14026	2883.16	1972.41	2468.45	6015.34	6722.43	6327.22	5.30007	0.00161159
P48552	Nuclear receptor-interacting protein 1 OS=Homo sapiens OX=9606 GN=NRIP1 PE=1 SV=2	11	11.10.11.11.11.9	11	1.92493e+06	2.10906e+06	2.76707e+06	401126	432702	451417	882008	1.0199e+06	956107	5.29164	0.00216458
Q8NE71	ATP-binding cassette sub-family F member 1 OS=Homo sapiens OX=9606 GN=ABCF1 PE=1 SV=2	67	67.67.67.62.62.61	66	3.26865e+08	2.51535e+08	3.06426e+08	5.63178e+07	5.79698e+07	5.34359e+07	1.31261e+08	1.29986e+08	1.31347e+08	5.2755	0.00106695
Q9P266	Junctional protein associated with coronary artery disease OS=Homo sapiens OX=9606 GN=JCAD PE=1 SV=3	3	3.2.2.-.1.1	3	181235	124485	143328	10710.8	60607.9	13831.7	104944	86367.5	117297	5.27359	0.0628533
Q8NHH9	Atlastin-2 OS=Homo sapiens OX=9606 GN=ATL2 PE=1 SV=2	2	2.2.2.1.1.1	2	160699	182762	165785	58558.9	17155.4	20947.2	107222	93861.6	84416.3	5.26835	0.0399976
P60228	Eukaryotic translation initiation factor 3 subunit E OS=Homo sapiens OX=9606 GN=EIF3E PE=1 SV=1	6	6.6.5.5.4.4	6	1.01899e+06	953235	782353	183978	175850	163238	332674	288964	264755	5.26621	0.000531199
Q5JRA6	Transport and Golgi organization protein 1 homolog OS=Homo sapiens OX=9606 GN=MIA3 PE=1 SV=1	2	2.2.2.2.1.2	2	124923	141601	111033	19862.1	25943.3	25963.3	42634.8	47804.2	53655.3	5.26074	0.000177361
Q99490	Arf-GAP with GTPase, ANK repeat and PH domain-containing protein 2 OS=Homo sapiens OX=9606 GN=AGAP2 PE=1 SV=2	2	2.2.2.1.-.1	2	72949.5	44768.4	84461.5	23422	6542.32	8581.12	31335.5	26742.5	29701	5.24522	0.0272723
Q9UGI6	Small conductance calcium-activated potassium channel protein 3 OS=Homo sapiens OX=9606 GN=KCNN3 PE=2 SV=2	10	10.10.10.7.9.7	10	2.4428e+06	2.43205e+06	2.50476e+06	449842	491943	466484	1.08891e+06	1.09375e+06	939638	5.2402	5.27788e-05
P78356	Phosphatidylinositol 5-phosphate 4-kinase type-2 beta OS=Homo sapiens OX=9606 GN=PIP4K2B PE=1 SV=1	25	24.25.25.23.23.24	18	4.26169e+07	3.34357e+07	3.19918e+07	7.03143e+06	6.83834e+06	6.79368e+06	1.62826e+07	1.61761e+07	1.61762e+07	5.22877	0.00261027
Q96BD5	PHD finger protein 21A OS=Homo sapiens OX=9606 GN=PHF21A PE=1 SV=1	12	12.12.12.9.11.10	12	6.30767e+06	6.4616e+06	5.08067e+06	1.09789e+06	1.11692e+06	1.20962e+06	2.95178e+06	2.4024e+06	2.47275e+06	5.21252	0.00064223
Q9UK53	Inhibitor of growth protein 1 OS=Homo sapiens OX=9606 GN=ING1 PE=1 SV=2	7	7.7.7.7.5.5	7	1.33225e+06	1.36541e+06	1.53635e+06	331729	240857	240089	666636	677183	606675	5.20997	0.00137357
Q92600	CCR4-NOT transcription complex subunit 9 OS=Homo sapiens OX=9606 GN=CNOT9 PE=1 SV=1	4	4.4.4.3.3.4	4	661180	577674	738869	126230	94154.9	160447	333792	314217	306633	5.19317	0.00292312
Q12768	WASH complex subunit 5 OS=Homo sapiens OX=9606 GN=WASHC5 PE=1 SV=1	2	2.2.2.1.1.2	2	52458.3	48354.8	47521	8835.26	6798.67	13172.3	18314.9	21888.3	20507.7	5.14937	0.0113811
Q6W2J9	BCL-6 corepressor OS=Homo sapiens OX=9606 GN=BCOR PE=1 SV=1	36	35.36.36.26.30.27	36	1.45863e+07	1.54449e+07	1.56774e+07	2.45022e+06	3.50219e+06	2.97591e+06	6.79696e+06	6.47573e+06	6.65967e+06	5.11952	0.00282044
Q8TAA9	Vang-like protein 1 OS=Homo sapiens OX=9606 GN=VANGL1 PE=1 SV=1	23	22.23.22.22.21.21	23	5.29579e+07	5.5708e+07	5.11917e+07	1.10249e+07	9.50666e+06	1.07731e+07	2.30802e+07	2.30393e+07	2.28177e+07	5.10651	6.25987e-05
Q9NZM4	BRD4-interacting chromatin-remodeling complex-associated protein OS=Homo sapiens OX=9606 GN=BICRA PE=1 SV=2	27	27.27.26.25.26.26	27	3.54936e+07	3.36844e+07	3.39925e+07	6.55593e+06	7.1878e+06	6.48756e+06	1.58084e+07	1.59539e+07	1.55442e+07	5.09955	3.01944e-05
Q86YA3	Protein ZGRF1 OS=Homo sapiens OX=9606 GN=ZGRF1 PE=1 SV=3	3	2.2.2.2.2.3	3	69744.4	56291.3	62951.9	13537.3	9391.67	14246.4	25344.6	36337.1	31112.9	5.08368	0.00188456
Q3YEC7	Rab-like protein 6 OS=Homo sapiens OX=9606 GN=RABL6 PE=1 SV=2	30	30.30.30.29.27.28	30	1.22668e+08	1.26166e+08	1.44998e+08	2.67371e+07	2.56914e+07	2.50844e+07	5.3831e+07	5.74384e+07	5.40393e+07	5.08087	0.000294931
Q16222	UDP-N-acetylhexosamine pyrophosphorylase OS=Homo sapiens OX=9606 GN=UAP1 PE=1 SV=3	3	1.1.2.3.3.3	3	1.52116e+06	1.1946e+06	877445	249749	255516	207913	490371	357520	500234	5.0383	0.00428166
P12235	ADP/ATP translocase 1 OS=Homo sapiens OX=9606 GN=SLC25A4 PE=1 SV=4	1	1.1.1.1.1.1	1	41533.1	37064.4	36392.3	7400.35	9068.78	6429.26	16219.2	15004.8	20205.3	5.02174	0.00118904
Q8WXX7	Autism susceptibility gene 2 protein OS=Homo sapiens OX=9606 GN=AUTS2 PE=1 SV=1	11	11.11.11.9.8.7	11	4.94005e+06	4.54404e+06	4.48237e+06	889020	1.02279e+06	870596	2.19666e+06	2.20802e+06	2.24721e+06	5.01955	5.53557e-05
Q9P2M7	Cingulin OS=Homo sapiens OX=9606 GN=CGN PE=1 SV=2	61	60.60.60.47.51.42	61	3.08202e+07	2.1096e+07	1.97333e+07	4.79779e+06	4.70957e+06	4.77879e+06	1.0144e+07	1.10543e+07	1.07508e+07	5.01531	0.00743808
P27540	Aryl hydrocarbon receptor nuclear translocator OS=Homo sapiens OX=9606 GN=ARNT PE=1 SV=1	5	5.5.5.4.5.4	5	969325	975512	835556	183560	167408	205418	383812	424433	405983	4.99723	3.88458e-05
P08243	Asparagine synthetase [glutamine-hydrolyzing] OS=Homo sapiens OX=9606 GN=ASNS PE=1 SV=4	21	20.20.21.18.17.16	21	1.73989e+07	1.79468e+07	1.66207e+07	3.66385e+06	2.9136e+06	3.8492e+06	7.54e+06	7.79002e+06	7.58611e+06	4.984	0.00165876
Q9ULD9	Zinc finger protein 608 OS=Homo sapiens OX=9606 GN=ZNF608 PE=1 SV=4	15	15.15.15.10.13.12	15	3.81618e+06	4.00866e+06	3.78787e+06	872673	748948	714697	2.03185e+06	1.86148e+06	1.84243e+06	4.97052	0.000636274
Q9Y676	28S ribosomal protein S18b, mitochondrial OS=Homo sapiens OX=9606 GN=MRPS18B PE=1 SV=1	3	3.3.3.1.2.2	3	675421	645997	829465	126245	159191	147654	205358	215862	196328	4.96636	0.00010946
Q96BI3	Gamma-secretase subunit APH-1A OS=Homo sapiens OX=9606 GN=APH1A PE=1 SV=1	1	1.1.1.-.-.1	1	27123.2	18263	25739.6	4864.77	1339.07	8173.63	10032	11412.6	9610.15	4.94703	0.0701047
Q969G3	SWI/SNF-related matrix-associated actin-dependent regulator of chromatin subfamily E member 1 OS=Homo sapiens OX=9606 GN=SMARCE1 PE=1 SV=2	27	27.27.27.25.24.23	26	5.26763e+07	3.27764e+07	3.29359e+07	7.7654e+06	7.98459e+06	8.1911e+06	1.94196e+07	1.7668e+07	1.79732e+07	4.945	0.00934291
Q16658	Fascin OS=Homo sapiens OX=9606 GN=FSCN1 PE=1 SV=3	20	20.20.20.17.15.18	20	3.43778e+07	3.15565e+07	3.07448e+07	6.86811e+06	5.49824e+06	7.18735e+06	1.45529e+07	1.43458e+07	1.49671e+07	4.94429	0.000771805
O75177	Calcium-responsive transactivator OS=Homo sapiens OX=9606 GN=SS18L1 PE=1 SV=2	2	2.2.2.2.2.2	2	836704	609860	586215	135864	131768	144662	341352	357485	387828	4.93041	0.00335915
Q12797	Aspartyl/asparaginyl beta-hydroxylase OS=Homo sapiens OX=9606 GN=ASPH PE=1 SV=3	10	9.10.10.5.6.8	10	1.7459e+06	1.80762e+06	1.68411e+06	393720	305922	366816	676910	570303	534651	4.91124	0.00119539
Q969P6	DNA topoisomerase I, mitochondrial OS=Homo sapiens OX=9606 GN=TOP1MT PE=1 SV=1	3	3.3.3.3.3.3	3	2.89711e+07	2.78282e+07	2.79118e+07	5.80477e+06	5.95855e+06	5.48811e+06	1.28152e+07	1.36945e+07	1.48975e+07	4.91038	9.60156e-06
P56182	Ribosomal RNA processing protein 1 homolog A OS=Homo sapiens OX=9606 GN=RRP1 PE=1 SV=1	11	11.11.11.9.10.10	11	6.61972e+06	4.89802e+06	6.4784e+06	1.00056e+06	1.35191e+06	1.32562e+06	2.78619e+06	2.63294e+06	2.89486e+06	4.89279	0.000319723
O95628	CCR4-NOT transcription complex subunit 4 OS=Homo sapiens OX=9606 GN=CNOT4 PE=1 SV=3	4	2.3.3.4.4.4	4	5.33322e+07	4.65574e+07	4.33664e+07	9.07769e+06	9.58759e+06	1.06981e+07	2.35905e+07	2.31661e+07	2.40146e+07	4.87873	4.9463e-05
Q9H4G4	Golgi-associated plant pathogenesis-related protein 1 OS=Homo sapiens OX=9606 GN=GLIPR2 PE=1 SV=3	3	3.2.3.2.2.1	3	468833	430665	394742	56035.2	152931	56331.9	160865	86884.3	99735.3	4.87844	0.0339464
Q04917	14-3-3 protein eta OS=Homo sapiens OX=9606 GN=YWHAH PE=1 SV=4	4	4.4.4.3.2.2	4	607944	644305	519908	158884	100345	104967	184463	172681	155574	4.86594	0.00307922
Q676U5	Autophagy-related protein 16-1 OS=Homo sapiens OX=9606 GN=ATG16L1 PE=1 SV=2	2	2.2.2.1.1.2	2	107340	136029	131373	24043.9	16858.3	36384.5	66287.2	60315.3	61307.9	4.84872	0.0116982
Q96GA3	Protein LTV1 homolog OS=Homo sapiens OX=9606 GN=LTV1 PE=1 SV=1	31	31.31.31.29.29.30	31	1.44639e+08	1.28205e+08	1.40782e+08	2.87628e+07	2.93504e+07	2.73497e+07	6.37525e+07	6.57457e+07	6.21293e+07	4.83983	2.51823e-05
Q03112	Histone-lysine N-methyltransferase MECOM OS=Homo sapiens OX=9606 GN=MECOM PE=1 SV=3	3	3.3.3.3.2.2	3	501014	574038	537824	102861	128411	102952	254802	255938	218759	4.82572	0.000293868
P49755	Transmembrane emp24 domain-containing protein 10 OS=Homo sapiens OX=9606 GN=TMED10 PE=1 SV=2	2	2.2.2.2.2.2	2	419137	512404	398062	78832.5	105223	92103.9	132978	245516	146010	4.81462	0.000164011
Q9Y251	Heparanase OS=Homo sapiens OX=9606 GN=HPSE PE=1 SV=2	7	7.7.7.6.6.7	7	3.52368e+06	2.70595e+06	2.42163e+06	619668	616367	564059	1.27769e+06	1.43692e+06	1.29266e+06	4.80601	0.00306749
Q9NXK8	F-box/LRR-repeat protein 12 OS=Homo sapiens OX=9606 GN=FBXL12 PE=1 SV=1	1	1.1.-.-.1.-	1	42996.4	53227.5	39621.1	1120.99	23431.4	3760.19	17685.9	15201.2	23523.9	4.79805	0.122205
O14880	Microsomal glutathione S-transferase 3 OS=Homo sapiens OX=9606 GN=MGST3 PE=1 SV=1	1	1.1.1.1.1.1	1	155632	168397	250096	52034.3	31929.2	36060.5	70712.9	74125.6	72295.9	4.78341	0.00165714
Q9Y2I8	WD repeat-containing protein 37 OS=Homo sapiens OX=9606 GN=WDR37 PE=1 SV=2	4	4.4.4.3.4.3	4	310485	282072	347819	45012.3	80715.5	70923	154244	174339	159822	4.78196	0.00696832
P19623	Spermidine synthase OS=Homo sapiens OX=9606 GN=SRM PE=1 SV=1	3	2.3.3.2.1.3	3	451647	465142	520365	84414.4	77310	139461	262927	240323	242606	4.77165	0.00991343
P27797	Calreticulin OS=Homo sapiens OX=9606 GN=CALR PE=1 SV=1	2	2.2.2.1.1.2	2	526434	557528	220593	49439.3	125496	99241.1	228650	194229	204171	4.75809	0.0195485
P61964	WD repeat-containing protein 5 OS=Homo sapiens OX=9606 GN=WDR5 PE=1 SV=1	11	11.11.11.11.11.11	11	2.52667e+07	2.64255e+07	2.59961e+07	5.40324e+06	5.26224e+06	5.75832e+06	1.24044e+07	1.18929e+07	1.2776e+07	4.73023	2.04942e-05
P28074	Proteasome subunit beta type-5 OS=Homo sapiens OX=9606 GN=PSMB5 PE=1 SV=3	5	5.5.5.4.4.5	5	1.39008e+06	1.67121e+06	1.27107e+06	271018	268468	376664	721121	646130	634812	4.72888	0.000565206
Q9UBE8	Serine/threonine-protein kinase NLK OS=Homo sapiens OX=9606 GN=NLK PE=1 SV=2	1	1.1.1.1.1.1	1	50912	38850.6	71869.1	16727.7	9135.06	8398.51	19328.6	30710.8	15594.1	4.71762	0.00561159
Q9BXW7	Haloacid dehalogenase-like hydrolase domain-containing 5 OS=Homo sapiens OX=9606 GN=HDHD5 PE=1 SV=1	5	5.5.5.3.3.4	5	1.25531e+06	1.33406e+06	1.30907e+06	266057	246168	316218	499671	463438	533760	4.70574	0.00138312
Q9BZE4	Nucleolar GTP-binding protein 1 OS=Homo sapiens OX=9606 GN=GTPBP4 PE=1 SV=3	41	41.41.41.40.39.38	41	5.75971e+07	5.90684e+07	6.84888e+07	1.33767e+07	1.2571e+07	1.34079e+07	2.91268e+07	2.8661e+07	2.88411e+07	4.70465	0.000307594
Q969N2	GPI transamidase component PIG-T OS=Homo sapiens OX=9606 GN=PIGT PE=1 SV=1	8	8.8.8.6.6.8	8	1.21874e+06	1.26896e+06	1.33674e+06	235497	238894	339644	617144	602721	614068	4.69814	0.00421764
P02768	Serum albumin OS=Homo sapiens OX=9606 GN=ALB PE=1 SV=2	2	1.1.2.1.1.2	2	71341.7	30881.4	267360	18282.4	25858.4	34939.3	68843.9	45621.6	43565.5	4.67353	0.191519
P20340	Ras-related protein Rab-6A OS=Homo sapiens OX=9606 GN=RAB6A PE=1 SV=3	2	2.2.2.1.1.1	2	346605	416749	315432	52192.2	77235.4	102087	97872.5	78080.5	74574.9	4.65968	0.00728723
Q7L0J3	Synaptic vesicle glycoprotein 2A OS=Homo sapiens OX=9606 GN=SV2A PE=1 SV=1	4	3.4.4.2.3.3	4	780901	936800	792054	177976	170992	190223	419994	351543	348277	4.65467	0.000158006
Q5TGY3	AT-hook DNA-binding motif-containing protein 1 OS=Homo sapiens OX=9606 GN=AHDC1 PE=1 SV=1	31	31.31.31.26.30.29	31	1.90899e+07	2.13107e+07	2.39817e+07	4.3991e+06	4.95998e+06	4.50896e+06	9.57588e+06	9.26125e+06	9.16517e+06	4.6425	0.000199235
Q9NVE7	Pantothenate kinase 4 OS=Homo sapiens OX=9606 GN=PANK4 PE=1 SV=1	2	2.2.2.2.2.2	2	60345.2	69312.3	71702.4	15797.6	10532.6	17175	30196.3	29418	30217.5	4.62841	0.00492732
Q9Y6Q1	Calpain-6 OS=Homo sapiens OX=9606 GN=CAPN6 PE=1 SV=2	25	25.23.24.20.21.22	25	1.4559e+07	1.33424e+07	1.34285e+07	2.233e+06	4.48699e+06	2.21315e+06	6.25303e+06	6.44917e+06	6.41817e+06	4.62658	0.0197995
Q9H6F5	Coiled-coil domain-containing protein 86 OS=Homo sapiens OX=9606 GN=CCDC86 PE=1 SV=1	12	12.12.12.9.10.9	12	1.39854e+07	9.37832e+06	1.15147e+07	2.54876e+06	2.70392e+06	2.28622e+06	5.15372e+06	5.47627e+06	5.12639e+06	4.62646	0.00196179
P48147	Prolyl endopeptidase OS=Homo sapiens OX=9606 GN=PREP PE=1 SV=2	10	10.10.9.9.8.8	10	1.58629e+06	1.54595e+06	1.59246e+06	425173	287827	310505	734407	716118	795239	4.6162	0.00569429
Q5JVF3	PCI domain-containing protein 2 OS=Homo sapiens OX=9606 GN=PCID2 PE=1 SV=2	2	2.2.2.1.1.1	2	305216	294485	300040	42591.5	98832.3	54803.6	183119	174098	158842	4.58519	0.0236577
O75323	Protein NipSnap homolog 2 OS=Homo sapiens OX=9606 GN=NIPSNAP2 PE=1 SV=1	3	3.3.3.3.2.3	3	567524	877122	695558	174861	144156	149170	281144	263718	306293	4.57126	0.0021018
O15235	28S ribosomal protein S12, mitochondrial OS=Homo sapiens OX=9606 GN=MRPS12 PE=1 SV=1	2	2.2.2.2.2.2	2	1.29814e+06	787205	774925	265478	243309	117513	575784	448255	474935	4.56694	0.0108284
Q08426	Peroxisomal bifunctional enzyme OS=Homo sapiens OX=9606 GN=EHHADH PE=1 SV=3	2	2.2.2.2.2.2	2	227246	273834	278702	72080.5	48804.8	50082.9	115447	113119	134950	4.56098	0.00169559
P63279	SUMO-conjugating enzyme UBC9 OS=Homo sapiens OX=9606 GN=UBE2I PE=1 SV=1	2	2.2.2.2.2.2	2	949540	813477	913679	184624	183819	218819	474689	391048	468807	4.55792	4.57302e-05
Q9Y512	Sorting and assembly machinery component 50 homolog OS=Homo sapiens OX=9606 GN=SAMM50 PE=1 SV=3	1	1.1.1.1.1.1	1	41938.6	52769.4	40619.4	8840.69	10470	10407.9	22921.8	19089.9	19286	4.55363	0.000252421
Q5JTZ9	Alanine--tRNA ligase, mitochondrial OS=Homo sapiens OX=9606 GN=AARS2 PE=1 SV=1	6	6.6.6.6.5.6	6	343802	322362	309774	81564.1	58818.1	74494.7	166303	155317	151007	4.54185	0.00207166
P24539	ATP synthase F(0) complex subunit B1, mitochondrial OS=Homo sapiens OX=9606 GN=ATP5PB PE=1 SV=2	2	2.2.2.2.2.2	2	82903	87324.5	49821	14270.3	16177.4	18032.5	27960.6	30946.5	31653.1	4.53893	0.00761555
O76075	DNA fragmentation factor subunit beta OS=Homo sapiens OX=9606 GN=DFFB PE=1 SV=1	2	2.2.2.2.2.2	2	216635	217610	269061	48893.8	54847	51228.8	79580.8	80548	90054.5	4.53835	0.000442814
P51532	Transcription activator BRG1 OS=Homo sapiens OX=9606 GN=SMARCA4 PE=1 SV=2	72	71.70.71.64.64.66	44	2.22654e+08	1.74682e+08	1.67636e+08	4.17342e+07	4.17754e+07	4.12763e+07	8.8891e+07	8.91323e+07	8.78647e+07	4.52753	0.00340645
Q6NT76	Homeobox-containing protein 1 OS=Homo sapiens OX=9606 GN=HMBOX1 PE=1 SV=1	2	2.2.2.2.2.1	2	77152.8	255731	81634.3	24022.8	34561.2	33351.4	109593	185032	120658	4.5088	0.0637951
Q8IZ83	Aldehyde dehydrogenase family 16 member A1 OS=Homo sapiens OX=9606 GN=ALDH16A1 PE=1 SV=2	1	1.1.1.1.-.1	1	98097.6	102765	96988.1	23821.8	20831	21439.9	46269.5	36370.1	28381.9	4.50655	0.000115967
P42704	Leucine-rich PPR motif-containing protein, mitochondrial OS=Homo sapiens OX=9606 GN=LRPPRC PE=1 SV=3	12	12.12.11.8.7.10	12	1.66872e+06	1.76634e+06	1.48522e+06	350811	379493	368088	820018	871172	830186	4.47952	0.000197248
Q9H0E3	Histone deacetylase complex subunit SAP130 OS=Homo sapiens OX=9606 GN=SAP130 PE=1 SV=1	12	12.12.12.11.12.12	12	5.88744e+06	6.58228e+06	5.63817e+06	1.40832e+06	1.32731e+06	1.30807e+06	2.546e+06	2.66026e+06	2.48015e+06	4.47804	0.000111575
O94880	PHD finger protein 14 OS=Homo sapiens OX=9606 GN=PHF14 PE=1 SV=2	8	7.8.7.6.8.8	8	3.26572e+06	3.34463e+06	3.43592e+06	722281	791791	730823	1.61578e+06	1.52952e+06	1.56798e+06	4.47517	2.43086e-05
P39019	40S ribosomal protein S19 OS=Homo sapiens OX=9606 GN=RPS19 PE=1 SV=2	5	4.5.5.4.3.4	5	1.32898e+06	1.25353e+06	643445	169951	250367	300624	620901	469920	527372	4.47464	0.00870699
O95373	Importin-7 OS=Homo sapiens OX=9606 GN=IPO7 PE=1 SV=1	11	11.11.11.10.10.10	11	4.88009e+06	5.29173e+06	5.2664e+06	1.0984e+06	1.09256e+06	1.26933e+06	2.38938e+06	2.19466e+06	2.5932e+06	4.46153	9.91115e-05
O95248	Myotubularin-related protein 5 OS=Homo sapiens OX=9606 GN=SBF1 PE=1 SV=4	11	11.11.11.8.9.9	11	1.71396e+06	1.47121e+06	1.3783e+06	353391	313728	357572	751206	684830	711263	4.4535	0.000127125
P12277	Creatine kinase B-type OS=Homo sapiens OX=9606 GN=CKB PE=1 SV=1	6	6.6.6.5.6.5	6	2.39819e+06	2.54074e+06	1.27488e+06	430174	496862	469624	1.00653e+06	1.02234e+06	980550	4.44906	0.019458
Q15293	Reticulocalbin-1 OS=Homo sapiens OX=9606 GN=RCN1 PE=1 SV=1	3	3.2.3.2.3.2	3	782114	804288	435090	146725	171857	136016	261664	230378	323289	4.44677	0.0114159
P11172	Uridine 5'-monophosphate synthase OS=Homo sapiens OX=9606 GN=UMPS PE=1 SV=1	2	2.2.2.2.2.2	2	148290	146681	108956	26100.9	34558	30307	61017.9	69325.6	51093.8	4.44041	0.000420682
Q15738	Sterol-4-alpha-carboxylate 3-dehydrogenase, decarboxylating OS=Homo sapiens OX=9606 GN=NSDHL PE=1 SV=2	5	4.5.3.2.2.3	5	511858	602622	652658	149494	101395	147273	282354	287952	278535	4.43825	0.00157008
Q12769	Nuclear pore complex protein Nup160 OS=Homo sapiens OX=9606 GN=NUP160 PE=1 SV=3	8	8.8.8.4.6.7	8	876456	820711	996017	223249	161515	222158	313449	372771	359912	4.43744	0.00106401
Q9UMN6	Histone-lysine N-methyltransferase 2B OS=Homo sapiens OX=9606 GN=KMT2B PE=1 SV=1	6	6.6.6.5.5.5	6	920324	876889	730636	195324	209645	165860	362905	432595	375209	4.42839	0.000113189
Q9NVX2	Notchless protein homolog 1 OS=Homo sapiens OX=9606 GN=NLE1 PE=1 SV=4	4	3.3.3.2.2.3	4	258976	444810	368411	95757.2	65766.4	80995.2	143231	165780	200969	4.42109	0.00251388
Q9UI26	Importin-11 OS=Homo sapiens OX=9606 GN=IPO11 PE=1 SV=1	4	4.4.4.3.2.3	4	187391	186619	181991	44813.4	38737.9	43053.8	88673.4	92918.2	88949.9	4.39162	0.000544608
Q8IW35	Centrosomal protein of 97 kDa OS=Homo sapiens OX=9606 GN=CEP97 PE=1 SV=1	16	16.16.16.15.14.15	16	7.66469e+06	7.47046e+06	7.04197e+06	1.74741e+06	1.5968e+06	1.70584e+06	3.57255e+06	3.57467e+06	3.49045e+06	4.39147	2.41316e-06
O75155	Cullin-associated NEDD8-dissociated protein 2 OS=Homo sapiens OX=9606 GN=CAND2 PE=1 SV=3	1	1.1.1.1.1.1	1	44928.6	49582.1	41467.6	10071.4	9065.31	11879.1	27982.6	25454.1	21645.5	4.38417	0.000244094
P28749	Retinoblastoma-like protein 1 OS=Homo sapiens OX=9606 GN=RBL1 PE=1 SV=3	4	4.3.4.3.2.3	4	5.83447e+07	5.41724e+07	4.75977e+07	1.1806e+07	1.43869e+07	1.04303e+07	2.07737e+07	2.35136e+07	2.62307e+07	4.37194	0.000477824
P51531	Probable global transcription activator SNF2L2 OS=Homo sapiens OX=9606 GN=SMARCA2 PE=1 SV=2	27	27.27.27.25.26.26	27	3.86589e+07	2.9052e+07	2.9461e+07	7.56506e+06	7.38688e+06	7.34505e+06	1.54222e+07	1.52561e+07	1.53165e+07	4.35807	0.0037429
Q8TBZ6	tRNA methyltransferase 10 homolog A OS=Homo sapiens OX=9606 GN=TRMT10A PE=1 SV=1	3	3.3.3.3.3.3	3	415804	531070	603079	113073	136229	106907	204668	279509	291081	4.35124	0.000742418
Q8WTT2	Nucleolar complex protein 3 homolog OS=Homo sapiens OX=9606 GN=NOC3L PE=1 SV=1	54	52.53.54.43.45.49	54	1.21805e+08	1.05155e+08	1.30963e+08	2.81159e+07	2.69674e+07	2.73324e+07	5.30435e+07	5.41389e+07	5.33234e+07	4.3429	0.00141207
O95302	Peptidyl-prolyl cis-trans isomerase FKBP9 OS=Homo sapiens OX=9606 GN=FKBP9 PE=1 SV=2	1	1.1.1.1.1.1	1	32692.6	37294.2	39713	8249.27	8689.26	8372.92	12772.7	17780.1	16288.6	4.334	0.000794313
Q8N474	Secreted frizzled-related protein 1 OS=Homo sapiens OX=9606 GN=SFRP1 PE=1 SV=1	2	2.2.2.2.1.1	2	218869	253745	301452	67100.7	51308.8	60227.8	171473	191167	181905	4.33317	0.000314383
O14524	Nuclear envelope integral membrane protein 1 OS=Homo sapiens OX=9606 GN=NEMP1 PE=1 SV=2	2	2.2.2.2.2.2	2	416842	394886	411507	90480.2	98363.3	93586.1	210980	197250	218602	4.33111	3.95474e-06
P27701	CD82 antigen OS=Homo sapiens OX=9606 GN=CD82 PE=1 SV=1	1	1.1.1.1.1.1	1	64941.6	59443.4	33059	13648	8639.74	14163	22769.6	27928.1	23105.6	4.31936	0.00679521
Q8NEJ9	Neuroguidin OS=Homo sapiens OX=9606 GN=NGDN PE=1 SV=1	6	6.6.6.5.5.4	6	1.79149e+06	1.44746e+06	1.93733e+06	406991	430669	364057	658807	643085	781615	4.3074	0.000528135
P11802	Cyclin-dependent kinase 4 OS=Homo sapiens OX=9606 GN=CDK4 PE=1 SV=2	3	3.3.3.3.2.2	3	572469	601852	593753	123742	132868	153955	371056	364821	358248	4.30643	0.00120593
Q9P0M6	Core histone macro-H2A.2 OS=Homo sapiens OX=9606 GN=H2AFY2 PE=1 SV=3	2	2.2.2.2.2.2	2	685807	447846	423108	80987.4	204588	76283.3	257588	259714	239970	4.30213	0.0244192
Q8WYQ9	Zinc finger CCHC domain-containing protein 14 OS=Homo sapiens OX=9606 GN=ZCCHC14 PE=2 SV=1	1	1.1.1.1.1.1	1	24272.7	17661.3	26585.9	4732.47	7322.42	3888.48	9637.02	11729	12209.7	4.2977	0.00444293
Q14865	AT-rich interactive domain-containing protein 5B OS=Homo sapiens OX=9606 GN=ARID5B PE=1 SV=3	2	2.2.2.1.1.1	2	86000.2	76459.8	84339.3	20159.2	20966.6	16364.4	42429.7	44577.4	38753.6	4.29289	0.000573654
Q13885	Tubulin beta-2A chain OS=Homo sapiens OX=9606 GN=TUBB2A PE=1 SV=1	1	1.1.1.1.1.1	1	805134	597420	746903	178481	153799	168606	356096	345918	384335	4.29131	0.000857005
P31930	Cytochrome b-c1 complex subunit 1, mitochondrial OS=Homo sapiens OX=9606 GN=UQCRC1 PE=1 SV=3	13	13.13.13.9.10.13	12	7.05734e+06	7.49332e+06	8.41722e+06	1.74583e+06	1.72633e+06	1.89224e+06	4.01593e+06	3.71405e+06	3.72079e+06	4.28154	0.000108719
Q9UBV2	Protein sel-1 homolog 1 OS=Homo sapiens OX=9606 GN=SEL1L PE=1 SV=3	1	1.1.1.1.1.1	1	60538.8	79294.8	71867.3	13844.1	14979.9	20654.2	24070	16387.3	22599.8	4.27867	0.00117708
Q5JTH9	RRP12-like protein OS=Homo sapiens OX=9606 GN=RRP12 PE=1 SV=2	41	41.41.41.37.37.36	40	4.23949e+07	3.62043e+07	4.47117e+07	9.5819e+06	9.27402e+06	9.98122e+06	1.94926e+07	1.90238e+07	2.00604e+07	4.27611	0.000742361
P48735	Isocitrate dehydrogenase [NADP], mitochondrial OS=Homo sapiens OX=9606 GN=IDH2 PE=1 SV=2	10	10.10.10.8.9.8	10	4.45225e+06	4.21993e+06	4.60679e+06	1.1109e+06	966660	1.02905e+06	2.21162e+06	1.84119e+06	2.30816e+06	4.27443	2.96982e-05
Q9UER7	Death domain-associated protein 6 OS=Homo sapiens OX=9606 GN=DAXX PE=1 SV=2	21	20.21.21.19.19.18	21	4.78812e+07	3.84029e+07	4.40611e+07	1.0267e+07	1.01876e+07	1.00931e+07	2.10362e+07	2.19932e+07	2.06632e+07	4.26694	0.00187042
P49327	Fatty acid synthase OS=Homo sapiens OX=9606 GN=FASN PE=1 SV=3	86	84.84.85.77.78.80	85	1.54199e+08	1.59523e+08	1.59675e+08	3.8984e+07	3.39751e+07	3.80926e+07	6.9072e+07	7.02905e+07	6.91825e+07	4.26286	0.000408186
Q9UH73	Transcription factor COE1 OS=Homo sapiens OX=9606 GN=EBF1 PE=1 SV=2	1	1.1.1.1.1.1	1	1.05146e+06	763661	927433	211730	221288	210573	339786	440302	384349	4.26134	0.00336606
P08238	Heat shock protein HSP 90-beta OS=Homo sapiens OX=9606 GN=HSP90AB1 PE=1 SV=4	63	62.63.63.59.57.58	37	5.00064e+08	5.73098e+08	5.45929e+08	1.35561e+08	1.09091e+08	1.36171e+08	2.65592e+08	2.61305e+08	2.65667e+08	4.25155	0.000345066
P06241	Tyrosine-protein kinase Fyn OS=Homo sapiens OX=9606 GN=FYN PE=1 SV=3	1	1.1.1.1.1.1	1	22974.3	23913.4	21867.6	3563.24	7929.13	4689.36	9099.51	10321.2	11274.8	4.24895	0.0224304
Q99470	Stromal cell-derived factor 2 OS=Homo sapiens OX=9606 GN=SDF2 PE=1 SV=2	3	3.3.3.2.2.2	3	768239	865269	724421	211857	208387	135649	428891	521075	460275	4.24169	0.00508819
Q9BSM1	Polycomb group RING finger protein 1 OS=Homo sapiens OX=9606 GN=PCGF1 PE=1 SV=2	7	7.7.7.7.7.7	7	2.50756e+06	2.76132e+06	3.12079e+06	652908	697530	636659	1.32921e+06	1.26224e+06	1.46605e+06	4.22207	0.000446477
Q13162	Peroxiredoxin-4 OS=Homo sapiens OX=9606 GN=PRDX4 PE=1 SV=1	3	3.3.3.3.3.2	3	444375	359592	357168	85076	100157	90449.6	148786	162216	173826	4.21186	0.000193313
Q9NS69	Mitochondrial import receptor subunit TOM22 homolog OS=Homo sapiens OX=9606 GN=TOMM22 PE=1 SV=3	3	3.3.3.3.3.3	3	336811	430034	509859	99031.6	96851.1	107301	187445	158007	184661	4.21099	0.00471318
Q9C0C9	(E3-independent) E2 ubiquitin-conjugating enzyme OS=Homo sapiens OX=9606 GN=UBE2O PE=1 SV=3	5	5.4.5.3.5.4	5	891012	821326	903604	192140	240055	189070	245183	253078	264120	4.21067	0.000941071
Q9P031	Thyroid transcription factor 1-associated protein 26 OS=Homo sapiens OX=9606 GN=CCDC59 PE=1 SV=2	15	15.15.15.15.15.15	15	2.65874e+07	2.37962e+07	2.84385e+07	6.30301e+06	6.01734e+06	6.41872e+06	1.31963e+07	1.25216e+07	1.28244e+07	4.2063	0.000383357
Q96GQ7	Probable ATP-dependent RNA helicase DDX27 OS=Homo sapiens OX=9606 GN=DDX27 PE=1 SV=2	60	60.60.59.58.59.59	60	3.2662e+08	2.62419e+08	2.825e+08	6.69364e+07	7.2987e+07	6.78406e+07	1.37906e+08	1.37263e+08	1.4015e+08	4.19485	0.000504534
Q99856	AT-rich interactive domain-containing protein 3A OS=Homo sapiens OX=9606 GN=ARID3A PE=1 SV=2	3	3.3.3.2.2.2	3	395212	457397	381555	104119	93493.4	96649.5	163812	170446	165334	4.1941	0.000130003
Q9GZR7	ATP-dependent RNA helicase DDX24 OS=Homo sapiens OX=9606 GN=DDX24 PE=1 SV=1	31	31.30.31.26.28.27	31	2.11303e+07	1.59836e+07	1.89296e+07	4.37343e+06	4.42948e+06	4.57967e+06	8.41882e+06	8.3413e+06	8.50205e+06	4.18779	0.00258363
Q70HW3	S-adenosylmethionine mitochondrial carrier protein OS=Homo sapiens OX=9606 GN=SLC25A26 PE=1 SV=2	1	1.1.1.1.1.1	1	10704.5	17515.4	13607.1	3977.14	3134.66	2896.9	5743.3	3603.38	6254.49	4.17906	0.00203076
O14727	Apoptotic protease-activating factor 1 OS=Homo sapiens OX=9606 GN=APAF1 PE=1 SV=2	1	1.1.1.1.1.1	1	81870.5	90779.2	128103	28422.4	18103.9	25639.4	35260.8	38486.6	38040.3	4.16753	0.00176003
Q01196	Runt-related transcription factor 1 OS=Homo sapiens OX=9606 GN=RUNX1 PE=1 SV=3	6	6.6.6.5.6.5	6	1.24689e+06	1.33598e+06	1.31396e+06	242890	430951	262067	664997	698965	674142	4.16369	0.0139064
Q92616	eIF-2-alpha kinase activator GCN1 OS=Homo sapiens OX=9606 GN=GCN1 PE=1 SV=6	3	3.3.3.2.2.2	3	142394	132533	117803	29376.5	31980.2	33025.5	54170.1	50524	54990.9	4.16105	9.43386e-05
Q8IY81	pre-rRNA 2'-O-ribose RNA methyltransferase FTSJ3 OS=Homo sapiens OX=9606 GN=FTSJ3 PE=1 SV=2	29	29.29.29.26.26.25	29	4.63753e+07	3.45392e+07	4.55796e+07	1.03177e+07	9.96806e+06	1.01424e+07	1.97324e+07	1.94798e+07	2.00089e+07	4.15713	0.00417611
Q9GZU2	Paternally-expressed gene 3 protein OS=Homo sapiens OX=9606 GN=PEG3 PE=1 SV=1	47	46.46.45.42.40.43	47	5.68579e+07	5.74899e+07	6.44485e+07	1.45355e+07	1.48904e+07	1.36154e+07	2.99454e+07	2.91039e+07	3.03177e+07	4.15407	2.60052e-05
Q9P2J5	Leucine--tRNA ligase, cytoplasmic OS=Homo sapiens OX=9606 GN=LARS PE=1 SV=2	21	20.20.20.17.17.17	21	5.36546e+06	5.99015e+06	5.77831e+06	1.47562e+06	1.2792e+06	1.37571e+06	2.6702e+06	2.33762e+06	2.65568e+06	4.14812	1.75949e-05
Q6ZW31	Rho GTPase-activating protein SYDE1 OS=Homo sapiens OX=9606 GN=SYDE1 PE=1 SV=1	2	2.2.2.2.2.2	2	4.4009e+06	4.22061e+06	3.61518e+06	1.01386e+06	1.17512e+06	765784	1.71322e+06	1.78511e+06	1.96098e+06	4.14135	0.00238381
P49736	DNA replication licensing factor MCM2 OS=Homo sapiens OX=9606 GN=MCM2 PE=1 SV=4	17	17.17.16.17.13.16	17	5.74836e+06	5.85758e+06	5.51357e+06	1.34838e+06	1.16217e+06	1.62467e+06	2.94462e+06	2.37854e+06	2.86821e+06	4.13993	0.00358984
O75165	DnaJ homolog subfamily C member 13 OS=Homo sapiens OX=9606 GN=DNAJC13 PE=1 SV=5	6	6.6.6.6.6.6	6	345712	308358	368651	82775.3	92520.5	72959	179175	134255	137985	4.11964	0.000127356
P46060	Ran GTPase-activating protein 1 OS=Homo sapiens OX=9606 GN=RANGAP1 PE=1 SV=1	9	8.9.8.7.7.8	9	2.59129e+06	3.06066e+06	3.31635e+06	673577	770937	735166	1.43664e+06	1.33012e+06	1.42012e+06	4.1145	0.000369741
O75955	Flotillin-1 OS=Homo sapiens OX=9606 GN=FLOT1 PE=1 SV=3	9	9.8.9.8.6.7	9	2.87288e+06	2.34782e+06	2.24027e+06	691147	469172	653657	1.58862e+06	1.63586e+06	1.49452e+06	4.11305	0.00128894
Q8WYA0	Intraflagellar transport protein 81 homolog OS=Homo sapiens OX=9606 GN=IFT81 PE=1 SV=1	2	2.2.2.-.1.1	2	51882.8	51654.4	43125.5	14969.5	9791.62	11080.8	28730.8	26228.5	25563.6	4.09193	0.00240001
Q96NM4	TOX high mobility group box family member 2 OS=Homo sapiens OX=9606 GN=TOX2 PE=2 SV=2	3	3.3.3.3.3.3	3	328796	386148	272613	74338.2	84597.4	83114.9	158423	181379	153488	4.07996	0.00188943
P55084	Trifunctional enzyme subunit beta, mitochondrial OS=Homo sapiens OX=9606 GN=HADHB PE=1 SV=3	7	6.7.6.6.7.7	7	2.27391e+06	3.03445e+06	2.90894e+06	725606	578035	711939	1.31553e+06	1.37819e+06	1.40421e+06	4.07689	0.00033843
Q9Y277	Voltage-dependent anion-selective channel protein 3 OS=Homo sapiens OX=9606 GN=VDAC3 PE=1 SV=1	5	4.5.5.5.5.5	4	5.36027e+06	5.78568e+06	6.30183e+06	1.38054e+06	1.44208e+06	1.46316e+06	2.76205e+06	2.81679e+06	2.81721e+06	4.07109	0.000303495
Q86X55	Histone-arginine methyltransferase CARM1 OS=Homo sapiens OX=9606 GN=CARM1 PE=1 SV=3	3	3.3.3.2.3.2	3	916423	645417	612938	166525	213065	155008	351623	322498	368573	4.06806	0.00125116
Q96GM5	SWI/SNF-related matrix-associated actin-dependent regulator of chromatin subfamily D member 1 OS=Homo sapiens OX=9606 GN=SMARCD1 PE=1 SV=2	23	23.23.22.19.18.21	23	3.28114e+07	2.39512e+07	2.3882e+07	6.64389e+06	6.61991e+06	6.5733e+06	1.27349e+07	1.2237e+07	1.24254e+07	4.06534	0.00565881
A0JLT2	Mediator of RNA polymerase II transcription subunit 19 OS=Homo sapiens OX=9606 GN=MED19 PE=1 SV=2	10	10.10.10.10.10.9	10	3.97626e+07	4.28346e+07	4.50627e+07	1.09948e+07	1.03669e+07	1.00491e+07	1.69007e+07	1.74024e+07	1.85437e+07	4.06419	1.45039e-05
Q13315	Serine-protein kinase ATM OS=Homo sapiens OX=9606 GN=ATM PE=1 SV=4	2	2.2.2.1.1.2	2	39934.2	48220.2	43117.7	10378.8	10435.1	11500.9	11297.6	8936.42	20649.7	4.06228	0.000109064
Q9BZF3	Oxysterol-binding protein-related protein 6 OS=Homo sapiens OX=9606 GN=OSBPL6 PE=1 SV=1	26	26.25.23.23.22.21	26	1.50637e+07	1.29514e+07	1.12565e+07	3.36822e+06	3.00859e+06	3.29347e+06	6.23197e+06	6.35068e+06	5.87101e+06	4.06105	0.00114567
Q02040	A-kinase anchor protein 17A OS=Homo sapiens OX=9606 GN=AKAP17A PE=1 SV=2	26	25.26.26.25.24.26	26	1.86924e+07	1.82694e+07	2.06924e+07	4.80894e+06	4.50538e+06	4.88276e+06	8.60078e+06	8.72568e+06	8.67891e+06	4.06099	2.68344e-05
P02786	Transferrin receptor protein 1 OS=Homo sapiens OX=9606 GN=TFRC PE=1 SV=2	25	25.25.25.24.23.22	25	1.24144e+07	1.45388e+07	1.39194e+07	2.67479e+06	4.48489e+06	2.91017e+06	6.67491e+06	6.30274e+06	6.52691e+06	4.05891	0.00812138
Q99081	Transcription factor 12 OS=Homo sapiens OX=9606 GN=TCF12 PE=1 SV=1	28	28.27.28.25.24.24	23	8.65573e+07	8.64841e+07	8.3186e+07	2.13192e+07	2.25622e+07	1.92611e+07	3.98812e+07	4.26359e+07	4.11142e+07	4.05792	0.000500577
Q2M1K9	Zinc finger protein 423 OS=Homo sapiens OX=9606 GN=ZNF423 PE=1 SV=1	2	2.1.2.2.2.2	2	193261	152273	170530	35743.2	46970.9	44525.6	78741	75878.6	111983	4.05584	0.000254041
P56524	Histone deacetylase 4 OS=Homo sapiens OX=9606 GN=HDAC4 PE=1 SV=3	4	4.4.4.2.2.2	4	607692	534406	542330	130484	151192	134167	265359	327073	348487	4.05064	2.30854e-05
P54253	Ataxin-1 OS=Homo sapiens OX=9606 GN=ATXN1 PE=1 SV=2	7	7.7.7.5.4.3	7	3.51599e+07	4.03223e+07	3.77442e+07	9.81396e+06	7.98944e+06	1.02133e+07	1.90194e+07	1.99893e+07	1.90079e+07	4.04139	0.000492195
P00441	Superoxide dismutase [Cu-Zn] OS=Homo sapiens OX=9606 GN=SOD1 PE=1 SV=2	2	2.2.2.1.-.2	2	49483.3	95723.7	43840.5	10173.8	14204.3	22495.1	41090	34772	34770.4	4.03317	0.0144102
Q02218	2-oxoglutarate dehydrogenase, mitochondrial OS=Homo sapiens OX=9606 GN=OGDH PE=1 SV=3	2	2.2.2.1.1.2	2	83267.5	98705.9	103671	17433.3	15744.4	37675.8	40182.5	60837.7	39733.4	4.03147	0.027781
P29992	Guanine nucleotide-binding protein subunit alpha-11 OS=Homo sapiens OX=9606 GN=GNA11 PE=1 SV=2	1	1.1.1.1.1.1	1	68833.7	60161.7	37077.4	12978.1	15952.1	12294.9	15097.1	12182.7	15854.4	4.02844	0.00945401
Q8NB78	Lysine-specific histone demethylase 1B OS=Homo sapiens OX=9606 GN=KDM1B PE=1 SV=3	4	4.4.4.3.4.3	4	593770	512550	492562	123348	140484	133126	229789	204392	228628	4.02782	9.6245e-05
P35232	Prohibitin OS=Homo sapiens OX=9606 GN=PHB PE=1 SV=1	15	15.15.15.14.13.15	15	1.02817e+07	1.22473e+07	1.381e+07	3.19073e+06	2.88013e+06	2.96819e+06	6.17565e+06	5.8088e+06	6.08264e+06	4.02024	0.00158395
Q9H269	Vacuolar protein sorting-associated protein 16 homolog OS=Homo sapiens OX=9606 GN=VPS16 PE=1 SV=2	1	1.1.1.1.1.1	1	74940.9	60960.8	36291.8	13354.6	11286.2	18238.7	24045.8	22565.9	24219.2	4.01575	0.00914992
P78527	DNA-dependent protein kinase catalytic subunit OS=Homo sapiens OX=9606 GN=PRKDC PE=1 SV=3	90	88.90.89.75.71.76	90	2.82119e+07	2.77532e+07	2.85259e+07	7.24596e+06	6.74176e+06	7.0668e+06	1.33338e+07	1.34707e+07	1.3476e+07	4.01296	3.99559e-05
Q9C0C7	Activating molecule in BECN1-regulated autophagy protein 1 OS=Homo sapiens OX=9606 GN=AMBRA1 PE=1 SV=2	3	3.3.3.3.2.3	3	66105.7	78115	79234.2	18664.2	19293.4	18006	34251.2	35855.2	38615	3.99286	0.000650672
Q14653	Interferon regulatory factor 3 OS=Homo sapiens OX=9606 GN=IRF3 PE=1 SV=1	1	1.1.1.1.1.1	1	55868.2	62219	61887.9	17047.9	12527	15606.5	29884.2	23860.1	25492.1	3.98339	0.00164532
Q96HW7	Integrator complex subunit 4 OS=Homo sapiens OX=9606 GN=INTS4 PE=1 SV=2	8	6.8.8.8.7.6	8	440009	370072	507697	135053	89478.6	106436	199561	119169	135016	3.9816	0.00103698
Q9Y262	Eukaryotic translation initiation factor 3 subunit L OS=Homo sapiens OX=9606 GN=EIF3L PE=1 SV=1	11	10.11.11.9.9.8	11	2.08941e+06	2.53443e+06	2.2683e+06	647689	483414	600640	1.07397e+06	1.12743e+06	1.1195e+06	3.97988	0.000473804
Q6SZW1	Sterile alpha and TIR motif-containing protein 1 OS=Homo sapiens OX=9606 GN=SARM1 PE=1 SV=1	1	1.1.1.1.1.1	1	28333.5	35918.1	29727.7	7082.81	8931.8	7617.88	14082.3	15671.5	13613.7	3.9767	0.000160799
Q969S9	Ribosome-releasing factor 2, mitochondrial OS=Homo sapiens OX=9606 GN=GFM2 PE=1 SV=1	1	1.1.1.1.1.1	1	69297.8	69617.1	67077.7	13548.4	20837.2	17431.7	18755.1	26418.5	14512.1	3.97537	0.00750349
P31749	RAC-alpha serine/threonine-protein kinase OS=Homo sapiens OX=9606 GN=AKT1 PE=1 SV=2	6	5.6.6.6.6.5	6	2.25697e+06	2.35662e+06	2.4262e+06	595982	532696	645928	1.1e+06	1.08197e+06	1.14577e+06	3.96696	0.000490894
Q9ULK4	Mediator of RNA polymerase II transcription subunit 23 OS=Homo sapiens OX=9606 GN=MED23 PE=1 SV=2	32	31.31.32.9.8.11	32	1.86028e+08	1.43675e+08	2.17996e+08	4.43483e+07	4.96746e+07	4.4084e+07	8.85274e+07	8.85191e+07	9.26997e+07	3.96576	0.00438488
O00159	Unconventional myosin-Ic OS=Homo sapiens OX=9606 GN=MYO1C PE=1 SV=4	9	9.9.9.8.8.9	9	1.64146e+06	1.6897e+06	1.70501e+06	435870	447169	387891	725934	700105	646571	3.96258	0.000511367
P53985	Monocarboxylate transporter 1 OS=Homo sapiens OX=9606 GN=SLC16A1 PE=1 SV=3	4	4.4.4.4.3.4	4	2.1839e+06	2.3011e+06	2.69306e+06	580018	589006	645439	1.3868e+06	1.0738e+06	1.04735e+06	3.95602	0.0002816
Q8NG31	Kinetochore scaffold 1 OS=Homo sapiens OX=9606 GN=KNL1 PE=1 SV=3	8	8.8.8.6.8.8	8	1.3621e+06	1.22248e+06	1.26361e+06	340849	313263	320063	639830	631495	653955	3.9502	7.59643e-06
Q49AG3	Zinc finger BED domain-containing protein 5 OS=Homo sapiens OX=9606 GN=ZBED5 PE=2 SV=2	2	2.2.2.2.1.1	2	45168.6	38929	34510.6	9084.16	10387.7	10587.6	18964.9	16781	18606.1	3.94579	0.000357063
P63010	AP-2 complex subunit beta OS=Homo sapiens OX=9606 GN=AP2B1 PE=1 SV=1	10	10.10.10.9.8.9	9	2.38875e+06	2.12247e+06	2.03865e+06	507174	624496	530816	1.22143e+06	1.11102e+06	1.19169e+06	3.9398	0.000107679
Q5T011	KICSTOR complex protein SZT2 OS=Homo sapiens OX=9606 GN=SZT2 PE=1 SV=3	1	1.1.-.1.1.1	1	17660.8	22072.2	22814.7	5081.6	5916.81	4926.57	12051.8	12838.5	9698.03	3.92765	0.000299798
Q7Z6Z7	E3 ubiquitin-protein ligase HUWE1 OS=Homo sapiens OX=9606 GN=HUWE1 PE=1 SV=3	10	10.9.10.9.5.6	10	613480	588372	571598	176153	143698	132358	302977	265047	313817	3.92175	0.00248561
Q92522	Histone H1x OS=Homo sapiens OX=9606 GN=H1FX PE=1 SV=1	19	19.18.17.14.14.16	19	5.63012e+07	4.5989e+07	4.77228e+07	1.25929e+07	1.19025e+07	1.37685e+07	2.8133e+07	2.35938e+07	2.59194e+07	3.92048	0.000131018
Q9UJV9	Probable ATP-dependent RNA helicase DDX41 OS=Homo sapiens OX=9606 GN=DDX41 PE=1 SV=2	25	24.24.24.25.23.25	25	3.08482e+07	2.91947e+07	2.89008e+07	8.19362e+06	6.66427e+06	7.8339e+06	1.37995e+07	1.38124e+07	1.38131e+07	3.91964	0.00088558
Q13126	S-methyl-5'-thioadenosine phosphorylase OS=Homo sapiens OX=9606 GN=MTAP PE=1 SV=2	2	2.2.1.1.1.1	2	329891	334003	404841	102735	160545	9795.78	182309	176727	152556	3.91369	0.16264
Q92643	GPI-anchor transamidase OS=Homo sapiens OX=9606 GN=PIGK PE=1 SV=2	5	5.5.5.5.5.4	5	1.19081e+06	1.18606e+06	1.4679e+06	339023	302882	342142	537839	608055	606362	3.9071	0.000353382
P61077	Ubiquitin-conjugating enzyme E2 D3 OS=Homo sapiens OX=9606 GN=UBE2D3 PE=1 SV=1	2	2.2.2.1.1.1	2	471487	702526	747300	150577	179234	162805	220152	222900	168224	3.90023	0.00626002
Q8TBX8	Phosphatidylinositol 5-phosphate 4-kinase type-2 gamma OS=Homo sapiens OX=9606 GN=PIP4K2C PE=1 SV=3	22	22.22.22.22.22.22	22	5.34651e+07	4.13224e+07	4.18352e+07	1.2113e+07	1.08328e+07	1.20845e+07	2.1733e+07	2.07207e+07	2.11565e+07	3.90014	0.00106973
P25788	Proteasome subunit alpha type-3 OS=Homo sapiens OX=9606 GN=PSMA3 PE=1 SV=2	1	-.1.1.1.1.1	1	145240	154112	115456	28100.7	31320.8	47210.8	74435.3	67097.8	75998.4	3.89008	0.00403754
Q9BVP2	Guanine nucleotide-binding protein-like 3 OS=Homo sapiens OX=9606 GN=GNL3 PE=1 SV=2	31	31.31.31.28.29.29	29	8.39142e+07	9.43188e+07	9.89623e+07	2.44632e+07	2.29725e+07	2.3966e+07	3.88706e+07	4.58357e+07	4.68144e+07	3.8822	0.000363656
P21399	Cytoplasmic aconitate hydratase OS=Homo sapiens OX=9606 GN=ACO1 PE=1 SV=3	3	3.3.2.2.2.2	3	88596.1	103141	80814.3	23627	22261.2	24603	42535.6	49818.4	50578.2	3.86646	0.000814396
Q2TAY7	WD40 repeat-containing protein SMU1 OS=Homo sapiens OX=9606 GN=SMU1 PE=1 SV=2	4	4.4.4.4.4.4	4	653579	942421	786695	226980	162015	227438	372742	406181	390786	3.86529	0.000954791
Q9UKE5	TRAF2 and NCK-interacting protein kinase OS=Homo sapiens OX=9606 GN=TNIK PE=1 SV=1	18	15.15.15.18.18.18	18	3.87973e+07	4.06438e+07	4.22977e+07	1.108e+07	9.95328e+06	1.04637e+07	1.96218e+07	2.02545e+07	1.89483e+07	3.8651	6.84189e-06
Q9H2K8	Serine/threonine-protein kinase TAO3 OS=Homo sapiens OX=9606 GN=TAOK3 PE=1 SV=2	10	10.10.10.10.10.9	10	1.95144e+06	1.8836e+06	2.60806e+06	518964	655673	492820	1.04802e+06	1.05202e+06	960534	3.86403	0.000646251
Q9UFF9	CCR4-NOT transcription complex subunit 8 OS=Homo sapiens OX=9606 GN=CNOT8 PE=1 SV=1	2	2.2.2.2.2.2	2	283893	240880	267515	81876	68248.1	55024.9	123261	150366	117149	3.86201	0.00267973
P17655	Calpain-2 catalytic subunit OS=Homo sapiens OX=9606 GN=CAPN2 PE=1 SV=6	13	12.12.12.13.13.12	13	6.19776e+06	5.59108e+06	5.23782e+06	1.5626e+06	1.30223e+06	1.54415e+06	2.85866e+06	2.42696e+06	2.79568e+06	3.86181	7.62406e-05
Q14204	Cytoplasmic dynein 1 heavy chain 1 OS=Homo sapiens OX=9606 GN=DYNC1H1 PE=1 SV=5	106	103.105.104.93.89.94	106	2.78407e+07	2.86522e+07	2.83424e+07	7.82406e+06	6.63904e+06	7.50994e+06	1.31166e+07	1.33741e+07	1.29404e+07	3.86088	0.00100931
Q9H4A4	Aminopeptidase B OS=Homo sapiens OX=9606 GN=RNPEP PE=1 SV=2	4	3.4.3.4.2.4	4	464666	531631	485879	149914	134014	100940	260877	255503	240397	3.85113	0.00387008
P82675	28S ribosomal protein S5, mitochondrial OS=Homo sapiens OX=9606 GN=MRPS5 PE=1 SV=2	22	22.22.22.20.20.18	22	4.5553e+07	4.00705e+07	4.61435e+07	1.15581e+07	1.14294e+07	1.12584e+07	2.11458e+07	2.21848e+07	2.15147e+07	3.84768	0.000844294
Q9NP50	SIN3-HDAC complex-associated factor OS=Homo sapiens OX=9606 GN=SINHCAF PE=1 SV=1	2	2.2.2.1.1.1	2	1.37842e+06	831367	913702	237076	362498	212975	476638	630237	541654	3.84407	0.0038966
Q5JRX3	Presequence protease, mitochondrial OS=Homo sapiens OX=9606 GN=PITRM1 PE=1 SV=3	4	4.4.4.4.4.4	4	402966	474859	401930	119322	98685.5	114990	196352	199510	188596	3.84314	7.49084e-05
Q6DD88	Atlastin-3 OS=Homo sapiens OX=9606 GN=ATL3 PE=1 SV=1	1	1.1.1.1.1.1	1	85760	114192	138218	38099.3	20576.6	29339.3	57354.2	49260.3	50293	3.84218	0.0046608
Q8WV37	Zinc finger protein 480 OS=Homo sapiens OX=9606 GN=ZNF480 PE=1 SV=2	1	1.1.1.1.1.-	1	31425.5	15389.6	34576.7	7271.87	7605.43	6325.49	16267	19999.9	17768	3.83873	0.032211
Q16352	Alpha-internexin OS=Homo sapiens OX=9606 GN=INA PE=1 SV=2	2	2.2.2.2.2.2	2	60305.5	76532.4	87253.9	25472.3	16534.9	16373.4	32869.2	38328.2	37957.8	3.83847	0.00234455
P31153	S-adenosylmethionine synthase isoform type-2 OS=Homo sapiens OX=9606 GN=MAT2A PE=1 SV=1	5	5.5.5.3.4.5	5	2.11161e+06	3.01106e+06	2.7237e+06	652829	623047	770378	1.4745e+06	1.28743e+06	1.39772e+06	3.8345	0.00108041
Q8IXI1	Mitochondrial Rho GTPase 2 OS=Homo sapiens OX=9606 GN=RHOT2 PE=1 SV=2	4	4.4.4.3.4.3	2	1.05572e+06	1.07007e+06	1.05168e+06	281471	254366	293103	495718	529043	463885	3.83318	0.00083664
Q9H993	Damage-control phosphatase ARMT1 OS=Homo sapiens OX=9606 GN=ARMT1 PE=1 SV=1	8	8.8.8.7.8.7	8	2.67009e+06	2.69207e+06	2.84753e+06	763647	652929	727568	1.22875e+06	1.20045e+06	1.22193e+06	3.82889	0.000219784
O15014	Zinc finger protein 609 OS=Homo sapiens OX=9606 GN=ZNF609 PE=1 SV=2	49	49.48.48.40.40.43	49	3.22052e+07	3.58809e+07	3.42694e+07	9.14486e+06	9.51763e+06	8.15509e+06	1.75613e+07	1.70138e+07	1.71723e+07	3.81673	5.07758e-05
O75431	Metaxin-2 OS=Homo sapiens OX=9606 GN=MTX2 PE=1 SV=1	1	1.1.1.1.1.1	1	49490.6	50429.4	63648.1	15684.5	8602.17	18661.6	15193.8	18128	19899.2	3.80849	0.018809
Q9Y2A7	Nck-associated protein 1 OS=Homo sapiens OX=9606 GN=NCKAP1 PE=1 SV=1	12	9.11.12.10.9.10	12	1.78324e+06	1.90466e+06	1.99488e+06	527657	443319	521873	903887	955905	921517	3.80666	0.000163967
P12755	Ski oncogene OS=Homo sapiens OX=9606 GN=SKI PE=1 SV=1	3	3.3.3.1.1.2	3	102602	86577.3	86876.2	22187.8	22398.8	28004	37493.2	38585.1	41621	3.80291	0.000242462
Q8WUZ0	B-cell CLL/lymphoma 7 protein family member C OS=Homo sapiens OX=9606 GN=BCL7C PE=1 SV=3	4	4.4.4.4.4.4	4	4.42494e+06	2.02959e+06	2.36171e+06	804263	852460	663495	1.46814e+06	1.35413e+06	1.35662e+06	3.79975	0.0244064
P22695	Cytochrome b-c1 complex subunit 2, mitochondrial OS=Homo sapiens OX=9606 GN=UQCRC2 PE=1 SV=3	10	10.10.10.8.9.10	10	3.7456e+06	4.23285e+06	4.43094e+06	1.13104e+06	1.01915e+06	1.11642e+06	2.12711e+06	1.98454e+06	2.21098e+06	3.79885	7.62335e-05
Q5SVQ8	Zinc finger and BTB domain-containing protein 41 OS=Homo sapiens OX=9606 GN=ZBTB41 PE=1 SV=1	2	2.2.2.1.2.2	2	298844	360916	351192	93468.9	89465	83203.9	161313	185682	177224	3.7986	0.000193901
P02769	Serum albumin OS=Bos taurus GN=ALB PE=1 SV=4	20	15.20.15.14.17.17	16	1.58592e+07	1.38115e+08	7.10196e+06	5.18378e+06	1.6001e+07	2.12871e+07	2.54933e+07	2.56892e+07	2.55116e+07	3.79252	0.51683
Q9GZT4	Serine racemase OS=Homo sapiens OX=9606 GN=SRR PE=1 SV=1	1	1.1.1.1.1.1	1	44628.7	39802.2	38179.9	12221.8	8889.05	11277.6	20722.3	20503.2	19741.9	3.78563	0.00127415
O95394	Phosphoacetylglucosamine mutase OS=Homo sapiens OX=9606 GN=PGM3 PE=1 SV=1	2	2.2.2.2.2.2	2	358652	407927	443476	111367	91343.3	117011	204708	194837	191709	3.78471	0.00021254
P39656	Dolichyl-diphosphooligosaccharide--protein glycosyltransferase 48 kDa subunit OS=Homo sapiens OX=9606 GN=DDOST PE=1 SV=4	7	6.7.7.6.6.6	7	1.80651e+06	2.55985e+06	2.70625e+06	641852	598539	632684	1.00297e+06	1.06736e+06	981818	3.77594	0.00777472
Q8IV08	Phospholipase D3 OS=Homo sapiens OX=9606 GN=PLD3 PE=1 SV=1	4	4.4.4.3.3.4	4	1.18583e+06	1.43176e+06	1.00757e+06	261620	342638	355862	633550	676592	648434	3.77574	0.000703902
Q86XI2	Condensin-2 complex subunit G2 OS=Homo sapiens OX=9606 GN=NCAPG2 PE=1 SV=1	2	2.2.2.2.1.2	2	136652	129799	123138	38222.3	33601.3	31488.3	46317.7	50973.5	54977.9	3.77099	0.000231066
Q96J84	Kin of IRRE-like protein 1 OS=Homo sapiens OX=9606 GN=KIRREL1 PE=1 SV=2	1	1.1.1.1.1.-	1	25080.3	19807.2	23832.3	5235.15	6370.09	6650.04	14043.9	13226.4	12671.7	3.76438	0.000209082
Q8ND24	RING finger protein 214 OS=Homo sapiens OX=9606 GN=RNF214 PE=1 SV=2	6	4.5.4.3.4.5	6	873412	911143	838193	246269	189870	260971	482849	427046	443910	3.76232	0.00356996
Q96BW9	Phosphatidate cytidylyltransferase, mitochondrial OS=Homo sapiens OX=9606 GN=TAMM41 PE=1 SV=2	2	2.2.2.2.1.1	2	536484	514946	549571	140836	123484	161229	254761	278607	316659	3.76219	0.00210516
Q9UHW5	GPN-loop GTPase 3 OS=Homo sapiens OX=9606 GN=GPN3 PE=1 SV=2	2	2.2.2.2.2.2	2	263496	255288	271586	57335.9	67816.6	85074.1	104413	127466	79189	3.75961	0.00621848
Q13485	Mothers against decapentaplegic homolog 4 OS=Homo sapiens OX=9606 GN=SMAD4 PE=1 SV=1	3	3.3.3.2.2.3	3	789577	699440	625841	192043	193728	176837	383501	360565	355771	3.75902	0.000646373
Q8IUF1	COBW domain-containing protein 2 OS=Homo sapiens OX=9606 GN=CBWD2 PE=2 SV=1	1	1.1.1.1.1.1	1	64964.8	84152.9	65632.1	17414.5	18083	21832.4	34002	35690.4	42306.7	3.74586	0.000335465
O60506	Heterogeneous nuclear ribonucleoprotein Q OS=Homo sapiens OX=9606 GN=SYNCRIP PE=1 SV=2	17	16.16.16.16.16.15	17	3.20087e+07	2.88701e+07	3.29511e+07	7.5611e+06	9.48124e+06	8.05178e+06	1.63525e+07	1.63333e+07	1.65959e+07	3.73912	0.000279144
Q9BZX2	Uridine-cytidine kinase 2 OS=Homo sapiens OX=9606 GN=UCK2 PE=1 SV=1	2	2.2.2.2.2.2	2	107507	111364	107811	28440.5	28474.7	30496.6	53998.1	50617.8	58607.6	3.73728	2.15165e-05
Q9UBD5	Origin recognition complex subunit 3 OS=Homo sapiens OX=9606 GN=ORC3 PE=1 SV=1	2	2.2.2.2.1.2	2	523134	188706	201204	85760.3	75438.6	83138.6	199241	247296	255202	3.73681	0.0657062
P46977	Dolichyl-diphosphooligosaccharide--protein glycosyltransferase subunit STT3A OS=Homo sapiens OX=9606 GN=STT3A PE=1 SV=2	8	8.8.8.6.6.7	8	1.61652e+06	1.69987e+06	1.99648e+06	516897	409721	496984	786486	810949	716669	3.73199	0.000177946
Q9NSG2	Uncharacterized protein C1orf112 OS=Homo sapiens OX=9606 GN=C1orf112 PE=1 SV=1	2	2.2.2.2.1.2	2	129255	126630	146292	33756	37029.6	37010.5	41962.9	45648	52526.4	3.7309	4.79866e-05
Q9BXF3	Cat eye syndrome critical region protein 2 OS=Homo sapiens OX=9606 GN=CECR2 PE=1 SV=2	24	23.23.23.21.20.20	24	7.65355e+06	8.2547e+06	6.91562e+06	2.10294e+06	1.92902e+06	2.10104e+06	3.63116e+06	3.64625e+06	3.59991e+06	3.72148	0.000145591
O95674	Phosphatidate cytidylyltransferase 2 OS=Homo sapiens OX=9606 GN=CDS2 PE=1 SV=1	1	1.1.1.1.1.1	1	249654	248178	302601	86750	57961.5	70502	88015.7	81351.7	104572	3.71925	0.00179446
Q92888	Rho guanine nucleotide exchange factor 1 OS=Homo sapiens OX=9606 GN=ARHGEF1 PE=1 SV=2	1	1.1.1.1.1.1	1	14964.1	18094.5	16050.3	4515.36	4689.79	4026.81	10544.3	9715.38	7823.9	3.71138	6.88103e-05
P61163	Alpha-centractin OS=Homo sapiens OX=9606 GN=ACTR1A PE=1 SV=1	8	7.8.7.6.5.6	5	1.93919e+06	2.1756e+06	1.91491e+06	548430	509333	568481	1.03941e+06	883866	1.02375e+06	3.70775	2.21411e-05
P04844	Dolichyl-diphosphooligosaccharide--protein glycosyltransferase subunit 2 OS=Homo sapiens OX=9606 GN=RPN2 PE=1 SV=3	10	10.10.9.9.7.9	10	3.41388e+06	3.93058e+06	3.78547e+06	1.09282e+06	915943	1.00435e+06	1.52209e+06	1.44596e+06	1.52109e+06	3.69384	5.02622e-05
Q8NG06	E3 ubiquitin-protein ligase TRIM58 OS=Homo sapiens OX=9606 GN=TRIM58 PE=2 SV=2	3	3.3.2.2.2.2	3	327337	147579	187647	45649.2	33134.8	100589	48337.3	41691	51276.4	3.69377	0.03298
P33240	Cleavage stimulation factor subunit 2 OS=Homo sapiens OX=9606 GN=CSTF2 PE=1 SV=1	5	5.5.5.3.5.5	5	2.55521e+06	2.93181e+06	2.52687e+06	698430	780315	695020	1.27709e+06	1.23451e+06	1.1711e+06	3.68664	4.22606e-05
Q15375	Ephrin type-A receptor 7 OS=Homo sapiens OX=9606 GN=EPHA7 PE=1 SV=3	1	1.1.1.1.1.1	1	36019.9	28898.8	42316.1	7500.68	13391.4	8246.86	10741.2	11527.6	14759.7	3.68012	0.00594843
Q9NZJ4	Sacsin OS=Homo sapiens OX=9606 GN=SACS PE=1 SV=2	11	10.11.11.8.10.9	11	525013	572834	536103	161224	127968	155683	230857	235978	243614	3.67283	0.00112865
P23396	40S ribosomal protein S3 OS=Homo sapiens OX=9606 GN=RPS3 PE=1 SV=2	27	27.27.27.26.25.26	27	2.04131e+08	2.10269e+08	2.40748e+08	5.89235e+07	6.04895e+07	5.90926e+07	1.0573e+08	1.06333e+08	1.04087e+08	3.67018	0.00119303
P11166	Solute carrier family 2, facilitated glucose transporter member 1 OS=Homo sapiens OX=9606 GN=SLC2A1 PE=1 SV=2	4	4.4.4.4.4.4	4	833269	934501	1.0716e+06	269937	267483	239223	525402	503520	506428	3.65596	0.000509277
Q96A33	Coiled-coil domain-containing protein 47 OS=Homo sapiens OX=9606 GN=CCDC47 PE=1 SV=1	10	10.10.10.9.10.10	10	5.54962e+06	4.93176e+06	5.05843e+06	1.43359e+06	1.42524e+06	1.39621e+06	2.55746e+06	2.48742e+06	2.55441e+06	3.65209	0.000454347
P41250	Glycine--tRNA ligase OS=Homo sapiens OX=9606 GN=GARS PE=1 SV=3	22	22.22.22.20.20.21	22	8.64316e+06	8.56264e+06	8.05417e+06	2.51395e+06	2.10613e+06	2.29669e+06	4.00464e+06	4.20496e+06	4.04534e+06	3.65199	0.000323804
P24468	COUP transcription factor 2 OS=Homo sapiens OX=9606 GN=NR2F2 PE=1 SV=1	2	2.2.2.2.2.2	1	128996	130537	129211	36002.1	34786.1	35731.9	56338.5	61292.8	64523.1	3.64949	9.76494e-06
P50395	Rab GDP dissociation inhibitor beta OS=Homo sapiens OX=9606 GN=GDI2 PE=1 SV=2	2	2.2.2.2.2.2	2	414264	551917	268531	97046.9	113560	127775	183672	169992	185299	3.64887	0.0167204
P62269	40S ribosomal protein S18 OS=Homo sapiens OX=9606 GN=RPS18 PE=1 SV=3	11	10.11.11.8.9.9	11	3.79859e+06	4.54903e+06	3.01614e+06	952232	968323	1.19922e+06	2.52713e+06	2.1884e+06	2.42603e+06	3.6425	0.00173548
Q9H488	GDP-fucose protein O-fucosyltransferase 1 OS=Homo sapiens OX=9606 GN=POFUT1 PE=1 SV=1	9	9.9.9.9.8.9	9	4.0546e+06	6.20719e+06	6.16256e+06	1.63572e+06	1.21504e+06	1.65846e+06	2.4504e+06	2.44558e+06	2.87853e+06	3.64239	0.00256482
Q9BW27	Nuclear pore complex protein Nup85 OS=Homo sapiens OX=9606 GN=NUP85 PE=1 SV=1	3	3.3.3.3.3.3	3	218490	197429	240257	54907.1	64151.4	61340.9	97690.9	98591.6	92301.8	3.63735	8.03786e-05
Q13554	Calcium/calmodulin-dependent protein kinase type II subunit beta OS=Homo sapiens OX=9606 GN=CAMK2B PE=1 SV=3	1	1.1.1.1.1.1	1	186573	234083	244453	63052.3	53640.8	66795.4	114243	106786	124956	3.6248	0.000369107
Q13428	Treacle protein OS=Homo sapiens OX=9606 GN=TCOF1 PE=1 SV=3	55	47.53.54.51.55.53	55	2.53003e+08	2.45175e+08	2.44467e+08	7.33595e+07	6.51337e+07	6.65992e+07	1.16286e+08	1.30612e+08	1.11371e+08	3.62103	0.000318125
O15440	Multidrug resistance-associated protein 5 OS=Homo sapiens OX=9606 GN=ABCC5 PE=1 SV=2	1	1.-.1.1.-.-	1	16098.6	13869.2	12080.2	8352.35	2061.89	1206.69	6152.85	13104.2	6561.51	3.61831	0.103716
P62847	40S ribosomal protein S24 OS=Homo sapiens OX=9606 GN=RPS24 PE=1 SV=1	12	12.12.12.12.12.12	12	1.22789e+08	9.75433e+07	1.02643e+08	3.22511e+07	2.91732e+07	2.78396e+07	4.71385e+07	4.54114e+07	4.52474e+07	3.6182	0.000305375
Q9BV20	Methylthioribose-1-phosphate isomerase OS=Homo sapiens OX=9606 GN=MRI1 PE=1 SV=1	4	4.4.4.4.4.4	4	140289	181073	194952	50171	44165.6	48601.8	80941.1	85936.8	87020.5	3.61214	0.00251024
Q8IWS0	PHD finger protein 6 OS=Homo sapiens OX=9606 GN=PHF6 PE=1 SV=1	10	8.10.10.6.7.10	10	1.14188e+07	8.81643e+06	9.84609e+06	2.53692e+06	3.07195e+06	2.7223e+06	5.81235e+06	5.19313e+06	5.77228e+06	3.61069	0.000263511
O15417	Trinucleotide repeat-containing gene 18 protein OS=Homo sapiens OX=9606 GN=TNRC18 PE=1 SV=3	10	10.9.10.10.9.9	10	1.05577e+06	1.13172e+06	1.11052e+06	292640	328088	293901	528793	623175	610726	3.60586	5.99775e-05
Q9BXJ9	N-alpha-acetyltransferase 15, NatA auxiliary subunit OS=Homo sapiens OX=9606 GN=NAA15 PE=1 SV=1	3	3.3.3.2.2.2	3	226094	218922	187420	56738.2	60932.5	58445.6	93627.6	101296	104642	3.59102	0.000726587
Q3B726	DNA-directed RNA polymerase I subunit RPA43 OS=Homo sapiens OX=9606 GN=TWISTNB PE=1 SV=1	9	9.9.9.9.9.9	9	9.82773e+06	7.32987e+06	8.02666e+06	2.39248e+06	2.27174e+06	2.35477e+06	4.25813e+06	4.29478e+06	4.26947e+06	3.58801	0.00371236
O00567	Nucleolar protein 56 OS=Homo sapiens OX=9606 GN=NOP56 PE=1 SV=4	42	42.42.42.41.40.41	42	1.78637e+08	1.7672e+08	2.0338e+08	5.29834e+07	5.07326e+07	5.20111e+07	9.21301e+07	9.47545e+07	9.51677e+07	3.58793	0.000602782
Q15528	Mediator of RNA polymerase II transcription subunit 22 OS=Homo sapiens OX=9606 GN=MED22 PE=1 SV=2	7	7.7.7.7.6.5	7	3.15407e+06	2.72225e+06	2.39973e+06	1.01984e+06	768014	520290	1.28885e+06	1.08489e+06	1.21106e+06	3.58559	0.012129
Q15124	Phosphoglucomutase-like protein 5 OS=Homo sapiens OX=9606 GN=PGM5 PE=1 SV=2	8	8.7.8.7.7.7	8	2.95326e+06	3.11049e+06	3.41966e+06	784165	1.16222e+06	700977	1.79078e+06	1.92475e+06	2.04939e+06	3.58221	0.00943248
P30837	Aldehyde dehydrogenase X, mitochondrial OS=Homo sapiens OX=9606 GN=ALDH1B1 PE=1 SV=3	12	12.10.11.10.11.11	11	4.97287e+06	5.56658e+06	5.36844e+06	1.46169e+06	1.4384e+06	1.54476e+06	2.60944e+06	2.74058e+06	2.67166e+06	3.57895	2.21596e-05
Q8NFA0	Ubiquitin carboxyl-terminal hydrolase 32 OS=Homo sapiens OX=9606 GN=USP32 PE=1 SV=1	2	2.2.2.2.2.2	2	33872.7	32417.5	35862.3	10671.9	6901.82	10999.4	13097	14103.5	16534	3.57512	0.0110027
Q86TP1	Exopolyphosphatase PRUNE1 OS=Homo sapiens OX=9606 GN=PRUNE1 PE=1 SV=2	1	1.1.1.1.1.1	1	39042.2	40997.2	32873.9	15238.7	9708.62	6670.87	17039.4	11531.3	10580.1	3.57115	0.0240872
P04114	Apolipoprotein B-100 OS=Homo sapiens OX=9606 GN=APOB PE=1 SV=2	4	4.4.4.4.4.3	4	1.37467e+06	1.52287e+06	1.54721e+06	378938	444804	420935	732716	811044	716883	3.57101	4.35902e-05
Q5GLZ8	Probable E3 ubiquitin-protein ligase HERC4 OS=Homo sapiens OX=9606 GN=HERC4 PE=1 SV=1	1	1.1.1.1.1.1	1	111204	109293	90175.8	31123.1	27285.6	28691.3	48208.5	39804.4	44850.3	3.56685	0.000352497
Q6IQ21	Zinc finger protein 770 OS=Homo sapiens OX=9606 GN=ZNF770 PE=1 SV=1	5	5.5.5.5.5.5	5	1.28196e+06	1.23027e+06	1.31111e+06	351006	360505	360461	646283	622307	692264	3.56664	1.46357e-05
P62424	60S ribosomal protein L7a OS=Homo sapiens OX=9606 GN=RPL7A PE=1 SV=2	27	26.27.27.25.24.27	27	1.01821e+09	8.21817e+08	1.06445e+09	2.61678e+08	3.17908e+08	2.36145e+08	4.81902e+08	5.00919e+08	4.71764e+08	3.56059	0.000441422
P22102	Trifunctional purine biosynthetic protein adenosine-3 OS=Homo sapiens OX=9606 GN=GART PE=1 SV=1	27	27.27.27.27.27.27	27	1.97977e+07	2.20564e+07	2.21556e+07	6.20047e+06	5.22367e+06	6.55693e+06	1.08011e+07	1.03145e+07	1.05529e+07	3.55984	0.000434569
Q8TCU4	Alstrom syndrome protein 1 OS=Homo sapiens OX=9606 GN=ALMS1 PE=1 SV=4	2	2.2.2.2.2.2	2	24219.3	25858.9	32843	7774.68	8455.95	7074.06	18390.6	10561.6	16684.4	3.55813	0.00103198
Q14697	Neutral alpha-glucosidase AB OS=Homo sapiens OX=9606 GN=GANAB PE=1 SV=3	30	30.30.30.29.28.28	30	3.00401e+07	3.29424e+07	3.04767e+07	9.06485e+06	8.64386e+06	8.59831e+06	1.48342e+07	1.53903e+07	1.50213e+07	3.55264	2.11785e-05
Q96FW1	Ubiquitin thioesterase OTUB1 OS=Homo sapiens OX=9606 GN=OTUB1 PE=1 SV=2	7	7.7.7.7.5.7	7	2.44039e+06	2.28761e+06	2.02995e+06	690902	631160	583812	866794	1.00717e+06	1.08183e+06	3.54585	6.87319e-05
Q99623	Prohibitin-2 OS=Homo sapiens OX=9606 GN=PHB2 PE=1 SV=2	19	18.19.19.19.17.19	19	1.65447e+07	2.10946e+07	2.38279e+07	5.72345e+06	5.39998e+06	6.21674e+06	1.00867e+07	1.0218e+07	9.98945e+06	3.54479	0.00318462
O75419	Cell division control protein 45 homolog OS=Homo sapiens OX=9606 GN=CDC45 PE=1 SV=1	1	1.1.1.1.1.1	1	177923	231724	189268	61950.7	63481.9	43598.9	119979	110237	100596	3.54321	0.00176794
Q5SY16	Polynucleotide 5'-hydroxyl-kinase NOL9 OS=Homo sapiens OX=9606 GN=NOL9 PE=1 SV=1	13	13.13.13.13.12.13	13	9.6466e+06	1.01026e+07	9.23106e+06	2.75795e+06	2.44931e+06	2.97247e+06	4.76287e+06	4.7327e+06	4.70757e+06	3.54293	0.000379632
Q969X5	Endoplasmic reticulum-Golgi intermediate compartment protein 1 OS=Homo sapiens OX=9606 GN=ERGIC1 PE=1 SV=1	2	2.2.2.2.1.2	2	231571	238710	238945	65592.2	66479.1	68304.6	102319	96946.5	122204	3.53948	1.89983e-07
P42694	Probable helicase with zinc finger domain OS=Homo sapiens OX=9606 GN=HELZ PE=1 SV=2	3	3.3.3.2.2.2	3	77698.2	90048.1	103135	24094.5	26165.5	26276.5	45289.9	42865.2	45014.7	3.53924	0.00186826
Q9H7B2	Ribosome production factor 2 homolog OS=Homo sapiens OX=9606 GN=RPF2 PE=1 SV=2	9	9.9.9.8.9.9	9	2.32563e+06	2.0369e+06	2.23466e+06	644666	679041	541220	880770	1.14098e+06	1.12046e+06	3.53751	0.000376698
Q8TCJ2	Dolichyl-diphosphooligosaccharide--protein glycosyltransferase subunit STT3B OS=Homo sapiens OX=9606 GN=STT3B PE=1 SV=1	15	15.15.15.13.13.15	14	6.69031e+06	6.0956e+06	7.13831e+06	1.89609e+06	1.93519e+06	1.80138e+06	3.17562e+06	3.2012e+06	3.19274e+06	3.53727	0.000211146
P56134	ATP synthase subunit f, mitochondrial OS=Homo sapiens OX=9606 GN=ATP5MF PE=1 SV=3	2	2.2.2.2.2.2	2	1.21686e+06	1.34882e+06	1.36524e+06	419409	316356	376109	615763	607891	602331	3.5354	0.0011773
O96019	Actin-like protein 6A OS=Homo sapiens OX=9606 GN=ACTL6A PE=1 SV=1	20	20.20.18.19.19.19	20	7.71383e+07	3.63039e+07	4.00991e+07	1.41295e+07	1.46115e+07	1.4705e+07	2.67444e+07	2.62676e+07	2.73793e+07	3.53407	0.0361668
Q9H223	EH domain-containing protein 4 OS=Homo sapiens OX=9606 GN=EHD4 PE=1 SV=1	14	14.12.14.13.12.12	14	5.04411e+06	4.50134e+06	4.22665e+06	1.22684e+06	1.38985e+06	1.28366e+06	1.82884e+06	1.84631e+06	1.85532e+06	3.53099	8.28962e-05
Q5C9Z4	Nucleolar MIF4G domain-containing protein 1 OS=Homo sapiens OX=9606 GN=NOM1 PE=1 SV=1	15	15.15.15.14.13.14	15	3.51698e+06	3.43738e+06	4.24639e+06	1.02386e+06	1.02063e+06	1.12886e+06	1.74249e+06	1.67981e+06	1.68331e+06	3.52963	0.000530869
Q5TA45	Integrator complex subunit 11 OS=Homo sapiens OX=9606 GN=INTS11 PE=1 SV=2	2	1.2.1.1.1.1	2	118505	147809	125625	32443	39715.4	38892.6	77091.9	70664.2	87698.9	3.52936	0.000166297
Q9UNQ2	Probable dimethyladenosine transferase OS=Homo sapiens OX=9606 GN=DIMT1 PE=1 SV=1	9	9.9.9.9.8.8	9	2.97358e+06	3.40872e+06	3.47599e+06	918599	896741	980352	1.87584e+06	1.72925e+06	1.93472e+06	3.52624	0.000159679
O14980	Exportin-1 OS=Homo sapiens OX=9606 GN=XPO1 PE=1 SV=1	5	4.5.4.3.4.5	5	321118	475374	283469	98526.8	92109	115654	159706	185279	165120	3.52595	0.00727373
Q9UGU0	Transcription factor 20 OS=Homo sapiens OX=9606 GN=TCF20 PE=1 SV=3	27	27.26.27.23.25.26	27	5.6768e+06	5.43498e+06	5.0895e+06	1.40596e+06	1.69132e+06	1.50789e+06	2.65619e+06	2.73546e+06	2.93055e+06	3.51807	0.000162464
Q9BVS4	Serine/threonine-protein kinase RIO2 OS=Homo sapiens OX=9606 GN=RIOK2 PE=1 SV=2	2	2.2.2.2.1.2	2	278896	324360	308868	98911.5	89582.7	70873.4	168826	142750	163854	3.51672	0.00192072
O75970	Multiple PDZ domain protein OS=Homo sapiens OX=9606 GN=MPDZ PE=1 SV=2	16	14.16.16.13.12.13	16	2.58382e+06	2.55396e+06	2.16515e+06	655674	671814	749947	1.19896e+06	1.11498e+06	1.11044e+06	3.51536	0.000111939
P31939	Bifunctional purine biosynthesis protein PURH OS=Homo sapiens OX=9606 GN=ATIC PE=1 SV=3	9	7.9.8.7.7.7	9	1.3218e+06	1.88968e+06	1.80798e+06	533568	446491	449091	802505	790414	764385	3.5122	0.00221105
Q9NUM3	Zinc transporter ZIP9 OS=Homo sapiens OX=9606 GN=SLC39A9 PE=2 SV=2	1	1.1.1.1.1.1	1	35337.3	32165.2	44009.7	10436.7	8503.22	12818.4	17425.6	19757.2	21427.6	3.51127	0.00140977
P33993	DNA replication licensing factor MCM7 OS=Homo sapiens OX=9606 GN=MCM7 PE=1 SV=4	36	35.36.35.34.34.33	36	3.66696e+07	3.26625e+07	3.56694e+07	1.00216e+07	8.89926e+06	1.10079e+07	1.80036e+07	1.67808e+07	1.6991e+07	3.50838	0.0002802
P51570	Galactokinase OS=Homo sapiens OX=9606 GN=GALK1 PE=1 SV=1	5	5.5.5.5.4.5	5	767896	842669	760876	248863	197608	230692	398087	392715	373810	3.50203	0.000593376
Q9UID3	Vacuolar protein sorting-associated protein 51 homolog OS=Homo sapiens OX=9606 GN=VPS51 PE=1 SV=2	1	1.1.1.1.-.1	1	93583.6	91340.9	88165.6	27108.6	27105.7	23890.8	45799.1	44953.1	53120.6	3.49645	0.000242993
Q9NSD9	Phenylalanine--tRNA ligase beta subunit OS=Homo sapiens OX=9606 GN=FARSB PE=1 SV=3	15	15.15.15.13.13.14	15	7.17282e+06	7.7896e+06	8.51421e+06	2.30565e+06	2.03796e+06	2.37899e+06	4.27494e+06	4.35393e+06	4.4656e+06	3.49219	5.36028e-05
P36542	ATP synthase subunit gamma, mitochondrial OS=Homo sapiens OX=9606 GN=ATP5F1C PE=1 SV=1	10	10.10.10.10.10.10	10	8.99158e+06	9.54612e+06	9.87352e+06	2.85849e+06	2.5435e+06	2.75702e+06	4.68753e+06	4.74161e+06	4.71142e+06	3.48219	1.44787e-05
Q6N021	Methylcytosine dioxygenase TET2 OS=Homo sapiens OX=9606 GN=TET2 PE=1 SV=3	54	53.54.53.16.18.20	52	4.56229e+07	4.71349e+07	4.71134e+07	1.35375e+07	1.27884e+07	1.38804e+07	2.3717e+07	2.43404e+07	2.44815e+07	3.47883	4.28854e-05
P25786	Proteasome subunit alpha type-1 OS=Homo sapiens OX=9606 GN=PSMA1 PE=1 SV=1	6	6.6.6.5.5.5	6	2.07905e+06	1.64732e+06	1.62866e+06	472806	540308	527544	966254	919863	936094	3.47581	0.00081863
Q16401	26S proteasome non-ATPase regulatory subunit 5 OS=Homo sapiens OX=9606 GN=PSMD5 PE=1 SV=3	2	2.2.2.1.1.1	2	196926	217436	228441	54291.2	65714.7	64983.9	84430.9	85777.7	90381.7	3.4748	0.000162184
A1L0T0	Acetolactate synthase-like protein OS=Homo sapiens OX=9606 GN=ILVBL PE=1 SV=2	5	5.5.5.5.5.5	5	394682	364947	356042	131565	89488.9	100038	177083	172719	184503	3.47461	0.00537135
P23258	Tubulin gamma-1 chain OS=Homo sapiens OX=9606 GN=TUBG1 PE=1 SV=2	15	15.15.15.14.15.13	15	5.55191e+06	5.32566e+06	5.44679e+06	1.74875e+06	1.43244e+06	1.518e+06	2.53459e+06	2.66048e+06	2.67294e+06	3.47387	0.00158683
Q9UL54	Serine/threonine-protein kinase TAO2 OS=Homo sapiens OX=9606 GN=TAOK2 PE=1 SV=2	15	14.15.15.15.13.12	15	3.67988e+06	3.69733e+06	3.99716e+06	1.06654e+06	1.05348e+06	1.15892e+06	2.1611e+06	2.13161e+06	2.09018e+06	3.46892	7.27817e-06
O60503	Adenylate cyclase type 9 OS=Homo sapiens OX=9606 GN=ADCY9 PE=1 SV=4	2	1.2.2.2.2.2	2	76134	80228.1	70453.9	20397.7	18900.5	26090	32070.1	37296.1	33862.2	3.46876	0.00244063
Q9HDC5	Junctophilin-1 OS=Homo sapiens OX=9606 GN=JPH1 PE=1 SV=2	18	16.17.16.15.13.15	18	8.36199e+06	7.90175e+06	6.7774e+06	2.22849e+06	2.2485e+06	2.16649e+06	4.23675e+06	4.29134e+06	4.23908e+06	3.46823	0.00196598
Q13200	26S proteasome non-ATPase regulatory subunit 2 OS=Homo sapiens OX=9606 GN=PSMD2 PE=1 SV=3	29	27.28.27.26.25.27	29	1.16511e+07	1.40863e+07	1.50422e+07	4.12871e+06	3.55678e+06	4.0867e+06	6.6387e+06	6.33162e+06	6.48582e+06	3.46407	0.000454838
Q96EM0	Trans-3-hydroxy-L-proline dehydratase OS=Homo sapiens OX=9606 GN=L3HYPDH PE=1 SV=2	2	2.2.2.2.2.2	2	415442	375085	397024	116294	114104	112440	205181	200891	196049	3.46389	0.000174869
Q8WVK7	Spindle and kinetochore-associated protein 2 OS=Homo sapiens OX=9606 GN=SKA2 PE=1 SV=1	3	2.2.2.3.3.3	3	467327	600620	770602	184290	187807	159266	333053	330495	329323	3.46006	0.00760865
Q01664	Transcription factor AP-4 OS=Homo sapiens OX=9606 GN=TFAP4 PE=1 SV=2	7	6.7.6.7.6.6	7	1.26338e+06	1.80222e+06	1.4382e+06	367578	415966	519548	579915	537484	524088	3.45624	0.00102992
Q5JTY5	COBW domain-containing protein 3 OS=Homo sapiens OX=9606 GN=CBWD3 PE=2 SV=1	5	5.5.5.5.5.5	1	796203	856144	889001	269252	240717	225641	368873	399639	422410	3.45475	0.000122013
O14966	Ras-related protein Rab-7L1 OS=Homo sapiens OX=9606 GN=RAB29 PE=1 SV=1	1	1.1.1.1.1.-	1	176515	214869	229239	61697.8	53270	65319.5	81092	83580	102756	3.44241	0.000343579
Q86X10	Ral GTPase-activating protein subunit beta OS=Homo sapiens OX=9606 GN=RALGAPB PE=1 SV=1	3	3.3.3.3.3.3	3	118173	112420	95283.4	27204.2	26432.7	41146.1	58847.7	60287	48369.4	3.43813	0.00529962
P51795	H(+)/Cl(-) exchange transporter 5 OS=Homo sapiens OX=9606 GN=CLCN5 PE=1 SV=1	7	7.7.7.7.7.7	7	2.4977e+06	2.97218e+06	2.96629e+06	801238	789355	865555	1.55644e+06	1.38103e+06	1.40656e+06	3.43472	0.000362699
Q9Y285	Phenylalanine--tRNA ligase alpha subunit OS=Homo sapiens OX=9606 GN=FARSA PE=1 SV=3	11	10.11.11.9.9.10	11	2.49041e+06	2.9703e+06	3.05366e+06	863413	704620	912063	1.32269e+06	1.29708e+06	1.52488e+06	3.43308	0.000325491
Q9H6R7	WD repeat and coiled-coil-containing protein OS=Homo sapiens OX=9606 GN=WDCP PE=1 SV=1	3	3.3.3.3.3.1	3	262162	245631	240196	81402	69259.4	67377.6	129625	142072	133760	3.43053	0.000509908
Q8TEX9	Importin-4 OS=Homo sapiens OX=9606 GN=IPO4 PE=1 SV=2	1	1.1.1.1.1.1	1	82367.4	73306.2	68900	23797.3	22049.9	19679.3	43169.6	40750.7	38315.6	3.42722	8.66928e-05
P28066	Proteasome subunit alpha type-5 OS=Homo sapiens OX=9606 GN=PSMA5 PE=1 SV=3	4	3.4.3.3.3.3	4	761529	983833	755800	240922	260492	228888	403354	410086	426182	3.42483	0.0015734
Q06210	Glutamine--fructose-6-phosphate aminotransferase [isomerizing] 1 OS=Homo sapiens OX=9606 GN=GFPT1 PE=1 SV=3	20	20.20.20.18.18.17	20	9.84915e+06	1.09403e+07	1.10599e+07	3.48639e+06	2.6716e+06	3.14636e+06	5.20013e+06	4.89019e+06	5.34553e+06	3.42306	0.000926567
Q14145	Kelch-like ECH-associated protein 1 OS=Homo sapiens OX=9606 GN=KEAP1 PE=1 SV=2	7	7.7.7.5.6.6	7	1.2994e+06	1.51923e+06	1.47152e+06	377793	455755	420800	926414	876444	914103	3.42022	7.87138e-05
Q15084	Protein disulfide-isomerase A6 OS=Homo sapiens OX=9606 GN=PDIA6 PE=1 SV=1	17	17.17.15.15.15.16	17	8.7947e+06	9.8957e+06	9.07911e+06	2.64707e+06	2.75093e+06	2.73438e+06	4.50366e+06	4.3957e+06	4.69661e+06	3.41468	0.000260146
P49792	E3 SUMO-protein ligase RanBP2 OS=Homo sapiens OX=9606 GN=RANBP2 PE=1 SV=2	83	81.82.82.66.72.67	83	8.11719e+07	6.79941e+07	9.05717e+07	2.31608e+07	2.34761e+07	2.36444e+07	4.31175e+07	4.16911e+07	3.51731e+07	3.41112	0.00448252
Q9P2R6	Arginine-glutamic acid dipeptide repeats protein OS=Homo sapiens OX=9606 GN=RERE PE=1 SV=2	8	6.8.7.7.6.5	8	2.23289e+06	2.22892e+06	2.23242e+06	666632	659549	636549	996289	1.04389e+06	948592	3.41067	0.000126382
P51553	Isocitrate dehydrogenase [NAD] subunit gamma, mitochondrial OS=Homo sapiens OX=9606 GN=IDH3G PE=1 SV=1	2	2.2.2.2.1.2	2	75928.6	69181.3	88306.1	23449.3	17074.9	27920.2	36566.7	42900.4	55851.6	3.4103	0.00493035
P14625	Endoplasmin OS=Homo sapiens OX=9606 GN=HSP90B1 PE=1 SV=1	26	26.26.26.23.26.25	26	1.10658e+07	1.33864e+07	9.54065e+06	2.83937e+06	3.88196e+06	3.24893e+06	6.14858e+06	5.93546e+06	6.01345e+06	3.40942	0.000805061
Q8WUI4	Histone deacetylase 7 OS=Homo sapiens OX=9606 GN=HDAC7 PE=1 SV=2	3	3.3.3.3.3.3	3	148480	184556	185279	47092.7	54692.3	50254.6	82759.7	68154.9	92320.2	3.40908	0.000471849
Q9UFN0	Protein NipSnap homolog 3A OS=Homo sapiens OX=9606 GN=NIPSNAP3A PE=1 SV=2	1	1.1.1.1.1.1	1	49491.8	48210.3	49352.2	16552.6	15029.6	11610	31466	21153.9	31493.8	3.40465	0.00698292
Q99594	Transcriptional enhancer factor TEF-5 OS=Homo sapiens OX=9606 GN=TEAD3 PE=1 SV=2	11	11.11.11.11.11.10	4	1.07408e+07	1.06029e+07	1.07238e+07	3.10956e+06	3.10759e+06	3.2031e+06	5.79229e+06	5.46122e+06	5.56434e+06	3.4041	5.89303e-06
P01023	Alpha-2-macroglobulin OS=Homo sapiens OX=9606 GN=A2M PE=1 SV=3	2	2.2.2.2.2.1	2	404253	345245	327772	78367	123365	114960	184294	193313	196239	3.40162	0.0053713
Q14108	Lysosome membrane protein 2 OS=Homo sapiens OX=9606 GN=SCARB2 PE=1 SV=2	1	1.1.1.1.1.1	1	201056	237507	163118	67944.1	45055.4	63905.5	114727	95780.3	108127	3.40115	0.00205209
O43592	Exportin-T OS=Homo sapiens OX=9606 GN=XPOT PE=1 SV=2	9	9.9.9.8.7.7	9	1.28148e+06	1.51133e+06	1.61394e+06	445924	368255	483430	757436	745021	682834	3.39604	0.000368285
Q9NYK5	39S ribosomal protein L39, mitochondrial OS=Homo sapiens OX=9606 GN=MRPL39 PE=1 SV=3	7	7.7.7.7.6.6	7	1.32898e+06	1.35499e+06	1.23639e+06	372180	376748	406139	770765	802036	807359	3.39405	6.21696e-06
P42765	3-ketoacyl-CoA thiolase, mitochondrial OS=Homo sapiens OX=9606 GN=ACAA2 PE=1 SV=2	11	9.11.10.9.8.9	11	3.54553e+06	4.60069e+06	4.10393e+06	1.42035e+06	1.10705e+06	1.08492e+06	1.90068e+06	2.15498e+06	1.95629e+06	3.39121	0.000485559
Q01518	Adenylyl cyclase-associated protein 1 OS=Homo sapiens OX=9606 GN=CAP1 PE=1 SV=5	5	5.5.5.4.4.4	5	483524	842851	492680	146360	171796	218622	290033	349542	295874	3.38884	0.00821484
O60884	DnaJ homolog subfamily A member 2 OS=Homo sapiens OX=9606 GN=DNAJA2 PE=1 SV=1	13	13.13.13.12.12.13	13	5.37045e+06	6.00724e+06	6.99689e+06	1.89075e+06	1.59942e+06	1.93973e+06	2.86445e+06	2.9415e+06	2.94814e+06	3.38396	0.000323192
O75436	Vacuolar protein sorting-associated protein 26A OS=Homo sapiens OX=9606 GN=VPS26A PE=1 SV=2	7	7.7.7.6.6.6	7	1.63904e+06	1.63004e+06	1.43127e+06	438700	459853	490574	924575	857714	859434	3.38367	4.85829e-05
Q7L513	Fc receptor-like A OS=Homo sapiens OX=9606 GN=FCRLA PE=1 SV=2	6	6.6.5.6.6.6	6	1.60654e+06	1.67262e+06	1.25009e+06	460936	460172	419053	682186	598482	692522	3.37963	0.00266458
Q9BT22	Chitobiosyldiphosphodolichol beta-mannosyltransferase OS=Homo sapiens OX=9606 GN=ALG1 PE=1 SV=2	1	1.1.1.1.1.1	1	47103.4	40472.3	35252.2	17093.8	8045.27	11225.9	19328	17742.8	9052.33	3.37764	0.0183331
Q96CS3	FAS-associated factor 2 OS=Homo sapiens OX=9606 GN=FAF2 PE=1 SV=2	5	4.5.5.4.5.5	5	1.12061e+06	1.25565e+06	1.32408e+06	344501	289409	461639	680797	572355	646640	3.37761	0.00645739
Q16763	Ubiquitin-conjugating enzyme E2 S OS=Homo sapiens OX=9606 GN=UBE2S PE=1 SV=2	6	6.6.6.5.6.6	6	1.69264e+06	1.57199e+06	1.84112e+06	495707	545103	473676	801492	754484	883299	3.37127	4.19541e-05
Q15003	Condensin complex subunit 2 OS=Homo sapiens OX=9606 GN=NCAPH PE=1 SV=3	16	16.15.15.14.14.14	16	6.48421e+06	6.01678e+06	5.69175e+06	1.75937e+06	1.83199e+06	1.8086e+06	2.88331e+06	2.60556e+06	2.68719e+06	3.36904	0.000364246
O95714	E3 ubiquitin-protein ligase HERC2 OS=Homo sapiens OX=9606 GN=HERC2 PE=1 SV=2	14	13.13.12.14.11.13	14	5.47699e+07	4.94924e+07	7.17015e+07	1.60962e+07	2.10405e+07	1.50967e+07	2.68302e+07	3.33489e+07	2.82552e+07	3.3688	0.0013186
Q2KHR3	Glutamine and serine-rich protein 1 OS=Homo sapiens OX=9606 GN=QSER1 PE=1 SV=3	43	43.43.43.31.29.36	43	4.57801e+07	4.70228e+07	4.69061e+07	1.54487e+07	1.32023e+07	1.2831e+07	2.35747e+07	2.39036e+07	2.36761e+07	3.36794	0.00185884
P08754	Guanine nucleotide-binding protein G(i) subunit alpha OS=Homo sapiens OX=9606 GN=GNAI3 PE=1 SV=3	3	3.3.3.3.3.3	3	720910	780215	748317	203190	266167	199051	473772	403168	380677	3.36537	0.00396219
Q86V15	Zinc finger protein castor homolog 1 OS=Homo sapiens OX=9606 GN=CASZ1 PE=1 SV=4	11	11.9.10.9.10.9	11	3.44133e+06	2.25647e+06	1.8934e+06	634421	994150	628495	828590	797247	857351	3.3633	0.00712057
O60610	Protein diaphanous homolog 1 OS=Homo sapiens OX=9606 GN=DIAPH1 PE=1 SV=2	6	6.5.6.6.6.6	6	1.50588e+07	1.53098e+07	1.66281e+07	4.5311e+06	4.73897e+06	4.71015e+06	8.19523e+06	8.69312e+06	7.88551e+06	3.36166	8.04535e-05
P51798	H(+)/Cl(-) exchange transporter 7 OS=Homo sapiens OX=9606 GN=CLCN7 PE=1 SV=2	2	2.2.2.2.2.2	2	394031	391424	415935	109348	133804	114468	224682	194596	197745	3.3594	0.00115046
Q2VPK5	Cytoplasmic tRNA 2-thiolation protein 2 OS=Homo sapiens OX=9606 GN=CTU2 PE=1 SV=1	2	1.2.2.1.1.1	2	93304.2	87354	77385.3	24260.1	27015.4	25630.5	53880.1	37376	50748.8	3.35531	0.000220746
Q8IYH5	ZZ-type zinc finger-containing protein 3 OS=Homo sapiens OX=9606 GN=ZZZ3 PE=1 SV=1	6	6.6.6.6.5.5	6	1.25555e+06	1.15562e+06	1.09863e+06	405899	351935	288865	578959	566614	553190	3.35321	0.00264171
O94916	Nuclear factor of activated T-cells 5 OS=Homo sapiens OX=9606 GN=NFAT5 PE=1 SV=1	10	10.10.10.7.8.10	10	2.48578e+06	2.71546e+06	2.73332e+06	618159	936955	811152	1.46534e+06	1.46382e+06	1.40619e+06	3.3532	0.00695122
Q9H8G2	Caspase activity and apoptosis inhibitor 1 OS=Homo sapiens OX=9606 GN=CAAP1 PE=1 SV=2	7	6.6.6.5.5.5	7	3.78397e+06	3.25939e+06	4.04125e+06	1.17493e+06	1.00036e+06	1.13105e+06	2.08807e+06	1.95411e+06	1.95577e+06	3.35253	0.000173193
Q9UBQ0	Vacuolar protein sorting-associated protein 29 OS=Homo sapiens OX=9606 GN=VPS29 PE=1 SV=1	5	5.5.5.5.5.4	5	3.68234e+06	3.53878e+06	3.43819e+06	1.13557e+06	1.02313e+06	1.02293e+06	1.57619e+06	1.68676e+06	1.7993e+06	3.35027	5.0898e-05
P36578	60S ribosomal protein L4 OS=Homo sapiens OX=9606 GN=RPL4 PE=1 SV=5	49	48.47.47.45.44.41	49	8.9544e+08	7.76483e+08	1.02585e+09	2.51709e+08	2.99707e+08	2.53911e+08	4.88669e+08	4.87897e+08	4.81113e+08	3.34991	0.000461822
P35658	Nuclear pore complex protein Nup214 OS=Homo sapiens OX=9606 GN=NUP214 PE=1 SV=2	21	21.21.21.19.20.20	21	1.00395e+07	8.37115e+06	9.26264e+06	2.51863e+06	2.92782e+06	2.82091e+06	4.79336e+06	4.63086e+06	4.69427e+06	3.3473	7.46982e-05
Q9UBW7	Zinc finger MYM-type protein 2 OS=Homo sapiens OX=9606 GN=ZMYM2 PE=1 SV=1	17	17.17.17.15.14.15	17	5.24564e+06	5.484e+06	5.89715e+06	1.70061e+06	1.58219e+06	1.69931e+06	2.82488e+06	2.91989e+06	2.91936e+06	3.3373	2.23465e-05
P29144	Tripeptidyl-peptidase 2 OS=Homo sapiens OX=9606 GN=TPP2 PE=1 SV=4	1	1.1.1.1.1.1	1	65250.7	63049.9	65627.2	19916.8	22206.1	15991.5	30935.6	39034	33590.1	3.337	0.00561882
P37198	Nuclear pore glycoprotein p62 OS=Homo sapiens OX=9606 GN=NUP62 PE=1 SV=3	7	7.7.7.7.7.7	7	3.32017e+06	2.85216e+06	3.04155e+06	940648	915061	906841	1.66134e+06	1.58556e+06	1.70304e+06	3.33528	0.000746023
P55899	IgG receptor FcRn large subunit p51 OS=Homo sapiens OX=9606 GN=FCGRT PE=1 SV=1	1	1.1.1.1.1.1	1	48909.8	43253.3	45098.2	12326	12532.5	16321.8	19167	23846.6	24926	3.33317	0.00215883
Q9BQA9	Cytochrome b-245 chaperone 1 OS=Homo sapiens OX=9606 GN=CYBC1 PE=1 SV=1	3	3.3.3.2.3.3	3	781013	666186	798109	229750	188811	256777	385907	383044	431945	3.32472	0.000828053
Q6YP21	Kynurenine--oxoglutarate transaminase 3 OS=Homo sapiens OX=9606 GN=KYAT3 PE=1 SV=1	7	7.7.7.6.6.7	7	2.47283e+06	2.61715e+06	2.60656e+06	855097	703983	756413	1.30409e+06	1.35304e+06	1.25174e+06	3.32393	0.000954358
Q14353	Guanidinoacetate N-methyltransferase OS=Homo sapiens OX=9606 GN=GAMT PE=1 SV=1	1	1.1.1.1.1.1	1	74629.7	101478	94972	25759.4	27102.2	28732.2	43160.1	57599.6	41577.5	3.32231	0.00301924
Q8TEP8	Centrosomal protein of 192 kDa OS=Homo sapiens OX=9606 GN=CEP192 PE=1 SV=3	4	4.4.4.4.4.4	4	131212	138945	133984	44832.5	39267.4	37578.1	69604.3	68688.3	72954.1	3.3214	0.000839443
Q96HR3	Mediator of RNA polymerase II transcription subunit 30 OS=Homo sapiens OX=9606 GN=MED30 PE=1 SV=1	5	5.5.5.5.4.4	5	2.35558e+06	2.03343e+06	1.58736e+06	790258	582377	427007	1.08992e+06	1.12727e+06	1.15013e+06	3.32087	0.00715964
Q14240	Eukaryotic initiation factor 4A-II OS=Homo sapiens OX=9606 GN=EIF4A2 PE=1 SV=2	3	3.3.3.3.3.3	3	1.91784e+06	1.38289e+06	1.1412e+06	398559	474834	464724	697031	856130	858598	3.31953	0.00927457
P50851	Lipopolysaccharide-responsive and beige-like anchor protein OS=Homo sapiens OX=9606 GN=LRBA PE=1 SV=4	2	2.2.2.1.1.-	2	38265.9	41250.1	38822.2	12743.2	11630.1	11289.4	18974.6	18210.6	13872.4	3.31826	4.15214e-05
Q00325	Phosphate carrier protein, mitochondrial OS=Homo sapiens OX=9606 GN=SLC25A3 PE=1 SV=2	12	12.12.12.12.12.12	12	1.56074e+07	1.78892e+07	1.63045e+07	5.10425e+06	4.29972e+06	5.60481e+06	9.11711e+06	8.21096e+06	8.5045e+06	3.31813	0.000825836
P57772	Selenocysteine-specific elongation factor OS=Homo sapiens OX=9606 GN=EEFSEC PE=1 SV=4	14	14.13.14.11.11.12	14	6.22325e+06	4.07194e+06	4.69874e+06	1.49707e+06	1.44055e+06	1.58315e+06	2.63322e+06	2.48876e+06	2.36875e+06	3.31668	0.00843672
P11217	Glycogen phosphorylase, muscle form OS=Homo sapiens OX=9606 GN=PYGM PE=1 SV=6	1	1.1.1.1.-.-	1	17642	23015.4	18148.7	13175.1	2958.04	1600.61	5452.27	3951.18	3881.32	3.31606	0.123731
Q9BUF5	Tubulin beta-6 chain OS=Homo sapiens OX=9606 GN=TUBB6 PE=1 SV=1	10	10.10.10.10.10.9	10	9.94842e+06	1.06513e+07	1.10801e+07	3.60294e+06	2.85132e+06	3.10878e+06	4.72962e+06	4.6004e+06	4.59291e+06	3.31273	0.000760297
Q9BUE0	Mediator of RNA polymerase II transcription subunit 18 OS=Homo sapiens OX=9606 GN=MED18 PE=1 SV=1	4	4.3.4.4.3.3	4	1.89029e+06	482532	362334	255812	345780	225359	341670	339734	325196	3.30752	0.202606
P54259	Atrophin-1 OS=Homo sapiens OX=9606 GN=ATN1 PE=1 SV=3	8	7.7.7.6.7.6	8	3.63747e+06	3.81817e+06	3.4526e+06	1.19596e+06	1.04454e+06	1.05909e+06	1.85657e+06	1.86224e+06	1.87125e+06	3.30594	5.84483e-05
P62081	40S ribosomal protein S7 OS=Homo sapiens OX=9606 GN=RPS7 PE=1 SV=1	19	19.19.19.19.19.19	19	1.28476e+08	1.07288e+08	1.16786e+08	3.64069e+07	3.70102e+07	3.32399e+07	5.54168e+07	5.55713e+07	5.23798e+07	3.30546	0.000133043
P54803	Galactocerebrosidase OS=Homo sapiens OX=9606 GN=GALC PE=1 SV=3	2	2.2.2.2.2.2	2	316416	292506	342931	114317	84080.6	89643.3	111879	95195.9	93619	3.30457	0.00160991
P23526	Adenosylhomocysteinase OS=Homo sapiens OX=9606 GN=AHCY PE=1 SV=4	19	19.19.19.18.18.19	18	2.21986e+07	2.08825e+07	2.65348e+07	6.80715e+06	7.75902e+06	6.55455e+06	1.19779e+07	1.20056e+07	1.18803e+07	3.2961	0.000320864
P27348	14-3-3 protein theta OS=Homo sapiens OX=9606 GN=YWHAQ PE=1 SV=1	6	6.6.6.6.4.3	6	2.18606e+06	1.81073e+06	1.70785e+06	638427	546145	546984	996676	921475	801092	3.29452	0.000380876
P28324	ETS domain-containing protein Elk-4 OS=Homo sapiens OX=9606 GN=ELK4 PE=1 SV=3	2	2.2.2.2.1.1	2	1.30435e+08	1.05035e+08	1.74178e+08	4.4293e+07	3.43906e+07	4.57745e+07	5.18341e+07	5.02935e+07	4.54558e+07	3.29146	0.0045437
Q02978	Mitochondrial 2-oxoglutarate/malate carrier protein OS=Homo sapiens OX=9606 GN=SLC25A11 PE=1 SV=3	11	11.11.11.11.11.11	11	5.02449e+06	4.67543e+06	4.73619e+06	1.58866e+06	1.41623e+06	1.38231e+06	2.39126e+06	2.52712e+06	2.37646e+06	3.29051	0.000146945
Q96EB6	NAD-dependent protein deacetylase sirtuin-1 OS=Homo sapiens OX=9606 GN=SIRT1 PE=1 SV=2	2	2.2.2.2.2.2	2	654986	408071	520496	169199	164567	148264	228170	248108	261388	3.28517	0.00883118
Q9NWT8	Aurora kinase A-interacting protein OS=Homo sapiens OX=9606 GN=AURKAIP1 PE=1 SV=1	2	2.2.2.2.2.2	2	9.77644e+06	1.09928e+07	1.03368e+07	3.37819e+06	2.72064e+06	3.38726e+06	5.7216e+06	5.30906e+06	5.55852e+06	3.27912	0.000897362
Q9UM47	Neurogenic locus notch homolog protein 3 OS=Homo sapiens OX=9606 GN=NOTCH3 PE=1 SV=2	2	2.2.2.2.2.2	2	177077	159396	120272	32455.6	71820.9	35241.7	89936.1	84322.4	72061.3	3.27372	0.0240059
P17858	ATP-dependent 6-phosphofructokinase, liver type OS=Homo sapiens OX=9606 GN=PFKL PE=1 SV=6	9	8.8.9.7.8.9	8	2.89108e+06	3.01019e+06	2.85888e+06	838514	771253	1.06696e+06	1.33204e+06	1.52387e+06	1.60809e+06	3.27271	0.00556485
Q9HCN8	Stromal cell-derived factor 2-like protein 1 OS=Homo sapiens OX=9606 GN=SDF2L1 PE=1 SV=2	2	2.2.2.2.2.2	2	440249	416897	345184	128683	124447	114288	172670	192755	175421	3.27238	0.000901655
P68400	Casein kinase II subunit alpha OS=Homo sapiens OX=9606 GN=CSNK2A1 PE=1 SV=1	24	24.24.24.24.24.24	23	3.53079e+08	2.07368e+08	2.01746e+08	8.54109e+07	7.80628e+07	6.97909e+07	1.25424e+08	1.27381e+08	1.25961e+08	3.26751	0.0167056
O00487	26S proteasome non-ATPase regulatory subunit 14 OS=Homo sapiens OX=9606 GN=PSMD14 PE=1 SV=1	4	4.4.4.4.4.4	4	1.64215e+06	2.05163e+06	1.98697e+06	601089	542011	597915	1.04584e+06	1.069e+06	1.07957e+06	3.2629	0.000748568
Q8WVX9	Fatty acyl-CoA reductase 1 OS=Homo sapiens OX=9606 GN=FAR1 PE=1 SV=1	1	1.1.1.1.1.1	1	81290	83544.4	97210	28513.3	24189.9	27616.6	35748.1	39819.6	40545.5	3.26252	0.000101334
Q2KHR2	DNA-binding protein RFX7 OS=Homo sapiens OX=9606 GN=RFX7 PE=1 SV=1	3	3.3.3.3.3.3	3	336107	260385	295521	101438	86784.3	85685.6	142376	157747	139122	3.25661	0.000343011
P49815	Tuberin OS=Homo sapiens OX=9606 GN=TSC2 PE=1 SV=2	2	2.2.2.2.2.2	2	29406.3	29914.4	22700.3	8038.4	8580.54	8568.99	15396.9	14963.8	16213.9	3.25636	0.00393421
P68032	Actin, alpha cardiac muscle 1 OS=Homo sapiens OX=9606 GN=ACTC1 PE=1 SV=1	35	35.35.34.34.34.34	11	2.80767e+08	2.61172e+08	2.31233e+08	7.1664e+07	8.93376e+07	7.65343e+07	1.38856e+08	1.37431e+08	1.37494e+08	3.25497	0.000187979
P14324	Farnesyl pyrophosphate synthase OS=Homo sapiens OX=9606 GN=FDPS PE=1 SV=4	8	8.8.8.8.8.8	8	4.93519e+06	5.80895e+06	4.92448e+06	1.70028e+06	1.37434e+06	1.73951e+06	2.57776e+06	2.44562e+06	2.4665e+06	3.25472	0.000366914
Q9P035	Very-long-chain (3R)-3-hydroxyacyl-CoA dehydratase 3 OS=Homo sapiens OX=9606 GN=HACD3 PE=1 SV=2	3	3.3.3.2.2.2	3	385097	500289	637527	152641	159449	156554	308037	224208	211787	3.24962	0.014896
P62070	Ras-related protein R-Ras2 OS=Homo sapiens OX=9606 GN=RRAS2 PE=1 SV=1	4	4.4.4.4.4.4	4	1.03493e+06	561835	552227	189358	272195	200286	350314	336664	344774	3.24701	0.0153938
P60709	Actin, cytoplasmic 1 OS=Homo sapiens OX=9606 GN=ACTB PE=1 SV=1	11	11.11.11.11.11.11	11	1.13657e+08	1.06442e+08	9.17049e+07	3.00825e+07	3.2726e+07	3.32995e+07	5.24835e+07	5.04348e+07	5.38389e+07	3.24431	0.000555413
Q9H9B4	Sideroflexin-1 OS=Homo sapiens OX=9606 GN=SFXN1 PE=1 SV=4	6	6.6.6.6.4.6	6	1.64103e+06	1.79174e+06	1.72462e+06	492753	500324	599850	890427	886171	870740	3.23769	0.000874893
Q9H1A4	Anaphase-promoting complex subunit 1 OS=Homo sapiens OX=9606 GN=ANAPC1 PE=1 SV=1	3	2.3.3.3.2.3	3	174139	176161	198642	50330.3	55248.3	64098.5	87502.5	90201	106294	3.23522	0.000460215
Q96F44	E3 ubiquitin-protein ligase TRIM11 OS=Homo sapiens OX=9606 GN=TRIM11 PE=1 SV=2	5	5.5.5.2.2.1	5	754132	767123	624191	217046	214764	231560	380175	354043	363452	3.23416	0.00125567
P0DPF3	Neuroblastoma breakpoint family member 9 OS=Homo sapiens OX=9606 GN=NBPF9 PE=2 SV=1	2	2.2.1.1.2.2	2	42876.5	36084.9	36871.4	12569.1	13265.4	9985.13	22508.3	22425.1	21097.5	3.23378	0.000835715
Q92621	Nuclear pore complex protein Nup205 OS=Homo sapiens OX=9606 GN=NUP205 PE=1 SV=3	2	2.2.2.2.2.2	2	187336	202381	255449	58215.8	67204.8	74193.3	126360	106201	104976	3.23207	0.000798326
Q9BT73	Proteasome assembly chaperone 3 OS=Homo sapiens OX=9606 GN=PSMG3 PE=1 SV=1	2	1.2.1.1.1.1	2	116062	109570	141520	45080.9	30885.8	37684.6	59487.6	58406.1	57778.5	3.23051	0.00145418
O00442	RNA 3'-terminal phosphate cyclase OS=Homo sapiens OX=9606 GN=RTCA PE=1 SV=1	6	6.6.6.6.6.6	6	2.48725e+06	3.03445e+06	2.22703e+06	747942	790506	864454	1.41464e+06	1.56707e+06	1.25414e+06	3.22474	0.001775
P05204	Non-histone chromosomal protein HMG-17 OS=Homo sapiens OX=9606 GN=HMGN2 PE=1 SV=3	6	5.6.6.5.5.6	6	1.30481e+07	1.19408e+07	1.21651e+07	2.61857e+06	5.65866e+06	3.24436e+06	6.50442e+06	7.15441e+06	6.40134e+06	3.22473	0.0319084
Q9BQE9	B-cell CLL/lymphoma 7 protein family member B OS=Homo sapiens OX=9606 GN=BCL7B PE=1 SV=1	5	5.5.5.5.5.5	3	3.95e+06	1.37905e+06	2.0184e+06	673267	881765	729136	1.6464e+06	1.26148e+06	1.37272e+06	3.21668	0.064416
O95470	Sphingosine-1-phosphate lyase 1 OS=Homo sapiens OX=9606 GN=SGPL1 PE=1 SV=3	1	1.1.1.1.1.1	1	187290	183301	188103	63626.7	52332.4	57776.2	79786.7	86298.6	70898.4	3.21578	0.00195101
Q9Y4F1	FERM, ARHGEF and pleckstrin domain-containing protein 1 OS=Homo sapiens OX=9606 GN=FARP1 PE=1 SV=1	2	2.2.2.2.2.2	2	143535	230888	236411	59314.5	47388.3	83339.4	110404	127268	99560	3.2142	0.00715492
P17987	T-complex protein 1 subunit alpha OS=Homo sapiens OX=9606 GN=TCP1 PE=1 SV=1	25	24.24.25.24.23.24	25	5.46418e+07	4.38929e+07	4.676e+07	1.50943e+07	1.30353e+07	1.70906e+07	2.49255e+07	2.37345e+07	2.43829e+07	3.21305	0.000392973
Q8WUM4	Programmed cell death 6-interacting protein OS=Homo sapiens OX=9606 GN=PDCD6IP PE=1 SV=1	6	5.6.5.4.4.5	6	1.09004e+06	693745	494980	214032	217236	278463	514674	456397	440954	3.21075	0.0274488
O75069	Transmembrane and coiled-coil domains protein 2 OS=Homo sapiens OX=9606 GN=TMCC2 PE=1 SV=3	2	2.2.2.2.2.2	2	181032	494610	483352	63120.3	69079.6	228803	360209	97533.9	183840	3.21048	0.0803122
Q96CN9	GRIP and coiled-coil domain-containing protein 1 OS=Homo sapiens OX=9606 GN=GCC1 PE=1 SV=1	2	2.1.1.2.2.2	2	2.71869e+06	1.83927e+06	2.54219e+06	750657	703817	757806	1.27347e+06	1.29786e+06	1.35324e+06	3.20943	0.00884043
P52952	Homeobox protein Nkx-2.5 OS=Homo sapiens OX=9606 GN=NKX2-5 PE=1 SV=1	5	5.5.5.5.5.5	3	564235	624671	467706	160313	170001	185917	281037	292665	270188	3.20905	0.00124431
Q96AY4	Tetratricopeptide repeat protein 28 OS=Homo sapiens OX=9606 GN=TTC28 PE=1 SV=4	9	7.8.9.8.8.7	9	434753	271035	201142	81425.8	126315	75096.4	146282	101423	96950.6	3.20655	0.0176548
Q9NUQ9	Protein FAM49B OS=Homo sapiens OX=9606 GN=FAM49B PE=1 SV=1	3	2.3.3.2.3.3	2	194894	214029	202468	60389.9	62549.5	67739	86832.5	105318	103642	3.2064	1.73539e-05
P49721	Proteasome subunit beta type-2 OS=Homo sapiens OX=9606 GN=PSMB2 PE=1 SV=1	3	2.2.2.3.2.3	3	252807	300820	239268	78482.9	74124.6	94878.8	104101	129949	120270	3.2038	0.000341463
Q93096	Protein tyrosine phosphatase type IVA 1 OS=Homo sapiens OX=9606 GN=PTP4A1 PE=1 SV=2	1	1.1.1.1.1.1	1	32312.8	39717.3	38611.6	8976.19	16010.4	9557.6	19758.2	29458.5	19195.6	3.2029	0.0145882
P20618	Proteasome subunit beta type-1 OS=Homo sapiens OX=9606 GN=PSMB1 PE=1 SV=2	3	3.3.3.3.3.3	3	580280	686841	432483	181775	160052	189736	289810	283923	292014	3.19737	0.0072134
O00410	Importin-5 OS=Homo sapiens OX=9606 GN=IPO5 PE=1 SV=4	10	9.10.10.9.9.10	9	1.5613e+06	1.68631e+06	1.43945e+06	466909	481689	521612	851398	778235	808695	3.18802	6.74909e-05
Q14999	Cullin-7 OS=Homo sapiens OX=9606 GN=CUL7 PE=1 SV=2	1	1.1.1.1.1.1	1	29659.4	29072.8	29506.9	10662.3	7276.93	9754.73	14379	16516.6	16319.3	3.18621	0.00941598
O00303	Eukaryotic translation initiation factor 3 subunit F OS=Homo sapiens OX=9606 GN=EIF3F PE=1 SV=1	11	11.11.11.11.11.11	11	8.03184e+06	9.16258e+06	9.31448e+06	2.97064e+06	2.51245e+06	2.84612e+06	4.10335e+06	3.97219e+06	3.96848e+06	3.18264	7.51725e-05
Q9Y3C1	Nucleolar protein 16 OS=Homo sapiens OX=9606 GN=NOP16 PE=1 SV=2	14	14.14.14.12.12.13	14	1.81796e+07	1.41396e+07	1.71936e+07	5.22061e+06	5.51389e+06	4.84401e+06	8.54604e+06	8.11194e+06	8.3017e+06	3.17827	0.00100015
P53396	ATP-citrate synthase OS=Homo sapiens OX=9606 GN=ACLY PE=1 SV=3	42	41.41.41.42.41.42	42	4.29897e+07	3.87265e+07	3.89198e+07	1.20277e+07	1.34181e+07	1.2516e+07	2.06145e+07	2.04952e+07	2.07039e+07	3.17782	1.62967e-05
Q9NWB6	Arginine and glutamate-rich protein 1 OS=Homo sapiens OX=9606 GN=ARGLU1 PE=1 SV=1	21	21.21.21.19.20.20	21	5.17807e+07	3.37076e+07	3.38521e+07	1.22962e+07	1.39132e+07	1.14093e+07	2.16206e+07	2.25816e+07	2.22143e+07	3.17237	0.00777263
Q13425	Beta-2-syntrophin OS=Homo sapiens OX=9606 GN=SNTB2 PE=1 SV=1	2	2.2.2.2.2.2	2	26154	21063	32025.6	9058.96	8727.2	7203.22	12220.3	9537.34	12164	3.17105	0.00291246
Q6UB35	Monofunctional C1-tetrahydrofolate synthase, mitochondrial OS=Homo sapiens OX=9606 GN=MTHFD1L PE=1 SV=1	3	2.2.2.2.2.2	3	226149	156822	159610	59232.4	58814.4	53057.7	97728.3	91457	89489.7	3.17105	0.00680528
Q9NV06	DDB1- and CUL4-associated factor 13 OS=Homo sapiens OX=9606 GN=DCAF13 PE=1 SV=2	2	1.1.1.1.2.1	2	327849	309495	328505	114213	113504	77381.8	191345	281596	478612	3.16569	0.0105865
P48443	Retinoic acid receptor RXR-gamma OS=Homo sapiens OX=9606 GN=RXRG PE=1 SV=1	1	1.1.1.1.1.1	1	71444.9	85948.7	107798	26519.4	30764	26507.3	42404.7	38589.6	77417.6	3.16493	0.00469934
Q63HK5	Teashirt homolog 3 OS=Homo sapiens OX=9606 GN=TSHZ3 PE=1 SV=2	34	33.34.34.29.31.29	34	2.37851e+07	2.32555e+07	2.40253e+07	6.89503e+06	8.44421e+06	7.15665e+06	1.21333e+07	1.25354e+07	1.23337e+07	3.15906	0.00239632
Q7Z4R8	UPF0669 protein C6orf120 OS=Homo sapiens OX=9606 GN=C6orf120 PE=1 SV=1	1	1.1.1.1.1.1	1	12025.6	13424.2	15292.5	3236.14	5025.32	4640.75	4848.73	8376.94	7011.41	3.15778	0.0047421
Q9BVL2	Nucleoporin p58/p45 OS=Homo sapiens OX=9606 GN=NUP58 PE=1 SV=1	6	6.6.6.6.5.6	6	1.89666e+06	1.97386e+06	1.76147e+06	609385	599797	575578	1.11975e+06	1.06064e+06	1.07363e+06	3.1556	8.11665e-05
P07437	Tubulin beta chain OS=Homo sapiens OX=9606 GN=TUBB PE=1 SV=2	7	7.7.7.7.7.7	7	1.43889e+08	1.50807e+08	1.427e+08	4.84761e+07	4.53776e+07	4.48629e+07	6.95994e+07	7.31312e+07	7.18872e+07	3.15316	7.23675e-06
Q9UGN5	Poly [ADP-ribose] polymerase 2 OS=Homo sapiens OX=9606 GN=PARP2 PE=1 SV=2	14	14.12.14.12.13.14	14	8.37366e+06	4.70341e+06	3.94856e+06	1.77363e+06	1.8148e+06	1.81148e+06	2.94714e+06	2.98113e+06	3.01888e+06	3.15295	0.0403322
Q02930	Cyclic AMP-responsive element-binding protein 5 OS=Homo sapiens OX=9606 GN=CREB5 PE=1 SV=3	3	3.3.3.1.2.2	3	379205	374655	391285	127517	123707	112158	160059	185567	212781	3.15135	0.000396613
P82921	28S ribosomal protein S21, mitochondrial OS=Homo sapiens OX=9606 GN=MRPS21 PE=1 SV=3	2	2.2.2.2.2.2	2	475346	422239	434870	154011	144815	124535	252829	238916	235372	3.14733	0.000408081
P40616	ADP-ribosylation factor-like protein 1 OS=Homo sapiens OX=9606 GN=ARL1 PE=1 SV=1	6	6.6.6.6.6.6	6	3.11422e+06	2.90459e+06	3.14309e+06	1.09232e+06	860862	960160	1.34186e+06	1.31967e+06	1.29769e+06	3.1448	0.0014133
Q9NZE8	39S ribosomal protein L35, mitochondrial OS=Homo sapiens OX=9606 GN=MRPL35 PE=1 SV=3	7	7.7.7.7.7.7	7	1.92366e+07	2.65734e+07	2.59855e+07	7.98198e+06	6.37634e+06	8.48019e+06	1.4731e+07	1.19253e+07	1.48363e+07	3.14362	0.0012497
Q9P0V3	SH3 domain-binding protein 4 OS=Homo sapiens OX=9606 GN=SH3BP4 PE=1 SV=1	3	3.3.3.3.3.3	3	348203	300986	336451	106761	93025.3	113770	150271	165551	160501	3.14342	0.000171671
Q9NPI1	Bromodomain-containing protein 7 OS=Homo sapiens OX=9606 GN=BRD7 PE=1 SV=1	14	14.14.14.14.14.14	14	8.34762e+06	7.95819e+06	9.10097e+06	2.86601e+06	2.5442e+06	2.67476e+06	4.67902e+06	4.41043e+06	4.62075e+06	3.14247	2.93322e-05
P16615	Sarcoplasmic/endoplasmic reticulum calcium ATPase 2 OS=Homo sapiens OX=9606 GN=ATP2A2 PE=1 SV=1	21	21.21.21.18.19.20	13	1.26801e+07	1.22794e+07	1.41335e+07	4.31058e+06	3.82555e+06	4.3063e+06	7.29044e+06	7.1438e+06	7.26733e+06	3.14191	4.08028e-05
Q9H1B7	Probable E3 ubiquitin-protein ligase IRF2BPL OS=Homo sapiens OX=9606 GN=IRF2BPL PE=1 SV=1	8	8.8.8.6.8.8	8	5.41415e+06	5.02437e+06	5.39436e+06	1.66719e+06	1.52141e+06	1.85213e+06	2.5554e+06	2.50562e+06	2.93156e+06	3.14099	0.000620355
Q9UHJ6	Sedoheptulokinase OS=Homo sapiens OX=9606 GN=SHPK PE=1 SV=3	1	1.1.1.1.1.1	1	37555.4	57206.6	47167.2	13637.6	13822.1	17748	21865.7	24638.2	21836.4	3.13948	0.00240325
Q9H9Y6	DNA-directed RNA polymerase I subunit RPA2 OS=Homo sapiens OX=9606 GN=POLR1B PE=1 SV=2	12	12.12.12.11.9.10	12	3.17453e+06	2.92289e+06	3.24078e+06	1.023e+06	914448	1.0419e+06	1.54283e+06	1.67784e+06	1.67729e+06	3.13431	3.98273e-05
O75347	Tubulin-specific chaperone A OS=Homo sapiens OX=9606 GN=TBCA PE=1 SV=3	3	3.3.3.2.2.3	3	1.36775e+06	1.24905e+06	585647	371834	289920	362031	630139	635697	649142	3.12806	0.0471947
P62873	Guanine nucleotide-binding protein G(I)/G(S)/G(T) subunit beta-1 OS=Homo sapiens OX=9606 GN=GNB1 PE=1 SV=3	5	5.5.5.5.5.5	5	8.78485e+06	9.17614e+06	9.42657e+06	3.03107e+06	2.63436e+06	3.09144e+06	4.79893e+06	4.92549e+06	4.9422e+06	3.12755	0.000509233
P46934	E3 ubiquitin-protein ligase NEDD4 OS=Homo sapiens OX=9606 GN=NEDD4 PE=1 SV=4	2	2.2.2.2.2.2	1	75423.3	75943.2	74123.8	26430.8	23349.6	22324.9	30607.5	36833.4	35501	3.12724	0.00162634
Q13084	39S ribosomal protein L28, mitochondrial OS=Homo sapiens OX=9606 GN=MRPL28 PE=1 SV=4	10	9.9.10.7.9.6	10	2.26208e+06	1.70898e+06	2.37157e+06	689303	661692	677286	1.12256e+06	1.13303e+06	1.1026e+06	3.1271	0.00746177
Q9UPU5	Ubiquitin carboxyl-terminal hydrolase 24 OS=Homo sapiens OX=9606 GN=USP24 PE=1 SV=3	2	2.2.2.1.1.1	2	16351	21893.2	23595.7	4178.03	8561.79	7051.15	9897.31	11188.2	9163.04	3.12466	0.0166084
Q86VV8	Rotatin OS=Homo sapiens OX=9606 GN=RTTN PE=1 SV=3	1	1.1.1.1.1.1	1	14410.3	18619.1	16635.1	6000.99	4969.54	4935.6	6684.99	6865.02	4839.13	3.12235	0.00035353
Q8NBZ0	INO80 complex subunit E OS=Homo sapiens OX=9606 GN=INO80E PE=1 SV=1	2	2.2.2.1.1.2	2	1.09475e+06	837744	814507	261357	291159	327420	582220	504220	553425	3.12182	0.00103309
O15270	Serine palmitoyltransferase 2 OS=Homo sapiens OX=9606 GN=SPTLC2 PE=1 SV=1	2	2.2.2.2.2.2	2	43430.1	64471.5	56587.6	18579.6	15641.5	18480	30131.6	23411.5	27764.6	3.12117	0.00362508
O96008	Mitochondrial import receptor subunit TOM40 homolog OS=Homo sapiens OX=9606 GN=TOMM40 PE=1 SV=1	2	2.2.2.2.2.2	2	265195	282205	260965	109074	63686.9	86275.3	126580	135785	128903	3.12066	0.0157706
P00374	Dihydrofolate reductase OS=Homo sapiens OX=9606 GN=DHFR PE=1 SV=2	6	6.6.6.6.6.5	6	1.85348e+06	1.87146e+06	1.78611e+06	534877	627804	603334	924235	1.00779e+06	900702	3.12061	0.000836419
P61019	Ras-related protein Rab-2A OS=Homo sapiens OX=9606 GN=RAB2A PE=1 SV=1	2	2.2.1.2.2.1	1	71009.4	81941.4	74710.2	25486.3	27005.7	20506.8	37050.4	44336.1	38584.7	3.1187	0.00130464
Q96IZ0	PRKC apoptosis WT1 regulator protein OS=Homo sapiens OX=9606 GN=PAWR PE=1 SV=1	2	2.2.2.2.2.2	2	152915	642858	638703	98528.6	146833	215748	362247	156688	391527	3.11093	0.159339
Q01813	ATP-dependent 6-phosphofructokinase, platelet type OS=Homo sapiens OX=9606 GN=PFKP PE=1 SV=2	2	2.2.2.2.2.2	2	137550	150352	142947	43054.9	40911.7	54578	66860.6	76230.4	69437.3	3.10982	0.00353012
Q96I59	Probable asparagine--tRNA ligase, mitochondrial OS=Homo sapiens OX=9606 GN=NARS2 PE=1 SV=3	2	2.2.2.2.2.2	2	300463	306148	349590	104546	84113.7	118819	176223	188814	169039	3.10981	0.00246378
O75170	Serine/threonine-protein phosphatase 6 regulatory subunit 2 OS=Homo sapiens OX=9606 GN=PPP6R2 PE=1 SV=2	1	1.1.1.1.1.1	1	24255.2	20823.5	24097.7	6731.73	6779.14	8738.05	16429	12835.2	15710.2	3.1092	0.00102716
A0A0B4J2D5	Glutamine amidotransferase-like class 1 domain-containing protein 3B, mitochondrial OS=Homo sapiens OX=9606 GN=GATD3B PE=1 SV=1	5	5.5.5.5.5.5	5	1.21479e+07	1.18902e+07	1.16761e+07	3.50148e+06	3.85366e+06	4.13329e+06	6.50316e+06	6.6861e+06	6.52408e+06	3.10871	0.00108421
P00403	Cytochrome c oxidase subunit 2 OS=Homo sapiens OX=9606 GN=MT-CO2 PE=1 SV=1	5	5.5.5.5.4.5	5	5.45905e+06	5.56107e+06	7.52747e+06	1.98778e+06	1.78206e+06	2.19725e+06	2.92298e+06	2.9714e+06	2.94844e+06	3.10832	0.00195174
Q6P2Q9	Pre-mRNA-processing-splicing factor 8 OS=Homo sapiens OX=9606 GN=PRPF8 PE=1 SV=2	155	153.153.150.150.148.153	155	5.87427e+08	4.74471e+08	4.61071e+08	1.71768e+08	1.52089e+08	1.66482e+08	2.59539e+08	2.57438e+08	2.53518e+08	3.10596	0.00114555
P46019	Phosphorylase b kinase regulatory subunit alpha, liver isoform OS=Homo sapiens OX=9606 GN=PHKA2 PE=1 SV=1	1	1.1.1.1.1.1	1	39919.7	40604.9	35082.4	12084.6	11226.5	13928.1	21064.1	21551.3	20538.3	3.10445	0.000230388
Q15029	116 kDa U5 small nuclear ribonucleoprotein component OS=Homo sapiens OX=9606 GN=EFTUD2 PE=1 SV=1	58	57.58.58.57.56.56	58	2.38862e+08	1.97253e+08	1.88572e+08	6.90849e+07	6.15833e+07	7.06809e+07	1.10405e+08	1.08169e+08	1.11398e+08	3.1025	0.000601337
O15269	Serine palmitoyltransferase 1 OS=Homo sapiens OX=9606 GN=SPTLC1 PE=1 SV=1	6	6.6.6.5.5.5	6	1.87472e+06	1.84957e+06	1.95375e+06	611828	592898	628829	962314	1.046e+06	1.06139e+06	3.09674	1.1639e-06
Q9Y281	Cofilin-2 OS=Homo sapiens OX=9606 GN=CFL2 PE=1 SV=1	3	3.3.3.2.3.3	3	1.10646e+06	697203	399446	211503	199200	300879	443821	388836	411202	3.09607	0.0519009
P04792	Heat shock protein beta-1 OS=Homo sapiens OX=9606 GN=HSPB1 PE=1 SV=2	16	16.16.16.16.16.16	16	5.36833e+07	6.44137e+07	6.04565e+07	2.00791e+07	1.78978e+07	1.97465e+07	3.17659e+07	3.27941e+07	3.19673e+07	3.09326	0.000155503
P07305	Histone H1.0 OS=Homo sapiens OX=9606 GN=H1F0 PE=1 SV=3	25	25.25.25.21.24.23	25	5.41631e+08	6.98987e+08	6.63946e+08	2.01036e+08	2.00457e+08	2.15145e+08	3.59385e+08	3.61564e+08	3.54209e+08	3.08863	0.00264878
Q58F21	Bromodomain testis-specific protein OS=Homo sapiens OX=9606 GN=BRDT PE=1 SV=4	1	1.1.1.1.1.1	1	291138	286999	324836	91808.4	99689.7	101253	162403	167024	179887	3.08444	3.57338e-05
Q9BVA1	Tubulin beta-2B chain OS=Homo sapiens OX=9606 GN=TUBB2B PE=1 SV=1	9	9.9.9.9.9.9	2	1.3488e+08	1.4928e+08	1.30616e+08	4.67808e+07	4.27191e+07	4.50178e+07	6.46854e+07	6.65522e+07	6.6968e+07	3.08342	6.39657e-05
P27707	Deoxycytidine kinase OS=Homo sapiens OX=9606 GN=DCK PE=1 SV=1	8	8.7.8.8.8.8	8	2.33324e+06	2.41529e+06	2.39586e+06	811256	703347	803904	1.12977e+06	1.18918e+06	1.17716e+06	3.08146	0.00105606
O60229	Kalirin OS=Homo sapiens OX=9606 GN=KALRN PE=1 SV=3	1	1.1.1.1.1.1	1	3.24816e+06	2.38107e+06	2.18209e+06	799895	887198	848950	1.37016e+06	1.39469e+06	1.31119e+06	3.08012	0.00846456
Q14517	Protocadherin Fat 1 OS=Homo sapiens OX=9606 GN=FAT1 PE=1 SV=2	3	3.3.3.-.3.1	3	61928.8	47720.4	49135.8	15047	23703.6	12808.1	22599.6	18005.8	29243.6	3.07969	0.013193
O43823	A-kinase anchor protein 8 OS=Homo sapiens OX=9606 GN=AKAP8 PE=1 SV=1	16	15.15.16.15.16.16	16	6.52661e+06	6.38428e+06	6.87823e+06	2.06262e+06	2.15185e+06	2.21136e+06	3.40749e+06	3.55672e+06	3.20258e+06	3.07963	3.25451e-06
O60762	Dolichol-phosphate mannosyltransferase subunit 1 OS=Homo sapiens OX=9606 GN=DPM1 PE=1 SV=1	2	2.2.2.1.2.2	2	622599	462914	488389	176928	161644	172689	290352	250294	271564	3.07847	0.00387505
Q9H0U3	Magnesium transporter protein 1 OS=Homo sapiens OX=9606 GN=MAGT1 PE=1 SV=1	7	6.7.7.6.6.7	7	3.59112e+06	3.21621e+06	3.75684e+06	1.32232e+06	978151	1.13125e+06	1.65893e+06	1.80163e+06	1.99055e+06	3.07839	0.00133382
Q15477	Helicase SKI2W OS=Homo sapiens OX=9606 GN=SKIV2L PE=1 SV=3	6	5.6.6.4.4.6	6	329173	291448	372367	100257	92852	129714	179608	151350	155195	3.07595	0.00131273
P07237	Protein disulfide-isomerase OS=Homo sapiens OX=9606 GN=P4HB PE=1 SV=3	14	14.13.13.10.14.11	14	3.38328e+06	3.60117e+06	2.00925e+06	785413	1.15378e+06	986201	1.4218e+06	1.40623e+06	1.44644e+06	3.07436	0.0115837
Q9UMR2	ATP-dependent RNA helicase DDX19B OS=Homo sapiens OX=9606 GN=DDX19B PE=1 SV=1	1	-.1.1.-.-.1	1	18703.2	15862.9	18456.6	1409.83	5508.13	10330.2	10518.6	1761.52	6748.45	3.07411	0.137815
Q9Y2R4	Probable ATP-dependent RNA helicase DDX52 OS=Homo sapiens OX=9606 GN=DDX52 PE=1 SV=3	18	16.17.18.15.14.14	17	1.73928e+07	1.39637e+07	1.51319e+07	5.17509e+06	4.97971e+06	4.97169e+06	7.33327e+06	7.40352e+06	7.72123e+06	3.07331	0.00237527
Q7Z5J4	Retinoic acid-induced protein 1 OS=Homo sapiens OX=9606 GN=RAI1 PE=1 SV=2	4	4.4.4.4.4.4	4	408843	405244	381824	124063	136858	128653	217488	223362	218660	3.0698	1.24228e-05
P25789	Proteasome subunit alpha type-4 OS=Homo sapiens OX=9606 GN=PSMA4 PE=1 SV=1	6	5.5.5.5.6.5	6	1.56636e+06	1.80071e+06	1.65389e+06	529568	514419	592286	825380	968252	878317	3.06854	4.65645e-05
P78347	General transcription factor II-I OS=Homo sapiens OX=9606 GN=GTF2I PE=1 SV=2	24	23.23.24.22.21.23	24	1.04478e+07	1.0724e+07	1.1306e+07	3.563e+06	3.18833e+06	3.8355e+06	5.90558e+06	6.15852e+06	6.04624e+06	3.06776	0.000550258
Q12846	Syntaxin-4 OS=Homo sapiens OX=9606 GN=STX4 PE=1 SV=2	3	3.3.3.3.3.2	3	358841	430298	330876	107974	108809	148326	184423	188723	180292	3.06761	0.00140047
Q8IWR0	Zinc finger CCCH domain-containing protein 7A OS=Homo sapiens OX=9606 GN=ZC3H7A PE=1 SV=1	5	4.4.5.4.2.5	5	643993	724938	823540	228975	206423	279639	383011	393131	367944	3.06624	0.000752385
Q96HA7	Tonsoku-like protein OS=Homo sapiens OX=9606 GN=TONSL PE=1 SV=2	2	2.2.2.2.2.2	2	37965.9	37987.4	36981.8	5053.26	14862.6	16921.5	19861.6	23219.9	19732.6	3.06578	0.0828927
P07195	L-lactate dehydrogenase B chain OS=Homo sapiens OX=9606 GN=LDHB PE=1 SV=2	17	17.16.16.16.15.15	16	7.38971e+07	7.99045e+07	7.81152e+07	2.56367e+07	2.26106e+07	2.74016e+07	4.28977e+07	4.2689e+07	4.29934e+07	3.0657	0.000699619
Q9HD45	Transmembrane 9 superfamily member 3 OS=Homo sapiens OX=9606 GN=TM9SF3 PE=1 SV=2	1	1.1.1.1.1.1	1	252602	396434	270788	96554.5	99368.7	104149	167293	156767	120380	3.06534	0.0140984
P49411	Elongation factor Tu, mitochondrial OS=Homo sapiens OX=9606 GN=TUFM PE=1 SV=2	25	25.25.25.23.23.22	25	3.38949e+07	3.47339e+07	3.54998e+07	1.14246e+07	1.08415e+07	1.17098e+07	1.99401e+07	1.94009e+07	1.88244e+07	3.06478	1.4738e-05
Q96T76	MMS19 nucleotide excision repair protein homolog OS=Homo sapiens OX=9606 GN=MMS19 PE=1 SV=2	3	3.3.3.3.2.3	3	235859	230164	246570	87332.8	66129.3	79114	97128.4	108912	98929.5	3.06392	0.00344575
Q9UJ14	Glutathione hydrolase 7 OS=Homo sapiens OX=9606 GN=GGT7 PE=1 SV=2	1	1.1.1.1.-.1	1	42270.4	52095.6	73131.4	26302.5	14937.5	13445.3	4874.34	1149.54	3855.64	3.06294	0.0141417
Q9P2D7	Dynein heavy chain 1, axonemal OS=Homo sapiens OX=9606 GN=DNAH1 PE=1 SV=5	3	3.3.3.3.3.3	3	1.90876e+06	1.66612e+06	1.78914e+06	520973	580702	651442	958453	1.01391e+06	1.18875e+06	3.05971	0.00038858
Q9H8M2	Bromodomain-containing protein 9 OS=Homo sapiens OX=9606 GN=BRD9 PE=1 SV=2	32	32.32.32.31.29.30	32	2.84551e+07	2.67672e+07	2.69415e+07	9.8621e+06	8.1182e+06	8.90525e+06	1.35773e+07	1.36331e+07	1.35912e+07	3.05606	0.000990131
P43490	Nicotinamide phosphoribosyltransferase OS=Homo sapiens OX=9606 GN=NAMPT PE=1 SV=1	4	4.4.4.4.3.4	4	1.27932e+06	1.43189e+06	1.29544e+06	500965	346771	463567	530123	651696	663677	3.05547	0.00569321
Q8IXI2	Mitochondrial Rho GTPase 1 OS=Homo sapiens OX=9606 GN=RHOT1 PE=1 SV=2	1	1.1.1.1.1.1	1	100385	318979	181851	24574.2	30721.9	141531	121628	117571	111958	3.05454	0.121897
P22492	Histone H1t OS=Homo sapiens OX=9606 GN=HIST1H1T PE=2 SV=4	12	11.10.10.12.12.11	12	6.7559e+07	6.15646e+07	8.06607e+07	2.18522e+07	2.46456e+07	2.21841e+07	4.12231e+07	3.96223e+07	4.02059e+07	3.05443	0.00132577
Q9ULX6	A-kinase anchor protein 8-like OS=Homo sapiens OX=9606 GN=AKAP8L PE=1 SV=4	10	10.9.9.10.10.10	10	3.18349e+06	3.06399e+06	3.35066e+06	1.01251e+06	1.01786e+06	1.11336e+06	1.8136e+06	1.7262e+06	1.83205e+06	3.05311	1.30102e-05
Q92560	Ubiquitin carboxyl-terminal hydrolase BAP1 OS=Homo sapiens OX=9606 GN=BAP1 PE=1 SV=2	15	15.15.15.15.15.13	15	4.29687e+06	4.3227e+06	4.26477e+06	1.31864e+06	1.44029e+06	1.47029e+06	2.41896e+06	2.42648e+06	2.24641e+06	3.0465	0.000776852
Q96JJ7	Protein disulfide-isomerase TMX3 OS=Homo sapiens OX=9606 GN=TMX3 PE=1 SV=2	8	8.8.8.8.8.8	8	2.0764e+06	2.32335e+06	1.90983e+06	675768	729875	669911	1.00025e+06	1.1995e+06	1.11127e+06	3.03995	0.000511551
P30044	Peroxiredoxin-5, mitochondrial OS=Homo sapiens OX=9606 GN=PRDX5 PE=1 SV=4	1	1.1.1.-.1.1	1	208950	216193	167367	61503	81246.9	52226.9	87912.5	102211	79243.8	3.03887	0.00349971
Q9UBS4	DnaJ homolog subfamily B member 11 OS=Homo sapiens OX=9606 GN=DNAJB11 PE=1 SV=1	4	4.4.4.4.4.4	4	2.27126e+06	2.21223e+06	2.35576e+06	795028	762255	694112	1.27594e+06	1.24866e+06	1.40605e+06	3.03778	0.000222041
P05141	ADP/ATP translocase 2 OS=Homo sapiens OX=9606 GN=SLC25A5 PE=1 SV=7	23	22.23.23.22.23.23	5	9.537e+07	1.02459e+08	9.91227e+07	3.4551e+07	3.05462e+07	3.26894e+07	5.37743e+07	5.36598e+07	5.26877e+07	3.03673	6.73582e-05
Q16540	39S ribosomal protein L23, mitochondrial OS=Homo sapiens OX=9606 GN=MRPL23 PE=1 SV=1	6	6.6.6.5.5.5	6	5.8913e+06	5.15042e+06	7.04923e+06	2.01278e+06	2.01174e+06	1.93565e+06	2.77786e+06	2.55783e+06	2.60974e+06	3.03531	0.005923
P33992	DNA replication licensing factor MCM5 OS=Homo sapiens OX=9606 GN=MCM5 PE=1 SV=5	29	27.28.27.27.27.27	29	2.74825e+07	2.9393e+07	3.02746e+07	9.58469e+06	9.45629e+06	9.71153e+06	1.55061e+07	1.55002e+07	1.5837e+07	3.03104	0.000308736
P83111	Serine beta-lactamase-like protein LACTB, mitochondrial OS=Homo sapiens OX=9606 GN=LACTB PE=1 SV=2	2	2.2.2.1.1.1	2	23667.6	16879.3	14010.2	7036.69	5757.64	5207.12	7073.92	7314.91	7658.85	3.03071	0.00709517
P63173	60S ribosomal protein L38 OS=Homo sapiens OX=9606 GN=RPL38 PE=1 SV=2	6	6.6.6.6.6.6	6	2.34791e+07	2.52903e+07	2.47789e+07	8.81972e+06	8.02452e+06	7.44158e+06	1.29539e+07	1.31473e+07	1.32566e+07	3.02845	0.000400787
P41252	Isoleucine--tRNA ligase, cytoplasmic OS=Homo sapiens OX=9606 GN=IARS PE=1 SV=2	19	16.18.18.14.15.14	19	5.3581e+06	5.78475e+06	5.42194e+06	1.90872e+06	1.67666e+06	1.88506e+06	3.13603e+06	3.20896e+06	3.21087e+06	3.02806	0.000112018
Q9NU22	Midasin OS=Homo sapiens OX=9606 GN=MDN1 PE=1 SV=2	7	6.7.7.5.5.6	7	100801	107142	105680	33333.1	34749.6	35546.5	63096.6	58592.5	56279.7	3.02639	1.93163e-06
Q8IUZ0	Leucine-rich repeat-containing protein 49 OS=Homo sapiens OX=9606 GN=LRRC49 PE=2 SV=2	1	1.1.1.1.-.1	1	13646.9	17819.2	17583	4334.42	4529.88	7346.17	7227.5	3819	1022.58	3.02577	0.00963157
Q9BQ67	Glutamate-rich WD repeat-containing protein 1 OS=Homo sapiens OX=9606 GN=GRWD1 PE=1 SV=1	10	10.10.10.10.10.10	10	1.1986e+07	8.27795e+06	1.05471e+07	3.3836e+06	3.67339e+06	3.12642e+06	5.05373e+06	5.05981e+06	5.32263e+06	3.02561	0.00392282
P63244	Receptor of activated protein C kinase 1 OS=Homo sapiens OX=9606 GN=RACK1 PE=1 SV=3	16	15.16.16.13.13.14	16	5.53791e+07	6.35436e+07	6.82058e+07	2.15263e+07	1.93482e+07	2.09768e+07	3.39194e+07	3.25266e+07	3.36258e+07	3.02546	0.000507314
O75127	Pentatricopeptide repeat-containing protein 1, mitochondrial OS=Homo sapiens OX=9606 GN=PTCD1 PE=1 SV=2	3	2.2.2.3.3.3	3	2.93888e+06	2.12843e+06	2.26986e+06	666034	934532	824711	1.56047e+06	1.34291e+06	1.58672e+06	3.02529	0.00137206
O15446	DNA-directed RNA polymerase I subunit RPA34 OS=Homo sapiens OX=9606 GN=CD3EAP PE=1 SV=1	10	10.10.10.9.8.9	10	6.86094e+06	6.62434e+06	8.29856e+06	2.60374e+06	2.39578e+06	2.20493e+06	4.226e+06	4.03188e+06	3.88963e+06	3.02366	0.00040909
Q9P0U4	CXXC-type zinc finger protein 1 OS=Homo sapiens OX=9606 GN=CXXC1 PE=1 SV=2	9	9.9.9.9.9.9	9	2.10685e+06	2.20132e+06	2.77928e+06	784879	736622	823137	1.16486e+06	1.26857e+06	1.33365e+06	3.02284	0.00261866
Q9BWH6	RNA polymerase II-associated protein 1 OS=Homo sapiens OX=9606 GN=RPAP1 PE=1 SV=3	3	3.3.3.2.2.2	3	47756.7	33958	56309.7	25217.7	10878	9575.99	18926.1	19376.3	22508.5	3.0221	0.0415378
Q9Y2X3	Nucleolar protein 58 OS=Homo sapiens OX=9606 GN=NOP58 PE=1 SV=1	21	21.21.21.20.21.21	21	4.60139e+07	4.17136e+07	4.61264e+07	1.48503e+07	1.48748e+07	1.45919e+07	2.40936e+07	2.37143e+07	2.40919e+07	3.02037	0.000630776
Q5TFE4	5'-nucleotidase domain-containing protein 1 OS=Homo sapiens OX=9606 GN=NT5DC1 PE=1 SV=1	5	5.5.5.4.5.5	5	1.87065e+06	1.97345e+06	2.13039e+06	696021	620408	662563	947923	919389	988051	3.01896	2.88137e-05
Q9BXS4	Transmembrane protein 59 OS=Homo sapiens OX=9606 GN=TMEM59 PE=1 SV=1	1	1.1.1.1.1.1	1	50341.6	45353.6	56364.5	10366.5	30568.3	9453.2	26854.5	26985.3	31477.4	3.01778	0.0759278
Q5BJF2	Sigma intracellular receptor 2 OS=Homo sapiens OX=9606 GN=TMEM97 PE=1 SV=1	2	2.2.2.1.2.1	2	1.14296e+06	1.57103e+06	1.54017e+06	470818	450511	489062	857162	833740	794989	3.01629	0.00644599
Q9H479	Fructosamine-3-kinase OS=Homo sapiens OX=9606 GN=FN3K PE=1 SV=1	1	1.1.1.1.-.1	1	13367.9	17718	14875.3	3728.13	5981.36	5531.39	9119.13	5689.15	8034.57	3.01565	0.00593462
Q9P0W2	SWI/SNF-related matrix-associated actin-dependent regulator of chromatin subfamily E member 1-related OS=Homo sapiens OX=9606 GN=HMG20B PE=1 SV=1	12	11.11.11.11.11.12	12	4.92948e+06	6.02241e+06	4.49886e+06	1.69466e+06	1.65763e+06	1.77197e+06	2.71799e+06	2.84848e+06	2.82449e+06	3.01521	0.00438798
Q9HCM4	Band 4.1-like protein 5 OS=Homo sapiens OX=9606 GN=EPB41L5 PE=1 SV=3	23	23.23.23.22.21.21	23	2.00674e+07	2.10604e+07	2.24156e+07	7.16968e+06	6.96613e+06	6.99623e+06	1.04763e+07	1.05729e+07	1.05633e+07	3.00698	0.000381616
Q92925	SWI/SNF-related matrix-associated actin-dependent regulator of chromatin subfamily D member 2 OS=Homo sapiens OX=9606 GN=SMARCD2 PE=1 SV=3	6	6.6.6.6.5.6	6	2.20114e+06	1.44835e+06	1.52901e+06	623148	553829	545814	849887	861794	933233	3.00587	0.0090675
P82650	28S ribosomal protein S22, mitochondrial OS=Homo sapiens OX=9606 GN=MRPS22 PE=1 SV=1	12	12.12.12.12.11.12	12	4.33794e+06	4.53823e+06	4.95923e+06	1.60534e+06	1.50015e+06	1.49988e+06	2.78803e+06	2.7193e+06	2.61892e+06	3.00418	9.94762e-05
P08572	Collagen alpha-2(IV) chain OS=Homo sapiens OX=9606 GN=COL4A2 PE=1 SV=4	1	1.1.1.-.1.1	1	215103	220532	239228	81785.8	85646.5	57225	133537	107399	158245	3.00397	0.00939469
O00255	Menin OS=Homo sapiens OX=9606 GN=MEN1 PE=1 SV=4	1	1.1.1.1.1.1	1	96741.4	97576.1	103159	34356.5	37184.4	27509.9	58093.8	39542.1	50432.1	3.00327	0.00481147
Q9BYK8	Helicase with zinc finger domain 2 OS=Homo sapiens OX=9606 GN=HELZ2 PE=1 SV=6	2	2.2.2.2.2.2	2	213385	101374	155838	56091.3	54861.3	45758.3	74281.7	86094.7	81602.2	3.00297	0.0306223
P05023	Sodium/potassium-transporting ATPase subunit alpha-1 OS=Homo sapiens OX=9606 GN=ATP1A1 PE=1 SV=1	15	15.15.15.14.14.15	8	1.10611e+07	1.25763e+07	1.23892e+07	4.04767e+06	3.8567e+06	4.09278e+06	7.00876e+06	7.44533e+06	6.95155e+06	3.00293	0.00024317
P51784	Ubiquitin carboxyl-terminal hydrolase 11 OS=Homo sapiens OX=9606 GN=USP11 PE=1 SV=3	9	9.9.9.8.8.5	9	1.49326e+06	1.19671e+06	1.46993e+06	515102	451079	420722	693769	851509	698884	2.99942	0.000351143
Q9BQA1	Methylosome protein 50 OS=Homo sapiens OX=9606 GN=WDR77 PE=1 SV=1	6	6.6.6.6.6.6	6	2.28661e+06	2.16118e+06	2.84951e+06	815723	731973	886149	1.26137e+06	1.27817e+06	1.34513e+06	2.99826	0.000869256
P11766	Alcohol dehydrogenase class-3 OS=Homo sapiens OX=9606 GN=ADH5 PE=1 SV=4	10	10.9.9.9.9.7	10	2.78069e+06	3.49462e+06	3.13184e+06	1.30832e+06	722384	1.10803e+06	1.76233e+06	1.69017e+06	1.69109e+06	2.99711	0.0148727
P63172	Dynein light chain Tctex-type 1 OS=Homo sapiens OX=9606 GN=DYNLT1 PE=1 SV=1	2	2.2.2.2.2.2	2	490308	471607	518669	181099	148267	164781	242863	213280	265446	2.99625	0.000556204
P61619	Protein transport protein Sec61 subunit alpha isoform 1 OS=Homo sapiens OX=9606 GN=SEC61A1 PE=1 SV=2	5	5.5.5.4.4.5	5	832420	917841	927506	295958	254569	343755	512466	519545	470760	2.99432	0.00242323
P08727	Keratin, type I cytoskeletal 19 OS=Homo sapiens OX=9606 GN=KRT19 PE=1 SV=4	1	1.1.1.1.1.1	1	489027	408721	333726	147102	147485	117028	165909	226865	357565	2.99181	0.0020222
Q9GZS1	DNA-directed RNA polymerase I subunit RPA49 OS=Homo sapiens OX=9606 GN=POLR1E PE=1 SV=3	13	13.13.13.13.13.13	13	1.26253e+07	1.16912e+07	1.47571e+07	4.43235e+06	4.1828e+06	4.45508e+06	7.42525e+06	7.29918e+06	7.54514e+06	2.98951	0.00211331
P50570	Dynamin-2 OS=Homo sapiens OX=9606 GN=DNM2 PE=1 SV=2	7	7.7.7.7.7.7	4	1.29851e+06	1.30333e+06	1.27983e+06	449812	413067	435683	613860	623018	670483	2.9892	0.000292633
Q9UK99	F-box only protein 3 OS=Homo sapiens OX=9606 GN=FBXO3 PE=1 SV=3	3	3.3.3.3.3.3	3	134504	144560	146125	43659.6	53393.5	45201.7	87113.7	77083.3	92980.4	2.98893	0.000928003
O00231	26S proteasome non-ATPase regulatory subunit 11 OS=Homo sapiens OX=9606 GN=PSMD11 PE=1 SV=3	2	2.2.2.2.2.2	2	70548.6	73104.5	55587.3	21798.4	20853.7	24015	34365.2	43846.3	41235.3	2.98859	0.00171778
Q96G03	Phosphoglucomutase-2 OS=Homo sapiens OX=9606 GN=PGM2 PE=1 SV=4	8	8.8.7.8.7.6	8	1.42002e+06	1.64946e+06	1.60825e+06	558409	457766	550653	867645	835900	829371	2.98548	0.000277363
Q9BT88	Synaptotagmin-11 OS=Homo sapiens OX=9606 GN=SYT11 PE=1 SV=2	3	3.3.3.3.3.3	3	309040	349813	368120	108129	128001	107870	185054	175818	183484	2.98538	0.000148077
P11216	Glycogen phosphorylase, brain form OS=Homo sapiens OX=9606 GN=PYGB PE=1 SV=5	24	24.24.24.24.23.23	19	1.12677e+07	1.1592e+07	1.18985e+07	4.08126e+06	3.67547e+06	3.88865e+06	5.48454e+06	5.75211e+06	5.82871e+06	2.98473	6.53319e-05
Q14254	Flotillin-2 OS=Homo sapiens OX=9606 GN=FLOT2 PE=1 SV=2	6	6.6.6.6.6.6	6	844736	635475	782613	255161	208962	294388	391388	388386	383977	2.98325	0.00123119
Q93008	Probable ubiquitin carboxyl-terminal hydrolase FAF-X OS=Homo sapiens OX=9606 GN=USP9X PE=1 SV=3	3	2.3.3.3.3.3	3	110125	113056	116316	42283.9	32171.8	39451.8	59725	53628	62700.6	2.98046	0.00432216
P61586	Transforming protein RhoA OS=Homo sapiens OX=9606 GN=RHOA PE=1 SV=1	2	2.2.2.2.2.2	2	401556	455840	256780	106971	159701	107276	164218	175941	155265	2.9795	0.00929076
P11586	C-1-tetrahydrofolate synthase, cytoplasmic OS=Homo sapiens OX=9606 GN=MTHFD1 PE=1 SV=3	14	14.14.14.10.10.11	14	2.79916e+06	2.86594e+06	2.46154e+06	967041	859988	903772	1.43058e+06	1.42179e+06	1.32501e+06	2.97592	9.59199e-05
Q9BYN8	28S ribosomal protein S26, mitochondrial OS=Homo sapiens OX=9606 GN=MRPS26 PE=1 SV=1	8	7.7.8.6.6.6	8	1.56504e+06	1.60823e+06	1.98301e+06	562684	605976	564161	754800	785176	683908	2.97565	0.00233882
Q71U36	Tubulin alpha-1A chain OS=Homo sapiens OX=9606 GN=TUBA1A PE=1 SV=1	30	30.30.29.29.27.28	2	4.26053e+08	4.71341e+08	4.51216e+08	1.54992e+08	1.42981e+08	1.56428e+08	2.3611e+08	2.31785e+08	2.1902e+08	2.96789	1.19105e-05
P00338	L-lactate dehydrogenase A chain OS=Homo sapiens OX=9606 GN=LDHA PE=1 SV=2	18	18.17.18.17.16.15	18	5.93748e+07	6.37027e+07	6.27059e+07	2.19461e+07	1.95735e+07	2.10846e+07	3.40143e+07	3.46931e+07	3.31128e+07	2.96759	4.23723e-05
Q9Y673	Dolichyl-phosphate beta-glucosyltransferase OS=Homo sapiens OX=9606 GN=ALG5 PE=1 SV=1	2	2.2.2.2.2.2	2	640730	786920	662505	256903	176715	270818	368016	355380	363013	2.96713	0.0060274
Q9H3U1	Protein unc-45 homolog A OS=Homo sapiens OX=9606 GN=UNC45A PE=1 SV=1	3	3.3.2.3.2.3	3	107855	70996.2	59587.8	35340	25729.2	19347.4	21243.3	24184.8	18795.4	2.96505	0.0118333
Q9UL46	Proteasome activator complex subunit 2 OS=Homo sapiens OX=9606 GN=PSME2 PE=1 SV=4	3	3.3.3.3.3.3	3	376621	322152	172564	92260.2	91802.5	110049	204051	132378	192479	2.96261	0.0420439
P61981	14-3-3 protein gamma OS=Homo sapiens OX=9606 GN=YWHAG PE=1 SV=2	5	5.5.5.5.5.5	5	2.87702e+06	2.72329e+06	2.37137e+06	967242	953572	773179	1.48192e+06	1.36056e+06	1.32621e+06	2.95906	0.000395162
Q9UJS0	Calcium-binding mitochondrial carrier protein Aralar2 OS=Homo sapiens OX=9606 GN=SLC25A13 PE=1 SV=2	6	6.6.6.5.5.5	6	856794	945985	1.08694e+06	344151	308266	325556	543274	478983	501611	2.95481	0.00105386
P60900	Proteasome subunit alpha type-6 OS=Homo sapiens OX=9606 GN=PSMA6 PE=1 SV=1	3	2.3.3.3.3.3	3	602934	654937	504265	194960	184248	217361	349625	298963	320622	2.95378	0.000732668
P20339	Ras-related protein Rab-5A OS=Homo sapiens OX=9606 GN=RAB5A PE=1 SV=2	6	6.6.6.6.6.6	5	2.02469e+06	2.24948e+06	2.53272e+06	768169	812758	723955	1.03313e+06	1.02062e+06	1.09006e+06	2.95325	0.000668736
Q9NZJ5	Eukaryotic translation initiation factor 2-alpha kinase 3 OS=Homo sapiens OX=9606 GN=EIF2AK3 PE=1 SV=3	1	1.1.1.1.1.-	1	19450.7	27179.2	40540.3	11951.7	8065.79	9536.24	11311.7	12701.3	10753.3	2.94955	0.0213943
Q96SF7	T-box transcription factor TBX15 OS=Homo sapiens OX=9606 GN=TBX15 PE=1 SV=2	11	11.11.11.11.10.11	11	2.74058e+06	3.21683e+06	3.24618e+06	981806	1.07269e+06	1.0681e+06	1.6966e+06	1.85645e+06	1.71984e+06	2.94741	0.000397902
Q96DI7	U5 small nuclear ribonucleoprotein 40 kDa protein OS=Homo sapiens OX=9606 GN=SNRNP40 PE=1 SV=1	15	15.15.15.15.15.14	15	5.53237e+07	3.78677e+07	3.67646e+07	1.45695e+07	1.47868e+07	1.47604e+07	2.33709e+07	2.37605e+07	2.37395e+07	2.94574	0.0149018
O95782	AP-2 complex subunit alpha-1 OS=Homo sapiens OX=9606 GN=AP2A1 PE=1 SV=3	22	21.21.22.20.20.21	16	6.62962e+06	7.42072e+06	7.2939e+06	2.44398e+06	2.35402e+06	2.44919e+06	3.89304e+06	3.97682e+06	3.6778e+06	2.94517	0.000296269
Q9Y3D3	28S ribosomal protein S16, mitochondrial OS=Homo sapiens OX=9606 GN=MRPS16 PE=1 SV=1	3	3.2.3.3.3.3	3	1.90969e+06	1.82445e+06	2.09197e+06	687315	611811	680487	1.02013e+06	1.03194e+06	992102	2.94306	4.10494e-05
Q8N122	Regulatory-associated protein of mTOR OS=Homo sapiens OX=9606 GN=RPTOR PE=1 SV=1	5	5.5.5.4.4.4	5	2.17589e+06	2.17559e+06	2.09567e+06	730540	715644	748411	1.1917e+06	1.06224e+06	1.27665e+06	2.93774	4.71628e-07
P53007	Tricarboxylate transport protein, mitochondrial OS=Homo sapiens OX=9606 GN=SLC25A1 PE=1 SV=2	6	6.6.6.6.6.6	6	1.32843e+06	1.90431e+06	1.89258e+06	531655	649874	563127	857432	804728	909660	2.93773	0.00432268
P36915	Guanine nucleotide-binding protein-like 1 OS=Homo sapiens OX=9606 GN=GNL1 PE=1 SV=2	15	15.15.15.14.15.15	15	9.92234e+06	9.77243e+06	1.06618e+07	3.3933e+06	3.4528e+06	3.49798e+06	5.70619e+06	5.66354e+06	5.35003e+06	2.93468	0.000199232
P00390	Glutathione reductase, mitochondrial OS=Homo sapiens OX=9606 GN=GSR PE=1 SV=2	5	4.5.3.4.4.2	5	556969	534301	500222	195783	175425	171797	187373	171037	198663	2.9309	4.89634e-05
Q15651	High mobility group nucleosome-binding domain-containing protein 3 OS=Homo sapiens OX=9606 GN=HMGN3 PE=1 SV=2	1	1.1.1.1.1.1	1	1.07443e+06	1.17063e+06	1.17433e+06	228943	604832	333410	675391	654516	588125	2.92961	0.0536452
O95602	DNA-directed RNA polymerase I subunit RPA1 OS=Homo sapiens OX=9606 GN=POLR1A PE=1 SV=2	32	31.30.31.30.29.29	31	8.20076e+06	7.63276e+06	8.74562e+06	2.91454e+06	2.52461e+06	2.95392e+06	3.85781e+06	4.17663e+06	3.96655e+06	2.9285	0.000107125
O14983	Sarcoplasmic/endoplasmic reticulum calcium ATPase 1 OS=Homo sapiens OX=9606 GN=ATP2A1 PE=1 SV=1	7	7.7.7.7.5.7	7	1.032e+06	1.01351e+06	906819	328704	350978	328852	623723	552088	570913	2.92735	0.000146596
Q9UM00	Calcium load-activated calcium channel OS=Homo sapiens OX=9606 GN=TMCO1 PE=1 SV=2	3	3.3.3.3.3.3	3	1.25829e+06	1.32271e+06	1.51212e+06	470511	470546	457601	670661	720292	710792	2.92646	0.00206848
Q9NVP1	ATP-dependent RNA helicase DDX18 OS=Homo sapiens OX=9606 GN=DDX18 PE=1 SV=2	51	49.50.48.46.45.50	51	2.74566e+08	2.15394e+08	2.75866e+08	8.77117e+07	8.08403e+07	9.32521e+07	1.27506e+08	1.21507e+08	1.24814e+08	2.92519	0.00143511
Q9H9H4	Vacuolar protein sorting-associated protein 37B OS=Homo sapiens OX=9606 GN=VPS37B PE=1 SV=1	2	2.2.2.2.2.2	2	1.43928e+06	1.353e+06	2.09057e+06	462708	584481	623806	954672	845912	873651	2.92212	0.00460598
Q9UI12	V-type proton ATPase subunit H OS=Homo sapiens OX=9606 GN=ATP6V1H PE=1 SV=1	1	1.1.1.1.1.1	1	23088.9	25458.9	25854.5	8024.54	6904.99	10539.7	15088.8	14759.3	16323.6	2.92126	0.00856993
Q8IWV8	E3 ubiquitin-protein ligase UBR2 OS=Homo sapiens OX=9606 GN=UBR2 PE=1 SV=1	8	7.8.8.8.4.8	8	696985	854953	852024	306193	277505	240241	345026	356096	407975	2.91765	0.00039495
P06733	Alpha-enolase OS=Homo sapiens OX=9606 GN=ENO1 PE=1 SV=2	17	17.17.15.14.17.17	17	1.58439e+07	1.65716e+07	1.04891e+07	4.28641e+06	5.31046e+06	5.11632e+06	7.03073e+06	6.29391e+06	6.70279e+06	2.91607	0.00883845
Q96Q11	CCA tRNA nucleotidyltransferase 1, mitochondrial OS=Homo sapiens OX=9606 GN=TRNT1 PE=1 SV=2	3	3.3.3.3.3.3	3	476910	579961	517920	185179	174273	180759	255265	286835	253195	2.91514	0.00133436
Q9H0L4	Cleavage stimulation factor subunit 2 tau variant OS=Homo sapiens OX=9606 GN=CSTF2T PE=1 SV=1	13	13.13.13.13.11.12	6	4.24086e+06	4.58166e+06	4.09089e+06	1.51618e+06	1.50224e+06	1.41195e+06	2.52675e+06	2.3858e+06	2.22099e+06	2.91474	3.71884e-05
Q99750	MyoD family inhibitor OS=Homo sapiens OX=9606 GN=MDFI PE=1 SV=1	2	2.2.2.2.2.2	2	96282.5	78688.2	98251.5	28151.5	36079.4	29585.9	47800.7	53088.6	49844	2.91229	0.00051087
Q969V3	Nicalin OS=Homo sapiens OX=9606 GN=NCLN PE=1 SV=2	10	10.10.10.10.10.10	10	1.72133e+06	1.90719e+06	1.84307e+06	627005	619625	632424	983079	1.02846e+06	1.04723e+06	2.91189	0.000530344
Q7L2H7	Eukaryotic translation initiation factor 3 subunit M OS=Homo sapiens OX=9606 GN=EIF3M PE=1 SV=1	2	2.2.2.2.2.2	2	381332	465858	438061	179479	138870	123047	211345	199730	220093	2.91179	0.00316184
Q86VP6	Cullin-associated NEDD8-dissociated protein 1 OS=Homo sapiens OX=9606 GN=CAND1 PE=1 SV=2	13	13.13.12.12.12.11	12	1.99962e+06	2.26803e+06	2.17983e+06	718101	682062	815259	1.0811e+06	1.10835e+06	1.08285e+06	2.91027	0.000163693
P58005	Sestrin-3 OS=Homo sapiens OX=9606 GN=SESN3 PE=1 SV=2	1	1.1.1.1.1.1	1	24567.3	28764.1	31109.7	9539.41	10258.5	9249.97	15065.5	12349	14622.1	2.90697	0.00122108
Q9Y312	Protein AAR2 homolog OS=Homo sapiens OX=9606 GN=AAR2 PE=1 SV=2	6	6.6.6.6.6.6	6	1.46184e+06	1.48427e+06	1.58104e+06	502736	449773	605108	645193	797707	837458	2.90646	0.0039968
P68036	Ubiquitin-conjugating enzyme E2 L3 OS=Homo sapiens OX=9606 GN=UBE2L3 PE=1 SV=1	3	3.3.3.3.3.3	3	982591	738421	605033	291091	274853	234366	315000	349153	336753	2.90643	0.0080122
Q13557	Calcium/calmodulin-dependent protein kinase type II subunit delta OS=Homo sapiens OX=9606 GN=CAMK2D PE=1 SV=3	13	11.12.12.12.10.12	8	1.59464e+07	1.37617e+07	1.50045e+07	5.23631e+06	5.11664e+06	5.03142e+06	7.79601e+06	7.96733e+06	7.72947e+06	2.90637	0.000835433
P53680	AP-2 complex subunit sigma OS=Homo sapiens OX=9606 GN=AP2S1 PE=1 SV=2	3	3.3.3.3.3.3	3	2.16719e+06	2.33085e+06	2.21881e+06	799521	708588	803957	1.22411e+06	1.2948e+06	1.25873e+06	2.90513	0.00017636
Q3L8U1	Chromodomain-helicase-DNA-binding protein 9 OS=Homo sapiens OX=9606 GN=CHD9 PE=1 SV=2	11	11.11.11.10.9.10	11	1.43353e+06	1.24536e+06	1.3872e+06	510331	452060	437914	578267	607872	559606	2.90372	7.62213e-05
Q96SL4	Glutathione peroxidase 7 OS=Homo sapiens OX=9606 GN=GPX7 PE=1 SV=1	2	2.2.2.2.2.1	2	147437	174785	165186	59140.7	59506.7	49337.1	66647.2	58907.3	66230.7	2.9015	0.000225441
Q9H160	Inhibitor of growth protein 2 OS=Homo sapiens OX=9606 GN=ING2 PE=1 SV=2	1	1.1.-.1.1.1	1	267516	324868	343127	156148	95297.5	71239.2	165703	132090	146681	2.89915	0.0299591
Q99808	Equilibrative nucleoside transporter 1 OS=Homo sapiens OX=9606 GN=SLC29A1 PE=1 SV=3	5	5.5.5.5.5.5	5	1.77729e+06	1.89779e+06	1.83235e+06	680879	505062	714651	1.09241e+06	1.06935e+06	1.15221e+06	2.89774	0.00848841
P67870	Casein kinase II subunit beta OS=Homo sapiens OX=9606 GN=CSNK2B PE=1 SV=1	7	7.6.5.6.6.5	7	2.3598e+07	1.53971e+07	1.60108e+07	6.79568e+06	5.93031e+06	6.26383e+06	1.11482e+07	1.05548e+07	1.05186e+07	2.8966	0.0114979
Q86UY8	5'-nucleotidase domain-containing protein 3 OS=Homo sapiens OX=9606 GN=NT5DC3 PE=1 SV=1	4	4.4.4.4.4.3	4	127294	130418	179763	49223.2	51607.2	50325.2	114718	90453.7	93893.3	2.89421	0.0101709
O75446	Histone deacetylase complex subunit SAP30 OS=Homo sapiens OX=9606 GN=SAP30 PE=1 SV=1	1	1.1.1.1.1.1	1	268064	227495	258445	105849	78387.3	77125.8	119843	117901	119354	2.88491	0.00303516
Q04656	Copper-transporting ATPase 1 OS=Homo sapiens OX=9606 GN=ATP7A PE=1 SV=4	1	1.1.1.1.1.1	1	13382.2	14015.8	14341.9	3997.48	4643.32	5828.33	8511.92	7645.79	6290.84	2.88475	0.00854327
Q13191	E3 ubiquitin-protein ligase CBL-B OS=Homo sapiens OX=9606 GN=CBLB PE=1 SV=2	13	9.9.11.13.13.13	10	8.45474e+06	6.56808e+06	9.09109e+06	2.72639e+06	2.85256e+06	2.79156e+06	4.48972e+06	4.62532e+06	4.50806e+06	2.88082	0.00785731
Q6DKI1	60S ribosomal protein L7-like 1 OS=Homo sapiens OX=9606 GN=RPL7L1 PE=1 SV=2	3	3.3.3.3.3.2	3	199024	192587	200117	61847.6	71193.8	72433	116644	113759	118525	2.87981	0.00137515
P11230	Acetylcholine receptor subunit beta OS=Homo sapiens OX=9606 GN=CHRNB1 PE=1 SV=3	1	1.1.1.1.1.1	1	18207.7	19115.8	27187.8	9325.43	7972.73	5119.49	9309.68	15964.2	11822.9	2.8777	0.0107073
Q15772	Striated muscle preferentially expressed protein kinase OS=Homo sapiens OX=9606 GN=SPEG PE=1 SV=4	2	2.2.2.2.2.2	2	346953	299198	340127	149853	107794	85092.7	96812.1	215062	233376	2.87763	0.0164174
Q13263	Transcription intermediary factor 1-beta OS=Homo sapiens OX=9606 GN=TRIM28 PE=1 SV=5	21	21.21.21.19.19.19	21	1.11812e+07	1.42318e+07	1.24651e+07	4.57233e+06	3.94898e+06	4.65343e+06	7.18915e+06	7.18807e+06	7.26746e+06	2.87505	0.000413239
Q53H12	Acylglycerol kinase, mitochondrial OS=Homo sapiens OX=9606 GN=AGK PE=1 SV=2	1	1.1.1.1.1.1	1	21412.7	18843.6	22145.4	6948.02	6625.69	8145.56	9038.5	10372	12119.6	2.8731	0.000254775
Q8NF91	Nesprin-1 OS=Homo sapiens OX=9606 GN=SYNE1 PE=1 SV=4	4	4.4.4.4.4.4	3	1.83105e+06	1.48304e+06	1.46233e+06	453807	850713	360690	680311	887976	939578	2.86836	0.040365
P47813	Eukaryotic translation initiation factor 1A, X-chromosomal OS=Homo sapiens OX=9606 GN=EIF1AX PE=1 SV=2	4	4.4.4.4.4.3	4	866497	695205	593502	246161	262338	244370	378169	368557	389881	2.86265	0.00875517
P57076	Cilia- and flagella-associated protein 298 OS=Homo sapiens OX=9606 GN=CFAP298 PE=1 SV=1	3	2.2.2.3.3.3	3	1.31838e+07	1.50728e+07	1.54048e+07	5.35901e+06	4.66268e+06	5.23051e+06	8.28834e+06	7.46619e+06	8.10105e+06	2.86263	9.44783e-05
P50454	Serpin H1 OS=Homo sapiens OX=9606 GN=SERPINH1 PE=1 SV=2	19	18.19.19.19.19.18	19	2.25078e+07	2.46547e+07	2.27761e+07	8.5623e+06	7.75646e+06	8.12826e+06	1.21501e+07	1.21427e+07	1.26335e+07	2.86083	1.29777e-05
Q8N1F7	Nuclear pore complex protein Nup93 OS=Homo sapiens OX=9606 GN=NUP93 PE=1 SV=2	15	14.15.15.14.13.13	15	3.54957e+06	3.82839e+06	4.3126e+06	1.3064e+06	1.33569e+06	1.44487e+06	1.93529e+06	1.97333e+06	1.98456e+06	2.86045	0.000439304
Q96GC9	Vacuole membrane protein 1 OS=Homo sapiens OX=9606 GN=VMP1 PE=1 SV=1	2	2.2.2.2.1.2	2	76414	70359.8	61119.1	27785.7	21004.7	23946.8	34861.7	45527.5	42765.1	2.85814	0.000663921
O95347	Structural maintenance of chromosomes protein 2 OS=Homo sapiens OX=9606 GN=SMC2 PE=1 SV=2	33	32.33.32.30.27.30	33	9.05333e+06	9.09908e+06	9.67145e+06	3.23877e+06	3.27811e+06	3.21978e+06	5.29806e+06	5.40675e+06	5.43538e+06	2.85764	0.000197858
Q13308	Inactive tyrosine-protein kinase 7 OS=Homo sapiens OX=9606 GN=PTK7 PE=1 SV=2	3	2.3.3.2.3.3	3	426313	478200	387488	139713	169314	143297	232374	218252	143377	2.85636	0.00025447
Q9UNX3	60S ribosomal protein L26-like 1 OS=Homo sapiens OX=9606 GN=RPL26L1 PE=1 SV=1	7	7.7.7.7.5.7	7	1.57902e+07	1.06446e+07	1.36798e+07	4.51022e+06	4.55395e+06	4.98545e+06	8.25108e+06	7.5195e+06	7.93863e+06	2.85521	0.00829062
Q9Y2T2	AP-3 complex subunit mu-1 OS=Homo sapiens OX=9606 GN=AP3M1 PE=1 SV=1	10	10.10.10.9.9.9	9	4.24331e+06	4.26774e+06	4.09452e+06	1.50611e+06	1.53672e+06	1.37494e+06	2.01129e+06	2.08156e+06	2.03505e+06	2.85338	0.000277898
O00488	Zinc finger protein 593 OS=Homo sapiens OX=9606 GN=ZNF593 PE=1 SV=2	2	2.2.2.2.2.2	2	269107	191457	219132	89839	69530.2	78879.6	104680	124525	119762	2.85288	0.0014995
P04843	Dolichyl-diphosphooligosaccharide--protein glycosyltransferase subunit 1 OS=Homo sapiens OX=9606 GN=RPN1 PE=1 SV=1	24	21.24.23.20.22.20	24	8.58144e+06	1.11358e+07	1.15939e+07	3.71936e+06	3.53276e+06	3.7255e+06	5.20592e+06	5.03897e+06	5.32019e+06	2.85227	0.00663631
P61247	40S ribosomal protein S3a OS=Homo sapiens OX=9606 GN=RPS3A PE=1 SV=2	30	30.30.30.28.29.29	30	1.36828e+08	1.2142e+08	1.31395e+08	4.65873e+07	4.71922e+07	4.28822e+07	7.19879e+07	7.46082e+07	7.18873e+07	2.85114	2.70869e-05
Q12816	Trophinin OS=Homo sapiens OX=9606 GN=TRO PE=1 SV=3	2	2.2.2.2.2.1	2	30984.7	34384.3	48135.6	13082.7	14989.7	11747.1	21492.6	22017	22487.2	2.85048	0.00602327
P08069	Insulin-like growth factor 1 receptor OS=Homo sapiens OX=9606 GN=IGF1R PE=1 SV=1	3	2.3.3.2.2.3	3	91234.3	85343.3	90285.6	19981.6	44409.7	29275.2	55865	56578.4	50428.7	2.84908	0.0403322
Q9P265	Disco-interacting protein 2 homolog B OS=Homo sapiens OX=9606 GN=DIP2B PE=1 SV=3	5	5.5.5.5.5.5	5	468473	365568	427789	152990	150253	139737	210547	204500	222154	2.8485	0.00188211
Q86YV9	Hermansky-Pudlak syndrome 6 protein OS=Homo sapiens OX=9606 GN=HPS6 PE=1 SV=1	2	2.2.2.2.2.2	2	53846	53127.1	56121.6	21271.9	19738	16305.4	30911.5	36040.7	29418.9	2.84557	0.00421892
Q9NZ01	Very-long-chain enoyl-CoA reductase OS=Homo sapiens OX=9606 GN=TECR PE=1 SV=1	4	4.4.4.4.4.4	4	1.10663e+06	1.19422e+06	1.27925e+06	442592	376746	439636	615757	603051	610491	2.84367	0.000137852
Q9ULS5	Transmembrane and coiled-coil domain protein 3 OS=Homo sapiens OX=9606 GN=TMCC3 PE=1 SV=3	2	1.1.1.1.1.2	2	2.97387e+06	3.55244e+06	4.5739e+06	750690	2.15115e+06	1.00326e+06	1.57657e+06	1.69007e+06	1.65813e+06	2.84249	0.0538382
P42858	Huntingtin OS=Homo sapiens OX=9606 GN=HTT PE=1 SV=2	3	3.3.3.2.3.2	3	932288	1.77932e+06	1.30141e+06	460538	366798	585534	798378	770876	760219	2.84033	0.013752
Q9HCJ0	Trinucleotide repeat-containing gene 6C protein OS=Homo sapiens OX=9606 GN=TNRC6C PE=1 SV=3	6	6.6.6.5.5.5	6	473872	548219	506235	140186	198552	199700	311786	389828	306474	2.83844	0.0065529
Q05397	Focal adhesion kinase 1 OS=Homo sapiens OX=9606 GN=PTK2 PE=1 SV=2	4	4.4.4.3.3.2	3	852365	908161	911772	304629	323753	313440	503229	500968	503930	2.83737	4.84741e-06
P61513	60S ribosomal protein L37a OS=Homo sapiens OX=9606 GN=RPL37A PE=1 SV=2	4	3.4.3.4.3.3	4	3.18501e+07	2.74132e+07	3.63243e+07	1.14471e+07	1.23671e+07	9.87555e+06	1.72547e+07	2.00766e+07	1.87715e+07	2.83729	0.000706734
Q58A45	PAN2-PAN3 deadenylation complex subunit PAN3 OS=Homo sapiens OX=9606 GN=PAN3 PE=1 SV=3	2	2.2.2.2.2.2	2	163064	180578	211464	65663.7	63534.4	66460.1	98587.2	103984	92205.5	2.83712	0.00425383
Q7L311	Armadillo repeat-containing X-linked protein 2 OS=Homo sapiens OX=9606 GN=ARMCX2 PE=2 SV=1	2	2.2.2.1.2.2	2	76326.1	107028	94492.9	33643.2	29831.7	34531.6	44242.6	43259.9	39495.2	2.83499	0.00324089
O15061	Synemin OS=Homo sapiens OX=9606 GN=SYNM PE=1 SV=2	10	7.8.8.10.10.10	10	1.8936e+06	2.14731e+06	2.08122e+06	758530	757593	645033	1.13073e+06	1.1085e+06	1.16836e+06	2.8328	0.000188724
Q96QK1	Vacuolar protein sorting-associated protein 35 OS=Homo sapiens OX=9606 GN=VPS35 PE=1 SV=2	6	6.6.6.5.5.6	6	1.57353e+06	1.5039e+06	1.21443e+06	451230	533371	530562	745015	819798	763484	2.83261	0.000797634
P37108	Signal recognition particle 14 kDa protein OS=Homo sapiens OX=9606 GN=SRP14 PE=1 SV=2	13	13.13.13.13.13.13	13	1.53125e+08	1.37107e+08	1.30854e+08	4.93488e+07	4.98638e+07	4.95847e+07	7.88359e+07	7.73736e+07	7.43483e+07	2.82993	0.00193718
O75477	Erlin-1 OS=Homo sapiens OX=9606 GN=ERLIN1 PE=1 SV=2	2	1.1.1.1.2.-	2	126685	160423	129950	54681.6	44429.9	48342.7	4192.87	56988.3	4928.34	2.82839	0.000525921
Q7L5D6	Golgi to ER traffic protein 4 homolog OS=Homo sapiens OX=9606 GN=GET4 PE=1 SV=1	3	3.3.3.3.2.3	3	962271	1.00614e+06	960231	349719	342575	343602	530156	615154	515780	2.82716	2.41772e-05
O95870	Phosphatidylserine lipase ABHD16A OS=Homo sapiens OX=9606 GN=ABHD16A PE=1 SV=3	2	2.2.2.2.2.2	2	59145.8	77640.2	84438.1	26206.3	23778.5	28335.6	40736.9	35296.5	36071.1	2.8246	0.00393261
Q8IUE6	Histone H2A type 2-B OS=Homo sapiens OX=9606 GN=HIST2H2AB PE=1 SV=3	4	4.4.4.4.4.4	4	3.19485e+07	2.12009e+07	1.89464e+07	7.39326e+06	1.09683e+07	7.1702e+06	1.14741e+07	9.40393e+06	8.61766e+06	2.82378	0.00837705
P49407	Beta-arrestin-1 OS=Homo sapiens OX=9606 GN=ARRB1 PE=1 SV=2	11	11.10.10.10.10.10	8	1.08003e+07	7.44364e+06	7.91697e+06	3.17857e+06	3.01706e+06	3.07297e+06	4.80309e+06	5.0432e+06	4.86093e+06	2.82253	0.0113365
P07093	Glia-derived nexin OS=Homo sapiens OX=9606 GN=SERPINE2 PE=1 SV=1	12	12.12.12.12.12.11	12	4.85125e+06	3.96767e+06	3.90969e+06	1.5146e+06	1.47199e+06	1.52805e+06	2.25649e+06	2.40245e+06	2.19799e+06	2.81941	0.00375179
P68371	Tubulin beta-4B chain OS=Homo sapiens OX=9606 GN=TUBB4B PE=1 SV=1	39	39.39.39.38.39.39	1	4.167e+08	4.349e+08	4.15338e+08	1.56624e+08	1.43748e+08	1.49418e+08	2.10841e+08	2.17515e+08	2.14117e+08	2.81673	2.35235e-05
Q9BVG3	E3 ubiquitin-protein ligase TRIM62 OS=Homo sapiens OX=9606 GN=TRIM62 PE=1 SV=1	1	1.1.1.1.1.1	1	29505.7	28993.6	32004.4	12096.1	11348.5	8726.01	15633.8	17695.7	18137.3	2.81325	0.0054661
Q9BYD1	39S ribosomal protein L13, mitochondrial OS=Homo sapiens OX=9606 GN=MRPL13 PE=1 SV=1	4	4.4.4.4.4.4	4	856433	866742	902823	347050	296402	291816	518558	538854	556890	2.80775	0.00149559
P62191	26S proteasome regulatory subunit 4 OS=Homo sapiens OX=9606 GN=PSMC1 PE=1 SV=1	19	19.19.19.16.15.16	18	8.31865e+06	1.04437e+07	1.11924e+07	3.84298e+06	3.11243e+06	3.72805e+06	5.24935e+06	4.98826e+06	5.36994e+06	2.80384	0.00113365
Q8TE58	A disintegrin and metalloproteinase with thrombospondin motifs 15 OS=Homo sapiens OX=9606 GN=ADAMTS15 PE=2 SV=1	3	3.3.3.3.3.3	3	138110	148857	179112	46115.8	70064	50057.7	76555.4	81186.7	74780.1	2.80369	0.00447401
Q5W111	SPRY domain-containing protein 7 OS=Homo sapiens OX=9606 GN=SPRYD7 PE=1 SV=2	1	1.1.1.1.1.1	1	37133.8	37442	37381.2	14455.5	13653.3	11839.1	18964.7	17802.2	19154	2.80257	0.00323463
Q6ZU15	Septin-14 OS=Homo sapiens OX=9606 GN=SEPTIN14 PE=1 SV=2	1	1.1.1.-.1.1	1	620028	608788	594762	202869	355932	92364.5	235578	435021	293955	2.80048	0.0955418
O14772	Fucose-1-phosphate guanylyltransferase OS=Homo sapiens OX=9606 GN=FPGT PE=1 SV=3	2	2.2.2.2.2.2	2	1.20742e+06	1.2072e+06	1.34446e+06	445654	478485	418275	688632	689199	660440	2.80023	4.29462e-05
O15344	E3 ubiquitin-protein ligase Midline-1 OS=Homo sapiens OX=9606 GN=MID1 PE=1 SV=1	2	2.2.2.2.2.2	2	45925.5	47384.7	46882.8	17984.2	17285.9	14828.5	23269.8	24248.5	22217.2	2.79834	0.00267513
P25705	ATP synthase subunit alpha, mitochondrial OS=Homo sapiens OX=9606 GN=ATP5F1A PE=1 SV=1	34	34.34.34.33.34.34	34	6.69407e+07	7.24798e+07	6.79056e+07	2.50172e+07	2.39895e+07	2.51011e+07	3.78e+07	4.06728e+07	3.86862e+07	2.79763	2.34014e-05
O15431	High affinity copper uptake protein 1 OS=Homo sapiens OX=9606 GN=SLC31A1 PE=1 SV=1	1	1.1.1.1.1.1	1	377948	453476	434824	134821	169531	148329	298164	257107	244064	2.79722	0.000341304
Q9NQX7	Integral membrane protein 2C OS=Homo sapiens OX=9606 GN=ITM2C PE=1 SV=1	1	1.1.1.1.1.1	1	146144	182488	200975	34998.6	96567.7	57820.6	76670.5	68285.7	85915.8	2.79643	0.0525616
Q07020	60S ribosomal protein L18 OS=Homo sapiens OX=9606 GN=RPL18 PE=1 SV=2	23	23.23.21.23.23.22	23	1.81011e+09	1.67479e+09	1.80793e+09	6.40775e+08	6.63698e+08	5.89104e+08	9.88055e+08	1.06471e+09	1.02756e+09	2.79515	4.03535e-05
Q15811	Intersectin-1 OS=Homo sapiens OX=9606 GN=ITSN1 PE=1 SV=3	10	5.4.4.10.10.10	10	4.59382e+07	4.4282e+07	4.36589e+07	1.74815e+07	1.54129e+07	1.50082e+07	2.17298e+07	2.11975e+07	2.134e+07	2.79482	0.000882612
Q9Y3U8	60S ribosomal protein L36 OS=Homo sapiens OX=9606 GN=RPL36 PE=1 SV=3	14	14.14.14.12.14.14	14	9.37022e+08	9.362e+08	9.94661e+08	3.63315e+08	3.47609e+08	3.15294e+08	5.40905e+08	5.67577e+08	5.5467e+08	2.79462	0.000267522
P82663	28S ribosomal protein S25, mitochondrial OS=Homo sapiens OX=9606 GN=MRPS25 PE=1 SV=1	6	6.6.6.6.6.6	6	1.47017e+06	1.57144e+06	1.79235e+06	567529	597456	565482	825697	815846	948886	2.79344	0.00160617
Q5BKY9	Protein FAM133B OS=Homo sapiens OX=9606 GN=FAM133B PE=1 SV=1	2	2.2.2.2.2.2	2	635108	282865	302483	160223	163481	113366	231349	245603	239632	2.79236	0.0470187
Q86V25	Tubulinyl-Tyr carboxypeptidase 2 OS=Homo sapiens OX=9606 GN=VASH2 PE=1 SV=2	20	20.20.20.19.19.20	20	5.08421e+07	3.81047e+07	3.75118e+07	1.56326e+07	1.51216e+07	1.45473e+07	2.46516e+07	2.43246e+07	2.39464e+07	2.79149	0.00727072
Q9Y6C9	Mitochondrial carrier homolog 2 OS=Homo sapiens OX=9606 GN=MTCH2 PE=1 SV=1	1	1.1.1.1.-.1	1	181113	156462	177739	73572.7	53458.5	57692.6	122627	112990	101176	2.78965	0.00282109
Q96RQ1	Endoplasmic reticulum-Golgi intermediate compartment protein 2 OS=Homo sapiens OX=9606 GN=ERGIC2 PE=1 SV=2	2	1.2.2.2.2.2	2	185827	188179	238794	90369.3	64831.9	64626.9	135484	135672	122578	2.78763	0.00239373
P36639	7,8-dihydro-8-oxoguanine triphosphatase OS=Homo sapiens OX=9606 GN=NUDT1 PE=1 SV=3	4	3.4.4.3.4.4	4	454839	416232	370789	151650	152754	141135	231731	209529	220681	2.78732	0.000946957
Q9Y2E6	E3 ubiquitin-protein ligase DTX4 OS=Homo sapiens OX=9606 GN=DTX4 PE=1 SV=2	2	2.2.2.2.2.2	2	112385	60913.2	67240	26705.9	34097.3	25524.1	54130.9	47760.2	46885.9	2.78635	0.0199207
O60281	Zinc finger protein 292 OS=Homo sapiens OX=9606 GN=ZNF292 PE=1 SV=3	15	13.14.13.9.10.10	15	1.29691e+07	1.35781e+07	1.7669e+07	5.2842e+06	4.99934e+06	5.59443e+06	8.67639e+06	8.61902e+06	8.16935e+06	2.78475	0.0048189
Q96AX9	E3 ubiquitin-protein ligase MIB2 OS=Homo sapiens OX=9606 GN=MIB2 PE=1 SV=3	4	4.4.4.4.4.4	4	193271	197432	211987	71167.2	82029.9	63346.2	105286	101147	123258	2.78323	0.00218186
P48651	Phosphatidylserine synthase 1 OS=Homo sapiens OX=9606 GN=PTDSS1 PE=1 SV=1	2	2.2.2.2.2.2	2	421326	384655	545773	146197	168436	171530	260398	227644	235327	2.78045	0.00370855
Q5H9R7	Serine/threonine-protein phosphatase 6 regulatory subunit 3 OS=Homo sapiens OX=9606 GN=PPP6R3 PE=1 SV=2	3	3.3.3.3.3.3	3	804841	937614	1.08583e+06	356396	349708	311369	483698	588892	477411	2.77971	0.00209117
Q9BRU9	rRNA-processing protein UTP23 homolog OS=Homo sapiens OX=9606 GN=UTP23 PE=1 SV=2	4	3.3.3.4.4.3	4	701624	543502	650339	219355	216161	246565	343100	365118	361640	2.77894	0.00110847
Q96MG2	Junctional sarcoplasmic reticulum protein 1 OS=Homo sapiens OX=9606 GN=JSRP1 PE=1 SV=1	7	7.7.7.6.7.6	7	5.42285e+06	4.05299e+06	4.88939e+06	1.57252e+06	1.88088e+06	1.71659e+06	2.68204e+06	2.55518e+06	2.81672e+06	2.77858	0.00131879
Q9HCH5	Synaptotagmin-like protein 2 OS=Homo sapiens OX=9606 GN=SYTL2 PE=1 SV=3	21	19.18.19.21.20.21	21	1.60312e+07	1.19674e+07	1.25429e+07	4.73266e+06	5.1876e+06	4.69893e+06	7.42334e+06	7.4879e+06	7.79176e+06	2.77317	0.00398776
Q9P0I2	ER membrane protein complex subunit 3 OS=Homo sapiens OX=9606 GN=EMC3 PE=1 SV=3	2	2.2.2.2.1.1	2	73873.7	188454	269808	61983.7	51406	78632.4	91138.6	94320.3	39213.4	2.77122	0.134275
P38646	Stress-70 protein, mitochondrial OS=Homo sapiens OX=9606 GN=HSPA9 PE=1 SV=2	30	30.30.30.29.28.29	30	2.59911e+07	2.6588e+07	2.3055e+07	8.7927e+06	9.56853e+06	8.94354e+06	1.42315e+07	1.3945e+07	1.38728e+07	2.77	0.000176381
O00471	Exocyst complex component 5 OS=Homo sapiens OX=9606 GN=EXOC5 PE=1 SV=1	1	1.1.1.1.1.1	1	18265	15318.9	16436.4	5874.63	6653.17	5532.37	9425.77	9973.03	8189.03	2.76965	0.000170095
A5YKK6	CCR4-NOT transcription complex subunit 1 OS=Homo sapiens OX=9606 GN=CNOT1 PE=1 SV=2	27	26.27.26.22.19.24	27	3.99247e+07	3.16286e+07	3.41333e+07	1.24095e+07	1.38153e+07	1.19479e+07	2.07071e+07	2.00072e+07	1.85942e+07	2.76864	0.000595877
P62841	40S ribosomal protein S15 OS=Homo sapiens OX=9606 GN=RPS15 PE=1 SV=2	10	10.10.10.8.10.10	10	6.90835e+07	5.72771e+07	6.83782e+07	2.65526e+07	2.24087e+07	2.14845e+07	2.90195e+07	2.8167e+07	2.88745e+07	2.76438	0.000338685
Q9ULE6	Paladin OS=Homo sapiens OX=9606 GN=PALD1 PE=1 SV=3	3	3.3.3.3.3.2	3	124594	147201	99685.6	60067.9	29769.8	44608.2	85308.1	75753.8	82775.5	2.76305	0.0189158
Q15392	Delta(24)-sterol reductase OS=Homo sapiens OX=9606 GN=DHCR24 PE=1 SV=2	5	4.4.5.4.4.4	5	805675	975579	939249	281195	324939	379508	584825	514527	615756	2.76013	0.00114815
Q15758	Neutral amino acid transporter B(0) OS=Homo sapiens OX=9606 GN=SLC1A5 PE=1 SV=2	3	3.3.3.3.3.3	3	875321	911325	766561	297375	336504	292023	435993	430772	401369	2.75753	0.000143775
Q7Z2Z1	Treslin OS=Homo sapiens OX=9606 GN=TICRR PE=1 SV=2	3	3.1.2.3.3.2	3	493664	519805	286890	142217	195974	133490	243304	264385	240635	2.75686	0.0167401
Q14671	Pumilio homolog 1 OS=Homo sapiens OX=9606 GN=PUM1 PE=1 SV=3	7	7.7.7.5.6.7	4	1.40362e+06	1.30392e+06	1.53435e+06	558551	496586	484609	816263	800860	785933	2.75493	9.80451e-05
Q9Y4R8	Telomere length regulation protein TEL2 homolog OS=Homo sapiens OX=9606 GN=TELO2 PE=1 SV=2	2	2.2.2.2.2.2	2	309583	306081	286067	114990	111129	101421	137541	169245	165989	2.75305	7.03409e-05
Q5T4S7	E3 ubiquitin-protein ligase UBR4 OS=Homo sapiens OX=9606 GN=UBR4 PE=1 SV=1	12	12.12.12.11.10.11	12	1.15863e+06	1.02197e+06	1.15347e+06	410381	410663	390048	535574	607811	577532	2.75294	0.00039412
Q96S99	Pleckstrin homology domain-containing family F member 1 OS=Homo sapiens OX=9606 GN=PLEKHF1 PE=1 SV=3	3	3.3.3.3.2.3	3	512587	658179	632443	221106	201328	232732	391126	301459	358509	2.7523	0.00124131
P31946	14-3-3 protein beta/alpha OS=Homo sapiens OX=9606 GN=YWHAB PE=1 SV=3	13	13.12.12.11.12.11	6	1.51417e+07	1.53598e+07	1.20829e+07	5.02463e+06	5.37918e+06	5.07885e+06	8.22716e+06	7.94208e+06	8.26893e+06	2.75046	0.0036888
P04004	Vitronectin OS=Homo sapiens OX=9606 GN=VTN PE=1 SV=1	1	1.1.1.1.1.1	1	398590	322314	528072	99239.6	223322	131665	201647	201998	194357	2.74967	0.027734
O60330	Protocadherin gamma-A12 OS=Homo sapiens OX=9606 GN=PCDHGA12 PE=2 SV=1	1	1.1.1.1.1.1	1	780745	1.081e+06	947512	369123	360236	292699	630669	568459	495840	2.74863	0.00140529
P59780	AP-3 complex subunit sigma-2 OS=Homo sapiens OX=9606 GN=AP3S2 PE=2 SV=1	6	6.6.6.6.6.6	6	5.4631e+06	4.17165e+06	3.77824e+06	1.55239e+06	1.65347e+06	1.67491e+06	2.30214e+06	2.39803e+06	2.17051e+06	2.74813	0.00947166
P20020	Plasma membrane calcium-transporting ATPase 1 OS=Homo sapiens OX=9606 GN=ATP2B1 PE=1 SV=4	10	10.10.10.10.10.9	10	1.83379e+06	2.03749e+06	2.14665e+06	661569	763096	766180	1.34974e+06	1.17407e+06	1.21666e+06	2.74686	0.00011324
Q96CW1	AP-2 complex subunit mu OS=Homo sapiens OX=9606 GN=AP2M1 PE=1 SV=2	40	40.40.39.40.39.37	40	5.39585e+08	4.84834e+08	5.26883e+08	1.9083e+08	1.89964e+08	1.84204e+08	2.94059e+08	2.93495e+08	2.86933e+08	2.74567	0.00033658
Q9UKB1	F-box/WD repeat-containing protein 11 OS=Homo sapiens OX=9606 GN=FBXW11 PE=1 SV=1	1	1.1.1.1.1.1	1	66904.6	51087.8	74428.3	26860.3	17624.5	25601	20400.4	28453.4	20878.1	2.7455	0.0047124
P37268	Squalene synthase OS=Homo sapiens OX=9606 GN=FDFT1 PE=1 SV=1	1	1.1.1.1.1.1	1	47177.2	50780.9	45175.5	13756	21370.3	17012.7	29506.5	26539.6	26118.7	2.74523	0.0108413
Q9BQE3	Tubulin alpha-1C chain OS=Homo sapiens OX=9606 GN=TUBA1C PE=1 SV=1	2	2.2.2.2.1.1	1	1.82076e+07	1.77209e+07	1.89135e+07	7.46493e+06	5.67156e+06	6.84114e+06	7.31154e+06	7.23335e+06	5.98853e+06	2.74517	0.00447312
P01889	HLA class I histocompatibility antigen, B alpha chain OS=Homo sapiens OX=9606 GN=HLA-B PE=1 SV=3	1	1.1.1.1.1.1	1	44585.9	59506.6	48853.4	15604.8	26711.4	13401.9	32816.7	31633.1	28896	2.74499	0.0247552
Q3ZCQ8	Mitochondrial import inner membrane translocase subunit TIM50 OS=Homo sapiens OX=9606 GN=TIMM50 PE=1 SV=2	11	10.11.11.10.10.10	11	3.26829e+06	3.30654e+06	3.5199e+06	1.21975e+06	1.24602e+06	1.21446e+06	1.77362e+06	1.86777e+06	1.80815e+06	2.74296	0.000143166
P05114	Non-histone chromosomal protein HMG-14 OS=Homo sapiens OX=9606 GN=HMGN1 PE=1 SV=3	3	3.3.3.3.3.3	3	484425	457954	505729	98614.5	304697	125142	299434	270146	247308	2.74028	0.0799574
Q12756	Kinesin-like protein KIF1A OS=Homo sapiens OX=9606 GN=KIF1A PE=1 SV=2	1	1.1.1.1.1.1	1	34867.1	34172.4	33258.2	11982	13159	12209.5	16366.2	20805.4	21126.5	2.73887	9.57111e-05
Q9UDR5	Alpha-aminoadipic semialdehyde synthase, mitochondrial OS=Homo sapiens OX=9606 GN=AASS PE=1 SV=1	3	3.3.3.3.3.2	3	250442	293133	318522	110538	98967.9	105268	165201	175023	165541	2.73878	0.00141427
O60662	Kelch-like protein 41 OS=Homo sapiens OX=9606 GN=KLHL41 PE=1 SV=2	9	7.9.9.7.6.7	9	2.6544e+06	2.50521e+06	2.20699e+06	816595	890486	984744	1.44915e+06	1.47282e+06	1.28376e+06	2.73665	0.000195629
Q9UI10	Translation initiation factor eIF-2B subunit delta OS=Homo sapiens OX=9606 GN=EIF2B4 PE=1 SV=2	18	18.18.18.16.16.18	18	7.9069e+06	7.49295e+06	9.11057e+06	2.95628e+06	2.97901e+06	3.02489e+06	4.61184e+06	4.4634e+06	4.59837e+06	2.73549	0.00303141
O60315	Zinc finger E-box-binding homeobox 2 OS=Homo sapiens OX=9606 GN=ZEB2 PE=1 SV=1	44	44.44.42.43.43.43	39	5.23271e+07	5.81247e+07	5.0671e+07	1.93539e+07	2.02388e+07	1.93282e+07	3.28348e+07	3.1181e+07	3.14731e+07	2.73456	0.000547458
P26358	DNA (cytosine-5)-methyltransferase 1 OS=Homo sapiens OX=9606 GN=DNMT1 PE=1 SV=2	33	31.32.32.33.33.33	33	2.83663e+08	2.49314e+08	2.73245e+08	1.00443e+08	9.21551e+07	1.02294e+08	1.53073e+08	1.47225e+08	1.54906e+08	2.73395	4.54634e-05
Q13509	Tubulin beta-3 chain OS=Homo sapiens OX=9606 GN=TUBB3 PE=1 SV=2	7	6.6.6.7.6.7	5	3.89128e+06	4.83619e+06	4.30558e+06	1.47682e+06	1.59619e+06	1.69448e+06	2.2137e+06	2.56181e+06	2.60073e+06	2.73374	0.000463956
P17026	Zinc finger protein 22 OS=Homo sapiens OX=9606 GN=ZNF22 PE=1 SV=3	6	6.6.6.6.6.6	6	3.9871e+06	2.71316e+06	3.04784e+06	1.18421e+06	1.29535e+06	1.08829e+06	1.78473e+06	1.87442e+06	1.80821e+06	2.7322	0.00558369
Q4G176	Malonate--CoA ligase ACSF3, mitochondrial OS=Homo sapiens OX=9606 GN=ACSF3 PE=1 SV=3	2	2.2.2.2.2.2	2	63946.2	76249.3	74199.4	20560.9	17172.8	40752.4	36466.3	35005.8	37397.6	2.73163	0.0498448
P61313	60S ribosomal protein L15 OS=Homo sapiens OX=9606 GN=RPL15 PE=1 SV=2	13	13.13.13.12.13.12	13	7.7181e+07	6.0304e+07	8.02224e+07	2.81178e+07	2.5992e+07	2.56075e+07	4.21019e+07	3.80065e+07	4.11721e+07	2.73099	0.00438019
P27824	Calnexin OS=Homo sapiens OX=9606 GN=CANX PE=1 SV=2	4	3.4.4.3.3.4	4	1.0632e+06	1.11274e+06	759622	333857	384892	356230	466250	496104	469427	2.73081	0.00856783
O95757	Heat shock 70 kDa protein 4L OS=Homo sapiens OX=9606 GN=HSPA4L PE=1 SV=3	8	8.8.8.8.7.8	8	3.32081e+07	3.05795e+07	3.96919e+07	1.16412e+07	1.26733e+07	1.35992e+07	1.89971e+07	2.0007e+07	2.01347e+07	2.72935	0.00108647
P04350	Tubulin beta-4A chain OS=Homo sapiens OX=9606 GN=TUBB4A PE=1 SV=2	5	5.5.5.5.5.5	3	6.70875e+06	7.56637e+06	6.35136e+06	2.67647e+06	2.36128e+06	2.52111e+06	3.66547e+06	3.37052e+06	3.24473e+06	2.72878	0.000189551
Q6P4R8	Nuclear factor related to kappa-B-binding protein OS=Homo sapiens OX=9606 GN=NFRKB PE=1 SV=2	28	28.27.27.26.26.25	28	8.85763e+06	7.65392e+06	6.71362e+06	2.74317e+06	3.17502e+06	2.59572e+06	4.4133e+06	4.26969e+06	4.37047e+06	2.72791	0.000812596
Q13889	General transcription factor IIH subunit 3 OS=Homo sapiens OX=9606 GN=GTF2H3 PE=1 SV=2	2	2.2.2.2.2.2	2	356419	303587	299249	122121	127701	101918	167225	202455	185294	2.72717	0.000434885
Q9NX63	MICOS complex subunit MIC19 OS=Homo sapiens OX=9606 GN=CHCHD3 PE=1 SV=1	3	2.3.3.2.2.3	3	371392	325192	395175	103775	136874	160264	244754	205860	233869	2.72318	0.00684247
Q9C0D3	Protein zyg-11 homolog B OS=Homo sapiens OX=9606 GN=ZYG11B PE=1 SV=2	2	2.2.2.2.2.2	2	27807.7	32358.3	35264.4	11647.8	11425.3	11972.7	19511.8	17811.2	17481.7	2.72302	0.00369529
P12814	Alpha-actinin-1 OS=Homo sapiens OX=9606 GN=ACTN1 PE=1 SV=2	10	9.10.9.5.8.9	5	1.96769e+06	1.83168e+06	1.21917e+06	589338	666410	587777	1.07535e+06	1.00455e+06	1.14489e+06	2.72225	0.0166069
Q15072	Zinc finger protein OZF OS=Homo sapiens OX=9606 GN=ZNF146 PE=1 SV=2	1	1.1.1.1.1.1	1	157693	103452	103923	49867.2	44734.3	39511	56862.4	64832.5	72360.7	2.7221	0.00891268
Q7Z3C6	Autophagy-related protein 9A OS=Homo sapiens OX=9606 GN=ATG9A PE=1 SV=3	2	2.2.2.2.2.2	2	138336	50242	81449.5	33610.1	25951	39692.7	29165.3	35587.8	30902.2	2.72058	0.0694584
Q6ZMZ3	Nesprin-3 OS=Homo sapiens OX=9606 GN=SYNE3 PE=1 SV=2	2	2.2.1.2.2.2	2	539627	469956	613124	188339	235602	173056	309029	313455	328839	2.71812	0.00128039
P84085	ADP-ribosylation factor 5 OS=Homo sapiens OX=9606 GN=ARF5 PE=1 SV=2	2	2.2.2.2.2.1	2	564034	653976	750391	236663	225079	262862	276619	322623	329703	2.71652	0.0015169
Q9H9J2	39S ribosomal protein L44, mitochondrial OS=Homo sapiens OX=9606 GN=MRPL44 PE=1 SV=1	14	14.14.14.13.13.13	14	1.03328e+07	1.0468e+07	1.0598e+07	4.1694e+06	3.46866e+06	3.92481e+06	5.76867e+06	5.40117e+06	5.65037e+06	2.71548	0.00251344
P51812	Ribosomal protein S6 kinase alpha-3 OS=Homo sapiens OX=9606 GN=RPS6KA3 PE=1 SV=1	5	5.5.5.4.4.5	5	733560	892017	808808	291859	303008	302769	491440	483634	497370	2.712	0.00221806
Q5XG87	Terminal nucleotidyltransferase 4A OS=Homo sapiens OX=9606 GN=TENT4A PE=1 SV=3	1	-.1.1.1.1.1	1	37580.3	36894.1	22799.9	13337.4	13436.3	9096.78	20381.5	17068.9	14537.4	2.71182	0.0102504
P46782	40S ribosomal protein S5 OS=Homo sapiens OX=9606 GN=RPS5 PE=1 SV=4	4	4.4.4.4.4.4	4	4.48397e+08	4.02131e+08	3.78681e+08	1.60273e+08	1.67135e+08	1.26013e+08	2.287e+08	2.65902e+08	2.46913e+08	2.71097	0.00176376
Q6ZUT1	Uncharacterized protein NKAPD1 OS=Homo sapiens OX=9606 GN=NKAPD1 PE=1 SV=2	14	14.14.14.14.14.14	14	9.10416e+06	8.63971e+06	1.04981e+07	3.34889e+06	3.72871e+06	3.34685e+06	5.21258e+06	5.4521e+06	5.42528e+06	2.7092	0.000396259
Q8TCG1	Protein CIP2A OS=Homo sapiens OX=9606 GN=CIP2A PE=1 SV=2	4	4.4.4.3.3.3	4	125376	145316	181712	50762.9	58587.8	57642.3	105538	69909.4	78090.8	2.70912	0.00525317
Q9Y5Y2	Cytosolic Fe-S cluster assembly factor NUBP2 OS=Homo sapiens OX=9606 GN=NUBP2 PE=1 SV=1	1	1.1.1.1.1.1	1	665392	595358	631989	259456	207776	231647	327575	313999	267127	2.70825	0.000881323
Q13015	Protein AF1q OS=Homo sapiens OX=9606 GN=MLLT11 PE=1 SV=1	2	2.2.2.2.2.2	2	168781	282832	450222	116683	92892.7	123600	138788	98906.7	99263.4	2.70678	0.0714996
Q9BZJ0	Crooked neck-like protein 1 OS=Homo sapiens OX=9606 GN=CRNKL1 PE=1 SV=4	15	15.15.14.14.14.14	15	4.60779e+06	3.42225e+06	3.24925e+06	1.3731e+06	1.41763e+06	1.37718e+06	1.99037e+06	2.07674e+06	2.04848e+06	2.70623	0.0114852
P82930	28S ribosomal protein S34, mitochondrial OS=Homo sapiens OX=9606 GN=MRPS34 PE=1 SV=2	9	9.9.9.8.8.9	9	4.34685e+06	4.50665e+06	5.47796e+06	1.70905e+06	1.79026e+06	1.80065e+06	2.77095e+06	2.77889e+06	2.76915e+06	2.70407	0.00366775
Q96D46	60S ribosomal export protein NMD3 OS=Homo sapiens OX=9606 GN=NMD3 PE=1 SV=1	12	12.12.11.11.8.11	12	6.26032e+06	6.17849e+06	6.62003e+06	2.38579e+06	2.30089e+06	2.36195e+06	3.82415e+06	3.76797e+06	3.69666e+06	2.70391	3.21194e-05
Q9H7E9	UPF0488 protein C8orf33 OS=Homo sapiens OX=9606 GN=C8orf33 PE=1 SV=1	2	2.2.2.2.2.2	2	161838	130531	179591	56608.7	60535.9	57551	98440.8	84737.6	99142.6	2.70161	0.00690088
P03886	NADH-ubiquinone oxidoreductase chain 1 OS=Homo sapiens OX=9606 GN=MT-ND1 PE=1 SV=1	1	1.1.1.1.1.1	1	214206	256687	280621	94228.1	75665.2	108795	130110	120851	140496	2.69661	0.00221053
Q5JWF2	Guanine nucleotide-binding protein G(s) subunit alpha isoforms XLas OS=Homo sapiens OX=9606 GN=GNAS PE=1 SV=2	7	7.7.7.7.7.7	6	2.90112e+06	2.72009e+06	2.91179e+06	928226	1.22085e+06	1.01704e+06	1.62591e+06	1.6127e+06	1.54054e+06	2.6951	0.00405445
Q9H0A8	COMM domain-containing protein 4 OS=Homo sapiens OX=9606 GN=COMMD4 PE=1 SV=1	3	2.2.2.2.2.3	3	4.30066e+06	3.99188e+06	4.98644e+06	1.60858e+06	1.53727e+06	1.78717e+06	2.54734e+06	2.55773e+06	2.62663e+06	2.69186	0.000478555
Q08431	Lactadherin OS=Homo sapiens OX=9606 GN=MFGE8 PE=1 SV=3	7	7.7.7.7.7.6	7	1.60172e+06	2.3294e+06	2.05828e+06	705694	774266	745710	861009	928455	937074	2.69106	0.00923516
Q8IXM3	39S ribosomal protein L41, mitochondrial OS=Homo sapiens OX=9606 GN=MRPL41 PE=1 SV=1	3	3.3.3.3.3.3	3	2.71833e+06	2.35996e+06	3.18848e+06	1.07375e+06	1.03515e+06	966174	1.49478e+06	1.62306e+06	1.49119e+06	2.68832	0.00381311
Q9NVV4	Poly(A) RNA polymerase, mitochondrial OS=Homo sapiens OX=9606 GN=MTPAP PE=1 SV=1	5	5.5.5.5.5.5	5	1.19511e+06	1.14129e+06	1.13185e+06	451784	437884	401228	703954	671980	587779	2.6867	0.000189867
Q9NPI6	mRNA-decapping enzyme 1A OS=Homo sapiens OX=9606 GN=DCP1A PE=1 SV=3	8	8.8.8.7.7.7	8	1.66757e+06	1.45992e+06	1.51689e+06	572132	524548	632091	847289	914017	855507	2.68652	0.000209121
O15027	Protein transport protein Sec16A OS=Homo sapiens OX=9606 GN=SEC16A PE=1 SV=4	30	29.30.30.27.27.28	30	9.23645e+06	9.62574e+06	9.20105e+06	3.47108e+06	3.56583e+06	3.41462e+06	5.30979e+06	5.55644e+06	5.50623e+06	2.68508	1.04129e-06
Q15562	Transcriptional enhancer factor TEF-4 OS=Homo sapiens OX=9606 GN=TEAD2 PE=1 SV=2	3	3.3.3.3.3.3	3	196300	298644	256721	100538	80853.9	98575.1	106233	130948	143023	2.68483	0.00516241
Q7Z794	Keratin, type II cytoskeletal 1b OS=Homo sapiens OX=9606 GN=KRT77 PE=2 SV=3	2	2.2.2.2.2.2	2	5.60176e+07	6.05179e+07	7.03073e+07	2.33866e+07	2.32026e+07	2.31381e+07	3.57402e+07	3.44294e+07	3.62261e+07	2.67962	0.00451402
P48047	ATP synthase subunit O, mitochondrial OS=Homo sapiens OX=9606 GN=ATP5PO PE=1 SV=1	5	5.5.5.5.5.5	5	981057	1.13379e+06	852541	381586	349427	376915	575663	611308	586870	2.67832	0.00363402
Q15286	Ras-related protein Rab-35 OS=Homo sapiens OX=9606 GN=RAB35 PE=1 SV=1	1	1.1.1.1.1.1	1	53713.3	59720.5	48420.6	15797.7	23400.4	21438.5	29887.1	30465.1	33243.5	2.66925	0.0052369
P54136	Arginine--tRNA ligase, cytoplasmic OS=Homo sapiens OX=9606 GN=RARS PE=1 SV=2	18	18.17.17.14.17.16	18	5.96307e+06	5.3338e+06	5.471e+06	2.13292e+06	1.95458e+06	2.19635e+06	3.50822e+06	3.50772e+06	3.42438e+06	2.66841	3.59704e-05
Q8N300	Small vasohibin-binding protein OS=Homo sapiens OX=9606 GN=SVBP PE=1 SV=1	2	2.2.2.2.2.2	2	1.32175e+06	877874	705590	417562	411564	260153	524182	587781	606817	2.6671	0.0166875
Q92747	Actin-related protein 2/3 complex subunit 1A OS=Homo sapiens OX=9606 GN=ARPC1A PE=2 SV=2	13	11.13.12.11.11.12	13	4.05225e+06	6.04348e+06	6.41927e+06	2.35761e+06	1.87805e+06	1.95657e+06	3.0832e+06	3.46525e+06	3.0018e+06	2.66705	0.0101896
P40227	T-complex protein 1 subunit zeta OS=Homo sapiens OX=9606 GN=CCT6A PE=1 SV=3	16	16.16.16.15.16.15	16	1.23345e+07	1.23662e+07	1.21069e+07	4.85916e+06	4.71068e+06	4.23472e+06	6.7097e+06	7.03084e+06	7.20398e+06	2.66634	0.00142521
P61764	Syntaxin-binding protein 1 OS=Homo sapiens OX=9606 GN=STXBP1 PE=1 SV=1	5	5.5.5.5.5.5	5	678441	712088	732271	304145	234363	257867	394776	413166	398219	2.66558	0.00344144
Q8WWC4	m-AAA protease-interacting protein 1, mitochondrial OS=Homo sapiens OX=9606 GN=MAIP1 PE=1 SV=1	2	2.2.2.2.2.2	2	328987	357736	328538	139281	122495	119174	166746	199849	214932	2.66508	0.000254954
Q8NHM5	Lysine-specific demethylase 2B OS=Homo sapiens OX=9606 GN=KDM2B PE=1 SV=1	14	14.14.14.14.13.14	14	4.93791e+06	5.4098e+06	5.89565e+06	1.96516e+06	2.16623e+06	1.96901e+06	2.88821e+06	3.1146e+06	3.05241e+06	2.66267	0.000261326
Q7Z7C8	Transcription initiation factor TFIID subunit 8 OS=Homo sapiens OX=9606 GN=TAF8 PE=1 SV=1	3	3.2.3.1.3.2	3	1.12533e+06	729354	658454	294492	330290	319086	573167	530685	723119	2.6626	0.0245421
Q8N1G4	Leucine-rich repeat-containing protein 47 OS=Homo sapiens OX=9606 GN=LRRC47 PE=1 SV=1	4	4.4.4.4.4.4	4	435289	466044	357175	182691	152847	137980	231560	242628	247391	2.65779	0.00103149
Q9Y678	Coatomer subunit gamma-1 OS=Homo sapiens OX=9606 GN=COPG1 PE=1 SV=1	22	22.22.22.19.19.21	21	6.33487e+06	7.28068e+06	6.6163e+06	2.54022e+06	2.2868e+06	2.78622e+06	3.83982e+06	3.84345e+06	3.76233e+06	2.65746	0.000276402
Q6P2C8	Mediator of RNA polymerase II transcription subunit 27 OS=Homo sapiens OX=9606 GN=MED27 PE=1 SV=1	5	5.5.5.5.5.4	5	2.61651e+06	939242	781024	481017	721852	430829	914247	842551	982117	2.65458	0.138996
Q86XI8	Uncharacterized protein ZSWIM9 OS=Homo sapiens OX=9606 GN=ZSWIM9 PE=1 SV=2	4	4.3.3.3.2.3	4	1.44042e+06	1.4679e+06	1.35472e+06	589276	513688	505179	955617	989064	832859	2.6509	0.000435145
Q1ED39	Lysine-rich nucleolar protein 1 OS=Homo sapiens OX=9606 GN=KNOP1 PE=1 SV=1	48	47.48.46.46.46.45	48	6.69178e+07	6.88077e+07	7.93534e+07	2.75512e+07	2.68314e+07	2.67521e+07	4.33369e+07	4.19101e+07	4.277e+07	2.65088	0.00228838
O95478	Ribosome biogenesis protein NSA2 homolog OS=Homo sapiens OX=9606 GN=NSA2 PE=1 SV=1	9	9.9.9.8.8.9	9	8.46838e+06	7.11065e+06	8.96234e+06	2.98327e+06	3.15404e+06	3.12259e+06	5.03491e+06	4.79702e+06	4.93334e+06	2.65028	0.00340914
Q96CP6	Protein Aster-A OS=Homo sapiens OX=9606 GN=GRAMD1A PE=1 SV=2	2	2.2.2.2.2.2	2	39834.5	39691.8	45556.4	16281.5	15242.2	15717.7	22978.1	25740.3	24083.2	2.64774	0.000551314
P84243	Histone H3.3 OS=Homo sapiens OX=9606 GN=H3-3A PE=1 SV=2	6	6.6.6.6.6.6	1	1.01965e+08	5.96788e+07	5.01202e+07	1.22823e+07	5.48088e+07	1.29675e+07	4.36592e+07	3.93002e+07	4.27554e+07	2.64511	0.12201
O75175	CCR4-NOT transcription complex subunit 3 OS=Homo sapiens OX=9606 GN=CNOT3 PE=1 SV=1	5	5.5.5.4.4.5	5	960823	1.05898e+06	1.11422e+06	405148	384149	395564	571546	578270	702648	2.64505	0.000712149
Q14CX7	N-alpha-acetyltransferase 25, NatB auxiliary subunit OS=Homo sapiens OX=9606 GN=NAA25 PE=1 SV=1	2	2.2.2.2.2.2	2	65196.2	86537.8	85149	33638	22262.6	33683.7	48848.6	41788.1	51637.5	2.64425	0.00619975
Q9BYD2	39S ribosomal protein L9, mitochondrial OS=Homo sapiens OX=9606 GN=MRPL9 PE=1 SV=2	4	4.4.4.3.3.3	4	925270	1.03228e+06	1.18503e+06	403996	390661	394478	648877	667471	610082	2.64274	0.00476978
Q8TF76	Serine/threonine-protein kinase haspin OS=Homo sapiens OX=9606 GN=HASPIN PE=1 SV=3	2	1.2.1.1.1.2	2	101510	168541	114600	30531.8	69236.6	45879.5	35767.5	75204.1	24713.5	2.64097	0.0305029
P13637	Sodium/potassium-transporting ATPase subunit alpha-3 OS=Homo sapiens OX=9606 GN=ATP1A3 PE=1 SV=3	1	1.1.-.1.-.-	1	4657.76	6035.51	5012.94	1927.55	1624.97	2395.77	4044.46	3928.32	4691.16	2.64046	0.00313639
Q96A35	39S ribosomal protein L24, mitochondrial OS=Homo sapiens OX=9606 GN=MRPL24 PE=1 SV=1	8	8.7.8.7.7.8	8	6.24373e+06	4.94016e+06	7.39064e+06	2.40536e+06	2.40871e+06	2.22212e+06	3.45741e+06	3.47785e+06	3.45029e+06	2.63985	0.0113789
P22694	cAMP-dependent protein kinase catalytic subunit beta OS=Homo sapiens OX=9606 GN=PRKACB PE=1 SV=2	3	3.3.3.3.3.3	3	385467	438298	435188	173940	150638	152467	247074	203631	251169	2.63906	0.000104596
A8MXV4	Nucleoside diphosphate-linked moiety X motif 19 OS=Homo sapiens OX=9606 GN=NUDT19 PE=1 SV=1	2	2.2.2.2.2.2	2	391584	447208	390854	152586	162261	151160	255523	219588	229632	2.63869	0.000339367
P62805	Histone H4 OS=Homo sapiens OX=9606 GN=H4C1 PE=1 SV=2	17	17.17.17.17.17.17	17	3.22166e+08	1.79712e+08	1.20062e+08	2.17149e+07	1.91301e+08	2.29144e+07	1.15995e+08	1.10561e+08	1.21141e+08	2.63612	0.173907
P17480	Nucleolar transcription factor 1 OS=Homo sapiens OX=9606 GN=UBTF PE=1 SV=1	79	78.79.76.75.75.79	79	5.88401e+08	5.08261e+08	4.60283e+08	2.0664e+08	1.95133e+08	1.89059e+08	3.13552e+08	3.02077e+08	3.07237e+08	2.63517	0.00236584
Q9Y3I1	F-box only protein 7 OS=Homo sapiens OX=9606 GN=FBXO7 PE=1 SV=1	3	3.3.3.3.3.3	3	156810	183423	154865	64949.3	60411.5	62571.6	80447.5	87663	90910.2	2.63444	0.0010936
O75592	E3 ubiquitin-protein ligase MYCBP2 OS=Homo sapiens OX=9606 GN=MYCBP2 PE=1 SV=4	34	33.29.34.29.30.31	34	9.05291e+06	7.80129e+06	7.50286e+06	3.03247e+06	3.13405e+06	3.08375e+06	4.31147e+06	4.41658e+06	4.2858e+06	2.63312	0.00283526
P31689	DnaJ homolog subfamily A member 1 OS=Homo sapiens OX=9606 GN=DNAJA1 PE=1 SV=2	18	18.18.18.18.17.18	18	1.28854e+07	1.45299e+07	1.67308e+07	5.91232e+06	5.54029e+06	5.32372e+06	7.68962e+06	8.03794e+06	7.70882e+06	2.63145	0.0023324
Q9UGY1	Nucleolar protein 12 OS=Homo sapiens OX=9606 GN=NOL12 PE=1 SV=1	5	4.5.4.4.4.5	5	2.78828e+06	2.16772e+06	2.7478e+06	1.09418e+06	916295	917800	1.21034e+06	1.06117e+06	1.2374e+06	2.63083	0.0010368
Q92734	Protein TFG OS=Homo sapiens OX=9606 GN=TFG PE=1 SV=2	9	9.9.9.9.9.9	9	3.27151e+07	4.47963e+07	3.3281e+07	1.35852e+07	1.70543e+07	1.14961e+07	2.07769e+07	2.15398e+07	2.00389e+07	2.62943	0.00333541
Q68E01	Integrator complex subunit 3 OS=Homo sapiens OX=9606 GN=INTS3 PE=1 SV=1	3	2.2.2.3.3.3	3	3.42157e+07	2.64287e+07	2.84014e+07	1.15419e+07	1.22301e+07	1.01124e+07	1.78671e+07	1.73618e+07	1.58706e+07	2.62793	0.000832161
P51153	Ras-related protein Rab-13 OS=Homo sapiens OX=9606 GN=RAB13 PE=1 SV=1	3	3.3.3.3.3.3	3	625509	743138	660508	242077	361716	168731	485766	465684	380207	2.62665	0.0384569
P62249	40S ribosomal protein S16 OS=Homo sapiens OX=9606 GN=RPS16 PE=1 SV=2	10	10.10.10.10.10.10	10	5.1596e+07	5.04946e+07	4.88673e+07	1.94636e+07	1.87398e+07	1.92764e+07	2.90818e+07	2.92257e+07	3.02067e+07	2.62628	2.80659e-06
Q13952	Nuclear transcription factor Y subunit gamma OS=Homo sapiens OX=9606 GN=NFYC PE=1 SV=3	2	2.2.2.1.2.2	2	146824	160801	149388	57122.8	59473.1	57425.8	86498.6	98913.7	94648.1	2.62618	0.000120198
O43314	Inositol hexakisphosphate and diphosphoinositol-pentakisphosphate kinase 2 OS=Homo sapiens OX=9606 GN=PPIP5K2 PE=1 SV=3	8	7.8.8.8.8.8	8	2.37507e+06	1.62394e+06	1.73645e+06	741699	727063	715947	990085	1.16273e+06	1.17233e+06	2.62527	0.0142988
Q9BQ48	39S ribosomal protein L34, mitochondrial OS=Homo sapiens OX=9606 GN=MRPL34 PE=1 SV=1	5	5.5.5.5.5.5	5	2.42407e+07	2.32581e+07	2.32133e+07	8.80721e+06	9.17938e+06	8.96774e+06	1.33409e+07	1.2952e+07	1.37909e+07	2.6234	1.09798e-06
Q8IXJ9	Polycomb group protein ASXL1 OS=Homo sapiens OX=9606 GN=ASXL1 PE=1 SV=4	5	5.5.5.5.5.5	5	724743	701512	722391	264453	284870	269978	389978	388121	377016	2.62254	5.69327e-05
Q8N2W9	E3 SUMO-protein ligase PIAS4 OS=Homo sapiens OX=9606 GN=PIAS4 PE=1 SV=1	3	3.3.3.2.3.3	3	333961	390473	295071	115144	137194	136412	188926	199973	206953	2.62252	0.00104848
Q9Y4D8	Probable E3 ubiquitin-protein ligase HECTD4 OS=Homo sapiens OX=9606 GN=HECTD4 PE=1 SV=5	2	2.2.2.1.1.1	2	42670.6	44229	44806.8	19825.6	14389.8	16012.8	18494.9	23251.1	23862.3	2.62216	0.00806234
Q8N3P4	Vacuolar protein sorting-associated protein 8 homolog OS=Homo sapiens OX=9606 GN=VPS8 PE=1 SV=3	2	1.2.2.2.2.2	2	56101.3	52388.3	57214	23488.5	19058.8	20660.3	33274	30057.7	27531.8	2.62158	0.00112024
Q6ZS17	Rho family-interacting cell polarization regulator 1 OS=Homo sapiens OX=9606 GN=RIPOR1 PE=1 SV=1	2	2.2.2.2.2.2	2	51106.8	41376.3	42145.5	18009.8	18746.1	14649.4	28267.6	24208.3	23268.9	2.61896	0.000750559
P27708	CAD protein OS=Homo sapiens OX=9606 GN=CAD PE=1 SV=3	33	32.33.33.30.29.29	32	2.33772e+07	2.21633e+07	2.32855e+07	8.97482e+06	8.33478e+06	8.97515e+06	1.32086e+07	1.25631e+07	1.26796e+07	2.61848	1.60828e-05
Q8N8R3	Mitochondrial basic amino acids transporter OS=Homo sapiens OX=9606 GN=SLC25A29 PE=1 SV=2	2	2.2.2.2.2.2	2	166656	184837	174482	67518.5	64113.5	69315.1	100301	107960	102727	2.61748	2.45444e-05
Q9H9E3	Conserved oligomeric Golgi complex subunit 4 OS=Homo sapiens OX=9606 GN=COG4 PE=1 SV=3	2	2.2.2.2.2.2	2	65494.7	56871.8	72566.9	27512.3	23787.8	23177.3	35830.5	35521.8	40037.3	2.61735	0.000597572
Q8WTW3	Conserved oligomeric Golgi complex subunit 1 OS=Homo sapiens OX=9606 GN=COG1 PE=1 SV=1	2	2.2.2.2.2.2	2	150625	154005	168309	58514.3	55130.3	67065.5	74876.5	83802.1	79408.2	2.61711	0.000495615
P16435	NADPH--cytochrome P450 reductase OS=Homo sapiens OX=9606 GN=POR PE=1 SV=2	7	7.7.7.5.4.7	7	1.39943e+06	2.45241e+06	2.16996e+06	766601	701462	833025	928559	899802	904207	2.61694	0.0241199
Q13049	E3 ubiquitin-protein ligase TRIM32 OS=Homo sapiens OX=9606 GN=TRIM32 PE=1 SV=2	1	1.1.1.1.1.1	1	39672.7	41485.1	49704.8	17357.3	17475.4	15230.3	25487.2	23176.2	23125.4	2.61396	0.000701661
Q96ST3	Paired amphipathic helix protein Sin3a OS=Homo sapiens OX=9606 GN=SIN3A PE=1 SV=2	23	22.23.23.20.20.23	23	7.70135e+06	6.23343e+06	6.32616e+06	2.54315e+06	2.53327e+06	2.67662e+06	3.66804e+06	3.98575e+06	3.5284e+06	2.61329	0.00320495
P17252	Protein kinase C alpha type OS=Homo sapiens OX=9606 GN=PRKCA PE=1 SV=4	9	9.9.9.9.9.9	9	2.57636e+06	2.60455e+06	2.56673e+06	1.08473e+06	902650	982733	1.38468e+06	1.45428e+06	1.28797e+06	2.60853	0.0028741
Q7Z392	Trafficking protein particle complex subunit 11 OS=Homo sapiens OX=9606 GN=TRAPPC11 PE=1 SV=2	2	2.2.2.2.-.1	2	31627.5	28692	32286.9	9667.52	12338.2	13503.8	18658.9	11233	15275.2	2.60793	0.00541393
Q14596	Next to BRCA1 gene 1 protein OS=Homo sapiens OX=9606 GN=NBR1 PE=1 SV=3	3	3.3.3.3.3.3	3	450639	771089	726050	255466	249112	242411	351585	335001	328152	2.60751	0.030848
O14920	Inhibitor of nuclear factor kappa-B kinase subunit beta OS=Homo sapiens OX=9606 GN=IKBKB PE=1 SV=1	4	4.4.4.4.4.4	4	245425	208582	273220	85132.4	96870.2	96933.2	153475	149101	146486	2.60715	0.00150735
Q9Y4B4	Helicase ARIP4 OS=Homo sapiens OX=9606 GN=RAD54L2 PE=1 SV=4	5	4.4.4.5.3.5	5	228800	189737	239056	93934.5	80412.9	78091.5	147657	136568	141592	2.60496	0.000581583
Q9BQ70	Transcription factor 25 OS=Homo sapiens OX=9606 GN=TCF25 PE=1 SV=1	5	4.5.5.4.4.3	5	612531	535985	692188	216703	253326	236815	289742	346311	319532	2.60411	0.00100599
Q5VYK3	Proteasome adapter and scaffold protein ECM29 OS=Homo sapiens OX=9606 GN=ECPAS PE=1 SV=2	4	4.4.4.3.3.4	4	276575	333404	251718	111214	102169	117569	136881	138780	164468	2.60369	0.00216748
O94973	AP-2 complex subunit alpha-2 OS=Homo sapiens OX=9606 GN=AP2A2 PE=1 SV=2	5	5.5.5.5.5.5	5	365473	407417	358101	147919	137097	149618	185540	177384	182112	2.60216	9.6322e-05
Q2TAL8	Glutamine-rich protein 1 OS=Homo sapiens OX=9606 GN=QRICH1 PE=1 SV=1	6	6.6.6.4.5.5	6	1.74289e+06	1.88473e+06	1.89021e+06	705659	707831	709712	1.0859e+06	1.0422e+06	1.08258e+06	2.59883	0.000743058
P46459	Vesicle-fusing ATPase OS=Homo sapiens OX=9606 GN=NSF PE=1 SV=3	5	5.5.5.5.5.2	5	667115	599777	610935	240824	251074	230960	326082	395621	347432	2.59778	3.93181e-05
P60842	Eukaryotic initiation factor 4A-I OS=Homo sapiens OX=9606 GN=EIF4A1 PE=1 SV=1	30	30.30.30.27.29.27	15	6.05585e+07	5.5513e+07	5.6112e+07	2.20227e+07	2.1587e+07	2.26721e+07	3.22124e+07	3.01565e+07	3.1282e+07	2.59775	7.293e-05
E9PRG8	Uncharacterized protein C11orf98 OS=Homo sapiens OX=9606 GN=C11orf98 PE=4 SV=2	13	13.13.13.12.13.13	13	1.52034e+08	1.20819e+08	1.33068e+08	5.0327e+07	5.55443e+07	5.05037e+07	8.12268e+07	7.9429e+07	7.93191e+07	2.59581	0.00122276
Q8IWT3	Cullin-9 OS=Homo sapiens OX=9606 GN=CUL9 PE=1 SV=2	3	3.3.3.2.1.1	3	1.36979e+06	771099	1.29437e+06	406849	573471	343082	524396	652810	575598	2.59578	0.0174352
P52630	Signal transducer and activator of transcription 2 OS=Homo sapiens OX=9606 GN=STAT2 PE=1 SV=1	2	2.2.2.2.2.2	2	99366.3	99775.5	86813.7	36430.4	34418.8	39323.1	58413.5	55715.5	47661.6	2.59553	0.000109361
Q86T03	Type 1 phosphatidylinositol 4,5-bisphosphate 4-phosphatase OS=Homo sapiens OX=9606 GN=PIP4P1 PE=1 SV=1	1	1.1.1.1.1.1	1	114199	225847	198165	82082.7	71043	54465	114041	116582	101436	2.59266	0.0278449
A8MYZ6	Forkhead box protein O6 OS=Homo sapiens OX=9606 GN=FOXO6 PE=1 SV=1	1	1.1.1.1.1.1	1	293556	305151	345447	125386	95184.8	143629	190257	192387	197279	2.5924	0.00782278
P83731	60S ribosomal protein L24 OS=Homo sapiens OX=9606 GN=RPL24 PE=1 SV=1	18	18.18.18.17.17.17	18	8.62477e+08	7.4376e+08	7.54864e+08	3.14892e+08	3.00842e+08	2.95799e+08	4.58639e+08	4.50287e+08	4.50828e+08	2.59025	0.000735853
P62753	40S ribosomal protein S6 OS=Homo sapiens OX=9606 GN=RPS6 PE=1 SV=1	22	22.22.22.21.21.21	22	3.54167e+08	2.55249e+08	2.51072e+08	1.1098e+08	1.08044e+08	1.13431e+08	1.75637e+08	1.64882e+08	1.72711e+08	2.58828	0.0129138
Q13637	Ras-related protein Rab-32 OS=Homo sapiens OX=9606 GN=RAB32 PE=1 SV=3	3	3.3.3.3.3.3	2	792181	867536	874086	270351	345041	363589	401319	505713	495232	2.5882	0.0047256
Q99569	Plakophilin-4 OS=Homo sapiens OX=9606 GN=PKP4 PE=1 SV=2	3	3.3.3.3.3.3	3	87963.6	95326.8	93557.2	32852.6	41870.3	32251.8	48206.2	51612.4	51792.1	2.58797	0.00469431
P00846	ATP synthase subunit a OS=Homo sapiens OX=9606 GN=MT-ATP6 PE=1 SV=1	1	1.1.1.1.1.1	1	404154	435687	493169	172528	159596	183267	268267	240791	225882	2.58641	0.000356785
Q9P0J7	E3 ubiquitin-protein ligase KCMF1 OS=Homo sapiens OX=9606 GN=KCMF1 PE=1 SV=2	1	1.1.1.1.1.1	1	141345	173364	173309	67358.5	65530.7	55811.1	84217.4	105719	87760.7	2.58621	0.000506872
Q8IZD2	Inactive histone-lysine N-methyltransferase 2E OS=Homo sapiens OX=9606 GN=KMT2E PE=1 SV=1	8	8.8.7.7.7.7	7	1.04093e+06	1.10618e+06	1.10123e+06	382665	466284	407338	643873	681153	686066	2.58567	0.00168126
Q6ULP2	Aftiphilin OS=Homo sapiens OX=9606 GN=AFTPH PE=1 SV=3	6	6.6.6.5.5.4	6	736425	678808	652149	284737	256676	258947	358994	379754	327654	2.58306	4.29856e-05
Q13454	Tumor suppressor candidate 3 OS=Homo sapiens OX=9606 GN=TUSC3 PE=1 SV=1	2	2.2.2.1.2.2	2	273287	202139	220581	89976.1	112690	66889.8	103564	210795	105685	2.58205	0.00962754
Q96M83	Coiled-coil domain-containing protein 7 OS=Homo sapiens OX=9606 GN=CCDC7 PE=2 SV=3	1	1.1.1.1.1.1	1	1.27675e+06	964430	818419	438291	433024	314080	612690	570523	620004	2.58108	0.00559003
Q16695	Histone H3.1t OS=Homo sapiens OX=9606 GN=HIST3H3 PE=1 SV=3	1	1.1.1.1.1.1	1	18671.2	10473.4	12992.9	4943.41	6312.35	5071.54	7109.66	9113.95	11235.2	2.5808	0.0181168
O95631	Netrin-1 OS=Homo sapiens OX=9606 GN=NTN1 PE=1 SV=2	4	4.4.4.4.4.4	4	856225	969771	1.13791e+06	392275	374600	381842	525565	695959	564545	2.58019	0.00643967
P53618	Coatomer subunit beta OS=Homo sapiens OX=9606 GN=COPB1 PE=1 SV=3	22	21.21.21.20.21.21	22	1.15733e+07	1.16773e+07	1.24329e+07	4.742e+06	4.25533e+06	4.83674e+06	6.26705e+06	6.18213e+06	6.39201e+06	2.57939	0.000173769
Q10567	AP-1 complex subunit beta-1 OS=Homo sapiens OX=9606 GN=AP1B1 PE=1 SV=2	1	1.1.-.-.1.1	1	3605.43	3215.58	3891.39	1291.28	1420.35	1449.07	1483.78	1630.38	1925.39	2.57466	0.000363903
Q6P1M9	Armadillo repeat-containing X-linked protein 5 OS=Homo sapiens OX=9606 GN=ARMCX5 PE=1 SV=1	2	2.1.2.1.1.1	2	4.54363e+06	5.11505e+06	4.80113e+06	1.6944e+06	1.78147e+06	2.14406e+06	3.15684e+06	2.8739e+06	2.84476e+06	2.57295	0.00155076
Q9UBX3	Mitochondrial dicarboxylate carrier OS=Homo sapiens OX=9606 GN=SLC25A10 PE=1 SV=2	4	3.4.4.4.3.4	4	456481	510424	533240	172685	185721	224934	322883	301613	331453	2.57165	0.00136919
Q5EB52	Mesoderm-specific transcript homolog protein OS=Homo sapiens OX=9606 GN=MEST PE=2 SV=2	6	6.6.6.6.6.6	6	3.47707e+06	3.92246e+06	4.533e+06	1.59742e+06	1.41846e+06	1.62829e+06	1.89666e+06	1.96077e+06	1.96801e+06	2.56935	0.0014042
P39023	60S ribosomal protein L3 OS=Homo sapiens OX=9606 GN=RPL3 PE=1 SV=2	36	35.36.35.33.35.36	36	2.25222e+08	1.97894e+08	2.44561e+08	8.58573e+07	8.97136e+07	8.43624e+07	1.26835e+08	1.24474e+08	1.24361e+08	2.56865	0.00232029
P62266	40S ribosomal protein S23 OS=Homo sapiens OX=9606 GN=RPS23 PE=1 SV=3	13	13.13.13.13.12.12	13	4.87134e+08	4.90028e+08	4.38913e+08	1.8965e+08	1.64068e+08	1.97799e+08	2.72874e+08	2.69452e+08	2.87607e+08	2.5676	0.00040432
Q8IXQ6	Protein mono-ADP-ribosyltransferase PARP9 OS=Homo sapiens OX=9606 GN=PARP9 PE=1 SV=2	3	3.2.3.3.3.3	3	732035	820299	662927	222535	322267	318214	461155	487627	474999	2.56688	0.00621587
P60468	Protein transport protein Sec61 subunit beta OS=Homo sapiens OX=9606 GN=SEC61B PE=1 SV=2	2	2.2.1.2.2.2	2	453249	651249	588139	179623	176897	303271	342966	302254	321319	2.56541	0.0151476
Q7Z589	BRCA2-interacting transcriptional repressor EMSY OS=Homo sapiens OX=9606 GN=EMSY PE=1 SV=2	18	18.16.18.17.18.18	18	4.93143e+06	4.69872e+06	5.17378e+06	1.86037e+06	2.07915e+06	1.83307e+06	2.63883e+06	2.77121e+06	2.85412e+06	2.56452	9.30557e-05
O43318	Mitogen-activated protein kinase kinase kinase 7 OS=Homo sapiens OX=9606 GN=MAP3K7 PE=1 SV=1	4	4.4.4.3.4.4	4	520012	544483	423749	184498	210764	186504	244298	346258	290524	2.55815	0.00149357
Q9ULT8	E3 ubiquitin-protein ligase HECTD1 OS=Homo sapiens OX=9606 GN=HECTD1 PE=1 SV=3	2	2.2.2.2.2.2	2	37385	43113.8	49910.5	15006.5	19214.5	16783.2	22828.6	29020.3	23491	2.55684	0.00114851
P30085	UMP-CMP kinase OS=Homo sapiens OX=9606 GN=CMPK1 PE=1 SV=3	4	4.4.4.3.3.3	4	856351	485310	699632	277061	278237	243876	483388	475300	438684	2.55425	0.0254281
Q8TCT9	Minor histocompatibility antigen H13 OS=Homo sapiens OX=9606 GN=HM13 PE=1 SV=1	1	1.1.1.1.1.1	1	195414	204783	160495	53084	66114.2	100355	139474	94870	124737	2.55379	0.0230941
Q70Z53	Protein FRA10AC1 OS=Homo sapiens OX=9606 GN=FRA10AC1 PE=1 SV=3	6	6.6.6.6.6.6	6	5.36025e+07	5.58824e+07	5.77841e+07	1.9305e+07	1.9955e+07	2.62934e+07	3.41179e+07	3.16585e+07	3.28769e+07	2.55164	0.0081074
Q9BYC9	39S ribosomal protein L20, mitochondrial OS=Homo sapiens OX=9606 GN=MRPL20 PE=1 SV=1	5	5.5.5.4.4.5	5	5.07029e+06	4.90727e+06	4.8139e+06	1.99535e+06	1.72668e+06	2.07571e+06	2.96213e+06	2.77579e+06	2.87276e+06	2.55125	0.00205682
P42356	Phosphatidylinositol 4-kinase alpha OS=Homo sapiens OX=9606 GN=PI4KA PE=1 SV=4	3	3.3.3.3.3.3	3	86691.1	81607.1	118115	33275.8	42713.4	36297.9	53973.5	46342.3	64575.1	2.55072	0.00425247
Q93100	Phosphorylase b kinase regulatory subunit beta OS=Homo sapiens OX=9606 GN=PHKB PE=1 SV=3	2	2.2.2.2.2.2	2	92413	69024.1	75409.4	30780.3	28680.2	33403.6	53788.1	47051.4	50584	2.55046	0.00248785
Q8IXB1	DnaJ homolog subfamily C member 10 OS=Homo sapiens OX=9606 GN=DNAJC10 PE=1 SV=2	3	3.3.3.3.3.2	3	161346	168536	189674	76457.9	56012	72103.1	97018.5	80999.2	88807.5	2.53971	0.00328011
P23528	Cofilin-1 OS=Homo sapiens OX=9606 GN=CFL1 PE=1 SV=3	9	9.9.9.7.7.7	5	3.92561e+07	2.30277e+07	2.32881e+07	1.15973e+07	9.4597e+06	1.26467e+07	1.49232e+07	1.46935e+07	1.52668e+07	2.53894	0.0203836
Q5QNW6	Histone H2B type 2-F OS=Homo sapiens OX=9606 GN=HIST2H2BF PE=1 SV=3	3	3.3.3.3.3.3	3	7.6435e+07	4.70497e+07	4.44769e+07	1.72615e+07	3.33364e+07	1.55964e+07	3.24986e+07	3.34257e+07	3.52833e+07	2.53741	0.0353692
Q9BZG1	Ras-related protein Rab-34 OS=Homo sapiens OX=9606 GN=RAB34 PE=1 SV=1	1	1.-.1.1.1.1	1	277755	234139	286234	135919	96797.9	81987.9	182288	194384	169677	2.53612	0.0132589
Q6ZMU5	Tripartite motif-containing protein 72 OS=Homo sapiens OX=9606 GN=TRIM72 PE=1 SV=2	2	2.1.2.2.2.2	2	294407	486072	413846	85034.7	238588	147421	148812	221795	216057	2.53549	0.0598766
P12236	ADP/ATP translocase 3 OS=Homo sapiens OX=9606 GN=SLC25A6 PE=1 SV=4	3	3.3.3.3.3.3	2	2.08574e+06	2.35856e+06	2.11681e+06	827825	853766	907811	1.23276e+06	1.24062e+06	1.35329e+06	2.53383	8.93973e-05
Q9Y6G3	39S ribosomal protein L42, mitochondrial OS=Homo sapiens OX=9606 GN=MRPL42 PE=1 SV=1	2	2.2.2.2.2.2	2	1.13442e+06	981471	1.0409e+06	405732	360811	479690	619729	605715	591150	2.53307	0.00216831
P62913	60S ribosomal protein L11 OS=Homo sapiens OX=9606 GN=RPL11 PE=1 SV=2	7	7.7.7.6.7.7	7	5.69178e+07	5.51752e+07	5.06538e+07	2.13039e+07	2.02583e+07	2.26932e+07	3.52814e+07	3.20115e+07	3.14206e+07	2.53281	4.27212e-05
Q04446	1,4-alpha-glucan-branching enzyme OS=Homo sapiens OX=9606 GN=GBE1 PE=1 SV=3	15	14.14.15.15.15.14	15	4.05049e+06	4.20404e+06	4.53188e+06	1.79425e+06	1.57876e+06	1.68038e+06	2.41872e+06	2.29179e+06	2.39049e+06	2.53026	5.23043e-05
Q92598	Heat shock protein 105 kDa OS=Homo sapiens OX=9606 GN=HSPH1 PE=1 SV=1	27	27.27.27.27.26.25	25	1.69095e+07	1.61557e+07	1.75229e+07	6.65159e+06	6.96203e+06	6.37967e+06	1.00944e+07	1.01031e+07	9.57863e+06	2.53025	1.18181e-05
P60604	Ubiquitin-conjugating enzyme E2 G2 OS=Homo sapiens OX=9606 GN=UBE2G2 PE=1 SV=1	1	1.1.1.1.1.1	1	2.76509e+06	2.13065e+06	2.53504e+06	1.05706e+06	1.00968e+06	870496	1.19386e+06	1.09634e+06	1.13129e+06	2.52985	0.000904511
P10809	60 kDa heat shock protein, mitochondrial OS=Homo sapiens OX=9606 GN=HSPD1 PE=1 SV=2	28	28.27.27.28.28.27	28	2.12682e+07	1.9959e+07	1.35989e+07	7.22826e+06	6.59906e+06	7.84833e+06	9.91799e+06	9.80029e+06	1.0328e+07	2.52939	0.0143544
Q9P2R7	Succinate--CoA ligase [ADP-forming] subunit beta, mitochondrial OS=Homo sapiens OX=9606 GN=SUCLA2 PE=1 SV=3	13	13.13.13.13.13.13	13	7.04603e+06	7.8135e+06	7.60404e+06	3.17137e+06	2.85724e+06	2.85426e+06	4.09763e+06	4.02501e+06	4.23575e+06	2.52886	4.21765e-05
Q9NYR9	NF-kappa-B inhibitor-interacting Ras-like protein 2 OS=Homo sapiens OX=9606 GN=NKIRAS2 PE=1 SV=1	1	1.1.1.1.1.1	1	97904.1	92023.1	98962.8	38627.2	39150.7	36541.6	40601.3	45091.7	56616.3	2.52704	7.765e-06
P49207	60S ribosomal protein L34 OS=Homo sapiens OX=9606 GN=RPL34 PE=1 SV=3	13	13.13.13.13.13.13	13	4.58021e+08	4.62902e+08	4.41268e+08	1.72471e+08	1.84103e+08	1.82619e+08	2.93693e+08	2.67352e+08	2.75334e+08	2.52635	9.02351e-06
Q5JPI9	EEF1A lysine methyltransferase 2 OS=Homo sapiens OX=9606 GN=EEF1AKMT2 PE=1 SV=2	1	1.1.1.1.1.1	1	25876.3	28211.6	29264.8	11977.8	10968.1	10056.5	15636.9	13364.8	15462.7	2.52566	0.000214424
Q9H2L5	Ras association domain-containing protein 4 OS=Homo sapiens OX=9606 GN=RASSF4 PE=1 SV=2	2	2.1.2.2.2.2	2	169900	210363	221921	88827.9	68861.4	80863.8	104186	106770	110286	2.52432	0.00115186
Q9H000	Probable E3 ubiquitin-protein ligase makorin-2 OS=Homo sapiens OX=9606 GN=MKRN2 PE=1 SV=2	5	4.4.5.4.4.4	5	7.98539e+06	8.5984e+06	7.64604e+06	2.80699e+06	3.32352e+06	3.47016e+06	5.10951e+06	4.86764e+06	4.81199e+06	2.52377	0.000990285
Q08188	Protein-glutamine gamma-glutamyltransferase E OS=Homo sapiens OX=9606 GN=TGM3 PE=1 SV=4	1	1.1.1.1.-.1	1	3597.2	3652.99	3289.29	1400.66	1404.59	1372.48	91687.6	2354.72	795230	2.52277	0.000777472
Q9UHY1	Nuclear receptor-binding protein OS=Homo sapiens OX=9606 GN=NRBP1 PE=1 SV=1	2	2.2.2.2.2.2	2	217013	276770	222675	111280	76383.3	96681.3	109581	107169	106925	2.51968	0.00336603
P46781	40S ribosomal protein S9 OS=Homo sapiens OX=9606 GN=RPS9 PE=1 SV=3	23	22.23.21.22.22.22	23	7.55518e+07	6.71071e+07	7.10859e+07	2.87367e+07	2.83933e+07	2.77111e+07	4.11248e+07	4.27415e+07	4.15148e+07	2.51936	0.000564127
Q5T280	Putative methyltransferase C9orf114 OS=Homo sapiens OX=9606 GN=SPOUT1 PE=1 SV=3	11	11.11.11.11.11.11	11	2.031e+07	1.508e+07	1.81429e+07	6.65409e+06	8.01163e+06	6.59291e+06	9.85137e+06	1.0094e+07	1.01977e+07	2.51817	0.00149858
O75683	Surfeit locus protein 6 OS=Homo sapiens OX=9606 GN=SURF6 PE=1 SV=3	18	18.18.18.17.18.18	18	2.41621e+07	1.818e+07	2.21056e+07	8.23894e+06	8.64256e+06	8.81878e+06	1.32843e+07	1.2766e+07	1.42363e+07	2.50767	0.00600494
O75478	Transcriptional adapter 2-alpha OS=Homo sapiens OX=9606 GN=TADA2A PE=1 SV=3	1	1.1.1.1.1.1	1	145542	102929	109579	52650.3	41651.9	48525.8	61682.1	67675.9	67927.2	2.50685	0.00353936
Q06330	Recombining binding protein suppressor of hairless OS=Homo sapiens OX=9606 GN=RBPJ PE=1 SV=3	8	8.8.8.8.8.8	8	6.45643e+06	5.40952e+06	5.27237e+06	2.35023e+06	2.2589e+06	2.23397e+06	3.64853e+06	3.50466e+06	3.30869e+06	2.50447	0.0032322
P48643	T-complex protein 1 subunit epsilon OS=Homo sapiens OX=9606 GN=CCT5 PE=1 SV=1	21	21.21.20.20.20.20	21	1.1848e+07	1.04186e+07	9.25613e+06	4.52085e+06	4.20505e+06	3.86909e+06	5.52405e+06	5.47487e+06	5.61221e+06	2.5028	0.000969847
Q15149	Plectin OS=Homo sapiens OX=9606 GN=PLEC PE=1 SV=3	53	52.53.50.45.46.44	53	1.20531e+07	1.0591e+07	1.14317e+07	4.76637e+06	4.28551e+06	4.56414e+06	5.94741e+06	6.70175e+06	6.31356e+06	2.50262	6.08521e-05
Q96L92	Sorting nexin-27 OS=Homo sapiens OX=9606 GN=SNX27 PE=1 SV=2	9	9.9.9.8.9.9	9	3.43614e+06	3.42667e+06	3.26653e+06	1.35415e+06	1.38122e+06	1.31412e+06	2.00652e+06	2.00927e+06	1.97627e+06	2.50139	2.29849e-06
P53677	AP-3 complex subunit mu-2 OS=Homo sapiens OX=9606 GN=AP3M2 PE=2 SV=1	4	4.4.4.4.4.4	4	440284	488920	479975	185012	198864	179578	224263	263108	256108	2.50097	3.31992e-05
P10515	Dihydrolipoyllysine-residue acetyltransferase component of pyruvate dehydrogenase complex, mitochondrial OS=Homo sapiens OX=9606 GN=DLAT PE=1 SV=3	3	3.3.3.3.3.3	3	384786	572802	485897	150516	199614	227229	333410	315740	296146	2.50015	0.00546559
Q9P281	BAH and coiled-coil domain-containing protein 1 OS=Homo sapiens OX=9606 GN=BAHCC1 PE=1 SV=4	10	9.10.10.6.6.4	10	4.92689e+06	3.61741e+06	3.95457e+06	1.67606e+06	1.88245e+06	1.44502e+06	2.4689e+06	2.69483e+06	2.52225e+06	2.49801	0.00179441
P22629	Streptavidin OS=Streptomyces avidinii PE=1 SV=1	8	8.8.8.8.8.8	8	3.19221e+09	2.81867e+09	2.90098e+09	1.20246e+09	1.22522e+09	1.14006e+09	1.71835e+09	1.78478e+09	1.81056e+09	2.4979	0.000156485
Q5JXB2	Putative ubiquitin-conjugating enzyme E2 N-like OS=Homo sapiens OX=9606 GN=UBE2NL PE=1 SV=1	3	2.2.2.2.2.3	3	3.46694e+06	6.20769e+06	4.88951e+06	1.64111e+06	1.06728e+06	3.12354e+06	3.23722e+06	3.21758e+06	3.22553e+06	2.49731	0.0670953
P14859	POU domain, class 2, transcription factor 1 OS=Homo sapiens OX=9606 GN=POU2F1 PE=1 SV=2	6	6.6.6.6.5.5	6	1.4008e+06	1.54692e+06	1.32667e+06	511800	592621	608142	733892	674742	763612	2.4959	0.000237257
Q92536	Y+L amino acid transporter 2 OS=Homo sapiens OX=9606 GN=SLC7A6 PE=1 SV=3	2	2.2.2.2.2.2	1	291786	276875	262870	127066	105525	100673	150005	191084	143929	2.49511	0.00208584
O60725	Protein-S-isoprenylcysteine O-methyltransferase OS=Homo sapiens OX=9606 GN=ICMT PE=1 SV=1	1	1.1.1.1.1.1	1	7708.35	7641.63	8160.38	3067.29	3828.08	2538.27	4608.9	4020.83	4496.44	2.49218	0.0139398
Q9H3S7	Tyrosine-protein phosphatase non-receptor type 23 OS=Homo sapiens OX=9606 GN=PTPN23 PE=1 SV=1	6	5.6.6.5.6.6	6	225641	225969	191833	83150.3	98876	76219.5	111703	116831	117952	2.49159	0.0010092
P62277	40S ribosomal protein S13 OS=Homo sapiens OX=9606 GN=RPS13 PE=1 SV=2	6	6.6.6.6.6.6	6	4.72183e+06	4.69227e+06	4.90432e+06	1.88673e+06	1.82239e+06	2.03769e+06	2.70272e+06	2.81388e+06	2.67016e+06	2.49154	0.00028112
P62851	40S ribosomal protein S25 OS=Homo sapiens OX=9606 GN=RPS25 PE=1 SV=1	7	7.7.7.7.7.7	7	2.03427e+07	2.04054e+07	2.31132e+07	8.39666e+06	7.87735e+06	9.36175e+06	1.4233e+07	1.20553e+07	1.43273e+07	2.4911	0.000188034
Q9ULG1	Chromatin-remodeling ATPase INO80 OS=Homo sapiens OX=9606 GN=INO80 PE=1 SV=2	23	23.22.22.22.20.20	23	1.27065e+07	1.24586e+07	1.17686e+07	5.08845e+06	4.85453e+06	4.88888e+06	7.5272e+06	7.08114e+06	7.65359e+06	2.49016	2.13325e-05
Q13617	Cullin-2 OS=Homo sapiens OX=9606 GN=CUL2 PE=1 SV=2	1	1.1.1.1.-.1	1	56337.5	108520	79683.1	45579.7	32683.1	19955.8	34687.3	5119.12	5114.76	2.48976	0.0407527
Q9Y324	rRNA-processing protein FCF1 homolog OS=Homo sapiens OX=9606 GN=FCF1 PE=2 SV=1	3	3.3.3.3.3.3	3	1.43556e+06	1.37556e+06	1.36089e+06	573945	568666	534248	831733	769000	793436	2.48799	1.21946e-05
P35998	26S proteasome regulatory subunit 7 OS=Homo sapiens OX=9606 GN=PSMC2 PE=1 SV=3	12	12.12.12.12.12.12	12	4.15136e+06	4.94237e+06	4.96256e+06	2.08234e+06	1.57833e+06	1.99017e+06	2.71804e+06	2.6966e+06	2.80465e+06	2.48747	0.00157991
Q13217	DnaJ homolog subfamily C member 3 OS=Homo sapiens OX=9606 GN=DNAJC3 PE=1 SV=1	2	2.2.1.2.2.2	2	43296.7	44053.3	31838.4	16564	15852.5	15512	29342	24849.7	30653	2.4868	0.01139
Q9P2P5	E3 ubiquitin-protein ligase HECW2 OS=Homo sapiens OX=9606 GN=HECW2 PE=1 SV=2	2	2.2.2.2.2.2	2	56130.8	57165	55658.3	21080.9	25902.9	20966.4	35511	33215.5	39381.1	2.48644	0.00525431
Q96KP1	Exocyst complex component 2 OS=Homo sapiens OX=9606 GN=EXOC2 PE=1 SV=1	3	3.3.3.3.3.3	3	51410.4	54514.2	53561.6	20522.5	21120.6	22621.4	26079	25599.5	32442.9	2.48171	5.7841e-05
P62244	40S ribosomal protein S15a OS=Homo sapiens OX=9606 GN=RPS15A PE=1 SV=2	9	9.9.9.9.9.9	9	5.13533e+07	5.18157e+07	5.49719e+07	2.10475e+07	2.15622e+07	2.12201e+07	3.17373e+07	3.00746e+07	3.07374e+07	2.47754	0.000167912
P61927	60S ribosomal protein L37 OS=Homo sapiens OX=9606 GN=RPL37 PE=1 SV=2	8	8.8.8.8.8.8	8	7.92407e+06	2.54304e+07	3.17336e+07	2.64364e+06	4.43926e+06	1.92067e+07	2.4216e+07	7.24612e+06	1.89358e+07	2.47581	0.209725
Q9H0Q0	Protein FAM49A OS=Homo sapiens OX=9606 GN=FAM49A PE=2 SV=1	1	-.1.1.1.-.1	1	270145	180842	296259	72114.9	89308.4	140402	186388	169270	179874	2.47576	0.0227499
O95376	E3 ubiquitin-protein ligase ARIH2 OS=Homo sapiens OX=9606 GN=ARIH2 PE=1 SV=1	2	2.2.2.2.2.2	2	79163.8	95320.8	110550	44156	26938.9	44073	60212	62287.5	56114.2	2.47495	0.0141421
Q96A65	Exocyst complex component 4 OS=Homo sapiens OX=9606 GN=EXOC4 PE=1 SV=1	8	7.7.8.8.8.8	8	226705	302552	275891	107357	103580	114429	149608	151262	147832	2.4746	0.00470063
Q00535	Cyclin-dependent-like kinase 5 OS=Homo sapiens OX=9606 GN=CDK5 PE=1 SV=3	2	2.2.2.2.2.2	2	213795	231972	261077	115860	77372.3	92493	137096	123692	114853	2.47385	0.00640363
P49458	Signal recognition particle 9 kDa protein OS=Homo sapiens OX=9606 GN=SRP9 PE=1 SV=2	7	7.7.7.6.6.7	7	2.58517e+07	2.07835e+07	1.81435e+07	8.37514e+06	8.75936e+06	9.05462e+06	1.38486e+07	1.34294e+07	1.41614e+07	2.4735	0.0102589
Q9UGP8	Translocation protein SEC63 homolog OS=Homo sapiens OX=9606 GN=SEC63 PE=1 SV=2	7	6.6.6.6.6.5	7	1.33471e+06	1.30462e+06	1.61108e+06	639092	505751	573979	690063	671418	668956	2.47286	0.00067992
P27635	60S ribosomal protein L10 OS=Homo sapiens OX=9606 GN=RPL10 PE=1 SV=4	16	16.16.14.16.14.13	16	9.7658e+07	8.96437e+07	8.33307e+07	3.82688e+07	3.38188e+07	3.73629e+07	5.50864e+07	5.63612e+07	5.33677e+07	2.47264	0.000136995
Q14257	Reticulocalbin-2 OS=Homo sapiens OX=9606 GN=RCN2 PE=1 SV=1	5	4.5.5.3.5.5	5	984355	1.37763e+06	1.15145e+06	519428	423896	478297	579520	735014	690853	2.47143	0.00296424
O14647	Chromodomain-helicase-DNA-binding protein 2 OS=Homo sapiens OX=9606 GN=CHD2 PE=1 SV=2	13	13.12.13.12.12.13	13	5.25431e+06	4.9223e+06	6.54128e+06	2.11992e+06	2.21468e+06	2.43016e+06	3.53831e+06	3.32491e+06	3.53546e+06	2.47133	0.00313215
Q9H8E8	Cysteine-rich protein 2-binding protein OS=Homo sapiens OX=9606 GN=KAT14 PE=1 SV=3	5	4.4.4.4.5.3	5	867311	839118	815323	328945	354850	336724	584437	594251	546630	2.47105	9.4373e-06
Q14202	Zinc finger MYM-type protein 3 OS=Homo sapiens OX=9606 GN=ZMYM3 PE=1 SV=2	3	3.3.3.3.3.3	3	416308	372971	369453	164321	158489	146605	216034	203638	229913	2.46845	6.72187e-05
Q01844	RNA-binding protein EWS OS=Homo sapiens OX=9606 GN=EWSR1 PE=1 SV=1	10	10.10.10.10.10.10	10	1.03068e+07	1.36683e+07	1.03265e+07	5.1236e+06	5.03328e+06	3.78498e+06	6.59587e+06	6.79959e+06	6.73447e+06	2.46033	0.00269615
Q13608	Peroxisome assembly factor 2 OS=Homo sapiens OX=9606 GN=PEX6 PE=1 SV=2	2	2.2.2.2.2.2	2	53112.8	52773.6	50756.3	24076.5	19258.9	20359	30704.4	32458.6	29743.2	2.45929	0.00406003
P18847	Cyclic AMP-dependent transcription factor ATF-3 OS=Homo sapiens OX=9606 GN=ATF3 PE=1 SV=2	6	6.6.6.6.6.6	6	4.04115e+06	3.41025e+06	3.66602e+06	1.62947e+06	1.34974e+06	1.54305e+06	2.15106e+06	2.08797e+06	2.07526e+06	2.45838	0.000295322
O95568	Histidine protein methyltransferase 1 homolog OS=Homo sapiens OX=9606 GN=METTL18 PE=1 SV=1	2	2.2.2.2.2.2	2	691694	378841	566395	218675	217000	230208	296499	268248	270366	2.45829	0.0377499
Q7Z2W9	39S ribosomal protein L21, mitochondrial OS=Homo sapiens OX=9606 GN=MRPL21 PE=1 SV=2	8	8.8.8.7.7.7	8	6.33741e+06	6.27979e+06	6.5827e+06	2.85339e+06	2.24831e+06	2.72401e+06	3.48056e+06	3.44646e+06	3.67989e+06	2.45344	0.0050509
P16403	Histone H1.2 OS=Homo sapiens OX=9606 GN=HIST1H1C PE=1 SV=2	5	5.5.5.5.5.5	5	735332	461727	580905	233970	269846	221238	324292	386769	415399	2.45218	0.0118004
Q9Y4B6	DDB1- and CUL4-associated factor 1 OS=Homo sapiens OX=9606 GN=DCAF1 PE=1 SV=3	4	3.4.3.4.4.4	4	92663.5	101391	101839	55111.8	30067.4	35530.1	47470.5	105294	46592.1	2.45129	0.0326914
P67812	Signal peptidase complex catalytic subunit SEC11A OS=Homo sapiens OX=9606 GN=SEC11A PE=1 SV=1	7	7.7.7.7.7.7	7	809726	955006	1.11528e+06	435376	367436	373607	576249	518060	588565	2.44812	0.00277985
P51148	Ras-related protein Rab-5C OS=Homo sapiens OX=9606 GN=RAB5C PE=1 SV=2	5	5.5.4.5.5.5	5	764202	785997	737207	259216	329557	347695	458939	377017	362473	2.44259	0.00785395
P67775	Serine/threonine-protein phosphatase 2A catalytic subunit alpha isoform OS=Homo sapiens OX=9606 GN=PPP2CA PE=1 SV=1	3	3.3.3.3.3.3	3	749474	861399	729468	320480	323854	314043	477912	453571	468555	2.44198	0.00262959
P25398	40S ribosomal protein S12 OS=Homo sapiens OX=9606 GN=RPS12 PE=1 SV=3	4	4.4.4.4.4.4	4	4.78431e+06	4.79172e+06	4.93989e+06	2.02693e+06	1.8001e+06	2.11968e+06	2.98038e+06	2.90393e+06	2.79558e+06	2.441	0.00206648
Q13443	Disintegrin and metalloproteinase domain-containing protein 9 OS=Homo sapiens OX=9606 GN=ADAM9 PE=1 SV=1	1	1.1.1.1.1.1	1	34336.2	47538.8	47595.1	15617.7	19789.4	17662.2	24677.1	24975.4	26723.7	2.43964	0.00425585
Q7KZI7	Serine/threonine-protein kinase MARK2 OS=Homo sapiens OX=9606 GN=MARK2 PE=1 SV=2	3	3.3.3.3.3.3	3	226738	246399	243295	100781	98863.5	94332.1	137589	142455	146309	2.43704	1.92957e-05
Q9NW13	RNA-binding protein 28 OS=Homo sapiens OX=9606 GN=RBM28 PE=1 SV=3	3	3.3.3.3.3.3	3	395934	302594	235981	123663	126684	133164	204067	183285	179959	2.43673	0.026252
Q9NWW5	Ceroid-lipofuscinosis neuronal protein 6 OS=Homo sapiens OX=9606 GN=CLN6 PE=1 SV=1	1	1.1.1.1.1.1	1	172934	176204	163023	68319	65928.5	75955.9	109916	103825	100068	2.4365	0.000281434
Q9HC07	Transmembrane protein 165 OS=Homo sapiens OX=9606 GN=TMEM165 PE=1 SV=1	3	3.3.3.3.3.3	3	1.22839e+06	1.56325e+06	1.31687e+06	506727	618636	563139	794127	1.00677e+06	708401	2.43322	0.000800328
P61962	DDB1- and CUL4-associated factor 7 OS=Homo sapiens OX=9606 GN=DCAF7 PE=1 SV=1	9	9.9.8.9.8.8	9	1.14237e+07	1.21245e+07	1.06193e+07	5.31038e+06	4.78872e+06	3.95334e+06	5.90899e+06	7.78233e+06	6.1095e+06	2.43143	0.00351266
P07814	Bifunctional glutamate/proline--tRNA ligase OS=Homo sapiens OX=9606 GN=EPRS PE=1 SV=5	34	33.34.33.32.31.29	34	1.15459e+07	1.13586e+07	1.15344e+07	4.95758e+06	4.60295e+06	4.6054e+06	6.8173e+06	6.69049e+06	6.84622e+06	2.4311	0.000472833
O14744	Protein arginine N-methyltransferase 5 OS=Homo sapiens OX=9606 GN=PRMT5 PE=1 SV=4	14	14.14.14.14.14.14	14	1.49023e+07	1.3644e+07	1.47777e+07	6.31036e+06	5.71809e+06	5.79936e+06	8.33035e+06	8.76073e+06	8.08403e+06	2.43014	3.05768e-05
O15047	Histone-lysine N-methyltransferase SETD1A OS=Homo sapiens OX=9606 GN=SETD1A PE=1 SV=3	7	7.7.7.7.7.7	7	1.35931e+06	1.32901e+06	1.38652e+06	548220	533707	595049	845427	766152	812768	2.42987	0.000390043
Q16836	Hydroxyacyl-coenzyme A dehydrogenase, mitochondrial OS=Homo sapiens OX=9606 GN=HADH PE=1 SV=3	12	11.10.12.10.9.11	12	4.04279e+06	3.88963e+06	3.73212e+06	1.70417e+06	1.55339e+06	1.55023e+06	2.38286e+06	2.40754e+06	2.28184e+06	2.42618	4.2015e-05
P32969	60S ribosomal protein L9 OS=Homo sapiens OX=9606 GN=RPL9 PE=1 SV=1	10	9.10.10.9.9.10	10	2.11777e+07	2.0463e+07	2.32176e+07	9.20161e+06	9.1266e+06	8.41255e+06	8.4472e+06	1.00305e+07	8.48096e+06	2.42545	7.97584e-05
P46778	60S ribosomal protein L21 OS=Homo sapiens OX=9606 GN=RPL21 PE=1 SV=2	20	20.20.20.20.20.20	20	3.12844e+08	2.78175e+08	2.84047e+08	1.18677e+08	1.26467e+08	1.15716e+08	1.85354e+08	1.79274e+08	1.83358e+08	2.42495	7.45091e-05
P29966	Myristoylated alanine-rich C-kinase substrate OS=Homo sapiens OX=9606 GN=MARCKS PE=1 SV=4	4	4.4.4.4.3.4	4	1.39709e+06	1.22622e+06	904891	553296	417799	484643	554085	709424	594072	2.42365	0.00748879
Q6PCB7	Long-chain fatty acid transport protein 1 OS=Homo sapiens OX=9606 GN=SLC27A1 PE=1 SV=1	1	1.1.1.1.1.1	1	18367.7	15726.9	13916.2	7040.52	5821.79	6948.04	9286.42	9838.58	9403.35	2.42352	0.00127605
Q13951	Core-binding factor subunit beta OS=Homo sapiens OX=9606 GN=CBFB PE=1 SV=2	5	5.5.5.5.5.5	5	1.33031e+06	1.317e+06	1.14425e+06	446743	678036	440780	760254	808325	736223	2.42186	0.0155789
P60981	Destrin OS=Homo sapiens OX=9606 GN=DSTN PE=1 SV=3	1	1.1.1.1.1.1	1	1.01938e+06	967542	1.15867e+06	476074	405760	417345	625373	645109	636856	2.42121	0.00027428
Q96G25	Mediator of RNA polymerase II transcription subunit 8 OS=Homo sapiens OX=9606 GN=MED8 PE=1 SV=2	12	12.12.12.12.12.12	12	6.03633e+06	4.90619e+06	4.48793e+06	2.32592e+06	2.18976e+06	1.8574e+06	2.91286e+06	2.66526e+06	2.75761e+06	2.42119	0.00176461
Q14331	Protein FRG1 OS=Homo sapiens OX=9606 GN=FRG1 PE=1 SV=1	14	14.14.14.14.14.14	14	3.43759e+07	3.11323e+07	3.15279e+07	1.30926e+07	1.32792e+07	1.37658e+07	1.95347e+07	2.01257e+07	1.90383e+07	2.41759	0.00017771
P62854	40S ribosomal protein S26 OS=Homo sapiens OX=9606 GN=RPS26 PE=1 SV=3	5	5.5.5.5.5.5	5	1.78032e+08	1.36356e+08	1.54441e+08	6.73434e+07	6.45256e+07	6.20878e+07	9.40655e+07	9.65443e+07	9.65735e+07	2.41718	0.00446334
Q9UNX4	WD repeat-containing protein 3 OS=Homo sapiens OX=9606 GN=WDR3 PE=1 SV=1	31	31.29.29.30.29.27	31	1.82518e+07	1.51602e+07	1.77819e+07	7.70223e+06	6.34337e+06	7.14666e+06	9.58915e+06	9.88904e+06	9.90071e+06	2.41569	0.000405309
Q9NX58	Cell growth-regulating nucleolar protein OS=Homo sapiens OX=9606 GN=LYAR PE=1 SV=2	48	46.48.47.47.46.46	48	2.43362e+08	2.50902e+08	2.46546e+08	9.9873e+07	1.04234e+08	1.02611e+08	1.50433e+08	1.48872e+08	1.51311e+08	2.41528	1.78338e-06
P06276	Cholinesterase OS=Homo sapiens OX=9606 GN=BCHE PE=1 SV=1	2	2.2.2.2.2.2	2	1.08949e+06	756913	891670	377415	370399	387020	550910	587875	537066	2.41276	0.0133592
A6NHL2	Tubulin alpha chain-like 3 OS=Homo sapiens OX=9606 GN=TUBAL3 PE=1 SV=2	2	2.2.2.2.2.2	2	95531.2	86470.4	88830.7	27824.9	48179.9	36268.2	27285.4	30575.4	33716.3	2.41227	0.0259864
Q16778	Histone H2B type 2-E OS=Homo sapiens OX=9606 GN=HIST2H2BE PE=1 SV=3	14	14.13.13.12.14.14	1	6.7655e+08	4.7299e+08	3.70062e+08	1.49323e+08	3.36479e+08	1.45586e+08	2.94465e+08	3.04576e+08	2.94756e+08	2.40676	0.056542
Q9NWZ5	Uridine-cytidine kinase-like 1 OS=Homo sapiens OX=9606 GN=UCKL1 PE=1 SV=2	1	1.1.1.1.1.1	1	17928.5	14490.2	21106.5	6967.45	6929.54	8347.76	8870.77	11213.5	12392.5	2.4062	0.00517891
O75083	WD repeat-containing protein 1 OS=Homo sapiens OX=9606 GN=WDR1 PE=1 SV=4	18	18.18.18.18.18.18	18	8.94191e+06	1.13214e+07	1.10252e+07	4.39106e+06	4.07615e+06	4.53637e+06	6.63729e+06	6.18827e+06	6.34233e+06	2.40614	0.0027077
A6NJ78	Probable methyltransferase-like protein 15 OS=Homo sapiens OX=9606 GN=METTL15 PE=1 SV=1	3	3.3.3.2.3.3	3	49955.6	64970.6	46833.8	22395.5	22881.6	21960.7	38966.4	28841.7	29689.2	2.40579	0.0121509
P49761	Dual specificity protein kinase CLK3 OS=Homo sapiens OX=9606 GN=CLK3 PE=1 SV=3	1	1.1.1.1.1.1	1	69224.9	79234.1	113182	44744.2	33948.6	30121.3	37172.9	37539	37490.6	2.40447	0.0109713
Q8NDV7	Trinucleotide repeat-containing gene 6A protein OS=Homo sapiens OX=9606 GN=TNRC6A PE=1 SV=2	18	18.17.18.17.17.17	18	3.02001e+06	3.34043e+06	3.54033e+06	1.31722e+06	1.5505e+06	1.25041e+06	1.89993e+06	1.90693e+06	1.97313e+06	2.40419	0.000642032
Q9Y5K5	Ubiquitin carboxyl-terminal hydrolase isozyme L5 OS=Homo sapiens OX=9606 GN=UCHL5 PE=1 SV=3	8	8.8.8.8.8.7	8	2.30853e+06	2.19139e+06	1.95802e+06	915248	875119	898447	1.28137e+06	1.33408e+06	1.48376e+06	2.40178	0.00177892
Q96JC1	Vam6/Vps39-like protein OS=Homo sapiens OX=9606 GN=VPS39 PE=1 SV=2	2	1.2.2.2.1.2	2	13129.2	16470.5	10913.2	5367.79	6621.93	4878.11	9386.7	7526.95	8281.71	2.40178	0.00536167
P61254	60S ribosomal protein L26 OS=Homo sapiens OX=9606 GN=RPL26 PE=1 SV=1	33	32.33.33.32.31.32	9	1.37187e+09	1.07699e+09	1.23634e+09	5.08729e+08	5.11599e+08	5.15261e+08	7.84025e+08	7.48337e+08	7.87894e+08	2.39986	0.00630534
P11137	Microtubule-associated protein 2 OS=Homo sapiens OX=9606 GN=MAP2 PE=1 SV=4	4	1.1.2.4.4.4	4	3.14357e+06	2.99195e+06	3.06841e+06	1.3283e+06	1.29496e+06	1.21307e+06	1.90191e+06	1.82252e+06	1.61018e+06	2.39915	8.57962e-05
Q96JN8	Neuralized-like protein 4 OS=Homo sapiens OX=9606 GN=NEURL4 PE=1 SV=2	3	2.3.3.3.3.3	3	246377	225564	333924	115887	101195	119159	174206	153201	165154	2.39669	0.00946235
P00367	Glutamate dehydrogenase 1, mitochondrial OS=Homo sapiens OX=9606 GN=GLUD1 PE=1 SV=2	3	3.3.3.3.3.3	3	916876	1.19618e+06	813737	446095	402814	372788	488126	489738	508031	2.39568	0.00778297
P00966	Argininosuccinate synthase OS=Homo sapiens OX=9606 GN=ASS1 PE=1 SV=2	19	18.19.19.18.18.19	19	2.40626e+07	2.56905e+07	2.73911e+07	1.11387e+07	8.8622e+06	1.2216e+07	1.54838e+07	1.48986e+07	1.54512e+07	2.39452	0.00560191
P62829	60S ribosomal protein L23 OS=Homo sapiens OX=9606 GN=RPL23 PE=1 SV=1	14	14.14.14.14.14.14	14	7.14355e+07	7.59582e+07	8.30752e+07	3.29612e+07	3.06724e+07	3.26283e+07	4.97986e+07	4.56092e+07	4.90203e+07	2.39418	0.00040546
Q9Y216	Myotubularin-related protein 7 OS=Homo sapiens OX=9606 GN=MTMR7 PE=1 SV=3	1	1.1.-.1.1.1	1	13653.1	13611	14622.8	6307.51	6784.46	4403.68	4330.12	3507.97	3799.97	2.39413	0.0192799
O94915	Protein furry homolog-like OS=Homo sapiens OX=9606 GN=FRYL PE=1 SV=2	4	4.4.4.4.4.4	4	446007	409262	419846	152712	216692	163217	296633	313659	292068	2.39404	0.0110427
Q16777	Histone H2A type 2-C OS=Homo sapiens OX=9606 GN=HIST2H2AC PE=1 SV=4	8	8.8.8.7.8.7	3	4.84647e+08	2.65841e+08	2.17122e+08	9.70601e+07	2.18852e+08	8.8661e+07	1.87955e+08	1.93155e+08	1.93331e+08	2.39168	0.0764506
Q9P086	Mediator of RNA polymerase II transcription subunit 11 OS=Homo sapiens OX=9606 GN=MED11 PE=1 SV=2	1	1.1.1.1.1.1	1	141634	95785.2	88659.8	52546.9	45596.5	38207.1	65011.8	69428.9	66125.5	2.39148	0.0114506
P55083	Microfibril-associated glycoprotein 4 OS=Homo sapiens OX=9606 GN=MFAP4 PE=1 SV=2	1	1.1.1.1.1.1	1	39875.6	44653.8	32395.9	15485.7	18115.4	15292.7	21017.5	17245.9	17617.1	2.39141	0.00321251
Q7L5Y9	E3 ubiquitin-protein transferase MAEA OS=Homo sapiens OX=9606 GN=MAEA PE=1 SV=1	2	2.2.1.1.1.1	2	29774.1	50295.8	32683.4	14321.2	13300.5	19539.3	25367.9	24018.1	22387.6	2.39082	0.0153548
O00470	Homeobox protein Meis1 OS=Homo sapiens OX=9606 GN=MEIS1 PE=1 SV=1	5	5.5.4.2.3.3	5	1.02536e+06	980275	956711	434945	421638	383615	417505	457798	422243	2.38861	0.000226055
P07737	Profilin-1 OS=Homo sapiens OX=9606 GN=PFN1 PE=1 SV=2	10	10.10.9.9.10.10	10	5.05309e+06	6.39274e+06	2.43462e+06	1.6831e+06	1.94435e+06	2.18373e+06	2.84785e+06	2.52876e+06	2.90506e+06	2.38857	0.102466
Q76L83	Putative Polycomb group protein ASXL2 OS=Homo sapiens OX=9606 GN=ASXL2 PE=1 SV=1	14	14.13.13.13.13.11	14	1.81605e+06	1.61251e+06	1.69206e+06	664775	761578	717626	1.02839e+06	1.03865e+06	1.01535e+06	2.38837	8.58437e-05
Q9BZ72	Membrane-associated phosphatidylinositol transfer protein 2 OS=Homo sapiens OX=9606 GN=PITPNM2 PE=1 SV=1	2	2.2.2.2.2.2	2	4.00779e+06	3.39801e+06	3.7456e+06	1.49278e+06	1.70618e+06	1.47023e+06	2.29908e+06	2.1152e+06	2.19881e+06	2.3883	0.000206296
P41091	Eukaryotic translation initiation factor 2 subunit 3 OS=Homo sapiens OX=9606 GN=EIF2S3 PE=1 SV=3	17	17.17.17.17.17.16	17	2.7701e+07	2.51918e+07	2.58301e+07	1.11446e+07	1.05027e+07	1.13486e+07	1.68003e+07	1.64185e+07	1.61133e+07	2.38584	2.56675e-05
Q9C0K0	B-cell lymphoma/leukemia 11B OS=Homo sapiens OX=9606 GN=BCL11B PE=1 SV=1	11	11.11.11.10.9.6	11	3.07547e+06	2.61482e+06	2.61842e+06	1.24533e+06	1.15304e+06	1.08424e+06	1.37857e+06	1.53197e+06	1.40107e+06	2.38577	0.000327855
O95819	Mitogen-activated protein kinase kinase kinase kinase 4 OS=Homo sapiens OX=9606 GN=MAP4K4 PE=1 SV=2	63	63.63.63.61.62.60	41	1.41679e+08	1.33342e+08	1.51832e+08	6.34627e+07	5.60084e+07	5.94773e+07	8.48687e+07	8.5373e+07	8.33223e+07	2.38534	7.61101e-05
P52272	Heterogeneous nuclear ribonucleoprotein M OS=Homo sapiens OX=9606 GN=HNRNPM PE=1 SV=3	44	42.44.44.41.42.44	44	1.12375e+08	1.30501e+08	1.13162e+08	4.65268e+07	4.88232e+07	5.39245e+07	7.31562e+07	7.17368e+07	7.24859e+07	2.38512	0.000199426
P53355	Death-associated protein kinase 1 OS=Homo sapiens OX=9606 GN=DAPK1 PE=1 SV=6	4	4.4.4.4.4.4	4	82688.9	100845	85950.7	33229.2	41338.9	38551.3	57168.9	54393.6	55559.1	2.3823	0.000615597
P08581	Hepatocyte growth factor receptor OS=Homo sapiens OX=9606 GN=MET PE=1 SV=4	1	1.1.1.1.1.1	1	25847	21060	23809.7	9527.05	12385.1	7790.83	10803.8	15764.6	12378.2	2.3808	0.0117016
Q9H944	Mediator of RNA polymerase II transcription subunit 20 OS=Homo sapiens OX=9606 GN=MED20 PE=1 SV=1	5	5.5.5.5.5.3	5	2.5404e+06	837179	856988	508828	707713	562195	466505	518428	601586	2.38066	0.176925
P63104	14-3-3 protein zeta/delta OS=Homo sapiens OX=9606 GN=YWHAZ PE=1 SV=1	9	9.9.9.9.9.8	8	4.59667e+06	5.07282e+06	3.91011e+06	1.90746e+06	1.93758e+06	1.8631e+06	2.5578e+06	2.73382e+06	2.65414e+06	2.37899	0.00669495
P53621	Coatomer subunit alpha OS=Homo sapiens OX=9606 GN=COPA PE=1 SV=2	42	39.42.42.40.40.41	42	2.25799e+07	3.53312e+07	3.76544e+07	1.42067e+07	1.19416e+07	1.40886e+07	2.06085e+07	1.98972e+07	2.02406e+07	2.37507	0.0243223
Q14194	Dihydropyrimidinase-related protein 1 OS=Homo sapiens OX=9606 GN=CRMP1 PE=1 SV=1	11	11.11.11.11.10.11	10	7.00319e+06	6.90192e+06	7.38776e+06	2.97295e+06	3.09814e+06	2.90658e+06	4.20958e+06	4.2056e+06	4.1285e+06	2.37176	7.11106e-06
Q13155	Aminoacyl tRNA synthase complex-interacting multifunctional protein 2 OS=Homo sapiens OX=9606 GN=AIMP2 PE=1 SV=2	4	4.4.4.4.4.4	4	1.10019e+06	1.231e+06	1.3336e+06	478358	478976	588143	779471	699559	703645	2.3713	0.000748181
Q99986	Serine/threonine-protein kinase VRK1 OS=Homo sapiens OX=9606 GN=VRK1 PE=1 SV=1	5	5.5.5.5.5.5	5	1.07531e+06	1.05581e+06	1.19041e+06	499406	429217	473028	679770	615859	613816	2.36973	0.000141934
Q8NB46	Serine/threonine-protein phosphatase 6 regulatory ankyrin repeat subunit C OS=Homo sapiens OX=9606 GN=ANKRD52 PE=1 SV=3	1	1.1.1.1.1.1	1	26153	30624.6	25888.8	13780.6	9819.35	11305.5	17306.5	16559.2	17291.3	2.36829	0.00390854
Q14203	Dynactin subunit 1 OS=Homo sapiens OX=9606 GN=DCTN1 PE=1 SV=3	16	16.16.16.15.16.16	16	3.91337e+06	4.39553e+06	4.31742e+06	1.9058e+06	1.66755e+06	1.75861e+06	2.45428e+06	2.33034e+06	2.32894e+06	2.36804	8.66673e-05
P13489	Ribonuclease inhibitor OS=Homo sapiens OX=9606 GN=RNH1 PE=1 SV=2	6	6.6.6.6.6.6	6	2.72108e+06	2.58258e+06	2.71752e+06	1.08161e+06	1.24929e+06	1.05694e+06	1.54991e+06	1.70541e+06	1.72092e+06	2.36764	0.00168457
Q86UY6	N-alpha-acetyltransferase 40 OS=Homo sapiens OX=9606 GN=NAA40 PE=1 SV=1	4	4.4.4.4.4.4	4	1.06056e+06	872841	993321	436464	413394	386974	569107	595269	564880	2.36631	0.000625963
P07339	Cathepsin D OS=Homo sapiens OX=9606 GN=CTSD PE=1 SV=1	2	2.2.2.2.2.2	2	41750.2	51352	35342.9	12960.5	22705.2	18659.2	28435.3	29518.9	30549.5	2.36439	0.0155648
O94905	Erlin-2 OS=Homo sapiens OX=9606 GN=ERLIN2 PE=1 SV=1	10	10.10.10.10.10.10	6	2.56811e+06	2.81858e+06	3.21974e+06	1.28703e+06	1.16258e+06	1.19437e+06	1.77863e+06	1.7359e+06	1.63387e+06	2.36182	0.00172448
P55060	Exportin-2 OS=Homo sapiens OX=9606 GN=CSE1L PE=1 SV=3	5	5.5.5.5.5.5	5	3.13085e+08	2.4922e+08	1.84738e+08	6.88864e+07	1.7172e+08	7.58292e+07	1.65388e+08	1.56805e+08	1.58462e+08	2.36081	0.0656201
Q9H9T3	Elongator complex protein 3 OS=Homo sapiens OX=9606 GN=ELP3 PE=1 SV=2	5	5.5.5.5.5.5	5	1.49599e+06	1.52538e+06	1.36605e+06	698991	588236	571695	723510	822631	699409	2.3602	0.00107938
Q9Y2Z9	Ubiquinone biosynthesis monooxygenase COQ6, mitochondrial OS=Homo sapiens OX=9606 GN=COQ6 PE=1 SV=2	2	2.2.2.2.2.2	2	3.13268e+08	2.49226e+08	1.84459e+08	6.89296e+07	1.71861e+08	7.57505e+07	1.65373e+08	1.56879e+08	1.58505e+08	2.35973	0.0658173
O00264	Membrane-associated progesterone receptor component 1 OS=Homo sapiens OX=9606 GN=PGRMC1 PE=1 SV=3	3	3.3.3.3.3.3	3	3.72887e+06	3.86383e+06	2.85362e+06	1.54545e+06	1.49219e+06	1.39115e+06	2.06776e+06	2.24937e+06	1.99474e+06	2.35873	0.00753514
P13591	Neural cell adhesion molecule 1 OS=Homo sapiens OX=9606 GN=NCAM1 PE=1 SV=3	3	3.3.3.3.3.3	3	129310	125950	100512	42514.3	60924	47520.5	65780.9	80177.9	66462.6	2.35674	0.0037592
P35249	Replication factor C subunit 4 OS=Homo sapiens OX=9606 GN=RFC4 PE=1 SV=2	18	11.13.12.17.18.18	18	1.44586e+08	1.55638e+08	1.80429e+08	6.5068e+07	7.19179e+07	6.69912e+07	1.10808e+08	1.04472e+08	1.11852e+08	2.35641	0.00175172
Q9UL63	Muskelin OS=Homo sapiens OX=9606 GN=MKLN1 PE=1 SV=2	3	2.2.2.3.2.2	3	871266	491875	483629	337541	211591	235234	286675	355026	314632	2.35447	0.0288355
Q9Y4P8	WD repeat domain phosphoinositide-interacting protein 2 OS=Homo sapiens OX=9606 GN=WIPI2 PE=1 SV=1	4	4.4.3.3.3.3	4	765005	787301	813672	341685	343074	320460	460178	438000	454563	2.3537	1.0729e-05
O94988	Protein FAM13A OS=Homo sapiens OX=9606 GN=FAM13A PE=1 SV=2	2	1.2.2.2.2.2	2	132974	131239	108271	45600.2	48051	64711.8	23671.9	73979.1	36845.5	2.35209	0.0048252
Q9NX20	39S ribosomal protein L16, mitochondrial OS=Homo sapiens OX=9606 GN=MRPL16 PE=1 SV=1	3	3.3.3.3.3.3	3	348603	374770	375711	139767	146221	181367	247531	219303	236741	2.35171	0.00513071
Q9Y5E4	Protocadherin beta-5 OS=Homo sapiens OX=9606 GN=PCDHB5 PE=2 SV=1	1	1.1.1.1.1.1	1	157581	170842	190615	47746.1	121824	51507.3	95445.6	90266	125559	2.34776	0.083059
Q8N983	39S ribosomal protein L43, mitochondrial OS=Homo sapiens OX=9606 GN=MRPL43 PE=1 SV=1	9	9.9.9.8.9.9	9	5.75132e+06	5.41577e+06	4.88847e+06	2.34812e+06	2.09185e+06	2.40052e+06	3.1376e+06	3.51556e+06	2.95866e+06	2.34714	0.000194089
Q16822	Phosphoenolpyruvate carboxykinase [GTP], mitochondrial OS=Homo sapiens OX=9606 GN=PCK2 PE=1 SV=4	8	8.8.6.6.6.6	8	735741	931247	811843	344915	317142	394585	464711	449438	438467	2.34595	0.000819125
P02662	Alpha-S1-casein OS=Bos taurus GN=CSN1S1 PE=1 SV=2	13	13.13.13.12.13.13	13	3.47589e+08	1.75411e+08	2.84071e+08	9.90132e+07	1.61685e+08	8.34628e+07	1.52887e+08	1.44863e+08	1.65187e+08	2.34504	0.0395268
Q96G74	OTU domain-containing protein 5 OS=Homo sapiens OX=9606 GN=OTUD5 PE=1 SV=1	3	3.3.3.3.3.3	3	6.08229e+06	5.94212e+06	5.51317e+06	2.46601e+06	2.36604e+06	2.64946e+06	3.23618e+06	3.70051e+06	3.55043e+06	2.34412	4.73864e-05
Q68CZ1	Protein fantom OS=Homo sapiens OX=9606 GN=RPGRIP1L PE=1 SV=2	11	6.7.8.10.10.10	11	7.7422e+07	7.92965e+07	7.111e+07	3.36628e+07	3.24487e+07	3.11318e+07	4.99269e+07	5.14814e+07	5.18684e+07	2.34287	7.45118e-05
P50148	Guanine nucleotide-binding protein G(q) subunit alpha OS=Homo sapiens OX=9606 GN=GNAQ PE=1 SV=4	2	2.2.2.1.2.2	1	391360	217549	158969	96265.8	142415	89432.6	194984	157588	212868	2.34028	0.0737858
P18621	60S ribosomal protein L17 OS=Homo sapiens OX=9606 GN=RPL17 PE=1 SV=3	15	15.15.15.15.15.15	15	4.30731e+08	3.79668e+08	4.24757e+08	1.80229e+08	1.68496e+08	1.79159e+08	2.55187e+08	2.41831e+08	2.60784e+08	2.33982	0.00028881
Q9Y421	Protein FAM32A OS=Homo sapiens OX=9606 GN=FAM32A PE=1 SV=2	3	3.3.3.2.3.2	3	1.32801e+06	1.04957e+06	1.39124e+06	587280	499774	524344	710854	694311	809726	2.33885	0.00301465
Q92974	Rho guanine nucleotide exchange factor 2 OS=Homo sapiens OX=9606 GN=ARHGEF2 PE=1 SV=4	46	45.46.46.43.43.45	46	4.12368e+07	4.11402e+07	4.35217e+07	1.80549e+07	1.78535e+07	1.7931e+07	2.50085e+07	2.4228e+07	2.41381e+07	2.33841	0.000324777
Q2M389	WASH complex subunit 4 OS=Homo sapiens OX=9606 GN=WASHC4 PE=1 SV=2	2	1.1.2.-.1.2	2	24022.2	23907.2	26372.4	8352.4	10264.6	13168.2	16797.5	9131.65	9692.04	2.33762	0.0177984
Q9BZV1	UBX domain-containing protein 6 OS=Homo sapiens OX=9606 GN=UBXN6 PE=1 SV=1	1	1.1.1.-.1.1	1	12308.4	9562.6	6987.33	3466.11	2840.14	6050.36	7834.3	5729.86	9416.87	2.33546	0.0398809
P35268	60S ribosomal protein L22 OS=Homo sapiens OX=9606 GN=RPL22 PE=1 SV=2	13	13.13.12.13.12.12	11	8.79637e+08	9.2033e+08	9.24155e+08	3.78875e+08	4.03245e+08	3.84664e+08	5.56519e+08	5.60857e+08	5.60033e+08	2.33473	5.52181e-06
O95625	Zinc finger and BTB domain-containing protein 11 OS=Homo sapiens OX=9606 GN=ZBTB11 PE=1 SV=2	6	5.5.6.4.4.4	6	4.37006e+06	3.52232e+06	3.97648e+06	1.68951e+06	1.79978e+06	1.5964e+06	2.39179e+06	2.6535e+06	2.35927e+06	2.33377	0.00106612
O14818	Proteasome subunit alpha type-7 OS=Homo sapiens OX=9606 GN=PSMA7 PE=1 SV=1	4	4.4.4.4.4.4	4	799730	905548	636440	293549	356776	353364	398154	369453	415730	2.33311	0.00438127
Q2M1Z3	Rho GTPase-activating protein 31 OS=Homo sapiens OX=9606 GN=ARHGAP31 PE=1 SV=2	3	3.3.2.2.2.2	3	46644.2	37920.2	42762.8	16991.9	22986.5	14610.7	27809.5	22524.3	27476.6	2.33247	0.012021
P62750	60S ribosomal protein L23a OS=Homo sapiens OX=9606 GN=RPL23A PE=1 SV=1	31	31.31.30.30.30.31	31	2.57976e+09	2.00077e+09	2.22144e+09	9.93881e+08	1.00894e+09	9.13542e+08	1.38969e+09	1.48212e+09	1.39905e+09	2.33235	0.00294745
P35900	Keratin, type I cytoskeletal 20 OS=Homo sapiens OX=9606 GN=KRT20 PE=1 SV=1	2	2.2.2.2.2.2	2	3.53209e+06	3.61751e+06	3.97452e+06	1.55494e+06	1.29414e+06	1.92283e+06	2.19015e+06	2.09022e+06	1.98938e+06	2.33117	0.0114375
P62891	60S ribosomal protein L39 OS=Homo sapiens OX=9606 GN=RPL39 PE=1 SV=2	3	3.3.3.3.3.3	3	1.15006e+09	1.33113e+09	1.05895e+09	5.10522e+08	4.71615e+08	5.37339e+08	7.91856e+08	7.54534e+08	7.11811e+08	2.32984	0.00126854
P02663	Alpha-S2-casein OS=Bos taurus GN=CSN1S2 PE=1 SV=2	12	11.11.12.12.11.12	12	5.83197e+07	3.73205e+07	5.74406e+07	1.91316e+07	2.87973e+07	1.77788e+07	3.10339e+07	3.08297e+07	3.07392e+07	2.32973	0.0154912
Q9BRX2	Protein pelota homolog OS=Homo sapiens OX=9606 GN=PELO PE=1 SV=2	4	4.4.4.4.3.4	4	682116	675244	656220	271482	266802	326267	413507	430514	396634	2.32905	0.00459287
P08758	Annexin A5 OS=Homo sapiens OX=9606 GN=ANXA5 PE=1 SV=2	13	13.13.12.12.13.13	13	4.81579e+06	4.57209e+06	1.91995e+06	1.32327e+06	1.9353e+06	1.5967e+06	2.12273e+06	2.01491e+06	2.34714e+06	2.32898	0.107434
Q9NPG3	Ubinuclein-1 OS=Homo sapiens OX=9606 GN=UBN1 PE=1 SV=2	37	37.36.37.37.35.36	37	2.72474e+07	2.30524e+07	2.38018e+07	1.07194e+07	1.0261e+07	1.08415e+07	1.58459e+07	1.50251e+07	1.5735e+07	2.32863	0.00171225
P84095	Rho-related GTP-binding protein RhoG OS=Homo sapiens OX=9606 GN=RHOG PE=1 SV=1	3	2.3.3.3.3.2	3	405207	428273	420371	169980	208229	160701	299994	271218	260442	2.32664	0.00659913
Q92540	Protein SMG7 OS=Homo sapiens OX=9606 GN=SMG7 PE=1 SV=2	8	8.7.7.7.8.8	8	1.04919e+06	1.13425e+06	1.16543e+06	456382	514978	468352	604160	551194	605800	2.32607	7.43598e-05
P14868	Aspartate--tRNA ligase, cytoplasmic OS=Homo sapiens OX=9606 GN=DARS PE=1 SV=2	27	27.27.27.27.27.26	27	1.14142e+08	1.05946e+08	1.15118e+08	4.77055e+07	4.74964e+07	4.89401e+07	6.25928e+07	7.09586e+07	7.08665e+07	2.32553	0.000292601
Q15008	26S proteasome non-ATPase regulatory subunit 6 OS=Homo sapiens OX=9606 GN=PSMD6 PE=1 SV=1	2	2.2.2.2.2.2	2	58307.2	68020.4	49629.1	22964.5	26726	25996.7	34620.1	37032	41740	2.32479	0.00389053
P51571	Translocon-associated protein subunit delta OS=Homo sapiens OX=9606 GN=SSR4 PE=1 SV=1	4	4.4.4.4.4.4	4	1.46655e+06	1.49195e+06	1.2826e+06	655010	538921	631760	825349	789559	862040	2.32301	0.000498917
Q9H583	HEAT repeat-containing protein 1 OS=Homo sapiens OX=9606 GN=HEATR1 PE=1 SV=3	3	3.2.2.2.2.2	3	62953.4	61442.8	72564.9	29447.1	31189.9	24165	34165.8	38188.8	39378.4	2.3226	0.00148601
Q9HB90	Ras-related GTP-binding protein C OS=Homo sapiens OX=9606 GN=RRAGC PE=1 SV=1	1	1.1.1.1.1.1	1	15932.9	22847.1	26701.3	8875.45	9005.2	10320.4	14274.1	15764.9	18356.3	2.32195	0.0244344
P62937	Peptidyl-prolyl cis-trans isomerase A OS=Homo sapiens OX=9606 GN=PPIA PE=1 SV=2	7	7.7.7.7.7.7	7	1.27723e+07	1.7515e+07	1.12727e+07	5.69604e+06	6.01448e+06	6.19461e+06	9.30763e+06	8.48746e+06	8.7435e+06	2.32112	0.0212986
Q96M96	FYVE, RhoGEF and PH domain-containing protein 4 OS=Homo sapiens OX=9606 GN=FGD4 PE=1 SV=2	6	2.2.2.5.6.6	5	5.77001e+06	6.80878e+06	5.5338e+06	2.6038e+06	2.91227e+06	2.28898e+06	3.30396e+06	3.93767e+06	3.46218e+06	2.32063	0.000895009
P46776	60S ribosomal protein L27a OS=Homo sapiens OX=9606 GN=RPL27A PE=1 SV=2	18	18.18.18.16.17.17	18	1.23318e+09	1.35228e+09	1.29095e+09	5.69684e+08	4.97684e+08	6.03155e+08	8.50655e+08	8.27119e+08	8.25347e+08	2.32048	0.00119163
O43602	Neuronal migration protein doublecortin OS=Homo sapiens OX=9606 GN=DCX PE=1 SV=4	4	4.4.4.4.4.4	4	727826	672367	651490	288716	289890	306232	382734	409555	372773	2.31871	0.000132573
Q9P2W9	Syntaxin-18 OS=Homo sapiens OX=9606 GN=STX18 PE=1 SV=1	2	2.2.2.2.2.2	2	46637.4	46507.8	51907.1	20810.7	21215.8	20565.4	19917.9	23791.3	23169.1	2.31743	0.00107059
P62910	60S ribosomal protein L32 OS=Homo sapiens OX=9606 GN=RPL32 PE=1 SV=2	27	27.27.27.27.26.25	27	1.08255e+09	9.98504e+08	1.05668e+09	4.43488e+08	4.78906e+08	4.32051e+08	6.40221e+08	6.40739e+08	6.41467e+08	2.31662	4.43425e-05
O43166	Signal-induced proliferation-associated 1-like protein 1 OS=Homo sapiens OX=9606 GN=SIPA1L1 PE=1 SV=4	2	2.2.2.2.2.1	2	77823.9	41001.2	55259.2	44102.4	10251.9	20818.9	8305.29	6172.44	8254.47	2.31578	0.132229
Q96L91	E1A-binding protein p400 OS=Homo sapiens OX=9606 GN=EP400 PE=1 SV=4	44	42.43.41.41.41.41	44	1.64752e+07	1.62295e+07	1.51275e+07	6.61542e+06	7.28874e+06	6.75844e+06	9.6991e+06	9.4351e+06	9.69872e+06	2.31492	3.17399e-05
O43707	Alpha-actinin-4 OS=Homo sapiens OX=9606 GN=ACTN4 PE=1 SV=2	5	5.5.5.5.4.5	5	500540	570761	214280	143859	212063	199876	192025	241417	249970	2.31304	0.115363
Q8IY47	Kelch repeat and BTB domain-containing protein 2 OS=Homo sapiens OX=9606 GN=KBTBD2 PE=1 SV=2	2	2.2.2.2.2.2	2	715936	418282	364561	169982	309508	168805	194971	256505	245613	2.31188	0.0438446
Q9Y2G8	DnaJ homolog subfamily C member 16 OS=Homo sapiens OX=9606 GN=DNAJC16 PE=2 SV=3	1	1.1.1.1.1.1	1	205598	167388	174496	89501.9	61486.8	85979.6	105727	95460.9	128763	2.31036	0.00784273
P10412	Histone H1.4 OS=Homo sapiens OX=9606 GN=HIST1H1E PE=1 SV=2	34	34.34.34.33.34.33	7	3.60471e+09	3.52545e+09	3.77082e+09	1.48886e+09	1.54408e+09	1.68689e+09	2.31017e+09	2.28463e+09	2.28377e+09	2.30962	0.000246252
Q8IYU8	Calcium uptake protein 2, mitochondrial OS=Homo sapiens OX=9606 GN=MICU2 PE=1 SV=2	2	2.2.2.2.2.2	2	257823	316761	338984	143247	123014	129729	161417	158865	193039	2.30705	0.00270399
Q6PI48	Aspartate--tRNA ligase, mitochondrial OS=Homo sapiens OX=9606 GN=DARS2 PE=1 SV=1	4	4.4.4.4.4.4	4	486307	374313	299089	142218	191696	168998	219784	240126	229738	2.30599	0.012047
P48507	Glutamate--cysteine ligase regulatory subunit OS=Homo sapiens OX=9606 GN=GCLM PE=1 SV=1	3	3.3.3.3.3.3	3	535137	579641	580470	237078	239306	258818	308177	319146	369278	2.30583	2.74221e-05
Q99848	Probable rRNA-processing protein EBP2 OS=Homo sapiens OX=9606 GN=EBNA1BP2 PE=1 SV=2	8	8.8.8.8.8.8	8	3.51236e+06	3.48583e+06	3.54616e+06	1.44268e+06	1.61208e+06	1.52073e+06	2.45687e+06	2.0225e+06	2.2605e+06	2.30453	0.00117375
O15530	3-phosphoinositide-dependent protein kinase 1 OS=Homo sapiens OX=9606 GN=PDPK1 PE=1 SV=1	2	2.2.2.2.2.2	2	240014	143177	166025	91906.3	70176.2	76253.7	88333.4	38155.9	104333	2.30438	0.0179292
P20929	Nebulin OS=Homo sapiens OX=9606 GN=NEB PE=1 SV=5	16	14.15.13.13.12.14	16	1.64321e+07	1.57002e+07	1.51646e+07	7.1507e+06	6.9705e+06	6.40434e+06	8.62907e+06	9.58064e+06	9.13003e+06	2.30429	7.68201e-05
Q12904	Aminoacyl tRNA synthase complex-interacting multifunctional protein 1 OS=Homo sapiens OX=9606 GN=AIMP1 PE=1 SV=2	6	6.6.6.6.6.6	6	2.09768e+06	1.89574e+06	1.97508e+06	880609	855295	854962	1.22763e+06	1.22065e+06	1.29453e+06	2.30367	0.000445785
Q8TF39	Zinc finger protein 483 OS=Homo sapiens OX=9606 GN=ZNF483 PE=1 SV=3	1	1.1.1.1.1.1	1	19209.1	22394.6	26647.9	7867.01	11423.7	10350.5	12273.2	15827.1	16841.2	2.30258	0.00499878
P40429	60S ribosomal protein L13a OS=Homo sapiens OX=9606 GN=RPL13A PE=1 SV=2	15	15.15.15.15.15.15	8	5.90737e+07	6.95837e+07	7.41179e+07	2.87409e+07	3.05561e+07	2.87679e+07	4.2831e+07	4.12822e+07	4.35679e+07	2.30256	0.00380711
P49368	T-complex protein 1 subunit gamma OS=Homo sapiens OX=9606 GN=CCT3 PE=1 SV=4	18	17.17.17.18.18.17	18	9.02445e+06	1.00391e+07	9.7042e+06	4.4107e+06	4.60108e+06	3.4932e+06	5.79706e+06	5.97886e+06	5.7664e+06	2.3005	0.00522643
Q92538	Golgi-specific brefeldin A-resistance guanine nucleotide exchange factor 1 OS=Homo sapiens OX=9606 GN=GBF1 PE=1 SV=2	16	13.13.14.13.13.15	16	2.81291e+06	2.75556e+06	2.91573e+06	1.22823e+06	1.2177e+06	1.24222e+06	1.64655e+06	1.54374e+06	1.65956e+06	2.3004	9.70545e-05
Q9UNL2	Translocon-associated protein subunit gamma OS=Homo sapiens OX=9606 GN=SSR3 PE=1 SV=1	2	2.2.2.2.2.2	2	412536	521785	489540	216518	189865	212643	309764	332156	295908	2.30016	0.00144914
P61221	ATP-binding cassette sub-family E member 1 OS=Homo sapiens OX=9606 GN=ABCE1 PE=1 SV=1	19	19.19.19.19.19.19	19	1.06043e+07	1.10372e+07	1.18777e+07	4.98083e+06	4.70109e+06	4.8927e+06	6.55519e+06	6.6009e+06	6.86509e+06	2.29983	0.000202479
P11177	Pyruvate dehydrogenase E1 component subunit beta, mitochondrial OS=Homo sapiens OX=9606 GN=PDHB PE=1 SV=3	2	2.2.2.1.2.2	2	295347	285133	206676	123346	97592.5	121418	146796	141347	171078	2.29923	0.00582357
P47897	Glutamine--tRNA ligase OS=Homo sapiens OX=9606 GN=QARS PE=1 SV=1	17	17.17.17.15.15.15	17	1.14278e+07	1.29599e+07	1.11503e+07	4.84735e+06	4.79183e+06	5.82813e+06	7.80553e+06	7.39158e+06	7.42287e+06	2.29762	0.000695998
P15822	Zinc finger protein 40 OS=Homo sapiens OX=9606 GN=HIVEP1 PE=1 SV=3	4	4.4.3.4.4.4	4	297548	267638	290446	119162	157060	96676.5	132373	154962	138023	2.29454	0.0218111
P54277	PMS1 protein homolog 1 OS=Homo sapiens OX=9606 GN=PMS1 PE=1 SV=1	16	15.14.15.16.16.16	16	3.18362e+06	3.34017e+06	3.13947e+06	1.44155e+06	1.35025e+06	1.42075e+06	2.13941e+06	1.93994e+06	1.83475e+06	2.29393	7.16944e-06
P51965	Ubiquitin-conjugating enzyme E2 E1 OS=Homo sapiens OX=9606 GN=UBE2E1 PE=1 SV=1	2	2.2.2.2.2.2	2	641558	772544	662901	287932	211635	406141	589860	571559	521838	2.29324	0.0353416
P61956	Small ubiquitin-related modifier 2 OS=Homo sapiens OX=9606 GN=SUMO2 PE=1 SV=3	2	2.2.2.1.2.1	2	547527	505501	237022	193390	171006	198375	272064	298803	294523	2.29232	0.0985359
Q6P1L8	39S ribosomal protein L14, mitochondrial OS=Homo sapiens OX=9606 GN=MRPL14 PE=1 SV=1	3	3.2.3.3.3.3	3	2.01677e+06	1.66384e+06	1.56555e+06	765211	752302	771413	881972	951502	896059	2.29198	0.00802084
Q9UPQ3	Arf-GAP with GTPase, ANK repeat and PH domain-containing protein 1 OS=Homo sapiens OX=9606 GN=AGAP1 PE=1 SV=4	9	9.9.9.8.9.8	8	3.91129e+06	3.12936e+06	3.03764e+06	1.57186e+06	1.44172e+06	1.39055e+06	1.59257e+06	1.75108e+06	1.6564e+06	2.28838	0.00339256
Q9BRT6	Protein LLP homolog OS=Homo sapiens OX=9606 GN=LLPH PE=1 SV=1	11	11.11.11.10.11.9	11	1.07259e+08	9.21991e+07	9.93614e+07	4.74292e+07	4.26808e+07	4.05134e+07	5.88507e+07	6.13114e+07	6.0014e+07	2.28764	0.000206581
Q9H8W4	Pleckstrin homology domain-containing family F member 2 OS=Homo sapiens OX=9606 GN=PLEKHF2 PE=1 SV=1	7	6.7.7.7.7.7	6	4.60635e+06	7.9384e+06	7.11989e+06	3.44094e+06	1.86891e+06	3.29439e+06	3.88777e+06	3.4496e+06	3.93295e+06	2.28546	0.0327127
O00483	Cytochrome c oxidase subunit NDUFA4 OS=Homo sapiens OX=9606 GN=NDUFA4 PE=1 SV=1	2	2.2.2.2.2.2	2	766711	505759	957751	379505	213525	382888	127552	107375	109075	2.28525	0.03711
P61020	Ras-related protein Rab-5B OS=Homo sapiens OX=9606 GN=RAB5B PE=1 SV=1	3	3.3.3.3.3.3	3	425126	392989	368485	165227	192331	161729	214129	219522	203040	2.28505	0.000398449
P55735	Protein SEC13 homolog OS=Homo sapiens OX=9606 GN=SEC13 PE=1 SV=3	2	2.2.2.2.2.2	2	1.02032e+06	995918	987952	436389	464689	413770	617635	653698	627952	2.28482	0.000784524
Q96EY4	Translation machinery-associated protein 16 OS=Homo sapiens OX=9606 GN=TMA16 PE=1 SV=2	10	10.9.10.10.10.10	10	2.91684e+07	2.35785e+07	2.63598e+07	1.22582e+07	1.07055e+07	1.16635e+07	1.7336e+07	1.66738e+07	1.68337e+07	2.28452	0.000804616
Q9NVJ2	ADP-ribosylation factor-like protein 8B OS=Homo sapiens OX=9606 GN=ARL8B PE=1 SV=1	2	2.2.2.1.2.2	1	195852	241391	194933	80778	104167	91928	130914	147466	140689	2.28327	0.00126241
P00330	Alcohol dehydrogenase 1 OS=Saccharomyces cerevisiae (strain ATCC 204508 / S288c) GN=ADH1 PE=1 SV=5	20	20.20.19.20.20.20	20	1.07322e+09	1.1457e+09	1.12943e+09	4.87703e+08	4.91506e+08	4.89513e+08	6.92181e+08	7.10669e+08	7.05664e+08	2.27977	0.000501734
P55072	Transitional endoplasmic reticulum ATPase OS=Homo sapiens OX=9606 GN=VCP PE=1 SV=4	27	26.27.27.25.25.26	27	1.36629e+07	1.19728e+07	1.20753e+07	5.51286e+06	5.61769e+06	5.41534e+06	7.69124e+06	7.63314e+06	7.7058e+06	2.27918	0.00164177
P31629	Transcription factor HIVEP2 OS=Homo sapiens OX=9606 GN=HIVEP2 PE=1 SV=2	27	25.26.27.24.23.24	26	4.72213e+06	4.78222e+06	4.72405e+06	2.1431e+06	2.01886e+06	2.08102e+06	2.76525e+06	3.14307e+06	3.26059e+06	2.2791	0.000223652
P62263	40S ribosomal protein S14 OS=Homo sapiens OX=9606 GN=RPS14 PE=1 SV=3	10	10.10.10.10.10.10	10	9.70944e+07	9.19968e+07	9.71154e+07	4.08401e+07	4.28891e+07	4.18499e+07	6.39111e+07	6.13704e+07	6.18029e+07	2.27909	6.11479e-06
P43686	26S proteasome regulatory subunit 6B OS=Homo sapiens OX=9606 GN=PSMC4 PE=1 SV=2	7	7.6.7.6.7.7	7	1.60312e+06	1.75868e+06	1.72186e+06	698677	690869	841089	1.02276e+06	783117	901872	2.27902	0.00194073
P84098	60S ribosomal protein L19 OS=Homo sapiens OX=9606 GN=RPL19 PE=1 SV=1	30	29.29.29.29.29.30	30	1.42429e+09	1.65563e+09	1.64172e+09	7.32033e+08	6.64956e+08	6.75163e+08	8.95258e+08	9.86783e+08	9.48801e+08	2.27862	0.000426099
Q7L576	Cytoplasmic FMR1-interacting protein 1 OS=Homo sapiens OX=9606 GN=CYFIP1 PE=1 SV=1	10	9.9.10.9.9.10	10	1.65109e+06	1.60571e+06	1.69806e+06	733035	654822	786727	967162	959683	1.09031e+06	2.27854	0.00220353
Q8N488	RING1 and YY1-binding protein OS=Homo sapiens OX=9606 GN=RYBP PE=1 SV=2	1	1.1.1.1.1.1	1	403863	369811	367940	191038	170196	140528	238670	282737	236539	2.27521	0.00656237
Q9UBT2	SUMO-activating enzyme subunit 2 OS=Homo sapiens OX=9606 GN=UBA2 PE=1 SV=2	5	5.5.5.5.5.5	5	620076	499228	431104	228356	206523	246599	322013	307741	322223	2.27507	0.0069038
Q9Y5V3	Melanoma-associated antigen D1 OS=Homo sapiens OX=9606 GN=MAGED1 PE=1 SV=3	1	1.1.1.1.1.1	1	141652	141841	137977	64953.5	65374.1	54984.4	84911.8	82582.5	82303.8	2.27438	0.00392327
Q6PIW4	Fidgetin-like protein 1 OS=Homo sapiens OX=9606 GN=FIGNL1 PE=1 SV=2	4	4.4.4.4.4.4	4	463468	489751	473603	204501	219549	203309	286729	317352	324745	2.27433	3.60177e-05
P62979	Ubiquitin-40S ribosomal protein S27a OS=Homo sapiens OX=9606 GN=RPS27A PE=1 SV=2	15	15.15.15.15.14.15	6	9.18272e+07	9.39254e+07	9.2499e+07	3.95625e+07	4.19321e+07	4.10743e+07	5.85477e+07	5.74182e+07	5.85821e+07	2.27016	7.95538e-05
O95140	Mitofusin-2 OS=Homo sapiens OX=9606 GN=MFN2 PE=1 SV=3	2	2.2.2.2.2.1	2	130386	128494	133096	75024.1	45138.6	53048.9	57713.4	60144.3	59424.6	2.26299	0.0299314
Q9H7D7	WD repeat-containing protein 26 OS=Homo sapiens OX=9606 GN=WDR26 PE=1 SV=3	5	5.5.5.5.5.5	5	1.44174e+06	1.03774e+06	1.08279e+06	510184	530964	535045	640500	569857	653263	2.26005	0.0146162
Q5VSL9	Striatin-interacting protein 1 OS=Homo sapiens OX=9606 GN=STRIP1 PE=1 SV=1	5	5.5.5.5.5.5	5	435819	504374	442309	191999	196786	223310	246515	210530	307028	2.25864	0.00024631
Q7Z3B4	Nucleoporin p54 OS=Homo sapiens OX=9606 GN=NUP54 PE=1 SV=2	10	10.10.9.9.10.10	10	3.75299e+06	3.94929e+06	3.6115e+06	1.59869e+06	1.78085e+06	1.63227e+06	2.251e+06	2.09842e+06	2.20344e+06	2.25742	6.29015e-05
P61353	60S ribosomal protein L27 OS=Homo sapiens OX=9606 GN=RPL27 PE=1 SV=2	24	23.24.24.23.23.24	24	3.46784e+09	3.67257e+09	3.46619e+09	1.54155e+09	1.54248e+09	1.61592e+09	2.29676e+09	2.2461e+09	2.22632e+09	2.25675	7.51509e-06
Q4VC05	B-cell CLL/lymphoma 7 protein family member A OS=Homo sapiens OX=9606 GN=BCL7A PE=1 SV=1	3	3.1.2.3.3.2	3	577080	355077	381692	188001	218501	175825	285138	304562	221559	2.25621	0.0214765
O75746	Calcium-binding mitochondrial carrier protein Aralar1 OS=Homo sapiens OX=9606 GN=SLC25A12 PE=1 SV=2	11	11.10.11.9.9.9	7	5.92638e+07	4.25564e+07	4.86698e+07	2.13529e+07	2.4377e+07	2.1045e+07	3.16916e+07	3.22449e+07	3.10374e+07	2.25369	0.00547731
Q8TB72	Pumilio homolog 2 OS=Homo sapiens OX=9606 GN=PUM2 PE=1 SV=2	1	1.1.1.-.1.1	1	96953.4	68751.7	85212.4	42201.4	45323.7	23878.1	41954.3	44131.8	46448.6	2.25234	0.0354757
Q14678	KN motif and ankyrin repeat domain-containing protein 1 OS=Homo sapiens OX=9606 GN=KANK1 PE=1 SV=3	2	2.2.2.2.2.2	2	1.92882e+06	1.88364e+06	2.1098e+06	835404	913951	884138	1.2278e+06	1.28632e+06	1.21699e+06	2.24883	7.99799e-05
Q8IUF8	Ribosomal oxygenase 2 OS=Homo sapiens OX=9606 GN=RIOX2 PE=1 SV=1	6	6.6.6.6.6.6	6	2.85629e+06	2.67396e+06	2.52971e+06	1.13936e+06	1.06499e+06	1.38163e+06	1.56294e+06	1.63841e+06	1.70203e+06	2.24763	0.00334218
P54198	Protein HIRA OS=Homo sapiens OX=9606 GN=HIRA PE=1 SV=2	25	25.25.25.23.24.21	25	2.91607e+07	2.65949e+07	2.58139e+07	1.1686e+07	1.13633e+07	1.32751e+07	1.74517e+07	1.65052e+07	1.76564e+07	2.24558	0.000263012
Q8N567	Zinc finger CCHC domain-containing protein 9 OS=Homo sapiens OX=9606 GN=ZCCHC9 PE=1 SV=2	9	8.9.8.7.7.7	9	3.0237e+06	2.75832e+06	3.20564e+06	1.36565e+06	1.30192e+06	1.3351e+06	1.68744e+06	1.82396e+06	1.80453e+06	2.24542	0.00137032
Q53GS9	U4/U6.U5 tri-snRNP-associated protein 2 OS=Homo sapiens OX=9606 GN=USP39 PE=1 SV=2	21	21.21.20.21.20.20	21	1.14129e+07	9.83295e+06	1.13092e+07	4.80893e+06	4.61311e+06	5.09308e+06	7.11936e+06	6.66071e+06	7.08127e+06	2.24284	0.000465429
P06576	ATP synthase subunit beta, mitochondrial OS=Homo sapiens OX=9606 GN=ATP5F1B PE=1 SV=3	16	16.16.16.16.16.16	16	1.08098e+07	1.14007e+07	9.25023e+06	4.39462e+06	4.63636e+06	5.00165e+06	6.20386e+06	6.17506e+06	6.0819e+06	2.24197	0.00107418
Q9NP64	Nucleolar protein of 40 kDa OS=Homo sapiens OX=9606 GN=ZCCHC17 PE=1 SV=1	10	10.10.10.10.10.10	10	1.51221e+07	1.47829e+07	1.60676e+07	6.53237e+06	6.87522e+06	7.11715e+06	1.02606e+07	9.5524e+06	1.04236e+07	2.23986	2.1506e-05
Q12933	TNF receptor-associated factor 2 OS=Homo sapiens OX=9606 GN=TRAF2 PE=1 SV=2	3	3.3.3.3.2.3	3	315198	379517	384247	199123	143970	138729	233694	212310	226492	2.23933	0.00739329
P08237	ATP-dependent 6-phosphofructokinase, muscle type OS=Homo sapiens OX=9606 GN=PFKM PE=1 SV=2	15	15.15.15.14.14.14	12	4.36816e+06	4.6934e+06	4.8937e+06	2.16668e+06	1.85926e+06	2.21403e+06	2.6971e+06	2.79909e+06	2.6966e+06	2.23643	0.000684955
Q9C0H2	Protein tweety homolog 3 OS=Homo sapiens OX=9606 GN=TTYH3 PE=1 SV=3	2	2.2.2.2.2.2	2	329867	279909	250993	157567	114112	113312	163069	188484	162846	2.23582	0.00507709
Q6ZN55	Zinc finger protein 574 OS=Homo sapiens OX=9606 GN=ZNF574 PE=1 SV=2	3	3.3.3.3.3.3	3	111171	106942	102680	48282.6	49032.8	46178.3	60140.5	68660.8	68113.4	2.23559	1.66844e-05
P26373	60S ribosomal protein L13 OS=Homo sapiens OX=9606 GN=RPL13 PE=1 SV=4	26	26.26.26.25.25.26	26	4.20466e+08	4.3121e+08	4.9528e+08	2.02697e+08	2.05255e+08	1.94945e+08	2.90279e+08	2.84898e+08	2.88115e+08	2.23414	0.0020878
P18085	ADP-ribosylation factor 4 OS=Homo sapiens OX=9606 GN=ARF4 PE=1 SV=3	10	9.9.10.9.9.9	6	1.17919e+07	1.12089e+07	1.30874e+07	5.77603e+06	4.66644e+06	5.7224e+06	7.08716e+06	6.87479e+06	6.85225e+06	2.23251	0.00127593
P18124	60S ribosomal protein L7 OS=Homo sapiens OX=9606 GN=RPL7 PE=1 SV=1	26	26.25.26.26.25.26	26	2.93013e+08	2.56316e+08	2.57337e+08	1.21103e+08	1.24492e+08	1.15979e+08	1.66805e+08	1.71779e+08	1.68889e+08	2.23099	0.000660121
O75182	Paired amphipathic helix protein Sin3b OS=Homo sapiens OX=9606 GN=SIN3B PE=1 SV=2	7	7.7.7.6.6.6	7	679958	479709	519598	237989	270452	244696	361327	310385	327203	2.22969	0.0100266
Q9BTW9	Tubulin-specific chaperone D OS=Homo sapiens OX=9606 GN=TBCD PE=1 SV=2	2	2.2.2.2.2.2	2	61464.4	56696	52021.9	25484	26444.5	24401.2	35238.8	33424.1	37462	2.22957	0.000800943
P51659	Peroxisomal multifunctional enzyme type 2 OS=Homo sapiens OX=9606 GN=HSD17B4 PE=1 SV=3	8	8.8.8.7.7.7	8	7.79865e+06	7.45192e+06	7.65022e+06	3.51844e+06	3.47664e+06	3.27985e+06	4.53497e+06	4.868e+06	4.86385e+06	2.2288	3.27793e-05
Q5T481	RNA-binding protein 20 OS=Homo sapiens OX=9606 GN=RBM20 PE=1 SV=3	8	8.8.8.8.8.8	8	2.10232e+06	2.08785e+06	2.15641e+06	1.01611e+06	878558	953197	1.49202e+06	1.22231e+06	1.36268e+06	2.22853	0.00177337
P08708	40S ribosomal protein S17 OS=Homo sapiens OX=9606 GN=RPS17 PE=1 SV=2	8	8.8.8.8.8.8	8	2.36046e+07	2.18976e+07	2.58656e+07	1.14877e+07	1.00915e+07	1.04676e+07	1.34857e+07	1.35123e+07	1.41823e+07	2.22699	0.000268967
P62861	40S ribosomal protein S30 OS=Homo sapiens OX=9606 GN=FAU PE=1 SV=1	6	5.6.6.5.5.5	6	4.45773e+08	4.95178e+08	4.37048e+08	2.15487e+08	1.893e+08	2.15821e+08	3.10282e+08	3.07248e+08	2.86783e+08	2.2204	0.000177735
P60866	40S ribosomal protein S20 OS=Homo sapiens OX=9606 GN=RPS20 PE=1 SV=1	3	3.3.3.3.3.3	3	1.59296e+07	1.75462e+07	1.73068e+07	7.7335e+06	7.2153e+06	7.95285e+06	1.13496e+07	1.05337e+07	1.11268e+07	2.21742	4.54112e-05
Q9P2N6	KAT8 regulatory NSL complex subunit 3 OS=Homo sapiens OX=9606 GN=KANSL3 PE=1 SV=2	3	3.3.3.3.3.3	3	372884	389342	441397	179813	192103	171089	273448	247162	302337	2.2166	0.000444034
P13693	Translationally-controlled tumor protein OS=Homo sapiens OX=9606 GN=TPT1 PE=1 SV=1	2	2.2.2.2.2.2	2	673200	638185	464916	260789	271991	269017	358528	355128	366496	2.2154	0.0200774
Q9UKV8	Protein argonaute-2 OS=Homo sapiens OX=9606 GN=AGO2 PE=1 SV=3	21	20.19.18.20.20.20	18	7.88888e+06	8.1188e+06	9.0183e+06	3.82446e+06	3.59319e+06	3.88e+06	5.05995e+06	4.99792e+06	5.12658e+06	2.21515	0.000304138
Q9BSV6	tRNA-splicing endonuclease subunit Sen34 OS=Homo sapiens OX=9606 GN=TSEN34 PE=1 SV=1	1	1.1.1.1.1.1	1	207203	172249	169026	87685.4	88466.3	71473.1	98931.6	92391.9	119505	2.21495	0.00114714
Q9BUZ4	TNF receptor-associated factor 4 OS=Homo sapiens OX=9606 GN=TRAF4 PE=1 SV=1	3	3.3.3.3.3.2	3	689732	751578	906741	344426	414166	301567	415309	422189	373928	2.21481	0.00304174
Q9UM63	Zinc finger protein PLAGL1 OS=Homo sapiens OX=9606 GN=PLAGL1 PE=1 SV=2	1	1.1.1.1.1.1	1	37148.2	48367.9	43202.3	22185.4	17110.6	18841	27627.6	26012.5	29690.3	2.21405	0.00179519
Q71UM5	40S ribosomal protein S27-like OS=Homo sapiens OX=9606 GN=RPS27L PE=1 SV=3	1	1.1.1.1.1.1	1	583694	578792	160678	79629.5	237936	280059	382544	412075	416011	2.21404	0.254699
Q5JSL3	Dedicator of cytokinesis protein 11 OS=Homo sapiens OX=9606 GN=DOCK11 PE=1 SV=2	5	5.5.5.5.5.5	5	67916.9	63949.3	78451.6	33337.3	28359	33307.3	44509.8	41865.7	39448.2	2.21379	0.000653052
P42766	60S ribosomal protein L35 OS=Homo sapiens OX=9606 GN=RPL35 PE=1 SV=2	18	18.18.18.17.18.18	18	3.25983e+09	3.11095e+09	2.91983e+09	1.42796e+09	1.38117e+09	1.3896e+09	2.07359e+09	1.98689e+09	1.9334e+09	2.21272	0.000655121
Q9NS56	E3 ubiquitin-protein ligase Topors OS=Homo sapiens OX=9606 GN=TOPORS PE=1 SV=1	1	1.1.1.1.1.-	1	107668	66586.6	98209.6	42495.7	43331.9	37384.7	65485.7	54321	21377	2.21134	0.0256326
O00767	Acyl-CoA desaturase OS=Homo sapiens OX=9606 GN=SCD PE=1 SV=2	4	4.4.4.4.4.4	4	806487	820824	919073	400991	373978	378016	462309	564162	508570	2.20851	0.000404895
P62330	ADP-ribosylation factor 6 OS=Homo sapiens OX=9606 GN=ARF6 PE=1 SV=2	1	1.1.1.1.1.1	1	216767	221694	233628	118229	84035.1	102071	117278	139824	116413	2.20839	0.0117579
O15116	U6 snRNA-associated Sm-like protein LSm1 OS=Homo sapiens OX=9606 GN=LSM1 PE=1 SV=1	2	2.2.2.2.2.2	2	300420	339061	326700	135824	154503	147238	168032	154072	188966	2.20809	0.000109148
Q5SNT2	Transmembrane protein 201 OS=Homo sapiens OX=9606 GN=TMEM201 PE=1 SV=1	4	3.3.3.2.2.3	4	345467	328802	257904	126870	150171	145425	241772	228508	224176	2.2065	0.00390655
Q9UHK0	Nuclear fragile X mental retardation-interacting protein 1 OS=Homo sapiens OX=9606 GN=NUFIP1 PE=1 SV=2	5	5.5.5.4.4.5	5	914503	681813	723750	345110	376696	330173	621141	572722	562183	2.20543	0.00568371
O15160	DNA-directed RNA polymerases I and III subunit RPAC1 OS=Homo sapiens OX=9606 GN=POLR1C PE=1 SV=1	8	8.8.8.8.8.8	8	4.99557e+06	4.63945e+06	4.84886e+06	2.19296e+06	2.0387e+06	2.33607e+06	3.0079e+06	3.1948e+06	3.18337e+06	2.20531	0.000327726
Q9NVI7	ATPase family AAA domain-containing protein 3A OS=Homo sapiens OX=9606 GN=ATAD3A PE=1 SV=2	6	6.6.6.6.5.6	6	779259	1.13451e+06	955888	462475	421956	417438	501166	548833	478834	2.20426	0.013089
Q14692	Ribosome biogenesis protein BMS1 homolog OS=Homo sapiens OX=9606 GN=BMS1 PE=1 SV=1	58	56.57.58.57.57.56	58	5.79719e+07	4.05338e+07	5.54457e+07	2.34743e+07	2.25795e+07	2.37909e+07	3.16273e+07	3.15042e+07	3.10098e+07	2.2042	0.0186961
Q86Y79	Probable peptidyl-tRNA hydrolase OS=Homo sapiens OX=9606 GN=PTRH1 PE=1 SV=1	4	4.4.4.4.4.4	4	1.66821e+06	1.47005e+06	1.48063e+06	806830	618504	670447	826725	783550	816963	2.2039	0.0028907
Q7LBR1	Charged multivesicular body protein 1b OS=Homo sapiens OX=9606 GN=CHMP1B PE=1 SV=1	2	2.2.2.2.2.2	2	670920	646411	525928	273254	274755	288472	502550	358437	449706	2.20359	0.0068733
Q8TBB5	Kelch domain-containing protein 4 OS=Homo sapiens OX=9606 GN=KLHDC4 PE=1 SV=1	4	4.4.4.4.4.4	4	1.17996e+06	787254	960375	436774	460426	431599	599274	585879	545958	2.20319	0.0194801
Q9Y2R5	28S ribosomal protein S17, mitochondrial OS=Homo sapiens OX=9606 GN=MRPS17 PE=1 SV=1	1	1.1.1.1.1.1	1	789675	795607	960682	375898	367659	412405	466918	512068	535113	2.20246	0.00147521
P00761	Trypsin OS=Sus scrofa PE=1 SV=1	8	8.8.7.8.8.8	8	1.74988e+09	1.97823e+09	1.79335e+09	8.25734e+08	8.63328e+08	8.18461e+08	1.23515e+09	1.16428e+09	1.21554e+09	2.20196	0.000516747
Q13618	Cullin-3 OS=Homo sapiens OX=9606 GN=CUL3 PE=1 SV=2	15	15.14.14.13.15.14	15	3.25844e+06	3.86733e+06	3.48875e+06	1.71369e+06	1.4972e+06	1.61571e+06	2.39304e+06	2.13032e+06	2.25219e+06	2.19917	0.000329531
Q14165	Malectin OS=Homo sapiens OX=9606 GN=MLEC PE=1 SV=1	3	3.3.3.2.3.3	3	161760	183526	249713	78997.7	109221	82453	108221	104664	100495	2.19824	0.0101543
Q6NVV1	Putative 60S ribosomal protein L13a protein RPL13AP3 OS=Homo sapiens OX=9606 GN=RPL13AP3 PE=5 SV=1	1	1.-.1.1.1.1	1	4909.27	6524.61	7249.17	2630.5	3671.61	2207.63	3921.52	3635.08	4027.24	2.19549	0.0153739
Q8N9Q2	Protein SREK1IP1 OS=Homo sapiens OX=9606 GN=SREK1IP1 PE=1 SV=1	8	8.8.8.8.8.7	8	2.32221e+07	2.63662e+07	2.79398e+07	1.15377e+07	1.0956e+07	1.28542e+07	1.69823e+07	1.58574e+07	1.66217e+07	2.19329	0.000453556
Q13907	Isopentenyl-diphosphate Delta-isomerase 1 OS=Homo sapiens OX=9606 GN=IDI1 PE=1 SV=2	6	6.6.6.6.6.6	6	2.73661e+06	3.2044e+06	3.41982e+06	1.60208e+06	1.28011e+06	1.38832e+06	1.57463e+06	1.49179e+06	1.66369e+06	2.19197	0.00108767
Q9Y619	Mitochondrial ornithine transporter 1 OS=Homo sapiens OX=9606 GN=SLC25A15 PE=1 SV=1	2	2.2.2.2.2.2	2	38195.7	43831.1	44048.5	19269.4	17595.7	20675.8	28527.5	25754.1	29993.9	2.19106	0.000287915
Q86WX3	Active regulator of SIRT1 OS=Homo sapiens OX=9606 GN=RPS19BP1 PE=1 SV=1	2	2.2.2.2.2.2	2	391836	398534	492628	145974	319647	120054	453523	340510	170631	2.19063	0.0924714
Q15843	NEDD8 OS=Homo sapiens OX=9606 GN=NEDD8 PE=1 SV=1	2	2.2.2.2.2.2	2	697292	617140	550799	327757	227009	296706	301857	243439	167717	2.19059	0.00632992
Q9HD33	39S ribosomal protein L47, mitochondrial OS=Homo sapiens OX=9606 GN=MRPL47 PE=1 SV=2	12	11.11.11.9.12.12	12	7.25219e+06	5.93401e+06	8.07105e+06	3.17832e+06	3.22813e+06	3.29953e+06	4.05588e+06	4.20758e+06	4.28348e+06	2.19012	0.0122935
Q8NBS9	Thioredoxin domain-containing protein 5 OS=Homo sapiens OX=9606 GN=TXNDC5 PE=1 SV=2	5	5.5.5.4.4.5	5	647238	740859	763228	325443	312693	344929	420361	409091	417581	2.18839	0.000695411
O95816	BAG family molecular chaperone regulator 2 OS=Homo sapiens OX=9606 GN=BAG2 PE=1 SV=1	9	7.8.8.8.8.9	9	2.21659e+06	1.87369e+06	1.94576e+06	878780	881621	998395	1.26143e+06	1.1933e+06	1.19397e+06	2.18793	0.00035403
Q9BZF9	Uveal autoantigen with coiled-coil domains and ankyrin repeats OS=Homo sapiens OX=9606 GN=UACA PE=1 SV=2	42	41.40.41.42.40.40	42	2.33053e+07	1.94008e+07	1.89597e+07	9.04049e+06	9.7053e+06	9.46977e+06	1.35047e+07	1.33367e+07	1.36445e+07	2.18553	0.00382758
O95490	Adhesion G protein-coupled receptor L2 OS=Homo sapiens OX=9606 GN=ADGRL2 PE=1 SV=2	1	1.1.1.1.1.1	1	27528.6	31147.8	33098	14150.4	18007.4	9852.93	17373.7	23094.1	21365.8	2.18454	0.0345309
Q96BY7	Autophagy-related protein 2 homolog B OS=Homo sapiens OX=9606 GN=ATG2B PE=1 SV=5	2	2.2.2.2.2.1	2	46461.3	34446.2	41128.5	18646.6	16856.8	20399.9	33755.8	35700.2	30834.5	2.18298	0.00313362
Q14315	Filamin-C OS=Homo sapiens OX=9606 GN=FLNC PE=1 SV=3	67	67.65.65.62.65.66	66	3.56021e+07	3.02932e+07	2.76786e+07	1.45463e+07	1.38514e+07	1.44682e+07	1.93976e+07	1.96536e+07	1.90616e+07	2.18295	0.00691494
P34932	Heat shock 70 kDa protein 4 OS=Homo sapiens OX=9606 GN=HSPA4 PE=1 SV=4	11	11.11.10.9.10.10	11	2.18354e+06	2.21231e+06	1.63518e+06	905895	888348	969666	1.31312e+06	1.23584e+06	1.24355e+06	2.18207	0.011564
Q8NBF2	NHL repeat-containing protein 2 OS=Homo sapiens OX=9606 GN=NHLRC2 PE=1 SV=1	3	3.3.3.3.3.3	3	363765	333426	349967	150145	176313	153543	184897	170739	192595	2.18157	0.000883214
Q86U86	Protein polybromo-1 OS=Homo sapiens OX=9606 GN=PBRM1 PE=1 SV=1	44	43.43.44.43.43.42	44	1.9424e+07	1.83135e+07	2.2222e+07	8.8041e+06	9.52435e+06	9.15704e+06	1.18984e+07	1.29357e+07	1.22852e+07	2.1815	0.00205526
Q9P003	Protein cornichon homolog 4 OS=Homo sapiens OX=9606 GN=CNIH4 PE=1 SV=1	1	1.1.1.1.1.1	1	389010	361713	389751	193125	158214	171604	290885	262305	230791	2.18088	0.00184597
Q9BTF0	THUMP domain-containing protein 2 OS=Homo sapiens OX=9606 GN=THUMPD2 PE=2 SV=2	1	1.1.1.1.1.1	1	12269.6	12211.6	10390.3	4558.29	4924.09	6513.5	10917.2	6346.49	9260.63	2.18003	0.00776886
Q92504	Zinc transporter SLC39A7 OS=Homo sapiens OX=9606 GN=SLC39A7 PE=1 SV=2	1	1.1.1.1.1.1	1	441923	460785	487112	217783	211302	209023	265153	304045	336159	2.17803	0.000254397
P62280	40S ribosomal protein S11 OS=Homo sapiens OX=9606 GN=RPS11 PE=1 SV=3	12	12.12.12.11.12.12	12	3.26965e+07	2.99731e+07	2.80404e+07	1.41826e+07	1.37994e+07	1.36706e+07	2.12831e+07	1.95662e+07	1.95371e+07	2.17777	0.00204823
O95071	E3 ubiquitin-protein ligase UBR5 OS=Homo sapiens OX=9606 GN=UBR5 PE=1 SV=2	3	2.2.3.3.3.2	3	4.91979e+06	5.12088e+06	4.69976e+06	2.22555e+06	2.28199e+06	2.26157e+06	3.05987e+06	3.31147e+06	3.24476e+06	2.1776	0.000432859
P30511	HLA class I histocompatibility antigen, alpha chain F OS=Homo sapiens OX=9606 GN=HLA-F PE=1 SV=3	1	1.1.1.1.1.1	1	15834.2	20210.1	17182.1	6599.84	9702.9	8165.11	13576.5	12554.7	10767	2.17536	0.00663429
Q5T653	39S ribosomal protein L2, mitochondrial OS=Homo sapiens OX=9606 GN=MRPL2 PE=1 SV=2	5	5.5.5.4.5.5	5	1.21176e+06	1.06137e+06	1.12182e+06	571625	517534	472543	713497	683814	706909	2.17388	0.000575661
Q92769	Histone deacetylase 2 OS=Homo sapiens OX=9606 GN=HDAC2 PE=1 SV=2	9	9.9.9.8.8.8	9	3.08644e+07	3.227e+07	2.75889e+07	1.35686e+07	1.39563e+07	1.42088e+07	1.98722e+07	1.81026e+07	1.76852e+07	2.17387	0.00197185
Q92786	Prospero homeobox protein 1 OS=Homo sapiens OX=9606 GN=PROX1 PE=1 SV=2	19	19.19.19.18.18.18	18	5.49864e+06	6.6866e+06	7.30356e+06	2.82982e+06	3.02421e+06	3.11353e+06	4.30566e+06	4.05836e+06	3.97145e+06	2.17326	0.00670682
O14545	TRAF-type zinc finger domain-containing protein 1 OS=Homo sapiens OX=9606 GN=TRAFD1 PE=1 SV=1	1	1.1.1.1.1.1	1	58233.8	73775.5	77380.2	36567.5	30856.8	29089.7	41706.2	45624.1	39618.7	2.16952	0.00281619
Q13724	Mannosyl-oligosaccharide glucosidase OS=Homo sapiens OX=9606 GN=MOGS PE=1 SV=5	2	2.2.2.2.2.2	2	63115.7	72949.7	68405.2	29007.6	36479.6	28879.9	40276.2	42495.2	48549.8	2.16676	0.00271678
P52926	High mobility group protein HMGI-C OS=Homo sapiens OX=9606 GN=HMGA2 PE=1 SV=1	3	3.3.3.2.3.2	3	238362	242993	201752	78433.3	145093	92253.6	147254	138170	133809	2.16324	0.0383869
Q13619	Cullin-4A OS=Homo sapiens OX=9606 GN=CUL4A PE=1 SV=3	2	2.2.2.2.2.2	2	219330	250866	221789	106043	106661	107219	98096.3	126286	126826	2.16297	0.00298117
Q14566	DNA replication licensing factor MCM6 OS=Homo sapiens OX=9606 GN=MCM6 PE=1 SV=1	26	26.25.26.25.26.26	26	1.34625e+07	1.22686e+07	1.25752e+07	5.9537e+06	5.51057e+06	6.27537e+06	8.3071e+06	7.80626e+06	8.11432e+06	2.15936	0.000141749
Q13268	Dehydrogenase/reductase SDR family member 2, mitochondrial OS=Homo sapiens OX=9606 GN=DHRS2 PE=1 SV=4	2	2.2.2.1.2.2	2	69419.6	72374.8	111280	42126.6	29692.2	45424.3	56779.1	66302.1	60768.1	2.15854	0.0195411
P98194	Calcium-transporting ATPase type 2C member 1 OS=Homo sapiens OX=9606 GN=ATP2C1 PE=1 SV=3	3	3.3.3.3.3.3	3	3.74944e+06	3.27489e+06	3.48759e+06	1.5785e+06	1.68758e+06	1.60689e+06	2.28281e+06	2.362e+06	2.26744e+06	2.15719	0.000425998
Q8N257	Histone H2B type 3-B OS=Homo sapiens OX=9606 GN=HIST3H2BB PE=1 SV=3	1	1.1.1.1.1.1	1	9921.36	5161.38	6673.87	2093.1	5788.15	2207.21	6127.56	5965.38	5977.35	2.15659	0.106904
P62195	26S proteasome regulatory subunit 8 OS=Homo sapiens OX=9606 GN=PSMC5 PE=1 SV=1	9	9.9.9.8.7.9	9	1.85015e+06	1.87571e+06	2.16841e+06	998153	827083	908181	1.12523e+06	1.06872e+06	1.05303e+06	2.15637	0.000504333
P68104	Elongation factor 1-alpha 1 OS=Homo sapiens OX=9606 GN=EEF1A1 PE=1 SV=1	28	28.28.28.28.27.26	14	1.55752e+08	1.57711e+08	1.47889e+08	7.02966e+07	7.19602e+07	7.17158e+07	9.72184e+07	9.62421e+07	9.62961e+07	2.15612	0.00015885
P20042	Eukaryotic translation initiation factor 2 subunit 2 OS=Homo sapiens OX=9606 GN=EIF2S2 PE=1 SV=2	17	17.17.17.17.17.17	17	1.72511e+07	1.47952e+07	1.65244e+07	7.76168e+06	7.1489e+06	7.63588e+06	1.08122e+07	1.0711e+07	1.03705e+07	2.15426	0.000566956
O00148	ATP-dependent RNA helicase DDX39A OS=Homo sapiens OX=9606 GN=DDX39A PE=1 SV=2	1	1.1.1.1.1.1	1	556208	603986	714693	306627	236361	327918	339444	307889	335394	2.1528	0.00448119
Q92481	Transcription factor AP-2-beta OS=Homo sapiens OX=9606 GN=TFAP2B PE=1 SV=2	6	6.6.6.6.6.6	6	2.16724e+06	1.60443e+06	1.2836e+06	757159	794239	797426	1.1628e+06	1.19883e+06	1.31145e+06	2.15226	0.0378185
Q9P2R3	Rabankyrin-5 OS=Homo sapiens OX=9606 GN=ANKFY1 PE=1 SV=2	4	3.3.4.4.2.4	4	183401	203223	298758	111956	96980.1	109529	103438	105253	105625	2.15214	0.0290647
Q9H267	Vacuolar protein sorting-associated protein 33B OS=Homo sapiens OX=9606 GN=VPS33B PE=1 SV=2	2	2.1.2.1.2.2	2	95279.4	92833	85962.2	44735.6	42494.8	40254.9	37923	37187.2	36004.3	2.14985	6.07568e-05
A6NIH7	Protein unc-119 homolog B OS=Homo sapiens OX=9606 GN=UNC119B PE=1 SV=1	2	2.2.2.2.2.2	2	1.27664e+06	1.02917e+06	1.05374e+06	522223	529194	513396	722184	753376	759926	2.14693	0.00722257
Q8WUD1	Ras-related protein Rab-2B OS=Homo sapiens OX=9606 GN=RAB2B PE=1 SV=1	1	1.1.1.1.1.1	1	63687.8	47012.7	48206.4	24218.4	28581.2	21220.8	28146.9	23133.9	27163.8	2.1468	0.00442368
Q68CP9	AT-rich interactive domain-containing protein 2 OS=Homo sapiens OX=9606 GN=ARID2 PE=1 SV=2	33	32.32.32.30.30.32	33	1.61999e+07	1.54947e+07	1.71694e+07	7.6091e+06	7.51769e+06	7.67307e+06	1.00126e+07	9.73652e+06	9.62632e+06	2.14317	0.00105228
Q00534	Cyclin-dependent kinase 6 OS=Homo sapiens OX=9606 GN=CDK6 PE=1 SV=1	9	9.9.9.9.9.9	9	6.12303e+06	8.57488e+06	9.06926e+06	3.77918e+06	3.6715e+06	3.64596e+06	5.20789e+06	5.07891e+06	4.79615e+06	2.14183	0.0251256
Q92993	Histone acetyltransferase KAT5 OS=Homo sapiens OX=9606 GN=KAT5 PE=1 SV=2	5	5.5.5.5.5.5	5	544647	678015	581375	305324	268880	268236	332615	350060	336219	2.14144	0.00122367
P46734	Dual specificity mitogen-activated protein kinase kinase 3 OS=Homo sapiens OX=9606 GN=MAP2K3 PE=1 SV=2	3	3.3.3.3.3.3	3	354236	344121	354040	163307	175086	153368	223270	215177	212109	2.14005	0.00151184
O95831	Apoptosis-inducing factor 1, mitochondrial OS=Homo sapiens OX=9606 GN=AIFM1 PE=1 SV=1	9	9.9.9.9.9.9	9	2.0659e+06	2.14711e+06	2.03942e+06	1.0223e+06	894766	1.01037e+06	1.3312e+06	1.20394e+06	1.35701e+06	2.1358	0.00119258
Q96K19	E3 ubiquitin-protein ligase RNF170 OS=Homo sapiens OX=9606 GN=RNF170 PE=1 SV=2	1	-.1.1.1.1.1	1	6698.94	6899.32	9599.4	3231.4	3586.87	4043.78	5545.69	7352.92	6858.5	2.13566	0.00955417
P08195	4F2 cell-surface antigen heavy chain OS=Homo sapiens OX=9606 GN=SLC3A2 PE=1 SV=3	6	6.6.6.5.5.6	6	1.53879e+06	1.60046e+06	1.34754e+06	720690	615935	764779	872552	961008	933193	2.13514	0.000966044
Q9UNZ5	Leydig cell tumor 10 kDa protein homolog OS=Homo sapiens OX=9606 GN=C19orf53 PE=1 SV=1	4	3.3.3.4.4.3	4	6.05079e+06	4.90048e+06	5.67262e+06	2.47547e+06	2.68456e+06	2.62864e+06	3.81228e+06	3.469e+06	3.97942e+06	2.13437	0.00283942
Q8WX92	Negative elongation factor B OS=Homo sapiens OX=9606 GN=NELFB PE=1 SV=1	3	3.3.3.3.3.2	3	42375.1	42567.2	30370.5	20510.4	17108.5	16425.7	25178.6	25701.9	22898.6	2.13366	0.00802588
P04920	Anion exchange protein 2 OS=Homo sapiens OX=9606 GN=SLC4A2 PE=1 SV=4	1	1.1.1.1.1.1	1	73464.1	82625.9	82602.2	38104.2	40808.4	33079.8	24640.4	24134.9	12492.5	2.13132	0.00111317
Q9H2F5	Enhancer of polycomb homolog 1 OS=Homo sapiens OX=9606 GN=EPC1 PE=1 SV=1	4	4.4.4.4.4.4	4	460497	557114	497079	253390	228628	229111	266473	293884	308732	2.12998	0.000841683
P28340	DNA polymerase delta catalytic subunit OS=Homo sapiens OX=9606 GN=POLD1 PE=1 SV=2	5	5.5.4.5.4.5	5	346376	378204	392316	185553	150916	188017	235833	228765	210003	2.12951	0.00247777
Q52LW3	Rho GTPase-activating protein 29 OS=Homo sapiens OX=9606 GN=ARHGAP29 PE=1 SV=2	5	2.3.2.4.4.5	5	7.11288e+08	8.23694e+08	7.41046e+08	3.43605e+08	3.69731e+08	3.56008e+08	5.49994e+08	5.23339e+08	5.12277e+08	2.12843	0.000714008
Q9NVC6	Mediator of RNA polymerase II transcription subunit 17 OS=Homo sapiens OX=9606 GN=MED17 PE=1 SV=2	22	21.22.22.21.21.22	22	1.71378e+07	1.3684e+07	1.16896e+07	6.72937e+06	6.80214e+06	6.44816e+06	9.46356e+06	9.09282e+06	9.13189e+06	2.12773	0.0197857
Q14008	Cytoskeleton-associated protein 5 OS=Homo sapiens OX=9606 GN=CKAP5 PE=1 SV=3	9	9.8.7.9.9.8	9	976277	955117	952134	432669	509029	415615	602568	586345	559498	2.12444	0.00598016
P13716	Delta-aminolevulinic acid dehydratase OS=Homo sapiens OX=9606 GN=ALAD PE=1 SV=1	1	1.1.-.1.1.1	1	22642.9	27949.1	23018.4	12581.2	11156.5	10959.5	14325	12467.7	11954	2.1215	0.00152692
O43633	Charged multivesicular body protein 2a OS=Homo sapiens OX=9606 GN=CHMP2A PE=1 SV=1	3	3.3.3.3.3.3	3	527793	406314	285978	199502	183975	191629	247861	267009	259724	2.1215	0.0532459
Q8IUW5	RELT-like protein 1 OS=Homo sapiens OX=9606 GN=RELL1 PE=1 SV=1	2	2.2.2.2.2.2	2	229716	194027	204741	100357	113032	83010.3	93175.5	103734	110090	2.12039	0.00450921
Q8WU58	Protein FAM222B OS=Homo sapiens OX=9606 GN=FAM222B PE=2 SV=1	2	2.2.2.1.1.2	2	109129	118140	135556	54973.3	61621.3	54564.9	78444.1	84534.5	78271	2.1198	0.00130414
O75096	Low-density lipoprotein receptor-related protein 4 OS=Homo sapiens OX=9606 GN=LRP4 PE=1 SV=4	1	1.1.1.1.1.1	1	469503	518039	491542	225332	244677	228281	304492	312231	273173	2.11815	4.31942e-05
O15131	Importin subunit alpha-6 OS=Homo sapiens OX=9606 GN=KPNA5 PE=1 SV=2	1	1.1.1.1.1.1	1	96812	76413.8	67795.7	33658.4	41216.1	39029.6	59850	56268.6	51475	2.116	0.00717525
Q9BSC4	Nucleolar protein 10 OS=Homo sapiens OX=9606 GN=NOL10 PE=1 SV=1	23	23.23.23.23.22.22	23	3.05184e+07	2.88693e+07	2.98779e+07	1.46025e+07	1.35381e+07	1.40482e+07	1.89759e+07	1.8251e+07	1.87119e+07	2.11586	2.08972e-05
Q13330	Metastasis-associated protein MTA1 OS=Homo sapiens OX=9606 GN=MTA1 PE=1 SV=2	28	28.28.27.27.26.26	26	2.13665e+07	1.92277e+07	1.83802e+07	9.20708e+06	1.02201e+07	8.45658e+06	1.21124e+07	1.17838e+07	1.21262e+07	2.11501	0.000548385
O75153	Clustered mitochondria protein homolog OS=Homo sapiens OX=9606 GN=CLUH PE=1 SV=2	3	3.2.2.2.3.2	3	303521	122600	94161.8	60220.7	134517	51468.4	87316.8	161589	86071.8	2.1132	0.202075
P11142	Heat shock cognate 71 kDa protein OS=Homo sapiens OX=9606 GN=HSPA8 PE=1 SV=1	52	51.52.51.51.52.51	46	3.37826e+08	3.21125e+08	2.93004e+08	1.42854e+08	1.60104e+08	1.47556e+08	2.0372e+08	2.06018e+08	2.07332e+08	2.11304	0.000198327
P14314	Glucosidase 2 subunit beta OS=Homo sapiens OX=9606 GN=PRKCSH PE=1 SV=2	2	2.2.1.1.2.2	2	4.79232e+06	4.82603e+06	5.4415e+06	2.12968e+06	2.70323e+06	2.29425e+06	2.48192e+06	3.18557e+06	2.7635e+06	2.11302	0.00201116
Q14558	Phosphoribosyl pyrophosphate synthase-associated protein 1 OS=Homo sapiens OX=9606 GN=PRPSAP1 PE=1 SV=2	1	1.1.1.1.1.1	1	33615	43071.6	38917.2	21252.7	14532.7	18944	24768.6	27697	24828.6	2.11228	0.00775011
Q96EK4	THAP domain-containing protein 11 OS=Homo sapiens OX=9606 GN=THAP11 PE=1 SV=2	2	2.2.2.2.2.2	2	540450	560494	526149	275278	230621	265066	307826	295560	306287	2.11046	0.00242767
Q14527	Helicase-like transcription factor OS=Homo sapiens OX=9606 GN=HLTF PE=1 SV=2	9	9.9.9.9.9.9	9	1.05487e+06	901658	795012	451758	425617	426400	595778	570249	618548	2.11044	0.00897074
Q9BXS5	AP-1 complex subunit mu-1 OS=Homo sapiens OX=9606 GN=AP1M1 PE=1 SV=3	18	18.18.18.18.18.18	18	2.00888e+07	1.83551e+07	2.00282e+07	1.00024e+07	8.88748e+06	8.82435e+06	1.16722e+07	1.22304e+07	1.16825e+07	2.10983	0.000210757
Q9NY35	Claudin domain-containing protein 1 OS=Homo sapiens OX=9606 GN=CLDND1 PE=1 SV=1	2	2.2.2.2.2.2	2	61633.9	59430.2	75384.2	32081.6	27195.4	33834.3	44939.3	50254.6	37057.1	2.10982	0.00175659
Q5JPH6	Probable glutamate--tRNA ligase, mitochondrial OS=Homo sapiens OX=9606 GN=EARS2 PE=1 SV=2	3	3.3.3.3.2.3	3	201447	240145	151626	84472.9	88352.3	108416	117040	111689	132025	2.10929	0.0153473
Q7L8L6	FAST kinase domain-containing protein 5, mitochondrial OS=Homo sapiens OX=9606 GN=FASTKD5 PE=1 SV=1	7	5.7.6.6.5.6	7	590156	617445	665457	310841	272901	304475	418792	357520	360793	2.10878	0.000172654
P07900	Heat shock protein HSP 90-alpha OS=Homo sapiens OX=9606 GN=HSP90AA1 PE=1 SV=5	19	19.19.19.17.18.19	18	1.25237e+07	1.65793e+07	1.25761e+07	6.49314e+06	6.298e+06	6.97598e+06	8.41126e+06	8.72762e+06	8.93831e+06	2.10851	0.00970783
P11021	Endoplasmic reticulum chaperone BiP OS=Homo sapiens OX=9606 GN=HSPA5 PE=1 SV=2	44	41.43.44.42.42.42	44	6.29223e+07	6.66679e+07	5.88706e+07	2.82595e+07	3.12333e+07	2.98976e+07	4.10799e+07	4.07028e+07	4.10716e+07	2.10829	0.000115821
O60568	Multifunctional procollagen lysine hydroxylase and glycosyltransferase LH3 OS=Homo sapiens OX=9606 GN=PLOD3 PE=1 SV=1	2	2.2.1.1.2.2	2	165677	149365	132368	70562.7	78141.4	63589.7	72756.4	78575.5	86676.1	2.10751	0.00110328
Q12873	Chromodomain-helicase-DNA-binding protein 3 OS=Homo sapiens OX=9606 GN=CHD3 PE=1 SV=3	34	32.34.32.32.30.30	31	1.09813e+07	1.03642e+07	1.13993e+07	5.06828e+06	5.48688e+06	4.98288e+06	6.7597e+06	7.39607e+06	6.58279e+06	2.1074	5.36124e-05
Q5SRE5	Nucleoporin NUP188 homolog OS=Homo sapiens OX=9606 GN=NUP188 PE=1 SV=1	6	6.5.5.6.6.6	6	403175	248900	308701	141938	153965	160788	134955	130515	131858	2.10377	0.0284989
Q96G61	Diphosphoinositol polyphosphate phosphohydrolase 3-beta OS=Homo sapiens OX=9606 GN=NUDT11 PE=1 SV=1	7	7.6.7.7.6.7	7	1.83893e+06	1.76545e+06	1.71793e+06	838097	809735	882455	1.27285e+06	1.20872e+06	1.27456e+06	2.10344	3.03669e-05
Q9BYG3	MKI67 FHA domain-interacting nucleolar phosphoprotein OS=Homo sapiens OX=9606 GN=NIFK PE=1 SV=1	12	12.12.12.11.11.11	12	1.13866e+07	9.76791e+06	1.07884e+07	5.24272e+06	4.80413e+06	5.15572e+06	5.98637e+06	5.67899e+06	5.71492e+06	2.10115	0.000482976
Q01105	Protein SET OS=Homo sapiens OX=9606 GN=SET PE=1 SV=3	3	3.3.1.3.3.3	3	1.96042e+06	2.45941e+06	2.4409e+06	1.09811e+06	1.23704e+06	937562	1.64492e+06	1.45805e+06	1.22642e+06	2.09634	0.00253199
Q9UBQ5	Eukaryotic translation initiation factor 3 subunit K OS=Homo sapiens OX=9606 GN=EIF3K PE=1 SV=1	1	1.1.1.1.1.1	1	73705.4	76786	63102.3	31644.8	37881.6	32373.1	44472.6	49122.5	49946	2.09612	0.000859346
Q13564	NEDD8-activating enzyme E1 regulatory subunit OS=Homo sapiens OX=9606 GN=NAE1 PE=1 SV=1	7	6.6.6.7.7.7	7	1.16168e+06	1.55939e+06	1.60106e+06	725289	707997	629497	949728	849087	869206	2.09529	0.00993782
P56545	C-terminal-binding protein 2 OS=Homo sapiens OX=9606 GN=CTBP2 PE=1 SV=1	11	10.11.11.11.10.11	11	7.35116e+06	7.22818e+06	6.76143e+06	3.69101e+06	3.30714e+06	3.19751e+06	4.59617e+06	4.30946e+06	4.36868e+06	2.09312	0.000446232
P51648	Aldehyde dehydrogenase family 3 member A2 OS=Homo sapiens OX=9606 GN=ALDH3A2 PE=1 SV=1	2	2.2.2.2.2.2	2	30555.7	38721.8	32608	17458.4	14766.1	16504.5	25202.3	19818.1	20921.8	2.09086	0.00168549
O75525	KH domain-containing, RNA-binding, signal transduction-associated protein 3 OS=Homo sapiens OX=9606 GN=KHDRBS3 PE=1 SV=1	7	7.7.7.7.7.7	7	3.12243e+06	3.0708e+06	2.53401e+06	1.36429e+06	1.45587e+06	1.35472e+06	1.71106e+06	1.75471e+06	1.79723e+06	2.09042	0.00432475
Q86X76	Deaminated glutathione amidase OS=Homo sapiens OX=9606 GN=NIT1 PE=1 SV=2	1	1.1.1.1.1.1	1	52669	63427.3	33479.3	25536.3	19797.9	26231.1	29714.9	38167.9	34261.8	2.09006	0.0462978
Q5VZ89	DENN domain-containing protein 4C OS=Homo sapiens OX=9606 GN=DENND4C PE=1 SV=3	3	2.3.3.3.3.3	3	213157	228108	209479	104524	97569.6	109430	141215	139459	143024	2.0889	9.52724e-05
P07954	Fumarate hydratase, mitochondrial OS=Homo sapiens OX=9606 GN=FH PE=1 SV=3	4	4.4.4.4.3.3	4	757594	825021	846670	411049	388608	365139	560986	520601	540315	2.08559	0.000105703
P42677	40S ribosomal protein S27 OS=Homo sapiens OX=9606 GN=RPS27 PE=1 SV=3	4	4.4.4.4.4.3	2	6.04317e+06	5.10161e+06	5.17095e+06	2.70241e+06	2.78803e+06	2.33458e+06	3.73157e+06	3.78061e+06	3.36759e+06	2.08507	0.000677819
Q6NSJ2	Pleckstrin homology-like domain family B member 3 OS=Homo sapiens OX=9606 GN=PHLDB3 PE=2 SV=3	3	3.3.3.3.3.3	3	181970	200853	218006	102061	94589.2	91548.6	138697	124330	120125	2.08477	0.000756648
P46779	60S ribosomal protein L28 OS=Homo sapiens OX=9606 GN=RPL28 PE=1 SV=3	11	11.11.11.11.11.11	11	4.62209e+07	4.5183e+07	5.07111e+07	2.306e+07	2.44107e+07	2.07405e+07	3.0913e+07	3.08734e+07	2.95335e+07	2.08346	0.000390654
P61106	Ras-related protein Rab-14 OS=Homo sapiens OX=9606 GN=RAB14 PE=1 SV=4	3	2.2.3.3.2.2	3	292249	312129	299225	117609	146006	170227	257175	206574	239359	2.08279	0.0175886
Q8IY63	Angiomotin-like protein 1 OS=Homo sapiens OX=9606 GN=AMOTL1 PE=1 SV=1	28	28.27.28.28.28.28	28	9.30763e+06	1.04442e+07	9.91013e+06	5.00479e+06	4.7252e+06	4.51552e+06	6.44235e+06	6.56887e+06	6.0307e+06	2.0822	8.7835e-05
P14618	Pyruvate kinase PKM OS=Homo sapiens OX=9606 GN=PKM PE=1 SV=4	25	25.25.24.25.25.25	25	3.23741e+07	2.86078e+07	2.09881e+07	1.15466e+07	1.3522e+07	1.43385e+07	1.67135e+07	1.68897e+07	1.70678e+07	2.08008	0.0160978
Q8TBP0	TBC1 domain family member 16 OS=Homo sapiens OX=9606 GN=TBC1D16 PE=2 SV=1	1	1.1.1.1.1.1	1	35058.3	37790.7	40010.9	19657.6	16928.9	17764.2	29521.4	20572.7	25001.7	2.07651	0.000261005
Q06413	Myocyte-specific enhancer factor 2C OS=Homo sapiens OX=9606 GN=MEF2C PE=1 SV=1	2	2.2.2.2.2.2	2	891298	932986	920284	427705	406632	487571	727388	692174	617122	2.07622	0.00357132
P07477	Trypsin-1 OS=Homo sapiens OX=9606 GN=PRSS1 PE=1 SV=1	2	2.2.2.2.2.2	2	3.82062e+07	4.02702e+07	3.79461e+07	1.95623e+07	1.90898e+07	1.74528e+07	2.33696e+07	2.48656e+07	2.59719e+07	2.07509	0.0002922
P48681	Nestin OS=Homo sapiens OX=9606 GN=NES PE=1 SV=2	71	71.70.71.69.70.67	71	1.10865e+08	1.0764e+08	1.25318e+08	6.2822e+07	5.48957e+07	4.8087e+07	7.45724e+07	7.42185e+07	7.40848e+07	2.07366	0.00275852
Q15814	Tubulin-specific chaperone C OS=Homo sapiens OX=9606 GN=TBCC PE=1 SV=2	4	4.4.3.4.4.4	4	911810	859960	977448	440469	460981	425315	692444	607461	622672	2.07212	0.000235687
Q9H9Y2	Ribosome production factor 1 OS=Homo sapiens OX=9606 GN=RPF1 PE=1 SV=2	3	3.3.3.3.3.3	3	1.18022e+06	974860	1.07164e+06	496732	583604	477192	600394	640218	672759	2.07169	0.000959848
P55197	Protein AF-10 OS=Homo sapiens OX=9606 GN=MLLT10 PE=1 SV=2	4	4.3.3.4.3.3	4	646019	555594	572146	274525	299358	282788	426338	391067	420130	2.07053	0.000683678
Q96MF2	SH3 and cysteine-rich domain-containing protein 3 OS=Homo sapiens OX=9606 GN=STAC3 PE=1 SV=1	6	6.6.6.6.6.6	6	587466	433757	359316	281150	199439	186453	346670	305474	294812	2.06964	0.0199902
Q9H9G7	Protein argonaute-3 OS=Homo sapiens OX=9606 GN=AGO3 PE=1 SV=2	8	8.8.8.7.7.8	6	2.10451e+06	2.34001e+06	2.35487e+06	1.12754e+06	1.07494e+06	1.08513e+06	1.45094e+06	1.53879e+06	1.4829e+06	2.06819	0.000746224
P52434	DNA-directed RNA polymerases I, II, and III subunit RPABC3 OS=Homo sapiens OX=9606 GN=POLR2H PE=1 SV=4	6	5.5.5.6.4.5	6	3.24773e+06	2.80822e+06	2.90817e+06	1.52888e+06	1.45139e+06	1.35413e+06	1.75288e+06	1.94508e+06	1.84699e+06	2.06813	0.000271236
Q13547	Histone deacetylase 1 OS=Homo sapiens OX=9606 GN=HDAC1 PE=1 SV=1	17	17.17.17.17.17.17	10	4.33784e+07	4.03383e+07	3.89705e+07	1.80385e+07	2.1e+07	2.03467e+07	2.60359e+07	2.63083e+07	2.67914e+07	2.06595	0.000420628
P40818	Ubiquitin carboxyl-terminal hydrolase 8 OS=Homo sapiens OX=9606 GN=USP8 PE=1 SV=1	3	3.3.3.3.3.3	3	366880	277399	330036	157750	159151	154975	250719	205730	182304	2.06477	0.0120366
Q9Y6D5	Brefeldin A-inhibited guanine nucleotide-exchange protein 2 OS=Homo sapiens OX=9606 GN=ARFGEF2 PE=1 SV=3	2	1.1.1.1.2.1	2	11459.4	16892.9	16743.6	6389.49	5767.19	9710.47	10326.3	8067.24	8911.63	2.06227	0.0247033
Q3V6T2	Girdin OS=Homo sapiens OX=9606 GN=CCDC88A PE=1 SV=2	6	4.5.4.5.5.6	6	3.92905e+08	4.54226e+08	4.23315e+08	2.13978e+08	1.8091e+08	2.21286e+08	3.03462e+08	2.82421e+08	2.66585e+08	2.06183	0.00120254
Q5VT25	Serine/threonine-protein kinase MRCK alpha OS=Homo sapiens OX=9606 GN=CDC42BPA PE=1 SV=1	8	8.7.7.8.8.8	8	4.95662e+06	4.10619e+06	4.45438e+06	2.33726e+06	2.08348e+06	2.13576e+06	2.28865e+06	2.2787e+06	2.24348e+06	2.06165	0.00084688
P39880	Homeobox protein cut-like 1 OS=Homo sapiens OX=9606 GN=CUX1 PE=1 SV=3	32	31.32.32.18.16.20	13	2.11295e+07	2.27547e+07	2.22502e+07	1.08262e+07	1.11672e+07	1.01162e+07	1.44901e+07	1.5157e+07	1.4343e+07	2.05965	6.68303e-05
P62258	14-3-3 protein epsilon OS=Homo sapiens OX=9606 GN=YWHAE PE=1 SV=1	8	8.8.8.8.8.8	8	4.36891e+06	4.06833e+06	3.3429e+06	1.91152e+06	1.92094e+06	1.88816e+06	2.65685e+06	2.62385e+06	2.6201e+06	2.05924	0.0120029
Q9Y4A5	Transformation/transcription domain-associated protein OS=Homo sapiens OX=9606 GN=TRRAP PE=1 SV=3	17	16.16.16.11.13.15	17	871949	800912	1.03814e+06	431603	424448	460709	515631	568872	525195	2.05884	0.0065437
Q9UQE7	Structural maintenance of chromosomes protein 3 OS=Homo sapiens OX=9606 GN=SMC3 PE=1 SV=2	28	25.27.27.24.25.26	28	5.39922e+06	5.50791e+06	5.98632e+06	2.70174e+06	2.70981e+06	2.79925e+06	3.785e+06	3.80856e+06	3.76375e+06	2.05747	0.000660017
Q8NBJ5	Procollagen galactosyltransferase 1 OS=Homo sapiens OX=9606 GN=COLGALT1 PE=1 SV=1	4	4.4.4.3.4.4	4	541359	485700	342158	186785	278519	200824	288586	293339	257470	2.05549	0.0183652
Q9Y696	Chloride intracellular channel protein 4 OS=Homo sapiens OX=9606 GN=CLIC4 PE=1 SV=4	8	8.8.7.8.8.8	8	4.44071e+06	4.56417e+06	3.91184e+06	2.28748e+06	1.91287e+06	2.09426e+06	2.68122e+06	2.78922e+06	2.63075e+06	2.05203	0.000528594
Q969Q0	60S ribosomal protein L36a-like OS=Homo sapiens OX=9606 GN=RPL36AL PE=1 SV=3	3	3.3.3.3.3.3	3	6.33278e+07	7.54561e+07	6.12587e+07	3.40307e+07	3.04489e+07	3.30435e+07	4.0291e+07	4.39883e+07	4.49879e+07	2.05123	0.00226686
Q92782	Zinc finger protein neuro-d4 OS=Homo sapiens OX=9606 GN=DPF1 PE=1 SV=2	7	7.7.7.7.7.6	7	5.47497e+06	4.96259e+06	5.69341e+06	2.72382e+06	2.44094e+06	2.71103e+06	3.55386e+06	3.68446e+06	3.81272e+06	2.04817	0.000211702
P43246	DNA mismatch repair protein Msh2 OS=Homo sapiens OX=9606 GN=MSH2 PE=1 SV=1	25	25.25.25.24.24.23	25	7.30832e+06	7.42611e+06	7.30828e+06	3.80131e+06	3.43787e+06	3.52412e+06	5.25406e+06	5.07029e+06	4.80328e+06	2.04795	0.00133967
Q02543	60S ribosomal protein L18a OS=Homo sapiens OX=9606 GN=RPL18A PE=1 SV=2	17	17.17.15.17.17.17	17	2.03173e+08	1.81848e+08	1.98224e+08	1.0442e+08	9.22512e+07	8.81922e+07	1.10334e+08	1.19533e+08	1.20441e+08	2.04746	0.000619076
P43307	Translocon-associated protein subunit alpha OS=Homo sapiens OX=9606 GN=SSR1 PE=1 SV=3	3	3.3.3.3.3.3	3	2.64367e+06	2.0174e+06	2.19755e+06	1.24128e+06	1.03142e+06	1.07735e+06	1.50601e+06	1.63575e+06	1.27564e+06	2.04732	0.00281015
O75962	Triple functional domain protein OS=Homo sapiens OX=9606 GN=TRIO PE=1 SV=2	7	6.7.7.5.5.6	6	165833	206753	178792	93799.8	76247.3	99330.7	198018	205295	183119	2.04686	0.00262952
Q9Y261	Hepatocyte nuclear factor 3-beta OS=Homo sapiens OX=9606 GN=FOXA2 PE=1 SV=1	1	1.1.1.1.1.-	1	292778	289432	199614	109491	160114	112453	161115	146765	204684	2.04635	0.0151108
P20930	Filaggrin OS=Homo sapiens OX=9606 GN=FLG PE=1 SV=3	1	1.1.1.1.1.1	1	28113.1	27239.8	17838.5	5101.18	14777.1	15897.4	18559.4	15501.2	17334.9	2.04584	0.145676
O95433	Activator of 90 kDa heat shock protein ATPase homolog 1 OS=Homo sapiens OX=9606 GN=AHSA1 PE=1 SV=1	15	14.15.15.15.15.13	15	1.30444e+07	1.24955e+07	1.38594e+07	7.08517e+06	6.15061e+06	6.03285e+06	8.50268e+06	8.02452e+06	8.40009e+06	2.04473	0.000802475
P52789	Hexokinase-2 OS=Homo sapiens OX=9606 GN=HK2 PE=1 SV=2	5	4.4.4.4.4.4	2	643021	704234	636869	285935	332933	351578	498252	543749	504442	2.04455	0.00194377
Q96K37	Solute carrier family 35 member E1 OS=Homo sapiens OX=9606 GN=SLC35E1 PE=1 SV=2	1	1.1.1.1.1.1	1	42457.4	22137.9	44758.6	16754	15324.2	21464.7	24417.7	25417.5	40644.9	2.04236	0.0785229
Q8NI51	Transcriptional repressor CTCFL OS=Homo sapiens OX=9606 GN=CTCFL PE=1 SV=2	2	2.2.2.2.2.2	2	348923	368749	457473	147752	183592	244409	316459	231852	280649	2.04106	0.0201548
Q12923	Tyrosine-protein phosphatase non-receptor type 13 OS=Homo sapiens OX=9606 GN=PTPN13 PE=1 SV=2	2	2.2.2.1.1.1	2	25801.6	21226.7	21720.8	9719.21	9288.14	14724	16212.1	12039.6	13679.7	2.03814	0.024588
P62987	Ubiquitin-60S ribosomal protein L40 OS=Homo sapiens OX=9606 GN=UBA52 PE=1 SV=2	2	2.2.2.2.2.1	2	54834.4	83901.3	23645.9	32941.7	21671.1	25097.5	32158.5	28965.4	19295.1	2.03715	0.242821
O00506	Serine/threonine-protein kinase 25 OS=Homo sapiens OX=9606 GN=STK25 PE=1 SV=1	2	2.2.2.2.2.2	2	631243	659473	566623	256796	363958	292862	431899	392277	455002	2.03296	0.00970617
P62241	40S ribosomal protein S8 OS=Homo sapiens OX=9606 GN=RPS8 PE=1 SV=2	19	19.19.18.19.19.18	19	1.22876e+09	1.12514e+09	1.22567e+09	5.8245e+08	6.03243e+08	5.77119e+08	7.80445e+08	7.62283e+08	7.38582e+08	2.0306	0.000293981
P0DMV8	Heat shock 70 kDa protein 1A OS=Homo sapiens OX=9606 GN=HSPA1A PE=1 SV=1	32	32.32.32.32.30.32	32	3.29002e+07	3.0215e+07	2.77051e+07	1.46631e+07	1.57496e+07	1.4324e+07	1.86157e+07	1.86431e+07	1.87926e+07	2.0301	0.000841166
P02666	Beta-casein OS=Bos taurus GN=CSN2 PE=1 SV=2	5	5.5.5.5.5.5	5	1.82248e+07	1.27964e+07	1.88178e+07	5.61845e+06	1.12383e+07	7.71343e+06	1.11121e+07	1.00631e+07	1.08062e+07	2.02843	0.0458738
Q96JB3	Hypermethylated in cancer 2 protein OS=Homo sapiens OX=9606 GN=HIC2 PE=1 SV=2	2	2.2.2.2.2.2	2	663517	506475	499238	284790	275523	263861	340043	325931	356530	2.02534	0.0133586
Q5K651	Sterile alpha motif domain-containing protein 9 OS=Homo sapiens OX=9606 GN=SAMD9 PE=1 SV=1	3	3.3.3.3.3.3	3	5.09714e+06	4.587e+06	5.44673e+06	2.75286e+06	2.76483e+06	1.96115e+06	3.3186e+06	2.65189e+06	3.71763e+06	2.02315	0.0132658
Q7Z3U7	Protein MON2 homolog OS=Homo sapiens OX=9606 GN=MON2 PE=1 SV=3	3	3.3.3.3.3.3	3	438029	366354	368896	208309	183165	188771	239697	270387	248211	2.02204	0.00110065
P15880	40S ribosomal protein S2 OS=Homo sapiens OX=9606 GN=RPS2 PE=1 SV=2	12	12.12.12.12.12.12	12	3.03808e+07	3.22182e+07	3.51857e+07	1.58512e+07	1.67252e+07	1.59143e+07	2.0876e+07	2.22983e+07	2.05007e+07	2.01656	0.00121211
P62701	40S ribosomal protein S4, X isoform OS=Homo sapiens OX=9606 GN=RPS4X PE=1 SV=2	26	26.26.26.26.26.26	26	1.44112e+08	1.21053e+08	1.31366e+08	6.39547e+07	6.70064e+07	6.57322e+07	8.47958e+07	8.52909e+07	8.35798e+07	2.01598	0.00319569
Q96AC1	Fermitin family homolog 2 OS=Homo sapiens OX=9606 GN=FERMT2 PE=1 SV=1	25	25.25.24.24.25.25	25	2.00785e+07	1.92826e+07	2.09322e+07	1.05153e+07	9.798e+06	9.60106e+06	1.24929e+07	1.2611e+07	1.24675e+07	2.01553	5.0333e-05
Q06587	E3 ubiquitin-protein ligase RING1 OS=Homo sapiens OX=9606 GN=RING1 PE=1 SV=2	4	4.4.4.4.4.4	4	3.02996e+06	2.58138e+06	2.57661e+06	1.27003e+06	1.52187e+06	1.27398e+06	1.67045e+06	1.87765e+06	1.68841e+06	2.01382	0.00100323
P60891	Ribose-phosphate pyrophosphokinase 1 OS=Homo sapiens OX=9606 GN=PRPS1 PE=1 SV=2	7	7.7.7.7.6.7	7	1.96528e+06	1.78179e+06	1.61714e+06	900926	804904	957924	1.1181e+06	1.16171e+06	1.20474e+06	2.01377	0.00080795
Q15283	Ras GTPase-activating protein 2 OS=Homo sapiens OX=9606 GN=RASA2 PE=1 SV=3	4	4.4.4.4.4.4	3	509537	513000	420358	256506	220674	239602	343646	313028	315045	2.01302	0.00163053
O95396	Adenylyltransferase and sulfurtransferase MOCS3 OS=Homo sapiens OX=9606 GN=MOCS3 PE=1 SV=1	1	1.1.1.1.-.1	1	66990.1	83050.5	81267.6	36729.2	38227.8	39983.6	48710.7	43779.9	47731.5	2.01241	0.00488022
Q96JM2	Zinc finger protein 462 OS=Homo sapiens OX=9606 GN=ZNF462 PE=1 SV=3	10	10.10.9.10.10.10	10	1.32761e+06	1.08396e+06	926238	532469	550969	577658	745528	787073	685136	2.00941	0.0181678
Q5VZP5	Inactive dual specificity phosphatase 27 OS=Homo sapiens OX=9606 GN=DUSP27 PE=2 SV=1	5	5.5.5.4.5.5	5	196004	188444	192215	100273	98553.3	88163.8	114139	113073	113903	2.00935	0.00183056
P19784	Casein kinase II subunit alpha' OS=Homo sapiens OX=9606 GN=CSNK2A2 PE=1 SV=1	20	20.20.20.20.20.20	20	5.14091e+07	3.51259e+07	3.64918e+07	2.14157e+07	2.01388e+07	1.96747e+07	2.60811e+07	2.56653e+07	2.73552e+07	2.00928	0.0258914
P51610	Host cell factor 1 OS=Homo sapiens OX=9606 GN=HCFC1 PE=1 SV=2	36	35.35.36.36.35.36	34	4.99087e+07	4.9251e+07	4.53334e+07	2.44611e+07	2.47503e+07	2.27045e+07	3.09754e+07	3.25999e+07	3.21969e+07	2.00919	7.18216e-05
P83881	60S ribosomal protein L36a OS=Homo sapiens OX=9606 GN=RPL36A PE=1 SV=2	15	15.15.15.15.14.14	4	3.08638e+08	3.27069e+08	3.04698e+08	1.65129e+08	1.42138e+08	1.61062e+08	2.16032e+08	2.15769e+08	2.0932e+08	2.008	0.00112215
O60292	Signal-induced proliferation-associated 1-like protein 3 OS=Homo sapiens OX=9606 GN=SIPA1L3 PE=1 SV=3	4	3.3.3.4.4.3	4	264139	292937	245327	155925	122934	121900	222316	226098	119786	2.00221	0.0034543
Q86TB9	Protein PAT1 homolog 1 OS=Homo sapiens OX=9606 GN=PATL1 PE=1 SV=2	10	9.10.10.10.10.10	10	3.28195e+06	3.85742e+06	3.43781e+06	1.71645e+06	1.65953e+06	1.90693e+06	2.18008e+06	2.02213e+06	2.05269e+06	2.00215	0.00044552
Q6P1J9	Parafibromin OS=Homo sapiens OX=9606 GN=CDC73 PE=1 SV=1	35	14.20.20.35.35.35	35	3.44852e+08	3.18944e+08	3.64612e+08	1.66902e+08	1.74444e+08	1.74615e+08	2.45927e+08	2.27652e+08	2.38048e+08	1.99318	0.00109467
P04049	RAF proto-oncogene serine/threonine-protein kinase OS=Homo sapiens OX=9606 GN=RAF1 PE=1 SV=1	11	11.10.11.11.11.11	8	2.70966e+06	2.976e+06	2.91978e+06	1.53148e+06	1.52718e+06	1.26724e+06	1.79358e+06	1.99303e+06	1.85088e+06	1.98928	0.00282139
Q13613	Myotubularin-related protein 1 OS=Homo sapiens OX=9606 GN=MTMR1 PE=1 SV=4	5	5.5.5.5.5.5	5	495313	515482	457619	259710	235986	243134	342105	319681	315275	1.98749	0.000142417
Q9P2D1	Chromodomain-helicase-DNA-binding protein 7 OS=Homo sapiens OX=9606 GN=CHD7 PE=1 SV=3	105	102.104.104.102.100.100	87	8.33282e+07	9.04902e+07	8.84991e+07	4.26239e+07	4.52638e+07	4.41961e+07	5.70066e+07	5.67637e+07	5.7337e+07	1.98599	5.04543e-05
O43933	Peroxisome biogenesis factor 1 OS=Homo sapiens OX=9606 GN=PEX1 PE=1 SV=1	1	1.1.1.1.1.1	1	30246.2	30245.7	31273.4	16827.5	14582.1	14853.4	19073.3	21111.2	20866.6	1.98355	0.00276607
Q3KQV9	UDP-N-acetylhexosamine pyrophosphorylase-like protein 1 OS=Homo sapiens OX=9606 GN=UAP1L1 PE=1 SV=2	4	4.4.3.3.3.4	4	551228	537300	470746	260123	238335	288343	296683	303134	299504	1.98179	0.000794296
Q9NRG9	Aladin OS=Homo sapiens OX=9606 GN=AAAS PE=1 SV=1	1	1.1.1.1.1.1	1	29708.5	33884.8	37508.6	15977.6	20031.8	15052.7	25805.7	22620.6	24101.1	1.97998	0.00411728
Q8NFG4	Folliculin OS=Homo sapiens OX=9606 GN=FLCN PE=1 SV=1	2	2.2.2.2.2.2	2	39855.8	35338.2	30331.5	17835.4	16870.1	18590.8	26216.9	22777.3	22691.1	1.97998	0.00748383
P21817	Ryanodine receptor 1 OS=Homo sapiens OX=9606 GN=RYR1 PE=1 SV=3	3	3.3.3.3.3.3	3	238620	229784	222441	121467	138748	88856.9	173848	147610	183004	1.97909	0.031397
Q99832	T-complex protein 1 subunit eta OS=Homo sapiens OX=9606 GN=CCT7 PE=1 SV=2	12	12.12.12.11.10.10	12	2.89862e+06	3.53306e+06	3.23226e+06	1.79435e+06	1.9353e+06	1.15701e+06	2.0617e+06	2.01576e+06	2.13481e+06	1.97761	0.0363088
P57088	Transmembrane protein 33 OS=Homo sapiens OX=9606 GN=TMEM33 PE=1 SV=2	2	1.2.2.2.2.2	2	529638	434970	676900	268019	292177	270092	320683	379404	386237	1.97703	0.0302895
Q8WXS8	A disintegrin and metalloproteinase with thrombospondin motifs 14 OS=Homo sapiens OX=9606 GN=ADAMTS14 PE=2 SV=2	2	1.-.1.1.1.1	2	15874.2	23215.1	25497.4	10157.1	13019.6	9573.04	231490	202973	203317	1.97213	0.023955
Q96E39	RNA binding motif protein, X-linked-like-1 OS=Homo sapiens OX=9606 GN=RBMXL1 PE=1 SV=1	5	5.5.5.5.5.5	5	1.34778e+06	1.67667e+06	896564	640044	912557	436510	969719	902189	859502	1.97124	0.0711988
P68402	Platelet-activating factor acetylhydrolase IB subunit beta OS=Homo sapiens OX=9606 GN=PAFAH1B2 PE=1 SV=1	2	2.2.2.2.2.2	2	379542	324342	169546	145737	138727	158988	168839	153313	167086	1.96961	0.123781
Q8NEB9	Phosphatidylinositol 3-kinase catalytic subunit type 3 OS=Homo sapiens OX=9606 GN=PIK3C3 PE=1 SV=1	3	3.3.3.3.3.3	3	416019	428885	395371	212724	229279	187732	275146	227489	276129	1.96952	0.00291509
Q9Y3A5	Ribosome maturation protein SBDS OS=Homo sapiens OX=9606 GN=SBDS PE=1 SV=4	5	5.4.5.5.5.5	5	1.80468e+06	1.31887e+06	1.48521e+06	886774	711167	742260	1.17238e+06	1.04783e+06	1.01766e+06	1.96938	0.00524503
Q5BKZ1	DBIRD complex subunit ZNF326 OS=Homo sapiens OX=9606 GN=ZNF326 PE=1 SV=2	7	6.7.7.7.7.7	7	639800	679713	682410	298214	420692	300695	466775	405648	486810	1.96344	0.0230549
Q96EE3	Nucleoporin SEH1 OS=Homo sapiens OX=9606 GN=SEH1L PE=1 SV=3	6	6.6.6.6.6.6	6	1.31827e+06	1.43724e+06	1.32805e+06	679413	686935	713928	915172	844975	978518	1.96299	0.00018517
P41227	N-alpha-acetyltransferase 10 OS=Homo sapiens OX=9606 GN=NAA10 PE=1 SV=1	6	6.6.6.6.6.6	6	3.03979e+06	3.47616e+06	2.8617e+06	1.66905e+06	1.56231e+06	1.55172e+06	2.0487e+06	2.17867e+06	2.08034e+06	1.96059	0.00294872
Q9BPW8	Protein NipSnap homolog 1 OS=Homo sapiens OX=9606 GN=NIPSNAP1 PE=1 SV=1	3	3.3.2.3.2.3	3	560367	870241	744515	350205	430161	330187	471309	369144	369287	1.95859	0.0176727
Q6UB99	Ankyrin repeat domain-containing protein 11 OS=Homo sapiens OX=9606 GN=ANKRD11 PE=1 SV=3	45	44.45.45.43.42.43	44	1.95339e+07	1.64383e+07	1.91949e+07	9.62545e+06	8.26003e+06	1.02826e+07	1.22681e+07	1.23304e+07	1.25271e+07	1.9585	0.00153421
P55291	Cadherin-15 OS=Homo sapiens OX=9606 GN=CDH15 PE=1 SV=1	2	2.2.2.2.2.2	2	156054	194826	180820	67535.2	118557	85420.7	135114	130105	183388	1.95829	0.036807
O95503	Chromobox protein homolog 6 OS=Homo sapiens OX=9606 GN=CBX6 PE=1 SV=1	2	1.2.2.2.-.2	2	123305	87798.4	163019	61783.2	58346	71158.4	91889.1	63037.9	83309.8	1.95581	0.0576541
Q03989	AT-rich interactive domain-containing protein 5A OS=Homo sapiens OX=9606 GN=ARID5A PE=1 SV=2	2	2.2.2.1.2.-	2	69996.7	60861.5	81160.7	30248	40920.5	37290.5	46723.8	53974.5	48659.3	1.95483	0.0054095
P49593	Protein phosphatase 1F OS=Homo sapiens OX=9606 GN=PPM1F PE=1 SV=3	5	5.5.5.4.5.5	5	679103	685826	750562	366599	367513	348085	504782	489376	520175	1.95481	0.000271516
Q9UKT7	F-box/LRR-repeat protein 3 OS=Homo sapiens OX=9606 GN=FBXL3 PE=1 SV=1	2	1.1.2.2.2.2	2	28104.6	32877.2	27848.6	16882.4	12859.9	15706.6	24707.6	28796.3	21713.6	1.95451	0.00383559
O60566	Mitotic checkpoint serine/threonine-protein kinase BUB1 beta OS=Homo sapiens OX=9606 GN=BUB1B PE=1 SV=3	8	8.8.8.7.8.7	8	1.79828e+06	1.7481e+06	1.40039e+06	834497	820606	877620	954123	1.00363e+06	1.10976e+06	1.95314	0.0102009
Q8IY37	Probable ATP-dependent RNA helicase DHX37 OS=Homo sapiens OX=9606 GN=DHX37 PE=1 SV=1	22	21.22.22.21.20.22	22	8.24464e+06	8.53113e+06	1.02982e+07	4.63648e+06	4.5657e+06	4.67289e+06	6.00563e+06	6.19477e+06	5.89188e+06	1.95127	0.0101291
P09543	2',3'-cyclic-nucleotide 3'-phosphodiesterase OS=Homo sapiens OX=9606 GN=CNP PE=1 SV=2	11	11.11.11.10.10.10	11	3.971e+06	4.10838e+06	3.74491e+06	2.14874e+06	2.09155e+06	1.82007e+06	2.51499e+06	2.40522e+06	2.39067e+06	1.95109	0.0013399
Q9Y5U2	Protein TSSC4 OS=Homo sapiens OX=9606 GN=TSSC4 PE=1 SV=3	5	5.5.5.5.4.5	5	2.47776e+06	1.99971e+06	1.98185e+06	1.09295e+06	1.13488e+06	1.0833e+06	1.66859e+06	1.4088e+06	1.61983e+06	1.9508	0.00977992
Q9UN70	Protocadherin gamma-C3 OS=Homo sapiens OX=9606 GN=PCDHGC3 PE=1 SV=1	5	5.5.5.4.5.3	3	420012	495415	468079	115492	354522	239485	369953	297058	343360	1.94998	0.142471
Q14789	Golgin subfamily B member 1 OS=Homo sapiens OX=9606 GN=GOLGB1 PE=1 SV=2	2	2.2.2.2.2.2	2	83197.1	67392.6	66227.3	41635.4	38171.2	31417.1	40915.7	36640.6	46801.2	1.94938	0.00401331
O43379	WD repeat-containing protein 62 OS=Homo sapiens OX=9606 GN=WDR62 PE=1 SV=4	2	2.1.2.2.2.2	2	161001	161284	168864	65393.1	96508.8	90289.8	19275.5	21297.6	16548.4	1.94753	0.0281218
P08559	Pyruvate dehydrogenase E1 component subunit alpha, somatic form, mitochondrial OS=Homo sapiens OX=9606 GN=PDHA1 PE=1 SV=3	1	1.1.1.1.1.1	1	157813	165691	143428	76740.9	68982.2	94175.7	107582	116948	100613	1.94637	0.00825841
Q9BVQ7	Spermatogenesis-associated protein 5-like protein 1 OS=Homo sapiens OX=9606 GN=SPATA5L1 PE=1 SV=2	2	2.2.2.2.2.2	2	44693.6	41108.6	39584.2	21668.6	17966.9	24873.3	26625.4	24750	26283.4	1.94371	0.0110181
O14529	Homeobox protein cut-like 2 OS=Homo sapiens OX=9606 GN=CUX2 PE=1 SV=4	1	1.1.1.1.1.1	1	15882.3	22992.1	29305.8	9355.6	16677.1	9054.06	18550.1	17708.2	15911.3	1.94319	0.0652485
O43847	Nardilysin OS=Homo sapiens OX=9606 GN=NRDC PE=1 SV=3	3	3.3.3.3.3.3	3	122382	126593	140038	76384.5	54712	69130.6	61159.6	75992.6	71711.2	1.94286	0.0115996
P54098	DNA polymerase subunit gamma-1 OS=Homo sapiens OX=9606 GN=POLG PE=1 SV=1	2	1.1.2.2.2.2	2	86979.8	83264.4	88505.7	49956.4	39998.5	43331.8	49591.2	48596.9	56274.1	1.9413	0.00611861
Q6K0P9	Pyrin and HIN domain-containing protein 1 OS=Homo sapiens OX=9606 GN=PYHIN1 PE=1 SV=1	1	1.1.1.1.1.1	1	3775.41	4109.04	8142.71	1932.55	3794.15	2539.57	2524.94	3105.09	3699.03	1.93886	0.113768
Q9UQR1	Zinc finger protein 148 OS=Homo sapiens OX=9606 GN=ZNF148 PE=1 SV=2	15	15.15.15.15.14.14	15	4.79376e+06	5.13922e+06	4.7799e+06	2.29627e+06	2.89008e+06	2.40256e+06	3.58593e+06	3.43744e+06	3.40323e+06	1.93874	0.00622775
P30153	Serine/threonine-protein phosphatase 2A 65 kDa regulatory subunit A alpha isoform OS=Homo sapiens OX=9606 GN=PPP2R1A PE=1 SV=4	3	3.3.3.3.3.3	3	901928	831739	635779	318838	353138	550420	585487	507308	491986	1.93836	0.0345657
P51587	Breast cancer type 2 susceptibility protein OS=Homo sapiens OX=9606 GN=BRCA2 PE=1 SV=3	6	6.5.5.5.6.6	6	217512	211444	216223	101300	104890	126945	159719	144559	157960	1.93669	0.0100573
P11047	Laminin subunit gamma-1 OS=Homo sapiens OX=9606 GN=LAMC1 PE=1 SV=3	1	1.1.1.1.1.1	1	22847.2	16913.8	15083.1	8010.72	10821.8	9517.14	9988.86	12232.3	13769.7	1.93457	0.0158918
O43854	EGF-like repeat and discoidin I-like domain-containing protein 3 OS=Homo sapiens OX=9606 GN=EDIL3 PE=1 SV=1	1	1.1.1.1.1.1	1	42573.6	40018.4	46169.1	24243.1	26002.3	16321.8	21735.2	27542.3	26801.4	1.9343	0.0346002
Q5VZM2	Ras-related GTP-binding protein B OS=Homo sapiens OX=9606 GN=RRAGB PE=1 SV=1	3	3.3.3.3.3.3	3	776306	639701	805898	433069	341343	374491	479414	487005	479695	1.93394	0.00270973
Q9NQG5	Regulation of nuclear pre-mRNA domain-containing protein 1B OS=Homo sapiens OX=9606 GN=RPRD1B PE=1 SV=1	13	13.13.12.12.13.12	13	3.32919e+06	3.34057e+06	3.11492e+06	1.68812e+06	1.66699e+06	1.71083e+06	2.17275e+06	2.25085e+06	2.11005e+06	1.93146	0.000435351
Q9H116	GDNF-inducible zinc finger protein 1 OS=Homo sapiens OX=9606 GN=GZF1 PE=1 SV=1	3	3.3.3.3.3.3	3	106079	100744	162688	60939.3	64563.4	65892	69025.2	78059.8	85840.6	1.93062	0.0498419
Q99717	Mothers against decapentaplegic homolog 5 OS=Homo sapiens OX=9606 GN=SMAD5 PE=1 SV=1	1	1.1.1.1.1.1	1	21104.1	23668.3	25639.7	11384.5	12007.2	13136.5	16372.5	18026.5	15795.3	1.92761	0.00108185
Q5BJD5	Transmembrane protein 41B OS=Homo sapiens OX=9606 GN=TMEM41B PE=1 SV=1	2	2.2.2.2.2.2	2	77519	99648.7	102775	48724.8	45808.2	50906.9	58061.8	69391.6	66502.7	1.9248	0.0115679
P16401	Histone H1.5 OS=Homo sapiens OX=9606 GN=HIST1H1B PE=1 SV=3	20	19.19.19.19.19.19	20	2.03611e+09	1.83201e+09	1.97935e+09	9.68589e+08	1.05521e+09	1.01463e+09	1.3709e+09	1.34397e+09	1.33629e+09	1.9245	0.000120247
P36507	Dual specificity mitogen-activated protein kinase kinase 2 OS=Homo sapiens OX=9606 GN=MAP2K2 PE=1 SV=1	10	10.10.9.10.9.10	7	1.51531e+06	1.78861e+06	1.85742e+06	908035	807173	967611	1.12688e+06	1.13026e+06	1.15796e+06	1.92385	0.0014996
Q9UJZ1	Stomatin-like protein 2, mitochondrial OS=Homo sapiens OX=9606 GN=STOML2 PE=1 SV=1	2	2.2.2.2.2.2	2	203633	190430	170788	110882	101689	81221.1	121139	125094	97626.2	1.92262	0.0074691
O43242	26S proteasome non-ATPase regulatory subunit 3 OS=Homo sapiens OX=9606 GN=PSMD3 PE=1 SV=2	14	14.14.14.14.14.14	14	3.58303e+06	4.49966e+06	4.19728e+06	2.15236e+06	2.10904e+06	2.12616e+06	2.55813e+06	2.54999e+06	2.60314e+06	1.92248	0.0101682
Q92688	Acidic leucine-rich nuclear phosphoprotein 32 family member B OS=Homo sapiens OX=9606 GN=ANP32B PE=1 SV=1	1	1.1.1.1.1.1	1	195471	196398	65154.1	94128.5	71368.1	72374.6	74896.6	61119.8	65011.1	1.92131	0.272637
Q8TC07	TBC1 domain family member 15 OS=Homo sapiens OX=9606 GN=TBC1D15 PE=1 SV=2	2	2.2.2.2.2.2	2	142482	181790	167649	85740.9	85814	84671.8	82505.6	99958.5	89134.5	1.91987	0.0118012
Q96P48	Arf-GAP with Rho-GAP domain, ANK repeat and PH domain-containing protein 1 OS=Homo sapiens OX=9606 GN=ARAP1 PE=1 SV=3	5	5.4.5.5.5.4	5	213344	193077	217694	102848	123948	98794	125520	125896	142840	1.91687	0.00350475
P07384	Calpain-1 catalytic subunit OS=Homo sapiens OX=9606 GN=CAPN1 PE=1 SV=1	10	8.8.9.9.9.8	10	1.16876e+06	1.19148e+06	1.24914e+06	642138	676476	564384	859370	923920	824814	1.91682	0.00307695
Q99816	Tumor susceptibility gene 101 protein OS=Homo sapiens OX=9606 GN=TSG101 PE=1 SV=2	3	2.3.3.3.3.3	3	562915	469561	437060	280606	233061	253789	295171	271068	258653	1.91481	0.00317847
Q52LR7	Enhancer of polycomb homolog 2 OS=Homo sapiens OX=9606 GN=EPC2 PE=1 SV=2	21	21.21.21.19.19.18	21	5.56565e+06	5.03452e+06	5.40539e+06	2.77354e+06	2.89673e+06	2.69614e+06	3.54915e+06	3.61765e+06	3.5818e+06	1.91308	0.000125454
P23921	Ribonucleoside-diphosphate reductase large subunit OS=Homo sapiens OX=9606 GN=RRM1 PE=1 SV=1	2	2.2.2.2.1.2	2	131002	150175	120157	64863.6	68891.3	76042.6	49794.5	54963	59695.6	1.91296	0.00190681
Q8NCN2	Zinc finger and BTB domain-containing protein 34 OS=Homo sapiens OX=9606 GN=ZBTB34 PE=1 SV=4	2	2.2.2.2.2.2	2	208358	319804	291267	128115	121614	179912	133143	137693	134027	1.90724	0.0227659
Q13614	Myotubularin-related protein 2 OS=Homo sapiens OX=9606 GN=MTMR2 PE=1 SV=4	2	2.2.2.2.2.2	2	1.80219e+07	2.93268e+07	2.11438e+07	9.53416e+06	1.10561e+07	1.53358e+07	2.02318e+07	1.46614e+07	1.69515e+07	1.90649	0.0325402
Q07352	mRNA decay activator protein ZFP36L1 OS=Homo sapiens OX=9606 GN=ZFP36L1 PE=1 SV=1	2	1.2.2.2.2.2	2	99636.9	116018	107119	26993.8	56946	85414.5	76543.8	54342.2	100312	1.90591	0.154773
Q6PJG2	ELM2 and SANT domain-containing protein 1 OS=Homo sapiens OX=9606 GN=ELMSAN1 PE=1 SV=2	24	24.24.24.24.24.24	24	1.16206e+07	1.23238e+07	1.20561e+07	6.24158e+06	6.50142e+06	6.14973e+06	8.20725e+06	7.97909e+06	8.03257e+06	1.90552	1.12807e-05
Q06033	Inter-alpha-trypsin inhibitor heavy chain H3 OS=Homo sapiens OX=9606 GN=ITIH3 PE=1 SV=2	3	2.3.3.3.3.3	3	1.02521e+06	943812	978267	511257	585280	450504	489805	497319	546342	1.90511	0.00828908
P40925	Malate dehydrogenase, cytoplasmic OS=Homo sapiens OX=9606 GN=MDH1 PE=1 SV=4	2	2.2.2.2.2.2	2	235113	296880	129503	115294	98398.4	133557	145525	153892	189232	1.90496	0.12544
P19174	1-phosphatidylinositol 4,5-bisphosphate phosphodiesterase gamma-1 OS=Homo sapiens OX=9606 GN=PLCG1 PE=1 SV=1	5	3.3.3.4.4.4	5	529678	466474	502679	257947	296500	232520	262550	259146	266230	1.90457	0.00376855
Q9NRX1	RNA-binding protein PNO1 OS=Homo sapiens OX=9606 GN=PNO1 PE=1 SV=1	4	4.4.4.3.3.3	4	254105	275109	291792	146527	134325	150273	137447	131426	165019	1.90433	0.000296423
Q96HP0	Dedicator of cytokinesis protein 6 OS=Homo sapiens OX=9606 GN=DOCK6 PE=1 SV=3	1	1.1.1.1.1.1	1	196585	184487	183585	130062	122326	44311.7	102739	120294	156416	1.90312	0.164778
P42695	Condensin-2 complex subunit D3 OS=Homo sapiens OX=9606 GN=NCAPD3 PE=1 SV=2	4	4.4.4.3.4.4	4	391616	355446	416639	203513	209506	198692	138564	232565	140506	1.90237	0.00253897
P05198	Eukaryotic translation initiation factor 2 subunit 1 OS=Homo sapiens OX=9606 GN=EIF2S1 PE=1 SV=3	19	19.19.19.18.19.18	19	2.86408e+07	2.58975e+07	2.83602e+07	1.51663e+07	1.37113e+07	1.47011e+07	1.80759e+07	1.77481e+07	1.77529e+07	1.90227	0.00012929
Q9NV88	Integrator complex subunit 9 OS=Homo sapiens OX=9606 GN=INTS9 PE=1 SV=2	6	6.6.6.6.5.6	6	730949	756493	755737	439883	303077	437302	447276	494104	423056	1.90058	0.0325398
P35520	Cystathionine beta-synthase OS=Homo sapiens OX=9606 GN=CBS PE=1 SV=2	7	7.7.7.7.7.7	7	1.09053e+06	1.00372e+06	1.02497e+06	550537	528930	563032	718803	735614	753759	1.89907	6.13326e-05
P13667	Protein disulfide-isomerase A4 OS=Homo sapiens OX=9606 GN=PDIA4 PE=1 SV=2	2	1.2.1.1.2.1	2	28879.9	34597.9	19672.3	17245.9	14262.6	12317.9	20995.3	21745.1	20384	1.89726	0.0434443
P30050	60S ribosomal protein L12 OS=Homo sapiens OX=9606 GN=RPL12 PE=1 SV=1	4	3.4.4.4.3.4	4	1.42591e+07	1.34959e+07	1.36474e+07	7.43495e+06	7.27735e+06	7.13595e+06	8.35594e+06	9.47186e+06	8.6991e+06	1.895	1.66896e-05
Q96QD8	Sodium-coupled neutral amino acid transporter 2 OS=Homo sapiens OX=9606 GN=SLC38A2 PE=1 SV=2	1	1.1.1.1.1.1	1	256111	337951	268775	157406	143521	154771	113084	214107	131783	1.89344	0.0113853
P50991	T-complex protein 1 subunit delta OS=Homo sapiens OX=9606 GN=CCT4 PE=1 SV=4	16	15.16.16.16.15.16	16	6.95382e+06	7.40643e+06	7.38322e+06	3.96654e+06	3.98874e+06	3.53668e+06	4.75004e+06	5.15952e+06	4.77175e+06	1.89206	0.000696121
O75381	Peroxisomal membrane protein PEX14 OS=Homo sapiens OX=9606 GN=PEX14 PE=1 SV=1	2	2.2.1.2.2.2	2	41972.2	54698.5	53501.6	20007.8	33006.7	26415	23899.7	31393.3	30608.9	1.89064	0.0266218
P09110	3-ketoacyl-CoA thiolase, peroxisomal OS=Homo sapiens OX=9606 GN=ACAA1 PE=1 SV=2	1	1.1.1.1.1.1	1	26145.7	27753	16756.4	12578.5	13408.9	11440.9	13319.9	16940.7	15625.3	1.88775	0.0517449
Q6UW63	Protein O-glucosyltransferase 2 OS=Homo sapiens OX=9606 GN=POGLUT2 PE=1 SV=1	1	1.1.1.1.1.1	1	8093.38	17396.6	17747.6	4375.08	11929.3	6618.29	6421.33	6777.31	8277.27	1.88624	0.166392
Q9UHI8	A disintegrin and metalloproteinase with thrombospondin motifs 1 OS=Homo sapiens OX=9606 GN=ADAMTS1 PE=1 SV=4	12	12.11.12.12.11.11	12	7.68431e+06	7.93386e+06	9.87421e+06	4.23604e+06	4.88623e+06	4.39269e+06	5.20694e+06	5.50982e+06	5.24812e+06	1.88623	0.00538957
P50914	60S ribosomal protein L14 OS=Homo sapiens OX=9606 GN=RPL14 PE=1 SV=4	8	8.8.8.8.8.7	8	4.732e+07	4.46184e+07	5.68292e+07	2.60375e+07	2.80394e+07	2.49533e+07	3.20044e+07	3.00828e+07	3.19805e+07	1.88242	0.00532245
O95801	Tetratricopeptide repeat protein 4 OS=Homo sapiens OX=9606 GN=TTC4 PE=1 SV=3	7	5.5.5.7.7.7	7	1.93811e+07	1.35726e+07	1.93245e+07	8.79844e+06	1.06518e+07	8.32733e+06	1.20256e+07	1.16434e+07	1.13573e+07	1.88203	0.0162309
Q8N3R9	MAGUK p55 subfamily member 5 OS=Homo sapiens OX=9606 GN=MPP5 PE=1 SV=3	3	3.3.3.3.3.3	3	678949	703140	637724	374757	359919	338633	389794	438951	400260	1.88186	0.000104142
Q9UJF2	Ras GTPase-activating protein nGAP OS=Homo sapiens OX=9606 GN=RASAL2 PE=1 SV=2	2	2.2.2.2.2.2	2	127834	81680	104473	19020.7	72660.9	75284.6	75316.7	67188.3	64503.9	1.88054	0.220519
Q86W42	THO complex subunit 6 homolog OS=Homo sapiens OX=9606 GN=THOC6 PE=1 SV=1	1	1.1.1.1.1.1	1	144533	136706	139504	78053.1	59976.2	85748.2	91656.9	71927.2	78844.2	1.88019	0.0244717
P29375	Lysine-specific demethylase 5A OS=Homo sapiens OX=9606 GN=KDM5A PE=1 SV=3	49	47.48.49.45.44.46	47	2.07651e+07	1.81313e+07	2.01136e+07	1.09181e+07	9.64303e+06	1.0842e+07	1.35353e+07	1.38086e+07	1.32798e+07	1.87912	0.000391287
P47914	60S ribosomal protein L29 OS=Homo sapiens OX=9606 GN=RPL29 PE=1 SV=2	24	22.24.23.21.21.22	24	7.90892e+08	9.14349e+08	9.85023e+08	4.25645e+08	4.47875e+08	5.59339e+08	6.99962e+08	5.84004e+08	6.88905e+08	1.87755	0.00479575
P49915	GMP synthase [glutamine-hydrolyzing] OS=Homo sapiens OX=9606 GN=GMPS PE=1 SV=1	23	22.23.22.21.21.23	23	1.64885e+07	1.53102e+07	1.50416e+07	8.23591e+06	8.35422e+06	8.3712e+06	1.05146e+07	1.04451e+07	1.08045e+07	1.87651	0.00149665
Q9HCD6	Protein TANC2 OS=Homo sapiens OX=9606 GN=TANC2 PE=1 SV=3	1	1.1.1.1.1.1	1	45463.4	41775.7	35610.4	21483.2	23195.5	20793.8	24877.4	25801.9	25494.1	1.87635	0.00538741
Q99958	Forkhead box protein C2 OS=Homo sapiens OX=9606 GN=FOXC2 PE=1 SV=1	1	1.1.1.1.1.1	1	49899.1	67326.1	57301	34375.9	30404.6	28272	32699.2	32355.9	27165	1.87557	0.00600463
Q9Y3P9	Rab GTPase-activating protein 1 OS=Homo sapiens OX=9606 GN=RABGAP1 PE=1 SV=3	5	5.5.5.5.5.5	5	680778	654935	577520	363959	310238	346242	444820	441811	417461	1.87491	0.000793508
P10644	cAMP-dependent protein kinase type I-alpha regulatory subunit OS=Homo sapiens OX=9606 GN=PRKAR1A PE=1 SV=1	7	7.7.7.7.7.7	7	829489	922597	955259	378303	627667	439318	549094	509933	618718	1.87322	0.0410655
P36776	Lon protease homolog, mitochondrial OS=Homo sapiens OX=9606 GN=LONP1 PE=1 SV=2	4	4.4.3.4.4.4	4	189059	224434	219052	109496	139577	88712.3	92545.4	125661	82070.8	1.87262	0.0260288
Q9NRL3	Striatin-4 OS=Homo sapiens OX=9606 GN=STRN4 PE=1 SV=2	4	3.2.4.3.2.3	4	328250	383433	506061	268093	147318	235550	306550	320571	302236	1.87069	0.0509353
Q8TD26	Chromodomain-helicase-DNA-binding protein 6 OS=Homo sapiens OX=9606 GN=CHD6 PE=1 SV=4	61	56.58.59.59.57.61	61	2.34935e+07	2.44407e+07	2.58721e+07	1.30004e+07	1.32577e+07	1.32551e+07	1.69691e+07	1.6694e+07	1.70783e+07	1.86789	0.00126249
Q04695	Keratin, type I cytoskeletal 17 OS=Homo sapiens OX=9606 GN=KRT17 PE=1 SV=2	9	9.7.8.9.8.8	9	1.56272e+06	826000	1.47518e+06	512282	981279	575404	866665	821943	748262	1.86755	0.0926393
O95613	Pericentrin OS=Homo sapiens OX=9606 GN=PCNT PE=1 SV=4	7	6.6.6.7.7.7	7	2.5368e+06	3.12453e+06	2.86119e+06	1.32451e+06	1.52322e+06	1.71608e+06	2.12321e+06	1.99088e+06	1.90916e+06	1.86741	0.00333227
Q99575	Ribonucleases P/MRP protein subunit POP1 OS=Homo sapiens OX=9606 GN=POP1 PE=1 SV=2	18	17.17.18.17.17.17	18	7.40398e+06	5.7771e+06	6.82211e+06	3.67438e+06	3.76966e+06	3.26779e+06	4.34586e+06	3.88926e+06	3.89802e+06	1.86739	0.00390562
Q562F6	Shugoshin 2 OS=Homo sapiens OX=9606 GN=SGO2 PE=1 SV=2	13	13.13.13.12.13.13	13	3.86776e+06	3.75368e+06	3.7786e+06	2.00121e+06	2.00097e+06	2.10385e+06	2.76148e+06	2.56856e+06	2.40811e+06	1.86701	4.93075e-05
P25205	DNA replication licensing factor MCM3 OS=Homo sapiens OX=9606 GN=MCM3 PE=1 SV=3	28	28.28.27.28.28.28	28	1.04259e+07	9.91754e+06	9.96977e+06	5.45282e+06	5.40091e+06	5.40365e+06	6.75509e+06	6.62797e+06	6.60812e+06	1.86458	0.000426379
Q9H1J1	Regulator of nonsense transcripts 3A OS=Homo sapiens OX=9606 GN=UPF3A PE=1 SV=1	2	2.2.1.1.1.2	2	35468.3	22500.9	26091.6	19551.6	15442.7	10094.6	12143.5	19576.8	14523.5	1.86434	0.0600113
O95249	Golgi SNAP receptor complex member 1 OS=Homo sapiens OX=9606 GN=GOSR1 PE=1 SV=1	2	2.2.2.2.2.2	2	547600	342639	320169	189733	290972	168642	219160	261441	200301	1.86404	0.0583339
P82912	28S ribosomal protein S11, mitochondrial OS=Homo sapiens OX=9606 GN=MRPS11 PE=1 SV=2	2	2.2.2.2.2.2	2	623223	544656	481048	309980	284133	291247	364118	367351	385078	1.86243	0.00843617
P28347	Transcriptional enhancer factor TEF-1 OS=Homo sapiens OX=9606 GN=TEAD1 PE=1 SV=2	5	4.5.5.5.5.5	5	2.04229e+06	2.43758e+06	2.67922e+06	1.34072e+06	1.03102e+06	1.47402e+06	1.41389e+06	1.3996e+06	1.49187e+06	1.86155	0.0112659
Q9BUQ8	Probable ATP-dependent RNA helicase DDX23 OS=Homo sapiens OX=9606 GN=DDX23 PE=1 SV=3	38	38.38.38.37.37.38	38	5.00979e+07	3.91406e+07	4.55734e+07	2.41138e+07	2.42967e+07	2.40717e+07	3.11951e+07	3.06558e+07	3.11047e+07	1.85993	0.0132661
Q9UBM7	7-dehydrocholesterol reductase OS=Homo sapiens OX=9606 GN=DHCR7 PE=1 SV=1	6	6.6.6.5.5.6	6	1.60588e+06	1.95877e+06	1.76655e+06	893636	949402	1.02335e+06	1.4042e+06	1.33914e+06	1.35084e+06	1.8599	0.00152302
Q8TBC5	Zinc finger and SCAN domain-containing protein 18 OS=Homo sapiens OX=9606 GN=ZSCAN18 PE=2 SV=2	2	2.1.2.2.2.2	2	32578.6	46586.7	48557.7	21581.7	22405.9	24704.6	33438.3	30619.7	26153.7	1.85936	0.0314554
P54577	Tyrosine--tRNA ligase, cytoplasmic OS=Homo sapiens OX=9606 GN=YARS PE=1 SV=4	6	6.6.6.6.5.6	6	1.0823e+06	1.1192e+06	1.24371e+06	624654	591699	637963	809061	717927	748884	1.85794	0.000887597
Q8N5F7	NF-kappa-B-activating protein OS=Homo sapiens OX=9606 GN=NKAP PE=1 SV=1	7	7.7.7.7.7.7	7	5.59834e+06	5.52832e+06	6.2417e+06	3.17812e+06	3.19261e+06	3.00432e+06	4.17893e+06	4.06246e+06	4.0783e+06	1.85261	0.000796321
Q13950	Runt-related transcription factor 2 OS=Homo sapiens OX=9606 GN=RUNX2 PE=1 SV=2	3	3.3.3.3.3.3	3	1.10778e+06	1.04649e+06	964476	499933	670479	513069	729656	773528	748073	1.85256	0.0117284
Q8WUH6	Transmembrane protein 263 OS=Homo sapiens OX=9606 GN=TMEM263 PE=1 SV=1	3	3.3.3.3.3.3	3	3.83893e+06	3.78073e+06	3.73233e+06	2.2008e+06	1.91817e+06	2.01157e+06	2.52558e+06	2.69562e+06	2.51753e+06	1.85171	0.00315814
Q9P015	39S ribosomal protein L15, mitochondrial OS=Homo sapiens OX=9606 GN=MRPL15 PE=1 SV=1	8	8.8.8.7.8.7	8	2.12118e+06	2.0165e+06	2.17093e+06	1.26816e+06	1.0745e+06	1.0657e+06	1.43504e+06	1.41221e+06	1.38592e+06	1.85092	0.00375887
Q9UKU9	Angiopoietin-related protein 2 OS=Homo sapiens OX=9606 GN=ANGPTL2 PE=1 SV=1	1	1.1.1.1.1.1	1	53625.4	62080.8	58761.7	36031.3	31815.3	26487.5	25698.8	24314.8	22116.9	1.84947	0.00934871
O15371	Eukaryotic translation initiation factor 3 subunit D OS=Homo sapiens OX=9606 GN=EIF3D PE=1 SV=1	21	21.21.21.21.21.20	21	4.0052e+07	3.92163e+07	4.22166e+07	2.24136e+07	2.18826e+07	2.15119e+07	2.45341e+07	2.56092e+07	2.50655e+07	1.84605	0.000121566
Q15796	Mothers against decapentaplegic homolog 2 OS=Homo sapiens OX=9606 GN=SMAD2 PE=1 SV=1	1	1.1.1.1.1.1	1	1.13835e+06	1.15802e+06	1.24256e+06	614327	602155	703378	805418	824016	919180	1.84333	0.00136688
Q8TA86	Retinitis pigmentosa 9 protein OS=Homo sapiens OX=9606 GN=RP9 PE=1 SV=2	11	11.11.11.10.10.11	11	1.91589e+07	1.93234e+07	2.06371e+07	1.064e+07	1.02105e+07	1.12415e+07	1.42474e+07	1.41679e+07	1.46751e+07	1.84218	9.01079e-05
Q93077	Histone H2A type 1-C OS=Homo sapiens OX=9606 GN=HIST1H2AC PE=1 SV=3	3	3.3.3.3.3.3	2	1.1906e+07	6.59534e+06	4.54998e+06	2.24755e+06	7.69437e+06	2.58577e+06	4.0352e+06	4.84921e+06	4.68961e+06	1.84003	0.228733
Q17R98	Zinc finger protein 827 OS=Homo sapiens OX=9606 GN=ZNF827 PE=1 SV=1	2	2.2.2.1.2.1	2	24833.8	26476	26837.1	15291.9	12321	14864.4	16867.8	18067	19128	1.83974	0.00662342
Q9Y5V0	Zinc finger protein 706 OS=Homo sapiens OX=9606 GN=ZNF706 PE=1 SV=1	4	4.4.4.4.4.4	4	1.98947e+06	1.86065e+06	1.96528e+06	1.09823e+06	1.13071e+06	934372	1.36552e+06	1.41831e+06	1.35857e+06	1.83839	0.00491506
P10586	Receptor-type tyrosine-protein phosphatase F OS=Homo sapiens OX=9606 GN=PTPRF PE=1 SV=2	2	2.1.2.2.2.2	2	32390.7	32921.7	27915.6	10488.2	28729.5	11528.7	18193.2	18518.7	15636.1	1.83713	0.152396
Q9UGU5	HMG domain-containing protein 4 OS=Homo sapiens OX=9606 GN=HMGXB4 PE=1 SV=2	17	16.16.16.14.15.16	17	9.5736e+06	8.10708e+06	8.44692e+06	4.95072e+06	4.53898e+06	4.7353e+06	4.76216e+06	5.16736e+06	5.19373e+06	1.83674	0.00182511
Q14C86	GTPase-activating protein and VPS9 domain-containing protein 1 OS=Homo sapiens OX=9606 GN=GAPVD1 PE=1 SV=2	3	3.3.3.3.3.3	3	267409	229212	210216	129543	136264	119230	151580	150472	158625	1.83577	0.00427163
P18206	Vinculin OS=Homo sapiens OX=9606 GN=VCL PE=1 SV=4	9	9.9.8.9.9.8	9	1.74425e+06	1.58663e+06	1.89005e+06	899735	977760	967125	1.1091e+06	1.09624e+06	1.12102e+06	1.83537	0.00179036
Q8WUM0	Nuclear pore complex protein Nup133 OS=Homo sapiens OX=9606 GN=NUP133 PE=1 SV=2	9	7.9.8.9.9.9	9	1.06712e+06	1.02378e+06	1.18668e+06	623905	606884	556647	675653	708130	763284	1.83367	0.000551019
P24394	Interleukin-4 receptor subunit alpha OS=Homo sapiens OX=9606 GN=IL4R PE=1 SV=1	1	1.1.1.-.1.1	1	20353.4	25772.8	22598.5	12708.1	18024.6	6750.96	10843	14308.8	11866.2	1.83346	0.135426
Q9ULJ3	Zinc finger and BTB domain-containing protein 21 OS=Homo sapiens OX=9606 GN=ZBTB21 PE=1 SV=2	7	7.7.6.7.7.7	7	750685	676913	693260	412588	384617	360345	480717	446500	444220	1.8322	0.000348528
Q9Y6V7	Probable ATP-dependent RNA helicase DDX49 OS=Homo sapiens OX=9606 GN=DDX49 PE=1 SV=1	7	7.6.6.6.6.6	7	1.25284e+06	1.11741e+06	1.39157e+06	720212	662878	673081	778347	776249	667676	1.82953	0.00506786
O60256	Phosphoribosyl pyrophosphate synthase-associated protein 2 OS=Homo sapiens OX=9606 GN=PRPSAP2 PE=1 SV=1	3	3.3.3.3.3.3	2	643394	703156	670282	379944	368881	355193	517796	472785	471613	1.82681	7.98903e-05
Q15572	TATA box-binding protein-associated factor RNA polymerase I subunit C OS=Homo sapiens OX=9606 GN=TAF1C PE=1 SV=2	13	12.12.12.12.12.12	13	2.54313e+06	2.23258e+06	2.48083e+06	1.37666e+06	1.21498e+06	1.3817e+06	1.88629e+06	1.84161e+06	1.72137e+06	1.82631	0.000497814
P62917	60S ribosomal protein L8 OS=Homo sapiens OX=9606 GN=RPL8 PE=1 SV=2	16	16.16.16.16.16.16	16	1.59222e+08	1.25747e+08	1.72103e+08	7.96859e+07	9.20745e+07	7.88142e+07	1.09952e+08	1.08863e+08	1.08574e+08	1.82409	0.010982
Q9HCI6	E3 SUMO-protein ligase KIAA1586 OS=Homo sapiens OX=9606 GN=KIAA1586 PE=1 SV=2	1	1.1.1.1.1.1	1	16496.6	20635	16362	9084.47	9236.66	11016.4	11509.8	10340.5	11985.4	1.82339	0.00414125
O94967	WD repeat-containing protein 47 OS=Homo sapiens OX=9606 GN=WDR47 PE=1 SV=1	1	1.1.1.1.1.1	1	42769.2	52491.6	56406.6	26263.1	28296.6	28656.6	27289.5	23722.9	25703.6	1.82257	0.0123217
Q8TDB6	E3 ubiquitin-protein ligase DTX3L OS=Homo sapiens OX=9606 GN=DTX3L PE=1 SV=1	3	2.2.2.3.3.2	3	556149	368401	653638	251614	369651	244740	358499	359458	337023	1.82238	0.0559057
P27448	MAP/microtubule affinity-regulating kinase 3 OS=Homo sapiens OX=9606 GN=MARK3 PE=1 SV=5	7	6.7.5.5.4.5	3	612712	725141	654759	294483	412433	386521	373700	395882	484832	1.82234	0.0146343
Q12962	Transcription initiation factor TFIID subunit 10 OS=Homo sapiens OX=9606 GN=TAF10 PE=1 SV=1	5	5.5.5.5.5.5	5	1.45394e+06	1.2871e+06	1.28571e+06	757960	705233	749444	992303	918936	951300	1.81989	0.000859361
O95747	Serine/threonine-protein kinase OSR1 OS=Homo sapiens OX=9606 GN=OXSR1 PE=1 SV=1	4	4.4.4.4.4.4	4	258550	317594	351092	189525	135924	184194	209973	196495	210873	1.81938	0.0132457
P61224	Ras-related protein Rap-1b OS=Homo sapiens OX=9606 GN=RAP1B PE=1 SV=1	3	3.3.3.3.3.3	3	751979	661879	498707	312848	418394	320847	398373	444138	418164	1.81787	0.0202785
P02701	Avidin OS=Gallus gallus GN=AVD PE=1 SV=3	3	2.2.2.2.2.2	3	82165.5	592187	106482	68181.7	73968.4	287979	469090	154073	96545.5	1.81535	0.616004
Q969X6	U3 small nucleolar RNA-associated protein 4 homolog OS=Homo sapiens OX=9606 GN=UTP4 PE=1 SV=1	6	6.6.6.5.6.6	6	921431	1.0965e+06	1.03404e+06	539606	477692	663942	616588	576635	565805	1.81531	0.0111229
P32121	Beta-arrestin-2 OS=Homo sapiens OX=9606 GN=ARRB2 PE=1 SV=2	8	8.8.8.7.8.7	8	8.76815e+06	6.33889e+06	6.50303e+06	4.08495e+06	3.62043e+06	4.21503e+06	5.52636e+06	4.6617e+06	4.84519e+06	1.81286	0.0174221
Q8N6M0	Deubiquitinase OTUD6B OS=Homo sapiens OX=9606 GN=OTUD6B PE=1 SV=1	2	2.2.2.2.2.2	2	181302	120816	115904	80289.5	79294.9	71199.1	94585.8	106360	91594.7	1.81132	0.0484479
P26641	Elongation factor 1-gamma OS=Homo sapiens OX=9606 GN=EEF1G PE=1 SV=3	12	12.12.12.12.12.12	12	6.97111e+06	9.64501e+06	6.9717e+06	4.34685e+06	4.53122e+06	4.14656e+06	5.74734e+06	5.42077e+06	5.47244e+06	1.81102	0.0274719
Q14684	Ribosomal RNA processing protein 1 homolog B OS=Homo sapiens OX=9606 GN=RRP1B PE=1 SV=3	44	42.44.44.42.43.43	44	8.40292e+07	6.96717e+07	9.5445e+07	4.72302e+07	4.24818e+07	4.79437e+07	5.77751e+07	5.68199e+07	5.71785e+07	1.80992	0.0132022
P06400	Retinoblastoma-associated protein OS=Homo sapiens OX=9606 GN=RB1 PE=1 SV=2	8	8.8.8.8.8.8	8	1.83585e+06	1.90976e+06	2.20546e+06	1.07345e+06	1.10231e+06	1.11238e+06	1.57467e+06	1.38142e+06	1.35258e+06	1.80986	0.00712682
P42285	Exosome RNA helicase MTR4 OS=Homo sapiens OX=9606 GN=MTREX PE=1 SV=3	14	14.14.14.14.14.14	14	3.43685e+06	3.51593e+06	3.52508e+06	2.08195e+06	1.7357e+06	1.97835e+06	2.2724e+06	2.38005e+06	2.23182e+06	1.80777	0.00717984
Q8IV48	3'-5' exoribonuclease 1 OS=Homo sapiens OX=9606 GN=ERI1 PE=1 SV=3	4	4.3.4.4.4.4	4	6.82381e+06	6.36778e+06	6.52394e+06	3.53164e+06	3.6241e+06	3.75347e+06	4.42242e+06	4.58406e+06	4.60244e+06	1.80724	2.92311e-05
O14828	Secretory carrier-associated membrane protein 3 OS=Homo sapiens OX=9606 GN=SCAMP3 PE=1 SV=3	1	1.1.1.1.1.1	1	22153.7	27413.4	27159	11501.5	15450	15505.2	17641.3	22595.4	20302	1.80716	0.010364
P51149	Ras-related protein Rab-7a OS=Homo sapiens OX=9606 GN=RAB7A PE=1 SV=1	3	3.3.3.2.3.3	3	721888	808035	430782	323129	440774	323529	448857	435789	417794	1.80306	0.0806066
Q99697	Pituitary homeobox 2 OS=Homo sapiens OX=9606 GN=PITX2 PE=1 SV=2	13	12.13.13.13.13.13	8	1.76308e+07	1.89592e+07	1.89274e+07	1.09842e+07	9.26602e+06	1.06012e+07	1.20917e+07	1.20768e+07	1.27667e+07	1.79951	0.0025322
Q8IY57	YY1-associated factor 2 OS=Homo sapiens OX=9606 GN=YAF2 PE=1 SV=3	1	1.1.1.1.1.1	1	84297.8	77433.9	79904.9	36596.7	67814.3	30249.5	38826.8	90473.5	45133.9	1.79441	0.116156
Q02809	Procollagen-lysine,2-oxoglutarate 5-dioxygenase 1 OS=Homo sapiens OX=9606 GN=PLOD1 PE=1 SV=2	13	12.12.12.13.13.13	12	3.11717e+06	2.90424e+06	2.5089e+06	1.5383e+06	1.72583e+06	1.49052e+06	1.84563e+06	1.73534e+06	1.81886e+06	1.7941	0.00264696
Q8IXM2	Chromatin complexes subunit BAP18 OS=Homo sapiens OX=9606 GN=BAP18 PE=1 SV=1	3	3.3.3.3.3.3	3	5.12927e+06	3.10769e+06	3.27365e+06	2.95639e+06	2.02336e+06	1.4441e+06	2.76346e+06	2.92211e+06	2.67012e+06	1.79186	0.0876102
Q13098	COP9 signalosome complex subunit 1 OS=Homo sapiens OX=9606 GN=GPS1 PE=1 SV=4	3	3.3.3.3.3.3	3	247413	261713	289746	114590	165597	165936	222189	192581	234964	1.7907	0.0282803
P05386	60S acidic ribosomal protein P1 OS=Homo sapiens OX=9606 GN=RPLP1 PE=1 SV=1	1	1.1.1.1.1.1	1	440380	512153	340411	280512	195576	246127	319494	223687	194356	1.79025	0.0225376
Q5W0B1	ORC ubiquitin ligase 1 OS=Homo sapiens OX=9606 GN=OBI1 PE=1 SV=1	3	3.3.3.3.3.3	3	81286.9	69044.7	98919.8	44471.8	53162.7	41615.8	61903.7	57778.6	54676.1	1.78995	0.0134676
P43034	Platelet-activating factor acetylhydrolase IB subunit alpha OS=Homo sapiens OX=9606 GN=PAFAH1B1 PE=1 SV=2	3	2.2.2.3.3.3	3	76230.1	149345	146707	69677.5	64026.6	74453.2	87281.6	75516.5	80884.1	1.78846	0.130551
P28070	Proteasome subunit beta type-4 OS=Homo sapiens OX=9606 GN=PSMB4 PE=1 SV=4	2	2.1.2.2.2.2	2	485426	451449	398885	261368	292357	193622	250108	338254	247986	1.78734	0.0250837
Q9P0M9	39S ribosomal protein L27, mitochondrial OS=Homo sapiens OX=9606 GN=MRPL27 PE=1 SV=1	3	3.3.3.3.3.3	3	613048	1.12237e+06	1.39446e+06	575991	555881	620090	782534	774390	682808	1.7865	0.164159
Q15154	Pericentriolar material 1 protein OS=Homo sapiens OX=9606 GN=PCM1 PE=1 SV=5	15	13.15.15.14.14.14	15	2.0235e+06	1.88332e+06	2.06755e+06	1.00838e+06	1.16576e+06	1.17024e+06	1.36234e+06	1.32617e+06	1.44343e+06	1.78638	0.00148179
P85037	Forkhead box protein K1 OS=Homo sapiens OX=9606 GN=FOXK1 PE=1 SV=1	19	19.19.19.17.19.19	17	2.17983e+07	2.63833e+07	2.24051e+07	1.35909e+07	1.23028e+07	1.3627e+07	1.66401e+07	1.684e+07	1.5925e+07	1.78607	0.00286995
Q8N137	Centrobin OS=Homo sapiens OX=9606 GN=CNTROB PE=1 SV=1	1	1.1.1.1.1.1	1	10833.3	12591.7	15842.1	5604.92	8103.26	8302.3	7717.12	9962.65	9459.75	1.78402	0.0267342
O00743	Serine/threonine-protein phosphatase 6 catalytic subunit OS=Homo sapiens OX=9606 GN=PPP6C PE=1 SV=1	1	1.1.1.1.1.1	1	105625	78436.3	111835	66930.6	45244.6	53726.2	76327.3	64359.3	67397.1	1.78357	0.021384
P35749	Myosin-11 OS=Homo sapiens OX=9606 GN=MYH11 PE=1 SV=3	1	1.1.-.1.1.1	1	4491.64	3915.02	3343.66	2500.16	2071.35	2025.55	4443.78	3397	3265.02	1.78115	0.00708399
Q8WXI9	Transcriptional repressor p66-beta OS=Homo sapiens OX=9606 GN=GATAD2B PE=1 SV=1	19	19.19.19.19.19.19	19	1.73016e+07	1.48164e+07	1.37511e+07	7.89486e+06	1.01522e+07	7.71872e+06	1.11882e+07	1.08553e+07	1.08828e+07	1.78023	0.00757387
P05412	Transcription factor AP-1 OS=Homo sapiens OX=9606 GN=JUN PE=1 SV=2	4	4.4.4.4.4.4	3	3.77815e+06	3.82697e+06	4.01699e+06	2.27456e+06	2.36858e+06	1.89181e+06	2.78671e+06	2.61882e+06	2.79349e+06	1.77845	0.0098813
Q6SJ93	Protein FAM111B OS=Homo sapiens OX=9606 GN=FAM111B PE=1 SV=1	17	16.15.16.16.16.16	16	4.87651e+06	3.74834e+06	4.12232e+06	2.42812e+06	2.4914e+06	2.24829e+06	2.70605e+06	2.83191e+06	2.77276e+06	1.77839	0.00948955
Q9NR09	Baculoviral IAP repeat-containing protein 6 OS=Homo sapiens OX=9606 GN=BIRC6 PE=1 SV=2	3	2.2.3.2.2.3	3	75800.2	76728.9	71633.2	48507.2	38755.7	39069.6	54400.3	47104	50578.5	1.77438	0.0109177
Q9H147	Deoxynucleotidyltransferase terminal-interacting protein 1 OS=Homo sapiens OX=9606 GN=DNTTIP1 PE=1 SV=2	12	12.12.12.11.11.12	12	9.35234e+06	8.15787e+06	8.80481e+06	4.91906e+06	4.8046e+06	5.12036e+06	6.00108e+06	6.08297e+06	6.2437e+06	1.77277	0.00126054
Q9NZQ3	NCK-interacting protein with SH3 domain OS=Homo sapiens OX=9606 GN=NCKIPSD PE=1 SV=1	1	1.1.1.1.-.1	1	12218.4	9141.08	6506.13	7621.87	4631.33	3470.87	3959.72	5693.57	4524.94	1.77216	0.11663
Q7L099	Protein RUFY3 OS=Homo sapiens OX=9606 GN=RUFY3 PE=1 SV=1	2	2.2.2.2.2.2	2	330817	155734	302138	167587	162510	114989	120672	177329	100439	1.77199	0.139415
P15559	NAD(P)H dehydrogenase [quinone] 1 OS=Homo sapiens OX=9606 GN=NQO1 PE=1 SV=1	7	7.7.7.7.7.7	7	2.38977e+06	2.73509e+06	2.91432e+06	1.66418e+06	1.314e+06	1.55964e+06	1.94018e+06	1.87417e+06	1.89653e+06	1.7716	0.00371021
Q15050	Ribosome biogenesis regulatory protein homolog OS=Homo sapiens OX=9606 GN=RRS1 PE=1 SV=2	5	5.5.5.5.5.5	5	454722	439434	473984	258731	276624	237514	303150	326677	315367	1.77021	0.00152987
Q96RF0	Sorting nexin-18 OS=Homo sapiens OX=9606 GN=SNX18 PE=1 SV=2	5	5.5.5.5.5.5	5	731938	532419	577748	356892	358500	328920	479619	425839	431714	1.76394	0.020934
Q07157	Tight junction protein ZO-1 OS=Homo sapiens OX=9606 GN=TJP1 PE=1 SV=3	96	93.94.90.93.95.94	96	2.09413e+08	1.56236e+08	1.51329e+08	1.02486e+08	9.68709e+07	9.44976e+07	1.2097e+08	1.20994e+08	1.20442e+08	1.7593	0.0278516
P17096	High mobility group protein HMG-I/HMG-Y OS=Homo sapiens OX=9606 GN=HMGA1 PE=1 SV=3	3	3.3.3.1.2.3	3	4.71263e+06	3.8511e+06	3.69945e+06	1.62645e+06	3.69183e+06	1.65513e+06	3.16162e+06	3.0717e+06	2.81814e+06	1.75856	0.134321
Q96BN2	Transcriptional adapter 1 OS=Homo sapiens OX=9606 GN=TADA1 PE=1 SV=1	4	4.4.4.3.3.3	4	1.01599e+06	960133	878089	554786	556083	512862	552921	579945	564050	1.75781	0.000882397
Q8N1G0	Zinc finger protein 687 OS=Homo sapiens OX=9606 GN=ZNF687 PE=1 SV=1	16	14.16.15.15.14.15	16	6.90987e+06	6.98084e+06	6.49949e+06	3.59571e+06	3.93229e+06	4.08155e+06	4.48444e+06	4.88376e+06	4.7079e+06	1.75633	0.00066452
Q9BWD1	Acetyl-CoA acetyltransferase, cytosolic OS=Homo sapiens OX=9606 GN=ACAT2 PE=1 SV=2	7	6.7.7.7.6.7	7	956549	1.16846e+06	916667	585078	581437	565557	651733	619532	650227	1.75609	0.0160757
Q03164	Histone-lysine N-methyltransferase 2A OS=Homo sapiens OX=9606 GN=KMT2A PE=1 SV=5	48	46.47.48.43.45.46	47	1.21492e+07	1.25938e+07	1.31349e+07	6.86893e+06	7.54822e+06	7.15474e+06	9.04699e+06	8.43517e+06	8.44992e+06	1.75589	0.000115675
Q6IPR3	tRNA wybutosine-synthesizing protein 3 homolog OS=Homo sapiens OX=9606 GN=TYW3 PE=2 SV=2	1	1.1.1.1.1.1	1	114178	152305	99886.9	80526.5	72039.2	56416.9	93678.4	68716.5	109507	1.75311	0.0280836
Q9BX10	GTP-binding protein 2 OS=Homo sapiens OX=9606 GN=GTPBP2 PE=1 SV=1	3	3.3.3.3.3.3	3	506767	407196	495990	281098	241785	282104	338420	352236	343082	1.75152	0.00395712
Q9C086	INO80 complex subunit B OS=Homo sapiens OX=9606 GN=INO80B PE=1 SV=2	2	2.2.2.2.2.2	2	705828	562798	540323	396339	314123	322405	402115	457402	461811	1.75139	0.00759198
P17275	Transcription factor jun-B OS=Homo sapiens OX=9606 GN=JUNB PE=1 SV=1	4	3.3.4.4.4.4	4	823123	875809	838851	471712	517307	460721	701921	696718	683753	1.75051	0.00076796
P09874	Poly [ADP-ribose] polymerase 1 OS=Homo sapiens OX=9606 GN=PARP1 PE=1 SV=4	78	77.77.77.77.77.76	78	5.18087e+08	4.66774e+08	5.22773e+08	2.95971e+08	2.73695e+08	2.91721e+08	3.51559e+08	3.44982e+08	3.57286e+08	1.75024	0.000480826
Q8IZQ5	Selenoprotein H OS=Homo sapiens OX=9606 GN=SELENOH PE=1 SV=2	5	5.5.4.5.5.4	5	1.46558e+06	1.3301e+06	1.13116e+06	852782	667401	723645	922510	928839	949581	1.75007	0.00590168
Q9HAD4	WD repeat-containing protein 41 OS=Homo sapiens OX=9606 GN=WDR41 PE=1 SV=3	4	4.4.4.4.4.4	4	494349	650564	756849	407107	324558	356890	389024	389440	454088	1.74705	0.0297087
Q13164	Mitogen-activated protein kinase 7 OS=Homo sapiens OX=9606 GN=MAPK7 PE=1 SV=2	2	2.2.2.2.2.2	2	59369.8	62799.9	51909.6	35837.3	30682.9	33166.1	39352.4	39231	46420.4	1.74627	0.00186155
Q13506	NGFI-A-binding protein 1 OS=Homo sapiens OX=9606 GN=NAB1 PE=1 SV=2	21	19.21.21.20.19.21	20	1.30596e+07	1.38493e+07	1.4052e+07	7.73246e+06	7.67278e+06	8.07508e+06	1.07112e+07	9.1967e+06	9.61171e+06	1.74448	7.56544e-05
Q96MU7	YTH domain-containing protein 1 OS=Homo sapiens OX=9606 GN=YTHDC1 PE=1 SV=3	9	9.8.9.8.9.8	9	1.55133e+06	1.67415e+06	1.62201e+06	873710	977078	928623	1.1024e+06	1.29861e+06	1.14938e+06	1.74407	0.000302469
Q99996	A-kinase anchor protein 9 OS=Homo sapiens OX=9606 GN=AKAP9 PE=1 SV=4	62	57.54.58.61.60.61	62	2.03565e+07	2.1568e+07	2.41524e+07	1.33873e+07	1.1511e+07	1.29898e+07	1.58389e+07	1.50128e+07	1.54862e+07	1.744	0.00127157
Q9NP72	Ras-related protein Rab-18 OS=Homo sapiens OX=9606 GN=RAB18 PE=1 SV=1	4	4.4.4.4.3.3	4	1.76247e+06	2.43097e+06	2.5845e+06	1.16411e+06	1.40875e+06	1.31488e+06	1.69074e+06	1.97317e+06	1.56187e+06	1.74342	0.0280957
P55036	26S proteasome non-ATPase regulatory subunit 4 OS=Homo sapiens OX=9606 GN=PSMD4 PE=1 SV=1	5	5.5.5.5.5.5	5	3.10856e+06	2.81203e+06	3.03963e+06	1.81078e+06	1.74046e+06	1.58925e+06	2.20927e+06	2.14102e+06	2.25454e+06	1.74307	0.000464987
Q12857	Nuclear factor 1 A-type OS=Homo sapiens OX=9606 GN=NFIA PE=1 SV=2	10	9.10.9.9.9.10	9	9.32711e+06	9.99246e+06	9.10528e+06	5.85887e+06	5.00263e+06	5.46797e+06	6.67123e+06	6.60065e+06	6.87733e+06	1.74071	0.00123689
P0C2W1	F-box/SPRY domain-containing protein 1 OS=Homo sapiens OX=9606 GN=FBXO45 PE=1 SV=1	4	4.4.4.4.4.4	4	775350	624219	736510	427253	385025	415334	498026	491937	445624	1.74003	0.00557335
Q6AI39	BRD4-interacting chromatin-remodeling complex-associated protein-like OS=Homo sapiens OX=9606 GN=BICRAL PE=1 SV=2	13	13.13.13.6.7.7	13	5.29941e+06	5.20058e+06	4.52717e+06	2.85403e+06	2.82812e+06	2.95459e+06	3.75379e+06	3.52993e+06	3.5051e+06	1.73991	0.00528437
O00479	High mobility group nucleosome-binding domain-containing protein 4 OS=Homo sapiens OX=9606 GN=HMGN4 PE=1 SV=3	1	1.1.1.1.1.1	1	58756.8	81198.5	67972	36808.7	44373.3	38379.2	50598.8	52722.7	52295	1.73908	0.0122075
Q96JK2	DDB1- and CUL4-associated factor 5 OS=Homo sapiens OX=9606 GN=DCAF5 PE=1 SV=2	3	2.3.3.2.2.3	3	262404	247468	227896	146804	134031	143490	195292	186296	186802	1.73868	0.000732252
Q9NP79	Vacuolar protein sorting-associated protein VTA1 homolog OS=Homo sapiens OX=9606 GN=VTA1 PE=1 SV=1	2	2.2.2.2.2.2	2	498325	497117	410838	238927	287111	282923	319406	215772	305971	1.73838	0.00322014
O60264	SWI/SNF-related matrix-associated actin-dependent regulator of chromatin subfamily A member 5 OS=Homo sapiens OX=9606 GN=SMARCA5 PE=1 SV=1	52	50.50.50.52.51.52	37	9.87993e+07	9.15792e+07	8.27699e+07	5.31077e+07	5.22226e+07	5.19359e+07	6.53618e+07	6.83727e+07	6.72945e+07	1.73685	0.00777272
Q9Y305	Acyl-coenzyme A thioesterase 9, mitochondrial OS=Homo sapiens OX=9606 GN=ACOT9 PE=1 SV=2	11	11.11.11.11.11.11	11	3.55429e+06	4.02419e+06	4.14877e+06	2.27045e+06	2.20428e+06	2.27851e+06	2.80796e+06	2.89446e+06	2.86076e+06	1.73654	0.00543236
Q6ZP82	Coiled-coil domain-containing protein 141 OS=Homo sapiens OX=9606 GN=CCDC141 PE=1 SV=2	2	2.2.2.2.2.2	2	70025.6	48116.3	51901.3	40248.2	30179.8	27717.7	46734.2	46116.3	39152.5	1.73256	0.0269139
Q14872	Metal regulatory transcription factor 1 OS=Homo sapiens OX=9606 GN=MTF1 PE=1 SV=2	1	1.1.1.1.1.1	1	64081.1	72882.5	66588.2	39463.5	41959.3	36093.9	51289.1	50777.8	44764.2	1.73211	0.000755028
Q14938	Nuclear factor 1 X-type OS=Homo sapiens OX=9606 GN=NFIX PE=1 SV=2	8	8.8.8.8.8.8	8	4.92968e+06	5.46674e+06	4.60009e+06	3.06065e+06	2.64142e+06	2.95613e+06	3.32001e+06	3.66068e+06	3.42073e+06	1.73206	0.00128824
P13797	Plastin-3 OS=Homo sapiens OX=9606 GN=PLS3 PE=1 SV=4	3	3.3.3.3.3.3	3	366052	365713	141758	154104	154167	196582	191880	217180	218610	1.73026	0.274695
P52209	6-phosphogluconate dehydrogenase, decarboxylating OS=Homo sapiens OX=9606 GN=PGD PE=1 SV=3	12	12.12.12.11.11.12	12	7.37208e+06	7.86417e+06	6.41507e+06	4.18277e+06	4.09495e+06	4.24665e+06	5.03369e+06	5.29668e+06	5.45057e+06	1.72873	0.0102191
Q14119	Vascular endothelial zinc finger 1 OS=Homo sapiens OX=9606 GN=VEZF1 PE=1 SV=2	1	1.1.1.1.1.1	1	194337	306909	331145	138844	152292	191102	193508	220084	239380	1.7261	0.0657656
P78364	Polyhomeotic-like protein 1 OS=Homo sapiens OX=9606 GN=PHC1 PE=1 SV=3	2	2.2.2.2.2.1	2	27574.8	28437.8	29065.3	16202.8	16293.3	16794.7	22333	23118.7	22782.2	1.72604	1.87941e-05
Q92882	Osteoclast-stimulating factor 1 OS=Homo sapiens OX=9606 GN=OSTF1 PE=1 SV=2	2	1.2.2.2.2.1	2	2.38431e+06	2.41797e+06	2.37061e+06	1.35109e+06	1.4207e+06	1.3848e+06	1.5171e+06	1.47735e+06	1.53546e+06	1.72566	0.000136511
Q96H79	Zinc finger CCCH-type antiviral protein 1-like OS=Homo sapiens OX=9606 GN=ZC3HAV1L PE=1 SV=2	6	6.6.5.6.6.6	6	1.42697e+06	1.59206e+06	1.6637e+06	881864	823825	1.01281e+06	1.06152e+06	968453	977669	1.72254	0.00264082
Q5VWG9	Transcription initiation factor TFIID subunit 3 OS=Homo sapiens OX=9606 GN=TAF3 PE=1 SV=1	20	19.19.19.18.18.18	20	1.73632e+07	1.6447e+07	1.8094e+07	9.66459e+06	1.00729e+07	1.0412e+07	1.27549e+07	1.20281e+07	1.27061e+07	1.72156	0.000148012
Q12926	ELAV-like protein 2 OS=Homo sapiens OX=9606 GN=ELAVL2 PE=1 SV=2	2	2.2.1.2.2.2	2	316346	402808	314289	181791	207538	210983	314450	339620	228095	1.72151	0.00890869
Q6P2E9	Enhancer of mRNA-decapping protein 4 OS=Homo sapiens OX=9606 GN=EDC4 PE=1 SV=1	5	5.5.5.5.5.5	5	757096	803210	766407	433342	428452	490387	560224	496001	545035	1.72071	0.00230186
P11277	Spectrin beta chain, erythrocytic OS=Homo sapiens OX=9606 GN=SPTB PE=1 SV=5	1	1.1.1.1.1.1	1	3.74347e+06	2.71825e+06	3.19194e+06	1.70402e+06	1.974e+06	1.93828e+06	2.28765e+06	2.28846e+06	2.49479e+06	1.71887	0.0146244
P42224	Signal transducer and activator of transcription 1-alpha/beta OS=Homo sapiens OX=9606 GN=STAT1 PE=1 SV=2	14	14.14.14.14.14.14	14	2.16458e+06	2.59639e+06	2.3035e+06	1.38344e+06	1.43383e+06	1.29426e+06	1.69073e+06	1.73528e+06	1.61139e+06	1.71821	0.00254512
Q96EP5	DAZ-associated protein 1 OS=Homo sapiens OX=9606 GN=DAZAP1 PE=1 SV=1	3	3.3.3.3.3.3	3	815971	723790	560116	453099	406729	362662	472810	481936	484488	1.7177	0.0222108
Q8N336	ELMO domain-containing protein 1 OS=Homo sapiens OX=9606 GN=ELMOD1 PE=2 SV=3	1	1.1.1.1.1.1	1	22282.8	23337.6	21868.6	6224.81	22363.9	10711.9	14391.2	13584.3	15899.8	1.71725	0.20889
P49588	Alanine--tRNA ligase, cytoplasmic OS=Homo sapiens OX=9606 GN=AARS PE=1 SV=2	6	5.6.5.5.5.6	6	346159	433256	291981	215232	198095	211222	251799	255462	232184	1.71547	0.0385817
O43251	RNA binding protein fox-1 homolog 2 OS=Homo sapiens OX=9606 GN=RBFOX2 PE=1 SV=3	7	7.7.7.7.7.7	7	2.1644e+06	2.53834e+06	2.58001e+06	1.44927e+06	1.27267e+06	1.53019e+06	1.78456e+06	1.54512e+06	1.73769e+06	1.71273	0.00235427
P05387	60S acidic ribosomal protein P2 OS=Homo sapiens OX=9606 GN=RPLP2 PE=1 SV=1	7	7.7.7.7.7.7	6	5.98015e+06	6.46276e+06	6.14045e+06	3.93722e+06	2.85878e+06	4.06748e+06	4.28419e+06	4.45317e+06	4.06765e+06	1.71063	0.035166
O00116	Alkyldihydroxyacetonephosphate synthase, peroxisomal OS=Homo sapiens OX=9606 GN=AGPS PE=1 SV=1	1	1.1.1.1.1.1	1	40520.5	43895.1	38469.1	19951.1	26357.3	25573	31763.7	32964.5	32142.8	1.70955	0.0141554
Q9BU76	Multiple myeloma tumor-associated protein 2 OS=Homo sapiens OX=9606 GN=MMTAG2 PE=1 SV=1	20	19.20.20.20.20.20	20	2.89076e+07	2.77038e+07	3.25067e+07	1.79893e+07	1.72063e+07	1.70006e+07	2.18307e+07	2.17983e+07	2.16061e+07	1.70737	0.0038951
O76021	Ribosomal L1 domain-containing protein 1 OS=Homo sapiens OX=9606 GN=RSL1D1 PE=1 SV=3	12	12.12.12.12.12.12	12	5.63493e+06	4.11523e+06	5.22397e+06	2.90871e+06	3.11914e+06	2.74593e+06	2.70412e+06	3.00066e+06	2.55558e+06	1.70669	0.019785
P61204	ADP-ribosylation factor 3 OS=Homo sapiens OX=9606 GN=ARF3 PE=1 SV=2	6	6.6.6.6.6.6	6	4.6061e+06	4.7688e+06	5.81076e+06	3.16061e+06	2.59711e+06	3.1442e+06	3.69222e+06	3.21856e+06	3.3099e+06	1.70589	0.00555307
P22455	Fibroblast growth factor receptor 4 OS=Homo sapiens OX=9606 GN=FGFR4 PE=1 SV=2	11	10.11.11.11.11.11	11	2.40477e+06	2.5524e+06	2.61719e+06	1.02912e+06	2.20489e+06	1.20879e+06	1.82949e+06	1.95397e+06	1.98315e+06	1.70486	0.12459
Q14667	Protein KIAA0100 OS=Homo sapiens OX=9606 GN=KIAA0100 PE=1 SV=3	2	2.2.2.2.2.2	2	76550.3	97451.9	69599.1	43808.4	49502.3	49816	50807.7	68392.7	55504.7	1.702	0.0219943
Q9NUW8	Tyrosyl-DNA phosphodiesterase 1 OS=Homo sapiens OX=9606 GN=TDP1 PE=1 SV=2	4	2.1.2.4.4.3	4	454465	542065	695392	292224	394439	309221	180929	379239	192635	1.69892	0.0308035
O43252	Bifunctional 3'-phosphoadenosine 5'-phosphosulfate synthase 1 OS=Homo sapiens OX=9606 GN=PAPSS1 PE=1 SV=2	5	5.5.5.5.5.4	5	567452	744651	480556	363949	334900	358592	386310	475915	433852	1.69528	0.0519466
P40763	Signal transducer and activator of transcription 3 OS=Homo sapiens OX=9606 GN=STAT3 PE=1 SV=2	18	17.18.17.18.18.18	18	6.2087e+06	6.91403e+06	6.53193e+06	3.86012e+06	3.82319e+06	3.92285e+06	4.35224e+06	4.40666e+06	4.55698e+06	1.69347	0.00224647
Q15542	Transcription initiation factor TFIID subunit 5 OS=Homo sapiens OX=9606 GN=TAF5 PE=1 SV=3	28	26.27.28.25.25.27	27	1.84179e+07	1.71884e+07	2.03991e+07	1.09673e+07	1.08886e+07	1.12243e+07	1.32976e+07	1.30203e+07	1.30219e+07	1.69302	0.00731658
P37275	Zinc finger E-box-binding homeobox 1 OS=Homo sapiens OX=9606 GN=ZEB1 PE=1 SV=2	3	3.3.3.3.3.3	3	962819	1.05776e+06	3.10602e+06	980835	1.16888e+06	881573	649165	695101	646939	1.69123	0.419083
Q5TBA9	Protein furry homolog OS=Homo sapiens OX=9606 GN=FRY PE=1 SV=1	1	-.-.1.1.1.1	1	6499.85	6467.38	18355.4	5997.28	6148.46	6387.22	4303.58	9436.13	11412.5	1.6901	0.372283
O75874	Isocitrate dehydrogenase [NADP] cytoplasmic OS=Homo sapiens OX=9606 GN=IDH1 PE=1 SV=2	4	4.4.4.3.4.4	4	239493	230428	163568	118424	120455	136245	159303	145827	153029	1.68875	0.0390883
Q9H5L6	DNA transposase THAP9 OS=Homo sapiens OX=9606 GN=THAP9 PE=1 SV=2	1	1.1.1.1.1.1	1	20112.9	23527.3	19085.6	12145.5	12304.4	12704.9	14965.8	13011.5	18470.5	1.68823	0.0115251
O43683	Mitotic checkpoint serine/threonine-protein kinase BUB1 OS=Homo sapiens OX=9606 GN=BUB1 PE=1 SV=1	1	1.1.1.1.1.1	1	25755.9	21362	22850	14678.7	13135.9	13633.5	19467	12145.3	19779.3	1.68809	0.00277034
P15531	Nucleoside diphosphate kinase A OS=Homo sapiens OX=9606 GN=NME1 PE=1 SV=1	1	1.1.1.1.1.1	1	68986.1	64399.6	48698.3	36651.5	27290.2	43988.4	44527.7	40724.4	47351.9	1.68705	0.0422055
Q14159	DNA repair-scaffolding protein OS=Homo sapiens OX=9606 GN=SPIDR PE=1 SV=2	2	1.1.2.1.1.2	2	496655	508615	471588	248760	349580	277549	389194	382566	369887	1.68613	0.0288523
Q86X95	Corepressor interacting with RBPJ 1 OS=Homo sapiens OX=9606 GN=CIR1 PE=1 SV=1	13	13.13.13.12.13.13	13	8.78105e+06	8.92921e+06	9.70785e+06	5.49309e+06	5.34093e+06	5.4415e+06	6.63734e+06	6.60615e+06	6.70009e+06	1.68462	0.00209731
P10589	COUP transcription factor 1 OS=Homo sapiens OX=9606 GN=NR2F1 PE=1 SV=1	1	-.-.-.-.-.-	1	5183.35	7162.74	1652.16	1502.99	2492.14	4318.25	265548	404679	302431	1.68382	0.461893
Q9UMX1	Suppressor of fused homolog OS=Homo sapiens OX=9606 GN=SUFU PE=1 SV=2	3	3.3.2.2.2.2	3	155555	150970	157330	91447.7	87442.3	96929.4	94562.2	153285	96930.1	1.68173	0.000989362
Q15468	SCL-interrupting locus protein OS=Homo sapiens OX=9606 GN=STIL PE=1 SV=2	1	1.1.1.1.1.1	1	14825.4	18184.9	25337.7	11650.6	11092.5	11963.6	10382.7	14643.4	15415.7	1.68117	0.0838862
Q8IZT6	Abnormal spindle-like microcephaly-associated protein OS=Homo sapiens OX=9606 GN=ASPM PE=1 SV=2	4	3.3.3.4.3.4	4	829579	899164	831147	556337	363634	603102	655913	639866	641149	1.68074	0.070762
Q96ME7	Zinc finger protein 512 OS=Homo sapiens OX=9606 GN=ZNF512 PE=1 SV=2	13	13.13.13.13.10.11	13	7.5502e+06	5.48118e+06	5.38521e+06	3.59266e+06	3.47195e+06	3.89291e+06	4.16476e+06	4.36001e+06	3.63452e+06	1.68073	0.0343522
Q15424	Scaffold attachment factor B1 OS=Homo sapiens OX=9606 GN=SAFB PE=1 SV=4	34	32.33.32.33.32.34	26	1.89973e+07	2.37527e+07	1.89969e+07	1.08694e+07	1.34791e+07	1.23926e+07	1.52553e+07	1.48684e+07	1.57354e+07	1.68059	0.00652481
Q7L775	EPM2A-interacting protein 1 OS=Homo sapiens OX=9606 GN=EPM2AIP1 PE=1 SV=1	4	3.3.3.3.3.4	4	322946	309604	350222	198952	178975	206916	206484	234331	188879	1.6804	0.000895339
Q9H0S4	Probable ATP-dependent RNA helicase DDX47 OS=Homo sapiens OX=9606 GN=DDX47 PE=1 SV=1	24	24.23.24.24.24.24	24	2.47068e+07	2.8287e+07	2.86278e+07	1.71684e+07	1.54833e+07	1.6039e+07	1.95305e+07	1.85714e+07	1.86978e+07	1.67633	0.00160471
Q99549	M-phase phosphoprotein 8 OS=Homo sapiens OX=9606 GN=MPHOSPH8 PE=1 SV=2	9	9.8.8.8.8.8	9	2.79335e+06	2.22566e+06	2.6035e+06	1.50235e+06	1.58388e+06	1.46099e+06	1.82577e+06	1.61542e+06	1.71604e+06	1.6763	0.00999732
Q6UUV7	CREB-regulated transcription coactivator 3 OS=Homo sapiens OX=9606 GN=CRTC3 PE=1 SV=2	8	8.8.8.8.8.8	8	2.27069e+06	2.57427e+06	2.46497e+06	1.36912e+06	1.5044e+06	1.49313e+06	1.90849e+06	1.78501e+06	2.03743e+06	1.67403	0.000504178
P17535	Transcription factor jun-D OS=Homo sapiens OX=9606 GN=JUND PE=1 SV=3	4	4.4.3.4.4.4	4	1.54415e+06	1.73895e+06	2.04759e+06	1.11565e+06	1.09836e+06	974510	1.29077e+06	1.35906e+06	1.22799e+06	1.67183	0.0115783
Q9H4L7	SWI/SNF-related matrix-associated actin-dependent regulator of chromatin subfamily A containing DEAD/H box 1 OS=Homo sapiens OX=9606 GN=SMARCAD1 PE=1 SV=2	3	3.3.3.3.3.3	3	596893	586041	663018	386148	371694	346469	389390	392666	412388	1.67159	0.000600214
P35080	Profilin-2 OS=Homo sapiens OX=9606 GN=PFN2 PE=1 SV=3	4	4.4.3.4.4.4	4	6.6206e+06	6.23401e+06	5.60381e+06	3.66618e+06	3.60168e+06	3.7843e+06	4.24243e+06	4.36407e+06	4.68767e+06	1.67012	0.00554908
Q13835	Plakophilin-1 OS=Homo sapiens OX=9606 GN=PKP1 PE=1 SV=2	14	14.14.14.14.14.14	14	3.62351e+06	3.80984e+06	3.64425e+06	2.12959e+06	2.27048e+06	2.24219e+06	2.91151e+06	2.88966e+06	2.85928e+06	1.66775	4.8264e-05
Q9P287	BRCA2 and CDKN1A-interacting protein OS=Homo sapiens OX=9606 GN=BCCIP PE=1 SV=1	2	2.2.2.2.2.2	2	375529	343642	386669	218393	207463	239856	211110	216264	200924	1.66114	0.000904219
Q96GM8	Target of EGR1 protein 1 OS=Homo sapiens OX=9606 GN=TOE1 PE=1 SV=1	5	5.5.5.5.5.5	5	941541	983328	1.18134e+06	693028	634916	543797	681168	744295	617823	1.65953	0.00698287
Q8NEW0	Zinc transporter 7 OS=Homo sapiens OX=9606 GN=SLC30A7 PE=2 SV=1	1	1.1.1.1.1.1	1	65120.7	82440.3	88629.1	52878.4	43639.7	45823.9	47854.9	54965.4	52562.9	1.65931	0.0154379
P62333	26S proteasome regulatory subunit 10B OS=Homo sapiens OX=9606 GN=PSMC6 PE=1 SV=1	8	8.7.7.8.8.8	8	846424	949163	906373	591796	493253	543715	564458	540771	538109	1.6589	0.00245234
Q15036	Sorting nexin-17 OS=Homo sapiens OX=9606 GN=SNX17 PE=1 SV=1	1	1.1.1.1.1.1	1	124041	124808	86469.8	69825.2	63595.8	68727.1	56157.2	62865.9	76311.1	1.65877	0.0489402
P54886	Delta-1-pyrroline-5-carboxylate synthase OS=Homo sapiens OX=9606 GN=ALDH18A1 PE=1 SV=2	15	15.13.15.15.13.14	15	3.98587e+06	3.84603e+06	3.42554e+06	2.21093e+06	2.08975e+06	2.49577e+06	2.76091e+06	2.8028e+06	2.58372e+06	1.65637	0.00204065
Q9NTJ3	Structural maintenance of chromosomes protein 4 OS=Homo sapiens OX=9606 GN=SMC4 PE=1 SV=2	34	33.31.32.32.29.32	34	1.04094e+07	1.08285e+07	1.10589e+07	6.74253e+06	6.13172e+06	6.64328e+06	7.60525e+06	7.89789e+06	7.6205e+06	1.65475	0.000421854
Q86YW9	Mediator of RNA polymerase II transcription subunit 12-like protein OS=Homo sapiens OX=9606 GN=MED12L PE=1 SV=2	1	1.1.1.1.1.1	1	29053.6	33277.2	48045.3	19822.2	23642.3	23241.4	23221.8	27496.4	26283	1.65467	0.0701825
Q7LBC6	Lysine-specific demethylase 3B OS=Homo sapiens OX=9606 GN=KDM3B PE=1 SV=2	43	43.42.42.43.42.43	41	1.72192e+07	1.88646e+07	1.72548e+07	1.10472e+07	1.04368e+07	1.07514e+07	1.26649e+07	1.30407e+07	1.26426e+07	1.65466	0.000580539
O43709	Probable 18S rRNA (guanine-N(7))-methyltransferase OS=Homo sapiens OX=9606 GN=BUD23 PE=1 SV=2	2	2.2.2.2.2.2	2	656391	696016	634588	357049	406483	437420	536564	490097	481673	1.65452	0.00569743
P35610	Sterol O-acyltransferase 1 OS=Homo sapiens OX=9606 GN=SOAT1 PE=1 SV=3	1	1.1.1.1.1.1	1	53973.4	64331	71041.2	36452.9	41632.1	36361.2	42762	41104.9	44405.4	1.65445	0.0109713
Q12788	Transducin beta-like protein 3 OS=Homo sapiens OX=9606 GN=TBL3 PE=1 SV=2	8	8.8.8.8.8.8	8	2.3564e+06	2.27854e+06	2.44401e+06	1.45033e+06	1.45894e+06	1.37002e+06	1.56254e+06	1.69245e+06	1.50113e+06	1.65423	6.03315e-05
Q7Z406	Myosin-14 OS=Homo sapiens OX=9606 GN=MYH14 PE=1 SV=2	44	42.42.43.43.40.42	44	7.59593e+06	7.34583e+06	7.56388e+06	5.22854e+06	3.98166e+06	4.40013e+06	5.26696e+06	5.04141e+06	5.43332e+06	1.65357	0.0219898
P33991	DNA replication licensing factor MCM4 OS=Homo sapiens OX=9606 GN=MCM4 PE=1 SV=5	25	24.25.25.25.25.24	25	1.50962e+07	1.39769e+07	1.39252e+07	8.57982e+06	8.74462e+06	8.70593e+06	1.02162e+07	9.73806e+06	9.80111e+06	1.65185	0.00187606
Q96PU4	E3 ubiquitin-protein ligase UHRF2 OS=Homo sapiens OX=9606 GN=UHRF2 PE=1 SV=1	3	3.3.3.3.3.3	3	421446	383787	444637	277472	233537	245916	249835	271231	301813	1.65124	0.00187115
Q9BVV7	Mitochondrial import inner membrane translocase subunit Tim21 OS=Homo sapiens OX=9606 GN=TIMM21 PE=1 SV=1	3	3.3.3.3.3.3	3	271964	296483	317306	193043	143520	200026	254512	200296	209984	1.65071	0.0261776
Q9Y223	Bifunctional UDP-N-acetylglucosamine 2-epimerase/N-acetylmannosamine kinase OS=Homo sapiens OX=9606 GN=GNE PE=1 SV=1	1	1.1.1.1.1.1	1	90705.8	94673.2	70412.4	57302.7	45886.4	51815	56552.4	57361.3	38751.2	1.65022	0.0148948
O94776	Metastasis-associated protein MTA2 OS=Homo sapiens OX=9606 GN=MTA2 PE=1 SV=1	34	33.33.34.33.33.34	27	3.09518e+07	2.8964e+07	2.79336e+07	1.73097e+07	1.96133e+07	1.63629e+07	2.17175e+07	2.16077e+07	2.138e+07	1.64864	0.00320698
Q9H4L4	Sentrin-specific protease 3 OS=Homo sapiens OX=9606 GN=SENP3 PE=1 SV=2	5	4.5.5.5.4.5	5	886893	842978	922930	500401	524623	586186	633583	578723	635077	1.64647	0.00217782
Q9H6P5	Threonine aspartase 1 OS=Homo sapiens OX=9606 GN=TASP1 PE=1 SV=1	3	2.3.3.3.2.3	3	204124	159019	177793	115847	106680	106138	135154	136448	140852	1.64586	0.0118687
Q99714	3-hydroxyacyl-CoA dehydrogenase type-2 OS=Homo sapiens OX=9606 GN=HSD17B10 PE=1 SV=3	10	10.10.10.10.10.10	10	6.93713e+06	7.53339e+06	7.27646e+06	4.36557e+06	4.55882e+06	4.29859e+06	5.4455e+06	4.87227e+06	5.07216e+06	1.64464	0.000132241
P62906	60S ribosomal protein L10a OS=Homo sapiens OX=9606 GN=RPL10A PE=1 SV=2	9	9.9.9.9.9.9	9	1.61904e+07	1.57288e+07	1.53159e+07	9.72619e+06	9.25124e+06	9.85531e+06	1.16346e+07	1.16315e+07	1.17645e+07	1.63824	5.00374e-05
Q8IX03	Protein KIBRA OS=Homo sapiens OX=9606 GN=WWC1 PE=1 SV=1	1	1.1.1.1.1.1	1	149370	132906	106641	72525.9	89414.1	75594.1	95950.9	82921.8	107092	1.63731	0.0196404
P29803	Pyruvate dehydrogenase E1 component subunit alpha, testis-specific form, mitochondrial OS=Homo sapiens OX=9606 GN=PDHA2 PE=1 SV=1	2	2.2.2.2.2.2	1	526628	513934	409448	277192	299262	309417	365277	357146	382257	1.63682	0.0154032
Q8N3J3	Uncharacterized protein C17orf53 OS=Homo sapiens OX=9606 GN=C17orf53 PE=1 SV=1	2	2.2.2.2.2.2	2	63296.5	63862.7	64234.7	35981.9	42091.9	38916.3	46150.4	43158.6	42918.8	1.63599	0.00785548
P50281	Matrix metalloproteinase-14 OS=Homo sapiens OX=9606 GN=MMP14 PE=1 SV=3	6	6.6.6.5.6.6	6	1.32152e+06	1.35481e+06	1.40755e+06	722299	979789	795925	972188	898908	943726	1.63485	0.0269214
P22087	rRNA 2'-O-methyltransferase fibrillarin OS=Homo sapiens OX=9606 GN=FBL PE=1 SV=2	8	8.7.8.8.8.8	8	2.75478e+06	3.10254e+06	3.18854e+06	1.76045e+06	1.87127e+06	1.90345e+06	2.27012e+06	2.18948e+06	2.34772e+06	1.63425	0.00225104
Q5VWZ2	Lysophospholipase-like protein 1 OS=Homo sapiens OX=9606 GN=LYPLAL1 PE=1 SV=3	2	2.2.2.2.2.2	2	78804.8	77696.7	81202.3	50042.8	48831	46702.1	43115.1	68780.2	57001.4	1.63285	0.000109327
Q9GZU7	Carboxy-terminal domain RNA polymerase II polypeptide A small phosphatase 1 OS=Homo sapiens OX=9606 GN=CTDSP1 PE=1 SV=1	1	1.1.1.1.1.1	1	41704.9	45973.9	42785.8	26228.4	33184.4	20513.2	22425.6	30112	25641.5	1.63232	0.0615955
Q9UK96	F-box only protein 10 OS=Homo sapiens OX=9606 GN=FBXO10 PE=1 SV=3	6	5.6.6.6.6.6	6	691292	722504	634847	425008	428515	401657	535662	559138	545519	1.63215	0.00133441
O75526	RNA-binding motif protein, X-linked-like-2 OS=Homo sapiens OX=9606 GN=RBMXL2 PE=1 SV=3	1	1.1.1.1.1.1	1	208944	248939	179695	103769	169808	117308	194158	152118	174501	1.63111	0.0555
O14579	Coatomer subunit epsilon OS=Homo sapiens OX=9606 GN=COPE PE=1 SV=3	7	7.7.7.7.7.7	7	2.54958e+06	1.70578e+06	1.73214e+06	1.04279e+06	1.59381e+06	1.03733e+06	1.33664e+06	1.38345e+06	1.39276e+06	1.62972	0.0645604
Q15645	Pachytene checkpoint protein 2 homolog OS=Homo sapiens OX=9606 GN=TRIP13 PE=1 SV=2	7	5.6.7.4.5.6	7	7.81766e+06	5.46255e+06	6.18801e+06	1.90421e+06	6.01195e+06	4.03022e+06	4.66843e+06	4.94299e+06	4.93537e+06	1.62963	0.22068
Q8IWI9	MAX gene-associated protein OS=Homo sapiens OX=9606 GN=MGA PE=1 SV=4	54	54.52.54.53.54.54	54	1.44151e+07	2.10065e+07	1.76394e+07	1.00441e+07	1.15394e+07	1.09804e+07	1.31551e+07	1.29593e+07	1.3138e+07	1.62944	0.0353497
Q99719	Septin-5 OS=Homo sapiens OX=9606 GN=SEPTIN5 PE=1 SV=1	2	2.2.2.2.2.2	2	201687	213092	211027	153002	114283	116849	142077	159070	181765	1.62914	0.030468
Q9Y2F5	Little elongation complex subunit 1 OS=Homo sapiens OX=9606 GN=ICE1 PE=1 SV=5	3	3.3.3.3.3.3	3	85419	89013.1	102652	62190.5	50937.7	56981.7	71617.1	72372.9	72711.1	1.62885	0.00370746
Q9NWT1	p21-activated protein kinase-interacting protein 1 OS=Homo sapiens OX=9606 GN=PAK1IP1 PE=1 SV=2	10	10.10.10.10.10.10	10	6.49052e+06	5.72993e+06	5.95326e+06	3.72994e+06	3.56651e+06	3.86522e+06	4.71555e+06	4.58038e+06	4.87456e+06	1.62823	0.000881186
Q6ZU65	Ubinuclein-2 OS=Homo sapiens OX=9606 GN=UBN2 PE=1 SV=2	29	29.29.29.28.29.28	29	1.60694e+07	1.48456e+07	1.4381e+07	9.09933e+06	9.14973e+06	9.58334e+06	1.13621e+07	1.11173e+07	1.1753e+07	1.62746	0.00105358
O15145	Actin-related protein 2/3 complex subunit 3 OS=Homo sapiens OX=9606 GN=ARPC3 PE=1 SV=3	4	4.4.4.4.4.4	4	630845	520191	539513	377673	367736	293375	443626	416319	463930	1.62743	0.00980962
P53597	Succinate--CoA ligase [ADP/GDP-forming] subunit alpha, mitochondrial OS=Homo sapiens OX=9606 GN=SUCLG1 PE=1 SV=4	8	7.8.8.7.6.7	8	2.41419e+06	2.76166e+06	2.75235e+06	1.5914e+06	1.70983e+06	1.57387e+06	2.68546e+06	2.86476e+06	2.93454e+06	1.62626	0.00184211
Q9P0K7	Ankycorbin OS=Homo sapiens OX=9606 GN=RAI14 PE=1 SV=2	9	6.5.5.9.9.9	9	3.09782e+06	2.21336e+06	2.63097e+06	1.61806e+06	1.74883e+06	1.51936e+06	1.87745e+06	1.89638e+06	2.94957e+06	1.6254	0.0253384
P06454	Prothymosin alpha OS=Homo sapiens OX=9606 GN=PTMA PE=1 SV=2	3	3.3.1.3.2.1	3	297947	181045	92766.7	137441	114374	100066	123177	120649	124434	1.62487	0.372838
P36957	Dihydrolipoyllysine-residue succinyltransferase component of 2-oxoglutarate dehydrogenase complex, mitochondrial OS=Homo sapiens OX=9606 GN=DLST PE=1 SV=4	2	2.2.2.2.2.2	2	133371	123059	92054.7	74315	71477.7	68751.4	94753.1	88242.9	92550.9	1.62431	0.0474159
Q9Y3A2	Probable U3 small nucleolar RNA-associated protein 11 OS=Homo sapiens OX=9606 GN=UTP11 PE=1 SV=2	2	2.2.2.2.2.2	2	49957.7	52461	58602.4	30042	36475.6	32635.5	35017.2	41481.2	48524.3	1.62397	0.00299821
P17544	Cyclic AMP-dependent transcription factor ATF-7 OS=Homo sapiens OX=9606 GN=ATF7 PE=1 SV=2	5	5.5.5.5.5.5	3	1.25342e+06	1.47477e+06	1.44827e+06	821677	910920	839600	981757	1.01928e+06	1.06286e+06	1.6237	0.00281672
O14802	DNA-directed RNA polymerase III subunit RPC1 OS=Homo sapiens OX=9606 GN=POLR3A PE=1 SV=2	3	3.2.2.3.2.2	3	102586	78827.4	91907.4	65207.2	54184	49144.2	71433.6	72876.1	62767.3	1.62174	0.0128469
Q8WVZ9	Kelch repeat and BTB domain-containing protein 7 OS=Homo sapiens OX=9606 GN=KBTBD7 PE=1 SV=1	1	1.1.1.1.1.1	1	138790	130998	94532.9	67807	87057.3	69816.9	74950.8	73465.9	94782.1	1.6215	0.0363248
P53582	Methionine aminopeptidase 1 OS=Homo sapiens OX=9606 GN=METAP1 PE=1 SV=2	1	1.1.1.1.1.1	1	153610	157678	179675	118163	102293	82877.6	134060	131919	122995	1.61855	0.0257254
P17612	cAMP-dependent protein kinase catalytic subunit alpha OS=Homo sapiens OX=9606 GN=PRKACA PE=1 SV=2	14	13.13.13.14.14.14	4	4.0948e+06	4.03712e+06	4.02313e+06	1.91647e+06	2.90569e+06	2.68856e+06	2.85731e+06	2.82372e+06	3.00696e+06	1.61836	0.0599267
P24534	Elongation factor 1-beta OS=Homo sapiens OX=9606 GN=EEF1B2 PE=1 SV=3	1	1.1.1.1.1.1	1	414948	452833	258173	237556	236178	222866	251026	214434	246581	1.61636	0.120521
P31269	Homeobox protein Hox-A9 OS=Homo sapiens OX=9606 GN=HOXA9 PE=1 SV=4	2	2.2.2.2.2.2	2	350084	325649	362069	236675	208937	198682	322000	307832	290460	1.61076	0.00306746
Q9UL18	Protein argonaute-1 OS=Homo sapiens OX=9606 GN=AGO1 PE=1 SV=3	6	6.6.6.6.6.6	6	648887	617371	658693	401633	374082	419576	429999	433202	436723	1.61044	0.00080278
Q9H0E9	Bromodomain-containing protein 8 OS=Homo sapiens OX=9606 GN=BRD8 PE=1 SV=2	8	8.8.8.8.8.8	8	2.03958e+06	1.70411e+06	1.49062e+06	1.07017e+06	1.09473e+06	1.08586e+06	1.24332e+06	1.25741e+06	1.2681e+06	1.61018	0.0350514
Q9UPM8	AP-4 complex subunit epsilon-1 OS=Homo sapiens OX=9606 GN=AP4E1 PE=1 SV=2	3	2.2.2.3.2.2	3	67473.5	59921.3	55086.7	43042	30986.3	39349.7	29014.5	39506.8	80804	1.6095	0.0205087
P52565	Rho GDP-dissociation inhibitor 1 OS=Homo sapiens OX=9606 GN=ARHGDIA PE=1 SV=3	4	4.4.4.4.4.4	4	1.29663e+06	1.2408e+06	1.10118e+06	791137	701799	768757	857477	886916	916742	1.6088	0.00201563
O43865	S-adenosylhomocysteine hydrolase-like protein 1 OS=Homo sapiens OX=9606 GN=AHCYL1 PE=1 SV=2	12	9.9.9.12.12.12	6	6.15562e+07	6.72608e+07	6.96125e+07	3.9822e+07	4.36124e+07	4.00565e+07	5.07154e+07	5.07888e+07	5.00243e+07	1.60684	0.000683502
O14908	PDZ domain-containing protein GIPC1 OS=Homo sapiens OX=9606 GN=GIPC1 PE=1 SV=2	1	1.1.1.1.1.1	1	33052	27509.9	25424.3	16097.8	20524.9	16895.5	21101.7	23225.3	25236.8	1.60667	0.0116872
P62826	GTP-binding nuclear protein Ran OS=Homo sapiens OX=9606 GN=RAN PE=1 SV=3	13	13.13.13.13.13.13	13	4.81663e+07	4.43658e+07	5.1199e+07	2.98732e+07	3.09371e+07	2.8762e+07	3.28295e+07	3.31012e+07	3.33218e+07	1.60464	0.00215156
O75386	Tubby-related protein 3 OS=Homo sapiens OX=9606 GN=TULP3 PE=1 SV=2	4	4.4.4.4.3.4	4	6.93022e+06	7.04484e+06	7.55071e+06	4.31505e+06	4.30585e+06	4.805e+06	5.13706e+06	5.40047e+06	5.91016e+06	1.6033	0.000724217
P41743	Protein kinase C iota type OS=Homo sapiens OX=9606 GN=PRKCI PE=1 SV=2	2	2.2.2.2.2.2	2	511335	431300	385669	299403	260407	269299	347568	275083	380516	1.60209	0.0150892
O43502	DNA repair protein RAD51 homolog 3 OS=Homo sapiens OX=9606 GN=RAD51C PE=1 SV=1	3	3.3.3.2.3.3	3	585132	528222	570228	401732	365885	283671	247662	210120	213513	1.60145	0.0350383
Q8TF74	WAS/WASL-interacting protein family member 2 OS=Homo sapiens OX=9606 GN=WIPF2 PE=1 SV=1	4	1.1.1.4.4.4	4	1.37318e+06	1.5922e+06	1.44644e+06	860093	875272	1.02191e+06	1.2582e+06	1.09768e+06	1.18767e+06	1.60006	0.00302448
Q9BRS2	Serine/threonine-protein kinase RIO1 OS=Homo sapiens OX=9606 GN=RIOK1 PE=1 SV=2	15	15.14.15.15.14.15	15	6.37808e+06	5.13681e+06	5.56596e+06	3.69497e+06	3.58286e+06	3.40069e+06	4.15578e+06	4.29033e+06	3.99398e+06	1.59955	0.0100468
Q01650	Large neutral amino acids transporter small subunit 1 OS=Homo sapiens OX=9606 GN=SLC7A5 PE=1 SV=2	1	1.1.-.1.1.1	1	204181	176910	162710	123246	112009	104731	204585	147998	126804	1.59948	0.00617327
Q5T1M5	FK506-binding protein 15 OS=Homo sapiens OX=9606 GN=FKBP15 PE=1 SV=2	5	5.5.5.5.5.5	5	525998	532549	411048	303429	331333	284823	316823	387961	345459	1.59811	0.0163503
P35908	Keratin, type II cytoskeletal 2 epidermal OS=Homo sapiens OX=9606 GN=KRT2 PE=1 SV=2	51	51.51.50.48.51.50	43	9.39382e+07	7.66705e+07	7.05415e+07	3.31361e+07	6.33382e+07	5.44648e+07	5.65986e+07	5.60123e+07	5.51443e+07	1.59767	0.110788
Q9ULH0	Kinase D-interacting substrate of 220 kDa OS=Homo sapiens OX=9606 GN=KIDINS220 PE=1 SV=3	2	2.2.2.2.2.2	2	77093.1	95779.7	86897.7	51207.5	54748.6	56708.5	60937.4	63609.7	58423.4	1.59697	0.00786765
Q9H981	Actin-related protein 8 OS=Homo sapiens OX=9606 GN=ACTR8 PE=1 SV=2	13	13.13.13.13.13.13	13	2.91889e+06	2.12646e+06	2.22088e+06	1.51129e+06	1.59148e+06	1.45109e+06	1.87586e+06	1.87654e+06	1.87811e+06	1.59562	0.0362772
O75832	26S proteasome non-ATPase regulatory subunit 10 OS=Homo sapiens OX=9606 GN=PSMD10 PE=1 SV=1	1	1.1.1.1.1.1	1	27434.1	26648.5	29889.9	23322.8	12603.8	16701.6	19535.7	20998.2	23023.2	1.59558	0.102536
Q6P2P2	Protein arginine N-methyltransferase 9 OS=Homo sapiens OX=9606 GN=PRMT9 PE=1 SV=1	2	2.2.2.2.2.2	2	107121	103264	103172	63286.4	65125.7	68520.3	82237	79190.7	78212.8	1.5922	0.000357059
Q16576	Histone-binding protein RBBP7 OS=Homo sapiens OX=9606 GN=RBBP7 PE=1 SV=1	13	13.13.13.13.13.13	4	2.56508e+07	2.44959e+07	2.3177e+07	1.50043e+07	1.6376e+07	1.47337e+07	1.87049e+07	1.82388e+07	1.81779e+07	1.59005	0.000478953
Q96P47	Arf-GAP with GTPase, ANK repeat and PH domain-containing protein 3 OS=Homo sapiens OX=9606 GN=AGAP3 PE=1 SV=2	17	17.16.17.17.16.16	13	7.96133e+06	5.53746e+06	5.67531e+06	4.19727e+06	3.86808e+06	4.02096e+06	4.74876e+06	4.7062e+06	4.53618e+06	1.58643	0.0569995
Q9Y6J9	TAF6-like RNA polymerase II p300/CBP-associated factor-associated factor 65 kDa subunit 6L OS=Homo sapiens OX=9606 GN=TAF6L PE=1 SV=1	12	11.12.11.11.10.11	12	2.36505e+06	1.8895e+06	1.9723e+06	1.29308e+06	1.33969e+06	1.29756e+06	1.39651e+06	1.46777e+06	1.48763e+06	1.5843	0.0198118
Q13884	Beta-1-syntrophin OS=Homo sapiens OX=9606 GN=SNTB1 PE=1 SV=3	2	2.2.2.2.2.2	2	92880.6	85320.8	113435	71955.9	54614.7	57716.6	57342.7	65575.5	67883.3	1.58251	0.0183185
Q12789	General transcription factor 3C polypeptide 1 OS=Homo sapiens OX=9606 GN=GTF3C1 PE=1 SV=4	25	24.23.23.25.24.24	25	4.74235e+06	4.61527e+06	4.60156e+06	3.03467e+06	2.78259e+06	3.00697e+06	3.39537e+06	3.30576e+06	3.14982e+06	1.58191	0.00150449
P46783	40S ribosomal protein S10 OS=Homo sapiens OX=9606 GN=RPS10 PE=1 SV=1	3	3.3.2.3.2.3	3	606152	556707	482334	390250	356595	293503	327696	339062	375183	1.58139	0.014158
Q96FJ2	Dynein light chain 2, cytoplasmic OS=Homo sapiens OX=9606 GN=DYNLL2 PE=1 SV=1	1	1.1.1.1.1.1	1	191344	178438	238236	162523	111067	111545	125143	167743	131448	1.57871	0.0450103
O14732	Inositol monophosphatase 2 OS=Homo sapiens OX=9606 GN=IMPA2 PE=1 SV=1	2	1.2.2.2.2.2	2	96535.9	86571.2	83057.6	57862.2	49948	61012.6	65264.7	54137.9	52564.3	1.57659	0.00464304
O75362	Zinc finger protein 217 OS=Homo sapiens OX=9606 GN=ZNF217 PE=1 SV=1	11	9.8.8.9.9.9	11	1.14826e+06	1.12575e+06	1.10176e+06	670705	751580	720127	707843	818000	705684	1.57569	0.00233099
P57740	Nuclear pore complex protein Nup107 OS=Homo sapiens OX=9606 GN=NUP107 PE=1 SV=1	8	6.7.7.8.8.7	8	1.34861e+06	1.37461e+06	1.34762e+06	867223	836522	880335	950157	909620	883444	1.57535	0.000212072
P56192	Methionine--tRNA ligase, cytoplasmic OS=Homo sapiens OX=9606 GN=MARS PE=1 SV=2	18	17.17.17.18.18.18	18	4.59518e+06	4.74972e+06	4.74689e+06	3.26177e+06	2.69432e+06	2.99012e+06	3.39644e+06	3.51335e+06	3.82724e+06	1.57517	0.0118398
Q9NQL2	Ras-related GTP-binding protein D OS=Homo sapiens OX=9606 GN=RRAGD PE=1 SV=1	4	4.4.4.4.4.4	1	949683	765927	980843	572284	532157	608639	669410	632850	733262	1.57404	0.0146895
Q16186	Proteasomal ubiquitin receptor ADRM1 OS=Homo sapiens OX=9606 GN=ADRM1 PE=1 SV=2	2	2.2.2.2.2.2	2	174363	162610	102266	85271.5	102829	90952.8	113371	105774	89156.2	1.57403	0.112551
Q9BQG0	Myb-binding protein 1A OS=Homo sapiens OX=9606 GN=MYBBP1A PE=1 SV=2	38	33.38.38.37.37.36	38	1.42862e+07	1.46489e+07	1.85894e+07	1.03778e+07	9.31738e+06	1.05005e+07	1.12385e+07	1.05865e+07	1.05038e+07	1.57389	0.0196514
P22392	Nucleoside diphosphate kinase B OS=Homo sapiens OX=9606 GN=NME2 PE=1 SV=1	8	8.8.8.8.7.8	4	5.9897e+06	5.32577e+06	3.46101e+06	2.98652e+06	3.41375e+06	2.99433e+06	3.37637e+06	3.74811e+06	3.72956e+06	1.57287	0.115633
P09001	39S ribosomal protein L3, mitochondrial OS=Homo sapiens OX=9606 GN=MRPL3 PE=1 SV=1	7	6.7.7.7.6.6	7	1.82698e+06	1.71421e+06	1.87917e+06	1.31177e+06	1.00494e+06	1.13409e+06	1.35229e+06	1.3702e+06	1.31465e+06	1.57075	0.0182235
Q9BTA9	WW domain-containing adapter protein with coiled-coil OS=Homo sapiens OX=9606 GN=WAC PE=1 SV=3	9	7.7.6.9.9.9	9	4.87019e+06	2.10322e+06	1.88721e+06	1.70658e+06	1.93942e+06	2.00457e+06	2.06269e+06	2.15116e+06	2.1341e+06	1.56809	0.35593
Q96HE9	Proline-rich protein 11 OS=Homo sapiens OX=9606 GN=PRR11 PE=1 SV=1	3	3.3.3.3.3.3	3	786813	749129	770644	498240	504506	468552	566968	656971	623266	1.56772	0.000242073
Q8TER5	Rho guanine nucleotide exchange factor 40 OS=Homo sapiens OX=9606 GN=ARHGEF40 PE=1 SV=3	4	3.3.4.4.4.4	4	183540	170413	210669	130472	112874	116942	128462	183665	147101	1.56714	0.00580726
P36969	Phospholipid hydroperoxide glutathione peroxidase OS=Homo sapiens OX=9606 GN=GPX4 PE=1 SV=3	4	3.4.4.4.4.4	4	894320	761964	657041	551157	483496	443101	508102	551396	631093	1.56543	0.0187203
P08670	Vimentin OS=Homo sapiens OX=9606 GN=VIM PE=1 SV=4	68	67.68.68.68.68.67	61	5.14066e+08	5.42044e+08	6.13967e+08	4.20413e+08	3.47566e+08	3.00472e+08	4.10634e+08	4.15627e+08	4.16884e+08	1.56308	0.0249687
P0C1Z6	TCF3 fusion partner OS=Homo sapiens OX=9606 GN=TFPT PE=1 SV=1	3	3.3.2.2.3.3	3	500296	279485	302936	264289	210345	218058	177645	211757	178063	1.56305	0.136681
Q9NY93	Probable ATP-dependent RNA helicase DDX56 OS=Homo sapiens OX=9606 GN=DDX56 PE=1 SV=1	13	13.13.13.9.9.11	13	4.34379e+06	4.59309e+06	5.3477e+06	2.94833e+06	2.87166e+06	3.32373e+06	3.95819e+06	3.62689e+06	3.1792e+06	1.56223	0.00585632
O00268	Transcription initiation factor TFIID subunit 4 OS=Homo sapiens OX=9606 GN=TAF4 PE=1 SV=2	22	21.21.21.22.22.22	22	1.51699e+07	1.40569e+07	1.60471e+07	9.46763e+06	9.7146e+06	9.79884e+06	1.09652e+07	1.14427e+07	1.10442e+07	1.56219	0.00478894
Q9P2X3	Protein IMPACT OS=Homo sapiens OX=9606 GN=IMPACT PE=1 SV=2	2	2.2.2.2.1.2	2	51528.9	40029.9	35126.7	29017.8	28172.6	23923.4	29756.3	32104.2	37892.3	1.56182	0.0405857
Q9NPF5	DNA methyltransferase 1-associated protein 1 OS=Homo sapiens OX=9606 GN=DMAP1 PE=1 SV=1	9	9.9.9.9.8.8	9	4.25787e+06	3.74323e+06	3.32182e+06	2.3695e+06	2.50971e+06	2.37303e+06	2.75522e+06	2.37412e+06	2.6958e+06	1.5613	0.0198223
Q5VZE5	N-alpha-acetyltransferase 35, NatC auxiliary subunit OS=Homo sapiens OX=9606 GN=NAA35 PE=1 SV=1	2	2.2.2.2.2.2	2	88029.6	88154.4	81297.8	56209.9	50690.1	58315.8	59313.7	61632.9	59654.4	1.55846	0.00178198
O60244	Mediator of RNA polymerase II transcription subunit 14 OS=Homo sapiens OX=9606 GN=MED14 PE=1 SV=2	36	36.35.36.36.35.36	36	2.29698e+07	1.66157e+07	1.52721e+07	1.19757e+07	1.20941e+07	1.1196e+07	1.2259e+07	1.30887e+07	1.25706e+07	1.55554	0.0705671
Q9BVC5	Ashwin OS=Homo sapiens OX=9606 GN=C2orf49 PE=1 SV=1	7	2.2.2.7.7.7	7	4.47941e+06	3.88334e+06	4.27724e+06	2.77689e+06	2.65449e+06	2.69634e+06	3.46627e+06	3.33869e+06	3.35634e+06	1.55517	0.005282
Q09161	Nuclear cap-binding protein subunit 1 OS=Homo sapiens OX=9606 GN=NCBP1 PE=1 SV=1	6	6.6.6.6.6.6	6	636476	689639	721602	524283	366053	427376	475450	502773	508207	1.554	0.0375368
Q9BV44	THUMP domain-containing protein 3 OS=Homo sapiens OX=9606 GN=THUMPD3 PE=1 SV=1	3	3.3.3.3.3.3	3	881934	848084	937285	576975	565739	574522	658598	673389	700120	1.55325	0.00322719
Q15334	Lethal(2) giant larvae protein homolog 1 OS=Homo sapiens OX=9606 GN=LLGL1 PE=1 SV=3	3	3.3.3.3.3.3	3	315520	285758	297795	194578	191181	193276	202143	211574	220516	1.55271	0.00338132
Q7Z7B0	Filamin-A-interacting protein 1 OS=Homo sapiens OX=9606 GN=FILIP1 PE=1 SV=1	4	4.4.4.4.4.4	4	1.32551e+06	1.49532e+06	1.06192e+06	838315	817423	844963	874211	892259	887676	1.55266	0.0489539
P32019	Type II inositol 1,4,5-trisphosphate 5-phosphatase OS=Homo sapiens OX=9606 GN=INPP5B PE=1 SV=4	2	2.2.2.2.2.2	2	105573	109197	90589.8	61600.5	63645.9	71695.5	72543.8	80572.3	75864.6	1.55051	0.00466142
P23284	Peptidyl-prolyl cis-trans isomerase B OS=Homo sapiens OX=9606 GN=PPIB PE=1 SV=2	19	19.19.19.19.19.19	19	1.05522e+08	1.00485e+08	9.87098e+07	6.74633e+07	6.67874e+07	6.22903e+07	7.36381e+07	7.80141e+07	7.70066e+07	1.5504	0.000223129
Q66PJ3	ADP-ribosylation factor-like protein 6-interacting protein 4 OS=Homo sapiens OX=9606 GN=ARL6IP4 PE=1 SV=2	16	16.16.16.15.16.16	16	1.2328e+07	9.78581e+06	7.64975e+06	6.60129e+06	6.3512e+06	6.2724e+06	8.27862e+06	8.05286e+06	8.02626e+06	1.54818	0.0916712
Q96HS1	Serine/threonine-protein phosphatase PGAM5, mitochondrial OS=Homo sapiens OX=9606 GN=PGAM5 PE=1 SV=2	12	11.12.12.11.11.12	12	5.1731e+06	5.98099e+06	7.88707e+06	4.02521e+06	4.49336e+06	3.80041e+06	5.07247e+06	4.71592e+06	5.10646e+06	1.54568	0.0607377
P62820	Ras-related protein Rab-1A OS=Homo sapiens OX=9606 GN=RAB1A PE=1 SV=3	2	2.2.2.2.2.2	1	413112	506850	375941	241068	407542	190300	275681	351878	248571	1.54475	0.155656
Q99447	Ethanolamine-phosphate cytidylyltransferase OS=Homo sapiens OX=9606 GN=PCYT2 PE=1 SV=1	3	3.3.3.3.3.3	3	155884	300855	287523	168963	132268	180794	218492	201451	210808	1.54403	0.189706
Q86W92	Liprin-beta-1 OS=Homo sapiens OX=9606 GN=PPFIBP1 PE=1 SV=2	4	4.4.4.3.4.4	4	86181.5	99566.4	90868.7	65054.5	57651.5	56549.9	66620.6	65412.5	64355.2	1.54314	0.00205269
P33981	Dual specificity protein kinase TTK OS=Homo sapiens OX=9606 GN=TTK PE=1 SV=2	5	4.5.5.5.5.5	5	592333	607215	645668	381505	381557	433386	410378	415183	433675	1.54225	0.002185
Q9BRZ2	E3 ubiquitin-protein ligase TRIM56 OS=Homo sapiens OX=9606 GN=TRIM56 PE=1 SV=3	4	2.3.4.3.3.4	4	981396	1.26215e+06	742899	543970	591693	803845	968697	621967	454676	1.53979	0.0985763
O75390	Citrate synthase, mitochondrial OS=Homo sapiens OX=9606 GN=CS PE=1 SV=2	5	5.5.5.4.5.5	5	1.17132e+06	1.27268e+06	929596	633931	829277	727962	795129	808321	890695	1.53963	0.0259069
Q9BQI4	Coiled-coil domain-containing protein 3 OS=Homo sapiens OX=9606 GN=CCDC3 PE=2 SV=1	2	2.2.2.2.2.2	2	371813	549508	418878	244734	324283	301639	450109	274245	314157	1.5393	0.0461151
Q16533	snRNA-activating protein complex subunit 1 OS=Homo sapiens OX=9606 GN=SNAPC1 PE=1 SV=1	2	-.1.2.1.1.1	2	9880.23	8858.6	25382.8	10364.1	9429.48	8875.8	33033.6	28749.2	26003.2	1.53898	0.447724
Q9BTV4	Transmembrane protein 43 OS=Homo sapiens OX=9606 GN=TMEM43 PE=1 SV=1	2	2.2.2.2.2.2	2	357700	315787	292224	205078	258795	164172	205442	157064	213140	1.53764	0.0599046
P49720	Proteasome subunit beta type-3 OS=Homo sapiens OX=9606 GN=PSMB3 PE=1 SV=2	2	2.2.2.1.2.1	2	3.57615e+06	3.36272e+06	3.5323e+06	2.23638e+06	2.32262e+06	2.25508e+06	2.76996e+06	2.70082e+06	2.84969e+06	1.53669	0.00015685
P29475	Nitric oxide synthase, brain OS=Homo sapiens OX=9606 GN=NOS1 PE=1 SV=2	18	11.14.11.18.18.18	18	8.62534e+06	1.01893e+07	1.09174e+07	6.57758e+06	6.28542e+06	6.48795e+06	7.79716e+06	7.5929e+06	7.66472e+06	1.53646	0.0227417
Q92609	TBC1 domain family member 5 OS=Homo sapiens OX=9606 GN=TBC1D5 PE=1 SV=1	5	5.4.5.5.4.4	5	603493	473378	556541	406189	306794	350601	515406	421363	442791	1.53576	0.0168224
Q9UKG1	DCC-interacting protein 13-alpha OS=Homo sapiens OX=9606 GN=APPL1 PE=1 SV=1	2	2.2.2.2.2.2	2	108624	124158	123416	75597.6	78947.2	77411	93830.5	86904.5	103593	1.53563	0.00664195
O43813	Glutathione S-transferase LANCL1 OS=Homo sapiens OX=9606 GN=LANCL1 PE=1 SV=1	1	1.1.1.1.1.1	1	328726	453332	202442	216940	195335	228966	337667	198223	290215	1.53531	0.245289
Q9NSK0	Kinesin light chain 4 OS=Homo sapiens OX=9606 GN=KLC4 PE=1 SV=3	1	1.1.1.1.1.1	1	15313.7	12326.7	15861.6	9563.15	10289.3	8491.26	10898.7	10751.1	14401.1	1.5348	0.0146847
Q13137	Calcium-binding and coiled-coil domain-containing protein 2 OS=Homo sapiens OX=9606 GN=CALCOCO2 PE=1 SV=1	2	2.2.2.2.2.2	2	102889	102381	99818.5	65486	77475.3	55956.2	60525.3	58601.3	65571.5	1.53375	0.0421337
Q13257	Mitotic spindle assembly checkpoint protein MAD2A OS=Homo sapiens OX=9606 GN=MAD2L1 PE=1 SV=1	5	5.5.5.5.5.5	5	3.34307e+06	3.76818e+06	3.6699e+06	2.28501e+06	2.33485e+06	2.41223e+06	2.87005e+06	2.76829e+06	2.68144e+06	1.53314	0.00259078
Q96BM9	ADP-ribosylation factor-like protein 8A OS=Homo sapiens OX=9606 GN=ARL8A PE=1 SV=1	1	1.1.1.1.1.1	1	18315	20559.6	17615.2	10700.3	14068.1	12077.5	15688.9	16409.9	16779.2	1.53313	0.0154107
Q5VTL8	Pre-mRNA-splicing factor 38B OS=Homo sapiens OX=9606 GN=PRPF38B PE=1 SV=1	13	13.13.13.13.13.13	13	1.94882e+07	1.61477e+07	2.22281e+07	1.1021e+07	1.43457e+07	1.23917e+07	1.53393e+07	1.41679e+07	1.47734e+07	1.53248	0.0256606
Q9P0U3	Sentrin-specific protease 1 OS=Homo sapiens OX=9606 GN=SENP1 PE=1 SV=2	6	5.5.5.6.6.6	6	278433	257001	291572	186152	178027	175912	181230	206784	187720	1.53124	0.00239881
O15372	Eukaryotic translation initiation factor 3 subunit H OS=Homo sapiens OX=9606 GN=EIF3H PE=1 SV=1	4	3.4.4.3.4.4	4	266432	302354	232801	190792	159805	173367	158202	161905	149953	1.52985	0.0132587
Q6P0Q8	Microtubule-associated serine/threonine-protein kinase 2 OS=Homo sapiens OX=9606 GN=MAST2 PE=1 SV=2	5	4.4.5.5.5.5	5	841799	711359	797699	452341	582517	502977	644601	655456	652229	1.52868	0.011665
P62380	TATA box-binding protein-like protein 1 OS=Homo sapiens OX=9606 GN=TBPL1 PE=1 SV=1	3	3.3.3.3.3.3	3	777691	714359	572703	505913	400836	444260	527898	522339	530172	1.5283	0.0239069
O43924	Retinal rod rhodopsin-sensitive cGMP 3',5'-cyclic phosphodiesterase subunit delta OS=Homo sapiens OX=9606 GN=PDE6D PE=1 SV=1	1	1.1.1.1.1.1	1	280419	240316	221011	187179	170317	128568	167241	174303	184628	1.52602	0.0410745
Q2VIQ3	Chromosome-associated kinesin KIF4B OS=Homo sapiens OX=9606 GN=KIF4B PE=2 SV=2	1	1.1.1.1.1.1	1	106127	6004.64	48233.2	33222.7	41739.2	30239.3	37789.2	37414.7	67354.2	1.52436	0.915143
Q66K74	Microtubule-associated protein 1S OS=Homo sapiens OX=9606 GN=MAP1S PE=1 SV=2	8	7.8.8.8.8.8	8	1.00298e+06	958752	880042	603530	625246	636562	527501	614742	584424	1.52346	0.00342832
Q32NC0	UPF0711 protein C18orf21 OS=Homo sapiens OX=9606 GN=C18orf21 PE=1 SV=1	4	4.3.2.4.4.3	4	1.07641e+06	810958	893485	563666	682444	579597	880781	860349	701473	1.52317	0.018342
Q9Y6V0	Protein piccolo OS=Homo sapiens OX=9606 GN=PCLO PE=1 SV=5	2	1.2.2.2.2.2	2	5.43562e+06	6.05859e+06	6.10195e+06	3.48206e+06	3.90374e+06	4.17237e+06	4.73793e+06	4.2371e+06	4.332e+06	1.5224	0.00408724
Q96K76	Ubiquitin carboxyl-terminal hydrolase 47 OS=Homo sapiens OX=9606 GN=USP47 PE=1 SV=3	3	3.3.3.3.3.3	3	94950.9	116028	100192	67723.8	72768.4	63973.7	71677.3	57661.4	58854.4	1.52187	0.00702963
O75157	TSC22 domain family protein 2 OS=Homo sapiens OX=9606 GN=TSC22D2 PE=1 SV=3	2	2.2.2.2.2.2	2	83276.1	88648.9	78123.3	55895.8	54001.4	54432.6	57152.4	67235.7	68739.3	1.52163	0.00466042
Q8NEM7	Transcription factor SPT20 homolog OS=Homo sapiens OX=9606 GN=SUPT20H PE=1 SV=2	4	4.4.4.4.4.4	4	818665	775966	661956	514278	500150	470905	540711	504628	499951	1.51925	0.0130105
Q9BYE7	Polycomb group RING finger protein 6 OS=Homo sapiens OX=9606 GN=PCGF6 PE=1 SV=2	6	6.6.6.6.6.6	6	2.12296e+06	2.46735e+06	2.47197e+06	1.4854e+06	1.62368e+06	1.54539e+06	1.75039e+06	1.84134e+06	1.7289e+06	1.51731	0.00538414
Q9P227	Rho GTPase-activating protein 23 OS=Homo sapiens OX=9606 GN=ARHGAP23 PE=1 SV=2	2	2.2.2.2.2.2	2	41336.1	44638.7	37661.2	26557.6	26415	28663.8	29770.6	39429	32294.6	1.51447	0.00472402
Q6PID8	Kelch domain-containing protein 10 OS=Homo sapiens OX=9606 GN=KLHDC10 PE=1 SV=1	1	1.1.1.1.1.1	1	20459.1	26058.6	20211.8	14945.1	15780.7	13345.9	16192.6	18601.5	13081.1	1.51411	0.0200331
Q00537	Cyclin-dependent kinase 17 OS=Homo sapiens OX=9606 GN=CDK17 PE=1 SV=2	1	1.1.1.1.1.1	1	10301.7	10546.3	10390.1	6031.82	8204.77	6397.59	6762.07	5615.21	7057.17	1.5139	0.0454462
P30084	Enoyl-CoA hydratase, mitochondrial OS=Homo sapiens OX=9606 GN=ECHS1 PE=1 SV=4	3	3.3.3.3.3.3	3	1.20298e+06	985734	985823	867097	706175	527560	842444	875306	897036	1.51108	0.0790865
O15119	T-box transcription factor TBX3 OS=Homo sapiens OX=9606 GN=TBX3 PE=1 SV=4	2	2.2.2.2.2.2	2	245722	253056	211510	157533	162162	150727	203935	200836	173104	1.5099	0.0100866
Q13188	Serine/threonine-protein kinase 3 OS=Homo sapiens OX=9606 GN=STK3 PE=1 SV=2	5	4.4.4.5.4.4	3	498618	495194	574638	372521	325900	340574	366804	374245	358305	1.50958	0.003188
P13645	Keratin, type I cytoskeletal 10 OS=Homo sapiens OX=9606 GN=KRT10 PE=1 SV=6	47	47.46.47.46.46.46	39	2.16499e+08	1.74732e+08	1.81272e+08	7.84368e+07	1.48953e+08	1.52765e+08	1.41982e+08	1.35442e+08	1.30821e+08	1.50597	0.167822
[truncated: 2,474 more rows]
