# Supplementary material for: Fusion-positive rhabdomyosarcoma oncofusions share a common interactome
Source: Nat Commun. 2026 May 28;17:6933. doi: 10.1038/s41467-026-73749-y (PMC13389464; doi:10.1038/s41467-026-73749-y)
Supplement: Supplementary file 5 — Supplementary Dataset 3 [file 41467_2026_73749_MOESM5_ESM.xlsx]

## Sheet: Column Descriptions
gene_id	Ensembl gene ID
shP3F1-P3F11	column heading represents shRNA and rescue vector expressed in the cells followed by a replicate number, data is normalized transcipt counts.

## Sheet: normalized-counts
gene_id	shP3F1-P3F11	shP3F1-P3F12	shP3F1-P3F13	shP3F1-P3F41	shP3F1-P3F42	shP3F1-P3F43	shP3F1-P3I1	shP3F1-P3I2	shP3F1-P3I3	shP3F1-P3M1	shP3F1-P3M2	shP3F1-P3M3	shP3F1-P3N11	shP3F1-P3N12	shP3F1-P3N13	shP3F1-P3N21	shP3F1-P3N22	shP3F1-P3N23	shP3F1-P7F1	shP3F1-P7F2	shP3F1-P7F3	shP3F1-Turbo1	shP3F1-Turbo2	shP3F1-Turbo3	shScr-Turbo1	shScr-Turbo2	shScr-Turbo3
ENSG00000186827	1.68121	0.843412	3.71877	1.16846	1.33769	8.09408	3.19198	7.7971	3.01664	0.929776	4.74958	0.897194	4.68255	2.85159	8.50564	1.5596	4.47696	3.18446	3.09839	5.11327	0.951378	0	0.988366	1.05825	4.86729	5.34781	6.32825
ENSG00000186891	6.72485	5.90388	8.36722	12.853	8.02612	22.9332	11.9699	8.91098	6.03327	6.50843	9.49916	9.86913	4.68255	13.3074	12.7585	5.4586	7.83469	10.3495	2.0656	5.11327	3.80551	7.67076	4.94183	2.11651	54.757	28.076	20.2504
ENSG00000160072	3812.99	3615.71	3530.97	3073.04	3337.53	2791.11	4796.75	5101.53	5415.61	2501.1	2418.33	2724.78	2990.98	3375.33	3680.82	3104.38	3240.2	2640.71	4144.62	3504.63	3646.63	3779.49	3865.5	3835.12	2007.76	1513.43	1587.12
ENSG00000260179	6.72485	2.53024	6.50784	5.84228	5.35075	8.09408	6.38396	13.3665	9.04991	13.9466	15.8319	21.5327	3.51192	5.70318	6.37923	4.6788	3.35772	3.18446	3.09839	8.18123	4.75689	5.47911	2.9651	4.23302	1.21682	1.33695	7.5939
ENSG00000225972	18.4933	15.1814	8.36722	14.0215	14.7146	4.04704	23.1419	18.9358	11.3124	17.6657	15.8319	11.6635	8.19447	7.60424	10.6321	7.01819	8.95393	3.98058	15.492	8.18123	14.2707	9.8624	18.779	13.7573	8.51776	8.02172	16.4534
ENSG00000198744	9.24667	17.7117	13.0157	12.853	14.7146	5.39606	11.9699	7.7971	12.8207	15.8062	15.0403	16.1495	4.68255	7.60424	15.5937	7.01819	11.1924	7.96115	10.328	11.2492	15.222	10.9582	10.872	15.8738	9.73458	10.6956	7.5939
ENSG00000279928	106.757	96.149	99.477	68.9389	69.5597	59.3566	76.6076	79.0849	52.037	69.7332	82.326	70.8783	80.7741	88.3993	87.8917	97.4749	83.9431	78.0193	68.1646	44.9967	78.9644	153.415	128.488	129.107	75.443	68.1846	68.3451
ENSG00000225630	5069.7	4757.69	4784.19	5213.65	4537.44	3325.32	4428.08	3593.35	4499.31	3654.95	4082.26	3507.13	3189.99	3726.08	3971.43	2397.88	2454.5	2587.37	5125.77	4290.03	4874.86	3170.21	3361.43	3793.84	4099.47	3128.47	3623.55
ENSG00000131584	5366.43	4960.11	5051.01	3679.47	3895.35	3098.69	5550.86	5171.71	6129.05	5787.86	6110.33	5246.79	4729.38	5020.7	5310.36	4585.22	4457.94	4642.15	4637.26	3674.39	3765.55	6460.97	6678.39	6558	4278.35	3944.01	4133.61
ENSG00000237402	1.68121	5.90388	1.85938	4.67382	8.02612	0	7.18196	3.34162	12.0665	9.29776	1.58319	2.69158	5.85319	3.80212	4.25282	3.1192	0	0.796115	0	5.11327	10.4652	13.1499	10.872	6.34953	2.43364	2.67391	2.5313
ENSG00000169972	1126.41	1098.97	1075.65	918.406	977.849	944.31	1557.69	1596.18	1475.13	1117.59	894.504	911.549	1318.14	1211.93	1253.16	1421.57	1293.84	1153.57	921.256	806.873	924.739	1375.26	1407.43	1313.29	789.718	703.237	834.063
ENSG00000157911	2205.75	2454.33	2578.96	2787.94	2956.29	2587.41	2350.89	2272.3	2151.62	2098.5	1631.48	1973.83	2491.12	2482.78	2304.32	2732.42	2923.46	2431.34	2121.37	2142.46	2316.61	2720.93	2525.27	2425.52	2589.4	2649.84	2545.22
ENSG00000269896	159.715	153.501	155.258	292.114	235.433	215.842	191.519	147.031	177.981	285.441	227.98	306.84	290.318	269	300.533	279.168	314.507	257.941	210.691	212.712	237.844	214.781	228.313	203.185	126.55	136.369	132.893
ENSG00000237973	2691.62	2849.05	2336.31	3293.88	2476.06	2630.58	3295.72	2810.3	3635.8	2889.74	3815.5	3316.03	2151.63	2825.93	2929.49	1834.09	2159.02	2624.79	3356.59	2804.12	3147.16	2542.31	2572.72	3008.62	3656.55	3200.67	3418.52
ENSG00000224051	1402.97	1482.72	1550.73	1606.63	1652.04	1474.47	1769.95	1795.56	1598.82	1438.36	1227.77	1281.19	1513.64	1488.53	1531.02	1696.84	1714.68	1436.19	1506.85	1276.27	1375.69	1971.38	1901.62	1965.18	1490.61	1494.71	1511.19
ENSG00000157933	5603.48	5565.68	5344.8	4601.38	4924.03	5249.01	5998.53	6255.51	5755.74	5574.94	5143	5428.02	6339.01	6263.99	6156.67	6255.55	6299.09	5737.6	4889.26	4737.95	4541.88	7286.12	6967.98	6723.09	4406.11	4256.86	4479.13
ENSG00000162591	146.266	124.825	146.891	86.4658	65.5467	93.082	41.4958	36.7578	51.2828	317.054	367.301	305.943	276.271	272.802	274.307	105.273	92.897	130.563	52.6727	24.5437	41.8606	166.565	194.708	175.67	146.019	148.402	207.567
ENSG00000270035	19.334	9.27753	17.6641	19.8638	13.3769	5.39606	12.7679	12.2526	12.8207	39.0506	33.2471	51.14	30.4366	21.8622	31.1874	13.2566	19.0271	27.864	6.19679	3.06796	7.61102	4.38329	4.94183	5.29127	10.9514	9.35867	10.1252
ENSG00000169962	77.3358	54.8218	60.4299	46.7382	84.2743	72.8468	61.4457	71.2878	81.4492	46.4888	40.3714	35.8878	69.0677	37.0707	62.3747	64.7233	59.3198	45.3786	70.2302	64.4272	61.8396	62.4619	68.1972	53.971	38.9383	49.4673	37.9695
ENSG00000226374	14.2903	6.7473	16.7344	38.5591	45.4814	17.5372	1.59599	3.34162	1.50832	13.0169	9.49916	8.97194	3.51192	1.90106	4.25282	6.23839	2.23848	7.96115	3.09839	5.11327	0	2.19165	0	0	49.8897	38.7716	24.0473
ENSG00000116285	11181.7	11547.2	11335.7	13620.7	14237	14139	14726.2	14666.4	13870.5	18779.6	19699.7	15770.9	21331.4	20957.3	19611.2	26525.7	27027.4	23283.2	12697.2	14276.2	13100.5	10597.7	10727.7	10830.2	30148	29945.1	31047.6
ENSG00000142655	1958.61	2112.75	2255.43	2403.51	2069.4	2185.4	1905.61	2092.97	1839.39	2753.07	2690.64	2235.81	2381.08	2191.92	1857.77	2418.94	2479.12	2167.03	1823.92	1655.68	1825.69	1982.34	1842.31	1983.17	2361.85	2397.16	2626.22
ENSG00000229344	6.72485	7.59071	4.64846	4.67382	10.7015	4.04704	10.3739	6.68323	3.77079	4.64888	8.70756	4.48597	4.68255	6.65371	4.25282	2.3394	3.35772	1.59223	10.328	6.13592	9.51378	10.9582	4.94183	10.5825	13.385	9.35867	7.5939
ENSG00000149527	45.3928	34.5799	39.047	24.5376	41.4683	48.5645	6.38396	12.2526	11.3124	27.8933	33.2471	27.813	24.5834	19.0106	8.50564	3.899	5.5962	10.3495	5.16399	7.15857	8.5624	6.57494	2.9651	3.17476	57.1906	56.152	63.2825
ENSG00000171621	205.108	170.369	181.29	234.86	259.511	227.983	331.168	278.468	295.63	383.997	315.847	323.887	376.946	337.438	320.379	400.817	378.303	311.281	218.953	148.285	189.324	258.614	231.278	237.049	135.067	200.543	192.379
ENSG00000162441	5842.22	5806.89	5095.64	5232.35	5004.29	5266.55	6197.23	6206.49	5896.01	4272.32	4243.75	4300.25	4680.21	4385.74	4507.28	4757.56	4820.57	4932.73	5906.57	6905.98	5755.84	6115.79	6110.08	6441.6	4533.88	4453.39	4419.65
ENSG00000230021	8.40607	7.59071	2.78907	1.16846	5.35075	8.09408	11.1719	13.3665	15.8373	11.1573	18.2067	23.327	11.7064	9.5053	10.6321	7.79799	14.5501	13.534	4.13119	4.09061	6.65965	15.3415	6.91856	6.34953	3.65047	2.67391	10.1252
ENSG00000287356	123.569	96.9924	138.524	109.835	124.405	151.09	63.8396	66.8323	73.1534	136.677	163.069	153.42	169.743	192.958	199.174	142.703	115.282	136.932	86.755	83.8576	67.5478	130.403	97.8482	120.641	156.97	160.434	191.113
ENSG00000224387	37.8273	24.4589	24.172	26.8745	40.1306	26.9803	14.3639	6.68323	12.8207	26.9635	16.6235	20.6355	5.85319	5.70318	5.67043	0.779799	3.35772	4.77669	7.22958	5.11327	7.61102	4.38329	2.9651	10.5825	26.7701	26.7391	27.8443
ENSG00000227372	3471.71	3424.25	3570.94	4334.97	4917.34	4440.95	2905.5	2989.63	3074.71	3595.44	3709.42	3868.7	4426.18	4439.93	4288.97	3072.41	3309.6	3857.97	3578.64	3335.9	3440.18	2220.14	2288.07	2167.31	3850.03	3681.97	3932.37
ENSG00000142583	2.52182	6.7473	11.1563	2.33691	2.67537	5.39606	9.57595	6.68323	12.0665	4.64888	3.16639	2.69158	1.17064	5.70318	4.25282	2.3394	2.23848	3.98058	26.8527	19.4304	24.7358	7.67076	6.91856	11.6408	8.51776	9.35867	1.26565
ENSG00000272161	6.72485	10.9644	6.50784	10.5161	18.7276	5.39606	8.77795	10.0248	9.04991	4.64888	26.1227	24.2242	8.19447	15.2085	17.7201	6.23839	12.3116	10.3495	9.29518	2.04531	5.70827	0	2.9651	3.17476	9.73458	12.0326	15.1878
ENSG00000237094	79.017	66.6295	65.0784	42.0644	97.6512	64.7527	71.0216	92.4514	116.14	96.6967	112.407	105.869	80.7741	78.894	94.9797	102.154	74.9891	62.097	108.444	72.6084	107.506	62.4619	70.174	60.3205	42.5888	58.8259	65.8138
ENSG00000074800	101418	111391	116423	110775	114843	108102	112940	119367	105063	79974.7	63489.2	74135.1	100360	94919.9	90342.7	92878	95770.1	74595.2	100022	97922.1	102182	84973.4	84728.7	84010.6	99180.7	97360.9	101489
ENSG00000116786	6645	6817.3	7327.83	8562.45	8097.02	7814.84	6901.86	7265.79	6544.59	7403.81	6516.42	6314.45	7394.92	6997.8	6616.68	8616.78	8339.46	7328.24	6405.41	5984.57	6128.78	10348.9	10307.7	9860.82	7909.34	7859.95	8079.91
ENSG00000176022	2542.83	2720.85	2728.64	2806.63	2781.05	2556.38	2923.86	3344.96	2958.57	1861.41	1467.62	1828.48	2293.28	2387.73	2187.37	2526.55	2569.78	2111.3	2374.4	2226.32	2168.19	3015.7	2820.8	2789.56	2185.41	1851.68	1823.8
ENSG00000162496	11.7685	17.7117	43.6955	317.82	290.278	217.191	12.7679	16.7081	12.8207	576.461	691.064	462.952	1124.98	873.537	715.183	1667.99	1502.02	1679.8	122.903	133.968	148.415	42.7371	22.7324	22.2233	635.181	671.15	661.935
ENSG00000173614	506.045	510.264	552.237	668.357	666.168	669.111	826.723	844.315	805.442	639.686	634.069	604.709	825.3	805.099	760.546	659.71	604.39	767.455	734.319	813.009	877.17	1055.28	1012.09	1014.87	506.198	541.466	602.449
ENSG00000248527	26322.8	24633.5	27604.4	36434.8	36599.1	21028.4	21023.2	21145.7	22760.5	33956.3	27410.6	28541.5	20274.3	21518.1	23982.4	13486.6	16702.4	16105.4	26353.9	15281.5	19512.8	20774.6	18580.3	21462.5	26274.8	25239	29174.5
ENSG00000116254	659.876	662.078	749.331	1252.58	1306.92	1172.29	737.348	788.621	746.617	2024.12	1995.61	1861.68	1265.46	1259.45	1141.17	1389.6	1345.33	1150.39	457.529	373.268	482.349	912.82	882.611	826.497	721.576	822.226	856.845
ENSG00000049245	7527.63	7719.75	7322.25	7658.06	7575.32	8179.07	8165.89	8223.72	8184.89	6267.62	6228.28	6401.48	7147.92	6979.74	6762.7	6997.92	7197.84	8313.03	8588.75	10147.8	8988.62	8524.4	8375.41	8239.57	7842.42	8861.32	8917.77
ENSG00000204624	4.20303	10.1209	4.64846	0	2.67537	0	5.58597	1.11387	3.77079	2.78933	2.37479	11.6635	2.34128	4.75265	2.83521	0.779799	4.47696	2.38835	1.0328	1.02265	2.85413	8.76658	7.90693	0	0	0	1.26565
ENSG00000171603	12592.3	13058.5	13712	14346.3	15050.3	14905.3	14362.3	14430.2	13524.3	14443.1	13881.4	15149.1	17801.9	16763.5	16055.1	19406.1	18852.5	16756.6	13228.1	13158.5	13646.6	14712.5	15174.4	14480.1	14071.3	14198.4	13972.8
ENSG00000162572	284.966	205.793	251.017	211.491	172.562	149.741	237.803	209.408	294.876	414.68	472.583	431.55	362.898	402.074	370.704	290.865	333.534	404.426	295.38	185.1	271.143	180.811	150.232	172.496	171.572	159.097	201.238
ENSG00000171729	2057.8	2259.5	2208.95	2236.42	2046.66	1930.44	1523.37	1508.18	1466.84	1575.97	1486.62	1616.74	1654.11	1617.8	1582.05	1378.69	1432.63	1295.28	1572.95	1513.53	1510.79	1171.43	1068.42	1086.83	1625.67	1596.32	1592.19
ENSG00000228150	6.72485	0.843412	6.50784	1.16846	0	1.34901	2.39399	2.22774	1.50832	3.7191	8.70756	1.79439	8.19447	1.90106	3.54402	7.01819	12.3116	2.38835	4.13119	3.06796	5.70827	6.57494	5.9302	11.6408	0	6.68476	6.32825
ENSG00000175262	11.7685	17.7117	13.9454	9.34765	5.35075	21.5842	36.7078	21.1636	36.9538	37.191	31.6639	30.5046	22.2421	30.417	23.3905	31.192	25.7425	65.2814	39.2463	34.7702	31.3955	62.4619	46.4532	40.2137	32.8542	20.0543	32.9069
ENSG00000279457	349.692	346.642	340.267	434.666	379.903	300.83	318.4	288.493	373.309	347.736	505.83	419.887	331.291	375.459	391.968	297.104	259.664	293.766	370.774	330.317	370.086	216.973	262.905	297.37	405.202	248.673	326.538
ENSG00000162571	1.68121	5.06047	1.85938	11.6846	4.01306	5.39606	1.59599	0	2.26248	0	3.95798	1.79439	1.17064	5.70318	2.83521	1.5596	0	0.796115	2.0656	2.04531	1.90276	9.8624	9.88366	5.29127	7.30093	14.7065	5.0626
ENSG00000231181	17.6527	19.3985	13.0157	14.0215	10.7015	10.7921	15.9599	16.7081	28.658	7.43821	15.8319	12.5607	17.5596	17.1095	15.5937	12.4768	5.5962	9.55338	25.8199	16.3625	15.222	6.57494	18.779	12.6991	4.86729	6.68476	8.85955
ENSG00000158109	1819.91	1826.83	1982.1	2450.25	2310.19	2242.06	2030.9	2069.57	1906.51	1447.66	1316.43	1339.51	1800.44	1768.94	1771.3	1856.7	1962.03	1769.76	2241.17	2346.99	2251.91	2762.57	2701.2	2740.88	2544.38	2429.24	2361.7
ENSG00000229393	63.8861	53.135	63.219	44.4013	37.4552	28.3293	18.3539	18.9358	24.8872	38.1208	36.4134	49.3457	10.5357	7.60424	8.50564	7.01819	4.47696	14.3301	19.6232	9.20388	18.0762	9.8624	12.8488	19.0486	43.8056	41.4455	69.6107
ENSG00000269978	20.1746	20.2419	22.3126	33.8852	12.0392	18.8862	23.9399	7.7971	20.3623	35.3315	41.163	59.2148	43.3136	54.1802	53.1603	42.1092	29.1003	54.9319	12.3936	15.3398	14.2707	5.47911	6.91856	10.5825	7.30093	13.3695	8.85955
ENSG00000037637	2774	2968.81	3075.42	3016.95	2944.25	2992.11	3084.25	3186.79	2882.4	3003.18	2968.49	2799.24	2734.61	2685.25	2607.69	3983.21	3993.45	2944.03	2761.7	2747.87	2853.18	3216.24	3321.9	3146.19	3018.94	2977.39	2813.54
ENSG00000184163	12.6091	10.9644	30.6798	26.8745	21.403	13.4901	19.9499	11.1387	17.3457	42.7697	40.3714	37.6821	21.0715	19.9611	26.9345	31.9718	21.2656	28.6601	14.4592	15.3398	16.1734	14.2457	20.7557	16.9321	12.1682	24.0652	15.1878
ENSG00000159423	2476.43	2488.91	2880.18	3209.75	3289.37	2955.69	3132.93	3038.64	2976.66	2373.72	2177.68	2442.16	2432.59	2291.73	2224.23	1666.43	1682.22	1924.21	2934.18	2632.31	2609.63	5416.65	5718.69	5605.58	3530	3395.86	3559.01
ENSG00000142599	10027.6	9861.17	10322.4	8948.04	10379.1	10566.8	10079.5	10685.4	10006.2	10955.6	11477.4	11068.7	10039.4	9826.58	9590.82	11332.8	11072.6	10143.3	8570.15	9009.58	9118.01	13021.7	13271.8	12248.2	12811.9	13094.1	12574.2
ENSG00000011021	4040.8	3857.77	3521.67	2327.56	2633.91	2356.73	3628.49	3588.9	4151.64	2379.3	3001.73	2408.97	1961.99	1967.6	2144.84	1876.2	1943	2013.38	3503.25	2850.13	3249.91	4617.8	4836.07	4648.91	2347.25	2201.96	2283.23
ENSG00000272482	0	0	0	1.16846	4.01306	0	0	0	0	11.1573	9.49916	6.28036	9.36511	13.3074	4.96163	50.687	21.2656	53.3397	1.0328	3.06796	3.80551	0	0	0	13.385	16.0434	6.32825
ENSG00000284747	76.4952	48.9179	48.344	60.7597	42.806	62.0546	65.4356	80.1988	96.5323	50.2079	55.4118	66.3923	72.5796	57.9823	75.1332	60.8243	74.9891	54.1358	66.099	68.5178	75.1589	72.3243	62.2671	64.5535	20.686	26.7391	29.1099
ENSG00000215912	14.2903	11.8078	15.8048	2.33691	9.36381	4.04704	8.77795	2.22774	6.03327	12.0871	3.95798	14.3551	8.19447	4.75265	5.67043	10.1374	4.47696	2.38835	8.26238	7.15857	11.4165	5.47911	15.8139	14.8156	6.08411	1.33695	2.5313
ENSG00000142615	6.72485	10.1209	9.29691	2.33691	6.68844	14.8392	5.58597	8.91098	9.80406	7.43821	12.6655	18.8411	8.19447	4.75265	7.79684	8.57779	12.3116	8.75727	10.328	14.3171	6.65965	1.09582	1.97673	0	31.6374	36.0977	35.4382
ENSG00000215704	155.512	220.131	207.321	329.505	428.06	373.677	289.672	267.329	309.205	517.885	463.084	579.587	254.029	274.703	262.966	956.034	914.42	585.941	338.758	313.955	301.587	62.4619	75.1158	75.1361	1684.08	1594.98	1478.28
ENSG00000157916	7977.36	7842.04	8035.32	7599.64	7578	7017.57	7667.14	7764.8	7695.44	6726	6017.72	5976.21	6228.97	5936.06	5825.66	6009.13	6384.15	5529.82	6902.19	6382.38	6409.43	8491.53	8150.07	8329.52	7047.83	7278.37	7277.48
ENSG00000157881	2129.26	2174.32	2267.52	2300.69	2224.57	2131.44	1945.51	1870.19	1878.61	3009.68	2666.89	2365	2379.91	2148.2	1868.41	2347.2	2244.08	2303.96	1851.81	1792.71	1693.45	1895.77	2039.99	1989.52	2604	2619.09	2932.51
ENSG00000116213	1863.62	1989.61	1917.95	2086.86	2094.82	1802.28	1651.05	1675.26	1675.74	2311.42	2089.02	1987.28	2094.27	1908.66	1930.78	1634.46	1676.62	1697.32	1607.03	1432.74	1601.17	1416.9	1432.14	1329.17	1590.39	1632.42	1787.1
ENSG00000238290	43.7115	31.2062	32.5392	61.9282	54.8452	51.2625	42.2938	33.4162	43.7412	75.3119	98.9496	81.6446	65.5558	77.9434	74.4244	62.3839	69.3929	73.2426	40.2791	41.9288	35.201	20.8206	29.651	42.3302	119.249	109.63	96.1894
ENSG00000225387	12.6091	10.1209	26.0314	2.33691	12.0392	4.04704	1.59599	0	2.26248	8.36798	1.58319	4.48597	0	0.95053	0.708804	0	0	1.59223	0	1.02265	2.85413	1.09582	0	1.05825	0	4.01086	5.0626
ENSG00000048707	4371.15	3849.33	3592.33	2951.52	4422.39	5166.72	3944.49	4325.17	4013.63	4500.12	4994.97	5087.09	4141.72	4169.02	4506.57	5974.04	5581.65	5954.14	5211.5	5364.84	5664.5	7320.1	7849.6	6350.59	4177.35	4441.36	3580.52
ENSG00000130762	28.5806	22.7721	39.9767	19.8638	18.7276	9.4431	15.1619	23.3913	12.8207	100.416	102.116	51.14	58.5319	67.4876	56.7043	92.0163	79.4661	68.4659	18.5904	14.3171	15.222	10.9582	24.7091	19.0486	63.2748	37.4347	65.8138
ENSG00000180758	299.256	350.859	408.135	407.791	353.149	385.818	304.036	311.884	311.468	594.127	565.992	568.821	546.688	583.625	505.377	717.415	746.534	695.805	404.857	449.967	477.592	306.83	299.475	311.127	343.144	336.912	289.834
ENSG00000184677	5379.88	5134.69	4852.99	4489.21	4865.17	4693.22	5743.17	5862.31	5398.27	5502.41	5525.34	5229.74	4121.82	4111.99	4511.54	4714.67	4761.25	3926.44	5549.22	5096.9	5117.46	7260.92	7028.27	6964.37	4290.51	4119.15	3683.04
ENSG00000230679	19.334	27.8326	11.1563	17.5268	12.0392	17.5372	33.5158	16.7081	13.5749	25.104	30.0807	26.0186	25.7541	27.5654	23.3905	32.7516	36.9349	22.2912	12.3936	5.11327	15.222	20.8206	23.7208	30.6894	15.8187	20.0543	27.8443
ENSG00000132879	158.034	192.298	204.532	301.462	169.886	210.446	55.8597	77.971	61.0869	209.2	193.941	222.504	62.0438	51.3286	53.8691	86.5577	86.1815	98.7183	84.6894	101.243	109.408	299.16	222.382	259.272	362.613	330.227	321.475
ENSG00000288398	137.859	171.213	196.165	161.247	187.276	217.191	161.195	138.12	167.423	140.396	101.324	141.757	152.183	191.057	211.223	265.912	280.929	212.563	151.821	159.534	177.908	300.255	297.498	295.253	188.607	165.782	177.191
ENSG00000224621	1.68121	0.843412	0	2.33691	1.33769	4.04704	0.797996	6.68323	0	2.78933	7.12437	1.79439	4.68255	8.55477	17.7201	3.1192	2.23848	2.38835	1.0328	1.02265	0.951378	0	0	3.17476	4.86729	2.67391	0
ENSG00000131697	1677.01	1651.4	1856.59	1646.35	1760.4	1514.94	1572.05	1663.01	1638.03	2398.82	2150.77	2538.16	2165.68	2249.9	2159.02	2097.66	1955.31	2112.89	1487.23	1379.56	1584.04	1665.65	1795.86	1837.13	1612.29	1663.17	1402.34
ENSG00000188807	9974.64	10301.4	10334.5	7719.99	8240.15	8144	10724.3	11107.5	10514.5	8156.92	7337.31	8276.61	8112.53	7992.06	7684.85	6444.26	6408.77	5986.79	7259.53	6822.12	6696.75	8530.98	8702.56	8314.71	9084.79	8862.66	8873.47
ENSG00000198793	10872.4	10437.2	10127.1	8923.5	10264.1	10902.7	10311.7	10541.7	9755.04	9612.95	9138.98	10044.1	9816.98	9567.08	9652.49	12146.2	11677	10198.2	10685.3	10709.2	10944.7	12742.2	13123.5	12336.1	9802.72	9809.22	8777.28
ENSG00000078900	2125.89	2263.72	2247.06	1972.35	1990.48	1965.51	1493.05	1616.23	1439.69	2460.19	2116.73	2215.17	1839.07	1789.85	1656.47	1352.95	1181.92	1306.42	1344.7	1301.84	1143.56	1252.53	1125.75	1134.45	1280.1	1172.51	1347.92
ENSG00000229162	5.88425	5.90388	7.43753	14.0215	2.67537	9.4431	8.77795	8.91098	10.5582	11.1573	11.0824	2.69158	14.0477	8.55477	8.50564	13.2566	23.5041	15.1262	12.3936	12.2718	10.4652	5.47911	6.91856	6.34953	2.43364	8.02172	1.26565
ENSG00000116288	14919.1	15597.2	16607.1	16541.8	15931.9	14542.4	15642.3	16298.2	14221.2	12830.9	10428.5	11179.9	13831.1	13105.9	12341.7	12404.3	12940.7	11113.8	13554.4	12913	13915.8	16160.1	15803	15711.9	15681.2	16008.7	15962.4
ENSG00000226396	58.8425	70.8466	51.133	74.7812	64.209	47.2155	38.3038	28.9607	45.2495	67.8736	68.0773	48.4485	64.3851	54.1802	51.0339	45.2284	55.962	46.1747	63.0007	44.9967	68.4992	49.312	32.6161	40.2137	90.0448	66.8476	91.1268
ENSG00000169504	41346.9	40594.3	39359.4	35523.4	36238	45564.3	43008.8	40658.6	42093.4	29885.8	31393.9	34547.3	39581.6	39254	40825.7	44220.9	42478.5	49333.7	52457.9	75505.6	54696.6	30834.3	32730.7	33492.7	40247.6	42294.5	37082.3
ENSG00000225159	21.8558	22.7721	27.8907	33.8852	33.4422	24.2823	32.7178	30.0745	21.8706	17.6657	25.3311	36.7849	25.7541	27.5654	24.8081	29.6324	36.9349	27.864	25.8199	36.8155	32.3469	23.0123	26.6859	31.7476	38.9383	34.7608	40.5008
ENSG00000181773	228.645	227.721	200.813	156.573	155.172	179.419	212.267	183.789	181.752	181.306	153.57	165.981	332.461	318.428	331.011	369.625	370.469	196.64	136.329	141.126	142.707	216.973	168.022	183.078	201.992	171.13	194.91
ENSG00000241547	42.0303	38.7969	31.6095	22.2007	26.7537	14.8392	48.6777	36.7578	51.2828	35.3315	21.3731	22.4298	26.9247	23.7632	30.4786	31.192	17.9079	19.1068	44.4103	36.8155	39.9579	42.7371	56.3369	49.738	21.9028	22.7282	12.6565
ENSG00000237436	33.6243	46.3877	26.0314	16.3584	22.7407	14.8392	27.1318	27.8468	27.1497	30.6826	25.3311	13.4579	22.2421	28.5159	24.0993	21.0546	23.5041	29.4563	24.7871	27.6116	15.222	15.3415	15.8139	16.9321	14.6019	29.413	18.9847
ENSG00000055070	17788.9	19674.3	19461.2	18857.7	18781.1	18755.3	19873.3	20290.3	18562.9	14852.2	12998	13832.9	16033.1	15522.2	14911.1	15237.3	15120.9	13601.6	17102.1	17091.6	16447.4	20002.1	19621	19394.6	15844.2	15705.2	15873.8
ENSG00000175087	1068.41	1130.17	957.582	725.611	704.961	928.122	1141.13	1098.28	1251.9	902.812	841.467	826.315	1051.23	1038.93	1165.27	1482.4	1421.44	1237.16	1267.24	1652.61	1342.39	775.842	765.984	759.827	726.443	653.77	622.7
ENSG00000171735	2332.68	2469.51	2437.65	2603.32	2233.94	2309.51	2429.9	2577.5	2359.76	2472.27	2351.83	2250.16	2667.89	2386.78	2285.18	2270.78	2247.44	2276.89	2031.51	2005.42	1976.96	1985.63	2124	2027.62	2157.43	2017.46	2306.01
ENSG00000157191	1991.4	2082.38	2090.88	2482.97	2411.85	2132.79	1905.61	1991.6	1949.5	1889.3	1573.69	1552.15	1402.43	1422.94	1387.84	1499.55	1585.96	1344.64	1395.31	1236.39	1440.39	1958.24	1862.08	2081.59	2478.67	2470.69	2479.41
ENSG00000236782	31.1024	37.1101	35.3283	19.8638	24.0784	32.3763	44.6877	51.2381	48.2662	17.6657	19.7899	17.9439	28.0953	44.6749	26.2257	28.8526	24.6233	23.0873	25.8199	20.4531	23.7844	35.0663	36.5695	40.2137	47.4561	20.0543	45.5634
ENSG00000116663	8.40607	5.90388	8.36722	7.01074	13.3769	5.39606	7.97996	10.0248	6.03327	9.29776	6.33277	10.7663	1.17064	1.90106	2.83521	7.01819	10.0732	3.18446	8.26238	4.09061	2.85413	27.3956	15.8139	24.3399	10.9514	17.3804	10.1252
ENSG00000225643	7.56546	5.06047	7.43753	5.84228	12.0392	10.7921	3.19198	4.45549	5.27911	6.50843	10.2908	7.17755	1.17064	10.4558	7.08804	2.3394	8.95393	6.36892	10.328	3.06796	1.90276	6.57494	7.90693	2.11651	2.43364	14.7065	3.79695
ENSG00000243659	1.68121	0	1.85938	7.01074	2.67537	1.34901	5.58597	2.22774	3.01664	0.929776	2.37479	0	2.34128	1.90106	1.41761	1.5596	2.23848	2.38835	5.16399	12.2718	2.85413	3.28747	5.9302	6.34953	0	1.33695	0
ENSG00000269925	71.4516	84.3412	45.5549	44.4013	61.5336	35.0744	78.2036	59.0352	93.5157	42.7697	45.9126	58.3176	26.9247	42.7738	60.9571	29.6324	35.8157	49.3591	87.7878	78.7443	54.2285	39.4496	44.4765	53.971	13.385	36.0977	18.9847
ENSG00000162511	307.662	360.98	297.501	516.458	583.232	690.695	140.447	155.942	133.486	877.709	776.556	1163.66	4284.54	4135.76	4410.18	825.807	870.769	917.921	489.546	505.191	427.169	48.2162	76.1042	70.9031	794.585	836.933	840.391
ENSG00000158014	9.24667	4.21706	4.64846	2.33691	6.68844	4.04704	3.19198	3.34162	2.26248	6.50843	0.791597	1.79439	7.02383	1.90106	0.708804	6.23839	0	2.38835	6.19679	5.11327	12.3679	5.47911	5.9302	7.40778	3.65047	4.01086	6.32825
ENSG00000204138	7404.06	7416.12	7086.11	6892.72	7230.2	7657	8019.06	8234.86	7936.77	6553.06	6705.61	6976.58	7261.47	7389.42	7566.48	7400.3	7413.85	7155.48	7554.91	7637.18	7758.49	7994.03	7997.86	7908.34	5234.77	5702.1	5677.7
ENSG00000142675	532.104	458.816	453.689	419.476	327.733	310.273	543.435	473.396	646.314	346.806	402.131	431.55	291.489	349.795	481.278	359.487	475.677	320.834	536.022	439.741	534.674	306.83	362.73	342.875	287.17	264.717	358.179
ENSG00000197245	2.52182	4.21706	0.929691	5.84228	2.67537	1.34901	11.1719	10.0248	4.52495	4.64888	1.58319	0.897194	3.51192	2.85159	0	0	0	0	4.13119	2.04531	3.80551	18.629	22.7324	11.6408	2.43364	6.68476	16.4534
ENSG00000116237	10275.6	10772.1	10038.8	9963.43	10074.1	10705.8	11330.7	11224.5	10565	10374.4	9063.78	10914.4	11802.4	11670.6	11533.7	10906.3	10592.5	10539	9821.91	10121.2	8818.32	10450.9	10309.6	10222.7	10317.4	10130.1	9577.17
ENSG00000158195	23582.4	24367.9	24669.4	25105.4	27262.1	27407.9	22810.7	23039.3	21496.5	29311.2	29897.8	26078.7	24400.8	23809.8	22557	26942.1	26288.7	25010	21597.9	21492.1	22336.5	21163.6	20981	20641.3	29319.3	31393	31409.6
ENSG00000130772	1099.51	1172.34	1262.52	1514.32	1520.95	1497.41	1477.89	1590.61	1389.91	1439.29	1327.51	1245.31	1684.55	1557.92	1391.38	1468.36	1414.72	1558.79	1268.28	1221.05	1362.37	1632.78	1603.13	1817.02	1282.53	1557.55	1565.61
ENSG00000240731	105.916	80.1241	77.1644	93.4765	69.5597	63.4037	107.729	105.818	139.519	85.5394	192.358	119.327	94.8217	121.668	133.255	71.7415	87.3008	126.582	133.231	117.605	80.8671	42.7371	56.3369	62.437	79.0934	86.9019	53.1573
ENSG00000090020	1965.34	2160.82	2215.45	2603.32	2949.6	2618.44	2154.59	2154.23	2172.73	2198.92	2066.07	2115.58	2163.34	2123.48	2136.33	2790.12	2880.93	1913.86	1978.84	1981.9	1986.48	2689.15	2754.58	2696.43	2159.86	2153.83	1946.57
ENSG00000157978	3336.37	3386.3	3429.63	3789.3	3595.7	3864.93	2631.79	2703.37	2565.65	3233.76	2702.51	3038.8	3063.56	3141.5	2911.77	3270.48	3217.82	2651.06	3043.65	2974.9	3072.95	2521.49	2526.26	2414.94	3606.66	3414.58	3646.34
ENSG00000130770	4690.58	5111.92	5408.02	5889.02	5837.67	5275.99	5295.5	5598.32	4992.53	5525.66	4422.65	4677.07	6216.09	5928.45	5479.05	5689.42	6228.58	5404.03	4941.94	4195.95	4797.8	5332.27	5127.64	5351.59	4623.92	4821.05	5405.59
ENSG00000229044	0.840607	8.43412	5.57815	1.16846	13.3769	1.34901	3.19198	2.22774	6.78743	1.85955	0.791597	1.79439	0	2.85159	4.96163	0	2.23848	7.16504	1.0328	4.09061	4.75689	6.57494	2.9651	4.23302	2.43364	5.34781	2.5313
ENSG00000162512	19333.1	21534.8	25849.1	37700.2	40061.1	39145.7	13885.9	14156.2	13240	33745.3	30611.8	32698.2	35710.3	36350.2	32712	50949	52147.7	40980	32625	33973.6	37404.4	6829.17	6725.83	6618.33	48489.1	48951.2	47782.1
ENSG00000158006	1340.77	1322.47	1416.85	1919.77	2053.35	1923.69	2066.01	2215.49	1949.5	1525.76	1276.05	1501.01	2354.15	2511.3	2658.01	4766.91	4853.03	2834.97	2152.35	2342.9	1999.8	1729.21	1587.32	1559.87	2526.12	2486.73	1826.33
ENSG00000142784	6096.92	6385.47	7148.4	7953.68	8213.4	7751.44	6486.11	6457.12	6169.77	8449.8	8128.11	7744.58	8255.34	8222.08	7514.74	8099.78	8002.57	7993.79	6751.4	6802.69	7267.58	7080.11	7362.34	7061.73	7596.62	7511	7982.45
ENSG00000126698	12039.2	12595.5	11914	12541	11898.7	11354.7	13919.4	14064.9	12664.6	9877.01	8665.61	8795.19	11587	10824.6	10486	9374.75	9155.39	8992.12	12088.9	12312.7	11623	13874.2	13310.3	14166.9	8884.02	8626.02	8912.7
ENSG00000229447	30.2618	16.0248	26.0314	25.706	30.7668	25.6313	12.7679	24.5052	36.1996	31.6124	64.1193	34.0934	16.3889	23.7632	22.6817	21.0546	19.0271	24.6796	30.9839	32.7249	28.5413	15.3415	15.8139	12.6991	17.0355	9.35867	25.313
ENSG00000229994	343.808	360.137	391.4	659.009	502.97	536.908	365.482	378.716	346.913	242.672	239.062	268.261	330.12	307.021	282.813	309.58	289.883	289.786	435.841	440.764	505.182	397.784	374.591	378.855	620.579	601.629	617.637
ENSG00000130766	3321.24	3610.65	5132.83	5850.46	6079.79	5271.95	4062.6	4337.42	4000.81	2607.09	1745.47	3076.48	3667.61	3961.81	4174.14	8365.69	8886.77	4215.43	3937.02	4087.55	5731.1	2183.97	2302.89	2316.52	5254.24	5096.46	4462.68
ENSG00000168528	2552.92	2645.78	2949.91	3791.64	3963.57	3499.34	1399.68	1470.31	1457.79	3034.79	2691.43	2705.94	3845.55	3668.09	3122.99	3346.9	3157.38	3088.93	2019.12	1790.67	2227.18	3906.61	3883.29	3706.01	5863.87	6281.01	6545.94
ENSG00000196581	121.047	142.537	137.594	199.806	242.121	223.936	173.165	221.661	199.098	113.433	88.6588	133.682	179.108	150.184	163.025	197.289	157.813	143.301	285.052	258.731	281.608	42.7371	18.779	33.8642	47.4561	64.1737	59.4855
ENSG00000169403	39.5085	21.9287	24.172	31.5483	26.7537	21.5842	41.4958	60.1491	44.4954	34.4017	21.3731	21.5327	26.9247	37.0707	31.8962	24.9536	22.3848	19.1068	29.9511	27.6116	22.8331	30.683	33.6044	29.6311	14.6019	17.3804	10.1252
ENSG00000117676	1284.45	1308.13	1272.75	1557.55	1623.95	1474.47	1382.93	1423.53	1281.32	1994.37	1792.17	1755.81	2352.98	2201.43	2074.67	2197.47	2304.52	2003.82	1165	1068.67	1072.2	1425.67	1440.05	1476.27	1668.26	1486.69	1637.75
ENSG00000084628	1713.16	2050.33	2217.31	4348.99	4311.37	4218.37	3376.32	3699.17	3402.76	4802.29	4500.23	4351.39	4297.41	4225.11	3785.01	8042.85	8265.59	6599	2795.78	2875.7	2811.32	591.744	640.461	656.118	4064.19	3898.55	4041.22
ENSG00000060688	7578.07	8329.54	8065.07	8140.63	8228.12	7890.38	8158.71	8620.26	7172.05	8099.28	6757.86	6474.15	8079.75	7881.79	7173.09	7187.41	7092.63	6352.2	7386.57	7611.61	7573.92	6503.71	6249.44	6582.34	5826.14	5839.81	5996.65
ENSG00000171612	2179.69	2228.29	2198.72	1816.95	1708.23	1639.05	2318.97	2436.04	2222.51	1487.64	1189.77	1316.18	1830.88	1669.13	1572.84	1866.06	1903.83	1516.6	1891.05	1818.28	1858.04	1735.78	1733.59	1642.41	1406.65	1434.55	1460.56
ENSG00000116138	3619.65	3526.31	3605.34	2938.67	2989.73	3398.17	3551.88	3711.42	3644.1	2516.9	2672.43	2884.48	3206.38	3246.06	3395.17	3238.51	3353.25	3330.15	4065.09	4418.89	4314.5	4480.82	4725.38	4570.6	2945.93	2799.58	2683.18
ENSG00000142765	29.4212	26.1458	56.7112	53.749	70.8974	28.3293	12.7679	15.5942	17.3457	25.104	21.3731	42.1681	88.9685	72.2403	99.2325	151.281	198.106	109.068	34.0823	26.589	70.402	3.28747	14.8255	10.5825	182.523	208.565	144.284
ENSG00000158161	6112.05	6231.13	5963.04	6022.22	5923.28	6906.95	6720.72	6488.3	6375.66	5654.9	5539.59	5697.18	4957.65	4981.73	5271.37	5097.55	5043.3	5085.58	6432.26	6669.75	6515.04	6691.09	6649.73	6790.82	5175.14	5147.27	5215.74
ENSG00000142684	1563.53	1582.24	1635.33	1556.38	1799.19	1579.7	1566.47	1685.29	1610.88	1509.03	1034.62	1018.31	1402.43	1362.11	1203.55	1542.44	1660.95	1214.08	1541.97	1357.06	1483.2	1835.5	1722.72	1810.67	1712.07	1689.91	1651.67
ENSG00000121769	390.882	429.297	373.736	348.2	326.396	229.332	938.443	1131.69	817.508	81.8203	66.4941	51.14	47.9962	65.5866	51.7427	21.8344	22.3848	31.0485	1366.39	1100.37	1059.84	3463.9	3730.09	4020.31	200.776	199.206	230.348
ENSG00000142627	5857.35	6057.38	5236.02	4686.68	5158.12	5083.09	4243.74	4353.01	3874.87	6923.11	6020.09	6454.41	13438.9	13219	13324.1	9423.09	8878.94	6277.37	2566.5	2293.81	2001.7	6960.67	6462.92	6452.18	9188.22	9281.13	8395.05
ENSG00000142632	24.3776	16.8682	23.2423	29.2114	40.1306	16.1882	5.58597	6.68323	4.52495	14.8764	14.2487	30.5046	23.4128	20.9117	17.7201	9.35759	6.71544	23.0873	7.22958	6.13592	15.222	23.0123	3.95346	7.40778	68.142	69.5216	60.7512
ENSG00000162490	4128.22	4125.13	4432.77	3837.21	3778.97	3963.4	4149.58	4002.14	3838.67	5344.35	5306.07	4853.82	8127.74	7931.22	8254.02	4183.62	4035.98	4223.39	2989.95	2749.91	2683.84	6807.25	6546.94	6508.27	4507.11	4814.37	4717.08
ENSG00000158292	11341.5	11413.9	12057.2	15420.1	16444.2	15149.4	7830.73	7871.73	7917.16	10561.3	9443.75	12219.8	13553.7	13809.3	13417.7	9526.81	9867.23	9696.68	8868.63	8514.61	8563.35	10773	10888.8	10361.4	14043.3	14175.7	14647.4
ENSG00000270605	67.2485	30.3628	35.3283	75.9496	54.8452	44.5175	52.6677	41.2133	59.5785	52.0675	75.9933	73.5699	57.3613	73.1908	87.1829	24.1738	26.8618	54.1358	55.7711	53.178	60.8882	46.0246	26.6859	35.9807	49.8897	28.076	51.8916
ENSG00000142733	1242.42	1341.02	1425.22	1668.56	1761.73	1536.53	1277.59	1448.03	1265.48	1599.21	1216.68	1406.8	1249.07	1424.84	1150.39	1264.05	1380.02	1318.37	1124.72	1035.95	966.6	1733.59	1781.04	1756.7	1556.32	1558.89	1503.59
ENSG00000189337	1065.89	1038.24	1054.27	1166.12	1083.53	967.243	1487.46	1424.64	1266.99	1198.48	1254.68	1067.66	1283.02	1432.45	1214.89	1920.65	1866.89	1319.16	1959.22	2018.72	1982.67	3863.87	3818.06	3764.21	1774.13	1713.97	1704.83
ENSG00000235084	5.88425	9.27753	11.1563	24.5376	14.7146	8.09408	9.57595	6.68323	12.8207	11.1573	11.8739	9.86913	11.7064	19.0106	17.7201	14.8162	16.7886	16.7184	13.4264	4.09061	9.51378	4.38329	9.88366	4.23302	17.0355	6.68476	2.5313
ENSG00000225077	105.916	95.3055	83.6722	93.4765	120.392	84.9879	118.103	103.59	101.811	80.8905	55.4118	104.074	153.354	137.827	138.926	105.273	90.6585	97.9222	57.8367	85.9029	71.3533	70.1326	60.2903	53.971	42.5888	41.4455	44.2977
ENSG00000142687	4038.27	4020.54	4377.92	4944.91	5039.07	4674.33	4778.4	4824.18	4858.29	5696.74	5977.35	5545.55	5312.36	5317.26	5133.87	6484.03	6169.26	5997.93	4739.51	4475.13	5062.28	6919.02	7237.8	6788.7	5086.32	5399.95	5272.7
ENSG00000284543	12.6091	6.7473	7.43753	7.01074	14.7146	0	6.38396	12.2526	9.04991	1.85955	1.58319	1.79439	2.34128	1.90106	10.6321	2.3394	0	4.77669	20.656	33.7476	36.1524	79.9951	85.9878	103.709	3.65047	1.33695	2.5313
ENSG00000130939	6881.21	6622.47	6505.98	6641.5	7103.12	7391.25	7565.8	7819.38	7098.14	7243.88	7140.2	7182.04	7118.65	7220.22	6881.77	6228.26	6048.38	6830.67	7259.53	7098.24	6999.29	11468.9	11599.5	11224.9	7229.14	7274.36	7143.33
ENSG00000175147	338.764	323.027	380.244	333.01	330.409	435.732	138.053	152.6	122.928	371.91	417.963	407.326	333.632	270.901	314	322.837	298.837	290.582	245.806	258.731	291.122	100.816	105.755	133.34	326.108	386.379	380.96
ENSG00000127472	110.96	114.704	98.5473	46.7382	77.5859	95.78	87.7795	62.3768	61.841	122.73	121.114	108.56	228.275	230.028	245.955	586.409	594.317	364.621	42.3447	33.7476	27.59	14.2457	20.7557	37.0389	295.688	208.565	226.551
ENSG00000060656	1346.65	1335.12	1636.26	2422.21	2465.36	2433.62	1584.02	1663.01	1497.76	4756.73	4437.69	4547.88	8043.46	8066.2	6807.35	7124.25	6855.35	6825.89	1547.13	1583.07	1821.89	2025.08	1983.65	1892.16	3764.85	4145.89	4505.71
ENSG00000163867	539.669	509.421	382.103	484.909	438.761	472.155	544.233	538	597.294	400.733	588.948	531.139	469.426	514.237	520.262	448.385	499.181	831.144	744.647	922.433	625.055	552.295	558.427	573.574	573.123	554.835	602.449
ENSG00000134698	1873.71	1923.82	2031.38	1850.83	1943.66	2184.05	1840.98	1795.56	1901.99	2196.13	2513.32	2446.65	1888.24	1971.4	1906.68	2421.28	2478	2349.34	1796.04	1966.56	2026.44	3201.99	3293.24	2944.06	2829.11	2903.86	2741.4
ENSG00000134690	8773.41	9271.63	8792.09	7988.73	8036.83	7690.73	8870.52	9111.47	8268.6	9093.21	8787.51	7460.17	8408.7	7859.93	7376.52	7801.89	7074.72	7885.52	7362.81	7044.04	7009.75	5617.19	5378.69	5313.5	5066.85	5655.31	6195.35
ENSG00000272420	10.9279	8.43412	3.71877	17.5268	21.403	8.09408	10.3739	23.3913	12.0665	16.736	15.0403	7.17755	18.7302	21.8622	13.4673	18.7152	29.1003	23.8835	26.8527	27.6116	22.8331	17.5332	22.7324	9.52429	6.08411	4.01086	10.1252
ENSG00000132881	106.757	118.078	124.579	111.003	137.782	89.0349	95.7595	115.843	92.0074	78.1012	64.1193	71.7755	101.846	105.509	117.661	160.639	147.74	140.116	106.378	121.696	128.436	147.936	149.243	158.738	110.731	113.641	115.174
ENSG00000273274	79.8576	65.7861	46.4846	89.9711	86.9497	152.439	197.105	179.333	190.802	213.848	342.761	269.158	316.072	301.318	332.429	219.903	257.425	484.038	162.149	187.146	145.561	166.565	132.441	149.214	71.7925	65.5107	74.6733
ENSG00000116251	8322.85	7971.09	7740.61	11335.2	10050	11372.2	8639.9	8184.73	9181.88	6433.12	7574.79	8154.59	6721.81	7170.8	7167.42	8337.61	8713.29	11165.5	11398	13293.5	11952.2	8507.97	8922.97	8991.99	13417.9	13643.6	13553.8
ENSG00000009709	4.20303	6.7473	16.7344	31.5483	37.4552	17.5372	27.9298	22.2774	18.854	17.6657	20.5815	15.2523	29.266	19.0106	16.3025	31.192	30.2195	18.3106	24141.6	23218.3	27130.4	48.2162	42.4997	40.2137	24.3364	34.7608	24.0473
ENSG00000270171	24.3776	19.3985	16.7344	21.0322	12.0392	25.6313	11.9699	17.822	21.1164	62.295	112.407	53.8316	52.6787	34.2191	58.1219	36.6506	54.8428	45.3786	21.6888	7.15857	14.2707	2.19165	2.9651	6.34953	10.9514	8.02172	17.7191
ENSG00000158008	2843.77	3153.52	3038.23	4139.84	4902.62	4562.37	1681.38	1569.45	1633.51	2381.16	2362.92	2570.46	6878.67	6955.03	6982.43	9338.88	9275.15	7423.77	2673.91	2520.84	2125.38	1178.01	1335.28	1413.83	8147.84	7636.68	7257.23
ENSG00000130940	6335.65	6576.08	7196.74	5302.45	6230.95	6267.52	5977.78	6265.53	6221.81	5994.27	6434.1	5316.77	3970.81	3837.29	3598.6	3941.11	4074.04	4987.66	7817.25	7648.42	7464.51	8772.06	8489.07	7798.28	9610.46	10028.5	10110
ENSG00000116771	1.68121	0.843412	0	1.16846	0	0	2.39399	3.34162	8.29575	0.929776	0	0	1.17064	1.90106	0.708804	0	0	0.796115	1.0328	5.11327	7.61102	9.8624	5.9302	5.29127	1.21682	0	0
ENSG00000162585	3452.37	3493.41	3744.8	3843.05	3932.8	3329.37	3151.28	3272.56	3240.62	3188.2	2510.15	2823.47	3209.89	3326.85	3099.6	3066.17	2939.13	2531.65	3142.8	2672.19	3019.67	3553.75	3706.37	3632.99	3679.67	3530.89	3804.54
ENSG00000163879	15.9715	22.7721	13.0157	16.3584	20.0653	21.5842	12.7679	8.91098	9.80406	17.6657	18.9983	11.6635	7.02383	3.80212	6.37923	5.4586	5.5962	3.18446	4.13119	5.11327	7.61102	6.57494	7.90693	4.23302	3.65047	20.0543	7.5939
ENSG00000169991	572.453	534.723	559.674	599.418	528.387	604.358	624.83	658.298	584.473	853.534	921.418	678.279	600.538	533.247	486.239	679.985	669.306	654.407	379.037	387.586	352.961	1643.73	1593.25	1660.4	885.847	1005.39	1077.07
ENSG00000116954	1656	1689.35	1346.19	1446.55	1416.61	1423.21	1959.08	1940.37	2049.05	1070.17	1253.89	1125.98	1108.59	1050.34	1285.06	1299.93	1307.27	1538.89	1858	2062.69	1779.08	1850.84	1846.27	1975.76	1294.7	1264.76	1264.38
ENSG00000228589	26.0588	28.676	20.4532	24.5376	36.1176	29.6783	35.1118	30.0745	20.3623	26.0337	27.7059	20.6355	14.0477	32.318	17.0113	17.9354	26.8618	18.3106	25.8199	28.6343	25.6872	24.1081	23.7208	28.5729	29.2037	17.3804	22.7817
ENSG00000163873	8000.89	7895.18	7420.8	5932.25	6871.7	6896.16	4733.71	4687.17	4167.48	5430.82	4514.47	6084.77	174.425	172.046	160.898	169.996	235.041	122.602	4605.24	4450.59	4318.3	542.432	486.276	461.399	3190.51	3097.72	2522.44
ENSG00000196449	3201.03	3062.43	2966.65	2928.15	2965.65	2756.04	3556.67	3776.03	3507.59	2672.18	2484.82	2476.25	3335.15	3389.59	3066.99	4708.43	4817.21	3328.56	2801.98	2785.71	2932.15	2806.4	2636.96	2639.29	2631.99	2770.17	2709.76
ENSG00000116661	11.7685	14.338	9.29691	7.01074	13.3769	5.39606	11.9699	6.68323	12.0665	13.9466	20.5815	12.5607	10.5357	1.90106	5.67043	6.23839	4.47696	7.16504	7.22958	5.11327	2.85413	19.7248	22.7324	14.8156	15.8187	14.7065	15.1878
ENSG00000179051	23289.8	24998.7	23499.8	23817.8	24248.3	25323.7	28117.4	29752.6	26501.1	21264	19070.4	22695.4	28863.3	28577.7	27288.9	28745.7	28818.2	25033	22109.1	23450.5	21769.4	20067.8	19304.8	19316.3	21080.2	20416.6	18829.1
ENSG00000215895	6.72485	10.1209	2.78907	3.50537	6.68844	6.74507	1.59599	3.34162	6.03327	3.7191	7.12437	5.38316	2.34128	10.4558	4.25282	7.79799	7.83469	1.59223	6.19679	6.13592	7.61102	6.57494	10.872	6.34953	6.08411	2.67391	8.85955
ENSG00000236948	0	0	0.929691	0	0	0	0	0	0	6.50843	4.74958	8.97194	1.17064	0	0.708804	1.5596	3.35772	0.796115	0	0	0	1.09582	0	0	0	0	0
ENSG00000126067	19228.9	20923.4	20786	23734.8	23306.5	23989.5	22418.1	23809	21754.5	17017.7	14003.3	15917.1	20068.3	18773.9	18119.9	15443.1	15931.3	14869	19265.8	19626.8	19722.1	18338.6	17777.7	17423.1	19561.6	20849.8	20885.7
ENSG00000132906	1460.13	1612.6	1561.88	1815.78	1601.21	1506.85	1505.02	1634.05	1512.84	1274.72	1215.1	1182.5	1232.68	1251.85	1231.19	1073	909.943	1082.72	1621.49	1515.57	1476.54	2806.4	2876.14	2782.15	1237.51	1167.16	1274.51
ENSG00000197312	4868.79	4362.97	3974.43	2847.53	3227.84	3922.93	5035.35	5427.9	5094.34	2676.82	2772.17	3028.03	2458.34	2427.65	2870.65	2718.38	2831.68	2678.13	5348.86	5718.68	4793.99	6394.13	6337.4	5819.34	3680.89	3778.23	3327.39
ENSG00000272078	43.7115	43.8574	59.5003	47.9067	66.8844	44.5175	31.9198	34.53	30.1664	15.8062	30.8723	28.7102	25.7541	22.8127	15.5937	27.293	17.9079	19.9029	46.4759	22.4984	40.9093	44.9287	54.3601	47.6215	86.3944	90.9128	81.0016
ENSG00000173660	18272.3	20505	22382.3	27698.3	26198.6	24739.6	22684.6	24252.3	21358.5	20196.6	15333.2	16661.8	18629.5	17984	16034.6	16206.6	18007.5	16728	21344.8	19673.8	21742.8	20448.1	19974.9	20437	25491.2	27046.6	28648
ENSG00000224592	9.24667	6.7473	15.8048	2.33691	5.35075	12.1411	0.797996	0	3.01664	6.50843	5.54118	5.38316	2.34128	4.75265	1.41761	3.899	1.11924	8.75727	2.0656	2.04531	3.80551	6.57494	3.95346	4.23302	9.73458	0	10.1252
ENSG00000092847	8278.29	8193.75	8299.36	9353.49	10031.3	11203.6	7911.33	7926.31	7944.31	7950.51	8338.68	9121.77	7907.66	8106.12	8485.8	8237.8	8838.64	8713.48	9023.55	9211.04	9081.85	8881.64	9210.58	8702.03	11696.1	12814.7	11726.2
ENSG00000241014	25.2182	28.676	19.5235	21.0322	17.3899	9.4431	17.5559	16.7081	30.1664	38.1208	26.9143	31.4018	30.4366	27.5654	39.693	17.9354	15.6694	35.0291	10.328	28.6343	25.6872	19.7248	19.7673	32.8059	27.9869	16.0434	21.516
ENSG00000054118	22924.2	23764.8	22731	20270.4	20369	20956.9	22711	22897.9	20934.7	18836.3	18629.4	18154.7	20145.5	20019.1	18856.3	18581.8	19142.4	17106.9	22493.3	23593.6	21136.8	21205.3	21374.4	20778.8	20670.2	20117.1	19406.2
ENSG00000230415	40.3491	21.9287	38.1173	37.3906	24.0784	29.6783	31.9198	30.0745	46.0037	79.9607	89.4504	73.5699	55.02	70.3392	74.4244	61.6041	41.4119	76.427	43.3775	31.7023	33.2982	18.629	20.7557	21.1651	27.9869	25.4021	29.1099
ENSG00000284705	24.3776	31.2062	29.7501	38.5591	20.0653	31.0273	7.97996	4.45549	7.54159	30.6826	40.3714	33.1962	1.17064	0	2.12641	3.1192	0	0.796115	17.5576	32.7249	21.8817	0	0	0	57.1906	38.7716	34.1725
ENSG00000197982	3791.98	3985.96	4241.25	4073.24	4153.52	3967.45	4261.3	4586.92	4053.6	2705.65	2085.07	2475.36	2973.42	2952.35	2684.24	2750.35	2893.24	2482.29	3292.56	3200.9	3197.58	4715.32	4366.6	4536.74	3379.12	3250.13	3432.44
ENSG00000183386	1973.74	2114.43	2405.11	2755.22	2666.01	2577.97	2135.44	2165.37	2065.64	2143.13	1817.51	1826.69	2155.15	1985.66	1882.58	1713.22	1662.07	1714.04	2324.83	2225.29	2464.07	2834.89	2704.17	2700.67	2302.23	2411.86	2490.8
ENSG00000204084	3439.76	3510.28	3853.57	4072.07	4153.52	4231.86	3242.26	3292.61	3242.13	3825.1	3570.89	3781.67	4021.14	3962.76	3877.86	4143.85	4320.27	3911.31	3771.78	3942.33	4007.2	2940.09	3025.39	2925.02	4619.06	4768.91	4385.48
ENSG00000186973	73.1328	61.5691	68.7972	91.1396	56.1829	67.4507	82.1935	92.4514	88.9907	78.1012	87.8672	82.5418	50.3375	53.2297	71.5892	43.6688	61.5582	50.1553	53.7055	46.0194	83.7213	62.4619	69.1856	55.0292	35.2878	29.413	45.5634
ENSG00000146463	11111.1	11253.6	10325.2	9562.64	10463.4	12927.6	12769.5	12671.4	12207.6	8312.2	8684.61	9807.23	11891.3	11903.5	12543	11031.8	10724.6	10786.6	12735.4	14056.4	13065.3	12246.9	12346.7	12512.8	9021.52	9277.12	8406.44
ENSG00000183520	8037.88	8765.58	8374.66	9390.88	8743.12	9298.75	9714	9916.8	9074.04	7470.75	6598.75	6596.17	7294.25	7101.41	6654.96	6530.82	6731.11	6302.05	8962.62	9516.81	8866.84	9810.9	10180.2	10365.6	8999.62	9084.6	9534.14
ENSG00000142686	2545.36	2628.07	2633.82	3191.05	3130.19	3062.26	2498.52	2561.91	2414.82	1986.93	1702.72	2078.8	2418.54	2432.41	2397.17	1928.44	1988.89	2127.22	2476.65	2451.3	2615.34	2986.12	2967.07	2941.95	2410.52	2405.18	2451.56
ENSG00000117000	6642.47	6342.46	5613.48	4845.59	4549.47	5815.6	7358.32	6787.94	7035.55	5586.09	7425.18	5706.15	5668.23	5787.78	6087.91	6693.02	6515.1	7161.06	7370.04	8009.42	6961.23	5745.4	6011.24	6177.03	5209.22	5357.17	5335.98
ENSG00000178585	1835.04	2174.32	2444.16	2583.46	2367.71	2621.13	2050.85	2154.23	1864.28	2616.39	2249.72	2507.66	3536.5	3310.7	2962.09	2699.67	2706.32	2944.83	1803.26	1713.97	1797.15	2892.97	2943.35	2785.33	3409.54	3655.23	3595.71
ENSG00000092853	8264	8091.69	6292.15	6519.98	6252.35	7101.21	7177.17	7380.52	7084.57	7593.48	7537.58	7711.38	6260.58	6541.55	7007.94	5899.18	5912.95	5986.79	6416.77	6329.2	5544.63	5839.64	5408.34	5892.36	4898.93	4394.56	4734.79
ENSG00000134697	11062.4	12018.6	11100.5	12275.8	11670	11878.1	11796	11878.3	11473	12340	12397.2	11389	10892.8	10927.3	10294	12609.4	13017.9	10519.1	10774.1	10683.7	10420.4	10850.8	10497.4	10330.7	12055.1	12300	13315.9
ENSG00000223390	11.7685	12.6512	11.1563	9.34765	18.7276	8.09408	15.1619	14.4803	12.0665	12.0871	6.33277	11.6635	10.5357	18.0601	11.3409	15.596	10.0732	6.36892	12.3936	17.3851	15.222	23.0123	29.651	22.2233	14.6019	17.3804	20.2504
ENSG00000116151	724.603	742.203	809.761	785.202	906.952	832.342	742.934	731.814	786.588	897.234	907.961	948.334	914.269	943.876	899.472	945.897	924.493	892.445	848.96	756.763	764.908	772.555	790.693	784.167	597.46	514.727	532.838
ENSG00000182873	225.283	214.227	222.196	193.964	246.134	194.258	207.479	209.408	182.506	220.357	205.023	199.177	214.227	240.484	251.625	212.105	242.875	174.349	225.15	182.032	225.477	134.786	139.36	137.573	152.103	116.315	134.159
ENSG00000066056	4.20303	1.68682	2.78907	3.50537	4.01306	2.69803	0	0	0	1.85955	7.91597	4.48597	16.3889	23.7632	25.5169	43.6688	34.6965	26.2718	0	0	0.951378	1.09582	0	0	18.2523	17.3804	13.9221
ENSG00000214114	1814.87	1855.51	1589.77	1576.25	1606.56	1610.72	2220.02	2149.77	2204.41	1193.83	1013.24	1219.29	1980.72	1919.12	2066.87	1434.05	1433.75	1713.24	1882.79	2082.12	1912.27	1369.78	1523.07	1445.58	1344.59	1441.24	1569.41
ENSG00000173436	433.753	404.838	355.142	452.193	457.489	439.779	574.557	529.089	523.386	318.913	292.099	322.093	462.402	384.014	457.887	384.441	379.423	392.485	550.481	595.184	429.071	542.432	560.403	605.322	354.095	283.434	283.505
ENSG00000116544	123.569	115.547	159.907	70.1074	54.8452	62.0546	66.2336	77.971	55.8078	50.2079	61.7445	54.7288	38.6311	51.3286	53.8691	30.4122	53.7236	31.8446	50.6071	46.0194	78.013	38.3538	43.4881	46.5632	13.385	10.6956	26.5786
ENSG00000236723	58.8425	28.676	27.8907	29.2114	37.4552	28.3293	36.7078	32.3023	36.9538	32.5422	35.6218	32.299	25.7541	20.9117	27.6433	35.091	36.9349	27.864	28.9183	27.6116	21.8817	24.1081	36.5695	29.6311	35.2878	36.0977	35.4382
ENSG00000117016	7241.83	7783.01	10583.6	14040.2	15836.9	16002	5028.17	4794.11	4742.9	13722.6	11765.5	17103.2	17000	17168.5	16291.1	19208.8	19628.1	18115.6	7965.97	8634.26	10778.2	3162.54	3268.53	3262.6	30438.8	32001.3	29888.3
ENSG00000121310	10.9279	10.1209	4.64846	3.50537	13.3769	16.1882	10.3739	10.0248	9.80406	5.57866	10.2908	8.97194	4.68255	7.60424	6.37923	3.899	7.83469	3.98058	14.4592	11.2492	7.61102	26.2997	16.8022	35.9807	4.86729	2.67391	12.6565
ENSG00000169213	462.334	449.539	531.784	1402.15	1609.24	2233.97	414.16	425.499	374.063	1724.73	2041.53	1881.42	3595.03	3866.76	3921.81	11832.7	12659.7	11123.3	1618.39	1956.34	3051.07	222.452	231.278	205.301	1412.73	1562.9	1563.08
ENSG00000163866	2866.47	3032.07	3005.69	2745.87	2833.22	2855.86	2969.34	3141.12	2766.25	2141.27	1615.65	1903.85	2109.49	2056.95	2034.98	1990.83	2100.82	1860.52	2803.01	2716.17	2618.19	3322.53	3451.37	3295.41	2487.18	2341	2309.81
ENSG00000225779	0	0	0.929691	0	1.33769	0	0.797996	1.11387	3.77079	0	7.91597	0.897194	0	1.90106	2.12641	0.779799	3.35772	0.796115	3.09839	2.04531	3.80551	0	3.95346	0	1.21682	2.67391	0
ENSG00000049249	12.6091	16.0248	19.5235	47.9067	52.1698	72.8468	16.7579	22.2774	34.6913	3.7191	11.0824	15.2523	18.7302	26.6148	49.6163	233.16	257.425	70.0581	34.0823	28.6343	33.2982	6.57494	5.9302	12.6991	45.0224	20.0543	17.7191
ENSG00000232335	15.9715	12.6512	13.0157	8.17919	8.02612	8.09408	15.9599	6.68323	11.3124	8.36798	8.70756	7.17755	5.85319	5.70318	9.21445	7.01819	3.35772	5.57281	5.16399	11.2492	10.4652	9.8624	9.88366	11.6408	9.73458	4.01086	3.79695
ENSG00000117419	6119.62	6545.72	7279.48	7127.58	7175.36	6936.63	6925.01	7547.6	6740.67	6102.12	5281.53	5495.31	7670.02	7282.96	6600.38	7303.6	7234.77	6620.49	5999.52	5635.84	6279.09	6888.34	6569.67	6562.24	5532.89	5382.57	6166.24
ENSG00000162384	1696.34	1820.93	1985.82	2722.5	2522.88	2173.26	2007.76	2001.63	1932.91	2615.46	2279.01	2173.9	2521.56	2280.32	2087.43	2326.92	2342.57	2296.79	1898.28	1837.71	2076.86	2187.26	2235.68	2230.8	3166.17	3266.18	3621.02
ENSG00000162391	8.40607	2.53024	8.36722	3.50537	6.68844	6.74507	0.797996	2.22774	2.26248	0	1.58319	0.897194	2.34128	1.90106	0.708804	0.779799	1.11924	1.59223	7.22958	1.02265	6.65965	4.38329	20.7557	8.46604	9.73458	0	11.3908
ENSG00000117859	3866.79	3879.69	3512.37	4507.9	4265.89	4465.24	4900.49	4809.7	4784.38	4462.92	4854.07	4137.86	4717.67	4587.26	4470.42	5229.33	5342.14	5201.82	3547.66	3913.69	3660.9	5041.88	5081.19	5139.94	4488.86	4690.03	4485.46
ENSG00000162396	960.813	1035.71	1309.01	1439.54	1345.71	1385.44	1125.17	1118.33	1083.73	1304.48	1156.52	1134.95	1525.34	1344.05	1234.74	1487.08	1515.45	1305.63	1192.88	1114.69	1332.88	1272.25	1189	1166.2	1446.8	1597.66	1637.75
ENSG00000203995	481.668	512.794	464.846	675.368	734.39	771.636	694.256	611.516	653.856	866.551	858.091	869.381	845.201	848.823	873.246	1009.06	1053.21	1202.93	729.155	716.88	755.394	462.437	503.078	487.855	946.688	1041.49	1044.16
ENSG00000162378	7520.91	6717.78	6191.74	5538.48	5637.01	7514.01	7859.46	7757	7718.06	6562.36	8209.65	7362.37	6294.52	6400.87	6467.12	7178.83	6685.23	9020.78	8455.51	10279.7	7972.55	10585.6	11584.6	10850.3	8662.56	9353.32	9227.85
ENSG00000162599	2631.94	2545.42	2293.55	2875.57	3102.1	3128.36	2957.37	2959.56	3122.97	2482.5	2499.07	2649.41	2370.54	2323.1	2463.8	2942.96	2877.57	3238.6	3618.92	4190.83	3545.79	2838.18	2823.76	2825.54	3134.53	3108.42	2890.74
ENSG00000229444	1.68121	0.843412	1.85938	0	1.33769	0	3.19198	5.56936	0.754159	0	0	0	1.17064	0.95053	0	0.779799	0	0.796115	10.328	3.06796	1.90276	9.8624	2.9651	10.5825	0	2.67391	0
ENSG00000234318	0	7.59071	3.71877	0	0	2.69803	11.9699	13.3665	9.80406	0	1.58319	3.58878	0	0	2.83521	1.5596	0	7.16504	2.0656	0	5.70827	3.28747	2.9651	0	1.21682	1.33695	1.26565
ENSG00000284773	16.8121	14.338	26.9611	29.2114	10.7015	12.1411	19.9499	4.45549	12.0665	26.0337	39.5798	26.9158	17.5596	28.5159	31.1874	16.3758	22.3848	24.6796	22.7215	16.3625	16.1734	19.7248	14.8255	10.5825	19.4692	26.7391	21.516
ENSG00000117862	1023.02	1067.76	1493.08	1388.13	1609.24	1432.65	1173.85	1355.58	1129.73	1353.75	887.38	1106.24	1515.98	1494.23	1236.86	1572.08	1617.3	1344.64	1002.85	846.757	1058.88	1206.5	1169.24	1081.54	1230.21	1367.7	1317.54
ENSG00000183431	17301.4	18144.3	18459	18544.6	18409.3	18253.5	19658.6	20284.7	18069.6	15749.5	14545.6	14982.2	18082.9	17697	17111.9	15923.5	15601.1	14545	16926.5	16305.2	16437.9	15955.2	15413.6	15555.3	13180.6	13146.3	13428.5
ENSG00000224609	110.119	109.644	138.524	184.616	157.847	194.258	122.093	116.957	122.174	142.256	104.491	130.093	153.354	134.025	153.81	141.144	165.648	115.437	190.035	193.281	152.22	123.828	133.429	105.825	197.125	177.815	180.988
ENSG00000235545	13.4497	16.0248	20.4532	19.8638	13.3769	10.7921	20.7479	28.9607	20.3623	20.4551	21.3731	26.9158	17.5596	29.4664	19.1377	15.596	16.7886	19.1068	19.6232	14.3171	16.1734	36.1621	24.7091	28.5729	13.385	16.0434	27.8443
ENSG00000169174	96.6698	71.69	73.4456	16.3584	12.0392	5.39606	35.9098	28.9607	29.4122	7.43821	12.6655	24.2242	1.17064	6.65371	2.83521	1.5596	0	4.77669	67.1318	48.0647	46.6175	106.295	105.755	104.767	20.686	13.3695	29.1099
ENSG00000243725	105.076	109.644	128.297	105.161	176.575	121.411	115.709	131.437	113.878	105.994	113.99	102.28	88.9685	114.064	98.5237	98.2547	132.07	83.5921	120.837	99.1974	81.8185	87.6658	113.662	109	98.5626	102.945	127.831
ENSG00000162407	0.840607	0.843412	0	0	0	0	1.59599	0	0.754159	0	0.791597	1.79439	0	0.95053	0	0.779799	0	0	0	3.06796	0.951378	15.3415	13.8371	10.5825	0	0	0
ENSG00000163877	3069.05	3083.51	3054.97	2701.47	2781.05	2982.67	3173.63	3134.44	2898.23	2306.77	2446.82	2354.24	2412.69	2292.68	2344.01	2262.2	2338.09	2420.19	3192.38	3246.92	3067.24	3123.09	3074.81	3214.98	2675.79	2685.94	2535.1
ENSG00000228929	88.2637	102.896	90.1801	88.8027	94.9758	80.9408	94.1635	71.2878	88.9907	48.3483	71.2437	65.4951	56.1907	75.0919	55.9955	56.9253	78.3469	74.0387	85.7222	107.379	99.8947	85.4742	79.0693	92.0682	97.3458	92.2498	122.768
ENSG00000157184	1799.74	1957.56	2187.56	2397.67	2352.99	2457.9	2106.71	2206.58	2061.87	2960.41	2629.68	2424.22	3017.91	2987.52	2522.63	3205.75	3038.74	3243.37	2179.2	2285.63	2241.45	2659.56	2578.65	2637.17	2730.55	2754.12	2741.4
ENSG00000272491	46.2334	19.3985	17.6641	25.706	25.4161	59.3566	35.9098	31.1884	48.2662	16.736	28.4975	47.5513	33.9485	21.8622	54.5779	24.9536	19.0271	31.0485	47.5087	41.9288	41.8606	24.1081	41.5114	13.7573	8.51776	17.3804	11.3908
ENSG00000198815	12026.6	11858.4	11190.7	9296.24	9952.39	11044.4	12559.7	12477.6	11820.7	9149.93	10114.2	9610.74	10234.9	10580.3	10720.7	12058.8	11683.8	11261	13061.8	14276.2	12609.6	12197.6	12284.4	12616.5	11755.7	12001.8	11756.6
ENSG00000134744	9494.65	8988.24	8243.57	8175.69	8387.3	9961.12	9714.8	9434.5	9694.71	9110.87	10449.9	9776.72	9511.44	9874.1	9785.03	11020.1	10387.7	10641.7	10788.6	11959.9	10892.3	10404.8	11037.1	11154	9193.09	8913.47	8417.83
ENSG00000283039	9.24667	8.43412	10.2266	22.2007	6.68844	5.39606	16.7579	8.91098	3.01664	0.929776	4.74958	5.38316	0	0	2.12641	1.5596	3.35772	2.38835	32.0167	44.9967	49.4717	2.19165	10.872	8.46604	14.6019	4.01086	18.9847
ENSG00000187140	210.152	233.625	235.212	267.576	215.368	284.642	373.462	372.033	332.584	442.573	478.916	328.373	508.057	485.721	440.876	635.536	639.087	594.698	320.167	276.116	232.136	264.093	273.777	291.02	306.639	299.477	339.194
ENSG00000226754	17.6527	18.5551	22.3126	21.0322	9.36381	41.8194	38.3038	38.9855	30.1664	28.8231	30.0807	43.0653	43.3136	39.9223	38.2754	62.3839	33.5772	38.2135	35.1151	23.521	21.8817	25.2039	37.5579	28.5729	18.2523	16.0434	11.3908
ENSG00000271200	12.6091	6.7473	6.50784	24.5376	4.01306	21.5842	4.78797	3.34162	8.29575	17.6657	18.2067	27.813	21.0715	22.8127	27.6433	16.3758	23.5041	34.2329	14.4592	9.20388	14.2707	6.57494	6.91856	6.34953	29.2037	13.3695	29.1099
ENSG00000224209	0	5.06047	0.929691	0	1.33769	0	4.78797	4.45549	9.04991	1.85955	1.58319	0.897194	4.68255	1.90106	6.37923	4.6788	20.1463	7.16504	8.26238	2.04531	3.80551	0	0	0	1.21682	5.34781	1.26565
ENSG00000162385	4490.52	4874.92	4908.77	5523.29	5182.2	5490.49	5149.47	5385.57	4840.95	4568.92	3926.32	4248.21	5279.58	5182.29	4787.26	5490.57	5516.74	5158.83	5763.01	5565.28	5827.19	4086.32	3719.22	3812.89	3383.98	3520.2	3384.35
ENSG00000234264	15.9715	17.7117	18.5938	3.50537	4.01306	6.74507	15.1619	13.3665	11.3124	0	0	1.79439	2.34128	3.80212	7.79684	2.3394	1.11924	1.59223	21.6888	20.4531	18.0762	7.67076	8.89529	8.46604	0	0	0
ENSG00000242267	9.24667	7.59071	15.8048	12.853	12.0392	13.4901	14.3639	16.7081	22.6248	6.50843	10.2908	22.4298	17.5596	24.7138	17.7201	10.9172	16.7886	17.5145	14.4592	12.2718	17.1248	9.8624	5.9302	3.17476	4.86729	0	2.5313
ENSG00000116652	18.4933	28.676	22.3126	11.6846	16.0522	26.9803	13.5659	11.1387	30.1664	20.4551	60.1613	50.2429	23.4128	36.1201	30.4786	21.0546	16.7886	46.1747	19.6232	31.7023	15.222	7.67076	11.8604	12.6991	15.8187	21.3912	21.516
ENSG00000123080	7278.81	7820.96	7367.8	7523.69	7425.5	7226.67	8230.53	8417.53	7313.08	7612.08	6838.6	6759.46	5897.68	5632.84	4929.73	4215.6	4033.74	6065.6	5851.83	5720.72	5597.91	7614.87	7031.24	7017.29	5313.86	5506.91	6091.57
ENSG00000077549	16736.5	17822.1	18652.4	21018.2	20544.2	19841.3	19055.3	19798	18077.2	17578.3	14844	16555	20353.9	19288.2	17741.4	17788.8	17809.4	16605.4	17512.1	17271.6	17679.5	22328.5	22315.3	22660.4	20041.1	19638.5	19778.3
ENSG00000225675	6.72485	5.90388	1.85938	0	2.67537	2.69803	8.77795	6.68323	5.27911	7.43821	4.74958	3.58878	10.5357	10.4558	7.79684	7.79799	11.1924	11.1456	3.09839	3.06796	1.90276	3.28747	4.94183	1.05825	6.08411	5.34781	3.79695
ENSG00000162598	15.1309	14.338	18.5938	24.5376	18.7276	6.74507	57.4557	54.5797	51.2828	7.43821	26.1227	18.8411	7.02383	12.3569	9.21445	10.9172	7.83469	10.3495	81.591	87.9482	54.2285	58.0786	60.2903	68.7866	86.3944	69.5216	99.9863
ENSG00000162415	71.4516	52.2915	62.2893	120.351	73.5728	97.129	257.753	219.433	232.281	111.573	92.6168	114.841	250.517	288.011	292.027	213.665	211.537	190.272	165.248	154.421	165.54	67.941	80.0576	82.5439	4.86729	8.02172	1.26565
ENSG00000162600	638.861	577.737	516.908	715.095	626.038	824.248	679.892	695.056	684.022	698.262	797.929	760.82	765.598	792.742	795.278	867.917	953.593	1114.56	869.616	891.754	830.553	722.147	748.193	813.798	899.232	860.998	751.796
ENSG00000116704	2908.5	2866.76	2708.19	2530.88	2561.67	3178.28	2520.87	2450.52	2467.61	1987.86	2032.03	2233.12	2039.25	2033.18	2198	2174.86	2181.4	2417.8	3467.1	4045.62	3560.06	2203.7	2301.9	2307	2973.91	2899.85	2731.27
ENSG00000157193	3225.41	2874.35	2621.73	2047.14	2344.97	2368.87	3443.35	3393.97	3704.43	2637.77	2438.91	3151.84	3262.57	3332.56	3819.03	2549.16	2701.85	3342.89	2128.6	2063.71	2048.32	2018.51	2184.29	1853	2394.71	2685.94	2841.38
ENSG00000116205	1880.44	1982.02	1986.75	2244.6	2134.95	2370.22	2050.05	2061.78	2001.54	2256.57	2574.27	2381.15	1888.24	1839.28	1982.52	2005.64	2045.97	2427.35	2266.99	2229.38	2206.25	1915.5	1934.23	1896.39	1732.75	1903.82	1830.13
ENSG00000198841	365.664	425.08	476.932	424.15	426.722	408.751	421.342	539.114	487.187	445.363	358.593	362.466	408.553	367.855	382.045	401.597	461.127	417.96	450.3	422.356	396.725	430.658	390.405	391.554	397.901	430.499	446.774
ENSG00000116212	4514.9	4758.53	4747.93	5031.37	5154.11	4832.17	4341.89	4350.78	3996.29	4403.42	3706.25	3986.23	4782.06	4433.27	4181.23	4722.46	4786.99	3939.97	3770.74	4121.29	4031.94	4281.38	4220.32	4264.77	4132.33	4211.4	4276.63
ENSG00000233994	5.88425	5.06047	12.086	3.50537	6.68844	4.04704	16.7579	12.2526	7.54159	4.64888	6.33277	3.58878	8.19447	8.55477	11.3409	11.697	6.71544	12.7378	2.0656	11.2492	3.80551	6.57494	1.97673	10.5825	3.65047	10.6956	12.6565
ENSG00000237552	4.20303	4.21706	10.2266	10.5161	0	6.74507	5.58597	0	4.52495	9.29776	1.58319	2.69158	5.85319	0.95053	0	0	0	0.796115	3.09839	2.04531	4.75689	6.57494	2.9651	4.23302	1.21682	2.67391	6.32825
ENSG00000132854	5737.14	6151	7633.7	7329.73	7833.5	8264.06	3594.17	3763.77	3568.68	10229.4	10564.6	10186.7	5624.92	5814.39	5382.66	17403.6	18297.3	16526.6	18252.6	20275.1	22253.7	2174.11	2226.79	2171.54	5986.77	6361.22	6897.79
ENSG00000162616	3101	2903.87	2514.82	3098.75	2811.82	3414.35	5771.1	5028.02	5646.39	2816.29	3850.33	2644.93	2121.2	2075.96	2272.42	2447.01	2291.09	3441.61	4103.31	5594.94	3890.18	5321.31	5613.92	5859.56	3750.25	3766.2	3981.73
ENSG00000162607	17159.3	17397.1	14267	14960.9	13929.3	18184.7	20388.8	19180.9	19789.9	13590.5	15546.2	15519.7	15160.9	15386.2	16717.1	17581.4	16608.4	19732.5	19063.4	22929.9	18969.5	9793.37	9727.5	9874.57	11380.9	11511.2	10484.6
ENSG00000233602	11.7685	7.59071	7.43753	11.6846	17.3899	5.39606	9.57595	13.3665	12.8207	40.9101	56.9949	34.0934	18.7302	7.60424	7.79684	24.9536	21.2656	22.2912	22.7215	15.3398	24.7358	18.629	27.6742	27.5146	19.4692	13.3695	8.85955
ENSG00000154027	209.311	235.312	204.532	354.042	338.435	419.543	387.028	382.058	328.059	375.629	367.301	355.289	278.612	248.088	220.438	364.946	385.019	421.145	160.084	153.398	175.054	670.643	658.252	628.603	369.914	266.054	327.803
ENSG00000132122	2149.43	2328.66	2171.76	2194.36	2223.24	2629.23	1970.25	1924.77	1985.7	2307.7	2381.12	2605.45	3037.81	2856.34	2703.38	2978.05	2725.35	2858.05	1968.51	2445.16	2098.74	1401.56	1432.14	1509.07	2271.81	2319.61	2049.09
ENSG00000137960	14.2903	7.59071	10.2266	5.84228	9.36381	4.04704	28.7278	40.0994	41.4787	2.78933	4.74958	5.38316	7.02383	4.75265	1.41761	9.35759	6.71544	6.36892	24.7871	26.589	19.9789	18.629	17.7906	13.7573	7.30093	13.3695	3.79695
ENSG00000116745	22.6964	29.5194	52.9924	32.7168	54.8452	63.4037	56.6577	49.0104	64.1035	20.4551	12.6655	28.7102	23.4128	15.2085	14.1761	1.5596	0	0.796115	20.656	29.6569	22.8331	47.1204	68.1972	57.1458	79.0934	52.1412	63.2825
ENSG00000172380	10845.5	10740.9	9310.86	9153.68	9185.9	11802.5	13510.9	12877.5	12719.6	7998.86	8656.9	9064.35	11252.2	10866.5	11195.6	10845.4	10369.8	13523.6	11314.3	15090.3	10788.6	10558.3	11024.2	11387.9	12263.1	13202.4	12184.4
ENSG00000116675	33.6243	42.1706	28.8204	47.9067	30.7668	28.3293	185.933	218.319	186.277	88.3287	114.781	76.2615	128.77	148.283	126.167	65.5031	54.8428	62.8931	55.7711	75.6763	62.7909	279.435	303.428	212.709	8.51776	8.02172	8.85955
ENSG00000162433	727.125	757.384	709.355	732.622	655.467	772.985	1738.03	1805.59	1654.62	1413.26	1277.64	1256.07	1992.43	1929.58	1891.8	1880.1	1882.56	1729.96	1124.72	1198.55	1171.15	496.408	475.404	475.156	217.811	209.902	188.582
ENSG00000213625	2434.4	2477.94	2263.8	3011.11	2975.02	3268.66	3480.06	3328.25	3523.43	2560.6	2823.62	2838.72	3602.06	3306.89	3245.61	3229.93	2981.66	3305.47	3083.93	3506.68	3020.63	3802.5	3987.07	4082.75	4048.37	4141.88	3767.84
ENSG00000237928	3.36243	0	0.929691	4.67382	4.01306	0	7.97996	8.91098	9.80406	0	0	4.48597	0	1.90106	2.12641	1.5596	0	1.59223	13.4264	12.2718	15.222	51.5037	58.3136	48.6797	0	0	0
ENSG00000158966	267.313	247.12	194.306	259.397	203.328	227.983	559.395	607.06	530.174	497.43	506.622	504.223	659.07	682.48	659.187	657.371	615.582	633.708	249.937	324.181	223.574	425.179	442.788	383.088	81.5271	97.5976	106.315
ENSG00000203965	511.929	506.047	515.049	675.368	656.805	737.911	659.942	631.565	695.334	722.436	787.639	743.774	783.157	768.028	767.634	764.983	681.618	805.668	642.4	750.628	785.838	408.742	405.23	450.817	569.473	636.39	575.871
ENSG00000153898	231.167	219.287	217.548	373.906	307.668	322.414	255.359	203.839	275.268	421.189	538.286	500.634	627.462	617.844	626.582	742.369	822.642	790.542	327.397	285.32	328.225	159.99	174.941	176.729	467.26	487.988	453.103
ENSG00000233290	0	1.68682	0	78.2866	86.9497	64.7527	2.39399	6.68323	6.78743	4.64888	10.2908	3.58878	0	0	0	2.3394	0	0	1.0328	3.06796	2.85413	0	0	0	1.21682	2.67391	1.26565
ENSG00000117069	4.20303	0	5.57815	0	0	1.34901	7.97996	2.22774	10.5582	0	1.58319	0.897194	1.17064	0.95053	2.12641	0	1.11924	0	2.0656	1.02265	0	7.67076	6.91856	2.11651	2.43364	0	2.5313
ENSG00000286918	9.24667	5.90388	4.64846	5.84228	0	0	5.58597	2.22774	4.52495	0	0	0	0	0.95053	5.67043	0.779799	3.35772	3.98058	2.0656	4.09061	3.80551	8.76658	12.8488	9.52429	6.08411	1.33695	0
ENSG00000125703	1046.56	1055.95	914.816	1211.69	1098.24	1266.72	1283.97	1239.74	1370.31	1208.71	1404.29	1290.16	1236.19	1265.16	1321.21	1277.31	1213.26	1721.2	1121.62	1609.66	1140.7	842.688	856.913	845.546	1235.07	1271.44	1344.12
ENSG00000185839	13.4497	20.2419	10.2266	17.5268	22.7407	17.5372	18.3539	11.1387	15.0832	19.5253	11.0824	13.4579	11.7064	16.159	17.0113	23.394	12.3116	10.3495	16.5248	17.3851	15.222	18.629	18.779	19.0486	15.8187	12.0326	8.85955
ENSG00000213540	1.68121	3.37365	0	4.67382	2.67537	2.69803	3.19198	3.34162	3.77079	4.64888	11.0824	8.97194	3.51192	1.90106	4.25282	7.01819	3.35772	6.36892	0	1.02265	2.85413	2.19165	6.91856	1.05825	1.21682	2.67391	6.32825
ENSG00000287647	13.4497	10.9644	12.086	18.6953	6.68844	18.8862	23.9399	23.3913	15.8373	1.85955	7.12437	8.97194	11.7064	12.3569	8.50564	4.6788	1.11924	7.96115	18.5904	28.6343	13.3193	39.4496	35.5812	41.2719	10.9514	10.6956	5.0626
ENSG00000230863	3.36243	2.53024	0.929691	1.16846	0	1.34901	1.59599	2.22774	4.52495	2.78933	3.16639	1.79439	0	3.80212	7.08804	2.3394	2.23848	6.36892	3.09839	3.06796	8.5624	2.19165	1.97673	0	3.65047	0	0
ENSG00000271576	176.527	177.117	123.649	237.197	168.549	155.137	161.993	126.981	144.798	381.208	388.674	339.139	203.691	221.473	198.465	209.766	227.206	370.99	196.232	136.013	161.734	94.2407	104.767	82.5439	264.05	268.728	378.429
ENSG00000224986	17.6527	12.6512	2.78907	10.5161	13.3769	12.1411	26.3339	16.7081	17.3457	6.50843	12.6655	26.9158	18.7302	13.3074	12.7585	20.2748	20.1463	12.7378	5.16399	8.18123	10.4652	6.57494	5.9302	12.6991	9.73458	5.34781	5.0626
ENSG00000280378	21.8558	8.43412	8.36722	3.50537	4.01306	4.04704	11.1719	17.822	8.29575	10.2275	11.0824	12.5607	7.02383	9.5053	8.50564	5.4586	11.1924	19.1068	9.29518	5.11327	16.1734	8.76658	8.89529	17.9903	8.51776	5.34781	15.1878
ENSG00000188786	3445.65	3314.61	3101.45	2757.56	2909.47	3225.49	3312.48	3340.5	3231.57	2685.19	2841.83	2711.32	2213.68	2301.23	2466.64	2395.54	2642.53	2469.55	3293.59	3318.51	3112.91	3803.6	3729.1	3700.72	2580.88	2560.26	2312.34
ENSG00000162434	5056.25	4935.65	4684.72	5606.25	5627.65	6710	6942.56	6980.64	6635.84	5174.2	5808.74	5500.7	5544.14	5822.95	5781.71	6275.04	6348.33	6499.48	5936.52	6347.61	5863.34	15991.3	16456.3	15263.2	7365.42	7404.05	7042.07
ENSG00000137941	6660.97	5943.52	5362.46	3810.34	4272.57	5201.8	6473.34	6256.62	6737.66	3895.76	4808.16	4631.31	3750.73	3988.42	4213.84	3806.98	3469.65	4589.6	6449.82	7564.57	6326.66	10014.7	10703	10323.3	6227.7	6518.98	5849.83
ENSG00000116717	5131.06	5498.2	5586.52	9609.38	8593.3	9193.53	6581.07	6740.04	6589.84	12049	13017.8	9755.19	10295.8	10416.9	9843.16	22457.4	22115.1	17145.1	7676.78	8059.53	7395.06	4297.82	4103.7	4263.71	14548.3	14790.7	15754.8
ENSG00000286548	5.88425	5.06047	7.43753	1.16846	8.02612	4.04704	7.18196	1.11387	11.3124	8.36798	5.54118	9.86913	5.85319	6.65371	11.3409	17.1556	15.6694	15.1262	8.26238	3.06796	5.70827	2.19165	0.988366	0	4.86729	0	6.32825
ENSG00000066135	3743.22	3892.35	4133.41	4867.79	5068.5	5228.78	4506.28	4501.16	4105.64	3202.15	2851.33	3511.62	3634.83	3517.91	3653.88	4346.6	4382.95	3690.79	4284.04	3936.19	4381.1	4429.32	4326.08	4337.79	4256.44	4128.51	3686.84
ENSG00000230027	0.840607	0.843412	9.29691	5.84228	4.01306	8.09408	11.9699	10.0248	6.78743	7.43821	2.37479	5.38316	3.51192	3.80212	5.67043	9.35759	2.23848	3.98058	15.492	4.09061	5.70827	0	0.988366	4.23302	10.9514	20.0543	12.6565
ENSG00000232453	24.3776	32.8931	32.5392	40.896	44.1437	47.2155	25.5359	25.6191	15.0832	7.43821	10.2908	15.2523	37.4604	14.2579	29.7698	21.0546	15.6694	16.7184	36.1479	22.4984	38.0551	14.2457	18.779	15.8738	53.5402	48.1303	49.3603
ENSG00000260386	8.40607	0	0.929691	0	0	5.39606	0	2.22774	0.754159	0	0	0	1.17064	0	1.41761	0	0	0	9.29518	3.06796	1.90276	9.8624	16.8022	4.23302	0	0	0
ENSG00000117174	4140.83	4108.26	3487.27	4215.79	3861.9	4666.24	4918.84	4609.2	4679.56	3582.43	4339.53	4056.21	3611.42	3775.5	3933.86	5244.15	5336.54	5077.62	5224.92	5652.2	4931.94	4714.23	4985.32	4857.39	4957.33	4998.87	4660.12
ENSG00000237413	12.6091	11.8078	18.5938	28.0429	13.3769	29.6783	40.6978	38.9855	32.4288	17.6657	18.9983	12.5607	14.0477	10.4558	9.92325	3.1192	3.35772	1.59223	43.3775	30.6796	17.1248	103.007	95.8715	99.4759	13.385	9.35867	6.32825
ENSG00000184313	5.04364	0.843412	1.85938	5.84228	10.7015	6.74507	3.98998	1.11387	8.29575	9.29776	10.2908	6.28036	0	6.65371	6.37923	3.899	1.11924	9.55338	8.26238	15.3398	8.5624	3.28747	1.97673	7.40778	3.65047	1.33695	6.32825
ENSG00000225446	10.9279	12.6512	10.2266	5.84228	33.4422	26.9803	8.77795	15.5942	8.29575	32.5422	29.2891	23.327	17.5596	17.1095	12.7585	22.6142	16.7886	47.7669	18.5904	15.3398	11.4165	6.57494	11.8604	11.6408	14.6019	32.0869	24.0473
ENSG00000122420	45.3928	51.4481	31.6095	78.2866	61.5336	76.8938	168.377	144.803	173.457	17.6657	16.6235	18.8411	24.5834	34.2191	43.237	6.23839	7.83469	1.59223	160.084	195.327	117.019	227.931	265.87	235.991	17.0355	9.35867	17.7191
ENSG00000284240	9.24667	15.1814	13.0157	22.2007	12.0392	13.4901	17.5559	18.9358	12.8207	4.64888	7.91597	5.38316	15.2183	9.5053	11.3409	13.2566	21.2656	11.9417	27.8855	32.7249	27.59	6.57494	3.95346	12.6991	7.30093	24.0652	1.26565
ENSG00000143013	12440.1	12393.9	12680.1	12174.1	11138.9	11593.4	14126.1	14224.1	13320.7	10097.4	9074.86	10073.7	13400.3	12784.6	12083.7	20132.1	20510.1	16927.8	18641	21020.6	20593.5	12952.6	12835.9	13439.8	12625.7	12124.8	11132.7
ENSG00000226084	93.3073	118.921	134.805	135.541	144.47	118.713	90.9715	101.362	75.4159	102.275	104.491	109.458	110.04	119.767	96.3973	99.0345	97.374	106.679	95.0174	88.9708	107.506	113.966	84.0111	102.651	201.992	208.565	258.192
ENSG00000134748	9519.03	9893.22	9279.25	8912.98	9123.03	9733.14	10713.1	11047.4	10517.5	8643.2	8445.54	8471.3	9491.54	9357.97	9516.4	7318.42	7306.4	8259.69	9053.5	9742.82	9205.53	9129.3	9145.35	9102.05	7538.21	7666.09	7920.43
ENSG00000142892	4021.46	3963.19	3471.47	4303.42	3976.94	4910.41	5586.77	5189.53	5087.56	3896.69	4058.52	4268.85	5009.16	4835.35	4494.52	5861.75	5807.74	6373.7	4516.42	5495.74	4733.11	5061.6	5033.75	5245.77	4941.51	5288.99	4755.05
ENSG00000219102	84.9013	95.3055	57.6409	80.6235	46.8191	56.6586	54.2637	57.9213	46.7578	32.5422	53.037	56.5232	32.7779	67.4876	54.5779	34.3112	39.1734	78.8154	86.755	67.4951	66.5965	36.1621	55.3485	41.2719	35.2878	44.1194	41.7664
ENSG00000184005	258.066	230.251	220.337	342.358	238.108	369.63	560.991	512.381	496.237	452.801	421.921	434.242	597.026	544.654	513.174	452.284	485.751	484.834	223.084	320.09	274.948	476.683	509.008	522.778	310.29	352.956	250.599
ENSG00000287743	5.04364	4.21706	6.50784	24.5376	10.7015	9.4431	1.59599	0	6.03327	5.57866	10.2908	6.28036	11.7064	11.4064	14.1761	10.1374	12.3116	20.699	6.19679	12.2718	19.0276	2.19165	5.9302	4.23302	12.1682	17.3804	15.1878
ENSG00000237505	10.0873	18.5551	14.8751	10.5161	1.33769	9.4431	29.5258	33.4162	20.3623	17.6657	22.9563	25.1214	26.9247	25.6643	26.2257	47.5678	45.8889	38.2135	42.3447	22.4984	26.6386	69.0368	66.2205	92.0682	3.65047	6.68476	11.3908
ENSG00000162402	7982.4	6940.44	6318.18	4754.45	5631.66	7213.18	7584.95	7956.39	7635.1	6224.85	7080.04	7247.53	5615.55	5776.37	6711.66	8201.93	8561.07	7199.27	8084.74	8373.49	8065.78	7878.96	8356.63	7341.11	7018.63	6522.99	5863.75
ENSG00000219201	23.537	32.0497	15.8048	23.3691	13.3769	33.7254	22.3439	17.822	24.8872	15.8062	19.7899	27.813	19.9009	18.0601	28.3521	24.1738	15.6694	29.4563	19.6232	35.7929	20.9303	31.7789	20.7557	20.1068	25.5533	29.413	37.9695
ENSG00000116641	3586.87	3476.54	3137.71	3313.74	3229.18	4215.67	4071.37	4074.54	3901.26	3692.14	3862.99	4454.57	4375.85	4367.68	4464.75	4732.6	4541.88	4505.22	3349.36	3667.23	3516.29	4004.14	4058.23	3995.97	4720.05	4569.71	4291.82
ENSG00000235927	20.1746	29.5194	35.3283	29.2114	32.1045	25.6313	32.7178	16.7081	18.854	35.3315	40.3714	35.8878	21.0715	20.9117	21.2641	28.8526	15.6694	23.8835	19.6232	11.2492	23.7844	73.4201	72.1507	88.8934	30.4206	25.4021	36.7038
ENSG00000172260	14.2903	19.3985	7.43753	2.33691	0	8.09408	5.58597	10.0248	7.54159	0	1.58319	0	1.17064	0.95053	4.25282	0	0	0	10.328	7.15857	3.80551	8.76658	10.872	6.34953	0	0	0
ENSG00000117480	203.427	176.273	188.727	139.046	139.119	161.882	180.347	172.65	223.231	232.444	266.768	203.663	156.866	190.106	189.251	213.665	202.583	179.922	147.69	159.534	159.831	158.894	158.139	173.554	192.258	175.141	183.519
ENSG00000137944	3119.49	3331.48	2916.44	2695.63	2352.99	2586.06	3167.24	2989.63	3218.75	3418.79	3697.55	3226.31	2697.15	2729.92	2835.21	3286.07	3526.73	4200.3	2859.82	3359.42	2971.15	2519.3	2621.15	2767.34	2964.18	3117.77	3188.17
ENSG00000236915	0.840607	4.21706	0	2.33691	1.33769	1.34901	9.57595	2.22774	3.01664	0	4.74958	0	0	1.90106	2.12641	2.3394	5.5962	0	0	1.02265	0.951378	0	0.988366	0	1.21682	9.35867	1.26565
ENSG00000067334	12675.5	13074.6	11559.8	11238.2	10722.9	11648.7	15411.7	15365.9	14756.6	12204.2	12603	11634.8	12168.8	11804.6	12243.9	12021.4	11746.4	12209.2	13796.1	14128	12768.4	12798.1	12491	13480	9402.38	9642.1	10055.6
ENSG00000142949	9549.29	10569.6	11226	16816.4	18635.3	19315.2	11228.6	11989.7	11163.1	19719.6	17323.3	19030.4	24489.8	23682.5	22139.5	24915.4	24383.8	23854	7723.26	7935.79	8298.87	8332.64	8198.5	7711.5	16866.4	17860.4	17366
ENSG00000116133	19760.1	20196.3	17345.3	9990.3	10522.2	10735.5	22377.4	22657.3	19926.4	9398.18	7353.14	9402.59	12076.3	11512.8	11108.4	6087.11	6068.52	8725.42	14662.6	13104.3	11246.2	24913.5	25142.1	23274.2	5974.6	6357.21	6754.77
ENSG00000232882	9.24667	1.68682	0	4.67382	1.33769	18.8862	11.9699	7.7971	7.54159	4.64888	3.95798	8.07474	0	2.85159	4.96163	2.3394	8.95393	5.57281	10.328	7.15857	3.80551	10.9582	13.8371	9.52429	1.21682	1.33695	6.32825
ENSG00000171502	1545.03	1669.11	1674.37	1219.87	1086.2	1170.94	2539.22	2123.04	2653.88	1986.93	2300.38	1722.61	574.784	555.109	613.824	569.253	455.531	603.455	2711.09	2665.03	2247.15	1590.04	1648.59	1566.22	1277.66	1284.81	1147.94
ENSG00000116157	1531.59	1648.03	1791.52	2508.68	2225.91	2107.16	1839.38	1908.06	1692.33	2356.05	1773.97	1962.16	2459.51	2239.45	2053.4	2343.3	2464.57	2091.39	1815.66	1708.85	1886.58	2391.09	2430.39	2457.27	2274.24	2514.81	2713.55
ENSG00000143036	9.24667	6.7473	4.64846	1.16846	0	4.04704	17.5559	34.53	15.8373	0.929776	0.791597	2.69158	1.17064	1.90106	4.25282	1.5596	1.11924	0	20.656	9.20388	13.3193	54.7911	62.2671	76.1943	3.65047	6.68476	2.5313
ENSG00000065243	8558.22	8574.97	7460.77	7656.89	7739.86	10051.5	10553.5	9730.79	10421.7	8757.56	10476	9370.29	9377.99	9371.27	9738.25	10981.9	10846.6	13060.3	11126.3	14581	11051.2	6947.52	7204.2	7590.86	9343.98	9712.96	9213.93
ENSG00000237899	3.36243	8.43412	0.929691	0	2.67537	0	3.19198	5.56936	2.26248	7.43821	7.12437	1.79439	4.68255	6.65371	6.37923	2.3394	5.5962	0	5.16399	5.11327	3.80551	14.2457	4.94183	5.29127	2.43364	4.01086	2.5313
ENSG00000225492	0.840607	0.843412	0	2.33691	0	2.69803	0.797996	2.22774	0.754159	2.78933	3.16639	5.38316	11.7064	1.90106	6.37923	3.1192	1.11924	3.18446	4.13119	4.09061	5.70827	5.47911	3.95346	1.05825	0	0	0
ENSG00000117528	8058.9	8213.99	6678.9	7052.8	6696.46	8578.38	10706.7	10384.6	10544.6	8041.63	9192.81	9100.24	9581.68	9067.1	9227.21	8890.49	8425.64	10993.6	8690.99	10598.8	8579.53	8650.42	8880.47	9105.22	8920.52	9250.38	8841.83
ENSG00000172339	1149.11	1244.88	1215.11	1226.88	1182.52	1143.96	1368.56	1508.18	1365.03	863.762	766.265	753.643	1067.62	960.986	866.158	977.089	1157.3	787.358	1096.83	1139.24	1134.04	1364.3	1284.88	1186.3	1022.13	1073.57	984.675
ENSG00000036549	6163.33	6064.98	5434.05	5210.15	5587.52	6661.43	7904.15	8097.85	7549.13	5178.85	6019.3	5847.91	6411.59	6263.99	6044.68	6994.02	6850.87	6912.67	7741.85	8560.63	7874.56	7852.67	7903.96	8145.39	6204.58	6446.79	6688.96
ENSG00000287724	10.9279	12.6512	8.36722	2.33691	13.3769	4.04704	8.77795	14.4803	11.3124	2.78933	3.95798	3.58878	8.19447	6.65371	2.12641	0	1.11924	1.59223	7.22958	5.11327	3.80551	15.3415	6.91856	8.46604	3.65047	2.67391	3.79695
ENSG00000058799	674.166	733.768	745.613	615.776	640.752	534.21	653.558	649.387	630.477	451.871	403.714	436.933	413.235	386.866	459.305	427.33	483.512	364.621	527.76	459.171	554.653	1251.43	1189.99	1310.12	888.28	951.911	942.909
ENSG00000287870	17.6527	20.2419	21.3829	19.8638	25.4161	29.6783	39.8998	44.5549	55.0536	21.3848	26.9143	38.5793	19.9009	19.0106	38.9842	26.5132	26.8618	52.5436	56.8039	71.5857	57.0827	30.683	46.4532	46.5632	46.2392	18.7173	39.2351
ENSG00000272145	175.687	127.355	134.805	105.161	105.677	124.109	137.255	145.917	204.377	148.764	186.817	156.112	91.3098	106.459	133.255	89.6769	85.0623	117.825	155.952	130.9	155.075	104.103	124.534	124.874	118.032	78.8802	107.58
ENSG00000283761	3.36243	7.59071	4.64846	7.01074	1.33769	4.04704	3.98998	5.56936	11.3124	6.50843	3.95798	6.28036	1.17064	7.60424	2.83521	3.1192	5.5962	10.3495	4.13119	4.09061	6.65965	4.38329	7.90693	7.40778	4.86729	6.68476	3.79695
ENSG00000142700	4190.42	4174.89	3826.61	4693.69	4920.01	4681.08	4421.69	4396.45	4368.84	5029.16	5052.76	4608.88	4659.14	4656.65	4710	9399.7	9979.15	7395.91	4197.29	3987.33	3700.86	2659.56	2478.82	2432.93	4382.99	4206.05	4100.7
ENSG00000285525	7.56546	7.59071	8.36722	23.3691	26.7537	32.3763	22.3439	14.4803	14.329	0.929776	0.791597	3.58878	3.51192	1.90106	2.83521	0	0	1.59223	36.1479	26.589	23.7844	19.7248	27.6742	42.3302	23.1196	26.7391	13.9221
ENSG00000233514	10.9279	6.7473	10.2266	24.5376	12.0392	12.1411	13.5659	12.2526	20.3623	11.1573	11.0824	8.07474	15.2183	17.1095	11.3409	17.9354	6.71544	8.75727	13.4264	10.2265	13.3193	8.76658	7.90693	4.23302	12.1682	2.67391	3.79695
ENSG00000127124	90.7855	113.861	107.844	94.6449	103.002	126.807	98.1534	109.159	79.1867	251.04	215.314	214.429	252.858	244.286	201.3	108.392	91.7777	96.3299	97.083	102.265	106.554	199.44	240.173	203.185	80.3103	72.1955	62.0168
ENSG00000266993	20.1746	12.6512	29.7501	15.1899	17.3899	25.6313	14.3639	21.1636	18.854	13.9466	29.2891	21.5327	21.0715	11.4064	22.6817	15.596	17.9079	23.0873	23.7543	29.6569	25.6872	39.4496	32.6161	19.0486	18.2523	28.076	12.6565
ENSG00000097033	16915.5	17090.1	15243.2	17696.3	17760.5	20778.9	22675	22151.6	21483.7	17289.2	18348.4	17596.7	15399.8	15357.7	15024.5	23867.3	23969.7	25822	19558.1	23437.2	19465.2	24332.7	25241.9	25015	25308.7	26410.2	25218.1
ENSG00000162604	1515.61	1479.34	1604.65	2123.08	2057.36	2032.96	1944.72	2000.51	1870.31	2379.3	1865.79	1944.22	2169.19	2001.82	1706.8	2369.81	2735.42	2374.81	1751.62	1968.61	2004.55	1981.25	1936.21	2064.65	2613.73	2731.39	2902.13
ENSG00000116171	5479.07	5991.6	5464.73	6930.11	6391.47	7141.68	7113.33	6891.53	6918.65	5347.14	5473.89	5854.19	6866.97	6648.01	6342.38	6314.03	6383.03	7309.13	6406.44	7212.77	6686.28	8071.83	8363.55	8349.63	8790.32	9043.15	8900.05
ENSG00000137936	5266.4	5357.35	5345.73	3261.16	3384.35	3519.58	5516.54	5558.22	5027.98	3407.63	2969.28	3272.96	4381.7	4169.97	4351.35	3059.93	2801.46	2441.69	3409.27	3573.15	3572.42	4367.95	4110.61	4073.22	3656.55	3808.98	3450.16
ENSG00000143032	129.453	154.344	179.43	281.598	204.666	213.144	106.931	105.818	107.091	229.655	280.225	200.074	197.838	187.254	173.657	280.728	257.425	281.825	173.51	242.369	202.644	104.103	76.1042	80.4274	215.378	189.847	230.348
ENSG00000178028	5383.24	5314.34	5728.76	6691.75	6787.43	5648.32	5248.42	5385.57	5661.47	5867.82	5610.84	6004.92	5799.34	6022.56	6216.21	5311.99	5473.09	5868.16	5704.14	4998.73	5508.48	5051.74	5023.86	5219.31	6211.88	5571.08	6272.56
ENSG00000168710	10849.7	11004	10672.9	11560.7	11151	12044	12771.9	12416.3	12002.4	14452.4	15615.8	14492.4	12984.7	12652.5	11858.3	14972.1	14932.9	16813.2	12109.6	12843.5	11572.6	13646.3	13927.1	13717.1	15689.7	16657.1	16674.9
ENSG00000117519	30608.2	32382	30626.8	25655.8	25774.6	26258.6	49334.5	50042.9	44277.4	27578.1	23032.3	23909.3	39332.3	35022.3	33546.3	25400.4	25385.5	23602.4	32948.3	36189.7	32599.9	69975.9	69881.4	72672.5	21689.9	23083.8	23346.2
ENSG00000134215	2662.2	2607.83	2288.9	2414.03	2462.68	2706.12	1307.91	1301	1231.54	4810.66	5090.76	5113.11	3744.87	3766.95	3944.49	6262.57	5665.6	5067.27	2668.75	2855.25	2445.04	479.97	490.229	487.855	2316.83	2453.31	2222.48
ENSG00000228502	22.6964	32.8931	33.4689	30.3799	29.4291	39.1214	35.1118	21.1636	24.8872	26.0337	36.4134	26.0186	33.9485	30.417	29.061	43.6688	23.5041	28.6601	26.8527	35.7929	49.4717	56.9828	32.6161	31.7476	47.4561	38.7716	45.5634
ENSG00000188641	73.1328	58.1954	92.0395	142.552	108.353	121.411	623.234	574.758	550.536	486.273	457.543	341.831	319.584	302.268	237.449	646.454	667.068	633.708	63.0007	68.5178	80.8671	196.152	188.778	213.767	14.6019	20.0543	24.0473
ENSG00000152078	2436.08	2191.18	1669.73	1462.91	1408.58	1788.79	3045.15	2911.66	3000.04	1834.45	2292.46	2269	5551.17	5160.43	5614.43	4454.99	4540.76	6061.62	5082.4	7872.39	4024.33	4492.87	4978.4	4982.26	3662.63	4307.66	3831.12
ENSG00000185668	84.0607	98.6792	99.477	81.7919	97.6512	90.3839	22.3439	32.3023	27.9039	75.3119	63.3277	66.3923	14.0477	33.2685	18.4289	46.0082	40.2927	65.2814	72.2958	73.631	78.013	38.3538	58.3136	39.1554	76.6598	62.8368	91.1268
ENSG00000171492	2557.13	2764.7	2751.89	3885.12	3341.54	3693.6	3194.38	3089.88	3050.57	2934.37	2760.3	3299.88	3901.74	3808.77	3670.89	5457.82	5328.71	5498.77	3445.41	4075.27	4398.22	2660.66	2809.92	2887.98	5059.55	5103.15	4862.63
ENSG00000170989	1336.56	1518.14	1490.3	1239.73	1500.89	1378.69	1873.69	1948.16	1876.35	2364.42	2104.06	2129.04	1025.48	1016.12	1078.8	885.852	993.886	1022.21	1986.07	2192.57	2062.59	1283.21	1115.87	1207.47	2097.8	1941.26	1761.78
ENSG00000258634	796.054	719.43	636.839	976.829	1038.05	1018.51	978.343	953.474	993.981	1099.92	1210.35	1196.86	911.928	901.102	1013.59	903.787	1057.68	926.678	855.156	870.278	874.316	1150.61	1159.35	1183.13	1222.91	1310.21	1130.22
ENSG00000116299	10.0873	26.9892	7.43753	3.50537	14.7146	18.8862	31.9198	21.1636	27.9039	11.1573	8.70756	19.7383	15.2183	9.5053	8.50564	11.697	8.95393	7.96115	18.5904	16.3625	34.2496	39.4496	27.6742	17.9903	14.6019	16.0434	11.3908
ENSG00000137962	7800.83	7328.41	5892.38	6469.74	6598.81	8331.51	11879.8	11149.9	11538.6	9375.86	11033.3	9461.81	10913.9	10583.2	11386.2	15454.8	13961.4	17178.6	11204.8	14157.6	10251.1	6440.15	6782.17	6917.81	9895.2	10282.5	9840.42
ENSG00000260464	18.4933	12.6512	26.9611	8.17919	8.02612	17.5372	25.5359	30.0745	36.1996	4.64888	5.54118	2.69158	10.5357	5.70318	12.7585	13.2566	6.71544	17.5145	23.7543	16.3625	17.1248	33.9705	37.5579	22.2233	9.73458	5.34781	15.1878
ENSG00000273204	44.5522	62.4125	36.258	43.2329	69.5597	47.2155	45.4857	60.1491	42.9871	55.7866	58.5781	67.2895	40.9724	38.9717	33.3138	36.6506	30.2195	33.4368	26.8527	31.7023	34.2496	52.5995	34.5928	46.5632	81.5271	82.8911	43.0321
ENSG00000079739	4116.45	4284.53	4334.22	5003.33	4958.81	4841.61	4993.06	5430.13	4786.65	4545.67	3922.36	4136.96	4864	4644.29	4194.7	4696.73	4657.16	4296.63	4885.13	4709.32	4894.84	7500.91	7491.81	7459.64	7098.94	7318.48	7519.22
ENSG00000117154	14.2903	15.1814	14.8751	5.84228	0	1.34901	43.8898	31.1884	54.2994	13.0169	24.5395	24.2242	17.5596	19.0106	11.3409	10.9172	5.5962	10.3495	16.5248	9.20388	12.3679	24.1081	15.8139	11.6408	8.51776	4.01086	5.0626
ENSG00000162377	9038.2	8779.92	8008.36	6893.89	7034.9	7840.47	9796.19	9970.27	9632.12	6638.6	6392.93	6608.73	6940.72	7060.54	7252.48	7685.7	7577.26	6543.27	9811.58	9778.61	8961.98	8676.72	8790.53	8703.09	6743.63	6603.21	6172.57
ENSG00000116670	7036.72	7551.07	8024.17	7245.6	7227.53	6595.33	5720.83	6114.04	5360.56	6939.85	5598.17	5659.5	6458.41	6263.04	5617.98	5201.26	5207.83	4840.38	4390.42	4115.16	4502.87	5627.05	5684.09	5630.97	6812.99	6937.45	7586.3
ENSG00000116774	493.436	513.638	416.502	752.486	795.924	729.817	409.372	408.791	379.342	1029.26	736.185	1137.64	4638.07	4499.81	4678.81	3042.78	2952.56	2395.51	376.971	314.977	272.094	2457.93	2723.94	2765.22	1573.35	1501.4	1208.7
ENSG00000269113	15.1309	17.7117	16.7344	21.0322	10.7015	9.4431	46.2837	35.6439	58.0702	65.0843	68.0773	69.9811	5.85319	3.80212	12.7585	34.3112	29.1003	12.7378	3.09839	9.20388	6.65965	37.258	35.5812	40.2137	21.9028	32.0869	10.1252
ENSG00000284652	1.68121	6.7473	3.71877	2.33691	2.67537	8.09408	6.38396	3.34162	9.04991	19.5253	19.7899	8.97194	11.7064	17.1095	9.21445	9.35759	11.1924	23.8835	10.328	8.18123	9.51378	9.8624	7.90693	5.29127	6.08411	4.01086	11.3908
ENSG00000023909	3238.02	3060.74	2748.17	3349.96	3261.28	3531.72	5672.15	5773.2	5423.16	3913.43	4480.44	3960.21	6851.75	6837.16	7220.58	8339.17	7639.94	7775.66	5119.58	6482.6	5684.48	4070.98	3914.92	3908.13	2905.77	2865.09	3146.4
ENSG00000069702	1039.83	1105.71	939.918	1167.29	1336.35	1616.12	1327.86	1198.53	1273.02	1060.87	1212.73	1248	339.485	385.915	327.467	527.924	528.282	745.96	1573.98	1992.13	1516.5	899.67	1094.12	956.662	1991.94	2199.29	2073.13
ENSG00000230489	16.8121	13.4946	19.5235	7.01074	18.7276	16.1882	3.98998	7.7971	6.03327	26.9635	23.7479	19.7383	3.51192	3.80212	15.5937	16.3758	16.7886	11.1456	12.3936	7.15857	19.0276	0	0.988366	0	2.43364	1.33695	5.0626
ENSG00000287076	5.88425	5.06047	8.36722	10.5161	2.67537	5.39606	0.797996	3.34162	3.77079	13.0169	16.6235	9.86913	4.68255	5.70318	3.54402	9.35759	5.5962	15.1262	7.22958	19.4304	15.222	10.9582	0	5.29127	12.1682	18.7173	8.85955
ENSG00000198198	6395.34	5562.3	5616.27	6234.88	7656.92	7241.51	6598.62	7068.63	7176.58	6305.74	6628.04	6959.53	5089.94	5294.45	5607.35	6452.84	6627.02	5757.5	7200.67	6819.05	8094.32	8131	8341.81	7308.31	5789.64	5613.87	5086.65
ENSG00000116793	2879.08	2890.37	2600.35	2813.64	2782.39	3117.57	3032.38	2829.23	2892.2	2716.81	2514.11	2891.66	3106.87	3179.52	3386.66	2447.79	2462.33	2706.79	2631.57	2757.07	2510.69	3585.53	3597.65	3658.39	2327.78	2387.8	2350.31
ENSG00000260879	31.9431	22.7721	26.0314	18.6953	30.7668	29.6783	23.1419	28.9607	19.6081	10.2275	18.9983	19.7383	28.0953	30.417	12.7585	9.35759	11.1924	22.2912	22.7215	10.2265	14.2707	17.5332	21.744	17.9903	21.9028	28.076	18.9847
ENSG00000213366	53.7988	45.5442	58.5706	137.878	108.353	107.921	105.335	89.1098	148.569	208.27	288.141	230.579	136.965	151.134	153.81	169.996	184.675	207.786	118.772	120.673	173.151	37.258	56.3369	63.4953	161.837	139.043	172.128
ENSG00000236360	15.9715	10.1209	13.9454	4.67382	9.36381	6.74507	19.9499	17.822	17.3457	11.1573	9.49916	5.38316	8.19447	13.3074	2.83521	20.2748	10.0732	11.1456	4.13119	13.2945	12.3679	8.76658	12.8488	8.46604	12.1682	10.6956	13.9221
ENSG00000183298	499.32	589.545	717.722	923.08	829.366	884.953	508.323	613.743	423.837	545.778	489.998	481.793	520.934	546.555	422.447	435.908	476.797	322.427	465.792	304.751	428.12	578.594	522.846	597.914	887.063	930.519	856.845
ENSG00000117525	665.76	625.812	648.925	777.023	727.702	844.483	443.686	426.613	455.512	622.95	611.113	679.176	687.165	757.572	721.562	584.849	696.168	707.746	930.551	1037.99	947.572	672.835	637.496	662.467	676.553	610.988	661.935
ENSG00000225079	3.36243	3.37365	0.929691	16.3584	13.3769	17.5372	5.58597	6.68323	13.5749	11.1573	5.54118	8.97194	8.19447	2.85159	0.708804	10.9172	4.47696	4.77669	16.5248	17.3851	10.4652	17.5332	17.7906	20.1068	13.385	5.34781	7.5939
ENSG00000162692	4.20303	1.68682	3.71877	11.6846	10.7015	1.34901	1.59599	3.34162	2.26248	0	3.16639	0	0	0	0	0	0	0	5.16399	8.18123	12.3679	8.76658	9.88366	2.11651	4.86729	2.67391	5.0626
ENSG00000270457	9.24667	6.7473	7.43753	18.6953	16.0522	8.09408	4.78797	12.2526	9.04991	5.57866	8.70756	3.58878	8.19447	6.65371	16.3025	10.9172	4.47696	11.9417	19.6232	19.4304	9.51378	14.2457	9.88366	8.46604	21.9028	17.3804	15.1878
ENSG00000163349	11314.6	11066.4	9895.64	8239.95	9616.63	11864.6	14413.4	14325.5	14002.5	12110.3	13592.5	12804.7	13579.4	13606.8	14803.4	16640.9	16459.6	15392.9	13479	14672	12560.1	13946.5	14093.1	12946.7	10878.4	10849.4	10044.2
ENSG00000228057	33.6243	21.9287	37.1877	38.5591	24.0784	44.5175	34.3138	53.4659	41.4787	31.6124	18.2067	27.813	26.9247	34.2191	29.061	36.6506	39.1734	31.0485	35.1151	54.2006	47.5689	35.0663	35.5812	40.2137	41.372	61.4998	44.2977
ENSG00000122481	242.095	220.131	233.353	251.218	254.161	264.407	311.218	262.874	331.83	228.725	275.476	274.541	334.803	357.399	385.589	286.186	350.322	280.233	322.233	285.32	311.101	367.101	335.056	349.224	176.439	224.608	217.692
ENSG00000198162	10133.5	9474.89	8740.96	8955.05	8982.57	11766.1	11365.9	11259	10731.7	8257.34	8595.16	9851.19	9569.97	9871.25	9872.22	11571.4	11696.1	13373.1	11327.7	13978.6	11781.9	14467.1	14732.6	14745.7	10893	11041.9	9735.38
ENSG00000238198	17.6527	13.4946	26.9611	23.3691	22.7407	36.4234	27.9298	31.1884	22.6248	25.104	38.7882	27.813	38.6311	29.4664	38.2754	44.4486	32.458	54.9319	21.6888	28.6343	25.6872	31.7789	38.5463	57.1458	20.686	37.4347	25.313
ENSG00000171517	65.5673	48.9179	69.7269	134.372	117.716	133.552	130.871	132.551	137.257	270.565	307.931	205.457	275.1	288.011	229.652	449.164	429.788	493.591	89.8534	127.832	131.29	84.3783	87.9646	92.0682	205.643	229.956	188.582
ENSG00000143079	4709.08	4610.09	4711.68	4431.95	4545.46	5231.48	5482.23	5423.44	5252.72	6159.77	6570.25	5528.51	5788.81	5584.36	5535.76	6119.86	5945.41	5782.18	4683.74	5551.98	4670.31	4992.57	4808.4	4862.68	4911.09	5156.63	5081.58
ENSG00000232450	46.2334	60.7257	47.4143	65.4335	78.9236	83.6389	61.4457	47.8965	61.0869	65.0843	76.7849	89.7194	85.4566	72.2403	77.9684	66.2829	49.2466	58.1164	47.5087	34.7702	37.1037	77.8034	83.0227	70.9031	54.757	57.489	46.829
ENSG00000235527	16.8121	11.8078	8.36722	21.0322	5.35075	5.39606	15.9599	6.68323	18.0998	13.0169	31.6639	15.2523	15.2183	23.7632	12.7585	23.394	12.3116	20.699	12.3936	20.4531	25.6872	6.57494	11.8604	14.8156	6.08411	5.34781	11.3908
ENSG00000272715	10.0873	7.59071	2.78907	5.84228	0	8.09408	7.18196	2.22774	6.78743	9.29776	4.74958	10.7663	9.36511	9.5053	10.6321	18.7152	5.5962	13.534	11.3608	8.18123	10.4652	12.054	4.94183	5.29127	2.43364	9.35867	18.9847
ENSG00000143093	5359.71	5513.38	5580.94	5579.38	5705.24	5416.29	6048.81	6065.03	5809.29	5010.56	4641.92	5132.85	4635.73	4669	4408.05	5427.4	5607.4	4474.96	5550.25	5122.47	5467.57	6387.55	6575.6	6268.04	5913.76	5411.99	5403.06
ENSG00000188761	15.1309	14.338	9.29691	4.67382	10.7015	4.04704	9.57595	22.2774	24.8872	20.4551	13.4571	4.48597	1.17064	4.75265	13.4673	3.899	2.23848	7.16504	15.492	17.3851	16.1734	24.1081	8.89529	6.34953	3.65047	12.0326	0
ENSG00000226415	45.3928	41.3272	46.4846	45.5698	29.4291	33.7254	54.2637	45.6688	39.2163	23.2444	20.5815	26.9158	29.266	31.3675	38.9842	28.0728	26.8618	19.9029	42.3447	46.0194	36.1524	73.4201	59.302	57.1458	31.6374	33.4238	30.3756
ENSG00000085491	8271.57	8461.11	7772.22	7978.22	8115.75	10160.8	11389.8	10708.8	10902.9	7909.6	8300.68	8781.73	10758.2	10719.1	11209	9171.22	8847.6	11159.1	10179.3	13131.9	9770.65	7594.05	7905.94	7831.08	7450.6	7631.33	6900.32
ENSG00000173947	108.438	135.789	125.508	101.656	84.2743	93.082	159.599	157.056	151.586	98.5563	85.4924	75.3643	138.135	150.184	111.991	108.392	132.07	189.475	89.8534	109.424	83.7213	280.531	234.243	288.904	102.213	108.293	141.753
ENSG00000198799	4360.23	4016.33	3749.45	3722.7	3896.68	4652.75	4612.41	4576.9	4881.67	4033.37	5200.79	4551.46	4122.99	3993.18	4422.23	5198.14	4934.73	5306.9	5604.99	5712.54	5556.05	4487.39	4500.03	4584.36	3706.44	3851.76	3676.71
ENSG00000117620	1580.34	1380.67	1114.7	1135.74	1178.5	1362.5	1546.52	1429.1	1843.16	1122.24	1615.65	1672.37	1245.56	1366.86	1602.61	1544.78	1485.23	2164.64	1604.97	2239.61	1496.52	1366.49	1327.38	1359.86	1361.62	1362.36	1271.98
ENSG00000280186	3.36243	6.7473	1.85938	3.50537	0	6.74507	5.58597	8.91098	7.54159	6.50843	7.91597	5.38316	4.68255	0.95053	2.12641	0.779799	2.23848	3.98058	3.09839	2.04531	4.75689	8.76658	4.94183	8.46604	3.65047	1.33695	5.0626
ENSG00000162688	4401.42	4490.33	3873.09	3175.86	3134.2	4652.75	6478.13	6081.74	6103.41	4163.54	4951.44	4546.08	4262.3	4200.39	4464.05	4260.82	4171.41	4822.07	9066.93	10398.3	8124.77	28750	32242.5	30647.1	4965.85	5369.2	4780.36
ENSG00000236137	18.4933	20.2419	24.172	19.8638	36.1176	13.4901	18.3539	21.1636	19.6081	9.29776	25.3311	27.813	35.1192	31.3675	59.5395	34.3112	39.1734	36.6213	22.7215	28.6343	26.6386	12.054	10.872	7.40778	13.385	21.3912	5.0626
ENSG00000134242	5.88425	5.06047	1.85938	4.67382	12.0392	17.5372	12.7679	8.91098	12.8207	11.1573	8.70756	31.4018	64.3851	61.7844	71.5892	71.7415	87.3008	57.3203	6.19679	11.2492	4.75689	0	0.988366	7.40778	15.8187	25.4021	13.9221
ENSG00000185946	1235.69	1049.2	1001.28	855.31	898.926	1011.76	1301.53	1172.91	1503.04	1154.78	1397.17	1457.94	1091.04	1189.11	1382.88	977.089	944.639	1334.29	1534.74	1705.79	1496.52	967.611	956.738	1050.85	1000.23	891.748	1073.27
ENSG00000162627	1745.1	1821.77	1672.51	2318.22	1999.84	2294.67	2614.23	2630.97	2500.04	2128.26	2084.27	2471.77	3007.37	3035.99	2925.23	1993.17	1916.14	2499.01	2090.38	2102.58	2018.82	1992.21	2141.79	2015.98	1333.64	1467.97	1311.21
ENSG00000134262	1657.68	1532.48	1684.6	1952.49	2003.86	1840.06	1945.51	2079.6	2089.02	1843.75	1994.82	1918.2	1869.51	1810.76	1801.78	1835.65	1988.89	1925.8	1694.82	1634.2	1814.28	1901.25	1844.29	1914.38	1741.27	1633.76	1811.14
ENSG00000162695	3062.33	2790.85	2413.48	2119.58	2271.39	2986.72	4032.27	3866.25	4484.23	2173.82	2776.92	2625.19	2946.5	3132.95	3643.25	3449.83	3289.45	4095.22	3981.43	5210.42	3949.17	2729.69	2984.87	2935.6	2335.08	2203.3	1936.44
ENSG00000226419	1112.12	836.665	846.949	1658.04	1423.3	1429.95	1010.26	1076	1230.03	1972.98	2186.39	1978.31	1540.56	1614.95	1719.56	2692.65	2608.95	2903.43	1040.03	1056.4	1203.49	650.919	648.368	669.875	1529.55	1730.02	1617.5
ENSG00000265808	7182.98	7479.38	7202.32	8807.82	8496.99	9248.84	9132.26	9003.43	9033.31	8905.39	9659.85	8542.18	10428	10305.6	9580.9	11407.7	11264	11983.1	8365.66	9501.47	8951.52	9161.08	9330.17	9306.29	7802.26	8005.67	8181.16
ENSG00000162601	4197.99	3797.04	3114.47	2689.79	2866.66	3291.59	3851.13	3555.48	4453.31	3869.73	5220.58	4309.22	3193.5	3375.33	3900.55	3767.21	3656.56	4817.29	5020.43	5640.96	4714.08	3477.05	3543.29	3782.2	3506.88	3314.31	3593.18
ENSG00000134247	15706.7	16281.2	16837.6	18156.6	19526.2	21773.1	14719.8	14921.4	14129.9	16621.6	15452.8	18357.5	24910	24826.9	24738	28215.5	29138.3	28314.6	23351.6	24881.2	26008.8	15283.4	15209	14460	15016.8	15576.8	14541
ENSG00000116752	3806.27	4086.33	3539.34	4021.83	3411.1	3685.51	4491.92	4457.72	4313.03	3189.13	3241.59	2907.81	4031.68	3953.25	3848.8	4270.18	4157.98	4447.9	3579.68	4040.5	3540.08	3691.83	3542.3	3746.22	3516.62	3677.96	3538.76
ENSG00000162664	5251.27	5372.53	4879.02	4091.93	4220.4	4949.53	5228.47	5148.32	5250.45	3991.53	4168.55	4789.22	4038.7	4240.31	4553.35	4467.47	4459.06	4918.4	5122.68	5915.03	4914.82	4195.9	4333.98	4529.33	4221.16	4223.43	4237.39
ENSG00000134253	5163.01	5002.28	5950.95	5970.81	5816.26	5560.64	5072.86	4944.48	5581.53	4907.36	4391.78	5522.23	4365.31	4633.83	4705.75	3860.01	3787.51	4662.05	5503.78	5068.27	5149.81	4516.98	4491.13	4842.57	6235	5973.51	5690.36
ENSG00000173218	2937.92	3264.85	3464.96	5210.15	5006.96	5458.11	3765.74	3702.51	3591.3	4623.78	4290.45	4408.81	5519.56	5481.71	5164.34	7146.08	7024.36	6570.34	2692.5	2876.72	2888.38	2499.57	2549	2450.92	5789.64	5986.88	5218.27
ENSG00000226755	11.7685	8.43412	8.36722	5.84228	0	2.69803	2.39399	1.11387	0.754159	2.78933	2.37479	0	0	0.95053	0	1.5596	4.47696	3.18446	0	2.04531	0	3.28747	0.988366	0	1.21682	1.33695	2.5313
ENSG00000183508	86.5825	125.668	91.1098	107.498	120.392	113.317	122.891	112.501	119.911	137.607	144.071	97.7941	156.866	90.3003	134.673	163.758	117.52	208.582	112.575	104.311	127.485	165.469	210.522	172.496	71.7925	81.5541	99.9863
ENSG00000174827	68.9297	54.8218	52.9924	56.0859	94.9758	87.6859	12.7679	22.2774	12.8207	53.927	52.2454	48.4485	188.473	219.572	238.158	31.192	23.5041	23.0873	77.4598	55.2233	38.0551	40.5454	31.6277	39.1554	96.129	76.2063	83.5329
ENSG00000272150	156.353	175.43	153.399	107.498	141.795	90.3839	113.315	120.298	115.386	52.9972	56.2034	64.598	58.5319	77.9434	86.474	53.8062	61.5582	54.9319	95.0174	111.469	79.9157	133.69	154.185	114.292	57.1906	72.1955	79.7359
ENSG00000234283	21.0152	34.5799	41.8361	24.5376	18.7276	18.8862	11.9699	13.3665	11.3124	42.7697	46.7042	26.9158	38.6311	44.6749	29.061	114.63	111.924	74.8348	14.4592	28.6343	26.6386	3.28747	0	1.05825	31.6374	44.1194	31.6412
ENSG00000270231	1627.41	1418.62	1494.94	1737.49	1751.03	1749.67	1498.64	1461.4	1563.37	1752.63	2071.61	2182.87	1935.07	1858.29	1988.19	1784.96	1883.68	1934.56	1359.16	1168.89	1427.07	1146.23	1228.54	1250.86	1691.38	1719.32	2040.23
ENSG00000136631	5698.47	5892.08	6240.09	4997.49	4795.61	4585.3	6166.91	6216.52	5764.04	4821.82	4640.34	4476.1	5845	5600.52	5705.87	5478.87	5221.26	5259.14	5326.14	5614.37	5636.91	4789.84	4834.1	4935.7	3863.41	3972.09	3762.78
ENSG00000261737	53.7988	59.0388	52.9924	87.6342	60.1959	101.176	91.7695	122.526	95.7782	43.6995	50.6622	47.5513	59.7026	45.6254	50.3251	49.9072	55.962	66.8737	73.3286	57.2686	75.1589	71.2285	87.9646	85.7186	99.7794	72.1955	74.6733
ENSG00000258673	2.52182	0	4.64846	5.84228	6.68844	6.74507	3.19198	14.4803	3.77079	9.29776	7.91597	8.07474	4.68255	2.85159	7.08804	8.57779	3.35772	2.38835	4.13119	7.15857	2.85413	4.38329	1.97673	0	1.21682	0	2.5313
ENSG00000265491	3225.41	3320.51	3550.49	2488.81	2513.51	2550.99	3499.21	3582.21	3395.98	2357.91	2415.16	2212.48	2729.93	2573.08	2721.81	2901.63	3053.29	2662.21	3772.81	3953.58	3629.51	3596.49	3524.51	3716.59	2090.5	2197.95	2054.15
ENSG00000277702	217.717	221.817	235.212	141.383	227.407	191.56	190.721	187.13	187.786	162.711	140.113	106.766	149.842	147.332	123.332	166.097	151.098	110.66	161.116	144.194	163.637	122.732	177.906	144.981	187.391	189.847	196.176
ENSG00000143398	16264.9	17246.1	16924.1	12670.7	12689.3	12919.5	16986.9	17243.9	15425.6	12365.1	12283.2	11023.8	12640.6	12149.7	11335.9	13655.8	13499.2	11744.3	14476.7	14590.2	13549.5	14692.8	14463.7	14383.8	13341.2	13558	13174.1
ENSG00000196505	3273.32	3059.9	2824.4	2397.67	2569.7	3093.29	3377.12	3236.91	3280.59	2999.46	3445.82	3294.5	3092.83	3116.79	3269	3382.77	3633.06	3924.05	3038.49	3487.25	2993.04	2885.3	2985.85	2843.53	2930.11	2837.01	2759.12
ENSG00000117360	8360.67	8681.24	8428.58	5856.3	5990.16	5784.57	8426.83	8629.17	8143.41	5878.04	5724.03	5519.54	6322.62	6113.81	6345.21	5583.36	5662.24	5078.42	6539.67	6112.4	6426.56	7202.84	6843.45	7178.14	4323.37	4544.3	4943.63
ENSG00000118655	3327.12	3647.76	3464.96	3903.81	3734.82	3891.91	4238.15	4275.04	3972.91	4738.14	4473.31	4330.75	4847.61	4720.33	4506.57	4976.68	4933.61	4392.96	3320.44	3418.73	3414.5	2542.31	2344.4	2511.24	3022.59	2992.1	3060.34
ENSG00000285554	13.4497	17.7117	13.9454	7.01074	17.3899	21.5842	10.3739	7.7971	12.0665	5.57866	15.0403	16.1495	12.877	13.3074	19.8465	7.01819	5.5962	14.3301	5.16399	9.20388	8.5624	14.2457	9.88366	5.29127	8.51776	10.6956	6.32825
ENSG00000232536	5.88425	2.53024	3.71877	1.16846	6.68844	2.69803	7.97996	2.22774	6.78743	0	2.37479	8.07474	0	4.75265	2.83521	3.899	5.5962	3.18446	4.13119	1.02265	6.65965	12.054	4.94183	2.11651	1.21682	1.33695	1.26565
ENSG00000276975	5.04364	4.21706	2.78907	4.67382	0	9.4431	2.39399	1.11387	5.27911	4.64888	3.16639	8.97194	5.85319	3.80212	5.67043	3.899	7.83469	7.96115	2.0656	6.13592	0	4.38329	2.9651	2.11651	2.43364	0	5.0626
ENSG00000143442	17301.4	16638	16137.6	11803.7	13316.7	14145.8	15826.6	15866	15765.7	14772.3	16330.6	14684.4	12199.2	12359.7	12862.7	14267.2	14015.1	13094.5	14770	14694.5	14917.6	15002.9	15041.9	14719.3	11483.2	11197	10936.5
ENSG00000118292	36.1461	50.6047	50.2033	87.6342	107.015	55.3096	94.1635	74.6294	79.1867	69.7332	65.7025	35.8878	62.0438	82.6961	44.6546	60.8243	69.3929	50.1553	84.6894	57.2686	77.0616	88.7616	89.9413	98.4177	59.6243	62.8368	62.0168
ENSG00000065183	12358.6	12642.7	11755	11494.1	11584.4	12393.4	14589	14538.3	13295.1	10512	10386.5	10891.9	10684.4	10692.5	10563.3	13064.8	12735.8	11256.3	13682.5	14928.7	13322.1	12791.5	12549.3	12634.5	12820.4	13368.2	13439.9
ENSG00000023902	5823.72	6539.82	6819.29	5837.61	6186.8	5483.74	5751.95	5735.33	5211.99	4266.74	3622.35	3994.31	5798.17	5637.59	5715.08	4542.33	4523.97	3989.33	4468.92	4126.41	4017.67	5413.36	5218.57	5127.24	4409.76	3985.46	3833.65
ENSG00000227082	33.6243	29.5194	29.7501	15.1899	26.7537	10.7921	67.8296	66.8323	54.2994	14.8764	17.4151	26.9158	14.0477	31.3675	17.0113	14.8162	8.95393	13.534	39.2463	31.7023	28.5413	165.469	189.766	197.894	3.65047	2.67391	8.85955
ENSG00000163393	8.40607	4.21706	3.71877	0	6.68844	2.69803	8.77795	0	3.77079	0	0	1.79439	0	0.95053	0.708804	0.779799	0	0.796115	1.0328	3.06796	5.70827	5.47911	2.9651	4.23302	0	6.68476	2.5313
ENSG00000163156	3201.03	3533.05	3965.13	3802.16	3630.48	3587.03	3758.56	4021.08	3570.94	3856.71	3223.38	3114.16	4347.75	4004.58	3740.36	3438.91	3484.2	3449.57	2809.21	2647.65	2903.61	3375.13	3317.94	3370.54	2735.42	2794.23	2937.57
ENSG00000143631	21.0152	19.3985	26.0314	5.84228	10.7015	9.4431	32.7178	20.0497	18.0998	0.929776	3.16639	4.48597	2.34128	5.70318	2.83521	3.1192	3.35772	0.796115	10.328	10.2265	19.0276	60.2702	40.523	45.505	4.86729	4.01086	3.79695
ENSG00000274642	67.2485	70.8466	52.9924	67.7705	40.1306	51.2625	117.305	79.0849	80.695	36.2613	29.2891	30.5046	23.4128	10.4558	14.1761	6.23839	7.83469	9.55338	151.821	191.236	130.339	474.491	549.531	550.292	32.8542	17.3804	37.9695
ENSG00000197323	7409.11	7222.14	6222.42	5445.01	5962.07	7348.08	8712.52	8361.84	8911.14	8020.25	9262.47	9331.71	10295.8	10426.4	11044.6	12399.6	11834.9	12692.5	8159.1	10393.2	8054.37	7111.89	7313.91	7289.26	8225.72	8271.73	7161.04
ENSG00000237975	1555.12	1215.36	1100.75	651.998	826.691	925.424	1204.18	1352.24	1282.07	711.279	657.025	859.512	582.978	606.438	766.217	821.129	855.1	767.455	1523.38	1635.22	1513.64	1026.79	1158.36	895.283	526.884	505.368	449.306
ENSG00000261168	438.797	437.731	418.361	460.372	409.332	404.704	611.265	582.555	565.619	445.363	492.373	408.223	345.338	408.728	343.061	315.039	302.195	393.281	668.22	645.294	578.438	446	441.8	445.525	524.45	508.042	503.728
ENSG00000079335	1070.09	1088	1014.29	865.826	910.965	1161.5	1607.16	1484.79	1470.61	1369.56	1482.66	1457.94	1806.3	1741.37	1744.37	1753.77	1791.9	1665.47	1108.19	1240.48	1126.43	787.896	867.785	839.196	861.51	901.106	769.515
ENSG00000117362	14717.3	15885.7	17170.5	15104.6	15103.8	14259.1	15385.4	15935.1	14596	12687.7	10620.9	11773.9	16292.9	15775	14350.4	14015.3	14085.6	13849.2	12873.8	12769.9	13676.1	12217.3	11947.4	11912.8	11582.9	11746.5	11822.4
ENSG00000171943	1409.7	1448.98	1313.65	1263.1	1153.09	1428.61	2095.54	1981.58	2177.26	1760.07	2141.27	1832.07	1724.35	1800.3	1810.99	1813.03	1787.43	2145.53	1443.85	1714.99	1303.39	3530.74	3622.36	3613.94	1536.85	1442.57	1488.4
ENSG00000155761	6.72485	20.2419	5.57815	0	5.35075	4.04704	15.1619	15.5942	12.0665	5.57866	3.16639	3.58878	7.02383	2.85159	3.54402	7.01819	3.35772	10.3495	21.6888	18.4078	10.4652	15.3415	10.872	12.6991	18.2523	14.7065	8.85955
ENSG00000159208	2.52182	2.53024	4.64846	10.5161	4.01306	0	21.5459	7.7971	12.8207	4.64888	26.1227	17.0467	3.51192	14.2579	4.25282	7.79799	5.5962	8.75727	6.19679	14.3171	13.3193	7.67076	4.94183	12.6991	1.21682	5.34781	3.79695
ENSG00000116830	10221.8	8918.24	8735.38	8182.7	8779.24	9587.44	10102.6	10335.6	10013	9872.36	9936.91	10838.1	8998.7	9130.79	9067.02	10080.5	10116.8	10114.6	9955.14	9763.27	10234.9	9509.55	9697.85	9102.05	9225.95	9425.52	9675.89
ENSG00000143614	7163.65	7185.03	6977.33	5820.08	6121.26	6692.46	7540.26	8096.74	7133.59	8591.13	9517.36	8296.35	8201.49	8173.61	8154.79	10461	10420.1	9802.57	6774.12	7079.83	6771.91	7208.32	7123.15	6996.12	6806.9	6496.25	6253.57
ENSG00000169418	4.20303	5.06047	2.78907	10.5161	0	0	9.57595	13.3665	6.03327	5.57866	4.74958	2.69158	4.68255	1.90106	12.7585	5.4586	4.47696	10.3495	0	2.04531	0.951378	4.38329	6.91856	8.46604	3.65047	2.67391	0
ENSG00000081026	800.257	834.978	715.862	737.296	840.068	1011.76	1246.47	1248.65	1231.54	1507.17	1625.94	1438.2	1917.51	1882.05	1877.62	1391.94	1377.79	1534.11	1000.78	1125.94	1117.87	1090.34	1216.68	1036.03	459.959	548.151	572.074
ENSG00000227179	3.36243	0.843412	5.57815	0	0	0	4.78797	0	7.54159	5.57866	2.37479	3.58878	0	0	5.67043	1.5596	2.23848	0	3.09839	2.04531	2.85413	4.38329	1.97673	3.17476	0	0	0
ENSG00000186150	5.04364	5.06047	1.85938	1.16846	0	12.1411	3.98998	4.45549	6.78743	0	9.49916	7.17755	4.68255	15.2085	4.96163	8.57779	3.35772	5.57281	1.0328	4.09061	3.80551	2.19165	7.90693	3.17476	3.65047	2.67391	3.79695
ENSG00000143554	173.165	152.658	213.829	190.458	149.821	147.043	134.063	105.818	137.257	249.18	275.476	266.467	206.032	174.897	181.454	227.701	160.051	217.339	144.592	113.515	110.36	140.265	157.15	167.204	318.807	248.673	359.444
ENSG00000143458	1116.33	980.045	978.035	608.766	708.974	623.245	985.524	1011.4	1064.87	673.158	795.555	874.764	874.467	875.438	1082.34	1147.08	1187.51	1155.16	1185.65	1294.68	1247.26	677.218	688.891	674.108	430.755	461.249	445.509
ENSG00000118298	22.6964	27.8326	19.5235	163.584	171.224	111.968	130.871	111.387	124.436	39.0506	53.037	34.9906	237.64	180.601	212.641	91.2365	97.374	116.233	36.1479	39.8835	27.59	40.5454	36.5695	42.3302	114.381	131.021	168.331
ENSG00000143416	3796.18	4279.47	4771.18	4015.98	3833.81	3520.93	3501.6	3536.54	3441.98	3577.78	3312.04	3036.1	2382.25	2357.31	2297.94	1454.33	1366.59	1678.21	4043.4	3644.74	3502.97	5442.95	5606.01	5729.39	5003.57	5149.94	5325.85
ENSG00000272583	21.0152	23.6155	15.8048	15.1899	33.4422	4.04704	29.5258	24.5052	30.9205	10.2275	18.2067	11.6635	26.9247	33.2685	30.4786	17.1556	14.5501	31.0485	17.5576	23.521	16.1734	12.054	10.872	5.29127	7.30093	14.7065	13.9221
ENSG00000280649	94.9885	84.3412	96.6879	60.7597	86.9497	60.7056	43.0918	23.3913	33.9371	121.801	72.0353	69.9811	79.6034	99.8056	90.0181	92.0163	109.686	94.7377	37.1807	34.7702	22.8331	65.7494	77.0925	45.505	96.129	82.8911	67.0794
ENSG00000131781	14.2903	14.338	19.5235	1.16846	8.02612	8.09408	9.57595	17.822	12.0665	7.43821	11.0824	8.97194	5.85319	18.0601	5.67043	45.2284	30.2195	12.7378	5.16399	10.2265	8.5624	5.47911	9.88366	7.40778	8.51776	2.67391	1.26565
ENSG00000223599	10.9279	3.37365	3.71877	5.84228	9.36381	8.09408	11.1719	3.34162	5.27911	4.64888	4.74958	4.48597	14.0477	6.65371	7.79684	10.1374	10.0732	9.55338	5.16399	1.02265	7.61102	7.67076	7.90693	5.29127	6.08411	1.33695	5.0626
ENSG00000231551	89.1043	78.4373	88.3207	80.6235	64.209	97.129	76.6076	82.4265	88.2366	88.3287	116.365	101.383	80.7741	97.9046	79.386	71.7415	99.6124	117.029	72.2958	92.0388	59.9368	81.0909	64.2438	110.058	97.3458	50.8042	88.5955
ENSG00000227295	5.04364	0	0.929691	1.16846	2.67537	0	3.19198	6.68323	3.01664	2.78933	1.58319	1.79439	2.34128	1.90106	3.54402	1.5596	0	1.59223	6.19679	1.02265	2.85413	5.47911	9.88366	2.11651	0	6.68476	5.0626
ENSG00000163155	895.246	1028.12	1104.47	1230.38	1215.96	1176.34	1218.54	1214.12	1039.99	1266.35	1263.39	1166.35	1456.27	1396.33	1329.01	1381.02	1467.32	1667.86	1110.26	1161.73	977.065	1073.91	1016.04	1032.86	1151.11	1144.43	1140.35
ENSG00000143603	14526.5	14321.1	14134.1	7739.85	8919.7	11254.8	10149.7	10112.8	9822.16	12059.2	12971.1	13357.4	12834.9	12749.5	13132.7	13572.4	13222.7	14968.6	10611	11225.7	9959.02	8493.72	8802.39	8369.74	10349.1	11794.6	11103.5
ENSG00000270392	1.68121	0	0.929691	3.50537	0	0	0.797996	12.2526	6.03327	6.50843	2.37479	1.79439	7.02383	0.95053	0.708804	0	1.11924	0	4.13119	2.04531	0	1.09582	2.9651	4.23302	0	0	1.26565
ENSG00000241975	26.8994	14.338	16.7344	8.17919	21.403	18.8862	13.5659	23.3913	26.3956	10.2275	28.4975	26.9158	19.9009	12.3569	21.2641	14.0364	19.0271	23.8835	22.7215	28.6343	30.4441	19.7248	22.7324	22.2233	9.73458	28.076	10.1252
ENSG00000175984	195.861	201.575	182.22	243.039	206.004	337.254	341.542	398.766	371.8	393.295	599.239	406.429	901.392	849.774	951.923	750.167	764.441	967.28	395.561	444.854	390.065	528.187	494.183	492.088	155.753	217.923	168.331
ENSG00000088035	852.375	930.283	760.488	997.861	829.366	1181.74	1159.49	1170.68	1324.3	864.692	894.504	1018.31	1051.23	1084.55	1175.2	1098.74	1130.43	1530.13	1173.26	1416.37	1193.03	654.206	666.159	734.429	873.678	804.846	960.628
ENSG00000223804	69.7703	77.5939	89.2504	74.7812	42.806	83.6389	63.8396	69.0601	50.5286	27.8933	59.3697	60.112	88.9685	100.756	95.6885	111.511	94.0162	86.7765	51.6399	48.0647	75.1589	84.3783	85.9878	97.3594	79.0934	52.1412	65.8138
ENSG00000024526	6916.51	6977.55	5539.1	5304.79	4837.08	6531.93	8032.62	7376.06	8101.93	5650.25	7276.36	6301.89	7681.73	7419.84	7833.7	7433.05	6769.17	10076.4	7540.46	10643.8	7702.36	4026.05	4245.03	4411.86	4245.49	4833.08	4685.43
ENSG00000225279	1.68121	0.843412	0.929691	2.33691	1.33769	0	8.77795	0	2.26248	5.57866	3.16639	0.897194	2.34128	3.80212	9.21445	3.899	1.11924	3.98058	1.0328	7.15857	4.75689	4.38329	3.95346	1.05825	1.21682	0	1.26565
ENSG00000117262	553.119	540.627	598.721	446.35	403.982	354.791	452.463	507.926	430.625	306.826	296.057	341.831	440.16	466.71	442.293	371.184	386.138	351.087	419.316	399.857	418.606	380.25	374.591	344.991	332.192	346.271	336.663
ENSG00000143624	7429.28	7434.68	8478.79	6105.18	6974.7	6333.62	7753.32	7931.88	7920.93	6500.06	6605.08	6665.25	7357.46	7397.02	8071.86	7495.43	7739.55	6930.98	8170.46	7568.66	8554.79	8898.08	9229.36	8887.22	4165.18	3917.27	3585.58
ENSG00000137947	3411.18	3998.62	4072.98	4378.2	4374.24	3926.98	4480.74	4635.94	4394.48	4234.2	3803.62	3419.21	4190.89	3766.95	3470.3	4288.9	4790.35	3700.34	4105.37	4297.19	4630.36	3952.63	4012.77	4215.03	3856.11	4075.03	4269.04
ENSG00000117586	129.453	118.921	84.6019	59.5913	108.353	83.6389	130.871	126.981	148.569	28.8231	30.0807	52.9344	56.1907	61.7844	67.3363	36.6506	31.3387	45.3786	124.969	145.217	96.0892	638.865	684.938	683.633	85.1776	56.152	72.142
ENSG00000229021	43.7115	47.2311	48.344	15.1899	12.0392	13.4901	23.1419	7.7971	27.1497	14.8764	7.12437	4.48597	1.17064	0	2.12641	0.779799	5.5962	6.36892	30.9839	17.3851	14.2707	14.2457	8.89529	19.0486	8.51776	6.68476	22.7817
ENSG00000184371	2.52182	12.6512	14.8751	2.33691	9.36381	16.1882	33.5158	26.7329	18.854	6.50843	11.8739	3.58878	8.19447	13.3074	13.4673	19.495	24.6233	19.9029	15.492	17.3851	24.7358	21.9165	40.523	32.8059	17.0355	5.34781	6.32825
ENSG00000233203	5.04364	3.37365	0.929691	3.50537	2.67537	5.39606	4.78797	14.4803	10.5582	0.929776	4.74958	2.69158	3.51192	1.90106	6.37923	4.6788	1.11924	10.3495	3.09839	3.06796	6.65965	1.09582	6.91856	4.23302	9.73458	4.01086	1.26565
ENSG00000232499	14.2903	21.0853	19.5235	19.8638	10.7015	21.5842	16.7579	25.6191	14.329	10.2275	13.4571	19.7383	12.877	15.2085	17.0113	18.7152	12.3116	15.9223	14.4592	19.4304	15.222	18.629	20.7557	22.2233	6.08411	6.68476	8.85955
ENSG00000143375	2771.48	2976.4	2883.9	2276.15	2288.78	2250.16	2604.66	2511.78	2497.02	1796.33	1876.08	1712.74	1294.73	1462.87	1408.39	1200.11	1208.78	1177.45	2797.85	2631.29	2529.71	1605.38	1425.22	1482.61	1798.46	1783.5	1602.31
ENSG00000232995	90.7855	77.5939	81.8128	72.4443	74.9105	53.9606	81.3955	84.6543	82.2033	48.3483	102.908	104.074	108.869	111.212	121.205	73.3011	90.6585	117.029	101.214	101.243	65.6451	47.1204	45.4648	70.9031	73.0093	60.1629	73.4077
ENSG00000287218	5.04364	4.21706	2.78907	14.0215	10.7015	8.09408	3.98998	11.1387	4.52495	12.0871	13.4571	17.9439	11.7064	7.60424	7.79684	23.394	13.4309	16.7184	5.16399	7.15857	2.85413	7.67076	8.89529	6.34953	18.2523	32.0869	24.0473
ENSG00000177173	69.7703	59.0388	44.6252	61.9282	81.5989	71.4977	50.2737	50.1242	39.2163	44.6292	53.037	56.5232	26.9247	40.8728	34.7314	61.6041	70.5122	58.1164	58.8695	43.9741	50.423	73.4201	67.2089	33.8642	94.9121	101.608	68.3451
ENSG00000277406	28.5806	31.2062	24.172	35.0537	29.4291	18.8862	33.5158	28.9607	45.2495	28.8231	37.9966	34.9906	28.0953	46.576	34.7314	46.0082	34.6965	68.4659	46.4759	56.2459	42.812	31.7789	35.5812	23.2816	19.4692	14.7065	25.313
ENSG00000162729	988.553	1074.51	1208.6	1446.55	1551.72	1304.5	923.281	920.058	890.662	1389.09	1209.56	1198.65	1635.38	1480.93	1393.51	1298.37	1411.36	1313.59	794.221	800.738	860.046	1544.01	1500.34	1452.98	1590.39	1617.71	1849.11
ENSG00000143158	2814.35	3321.36	2928.53	3305.56	3015.15	3094.64	4073.77	3780.48	3690.85	3356.49	2676.39	2752.59	3105.7	2937.14	2672.19	2501.6	2595.52	3102.46	3857.5	4003.69	3702.76	4270.42	4187.71	4421.39	2838.85	3012.16	3007.18
ENSG00000271092	6.72485	4.21706	12.086	5.84228	13.3769	28.3293	8.77795	6.68323	18.854	3.7191	11.8739	16.1495	15.2183	5.70318	17.0113	10.9172	1.11924	30.2524	28.9183	51.1327	15.222	3.28747	9.88366	11.6408	4.86729	8.02172	7.5939
ENSG00000278811	14.2903	26.1458	21.3829	4.67382	1.33769	17.5372	10.3739	8.91098	18.0998	55.7866	56.9949	79.8502	7.02383	6.65371	6.37923	7.79799	7.83469	13.534	13.4264	29.6569	20.9303	7.67076	16.8022	9.52429	23.1196	40.1086	48.0947
ENSG00000000460	2575.62	2518.43	2248.92	2652.4	2715.51	2800.55	3318.86	3436.3	3445	3107.31	2933.66	2813.6	3396.02	3410.5	3631.2	3227.59	3424.88	3228.25	2971.36	3163.07	2968.3	1234.99	1149.47	1411.71	1729.1	1708.63	1790.89
ENSG00000188859	69.7703	80.9675	88.3207	40.896	74.9105	76.8938	131.669	126.981	119.157	201.761	161.486	157.009	181.449	169.194	221.856	127.107	137.667	101.107	135.296	144.194	129.387	49.312	36.5695	46.5632	7.30093	16.0434	18.9847
ENSG00000135862	40254.1	39381.4	39376.2	50624.5	57187.5	63413.1	55204.5	55124.4	50018.8	61593.9	64001.4	64187	50528.3	49858.1	45394.6	130062	131530	90648.1	48912.3	50461.8	52069.9	56644.2	61329.1	55064.2	90218.8	96069.4	89776.3
ENSG00000232952	7.56546	3.37365	4.64846	4.67382	5.35075	4.04704	5.58597	4.45549	8.29575	2.78933	11.0824	0.897194	4.68255	4.75265	4.96163	4.6788	2.23848	7.96115	1.0328	12.2718	3.80551	9.8624	5.9302	6.34953	6.08411	1.33695	1.26565
ENSG00000158473	12.6091	5.06047	7.43753	18.6953	8.02612	8.09408	19.1519	27.8468	23.3789	19.5253	22.9563	19.7383	64.3851	66.5371	51.0339	5.4586	6.71544	12.7378	14.4592	14.3171	10.4652	50.4078	84.0111	75.1361	18.2523	21.3912	22.7817
ENSG00000143198	1889.68	1998.04	2368.85	3424.74	3305.43	2696.68	3369.94	3551.02	3422.37	3074.77	2430.2	2514.83	3515.43	3362.97	3045.73	2420.5	2777.96	2720.33	2936.24	2637.42	3001.6	4212.34	4194.62	4237.25	3209.98	3673.95	3962.75
ENSG00000143318	21.0152	16.0248	24.172	25.706	41.4683	33.7254	36.7078	51.2381	27.1497	5.57866	13.4571	5.38316	10.5357	14.2579	8.50564	16.3758	14.5501	3.98058	137.362	117.605	96.0892	46.0246	41.5114	34.9224	19.4692	22.7282	26.5786
ENSG00000232188	1.68121	5.06047	0.929691	1.16846	0	0	0	4.45549	0.754159	0	0	1.79439	0	0.95053	0	0	0	0	16.5248	15.3398	17.1248	2.19165	1.97673	2.11651	0	0	1.26565
ENSG00000143621	27837.5	29500.9	30208.5	24414.9	23582.1	22384.2	29250.5	30358.6	26309.6	21889.7	18770.3	18946.9	29315.1	27861.9	25843.7	25402.7	24915.4	21396.4	22544.9	22437	23811.1	23482.4	22444.8	23075.2	16891.9	16733.3	17459.6
ENSG00000143155	4659.48	4932.27	4395.58	5644.81	4992.25	6132.62	7768.49	7658.98	7682.62	6040.75	6572.63	5537.48	6144.68	6214.56	6039.01	7193.65	7252.68	8991.32	6400.25	8139.3	6588.29	4925.72	5349.04	5485.99	6261.77	6728.88	7037.01
ENSG00000241666	14.2903	5.90388	5.57815	11.6846	5.35075	8.09408	4.78797	1.11387	7.54159	0	2.37479	7.17755	5.85319	3.80212	12.0497	5.4586	5.5962	4.77669	21.6888	11.2492	20.9303	12.054	14.8255	9.52429	4.86729	5.34781	3.79695
ENSG00000143156	1333.2	1498.74	1266.24	1726.98	1507.57	1798.24	2121.87	2164.25	1983.44	1629.9	1641.77	1618.54	2278.06	2155.8	2188.79	1970.55	1850.11	2273.7	1822.89	1897.02	1729.61	1529.77	1616.97	1685.8	1327.55	1248.71	1149.21
ENSG00000213064	6888.77	5982.32	4878.09	4691.35	4953.46	6061.12	7744.55	7867.28	8157.74	5175.13	5763.61	5839.83	5073.55	5129.06	5788.09	5377.5	5539.12	6359.37	7438.21	8879.7	7426.46	8595.63	8480.18	8315.77	5205.57	5373.21	4736.06
ENSG00000143179	5363.07	5796.77	5677.63	6778.21	6605.5	6576.44	7116.52	7347.1	6518.19	7752.47	6646.24	7023.23	8529.27	8293.37	7676.34	9370.07	9580.7	8004.94	6289.74	6486.69	6628.25	4089.61	3866.49	3966.34	6563.54	6539.04	6667.44
ENSG00000260360	11.7685	5.90388	8.36722	11.6846	1.33769	9.4431	8.77795	16.7081	6.78743	7.43821	6.33277	5.38316	3.51192	6.65371	11.3409	10.1374	4.47696	10.3495	9.29518	8.18123	1.90276	21.9165	8.89529	4.23302	6.08411	5.34781	8.85955
ENSG00000143315	2255.35	1981.17	1975.59	1569.24	1581.15	1683.57	1989.4	1901.38	2059.61	1123.17	1144.65	1306.31	1588.56	1587.38	1712.47	1145.53	1151.7	1207.71	1852.84	2041.22	2034.05	1953.85	2083.48	2120.74	1555.1	1426.53	1234.01
ENSG00000116199	7895.82	7949.16	6862.05	7404.51	7504.43	8578.38	8904.83	8679.29	8443.56	8124.38	8485.91	8849.02	7267.32	7072.89	7180.89	7740.29	7874.98	9183.98	8654.84	9698.84	8066.73	10368.7	10809.8	10760.3	8498.29	9099.3	8498.84
ENSG00000116260	2089.75	2303.36	2809.53	4838.58	4594.96	4585.3	3456.92	3528.75	3259.47	3983.16	3435.53	3994.31	6447.88	6210.76	5496.06	6169.77	6433.4	6287.72	2345.48	2444.14	2928.34	3477.05	3406.9	3420.28	5057.11	5021.6	5163.85
ENSG00000272931	35.3055	40.4838	51.133	85.2973	54.8452	36.4234	46.2837	49.0104	52.7911	72.5225	43.5378	52.9344	105.357	83.6466	99.9413	98.2547	100.732	126.582	47.5087	54.2006	58.9854	26.2997	27.6742	29.6311	98.5626	143.054	111.377
ENSG00000143190	5341.21	4804.07	4040.44	4089.6	4590.94	5660.46	5439.14	5706.37	5508.38	5923.6	6827.52	6610.52	5409.52	5432.28	5952.53	5978.72	5991.3	7048.01	5618.42	6633.95	5339.13	3861.68	3982.13	3786.44	4208.99	4449.38	4145
ENSG00000287697	12.6091	16.0248	13.9454	9.34765	10.7015	9.4431	15.1619	15.5942	19.6081	13.0169	22.9563	14.3551	5.85319	22.8127	12.7585	7.79799	5.5962	7.16504	15.492	7.15857	19.9789	5.47911	15.8139	15.8738	14.6019	24.0652	27.8443
ENSG00000075945	1661.88	1879.97	1819.41	2655.9	2243.3	2985.37	3989.18	3967.61	3699.15	2718.66	2943.16	2722.09	3476.8	3458.03	3334.92	4164.91	4174.77	4197.12	3246.08	3407.48	3144.3	3565.81	3939.63	4006.55	2810.86	2989.43	3119.83
ENSG00000162779	21.0152	16.8682	17.6641	16.3584	4.01306	10.7921	15.1619	23.3913	19.6081	8.36798	15.0403	18.8411	12.877	20.9117	25.5169	31.9718	8.95393	20.699	16.5248	8.18123	19.0276	12.054	18.779	11.6408	9.73458	8.02172	6.32825
ENSG00000092607	10801.8	11243.5	12076.7	14522.7	13874.5	14017.6	12534.1	12258.2	11304.1	19070.6	18546.3	16626.8	15609.3	15691.3	13761.4	22824.7	22205.7	17873.6	11206.9	11620.4	10664.9	11505	11624.2	11427	19756.3	19348.4	18298.8
ENSG00000227741	41.1897	64.9427	67.8675	46.7382	44.1437	45.8665	37.5058	21.1636	28.658	28.8231	30.8723	17.0467	39.8017	37.0707	28.3521	38.2102	26.8618	16.7184	29.9511	16.3625	24.7358	38.3538	46.4532	41.2719	49.8897	30.7499	30.3756
ENSG00000269887	10.9279	3.37365	3.71877	22.2007	10.7015	16.1882	8.77795	7.7971	10.5582	22.3146	34.8302	25.1214	32.7779	29.4664	19.8465	36.6506	48.1274	58.9125	8.26238	14.3171	9.51378	19.7248	10.872	10.5825	41.372	22.7282	31.6412
ENSG00000236364	5.04364	10.9644	8.36722	7.01074	10.7015	10.7921	4.78797	7.7971	9.04991	3.7191	6.33277	7.17755	21.0715	7.60424	8.50564	3.899	11.1924	11.1456	6.19679	4.09061	5.70827	9.8624	9.88366	9.52429	4.86729	8.02172	11.3908
ENSG00000117091	1.68121	0.843412	3.71877	4.67382	4.01306	4.04704	4.78797	3.34162	3.01664	1.85955	0.791597	8.07474	11.7064	1.90106	2.83521	0.779799	5.5962	2.38835	13.4264	6.13592	3.80551	0	0	0	1.21682	1.33695	1.26565
ENSG00000235378	9.24667	10.9644	10.2266	5.84228	2.67537	0	14.3639	22.2774	19.6081	1.85955	1.58319	0	0	0	1.41761	0	0	0	1.0328	5.11327	3.80551	5.47911	12.8488	11.6408	7.30093	0	0
ENSG00000143171	1986.35	2116.96	2049.97	1432.53	1512.92	1382.74	1709.31	1694.2	1531.7	1863.27	1553.9	1532.41	820.618	903.954	767.634	474.898	458.889	601.067	3281.2	3130.34	3291.77	5087.9	4831.13	4986.5	1406.65	1445.25	1545.36
ENSG00000272033	2.52182	0	2.78907	0	6.68844	1.34901	2.39399	1.11387	7.54159	0	11.0824	7.17755	3.51192	1.90106	3.54402	6.23839	6.71544	9.55338	4.13119	1.02265	4.75689	1.09582	9.88366	2.11651	8.51776	2.67391	5.0626
ENSG00000047410	18731.2	17707.4	16984.5	17792.1	18952.4	22752.5	19170.2	18353.3	19098.3	19210.1	22018.3	22451.4	17257.6	18696.9	20198.8	18871.9	18553.7	19678.4	21151.7	21896	21136.8	18744	19723.8	18559.7	17300.8	16901.8	16673.7
ENSG00000231992	1.68121	1.68682	0	1.16846	4.01306	0	1.59599	2.22774	1.50832	2.78933	3.16639	2.69158	7.02383	5.70318	7.79684	7.79799	6.71544	1.59223	1.0328	2.04531	0.951378	2.19165	0.988366	3.17476	8.51776	5.34781	1.26565
ENSG00000018625	713.675	650.271	697.269	877.511	1082.19	948.357	422.14	337.503	400.458	284.511	250.936	324.784	504.545	548.456	598.23	244.857	280.929	272.271	1419.06	1262.98	1453.71	978.57	1218.66	984.177	539.052	577.564	484.744
ENSG00000171806	563.206	613.16	601.51	775.855	714.325	781.079	874.603	908.92	865.774	763.346	751.225	743.774	855.737	797.495	777.558	914.705	905.466	1121.73	784.926	942.886	790.595	473.395	530.752	463.516	660.734	685.857	770.781
ENSG00000287919	4.20303	0.843412	0	5.84228	5.35075	1.34901	5.58597	6.68323	6.03327	5.57866	2.37479	1.79439	1.17064	4.75265	10.6321	1.5596	7.83469	3.18446	6.19679	9.20388	6.65965	9.8624	4.94183	7.40778	18.2523	14.7065	16.4534
ENSG00000162694	4155.12	4124.28	3638.81	4583.85	4384.94	5049.36	5735.19	5465.77	5651.67	4192.36	4622.92	5050.3	6011.23	5904.69	6210.54	4883.88	5020.91	6546.45	5264.17	6454.99	5094.63	4662.73	4808.4	4830.93	4452.35	4708.75	4281.69
ENSG00000183853	5252.95	5401.21	5134.69	3175.86	3580.99	3804.22	3933.32	4213.78	3794.93	3927.37	3726.04	4281.41	5329.92	5515.92	5662.63	4834.76	4734.39	4724.94	2963.1	2721.28	2733.31	7759.52	7663.79	7262.8	2645.37	2747.44	2541.42
ENSG00000143401	14286.9	13942.4	12306.3	9494.87	9113.66	11221.1	16402.8	15632.1	15725	10093.6	12093.2	11638.4	14128.4	15101.1	15417.9	13127.9	12392.2	16175.5	14180.3	19905.9	13405.9	7011.07	7354.43	7399.32	7013.76	6670.06	6397.86
ENSG00000215835	12.6091	14.338	16.7344	10.5161	6.68844	18.8862	15.9599	5.56936	19.6081	24.1742	8.70756	8.97194	11.7064	13.3074	14.8849	12.4768	13.4309	9.55338	9.29518	13.2945	14.2707	15.3415	7.90693	12.6991	7.30093	8.02172	10.1252
ENSG00000118197	697.703	759.914	749.331	1035.25	890.9	925.424	976.747	1037.01	999.26	1446.73	1323.55	1150.2	1336.87	1268.01	1098.65	1604.83	1602.75	1362.15	749.811	785.398	783.935	855.837	788.716	816.973	1101.22	1195.24	1265.65
ENSG00000135842	6.72485	8.43412	13.0157	15.1899	25.4161	18.8862	15.9599	15.5942	10.5582	5.57866	3.95798	9.86913	2.34128	3.80212	1.41761	1.5596	0	5.57281	16.5248	30.6796	5.70827	12.054	7.90693	10.5825	36.5047	42.7825	27.8443
ENSG00000121454	474.943	474.841	431.377	660.178	774.521	833.691	331.966	394.311	334.847	1351.89	1222.23	1338.61	675.459	692.936	559.955	2365.91	2580.97	2192.5	250.97	281.23	258.775	242.177	297.498	228.583	635.181	723.292	734.077
ENSG00000126070	3387.64	2853.26	2935.04	2478.3	2708.82	3292.94	3711.48	3629	3802.47	2713.09	3574.85	3290.01	2443.12	2504.65	3079.75	3009.25	3229.01	3462.3	3799.66	4398.43	3660.9	3896.75	4205.5	3907.08	2914.29	2992.1	2847.71
ENSG00000058085	44.5522	31.2062	19.5235	24.5376	49.4944	39.1214	71.0216	54.5797	79.1867	26.0337	24.5395	26.9158	17.5596	19.9611	29.061	28.0728	19.0271	18.3106	61.9679	37.8382	42.812	151.224	165.057	129.107	24.3364	26.7391	26.5786
ENSG00000260088	5.04364	5.06047	0.929691	3.50537	5.35075	1.34901	3.19198	1.11387	1.50832	13.9466	6.33277	2.69158	3.51192	13.3074	2.83521	3.1192	6.71544	3.98058	7.22958	3.06796	0	1.09582	1.97673	1.05825	3.65047	4.01086	5.0626
ENSG00000287978	30.2618	26.1458	29.7501	46.7382	33.4422	21.5842	29.5258	20.0497	26.3956	17.6657	29.2891	33.1962	17.5596	32.318	23.3905	21.8344	11.1924	20.699	9.29518	9.20388	21.8817	44.9287	52.3834	35.9807	27.9869	17.3804	31.6412
ENSG00000116815	805.301	768.348	670.308	791.045	727.702	818.852	869.017	815.354	920.828	582.04	532.744	594.839	600.538	667.272	718.018	788.377	972.62	837.513	736.385	904.026	913.323	670.643	627.612	730.196	619.362	580.238	504.994
ENSG00000233057	1.68121	3.37365	0.929691	1.16846	1.33769	2.69803	5.58597	3.34162	8.29575	0	0.791597	0.897194	2.34128	0.95053	0	2.3394	1.11924	0.796115	5.16399	4.09061	0.951378	13.1499	7.90693	7.40778	1.21682	1.33695	1.26565
ENSG00000116741	405.172	487.492	491.807	666.02	539.088	570.633	745.328	703.967	662.151	528.113	501.872	455.774	643.851	589.329	567.752	599.666	679.379	632.115	484.382	446.9	460.467	1279.92	1406.44	1414.89	476.994	508.042	622.7
ENSG00000143167	1.68121	5.06047	7.43753	0	5.35075	0	7.18196	3.34162	7.54159	0	0.791597	0	3.51192	1.90106	4.96163	0.779799	5.5962	0	11.3608	10.2265	7.61102	3.28747	4.94183	5.29127	1.21682	0	1.26565
ENSG00000143184	5.88425	10.9644	10.2266	12.853	10.7015	6.74507	9.57595	13.3665	15.0832	0	0.791597	2.69158	1.17064	0.95053	4.96163	0.779799	0	3.98058	11.3608	16.3625	16.1734	0	0.988366	3.17476	6.08411	0	5.0626
ENSG00000231966	4.20303	9.27753	4.64846	8.17919	1.33769	1.34901	7.97996	10.0248	15.0832	11.1573	9.49916	4.48597	3.51192	7.60424	2.12641	13.2566	10.0732	5.57281	6.19679	9.20388	2.85413	8.76658	3.95346	10.5825	2.43364	0	2.5313
ENSG00000177807	372.389	456.286	480.65	229.017	231.42	167.278	214.661	233.913	213.427	225.936	243.812	231.476	196.667	172.046	191.377	120.089	116.401	121.009	164.215	186.123	162.686	198.344	242.15	268.797	189.824	208.565	212.629
ENSG00000185495	253.863	177.117	186.868	162.415	164.536	242.823	221.045	237.255	307.697	213.848	226.397	247.625	236.469	277.555	232.488	284.627	304.434	321.631	380.07	359.974	369.135	321.076	395.346	400.02	368.697	319.532	289.834
ENSG00000143228	5938.05	5974.73	5438.69	4109.46	3682.65	4556.97	5914.74	5783.22	5583.79	6192.31	7198.78	5980.69	7816.35	7431.24	7100.8	8095.1	7686.95	9720.57	5082.4	5765.72	5241.14	2260.68	2285.1	2357.79	3366.95	3513.51	3928.58
ENSG00000174514	1.68121	2.53024	1.85938	0	1.33769	0	2.39399	0	1.50832	4.64888	0	1.79439	11.7064	4.75265	3.54402	15.596	3.35772	8.75727	6.19679	2.04531	0	2.19165	0	5.29127	7.30093	1.33695	11.3908
ENSG00000143178	82.3794	65.7861	68.7972	72.4443	61.5336	89.0349	131.669	190.472	151.586	99.486	118.739	109.458	92.4805	82.6961	104.194	72.5213	67.1544	66.8737	63.0007	74.6537	89.4295	79.9951	80.0576	75.1361	60.8411	69.5216	62.0168
ENSG00000224837	15.1309	18.5551	11.1563	23.3691	14.7146	16.1882	19.1519	15.5942	20.3623	11.1573	11.0824	15.2523	12.877	20.9117	24.8081	18.7152	25.7425	20.699	21.6888	26.589	19.0276	18.629	17.7906	14.8156	14.6019	22.7282	24.0473
ENSG00000116833	0	0	0	0	0	0	54.2637	46.7826	40.7246	4.64888	1.58319	5.38316	1.17064	0	2.83521	7.79799	7.83469	4.77669	4.13119	8.18123	2.85413	0	0	0	0	2.67391	0
ENSG00000272205	6.72485	6.7473	6.50784	5.84228	14.7146	10.7921	5.58597	12.2526	7.54159	46.4888	51.4538	35.8878	16.3889	18.0601	17.7201	10.9172	1.11924	18.3106	9.29518	5.11327	5.70827	2.19165	1.97673	2.11651	9.73458	9.35867	18.9847
ENSG00000227740	3.36243	5.90388	4.64846	0	0	5.39606	7.97996	17.822	6.03327	1.85955	4.74958	2.69158	2.34128	0.95053	5.67043	0	1.11924	2.38835	0	1.02265	5.70827	0	9.88366	5.29127	2.43364	4.01086	1.26565
ENSG00000000457	680.891	770.879	726.089	994.356	920.329	959.149	1066.92	1033.67	1017.36	1201.27	1078.95	1003.06	1175.32	1051.29	985.946	1306.16	1208.78	1161.53	1097.86	1153.55	1057.93	1027.88	893.483	954.546	776.333	725.965	758.124
ENSG00000143507	1240.74	1367.17	1310.86	1025.9	975.174	930.82	1108.42	1130.58	1040.74	1139.91	1238.85	910.652	635.657	743.314	753.458	506.87	552.905	553.3	1444.88	1373.42	1255.82	1889.2	1877.9	2001.16	1326.34	1423.85	1514.98
ENSG00000215833	0	2.53024	0	0	0	2.69803	0	0	3.77079	2.78933	7.12437	7.17755	1.17064	2.85159	3.54402	10.9172	2.23848	2.38835	1.0328	4.09061	2.85413	1.09582	9.88366	0	4.86729	8.02172	1.26565
ENSG00000276110	4.20303	2.53024	0.929691	1.16846	2.67537	0	11.1719	10.0248	1.50832	7.43821	3.16639	0.897194	1.17064	4.75265	7.79684	5.4586	0	11.9417	2.0656	6.13592	3.80551	0	1.97673	4.23302	0	1.33695	0
ENSG00000157064	16.8121	0.843412	5.57815	4.67382	10.7015	1.34901	45.4857	32.3023	44.4954	0	3.16639	4.48597	1.17064	2.85159	10.6321	3.1192	3.35772	1.59223	9.29518	7.15857	7.61102	67.941	89.9413	74.0778	4.86729	4.01086	2.5313
ENSG00000226015	17.6527	13.4946	24.172	15.1899	10.7015	12.1411	23.1419	18.9358	12.8207	18.5955	10.2908	9.86913	12.877	17.1095	11.3409	15.596	7.83469	11.9417	14.4592	19.4304	24.7358	10.9582	11.8604	13.7573	12.1682	10.6956	11.3908
ENSG00000059588	1593.79	1216.2	1283.9	1377.61	1642.68	1709.2	1351.01	1290.98	1750.4	2026.91	2506.19	2619.81	2055.64	2323.1	2634.62	2062.57	2154.54	2835.76	2049.07	1951.22	2201.49	1195.54	1355.05	1328.11	1861.74	1704.62	1951.63
ENSG00000143162	2306.62	2442.52	2494.36	3664.28	3519.46	3680.11	3872.67	3696.94	3903.53	2763.29	2567.94	3152.74	4065.63	4286.89	4356.31	4396.51	4491.51	4451.88	3645.78	4190.83	3789.34	3513.21	3614.45	3779.03	5284.66	5373.21	4882.88
ENSG00000275131	505.205	441.948	470.424	449.856	441.437	450.571	916.099	817.582	988.702	631.318	840.676	633.419	295.001	289.912	304.077	321.277	354.799	467.32	1282.73	1044.13	1050.32	2558.75	2660.68	2722.89	456.308	407.771	402.477
ENSG00000143653	2457.93	2593.49	2464.61	2116.07	2148.33	2174.61	2837.67	2933.94	2650.11	1639.2	1401.92	1547.66	2017.01	1972.35	2037.1	1710.1	1753.85	1607.36	2410.55	2338.81	2563.01	3948.25	3805.21	3934.59	1933.53	1969.33	1999.73
ENSG00000135837	7957.18	6703.44	6026.26	3478.49	4577.57	6850.29	7525.9	7607.75	7513.68	5959.86	7091.91	6861.74	4619.34	4696.57	5601.68	6548.75	6347.21	6521.77	7910.2	8618.92	8106.69	11193.8	12084.7	9870.34	4353.79	4577.73	3983
ENSG00000158711	5344.58	4778.77	4096.22	3207.41	3431.17	4910.41	4724.93	4533.46	4972.17	4166.33	5449.35	5150.79	4062.12	4243.17	4899.25	5188.78	5194.4	6216.86	6401.28	7956.24	6172.54	5286.25	5651.48	5244.71	4816.18	5132.56	4394.33
ENSG00000234975	9.24667	10.1209	12.086	11.6846	12.0392	20.2352	11.9699	15.5942	11.3124	15.8062	13.4571	17.9439	12.877	18.0601	23.3905	16.3758	12.3116	11.9417	6.19679	15.3398	6.65965	24.1081	25.6975	21.1651	8.51776	10.6956	24.0473
ENSG00000162851	1622.37	1691.04	1674.37	1382.28	1331	1211.41	1865.71	2006.08	1851.46	1147.34	991.079	973.455	1331.02	1332.64	1384.29	1283.55	1294.96	1148	1928.23	2079.05	1870.41	1643.73	1497.37	1597.96	1199.79	1231.33	1184.65
ENSG00000271427	3.36243	1.68682	2.78907	2.33691	5.35075	4.04704	5.58597	4.45549	8.29575	5.57866	14.2487	11.6635	5.85319	8.55477	9.21445	7.01819	6.71544	15.1262	3.09839	6.13592	6.65965	0	3.95346	6.34953	1.21682	4.01086	5.0626
ENSG00000143353	793.533	784.373	710.284	816.751	686.234	756.797	817.945	818.696	941.19	873.989	953.874	892.708	861.59	726.205	821.503	1055.07	1134.91	1137.65	1068.95	1229.23	1079.81	696.943	746.216	725.963	849.342	957.258	891.017
ENSG00000197965	5057.93	5224.09	4910.63	6883.37	6594.8	7165.96	6736.68	6556.25	6447.3	8551.15	7994.33	7962.6	10483.1	10260	9625.55	10530.4	10414.5	10447.4	5887.98	6224.89	5966.09	4651.77	4496.08	4842.57	6997.94	7168.74	7540.74
ENSG00000143493	4384.6	4535.87	4564.78	6500.12	6415.55	7022.97	4451.22	4535.69	4144.86	4811.59	4092.55	5006.34	6759.27	6714.54	6383.49	12440.1	12490.7	7903.03	5692.78	6384.42	6736.71	4043.59	3989.04	3982.21	9946.3	9753.07	8452.01
ENSG00000179397	39.5085	21.9287	23.2423	16.3584	28.0914	39.1214	67.8296	40.0994	73.1534	22.3146	21.3731	35.8878	18.7302	28.5159	55.2867	27.293	27.981	28.6601	38.2135	36.8155	58.0341	35.0663	21.744	31.7476	15.8187	10.6956	1.26565
ENSG00000117592	21786.8	23466.3	23332.5	27372.3	27009.2	26764.4	27344.1	28283.4	25649.7	18996.3	16076.5	18180.7	24658.3	23129.2	21511.5	20130.5	20848.1	18399.8	27168.8	27566.6	25368.5	78318.4	76527.2	78125.7	29034.6	30024	30538.9
ENSG00000186197	12.6091	13.4946	12.086	38.5591	40.1306	37.7724	64.6376	74.6294	61.841	79.031	112.407	89.7194	191.985	179.65	165.151	131.786	130.951	93.9416	35.1151	37.8382	32.3469	24.1081	23.7208	21.1651	1.21682	2.67391	1.26565
ENSG00000162670	2.52182	1.68682	5.57815	8.17919	4.01306	2.69803	9.57595	14.4803	9.80406	0	0	1.79439	3.51192	3.80212	5.67043	21.8344	21.2656	15.1262	6.19679	3.06796	8.5624	6.57494	11.8604	6.34953	2.43364	12.0326	5.0626
ENSG00000162761	3.36243	5.90388	12.086	18.6953	4.01306	8.09408	6.38396	15.5942	3.01664	4.64888	11.8739	5.38316	1.17064	0.95053	2.83521	0	3.35772	3.18446	5.16399	8.18123	2.85413	3.28747	3.95346	3.17476	10.9514	4.01086	7.5939
ENSG00000143199	12.6091	7.59071	11.1563	10.5161	13.3769	5.39606	7.97996	21.1636	16.5915	7.43821	6.33277	9.86913	4.68255	10.4558	6.37923	8.57779	5.5962	3.98058	14.4592	17.3851	15.222	2.19165	8.89529	6.34953	2.43364	4.01086	5.0626
ENSG00000179930	30.2618	27.8326	18.5938	7.01074	22.7407	18.8862	19.1519	14.4803	15.8373	7.43821	17.4151	11.6635	22.2421	26.6148	38.2754	26.5132	21.2656	18.3106	11.3608	18.4078	19.9789	29.5872	28.6626	17.9903	32.8542	49.4673	40.5008
ENSG00000092978	1855.22	1924.67	1849.16	1819.29	1915.57	1977.65	2250.35	2057.32	2018.88	2410.91	2583.77	2399.99	2354.15	2387.73	2300.78	2422.84	2370.55	2599.32	2286.61	2661.97	2115.86	1821.26	2005.39	2111.22	1922.58	2018.8	1937.71
ENSG00000143499	2181.37	2138.89	2089.95	2042.46	2031.95	1844.1	2352.49	2370.32	2291.13	2145.92	1801.67	2087.77	2755.68	2677.64	2720.39	3095.8	3071.2	2307.14	1815.66	1792.71	1749.58	2280.41	2292.02	2332.39	2593.05	2588.34	2693.3
ENSG00000278467	21.8558	6.7473	12.086	5.84228	0	29.6783	17.5559	10.0248	18.0998	32.5422	30.0807	10.7663	12.877	19.0106	20.5553	10.9172	15.6694	20.699	30.9839	18.4078	30.4441	13.1499	24.7091	9.52429	9.73458	2.67391	10.1252
ENSG00000188404	0.840607	0	0	1.16846	1.33769	2.69803	12.7679	11.1387	9.04991	0	1.58319	3.58878	14.0477	14.2579	9.92325	3.899	0	1.59223	5.16399	4.09061	1.90276	10.9582	9.88366	7.40778	0	0	0
ENSG00000203697	10.0873	12.6512	8.36722	11.6846	18.7276	14.8392	7.18196	14.4803	6.78743	32.5422	15.0403	20.6355	22.2421	25.6643	15.5937	21.0546	27.981	44.5824	13.4264	18.4078	16.1734	7.67076	3.95346	9.52429	32.8542	28.076	34.1725
ENSG00000116574	343.808	342.425	361.65	311.978	330.409	397.959	537.849	500.129	503.024	576.461	621.403	575.998	490.498	471.463	408.271	623.06	548.428	652.018	436.873	446.9	450.002	349.567	333.079	339.7	766.598	713.933	788.5
ENSG00000186283	2444.48	2585.9	2660.78	2908.29	3047.25	2575.27	2628.6	2946.19	2624.47	2489.94	1913.29	2256.44	3096.34	2848.74	2710.47	2908.65	3126.04	2764.11	2471.48	2378.69	2518.3	3158.16	3177.6	3225.56	2450.68	2548.23	2608.5
ENSG00000121481	2331.84	2431.56	2146.66	2541.39	2327.58	2532.1	3139.31	3078.74	2973.65	2496.45	2268.72	2183.77	2780.27	2817.37	2597.06	2740.99	2887.64	2374.02	2535.52	3150.79	2499.27	2322.05	2384.93	2442.45	1985.85	2032.17	2099.71
ENSG00000117139	9017.19	9483.32	9799.88	11017.4	11696.7	13235.2	13661.7	13475.6	12929.3	12325.1	13375.6	12633.4	14876.5	14850.1	15605.7	16923.2	16233.5	14867.4	12270.7	12931.5	13041.5	12266.6	12922.9	12591.1	11047.5	10507.1	9994.83
ENSG00000143248	47.9146	48.0745	46.4846	35.0537	53.5075	58.0076	91.7695	82.4265	113.878	59.5057	87.8672	61.0092	99.5043	90.3003	100.65	116.19	105.209	114.641	73.3286	103.288	78.9644	70.1326	78.0809	71.9613	47.4561	65.5107	43.0321
ENSG00000224810	29.4212	33.7365	19.5235	14.0215	32.1045	14.8392	8.77795	17.822	17.3457	8.36798	5.54118	8.97194	12.877	22.8127	29.061	11.697	14.5501	12.7378	13.4264	25.5663	10.4652	7.67076	12.8488	12.6991	32.8542	18.7173	18.9847
ENSG00000162814	99.1916	108.8	119.93	114.509	123.067	121.411	167.579	169.309	170.44	150.624	163.86	186.616	241.152	256.643	272.181	206.647	218.252	275.456	144.592	174.874	202.644	113.966	106.744	132.282	55.9738	48.1303	51.8916
ENSG00000237283	63.8861	53.135	58.5706	35.0537	20.0653	39.1214	57.4557	76.8572	61.0869	63.2248	48.2874	58.3176	66.7264	39.9223	63.0835	17.1556	24.6233	21.4951	45.4431	35.7929	39.9579	62.4619	79.0693	74.0778	58.4075	37.4347	55.6886
ENSG00000116132	265.632	279.169	309.587	352.874	333.084	404.704	567.375	571.416	512.828	264.986	302.39	288.896	122.917	116.915	131.837	410.954	392.854	306.504	1633.89	1798.85	1671.57	87.6658	113.662	91.0099	172.789	161.771	134.159
ENSG00000238042	1.68121	2.53024	4.64846	3.50537	0	0	3.19198	5.56936	5.27911	0	0	0	0	0	0	0	0	0	0	1.02265	0	5.47911	9.88366	4.23302	1.21682	0	0
ENSG00000116679	5639.63	5654.23	4756.3	6446.37	5737.34	5416.29	6154.14	5894.61	6574.76	8762.21	9103.36	8506.29	9470.47	9343.71	8706.24	6684.44	6591.21	8959.48	6138.95	6149.21	5557	4927.91	4854.85	5156.88	6820.29	7196.82	7915.37
ENSG00000229983	2.52182	0	2.78907	17.5268	10.7015	4.04704	4.78797	2.22774	5.27911	11.1573	15.0403	4.48597	8.19447	7.60424	2.12641	7.79799	3.35772	9.55338	2.0656	5.11327	1.90276	3.28747	1.97673	1.05825	2.43364	8.02172	5.0626
ENSG00000143476	5031.87	5313.5	4971.99	5658.83	5740.02	6388.93	5073.66	5078.14	4811.53	8844.96	8825.51	8043.34	8604.19	8073.8	7226.96	7851.02	7213.51	9066.95	5671.09	6619.63	6019.37	2759.28	2811.9	2719.71	6810.55	7318.48	7331.91
ENSG00000121486	2576.46	2683.74	2541.78	2390.66	2290.12	2778.97	2986.1	2821.44	2953.29	3236.55	3754.54	3178.76	3268.42	3085.42	3269	3113.74	3045.45	4006.85	3111.82	3773.59	3121.47	2924.75	2950.27	3040.37	2588.18	2767.49	2684.44
ENSG00000214837	42.8709	42.1706	39.047	36.2221	30.7668	28.3293	47.8797	33.4162	54.2994	47.4186	71.2437	53.8316	32.7779	43.7244	57.4131	30.4122	61.5582	35.8252	48.5415	32.7249	59.9368	30.683	38.5463	53.971	29.2037	37.4347	40.5008
ENSG00000057252	3828.12	3684.02	3134.92	3164.18	3171.66	4125.29	4509.47	4406.48	4389.96	2912.99	3012.02	3145.56	3964.95	3751.74	4070.66	3588.64	3520.01	3864.34	3516.68	4036.41	3201.39	3582.24	3565.04	3769.5	2410.52	2387.8	2111.1
ENSG00000272906	54.6394	57.352	61.3596	45.5698	74.9105	36.4234	38.3038	52.352	46.0037	108.784	100.533	69.0839	40.9724	33.2685	39.693	47.5678	34.6965	56.5242	40.2791	36.8155	27.59	74.5159	69.1856	71.9613	65.7084	82.8911	75.939
ENSG00000123685	181.571	147.597	176.641	290.946	319.707	298.132	151.619	172.65	148.569	217.568	134.571	165.084	190.814	234.781	213.35	216.004	209.298	136.932	134.264	128.854	125.582	89.8575	90.9297	83.6021	176.439	155.087	167.066
ENSG00000162852	2136.82	2075.64	2121.56	1800.59	1953.02	2266.34	2208.05	2123.04	2076.2	2077.12	2082.69	1904.74	1861.32	1863.99	1835.09	2356.55	2332.5	1889.98	2174.04	2435.96	2120.62	2285.89	2453.12	2275.25	2851.01	2833	2645.21
ENSG00000273004	64.7267	95.3055	108.774	92.308	62.8713	126.807	68.6276	95.793	59.5785	73.4523	84.7008	95.9997	77.2622	78.894	77.9684	79.5395	90.6585	85.1843	78.4926	74.6537	85.624	44.9287	71.1623	62.437	82.7439	80.2172	92.3924
ENSG00000143842	2419.27	2692.17	2696.11	2643.05	2991.07	2978.62	3074.68	2961.79	2962.34	3429.01	3293.04	3107.88	3274.28	3181.42	2906.8	2248.16	2034.78	2766.5	1640.08	1462.39	1393.77	1613.05	1598.19	1581.03	2782.87	2947.98	2997.06
ENSG00000116962	20273.8	21615.8	21964.9	9861.77	11361	12188.3	14715	14843.5	13547	12625.4	10819.5	13631.1	16568	15524.1	15595.8	10507.8	10357.5	10486.4	14732.9	15033	13607.6	12294	12891.3	12098	7633.13	8204.88	8106.48
ENSG00000232679	5.04364	1.68682	4.64846	4.67382	0	2.69803	11.1719	11.1387	3.77079	0	0.791597	0.897194	0	0.95053	3.54402	1.5596	1.11924	0	5.16399	8.18123	7.61102	3.28747	9.88366	12.6991	7.30093	0	2.5313
ENSG00000159388	10104.1	11418.1	12319.3	13662.8	13574.9	14317.1	8118.01	7953.05	7779.9	9227.1	9261.68	8739.56	8954.22	8705.9	7949.94	8028.03	7823.49	8680.84	13974.8	14490	14096.6	10918.8	10708.9	10882	8628.49	8690.19	8252.03
ENSG00000220749	805.301	1078.72	1063.57	1229.22	845.418	868.765	1019.04	1001.37	938.928	722.436	861.257	710.577	980.995	1027.52	894.51	1150.2	1122.6	1093.86	1147.44	1252.75	1284.36	935.833	961.68	1158.79	1737.62	1600.33	1930.12
ENSG00000181450	772.517	832.448	707.495	642.651	666.168	938.914	896.947	867.706	949.486	887.936	1290.3	1191.47	1072.31	1148.24	1099.35	1060.53	952.474	1446.54	1114.39	1403.08	1274.85	807.621	828.251	800.041	1121.91	1201.92	1069.47
ENSG00000223519	34.4649	18.5551	17.6641	21.0322	29.4291	51.2625	9.57595	10.0248	12.8207	36.2613	34.8302	29.6074	38.6311	32.318	47.4898	36.6506	43.6504	42.9902	42.3447	58.2912	43.7634	15.3415	8.89529	2.11651	58.4075	28.076	44.2977
ENSG00000120333	1991.4	2082.38	2062.06	2202.54	2104.18	2148.98	2282.27	2253.36	2198.37	2481.57	2088.23	2049.19	2013.5	1977.1	1988.19	1838.77	1975.46	1798.42	2255.63	2065.76	2230.03	2230	2148.71	2173.66	2290.06	2298.22	2357.9
ENSG00000286285	36.1461	22.7721	32.5392	23.3691	18.7276	33.7254	72.6176	54.5797	79.9408	0	2.37479	6.28036	19.9009	17.1095	20.5553	3.899	10.0732	3.98058	38.2135	62.3819	28.5413	293.68	239.185	261.389	12.1682	5.34781	2.5313
ENSG00000225300	7.56546	0.843412	6.50784	0	0	0	0.797996	3.34162	0	1.85955	7.12437	1.79439	5.85319	2.85159	3.54402	3.1192	11.1924	4.77669	5.16399	1.02265	1.90276	1.09582	1.97673	0	2.43364	1.33695	0
ENSG00000231424	15.1309	18.5551	13.9454	9.34765	8.02612	13.4901	10.3739	11.1387	15.0832	8.36798	18.9983	18.8411	11.7064	9.5053	11.3409	9.35759	3.35772	7.16504	14.4592	21.4757	26.6386	29.5872	32.6161	29.6311	10.9514	9.35867	16.4534
ENSG00000121644	5252.11	5483.86	4628	4030.01	3880.63	4903.67	6015.29	5822.21	5828.14	4345.77	4508.93	4686.94	5341.62	5287.8	5631.45	5754.92	5661.12	6368.12	6279.41	7535.93	5852.88	6572.74	6583.51	6754.84	4937.86	5215.45	4710.75
ENSG00000174502	11.7685	10.9644	16.7344	24.5376	13.3769	10.7921	34.3138	37.8716	39.2163	68.8034	83.1176	43.9625	73.7502	62.735	79.386	322.837	316.745	185.495	17.5576	26.589	30.4441	10.9582	8.89529	17.9903	55.9738	48.1303	55.6886
ENSG00000158715	493.436	565.086	508.541	669.525	655.467	656.97	769.268	719.561	647.822	718.717	668.107	674.69	670.776	709.095	713.765	648.793	712.956	533.397	342.889	332.362	319.663	662.973	582.148	640.244	1117.04	1081.59	1171.99
ENSG00000143195	216.036	200.732	197.095	167.089	169.886	178.07	667.922	614.857	599.556	463.028	478.124	438.728	460.061	415.382	466.393	329.855	301.076	284.213	471.989	457.126	489.96	294.776	322.207	259.272	62.0579	72.1955	41.7664
ENSG00000162849	274.878	203.262	264.032	206.817	268.875	312.971	511.515	538	460.037	476.975	439.336	654.951	887.344	895.399	932.786	831.266	904.347	870.95	476.12	506.213	610.785	2410.81	2634	2003.28	526.884	586.922	486.009
ENSG00000273416	0.840607	1.68682	1.85938	2.33691	4.01306	2.69803	7.97996	10.0248	7.54159	0	4.74958	5.38316	0	0	4.25282	4.6788	3.35772	0.796115	3.09839	1.02265	4.75689	8.76658	3.95346	4.23302	14.6019	10.6956	7.5939
ENSG00000234142	0	0	0	2.33691	1.33769	0	0	0	0.754159	4.64888	14.2487	8.97194	1.17064	1.90106	1.41761	0	0	0	2.0656	3.06796	0	0	0	0	0	0	0
ENSG00000067533	2470.54	2487.22	2244.28	2173.33	2084.12	2298.72	2692.44	2794.7	2722.51	1645.7	1610.9	1842.84	1961.99	2075.96	2178.15	2249.72	2285.49	1841.41	2828.83	3362.48	2743.77	2696.82	2775.33	2793.79	2152.56	2322.29	2125.03
ENSG00000116209	7411.63	8007.35	7937.71	9251.84	8224.1	8693.05	10965.3	11237.9	10411.2	8673.88	7520.17	7435.94	8835.98	8391.28	7985.38	8605.87	8995.34	8551.87	7922.59	8746.75	8263.67	11196	11179.4	11750.9	10044.9	10821.3	10739
ENSG00000271811	8.40607	7.59071	5.57815	12.853	21.403	17.5372	27.1318	15.5942	33.183	18.5955	13.4571	22.4298	1.17064	10.4558	7.08804	12.4768	17.9079	16.7184	45.4431	35.7929	45.6661	2.19165	0	0	3.65047	8.02172	8.85955
ENSG00000143643	1842.61	1919.61	1932.83	1510.81	1570.45	1759.11	1473.9	1519.32	1392.93	1780.52	1830.17	1921.79	2124.71	2167.21	2062.62	2092.2	2077.31	2208.42	2178.17	2196.66	1951.28	2084.25	2176.38	2159.9	1792.38	1877.08	1974.41
ENSG00000287808	52.1176	64.9427	68.7972	52.5805	60.1959	58.0076	77.4056	62.3768	69.3826	34.4017	37.205	32.299	71.409	49.4276	48.9075	63.9435	80.5853	73.2426	87.7878	66.4725	95.1378	51.5037	57.3252	65.6118	85.1776	62.8368	74.6733
ENSG00000116161	8239.63	8536.17	7782.45	9178.22	8226.78	9221.86	9232.81	9413.33	8636.63	8359.62	7587.45	7904.28	9415.45	8987.26	9206.65	7443.96	7372.44	8044.74	8664.14	8991.17	8135.23	6833.55	6766.35	7280.79	8454.48	8374.67	8210.27
ENSG00000260698	18.4933	12.6512	7.43753	12.853	9.36381	2.69803	7.97996	5.56936	9.04991	2.78933	2.37479	10.7663	3.51192	10.4558	5.67043	6.23839	2.23848	0.796115	24.7871	19.4304	12.3679	20.8206	11.8604	13.7573	4.86729	4.01086	10.1252
ENSG00000277007	16.8121	5.90388	12.086	11.6846	10.7015	18.8862	7.18196	6.68323	13.5749	4.64888	20.5815	36.7849	12.877	9.5053	9.92325	5.4586	8.95393	11.9417	10.328	16.3625	17.1248	15.3415	4.94183	9.52429	4.86729	6.68476	3.79695
ENSG00000077157	2991.72	2822.9	2590.12	1895.24	2263.37	2565.82	2834.48	2868.22	2897.48	2280.74	2693.01	2477.15	1614.31	1653.92	1813.83	1565.06	1432.63	1847.78	3292.56	3353.28	3109.1	6954.09	7559.02	6671.24	2206.1	2109.71	2295.89
ENSG00000152104	5205.88	4726.48	3931.67	3702.84	4588.27	6090.8	5398.44	5904.64	5352.27	5297.86	6089.75	6015.68	5430.59	5468.4	5908.59	5588.82	5830.13	5877.72	4855.18	5157.24	4757.84	10436.6	10730.7	9467.15	5580.35	6002.92	5386.6
ENSG00000162909	10419.3	11304.3	10972.2	12579.6	12574.3	12802.1	11215	11090.8	10510	11305.1	10806.9	10485.5	12139.5	12146.8	11954	13346.3	13043.6	12414.6	12797.4	13287.3	12850.3	11016.3	10803.8	11170.9	21637.5	21442.1	21100.9
ENSG00000117650	3096.79	3307.02	3106.1	3612.87	3511.43	3705.74	3089.84	3131.09	2849.21	5322.97	5363.86	4206.94	5281.92	4847.7	4181.94	4494.76	4476.96	5579.97	2917.65	3433.05	3064.39	1576.89	1438.07	1503.78	2492.05	2911.88	3261.58
ENSG00000203724	56.3206	59.0388	85.5316	47.9067	46.8191	35.0744	45.4857	52.352	64.8577	21.3848	13.4571	17.0467	35.1192	43.7244	43.237	24.1738	34.6965	18.3106	52.6727	48.0647	59.9368	82.1867	87.9646	104.767	31.6374	49.4673	24.0473
ENSG00000158764	0.840607	2.53024	7.43753	2.33691	1.33769	2.69803	0	1.11387	0	0	1.58319	3.58878	1.17064	1.90106	0.708804	0.779799	0	0	32.0167	51.1327	46.6175	0	0.988366	0	1.21682	0	1.26565
ENSG00000260855	117.685	66.6295	70.6565	65.4335	54.8452	68.7997	118.901	126.981	153.848	46.4888	58.5781	68.1867	53.8494	48.477	71.5892	66.2829	47.0081	70.0581	150.788	109.424	155.075	191.769	171.976	170.379	40.1551	56.152	44.2977
ENSG00000236206	7.56546	1.68682	4.64846	4.67382	20.0653	10.7921	3.98998	7.7971	5.27911	6.50843	11.0824	4.48597	0	9.5053	4.25282	7.79799	7.83469	5.57281	4.13119	4.09061	3.80551	1.09582	0	6.34953	4.86729	1.33695	0
ENSG00000168118	3034.59	3167.86	3329.23	4518.42	4170.91	4287.17	4167.13	4200.41	4144.1	4239.78	3965.9	4074.16	4979.9	4765.01	4256.37	5025.81	5204.47	5075.23	4527.78	4926.12	4850.12	4624.37	4482.24	4718.76	5692.29	5625.9	5994.12
ENSG00000173726	17331.6	18723.7	18010.9	21178.3	19643.9	22461.1	24069.1	24148.7	23592.4	19226.8	21047.8	20317.9	22111	21488.6	19684.9	25532.2	26815.9	28890.2	25204.4	30248	26577.7	17979.2	18460.7	18241.1	33770.5	35780.9	37520.2
ENSG00000228110	1.68121	6.7473	13.9454	9.34765	8.02612	2.69803	8.77795	11.1387	5.27911	10.2275	6.33277	8.07474	5.85319	10.4558	3.54402	9.35759	8.95393	3.98058	3.09839	2.04531	4.75689	4.38329	4.94183	7.40778	15.8187	20.0543	13.9221
ENSG00000152382	1074.3	1126.8	1083.09	1208.18	1241.37	1307.19	1426.02	1389	1425.36	1650.35	1545.99	1562.91	1980.72	1672.93	1574.25	1532.31	1559.1	1605.76	1546.1	1806.01	1635.42	1091.44	1050.63	1153.5	1218.04	1318.24	1297.29
ENSG00000173409	1344.97	1352.83	1343.4	1129.9	1001.93	1033.34	1449.96	1458.06	1408.77	1525.76	1200.06	1188.78	1490.22	1483.78	1448.79	1495.66	1487.47	1667.86	1638.02	1709.88	1669.67	1306.22	1181.1	1234.98	1384.74	1373.05	1331.46
ENSG00000227953	107.598	96.149	118.071	111.003	117.716	91.733	132.467	122.526	194.573	71.5927	64.9109	93.3082	71.409	76.9929	80.0948	61.6041	90.6585	61.3009	163.182	132.945	160.783	188.481	185.813	193.661	76.6598	56.152	72.142
ENSG00000143514	6982.92	7355.4	7826.14	6731.48	7226.19	7616.53	8148.33	8338.45	7368.13	7530.26	7560.54	7170.37	6536.85	6663.21	6562.81	7644.37	7496.68	6212.88	7816.21	8093.28	7788.93	8581.39	8515.76	8290.37	10497.5	10037.8	9908.77
ENSG00000143469	1003.68	915.102	749.331	406.623	501.633	744.656	944.827	853.226	981.915	676.877	793.18	863.1	1133.18	1264.2	1465.81	1085.48	1084.54	1318.37	1269.31	1646.47	1326.22	1035.55	1131.68	1043.44	771.465	787.465	541.698
ENSG00000135829	40138.1	41964.8	37483.3	33975.2	34856.1	39148.4	42475.7	43052.3	39567.7	29088	25477.5	32098.9	36166.9	36182.9	36391.4	31868.1	31630.9	26663.5	38211.4	39463.2	36697.5	36774.7	36857.2	35626.1	33356.7	31201.8	28556.8
ENSG00000134717	7380.53	8079.89	7532.36	8742.39	8040.84	8721.38	8267.23	8244.88	8527.27	6418.24	5801.61	6330.6	8028.24	7679.33	7875.52	9448.83	10020.6	9894.12	10146.2	12550	10375.7	6886.15	7438.44	7482.92	8357.13	8517.73	8149.52
ENSG00000116668	456.449	490.022	480.65	583.06	515.01	678.554	592.911	523.52	542.24	480.694	635.652	597.531	606.391	534.198	631.544	593.427	532.759	736.406	536.022	638.136	606.979	559.965	609.822	542.885	581.641	582.911	597.387
ENSG00000143756	2387.32	2367.46	2135.5	1794.75	1835.31	2113.91	2867.2	2902.75	2971.39	2332.81	2517.28	2273.49	3065.9	3072.11	3288.14	2900.85	2936.89	3248.95	3275	4136.63	3167.14	2851.33	2969.05	3120.79	2108.75	2025.48	1837.72
ENSG00000143702	7218.29	6786.09	6760.72	5610.93	6264.39	8274.85	9575.15	9434.5	8847.04	9800.77	11197.9	10017.2	9369.79	9511	9595.08	8541.92	8170.46	9581.25	8892.39	9994.39	8589.04	9141.35	9398.37	8914.74	7613.66	7863.96	7711.6
ENSG00000287676	7.56546	10.1209	6.50784	0	6.68844	4.04704	12.7679	13.3665	12.8207	10.2275	14.2487	10.7663	12.877	12.3569	12.0497	10.1374	12.3116	15.9223	18.5904	9.20388	4.75689	12.054	5.9302	9.52429	4.86729	2.67391	2.5313
ENSG00000231057	5.04364	7.59071	7.43753	9.34765	2.67537	12.1411	13.5659	7.7971	17.3457	17.6657	25.3311	35.8878	40.9724	25.6643	26.2257	23.394	17.9079	33.4368	10.328	18.4078	22.8331	3.28747	7.90693	9.52429	9.73458	5.34781	7.5939
ENSG00000143207	2659.68	2724.22	2460.89	2779.76	2850.61	2799.2	2865.6	2838.15	2686.31	2783.75	2791.17	2757.97	3097.51	3081.62	2857.19	3212.77	3291.69	2990.21	2587.16	2847.07	2642.93	3196.51	3154.86	3318.69	3056.66	2958.68	3057.81
ENSG00000122176	44.5522	53.135	41.8361	137.878	140.457	130.854	24.7379	20.0497	26.3956	129.239	127.447	145.345	23.4128	44.6749	33.3138	99.0345	116.401	67.6698	59.9023	68.5178	72.3047	40.5454	53.3718	57.1458	36.5047	36.0977	20.2504
ENSG00000236230	5.04364	4.21706	2.78907	9.34765	0	1.34901	9.57595	10.0248	8.29575	0	0.791597	0.897194	1.17064	1.90106	0	0	0	0	1.0328	6.13592	3.80551	9.8624	4.94183	8.46604	0	2.67391	2.5313
ENSG00000026751	10.9279	16.0248	10.2266	29.2114	29.4291	24.2823	15.1619	27.8468	21.1164	3.7191	11.0824	8.97194	10.5357	22.8127	4.25282	24.9536	15.6694	31.0485	28.9183	39.8835	30.4441	6.57494	1.97673	3.17476	69.3589	64.1737	36.7038
ENSG00000116906	6864.39	7099	6940.15	7140.44	6481.1	6855.69	6378.38	6467.14	6123.77	7394.51	7067.37	6823.16	7847.96	7532	7292.17	6013.81	5792.07	6209.7	7495.01	7567.63	7300.87	6122.36	5955.89	6310.37	7759.67	7782.4	8024.22
ENSG00000092969	33.6243	36.2667	19.5235	9.34765	8.02612	18.8862	32.7178	57.9213	34.6913	7.43821	11.0824	7.17755	2.34128	7.60424	9.92325	9.35759	6.71544	4.77669	48.5415	46.0194	22.8331	32.8747	55.3485	34.9224	15.8187	12.0326	7.5939
ENSG00000157181	1763.59	1720.56	1649.27	1653.37	1566.43	1887.27	2172.14	2149.77	2275.3	1848.39	2127.81	1989.98	1853.12	1963.79	2261.79	1986.15	2263.1	2415.41	2268.02	2547.43	2425.06	1640.45	1627.84	1772.58	1463.84	1693.92	1637.75
ENSG00000227240	0	0	1.85938	0	0	0	0.797996	1.11387	2.26248	0	0	0	0	0	0.708804	1.5596	0	0	0	2.04531	0.951378	7.67076	9.88366	3.17476	2.43364	0	0
ENSG00000076258	237.892	242.059	242.649	253.555	326.396	210.446	280.894	290.721	282.055	258.478	251.728	298.766	264.564	283.258	236.74	232.38	235.041	268.291	301.577	368.155	335.836	327.651	364.707	386.263	248.232	259.369	277.177
ENSG00000230461	509.408	480.745	556.885	595.913	618.012	677.205	580.941	533.545	487.941	1174.31	1350.46	1069.46	1002.07	937.222	876.79	1374.79	1290.48	1267.42	664.089	695.404	703.068	540.241	593.02	494.205	1252.11	1387.76	1633.95
ENSG00000117697	4443.45	4726.48	4905.05	5768.67	5540.7	5826.39	5508.56	5853.4	5597.37	7136.03	6282.11	5784.21	6862.28	6520.63	6043.26	5515.52	5704.77	6456.49	4802.51	5871.05	5151.71	3523.07	3538.35	3664.74	4746.82	4928.01	5060.07
ENSG00000279333	16.8121	5.06047	7.43753	7.01074	8.02612	10.7921	11.9699	11.1387	6.03327	0.929776	3.95798	4.48597	1.17064	1.90106	6.37923	1.5596	4.47696	1.59223	7.22958	4.09061	3.80551	20.8206	35.5812	25.3981	3.65047	2.67391	10.1252
ENSG00000162669	75.6546	83.4978	57.6409	73.6127	92.3004	74.1958	118.103	66.8323	107.845	59.5057	110.824	95.1025	94.8217	93.1519	118.37	92.0163	118.64	133.747	145.624	195.327	145.561	43.8329	53.3718	65.6118	54.757	45.4564	65.8138
ENSG00000132681	10.9279	1.68682	6.50784	2.33691	9.36381	6.74507	0.797996	1.11387	6.78743	1.85955	5.54118	0	0	3.80212	2.12641	1.5596	1.11924	0.796115	15.492	6.13592	7.61102	14.2457	16.8022	8.46604	0	4.01086	10.1252
ENSG00000281664	19.334	11.8078	16.7344	15.1899	12.0392	24.2823	10.3739	18.9358	15.8373	28.8231	45.121	35.8878	28.0953	16.159	18.4289	27.293	36.9349	40.6019	14.4592	15.3398	15.222	7.67076	20.7557	19.0486	40.1551	37.4347	39.2351
ENSG00000143641	6337.33	6552.47	6426.96	6498.95	6771.37	6904.25	7683.1	8009.85	7380.95	6590.25	5818.23	6663.46	8549.17	8365.61	7600.5	5963.13	5657.76	6215.27	6810.27	6741.33	6901.3	11678.2	11210	10879.9	7038.1	7116.6	7278.75
ENSG00000227630	15.9715	8.43412	5.57815	4.67382	6.68844	16.1882	20.7479	31.1884	31.6747	4.64888	15.8319	7.17755	8.19447	10.4558	8.50564	4.6788	2.23848	3.98058	21.6888	11.2492	9.51378	14.2457	27.6742	11.6408	20.686	38.7716	11.3908
ENSG00000228830	25.2182	43.8574	45.5549	46.7382	73.5728	47.2155	30.3238	27.8468	27.1497	24.1742	34.0387	39.4765	35.1192	36.1201	31.1874	45.2284	32.458	19.1068	25.8199	26.589	31.3955	44.9287	36.5695	40.2137	76.6598	85.565	79.7359
ENSG00000010932	8.40607	15.1814	18.5938	35.0537	10.7015	16.1882	15.9599	7.7971	12.8207	5.57866	2.37479	0.897194	4.68255	1.90106	0.708804	0	0	0.796115	35.1151	31.7023	13.3193	15.3415	17.7906	7.40778	13.385	2.67391	18.9847
ENSG00000010072	1535.79	1710.44	1511.68	1314.51	1646.69	1644.45	2022.92	2058.44	1979.67	2065.96	1876.08	1730.69	2072.03	1907.71	1870.53	1907.39	1948.6	2020.54	2023.25	2208.93	1837.11	1629.49	1908.53	1878.4	1760.74	1759.43	1631.42
ENSG00000135766	783.445	762.444	875.769	623.956	583.232	727.119	904.129	1020.31	773.013	902.812	786.055	837.979	986.848	977.145	915.774	1073	1022.99	913.94	844.828	824.259	713.533	930.353	877.669	826.497	1074.45	1084.27	999.863
ENSG00000143816	516.132	560.026	615.456	594.744	777.196	705.534	364.684	333.048	370.292	355.174	287.35	436.036	813.594	831.714	802.366	180.913	208.179	257.941	388.332	405.993	426.217	1611.96	1620.92	1509.07	789.718	869.019	911.268
ENSG00000168243	1797.22	1929.73	1873.33	1808.77	1744.34	1672.78	3081.86	3199.04	3058.11	2490.87	2123.06	2488.82	2931.28	2760.34	2655.89	1632.9	1570.29	1804	1280.67	1265.02	1264.38	1127.6	1145.52	1107.99	1404.21	1280.8	1306.15
ENSG00000116183	126.091	134.102	85.5316	39.7275	42.806	49.9135	123.689	161.511	131.224	37.191	15.8319	43.0653	66.7264	73.1908	75.1332	23.394	11.1924	21.4951	127.034	129.877	66.5965	173.14	191.743	151.33	62.0579	53.4781	41.7664
ENSG00000231612	5.88425	6.7473	5.57815	2.33691	5.35075	2.69803	5.58597	2.22774	2.26248	3.7191	6.33277	0.897194	3.51192	2.85159	5.67043	3.1192	5.5962	0.796115	2.0656	1.02265	6.65965	3.28747	3.95346	11.6408	18.2523	1.33695	3.79695
ENSG00000066027	1809.83	1862.25	1673.44	1670.89	1700.2	2077.48	2544.01	2350.27	2425.37	1636.41	1749.43	1642.76	1669.33	1795.55	1801.78	2600.63	2472.4	2722.71	2248.4	2591.4	2100.64	1947.28	1941.15	1975.76	2180.55	2168.54	2312.34
ENSG00000224525	336.243	399.777	588.495	938.27	931.03	852.577	267.328	258.418	217.952	1986	1761.3	1632.89	383.969	395.42	335.973	1754.55	1629.61	1442.56	1569.85	1511.48	1901.8	59.1744	50.4067	66.67	1928.66	1941.26	1937.71
ENSG00000094975	5251.27	5127.1	4350.96	3795.15	3750.88	5062.85	7984.74	7862.82	8117.77	4504.76	5766.78	4712.06	5955.04	5911.35	5969.54	6066.84	5711.49	7675.35	6222.61	7491.96	5929.94	5849.5	6074.5	6003.48	4154.23	4600.46	4214.61
ENSG00000162772	9717.41	10789.8	11486.3	12448.7	12515.4	11775.5	9997.29	10271	9386.26	8938.87	8007	6956.84	6823.65	6535.84	6575.57	11797.6	12679.9	7086.22	11766.7	11788.1	12656.2	3776.2	3783.46	3903.9	13169.7	13350.8	12889.4
ENSG00000076356	7564.62	7296.36	7391.98	3090.57	3413.78	3337.46	4341.89	4381.97	3865.06	1791.68	1354.42	1761.19	763.256	747.116	868.285	488.934	479.035	421.941	5286.89	4776.81	4525.71	12349.9	12551.3	11027	3343.83	3558.97	3116.03
ENSG00000185523	11.7685	7.59071	9.29691	5.84228	5.35075	10.7921	7.97996	16.7081	12.8207	8.36798	4.74958	6.28036	5.85319	5.70318	9.92325	7.79799	19.0271	8.75727	6.19679	12.2718	5.70827	12.054	15.8139	8.46604	1.21682	4.01086	5.0626
ENSG00000231684	9.24667	5.90388	3.71877	4.67382	4.01306	8.09408	3.98998	10.0248	5.27911	0.929776	0	5.38316	4.68255	4.75265	7.08804	3.899	7.83469	3.98058	6.19679	2.04531	4.75689	10.9582	4.94183	1.05825	6.08411	2.67391	3.79695
ENSG00000285665	26.0588	13.4946	16.7344	26.8745	22.7407	12.1411	26.3339	27.8468	27.9039	17.6657	13.4571	23.327	28.0953	19.0106	23.3905	17.9354	12.3116	22.2912	28.9183	28.6343	23.7844	33.9705	29.651	26.4564	29.2037	16.0434	17.7191
ENSG00000273384	8.40607	14.338	10.2266	8.17919	14.7146	9.4431	11.1719	13.3665	10.5582	0.929776	7.12437	3.58878	2.34128	2.85159	5.67043	0	6.71544	2.38835	2.0656	13.2945	6.65965	2.19165	13.8371	7.40778	4.86729	13.3695	6.32825
ENSG00000143845	762.43	892.33	1016.15	1596.11	1476.81	1408.37	1002.28	954.588	930.632	1583.41	1364.71	1285.68	1689.23	1620.65	1504.08	1721.02	1789.67	1546.85	728.122	777.217	977.065	984.049	986.389	928.089	1530.76	1441.24	1632.69
ENSG00000069812	123.569	123.138	99.477	209.154	256.836	168.627	163.589	171.536	139.519	158.062	160.694	162.392	129.941	125.47	91.4357	99.8143	91.7777	108.272	86.755	65.4498	38.0551	455.862	429.939	384.146	310.29	311.51	335.397
ENSG00000236439	15.1309	21.0853	25.1017	24.5376	28.0914	16.1882	24.7379	30.0745	19.6081	18.5955	18.2067	12.5607	16.3889	24.7138	17.7201	18.7152	21.2656	20.699	16.5248	14.3171	11.4165	19.7248	21.744	20.1068	29.2037	28.076	48.0947
ENSG00000224260	14.2903	15.1814	5.57815	3.50537	0	10.7921	5.58597	3.34162	0	0.929776	0.791597	6.28036	52.6787	61.7844	85.0564	25.7334	30.2195	11.9417	3.09839	0	0.951378	7.67076	9.88366	6.34953	58.4075	65.5107	67.0794
ENSG00000123684	7825.21	7613.48	7310.16	6814.44	7262.3	9163.85	5350.56	4977.89	5193.89	6586.53	6915.39	7825.32	6552.06	6583.37	6684.02	9335.76	9383.72	9262	12813.9	15791.8	13815	5384.87	5459.73	5229.89	6345.73	6490.91	5423.31
ENSG00000117707	5692.59	5233.37	4920.86	3469.15	4267.22	5513.42	5009.82	5060.32	5172.78	6982.62	8796.22	6972.99	5774.76	6257.34	6524.54	11338.3	10961.8	10566	6862.94	8645.51	7772.76	3122	3504.75	3132.43	7370.29	7450.84	6348.5
ENSG00000225338	0.840607	1.68682	5.57815	3.50537	2.67537	4.04704	3.19198	2.22774	4.52495	4.64888	2.37479	2.69158	4.68255	6.65371	4.96163	7.01819	1.11924	6.36892	7.22958	13.2945	10.4652	3.28747	3.95346	10.5825	7.30093	8.02172	2.5313
ENSG00000224407	6.72485	6.7473	1.85938	3.50537	9.36381	5.39606	2.39399	3.34162	2.26248	0	3.95798	2.69158	9.36511	6.65371	6.37923	2.3394	0	1.59223	8.26238	3.06796	2.85413	6.57494	5.9302	10.5825	0	5.34781	10.1252
ENSG00000225171	2.52182	4.21706	3.71877	5.84228	9.36381	14.8392	5.58597	1.11387	6.03327	6.50843	18.2067	12.5607	4.68255	1.90106	1.41761	6.23839	12.3116	8.75727	6.19679	4.09061	4.75689	2.19165	1.97673	3.17476	17.0355	5.34781	15.1878
ENSG00000123836	100.873	90.2451	74.3753	93.4765	141.795	145.694	261.743	233.913	226.248	146.905	151.987	139.962	257.541	267.099	262.257	306.461	271.976	312.077	92.9518	126.809	103.7	315.597	310.347	249.748	107.08	106.956	127.831
ENSG00000117691	2457.93	2785.79	3352.47	3832.54	3915.41	3597.82	2235.19	2462.77	2075.45	2702.86	1976.62	2342.57	2821.24	2786	2464.51	2220.87	2379.51	2124.83	2161.65	2006.45	2370.83	2087.54	2034.06	2153.55	3521.48	3877.16	4057.67
ENSG00000274895	117.685	82.6544	104.125	72.4443	49.4944	48.5645	75.8096	84.6543	91.2532	94.8371	84.7008	112.149	73.7502	69.3887	79.386	92.0163	102.97	72.4465	116.706	93.0615	124.631	37.258	37.5579	40.2137	60.8411	81.5541	72.142
ENSG00000228067	70.611	66.6295	72.5159	57.2543	68.2221	26.9803	62.2437	73.5156	52.037	19.5253	23.7479	46.6541	23.4128	13.3074	27.6433	15.596	8.95393	15.9223	111.542	85.9029	94.1864	9.8624	11.8604	9.52429	37.7215	30.7499	18.9847
ENSG00000203705	859.1	907.511	917.605	1329.7	1266.79	1092.7	1135.55	1176.25	1134.25	1300.76	1261.01	1209.42	1501.93	1468.57	1314.12	1642.26	1566.94	1606.56	1045.19	1072.76	1182.56	852.55	811.448	802.157	1103.66	1183.2	1197.3
ENSG00000279838	31.9431	24.4589	21.3829	16.3584	25.4161	25.6313	23.1419	14.4803	30.1664	16.736	16.6235	26.9158	22.2421	15.2085	19.8465	14.0364	8.95393	11.9417	22.7215	15.3398	24.7358	40.5454	31.6277	28.5729	20.686	29.413	16.4534
ENSG00000008118	0.840607	0	0.929691	1.16846	1.33769	6.74507	0.797996	1.11387	2.26248	4.64888	7.91597	5.38316	32.7779	40.8728	18.4289	17.1556	24.6233	27.864	5.16399	6.13592	2.85413	16.4373	3.95346	8.46604	51.1065	34.7608	51.8916
ENSG00000171161	2534.43	2527.71	2615.22	2676.93	2664.67	2528.05	2807.35	3046.44	2827.34	2959.48	2909.91	2803.73	3209.89	2997.02	2767.17	2787	2636.93	2521.3	2998.21	2900.24	2720.94	2794.35	2684.4	2542.99	2472.58	2155.17	2580.66
ENSG00000261453	10.9279	5.06047	6.50784	5.84228	10.7015	0	0.797996	4.45549	4.52495	0	1.58319	6.28036	0	0	0.708804	0	0	0	25.8199	17.3851	18.0762	6.57494	3.95346	2.11651	0	0	5.0626
ENSG00000196878	1355.9	1545.13	1751.54	2082.19	1887.48	1937.18	1783.52	1717.59	1673.48	1128.75	824.844	928.596	1978.38	1984.71	1888.96	1526.85	1599.4	1261.84	1096.83	1017.54	1060.79	3674.29	3672.77	3405.46	5532.89	5333.11	4525.96
ENSG00000133059	1641.7	1633.69	1490.3	1680.24	1729.63	1884.57	2058.03	2207.69	2010.59	1822.36	2264.76	2095.84	1753.62	1889.65	1927.95	2181.88	2381.74	2182.15	1973.68	2047.35	1972.21	2794.35	2817.83	2759.93	2404.44	2386.46	2371.83
ENSG00000186007	1.68121	0	0.929691	0	0	0	0.797996	2.22774	1.50832	0	0	0.897194	1.17064	0.95053	0	21.8344	11.1924	7.16504	0	0	1.90276	2.19165	3.95346	1.05825	0	4.01086	0
ENSG00000225561	0.840607	1.68682	0	0	2.67537	6.74507	1.59599	3.34162	2.26248	31.6124	34.0387	35.8878	2.34128	2.85159	4.96163	14.0364	5.5962	15.9223	0	3.06796	2.85413	0	0	3.17476	13.385	9.35867	3.79695
ENSG00000074964	1100.35	1190.05	1363.86	1628.83	1722.94	1498.75	1398.09	1345.56	1343.91	1523.9	1533.32	1435.51	1654.11	1746.12	1589.85	1780.28	1673.27	1475.2	771.5	901.98	891.441	2095.21	2181.32	2007.51	2002.89	2016.13	1825.07
ENSG00000116918	1908.18	2003.95	1847.3	1932.63	1795.18	1810.38	2623.01	2673.29	2631.26	1391.87	1462.08	1578.16	2150.46	2158.65	2202.25	1879.32	2017.99	2178.97	2466.32	3622.24	2700.01	1996.59	2001.44	2164.13	2123.35	2176.56	2107.31
ENSG00000227141	5.88425	3.37365	3.71877	9.34765	2.67537	4.04704	6.38396	5.56936	15.0832	3.7191	2.37479	6.28036	7.02383	10.4558	7.08804	5.4586	5.5962	9.55338	9.29518	4.09061	7.61102	7.67076	11.8604	4.23302	1.21682	0	1.26565
ENSG00000274020	513.611	515.325	543.869	302.63	389.267	311.622	191.519	193.814	180.998	304.967	237.479	248.523	449.525	448.65	413.941	868.696	870.769	637.688	300.544	345.657	371.037	170.948	140.348	124.874	388.166	377.021	353.116
ENSG00000231767	8.40607	10.1209	12.086	18.6953	12.0392	9.4431	13.5659	7.7971	6.03327	4.64888	21.3731	5.38316	12.877	15.2085	10.6321	9.35759	8.95393	15.1262	12.3936	7.15857	11.4165	17.5332	14.8255	7.40778	9.73458	13.3695	17.7191
ENSG00000287445	11.7685	22.7721	22.3126	35.0537	26.7537	29.6783	19.1519	11.1387	12.8207	32.5422	42.7462	32.299	47.9962	38.0212	31.1874	36.6506	55.962	48.563	19.6232	12.2718	16.1734	4.38329	19.7673	11.6408	13.385	20.0543	37.9695
ENSG00000198929	193.34	215.913	180.36	105.161	116.379	106.572	172.367	172.65	164.407	151.553	134.571	146.243	162.719	183.452	179.327	113.851	129.832	121.009	161.116	131.922	147.464	630.098	665.17	600.03	82.7439	153.75	106.315
ENSG00000230628	2.52182	4.21706	0	0	2.67537	6.74507	0.797996	4.45549	3.77079	0	0.791597	3.58878	1.17064	4.75265	7.08804	0	0	2.38835	8.26238	3.06796	3.80551	0	0.988366	1.05825	18.2523	5.34781	3.79695
ENSG00000162771	2.52182	0	1.85938	3.50537	0	0	3.98998	0	3.01664	0.929776	1.58319	8.97194	1.17064	0	1.41761	0.779799	2.23848	2.38835	7.22958	3.06796	5.70827	3.28747	0	2.11651	6.08411	10.6956	6.32825
ENSG00000176393	2993.4	3059.9	3350.61	4468.18	4407.68	4485.47	3044.35	3125.52	2962.34	5618.64	5143	5123.87	5395.47	5240.27	5004.86	5030.49	4698.57	5113.45	2874.28	2752.98	2889.33	4079.75	3849.69	3860.51	5455.01	5534.99	6177.64
ENSG00000174606	3443.12	3320.51	3128.41	2682.78	2756.97	3069.01	3452.93	3295.95	3381.65	2806.99	2953.45	2939.21	3274.28	3258.42	3273.96	3291.53	3075.67	3130.32	4178.7	4606.03	4148.01	3014.61	2842.54	2995.92	2823.03	2620.43	2403.47
ENSG00000235750	37.8273	37.1101	28.8204	32.7168	61.5336	33.7254	37.5058	33.4162	21.8706	67.8736	49.8706	64.598	114.723	122.618	137.508	27.293	35.8157	21.4951	37.1807	21.4757	26.6386	66.8452	67.2089	51.8545	88.828	92.2498	106.315
ENSG00000226758	15.1309	16.0248	22.3126	4.67382	6.68844	12.1411	39.1018	37.8716	35.4455	16.736	14.2487	8.97194	23.4128	16.159	13.4673	7.01819	5.5962	5.57281	5.16399	7.15857	3.80551	16.4373	10.872	17.9903	26.7701	18.7173	21.516
ENSG00000233304	3.36243	7.59071	3.71877	11.6846	26.7537	12.1411	6.38396	0	4.52495	11.1573	7.91597	16.1495	2.34128	1.90106	2.83521	2.3394	4.47696	5.57281	4.13119	0	0	0	0	0	10.9514	9.35867	10.1252
ENSG00000116903	1703.07	1663.21	1607.44	1232.72	1364.44	1688.97	2193.69	2097.42	2135.78	2124.54	2407.25	1862.57	2072.03	2113.03	2086.01	2264.54	2159.02	2591.35	2390.93	2654.81	2101.59	2202.6	2223.82	2253.02	2365.5	2260.79	2100.98
ENSG00000281406	46.2334	26.1458	23.2423	16.3584	36.1176	25.6313	29.5258	26.7329	43.7412	42.7697	37.205	43.9625	59.7026	58.9329	55.2867	36.6506	30.2195	35.8252	30.9839	23.521	27.59	63.5577	90.9297	71.9613	45.0224	89.5758	44.2977
ENSG00000271746	3.36243	10.9644	3.71877	4.67382	0	6.74507	2.39399	4.45549	3.77079	11.1573	7.91597	10.7663	5.85319	10.4558	8.50564	10.1374	21.2656	14.3301	7.22958	5.11327	5.70827	7.67076	13.8371	10.5825	10.9514	10.6956	10.1252
ENSG00000234233	17.6527	9.27753	12.086	18.6953	21.403	35.0744	3.19198	12.2526	14.329	15.8062	9.49916	11.6635	2.34128	10.4558	16.3025	16.3758	15.6694	19.9029	8.26238	13.2945	8.5624	3.28747	16.8022	8.46604	24.3364	8.02172	44.2977
ENSG00000151414	1962.82	2042.74	1512.61	1502.63	1527.64	1811.73	2465.01	2350.27	2464.59	1796.33	2198.26	1909.23	1998.28	1927.67	1933.62	1940.14	2048.21	2118.46	2085.22	2971.83	2141.55	1959.33	2102.25	2292.18	2236.52	2274.16	2340.19
ENSG00000177614	5136.95	5420.61	5659.96	3607.02	3621.12	3703.04	3403.45	3764.89	3400.5	2873.01	2754.76	2993.94	2340.11	2257.51	2235.57	1430.93	1383.38	1430.62	5468.66	5365.86	5554.14	6365.63	6239.55	6056.39	3887.75	4073.7	4585.45
ENSG00000183831	5.88425	4.21706	4.64846	3.50537	1.33769	1.34901	13.5659	12.2526	12.0665	6.50843	4.74958	11.6635	4.68255	19.0106	8.50564	9.35759	12.3116	8.75727	16.5248	7.15857	14.2707	6.57494	13.8371	11.6408	2.43364	10.6956	6.32825
ENSG00000143858	9.24667	16.0248	10.2266	12.853	14.7146	37.7724	32.7178	22.2774	27.1497	56.7163	48.2874	42.1681	51.5081	25.6643	48.1987	29.6324	29.1003	15.9223	13.4264	20.4531	9.51378	29.5872	39.5346	43.3884	7.30093	9.35867	7.5939
ENSG00000197472	314.387	296.038	252.876	224.344	187.276	330.508	239.399	276.24	280.547	225.006	311.097	283.513	309.049	287.06	293.445	323.617	268.618	361.436	326.364	358.951	276.851	117.253	116.627	137.573	384.516	417.129	426.524
ENSG00000136643	2955.57	2879.41	2792.79	3331.27	3400.4	3882.46	3144.9	3207.95	3135.04	3007.83	3006.48	3139.28	3262.57	3329.71	3118.74	3477.9	3400.25	3682.83	3815.15	3928.01	3912.07	4164.13	4095.79	4031.95	3094.38	2969.37	3022.37
ENSG00000232537	80.6982	93.6187	95.7582	57.2543	40.1306	41.8194	49.4757	26.7329	34.6913	15.8062	15.0403	34.9906	10.5357	19.9611	24.8081	17.1556	25.7425	15.1262	109.477	119.65	124.631	28.4914	23.7208	16.9321	53.5402	33.4238	40.5008
ENSG00000236317	3.36243	5.06047	4.64846	0	9.36381	1.34901	7.18196	8.91098	3.01664	6.50843	7.91597	11.6635	3.51192	4.75265	4.25282	6.23839	7.83469	8.75727	14.4592	9.20388	14.2707	4.38329	3.95346	9.52429	8.51776	4.01086	6.32825
ENSG00000133069	1313.87	1346.93	1430.8	1561.06	1587.83	1556.76	1665.42	1710.91	1635.02	1413.26	1355.21	1378.99	1174.15	1202.42	1091.56	1417.68	1401.29	1268.21	1362.26	1310.02	1369.98	3721.41	3725.15	3795.96	1564.83	1532.15	1614.97
ENSG00000233461	50.4364	27.8326	37.1877	57.2543	45.4814	22.9332	51.0717	45.6688	44.4954	37.191	44.3294	50.2429	30.4366	49.4276	33.3138	37.4304	34.6965	32.6407	55.7711	43.9741	40.9093	29.5872	53.3718	47.6215	34.071	26.7391	27.8443
ENSG00000135747	41.1897	26.1458	31.6095	29.2114	36.1176	41.8194	28.7278	40.0994	38.4621	42.7697	42.7462	69.0839	31.6072	55.1307	53.1603	34.3112	33.5772	69.262	45.4431	42.9514	47.5689	9.8624	15.8139	11.6408	32.8542	48.1303	50.626
ENSG00000069248	6049.85	6154.38	5804.06	5766.33	5825.63	6718.09	7387.84	7167.77	6909.6	7747.82	8377.47	8122.3	8757.55	8731.57	8012.32	8511.51	8264.47	8584.51	7553.88	7723.08	7613.88	6537.68	7243.73	7244.81	8321.85	8319.86	8395.05
ENSG00000253148	10.9279	5.06047	5.57815	2.33691	13.3769	6.74507	40.6978	53.4659	61.841	5.57866	0.791597	2.69158	0	0	0.708804	0	4.47696	2.38835	43.3775	53.178	39.0065	0	0	3.17476	0	0	0
ENSG00000227751	10.9279	12.6512	11.1563	2.33691	5.35075	5.39606	4.78797	7.7971	11.3124	0	2.37479	10.7663	10.5357	9.5053	8.50564	3.1192	8.95393	7.96115	16.5248	8.18123	17.1248	10.9582	9.88366	14.8156	6.08411	4.01086	11.3908
ENSG00000285280	2.52182	3.37365	0.929691	4.67382	12.0392	5.39606	14.3639	12.2526	19.6081	9.29776	8.70756	5.38316	8.19447	6.65371	12.0497	3.1192	0	5.57281	12.3936	10.2265	9.51378	5.47911	2.9651	21.1651	6.08411	4.01086	5.0626
ENSG00000143322	5987.64	5453.5	4894.83	4132.83	4922.69	6148.81	5850.11	6060.58	5711.24	6452.65	7593.79	6897.63	4825.37	4890.48	5121.11	6883.29	6819.53	7194.49	6446.72	6739.29	6435.12	7532.68	7863.44	6950.62	5283.44	5799.7	5044.88
ENSG00000185220	462.334	419.176	383.963	468.551	438.761	396.61	493.161	417.702	520.37	383.068	384.716	409.12	413.235	413.48	452.926	405.496	374.946	364.621	506.071	502.123	473.786	540.241	502.09	445.525	268.918	300.814	240.473
ENSG00000226862	0.840607	0.843412	3.71877	1.16846	14.7146	1.34901	1.59599	0	4.52495	0	4.74958	8.07474	7.02383	2.85159	2.83521	2.3394	4.47696	2.38835	4.13119	0	2.85413	6.57494	5.9302	4.23302	0	1.33695	8.85955
ENSG00000162769	1736.69	1436.33	1413.13	1113.54	1185.19	1373.3	1789.9	1709.79	1819.79	1144.55	1309.3	1342.2	1579.19	1658.67	1942.12	1397.4	1510.98	1667.07	1651.44	1766.12	1538.38	990.624	965.633	956.662	859.076	899.769	875.829
ENSG00000133065	4794.82	4838.65	4767.46	4703.04	4977.53	5127.6	5103.98	5139.41	4868.1	4177.48	3923.15	4285	4931.9	5043.51	5039.59	5258.97	5175.37	4636.57	4611.44	4562.06	4726.45	6265.91	6068.57	6059.57	5377.14	5069.73	4800.61
ENSG00000042781	34.4649	34.5799	35.3283	32.7168	25.4161	31.0273	56.6577	64.6046	58.0702	162.711	209.773	220.71	32.7779	31.3675	35.4402	76.4203	78.3469	69.262	10.328	12.2718	14.2707	25.2039	14.8255	31.7476	64.4916	61.4998	58.2199
ENSG00000234754	5.88425	5.90388	1.85938	3.50537	0	4.04704	3.98998	6.68323	3.01664	0	3.16639	6.28036	2.34128	1.90106	2.12641	0.779799	0	0	5.16399	4.09061	2.85413	6.57494	8.89529	8.46604	3.65047	14.7065	1.26565
ENSG00000233084	2.52182	1.68682	0	3.50537	1.33769	2.69803	0	3.34162	2.26248	5.57866	5.54118	0.897194	0	3.80212	2.12641	4.6788	11.1924	3.18446	1.0328	0	2.85413	8.76658	6.91856	5.29127	4.86729	0	6.32825
ENSG00000287046	33.6243	42.1706	24.172	16.3584	6.68844	21.5842	31.9198	38.9855	25.6414	2.78933	5.54118	1.79439	3.51192	1.90106	2.83521	0.779799	1.11924	1.59223	32.0167	21.4757	25.6872	60.2702	69.1856	94.1847	9.73458	16.0434	6.32825
ENSG00000223774	5.04364	4.21706	19.5235	10.5161	16.0522	14.8392	11.1719	3.34162	8.29575	14.8764	36.4134	14.3551	18.7302	12.3569	24.0993	24.1738	17.9079	25.4757	20.656	4.09061	14.2707	2.19165	12.8488	6.34953	37.7215	41.4455	34.1725
ENSG00000286213	9.24667	18.5551	11.1563	12.853	18.7276	12.1411	20.7479	22.2774	14.329	15.8062	11.0824	4.48597	9.36511	1.90106	9.92325	2.3394	5.5962	1.59223	25.8199	11.2492	29.4927	2.19165	2.9651	2.11651	13.385	8.02172	7.5939
ENSG00000277462	721.24	780.999	656.362	753.654	805.288	826.946	892.159	818.696	940.436	1094.35	1380.54	1115.21	1374.33	1313.63	1251.04	1410.66	1344.21	1574.72	870.648	1100.37	977.065	439.425	417.09	410.603	804.319	925.171	1099.85
ENSG00000035687	2202.39	2244.32	1956.07	1892.9	1763.07	2413.39	2653.34	2634.31	2583.75	2198.92	2203.01	2620.7	2715.88	2817.37	2722.51	2674.71	2699.61	2690.87	2625.37	2839.91	2420.31	1889.2	1953.01	1827.61	2600.35	2676.58	2621.16
ENSG00000213080	26.0588	21.0853	11.1563	22.2007	10.7015	10.7921	25.5359	27.8468	23.3789	19.5253	20.5815	27.813	22.2421	28.5159	25.5169	24.1738	21.2656	27.0679	12.3936	19.4304	21.8817	25.2039	20.7557	14.8156	23.1196	24.0652	40.5008
ENSG00000180287	46.2334	56.5086	41.8361	37.3906	32.1045	28.3293	135.659	138.12	124.436	138.537	110.032	126.504	108.869	100.756	104.194	188.711	199.225	184.699	86.755	65.4498	58.0341	29.5872	23.7208	19.0486	9.73458	12.0326	6.32825
ENSG00000226693	0	0	1.85938	0	0	0	0	0	0.754159	5.57866	7.91597	1.79439	0	4.75265	2.12641	3.899	5.5962	0	0	0	0	1.09582	0	0	4.86729	1.33695	0
ENSG00000234678	2.52182	5.06047	10.2266	7.01074	4.01306	5.39606	3.98998	4.45549	5.27911	3.7191	15.0403	4.48597	5.85319	3.80212	4.96163	11.697	5.5962	6.36892	10.328	1.02265	4.75689	6.57494	8.89529	6.34953	3.65047	14.7065	17.7191
ENSG00000163431	8.40607	9.27753	10.2266	49.0752	65.5467	53.9606	27.1318	26.7329	23.3789	76.2416	70.4521	35.8878	37.4604	38.9717	24.8081	53.8062	41.4119	62.8931	40.2791	38.8608	36.1524	59.1744	56.3369	56.0875	49.8897	60.1629	56.9542
ENSG00000230124	4564.49	4520.69	5154.21	5134.2	5174.17	5315.12	4061	4321.82	4095.84	5503.34	4985.47	5448.66	5366.21	5057.77	4763.87	6344.45	6451.3	5669.93	4419.34	4482.29	4693.15	3801.41	3840.79	3768.45	5299.26	5041.65	5167.65
ENSG00000226723	9.24667	5.90388	5.57815	3.50537	6.68844	1.34901	5.58597	3.34162	9.04991	4.64888	11.0824	4.48597	10.5357	4.75265	7.79684	7.79799	10.0732	8.75727	15.492	11.2492	9.51378	9.8624	3.95346	9.52429	9.73458	8.02172	7.5939
ENSG00000143473	253.023	218.444	226.845	220.838	214.03	236.077	193.115	187.13	212.673	119.941	109.24	115.738	173.255	195.809	233.905	273.71	330.176	161.611	288.151	286.343	254.018	300.255	229.301	225.408	163.054	137.706	87.3298
ENSG00000007341	1634.14	1574.65	1402.9	1569.24	1530.31	1566.21	1828.21	1971.55	1849.95	1775.87	1803.26	1643.66	1781.71	1840.23	1840.05	2078.17	1910.54	1975.16	1716.51	1812.14	1671.57	1557.16	1548.77	1514.36	1357.97	1159.14	1158.07
ENSG00000286747	37.8273	43.014	34.3986	59.5913	50.8321	26.9803	37.5058	51.2381	34.6913	53.927	47.4958	46.6541	52.6787	72.2403	48.1987	73.3011	72.7507	27.0679	74.3614	66.4725	67.5478	55.887	40.523	39.1554	42.5888	48.1303	40.5008
ENSG00000272865	5.04364	0	4.64846	4.67382	13.3769	6.74507	2.39399	0	0.754159	19.5253	20.5815	19.7383	0	9.5053	2.12641	11.697	15.6694	15.9223	21.6888	11.2492	21.8817	0	2.9651	4.23302	29.2037	16.0434	12.6565
ENSG00000117222	3954.21	3940.42	3578.38	3427.08	3663.93	4107.75	4407.33	4369.72	4040.78	3738.63	4076.72	4057.11	4161.62	3939	4061.45	3914.59	4000.17	3889.82	4351.18	4804.43	4278.35	4689.03	4633.46	4677.49	4106.77	4063	4101.97
ENSG00000143324	5320.2	5288.19	4800.93	5186.78	5285.2	6684.36	5269.96	5112.67	5218.78	6844.08	7577.16	7001.7	6602.4	6712.64	6427.43	7747.31	7412.73	8496.14	6008.82	7320.15	6180.15	4884.08	5039.68	4924.06	5964.86	6370.58	5758.71
ENSG00000235363	366.504	433.514	465.775	455.698	381.241	392.563	401.392	493.445	417.05	357.034	229.563	304.149	379.287	332.685	395.512	286.186	359.276	246	313.97	274.071	335.836	219.165	238.196	216.942	212.944	319.532	286.037
ENSG00000118193	5175.61	4767.81	3863.8	3106.92	3554.24	4837.56	5391.26	5190.64	5432.96	5182.57	7041.25	6022.86	5311.19	5706.03	5644.91	5647.31	5056.73	7455.62	5320.97	6142.06	4954.78	3269.93	3333.76	3217.09	3076.13	3251.47	3179.31
ENSG00000231940	17.6527	15.1814	18.5938	18.6953	5.35075	16.1882	19.1519	17.822	18.854	10.2275	12.6655	5.38316	16.3889	10.4558	17.7201	17.9354	31.3387	28.6601	28.9183	22.4984	25.6872	8.76658	18.779	9.52429	21.9028	20.0543	21.516
ENSG00000198842	1679.53	1853.82	1783.15	1198.84	1353.74	1149.36	2583.91	2506.21	2355.24	427.697	388.674	492.559	379.287	426.788	445.838	209.766	222.729	177.534	3722.2	3524.06	3106.25	9810.9	9935.05	9623.77	1277.66	1302.19	1001.13
ENSG00000286619	17.6527	10.9644	12.086	17.5268	17.3899	18.8862	20.7479	40.0994	20.3623	29.7528	15.0403	17.9439	23.4128	26.6148	28.3521	16.3758	31.3387	27.0679	12.3936	25.5663	24.7358	29.5872	24.7091	33.8642	37.7215	16.0434	25.313
ENSG00000198756	85.7419	76.7505	81.8128	66.602	56.1829	45.8665	147.629	164.853	150.832	24.1742	37.9966	16.1495	55.02	60.8339	72.298	156.74	156.694	90.7571	92.9518	93.0615	104.652	301.351	357.788	287.845	29.2037	37.4347	34.1725
ENSG00000135749	409.375	385.439	421.15	567.87	531.062	632.688	755.702	845.429	900.466	1048.79	997.412	1057.79	1895.26	1838.32	1954.88	2148.35	2206.02	1645.57	749.811	758.809	846.726	807.621	706.682	659.293	654.65	681.846	640.419
ENSG00000143786	72.2922	62.4125	90.1801	56.0859	78.9236	66.1017	83.7895	66.8323	79.9408	95.7669	87.0756	67.2895	119.405	107.41	99.9413	120.089	156.694	102.699	81.591	73.631	90.3809	69.0368	88.9529	104.767	51.1065	77.5433	53.1573
ENSG00000054282	521.176	511.108	561.534	623.956	580.556	542.304	636.8	658.298	645.56	815.414	792.388	747.362	800.717	733.809	737.865	831.266	831.596	835.921	681.646	739.378	775.373	907.341	867.785	885.759	754.43	643.074	680.919
ENSG00000162702	4063.49	4249.11	3766.18	3359.31	3476.65	4026.81	5038.54	4720.59	5015.16	4314.16	4861.99	4378.31	4725.87	4754.55	5031.09	5175.53	4960.48	5302.13	4873.77	5666.52	4756.89	3697.31	3831.89	3904.96	3627.35	3633.84	3312.2
ENSG00000143194	0	1.68682	0.929691	0	0	1.34901	1.59599	3.34162	4.52495	2.78933	2.37479	5.38316	5.85319	3.80212	2.83521	11.697	1.11924	2.38835	1.0328	9.20388	0	3.28747	0	3.17476	0	0	0
ENSG00000271329	2.52182	0	2.78907	0	6.68844	0	0.797996	2.22774	8.29575	0	3.95798	1.79439	1.17064	0	2.83521	0.779799	2.23848	1.59223	1.0328	1.02265	2.85413	2.19165	3.95346	4.23302	0	4.01086	0
ENSG00000054267	3685.22	3396.42	2987.1	3151.33	2942.91	3645.04	4428.88	4200.41	4492.52	4331.83	5431.14	4844.85	4378.19	4445.63	4736.23	5261.31	5170.89	5485.23	4645.52	5162.35	4274.54	3820.04	3584.8	3654.15	3891.4	3784.91	3552.68
ENSG00000175137	2618.49	2765.55	2869.96	2987.74	2946.93	2907.13	3080.26	3502.01	3041.52	2954.83	2751.59	2691.58	2879.77	2938.09	2809.7	2445.45	2579.85	2487.06	3072.57	2943.2	2960.69	4122.48	3959.39	3862.63	2807.21	2859.74	2922.38
ENSG00000134245	127.772	96.149	100.407	219.67	203.328	203.701	185.933	173.764	260.185	271.495	378.383	363.363	237.64	307.021	294.154	235.499	193.629	339.941	270.593	210.667	214.06	188.481	201.627	219.059	176.439	176.478	215.16
ENSG00000227373	11.7685	10.9644	16.7344	10.5161	10.7015	9.4431	11.9699	14.4803	11.3124	16.736	18.9983	16.1495	31.6072	18.0601	9.21445	29.6324	27.981	15.1262	16.5248	20.4531	22.8331	9.8624	8.89529	16.9321	14.6019	18.7173	25.313
ENSG00000228175	123.569	160.248	169.204	250.05	210.017	207.748	232.217	229.458	187.031	175.728	132.988	125.607	179.108	162.541	136.09	155.18	146.621	151.262	180.74	156.466	166.491	167.661	192.731	149.214	216.594	200.543	191.113
ENSG00000069275	64745.2	63650.6	51967.9	51675	47760.8	60566.7	69603.6	67614.3	67272.5	55013.9	63478.9	63333.8	59569.1	61213.2	61417.8	65544.5	62849.8	75981.2	69889.4	87774.3	64261.8	57961.3	60078.8	59752.2	58698.3	61204.4	57461.8
ENSG00000143674	522.857	469.78	446.252	403.117	370.539	473.504	522.687	492.331	552.044	948.371	1065.49	976.147	972.801	1019.92	1054.7	1034.01	1086.78	1198.95	534.989	603.365	567.973	259.71	279.708	223.292	612.062	700.563	632.825
ENSG00000134375	6187.71	6474.87	5551.19	5219.49	4982.89	5246.32	6377.58	6347.96	6052.12	4362.51	3972.23	3991.62	3367.93	3424.76	3567.41	3113.74	3419.28	3479.02	6063.55	6177.85	5380.99	6155.24	6032	6244.76	4791.85	4740.84	4712.01
ENSG00000097046	5229.41	5186.14	4437.42	4485.7	4227.09	4995.4	5736.79	5567.13	5577	6449.86	6539.38	6384.43	5843.83	5733.6	5728.55	5616.11	5336.54	6950.08	5478.99	6479.53	5350.55	3696.21	3568	3817.12	3402.23	3718.07	3718.48
ENSG00000282718	13.4497	22.7721	25.1017	26.8745	10.7015	26.9803	16.7579	7.7971	13.5749	10.2275	13.4571	13.4579	8.19447	5.70318	12.7585	8.57779	6.71544	12.7378	22.7215	14.3171	15.222	14.2457	9.88366	13.7573	26.7701	21.3912	5.0626
ENSG00000235605	7.56546	7.59071	8.36722	11.6846	13.3769	5.39606	6.38396	5.56936	6.03327	14.8764	7.12437	6.28036	7.02383	9.5053	4.96163	7.01819	7.83469	7.16504	6.19679	8.18123	6.65965	9.8624	5.9302	6.34953	6.08411	21.3912	16.4534
ENSG00000203737	0.840607	1.68682	0	0	1.33769	4.04704	0	2.22774	1.50832	0	3.95798	1.79439	0	2.85159	0	7.79799	2.23848	2.38835	1.0328	2.04531	2.85413	0	1.97673	3.17476	1.21682	5.34781	1.26565
ENSG00000185420	758.227	758.227	737.245	982.672	864.146	906.537	888.967	959.044	836.362	1308.19	1175.52	1204.93	1228	1187.21	1095.81	1079.24	1221.09	1039.73	848.96	846.757	913.323	1170.34	1087.2	1121.75	2134.31	2022.81	2202.23
ENSG00000076321	1266.79	1156.32	1150.03	1167.29	1290.87	1274.82	1425.22	1410.16	1344.67	1535.06	1510.37	1454.35	1349.75	1372.57	1278.68	1322.54	1311.75	1371.71	1521.31	1734.42	1580.24	2209.18	2293.01	2280.54	1557.53	1635.09	1593.45
ENSG00000135778	1921.63	1941.53	1992.33	2146.45	2415.86	2158.42	2487.35	2638.76	2573.19	2386.73	2092.98	2193.64	2548.48	2417.2	2405.68	2131.19	2314.59	1987.1	2612.98	2526.98	2338.49	2686.96	2714.05	2587.43	2786.52	2881.13	2803.41
ENSG00000117280	3249.79	3280.03	3099.59	3777.62	3772.28	3719.23	3218.32	3046.44	3183.3	3473.64	3581.18	3569.93	3687.51	3930.44	3943.78	4447.98	4324.75	4373.86	3294.62	3395.21	3254.66	3526.36	3558.12	3472.13	4004.56	3867.8	4043.75
ENSG00000082497	68.0891	80.9675	66.9378	35.0537	26.7537	52.6115	64.6376	57.9213	50.5286	164.57	193.941	152.523	124.088	120.717	102.068	89.6769	87.3008	101.903	27.8855	48.0647	37.1037	29.5872	56.3369	37.0389	125.333	89.5758	107.58
ENSG00000136636	8217.77	8393.64	7797.32	6358.74	6430.26	7313.01	7617.67	7351.56	7160.74	8558.59	9225.27	8517.96	7544.77	7718.3	7143.32	7245.9	6990.78	7316.3	6779.28	7692.4	6617.79	5743.21	5928.22	5978.08	6367.63	6401.33	6711.74
ENSG00000163874	411.897	392.187	483.44	549.174	515.01	496.437	377.452	345.3	378.588	301.247	277.85	305.943	286.806	276.604	283.521	240.178	302.195	278.64	397.627	326.226	318.712	493.12	386.451	476.215	545.136	479.966	456.899
ENSG00000054392	284.125	316.279	260.314	177.605	175.237	174.023	230.621	288.493	234.543	155.273	163.86	197.383	278.612	291.813	283.521	197.289	184.675	194.252	248.904	174.874	180.762	490.929	482.323	521.72	187.391	215.249	218.957
ENSG00000188739	47.074	41.3272	39.9767	42.0644	53.5075	37.7724	43.0918	54.5797	49.0203	48.3483	47.4958	46.6541	45.6549	38.0212	43.9458	49.9072	57.0813	52.5436	46.4759	33.7476	54.2285	48.2162	53.3718	58.204	38.9383	52.1412	40.5008
ENSG00000135750	13.4497	1.68682	6.50784	24.5376	18.7276	9.4431	35.9098	40.0994	34.6913	29.7528	39.5798	29.6074	62.0438	43.7244	55.2867	70.9617	62.6775	62.8931	8.26238	16.3625	12.3679	12.054	11.8604	11.6408	2.43364	4.01086	0
ENSG00000273483	31.9431	32.0497	20.4532	32.7168	41.4683	18.8862	39.8998	28.9607	41.4787	14.8764	29.2891	18.8411	15.2183	10.4558	21.2641	16.3758	15.6694	15.1262	37.1807	23.521	26.6386	24.1081	20.7557	22.2233	14.6019	13.3695	8.85955
ENSG00000232809	0.840607	8.43412	4.64846	1.16846	0	4.04704	0.797996	2.22774	0.754159	0	3.95798	3.58878	4.68255	0.95053	2.12641	0.779799	0	0.796115	1.0328	2.04531	1.90276	0	0	0	1.21682	0	0
ENSG00000284623	31.9431	18.5551	30.6798	45.5698	36.1176	47.2155	8.77795	6.68323	8.29575	33.4719	25.3311	20.6355	40.9724	20.9117	32.605	31.9718	22.3848	27.864	43.3775	30.6796	27.59	6.57494	3.95346	1.05825	27.9869	25.4021	39.2351
ENSG00000143341	1313.03	1064.39	1055.2	1617.14	2137.62	3093.29	1106.02	1118.33	969.094	4150.52	4432.15	6002.23	6021.77	5799.18	6168.01	7673.23	7233.65	6343.45	1525.44	1548.3	1592.61	5121.88	6411.53	4379.06	3169.82	3123.12	2085.79
ENSG00000229739	11.7685	6.7473	6.50784	9.34765	24.0784	6.74507	13.5659	18.9358	20.3623	10.2275	15.8319	16.1495	9.36511	11.4064	15.5937	11.697	17.9079	19.9029	18.5904	17.3851	18.0762	15.3415	14.8255	11.6408	8.51776	1.33695	11.3908
ENSG00000202415	10.9279	9.27753	6.50784	3.50537	4.01306	6.74507	6.38396	3.34162	9.80406	15.8062	4.74958	6.28036	7.02383	8.55477	10.6321	4.6788	8.95393	3.98058	4.13119	10.2265	7.61102	14.2457	9.88366	10.5825	7.30093	10.6956	13.9221
ENSG00000206888	3.36243	3.37365	5.57815	0	1.33769	1.34901	1.59599	8.91098	7.54159	0	2.37479	0	2.34128	0.95053	2.83521	2.3394	4.47696	1.59223	4.13119	2.04531	5.70827	0	0	7.40778	0	0	1.26565
ENSG00000263675	12.6091	5.90388	6.50784	1.16846	8.02612	9.4431	15.1619	12.2526	18.854	8.36798	16.6235	10.7663	26.9247	18.0601	10.6321	17.1556	17.9079	11.9417	11.3608	11.2492	8.5624	15.3415	16.8022	19.0486	15.8187	20.0543	18.9847
ENSG00000278702	0.840607	0	0.929691	0	0	1.34901	1.59599	1.11387	0	1.85955	0.791597	8.97194	0	0.95053	0.708804	0.779799	3.35772	0	1.0328	0	4.75689	0	0.988366	1.05825	1.21682	0	2.5313
ENSG00000265996	3.36243	0.843412	1.85938	1.16846	1.33769	1.34901	7.18196	0	7.54159	0	4.74958	2.69158	2.34128	3.80212	8.50564	0.779799	4.47696	3.98058	7.22958	3.06796	1.90276	1.09582	0	2.11651	1.21682	1.33695	2.5313
ENSG00000207234	5.04364	5.06047	6.50784	2.33691	17.3899	2.69803	4.78797	7.7971	9.04991	9.29776	11.0824	10.7663	3.51192	2.85159	8.50564	7.01819	0	5.57281	5.16399	10.2265	11.4165	5.47911	8.89529	5.29127	3.65047	2.67391	8.85955
ENSG00000244256	15.9715	4.21706	8.36722	7.01074	4.01306	4.04704	10.3739	7.7971	16.5915	8.36798	4.74958	9.86913	4.68255	3.80212	8.50564	6.23839	1.11924	0	12.3936	7.15857	12.3679	6.57494	7.90693	5.29127	4.86729	1.33695	10.1252
ENSG00000265753	6.72485	3.37365	3.71877	5.84228	4.01306	1.34901	7.18196	7.7971	5.27911	3.7191	2.37479	0.897194	0	0	2.12641	3.1192	2.23848	1.59223	8.26238	1.02265	2.85413	12.054	6.91856	3.17476	3.65047	1.33695	0
ENSG00000207181	48.7552	34.5799	30.6798	25.706	14.7146	44.5175	45.4857	61.263	50.5286	32.5422	22.9563	12.5607	30.4366	19.9611	28.3521	28.8526	25.7425	24.6796	44.4103	31.7023	38.0551	49.312	43.4881	61.3788	18.2523	17.3804	11.3908
ENSG00000239494	9.24667	3.37365	13.0157	15.1899	13.3769	9.4431	7.97996	5.56936	8.29575	13.0169	15.8319	10.7663	14.0477	3.80212	17.0113	7.01819	7.83469	12.7378	15.492	6.13592	10.4652	5.47911	1.97673	2.11651	9.73458	14.7065	10.1252
ENSG00000264500	0.840607	3.37365	0	1.16846	0	6.74507	3.19198	1.11387	4.52495	6.50843	9.49916	4.48597	0	2.85159	3.54402	1.5596	0	6.36892	1.0328	1.02265	0	0	3.95346	2.11651	0	1.33695	3.79695
ENSG00000215838	6.72485	1.68682	14.8751	19.8638	17.3899	4.04704	10.3739	13.3665	9.80406	19.5253	35.6218	26.9158	17.5596	22.8127	17.0113	21.8344	17.9079	26.2718	6.19679	8.18123	8.5624	2.19165	6.91856	6.34953	6.08411	4.01086	8.85955
ENSG00000224358	52.9582	37.1101	48.344	57.2543	54.8452	59.3566	71.0216	62.3768	58.0702	65.0843	50.6622	61.9064	56.1907	46.576	73.0068	58.4849	78.3469	81.9999	66.099	100.22	88.4782	65.7494	51.395	35.9807	66.9252	68.1846	41.7664
ENSG00000162545	1844.29	1776.23	1653.92	2253.95	2088.13	1989.8	2090.75	2166.48	2062.62	2157.08	2273.47	2251.96	3019.08	2997.97	2885.54	3318.83	3316.31	3385.88	2057.33	2272.34	2125.38	2369.17	2357.25	2299.59	2619.82	2553.58	2628.75
ENSG00000090432	3351.5	3892.35	3860.08	3916.66	4156.19	3963.4	4113.67	4261.67	3800.96	3737.7	3293.04	3150.94	3576.3	3490.35	3217.97	3956.7	3850.19	3240.98	3894.68	3751.09	3836.91	5178.86	4844.97	4801.3	3914.52	3989.47	3929.84
ENSG00000183114	183.252	205.793	223.126	378.58	413.345	360.187	497.151	513.495	461.545	435.135	436.17	346.317	461.232	464.809	392.677	357.928	353.68	428.31	343.922	330.317	304.441	373.676	373.602	482.564	301.772	217.923	288.568
ENSG00000158825	21.8558	18.5551	9.29691	17.5268	24.0784	25.6313	13.5659	23.3913	18.0998	6.50843	9.49916	9.86913	4.68255	2.85159	7.79684	10.1374	12.3116	5.57281	32.0167	12.2718	11.4165	19.7248	31.6277	28.5729	12.1682	8.02172	13.9221
ENSG00000158828	2872.35	3211.71	3094.94	3875.77	3970.26	3909.44	3649.23	3547.68	3380.14	3537.8	3170.34	3083.66	3048.34	2857.29	2558.07	3380.43	3362.2	3033.99	3229.56	2714.12	2815.13	7609.39	7377.16	7472.34	4564.3	4770.25	4847.44
ENSG00000117242	979.307	1000.29	971.528	1111.2	1272.14	1131.82	1341.43	1489.25	1383.13	631.318	546.993	776.073	1136.69	1129.23	1268.76	967.731	1056.56	839.105	1207.34	1232.3	1216.81	1421.28	1422.26	1352.45	825.005	879.715	742.936
ENSG00000234473	1.68121	1.68682	0	0	0	0	0.797996	3.34162	7.54159	9.29776	1.58319	5.38316	1.17064	1.90106	1.41761	3.899	2.23848	4.77669	4.13119	2.04531	0.951378	4.38329	5.9302	3.17476	0	1.33695	2.5313
ENSG00000134371	4019.78	3870.42	3573.73	3448.11	3429.83	4154.96	4804.73	4564.65	4396.75	3522.92	3983.31	3813.07	4436.72	4311.6	4355.6	4275.64	4135.59	5020.3	3893.65	4954.76	4101.39	5098.86	5431.07	5510.33	3488.63	3517.52	3343.85
ENSG00000162630	685.094	733.768	617.315	424.15	334.422	478.9	1261.63	1114.99	1210.42	216.638	193.941	237.756	320.755	345.042	401.892	145.822	144.382	217.339	517.432	583.935	391.968	2854.62	3081.72	3048.83	155.753	204.554	158.206
ENSG00000232077	32.7837	48.0745	60.4299	44.4013	34.7799	44.5175	97.3555	111.387	84.4658	16.736	8.70756	16.1495	16.3889	14.2579	17.7201	3.1192	3.35772	3.98058	45.4431	51.1327	24.7358	256.423	296.51	257.156	15.8187	12.0326	16.4534
ENSG00000287453	8.40607	5.90388	6.50784	4.67382	0	1.34901	3.98998	6.68323	3.01664	15.8062	22.9563	34.0934	0	0.95053	2.12641	0.779799	3.35772	0.796115	29.9511	34.7702	19.0276	0	3.95346	11.6408	24.3364	29.413	26.5786
ENSG00000066557	2004.85	1947.44	1521.9	1859.01	1737.66	2200.24	2425.91	2289.01	2424.62	1955.32	2283.76	2131.73	2528.58	2519.85	2595.64	2166.28	2162.37	2791.98	2329.99	3286.81	2444.09	1664.55	1758.3	1905.92	1948.13	2086.98	2094.65
ENSG00000118454	2358.74	2288.18	1937.48	2369.63	2391.79	2565.82	3030.79	3006.34	2944.99	2376.51	2678.76	2477.15	2289.77	2378.23	2303.61	2587.37	2445.54	2499.01	2787.52	3162.04	2614.39	2993.79	3108.41	3044.6	2655.11	2540.21	2600.91
ENSG00000116761	332.88	322.183	412.783	601.755	579.219	642.131	447.675	471.168	463.054	605.284	535.911	607.4	890.856	786.088	776.849	1212.59	1114.76	945.785	488.513	553.255	649.791	254.231	225.347	224.35	1093.92	1018.76	910.002
ENSG00000271992	13.4497	8.43412	13.9454	19.8638	25.4161	13.4901	14.3639	8.91098	14.329	25.104	12.6655	28.7102	11.7064	26.6148	26.2257	24.1738	29.1003	33.4368	13.4264	19.4304	21.8817	10.9582	17.7906	9.52429	36.5047	33.4238	37.9695
ENSG00000007968	6178.46	6638.5	6227.07	6240.72	6337.96	6347.11	2891.94	2853.74	2659.92	6067.72	5317.95	5530.3	3647.71	3543.58	3384.54	2831.45	2885.4	2476.71	4314	4126.41	3776.97	2142.33	1973.77	1967.3	5422.16	5299.68	5339.78
ENSG00000235052	8.40607	19.3985	14.8751	7.01074	8.02612	9.4431	11.1719	11.1387	15.0832	9.29776	18.2067	10.7663	5.85319	7.60424	5.67043	7.01819	4.47696	19.9029	8.26238	5.11327	8.5624	28.4914	17.7906	7.40778	8.51776	0	6.32825
ENSG00000117318	5597.6	5445.07	5022.19	4007.8	3750.88	3247.08	10407.5	10802.3	9433.77	6012.86	4957.77	4132.47	3720.29	3380.08	3233.56	3138.69	2910.03	2436.11	5788.83	5024.3	5909.96	24008.4	23152.5	23554.6	4460.87	4460.08	4300.68
ENSG00000285802	0	0.843412	0.929691	1.16846	0	1.34901	1.59599	3.34162	2.26248	0	0	0	0	1.90106	4.96163	0	0	2.38835	3.09839	2.04531	1.90276	19.7248	12.8488	17.9903	0	1.33695	1.26565
ENSG00000142676	78110.8	86987.8	100608	131121	122655	113865	78921	82817.5	75478.5	96726.5	80464.2	85518.7	80182.9	79659.2	69881.7	86486	97532.9	84100	92140	86975.6	100077	102441	98181.3	99891.8	167235	163405	175635
ENSG00000057757	3875.2	4185.85	4189.19	4538.28	4817.01	4393.74	4890.12	5192.87	4644.86	4493.61	4207.34	4044.55	4427.36	4471.29	4041.6	5280.8	5282.82	4886.55	4553.6	4666.37	4718.83	4417.26	4271.72	4448.9	4546.05	4438.68	4939.83
ENSG00000011009	4416.55	4873.23	5072.4	5467.21	5376.17	5112.76	5130.31	5416.76	4986.5	4564.27	3818.66	3980.85	5259.68	5224.11	4985.73	4360.64	4530.69	3947.93	4735.38	4272.65	4484.8	6252.76	5900.54	6101.9	5481.78	5333.11	5503.04
ENSG00000117308	2150.27	2283.96	2314	2536.72	2727.54	2246.11	2465.81	2519.58	2375.6	2135.7	1596.65	1989.98	2863.38	2746.08	2791.98	2032.94	2051.57	2038.85	2227.74	1921.57	2054.03	2120.42	2149.7	2204.34	1549.01	1521.45	1497.26
ENSG00000235748	5.04364	6.7473	2.78907	12.853	9.36381	6.74507	4.78797	13.3665	5.27911	5.57866	18.2067	13.4579	7.02383	8.55477	6.37923	9.35759	6.71544	10.3495	6.19679	4.09061	4.75689	5.47911	7.90693	1.05825	3.65047	6.68476	5.0626
ENSG00000213085	1.68121	3.37365	1.85938	3.50537	0	0	1.59599	0	9.04991	0	0	0.897194	0	0	0	0	0	0	0	0	0	0	0.988366	1.05825	0	1.33695	0
ENSG00000266580	5.88425	0	4.64846	5.84228	1.33769	0	1.59599	2.22774	3.77079	1.85955	2.37479	7.17755	2.34128	1.90106	4.96163	3.1192	0	1.59223	4.13119	5.11327	9.51378	1.09582	0	2.11651	0	1.33695	1.26565
ENSG00000269967	4.20303	1.68682	1.85938	1.16846	5.35075	0	2.39399	0	6.78743	5.57866	13.4571	5.38316	0	1.90106	3.54402	2.3394	6.71544	11.9417	3.09839	1.02265	1.90276	1.09582	1.97673	2.11651	0	1.33695	1.26565
ENSG00000163399	27355	29640.9	28791.6	32909.6	33915.7	32441.1	35226.7	36543.9	32478.6	22958	20129.5	23476	31377.8	30756.3	28956	30158	29991.2	24467.8	28991.7	29074	26839.3	48600.8	50518.3	49535.8	34103.9	34087	35701.4
ENSG00000233154	1.68121	2.53024	2.78907	1.16846	2.67537	6.74507	6.38396	10.0248	10.5582	1.85955	4.74958	3.58878	0	1.90106	3.54402	1.5596	1.11924	2.38835	2.0656	8.18123	9.51378	3.28747	7.90693	28.5729	4.86729	1.33695	7.5939
ENSG00000224950	49.5958	43.8574	23.2423	25.706	48.1567	36.4234	51.0717	42.3271	68.6285	15.8062	26.1227	54.7288	25.7541	21.8622	51.0339	14.0364	16.7886	19.9029	44.4103	33.7476	36.1524	53.6953	41.5114	47.6215	18.2523	13.3695	11.3908
ENSG00000177888	1334.88	1092.22	999.418	807.403	877.523	1411.07	1690.95	1421.3	1720.24	1072.96	1625.94	1345.79	1132.01	1267.06	1349.56	1412.22	1357.64	2318.29	1520.28	2375.62	1450.85	1432.24	1531.97	1635	1231.42	1471.99	1339.06
ENSG00000243364	781.764	841.725	817.199	701.074	774.521	729.817	809.167	923.4	768.488	756.838	550.16	612.783	973.971	892.548	849.856	623.06	651.398	607.436	590.76	503.145	488.057	652.014	596.973	692.099	487.946	545.477	560.683
ENSG00000143590	222.761	238.686	289.134	266.408	288.94	281.944	275.308	291.834	255.66	317.054	276.267	343.625	599.367	521.841	550.032	361.047	350.322	426.718	165.248	178.964	159.831	245.464	268.836	262.447	265.267	272.738	294.896
ENSG00000169242	174.846	210.853	255.665	207.985	179.25	179.419	173.963	219.433	171.194	257.548	210.565	188.411	204.862	151.134	136.09	117.75	89.5393	121.806	140.46	134.99	118.922	230.123	231.278	243.399	177.656	173.804	146.815
ENSG00000169241	1966.18	2176.85	2376.29	2349.77	2069.4	2140.89	3090.64	3255.85	2936.69	2362.56	2069.23	2148.78	3255.55	2917.18	2867.82	2857.18	2839.51	2995.78	2146.15	1987.02	2238.59	1971.38	2005.39	2178.95	1491.82	1625.73	1675.72
ENSG00000163463	415.26	332.304	301.22	342.358	373.215	225.285	375.058	316.34	454.758	389.576	440.919	426.167	357.045	373.558	417.485	290.865	312.268	391.689	407.955	289.411	368.183	158.894	206.568	214.826	236.064	239.315	198.707
ENSG00000169231	632.136	600.509	715.862	836.615	801.275	724.421	904.927	874.39	960.044	1162.22	1397.17	1309.01	849.884	1011.36	978.149	789.937	734.222	952.95	774.598	656.543	723.047	964.324	1002.2	911.157	755.647	737.998	846.719
ENSG00000236263	31.1024	16.0248	25.1017	11.6846	25.4161	17.5372	19.9499	26.7329	24.8872	19.5253	26.1227	26.9158	28.0953	15.2085	31.8962	11.697	14.5501	19.9029	28.9183	28.6343	31.3955	26.2997	20.7557	14.8156	3.65047	9.35867	8.85955
ENSG00000177628	3486	3535.58	3682.51	2697.97	2886.73	2729.06	4910.86	5126.04	4722.54	1877.22	1537.28	2048.29	3339.83	3219.44	3553.94	2544.49	2503.74	2015.76	3160.36	2918.65	3066.29	5135.02	5165.2	5174.87	1551.45	1665.84	1458.03
ENSG00000116521	4542.64	4802.39	4738.64	3614.03	3512.77	3291.59	4643.54	4581.36	4357.53	2873.94	2418.33	2708.63	3166.58	3045.5	2923.11	3084.89	3167.45	2761.72	3543.53	3257.15	3383.1	5239.13	5213.63	5146.29	3162.52	2910.55	3136.28
ENSG00000176444	6861.87	7007.91	7683.9	6934.79	6450.33	6001.76	6281.02	6010.45	6573.25	7306.18	7126.74	6965.81	7206.45	7365.66	7425.43	6374.86	6399.82	6067.99	6808.2	6105.24	6398.02	4786.55	4883.52	4855.27	5906.45	5714.14	5848.57
ENSG00000143630	537.148	440.261	490.877	366.895	358.5	240.125	476.403	380.944	536.207	428.627	433.795	557.157	563.077	600.735	710.93	354.029	447.696	394.077	355.282	283.275	322.517	221.356	266.859	247.632	295.688	247.336	237.942
ENSG00000162594	2.52182	3.37365	0	3.50537	6.68844	4.04704	11.1719	2.22774	0	4.64888	4.74958	1.79439	1.17064	2.85159	1.41761	0.779799	0	0	5.16399	9.20388	4.75689	2.19165	2.9651	0	14.6019	4.01086	11.3908
ENSG00000203709	10.0873	3.37365	16.7344	21.0322	10.7015	21.5842	1.59599	3.34162	8.29575	22.3146	19.7899	16.1495	8.19447	14.2579	12.7585	7.01819	15.6694	23.8835	15.492	5.11327	8.5624	18.629	4.94183	3.17476	7.30093	20.0543	17.7191
ENSG00000174059	34.4649	30.3628	20.4532	30.3799	17.3899	37.7724	17.5559	17.822	12.8207	4.64888	7.91597	8.07474	16.3889	36.1201	30.4786	0	4.47696	5.57281	65.0663	48.0647	50.423	60.2702	79.0693	77.2526	29.2037	22.7282	35.4382
ENSG00000284237	0	3.37365	2.78907	14.0215	2.67537	2.69803	4.78797	3.34162	1.50832	3.7191	9.49916	0.897194	1.17064	5.70318	5.67043	15.596	12.3116	8.75727	5.16399	3.06796	0.951378	0	0	3.17476	9.73458	4.01086	5.0626
ENSG00000284642	10.0873	13.4946	9.29691	7.01074	12.0392	9.4431	11.9699	17.822	14.329	2.78933	4.74958	7.17755	7.02383	8.55477	14.1761	5.4586	12.3116	15.9223	15.492	13.2945	10.4652	10.9582	10.872	17.9903	7.30093	12.0326	16.4534
ENSG00000142657	42628.8	46063.8	49738.5	46912.3	46863.2	45858.4	42000.9	43431	38459.1	24178.8	19445.6	25868.8	29929.7	28671.8	28243.7	24339.1	24930	23434.4	45133.3	45195.1	50385	35696.4	35914.3	35696	44648.9	45136.9	45322.9
ENSG00000271989	15.1309	14.338	13.0157	22.2007	6.68844	8.09408	12.7679	16.7081	14.329	13.0169	9.49916	12.5607	11.7064	19.9611	14.1761	9.35759	4.47696	10.3495	13.4264	18.4078	10.4652	6.57494	13.8371	7.40778	18.2523	10.6956	8.85955
ENSG00000175279	59.6831	49.7613	30.6798	38.5591	18.7276	43.1685	49.4757	59.0352	80.695	34.4017	39.5798	32.299	24.5834	51.3286	44.6546	39.7698	34.6965	87.5727	60.9351	46.0194	52.3258	24.1081	33.6044	29.6311	34.071	24.0652	26.5786
ENSG00000160049	7377.16	7536.73	7477.51	8915.32	8926.39	8912.94	7391.03	7333.73	7097.39	8995.58	8607.03	8119.6	8153.5	7844.72	8014.44	10397.1	10623.8	9688.72	8159.1	8248.72	8046.75	7235.72	7209.14	7372.86	9975.51	11199.7	10888.4
ENSG00000221643	4.20303	9.27753	9.29691	18.6953	9.36381	2.69803	4.78797	11.1387	9.04991	10.2275	7.91597	14.3551	5.85319	2.85159	4.25282	1.5596	4.47696	2.38835	10.328	8.18123	14.2707	7.67076	14.8255	13.7573	1.21682	5.34781	6.32825
ENSG00000257315	68.0891	59.0388	41.8361	24.5376	42.806	89.0349	59.8497	52.352	55.0536	53.927	57.7865	59.2148	23.4128	31.3675	35.4402	44.4486	31.3387	35.8252	68.1646	48.0647	56.1313	88.7616	107.732	89.9517	36.5047	62.8368	27.8443
ENSG00000182004	5974.19	6299.44	6015.1	7360.1	6919.86	6855.69	7351.13	7616.66	7409.61	5468.94	4699.71	5513.26	5903.53	5877.13	5661.21	4854.25	5358.93	5400.05	6350.67	6272.96	6323.81	4733.95	4679.91	4754.74	5147.16	5056.36	5176.51
ENSG00000130768	4.20303	0	1.85938	10.5161	5.35075	4.04704	0.797996	2.22774	1.50832	12.0871	8.70756	4.48597	7.02383	2.85159	4.96163	29.6324	12.3116	11.1456	2.0656	2.04531	3.80551	6.57494	4.94183	4.23302	9.73458	16.0434	43.0321
ENSG00000240750	3.36243	0	1.85938	1.16846	4.01306	6.74507	1.59599	4.45549	2.26248	10.2275	2.37479	0	0	0	1.41761	3.1192	0	0	2.0656	0	5.70827	5.47911	3.95346	4.23302	1.21682	4.01086	0
ENSG00000182118	1137.34	1224.63	1055.2	1070.31	1046.07	1019.85	960.787	1048.15	909.516	1489.5	1144.65	1361.94	2336.59	2180.52	2069	2422.84	2564.18	2393.12	1316.82	1356.04	1332.88	765.98	695.81	642.361	1736.41	1883.77	1845.32
ENSG00000143633	2196.51	2119.49	2053.69	2208.38	1936.97	1923.69	2405.96	2399.28	2221	2105.01	1961.58	2028.56	2877.43	2714.71	2623.28	1989.27	2026.95	2115.28	2483.88	2513.68	2580.14	1848.65	1902.6	1854.06	2099.02	2165.86	2118.7
ENSG00000281912	41.1897	58.1954	51.133	58.4228	68.2221	52.6115	54.2637	64.6046	58.0702	66.9439	61.7445	62.8036	56.1907	52.2791	53.8691	38.2102	45.8889	51.7475	67.1318	39.8835	39.0065	48.2162	61.2787	62.437	51.1065	84.228	69.6107
ENSG00000132773	2244.42	2369.14	2411.62	2542.56	2516.19	2266.34	2524.06	2598.66	2315.27	1794.47	1493.74	1617.64	2027.55	1787	1842.89	2065.69	2006.8	1517.4	1814.63	1747.71	1842.82	1949.47	1808.71	2013.86	1665.83	1703.28	1706.1
ENSG00000070759	4.20303	4.21706	5.57815	8.17919	13.3769	8.09408	5.58597	4.45549	1.50832	10.2275	9.49916	4.48597	4.68255	6.65371	6.37923	14.0364	7.83469	16.7184	2.0656	5.11327	4.75689	7.67076	7.90693	1.05825	1.21682	2.67391	6.32825
ENSG00000280670	174.846	170.369	161.766	175.268	210.017	205.05	163.589	164.853	129.715	177.587	202.649	190.205	202.52	182.502	190.668	246.417	237.279	194.252	156.985	146.239	145.561	112.87	119.592	133.34	174.006	163.108	186.05
ENSG00000132763	1525.7	1687.67	1622.31	1584.43	1601.21	1536.53	1454.75	1499.27	1346.93	1423.49	1230.93	1343.1	1311.12	1369.71	1327.59	1480.06	1386.74	1305.63	1573.98	1590.23	1391.87	1289.78	1359	1321.76	1277.66	1300.86	1250.46
ENSG00000221953	54.6394	48.0745	47.4143	84.1288	100.327	87.6859	49.4757	47.8965	46.0037	297.528	490.79	259.289	179.108	199.611	141.052	189.491	176.84	386.116	60.9351	92.0388	105.603	50.4078	59.302	46.5632	150.886	106.956	134.159
ENSG00000224014	6.72485	6.7473	4.64846	3.50537	6.68844	16.1882	3.19198	2.22774	6.78743	6.50843	15.8319	12.5607	4.68255	4.75265	14.1761	17.1556	15.6694	12.7378	7.22958	6.13592	8.5624	20.8206	0.988366	4.23302	8.51776	6.68476	5.0626
ENSG00000215795	5.88425	5.90388	8.36722	0	2.67537	2.69803	5.58597	11.1387	10.5582	3.7191	4.74958	2.69158	2.34128	8.55477	2.83521	3.1192	0	10.3495	12.3936	5.11327	10.4652	3.28747	0	0	0	2.67391	0
ENSG00000259865	263.11	247.963	199.884	273.419	164.536	165.929	249.773	206.066	300.909	177.587	334.054	284.41	234.128	269	289.901	232.38	247.352	324.815	340.823	442.809	302.538	119.445	152.208	159.796	391.817	323.543	388.554
ENSG00000227671	2116.65	1793.94	1555.37	1660.38	1514.26	1734.83	1994.19	1769.94	2497.77	1991.58	2818.88	2566.87	1957.31	2177.66	2733.86	1738.17	1827.72	2562.69	2595.42	2718.21	2706.67	956.653	960.692	1123.87	2387.41	2703.32	2421.19
ENSG00000252516	16.8121	5.90388	16.7344	14.0215	14.7146	21.5842	13.5659	12.2526	29.4122	10.2275	34.8302	27.813	5.85319	9.5053	17.7201	24.1738	8.95393	21.4951	22.7215	25.5663	11.4165	16.4373	11.8604	14.8156	10.9514	24.0652	16.4534
ENSG00000162711	5.88425	10.1209	5.57815	3.50537	12.0392	6.74507	8.77795	6.68323	9.04991	10.2275	3.95798	4.48597	11.7064	4.75265	8.50564	7.79799	8.95393	4.77669	5.16399	5.11327	8.5624	2.19165	0	1.05825	2.43364	4.01086	3.79695
ENSG00000233355	0	0	0	0	0	0	2.39399	0	0	2.78933	0	0	11.7064	7.60424	26.2257	22.6142	27.981	15.9223	0	1.02265	0.951378	0	0	0	0	0	0
ENSG00000228818	7.56546	11.8078	6.50784	7.01074	9.36381	1.34901	3.98998	4.45549	4.52495	0.929776	5.54118	3.58878	3.51192	6.65371	6.37923	3.899	3.35772	4.77669	10.328	11.2492	4.75689	5.47911	7.90693	5.29127	1.21682	5.34781	0
ENSG00000162636	1103.72	1124.27	979.895	1090.17	1179.84	1688.97	1495.44	1456.94	1428.38	2010.18	2534.69	2200.82	2522.73	2423.85	2438.28	2045.41	2007.92	3148.64	1408.74	1727.26	1359.52	1083.77	1243.36	1147.15	1051.33	1284.81	1450.43
ENSG00000134186	8657.41	8666.06	7775.94	8222.43	7664.95	7999.65	9761.08	9289.69	9736.19	8066.74	9041.62	8248.8	7778.89	8068.1	8587.16	8184.77	8337.22	8399.81	9740.31	10372.8	8856.38	7418.72	7545.19	8224.76	7068.52	6325.12	6914.24
ENSG00000143107	1.68121	1.68682	1.85938	1.16846	0	0	4.78797	3.34162	9.04991	0	0	1.79439	0	0	2.83521	3.1192	2.23848	2.38835	5.16399	1.02265	2.85413	10.9582	2.9651	5.29127	2.43364	5.34781	0
ENSG00000116266	2348.65	2116.12	1784.08	2166.32	2199.16	2421.48	3318.86	2847.06	3098.08	2504.82	3200.42	2649.41	2913.72	2818.32	2702.67	3428	3233.49	3926.44	2638.8	3241.81	2556.35	2634.36	2785.22	2828.71	2775.57	2778.19	2626.22
ENSG00000203897	8.40607	4.21706	8.36722	1.16846	5.35075	8.09408	6.38396	16.7081	10.5582	7.43821	7.12437	8.07474	8.19447	8.55477	6.37923	1.5596	7.83469	1.59223	6.19679	11.2492	14.2707	18.629	30.6393	16.9321	1.21682	1.33695	1.26565
ENSG00000244716	94.9885	113.861	146.891	137.878	148.483	83.6389	109.325	86.882	67.1201	119.011	112.407	101.383	107.699	123.569	82.93	95.9153	119.759	102.699	80.5582	71.5857	108.457	93.1449	113.662	112.175	238.497	282.097	307.553
ENSG00000273382	359.78	317.966	303.079	413.633	446.788	418.194	552.213	571.416	570.898	294.739	281.808	297.868	387.481	374.509	426.7	400.817	411.881	422.737	515.366	512.349	521.355	486.545	508.02	523.836	341.927	348.945	317.678
ENSG00000215717	4279.53	4429.6	3969.78	4516.08	4105.36	4794.4	4914.06	5023.56	4932.2	3945.04	4370.4	4080.44	4489.4	4432.32	4486.73	5198.92	5254.84	6249.5	5749.58	6668.72	5673.07	4499.45	4613.69	4384.35	4637.31	5026.94	4771.5
ENSG00000132676	9302.99	9932.86	11416.6	10983.5	10373.8	9917.95	9798.59	10255.4	9743.73	8551.15	7828.89	8264.05	10346.1	9755.29	9615.63	11212.7	11448.7	9675.98	11015.8	10991.5	12060.6	9188.47	9109.77	9113.69	11743.6	11743.8	12346.4
ENSG00000203761	485.871	472.311	564.323	542.164	523.036	333.206	414.16	448.89	444.954	558.795	692.647	512.298	469.426	602.636	608.862	522.466	582.005	589.921	407.955	366.11	477.592	272.86	277.731	285.729	406.419	354.293	473.353
ENSG00000132718	5720.33	6127.39	5884.95	3730.88	3884.64	3744.86	8062.15	8168.02	7565.72	6653.48	7566.87	5722.3	8704.87	8185.96	7942.85	8114.59	7604.12	7179.37	4682.7	4939.42	4661.75	6147.57	6193.1	6195.02	3199.03	3409.23	3243.86
ENSG00000143622	3659.16	3769.21	3689.95	2724.84	2572.37	2816.74	3741.8	3857.34	3703.67	2497.38	2396.16	2252.85	2412.69	2389.63	2490.03	2454.81	2558.58	2480.69	3087.03	3158.98	2902.65	4179.47	4141.25	4111.32	2675.79	2660.54	2705.96
ENSG00000132680	8227.02	7867.35	7913.53	5529.13	5687.85	5482.39	7380.66	7132.12	8428.48	6461.94	6768.15	6437.37	6204.38	6707.89	7757.86	6092.57	6181.57	6540.09	7940.15	6993.93	7621.49	5258.85	4981.36	5538.91	4952.47	4427.99	4782.89
ENSG00000207475	10.0873	5.90388	1.85938	2.33691	12.0392	1.34901	10.3739	5.56936	11.3124	0	7.91597	7.17755	1.17064	1.90106	1.41761	3.1192	7.83469	7.16504	10.328	9.20388	11.4165	13.1499	0.988366	6.34953	1.21682	0	1.26565
ENSG00000273002	48.7552	59.8822	58.5706	64.2651	21.403	33.7254	40.6978	38.9855	41.4787	57.6461	87.8672	72.6727	29.266	49.4276	36.149	9.35759	5.5962	23.8835	52.6727	53.178	47.5689	24.1081	20.7557	26.4564	23.1196	20.0543	32.9069
ENSG00000285677	5.04364	8.43412	11.1563	7.01074	9.36381	8.09408	13.5659	5.56936	7.54159	0	3.16639	2.69158	8.19447	6.65371	2.12641	12.4768	3.35772	3.98058	1.0328	3.06796	5.70827	1.09582	5.9302	3.17476	13.385	9.35867	8.85955
ENSG00000163479	10603.4	11728.5	14010.5	14036.7	13879.8	12978.9	12791.9	13188.2	11929.3	10558.5	8728.14	9495.9	13153.3	12354	11242.3	13583.3	13676	11524.6	9514.13	9280.58	10548.9	11541.2	11378.1	11603.8	13858.4	14122.2	14889.1
ENSG00000160803	8830.57	9250.54	9430.79	7538.88	7576.66	7213.18	9338.94	9324.22	8763.33	6472.17	5746.2	6346.75	7643.1	7648.91	7362.34	7831.52	7858.19	6542.47	7815.18	7452.07	7501.62	7413.24	7381.12	7364.39	6053.69	5934.73	5746.05
ENSG00000116586	1673.65	1799	2110.4	1922.11	1769.76	1706.5	1825.81	2032.82	1751.16	1726.59	1283.18	1526.13	1922.19	1749.93	1656.47	1848.9	2131.03	1847.78	1507.88	1493.07	1578.34	1964.81	1711.85	1861.47	1555.1	1766.11	1951.63
ENSG00000132698	2.52182	8.43412	4.64846	4.67382	4.01306	0	3.19198	8.91098	7.54159	1.85955	7.91597	7.17755	2.34128	4.75265	7.79684	2.3394	4.47696	3.18446	3.09839	2.04531	1.90276	0	4.94183	0	0	0	3.79695
ENSG00000242252	10.0873	7.59071	9.29691	5.84228	4.01306	0	4.78797	2.22774	2.26248	15.8062	12.6655	3.58878	2.34128	6.65371	2.83521	5.4586	1.11924	5.57281	1.0328	4.09061	8.5624	1.09582	3.95346	3.17476	0	1.33695	2.5313
ENSG00000198952	17986.5	18548.3	19421.3	16755.7	17484.9	15881.9	16548	17058.9	16080.2	14736.9	12689.3	14121.8	16858.4	16635.2	16048.7	17769.3	17834	13810.2	15378.4	14088.1	14860.5	17543	17051.3	17019.9	13347.3	12302.6	11512.3
ENSG00000163472	1073.45	1100.65	1207.67	911.396	884.211	897.094	955.201	1002.48	968.34	1122.24	1065.49	894.502	957.582	937.222	1021.39	1070.66	971.501	871.746	711.598	642.226	840.067	802.142	770.925	807.448	605.977	540.129	721.42
ENSG00000163468	46484.7	50224.3	53574.4	43202.5	43401.3	40895.4	46004.4	48161.6	42005.1	39598.2	31991.6	33927.4	46065.8	43138.8	40282	42115.4	43294.5	36741.5	39647	39590	40814.1	38036	37017.3	37499.3	43000.1	43322.6	44881.2
ENSG00000254726	9619.9	9959.01	10580.8	7788.93	8055.55	8593.22	11167.9	11554.2	10816.1	7534.9	6977.92	8204.84	10795.6	11213.4	11120.4	8046.75	8280.14	7544.78	7377.27	7356.97	6987.87	8704.12	8267.68	8334.81	6382.23	6781.03	6211.81
ENSG00000237424	556.482	538.94	597.792	779.36	712.987	662.366	509.121	516.837	519.615	1147.34	1046.49	905.269	943.535	865.933	788.19	761.084	773.395	921.901	451.333	397.812	424.315	286.01	278.719	284.671	994.144	941.215	1090.99
ENSG00000162763	0	0	1.85938	0	0	4.04704	7.18196	2.22774	3.77079	0	0	2.69158	1.17064	0	0.708804	0	1.11924	0	11.3608	5.11327	1.90276	8.76658	1.97673	6.34953	1.21682	0	6.32825
ENSG00000143061	7499.05	8192.06	8301.21	10018.3	10613.2	12549.9	8209.78	8467.66	7744.46	11105.2	10550.4	11956	11156.2	10623.1	10457.7	11247.8	11356.9	10523	7622.05	8108.62	7657.64	10148.4	10494.5	9807.9	13481.2	13699.8	12698.3
ENSG00000135821	21310.2	22659.1	22754.2	22811.8	22491.9	22144.1	21163.6	20891.8	18561.4	19760.5	19207.3	18463.4	20097.5	19042.9	17690.3	20068.9	20044.5	15827.6	24750	25631.8	24751	17844.4	17154.1	17771.3	27382.1	26763.1	27989.8
ENSG00000203740	10.0873	1.68682	2.78907	1.16846	0	5.39606	25.5359	21.1636	23.3789	1.85955	3.95798	6.28036	2.34128	2.85159	0.708804	1.5596	4.47696	1.59223	6.19679	19.4304	6.65965	40.5454	43.4881	45.505	1.21682	4.01086	5.0626
ENSG00000168275	907.015	973.297	1071	1107.7	1035.37	925.424	1141.93	1227.49	1210.42	1064.59	832.76	874.764	1026.65	1016.12	949.088	804.753	920.016	1039.73	1155.7	1266.04	1290.07	1123.22	1176.16	1221.23	854.209	877.041	945.44
ENSG00000153207	8855.79	8650.03	7607.67	5627.28	6238.97	8121.06	9672.5	9560.36	9273.14	8451.66	9872	9341.58	9667.13	9562.33	10241.5	10719.1	10122.4	10743.6	10624.4	11938.5	10779.1	6630.82	7136	6855.37	7268.08	7393.35	7129.4
ENSG00000156869	813.707	818.11	678.675	713.927	711.65	779.73	1243.28	1210.78	1277.55	409.101	431.42	434.242	350.021	315.576	355.819	258.114	252.948	281.825	476.12	551.21	419.558	2342.87	2391.85	2487.96	1508.86	1640.44	1409.93
ENSG00000116678	174.006	179.647	177.571	101.656	111.028	152.439	619.245	585.897	619.919	230.584	261.227	291.588	451.867	382.113	435.205	302.562	342.488	316.854	382.135	460.194	352.01	317.789	351.858	337.583	83.9607	101.608	102.518
ENSG00000185630	4050.88	4220.43	3949.33	7422.03	7260.97	8794.22	8178.66	7958.62	7408.1	11762.6	13075.6	11980.2	12321	11891.1	10539.2	16984.8	16861.4	15572.8	7151.09	8382.69	7372.23	7640.08	7930.65	7769.71	11396.8	11906.9	11030.1
ENSG00000159352	15536.1	16722.3	18495.3	18046.8	17892.9	16364.9	16432.3	16771.6	15346.4	13783	11936.5	12995	16379.6	16036.4	15485.9	15661.5	16013	12952	15439.3	14407.1	15575	17877.3	17397.2	17277.1	14437.6	13800	13708.2
ENSG00000158710	491.755	483.275	642.417	878.679	737.066	646.178	678.296	692.828	637.264	262.197	208.981	142.654	99.5043	84.5972	68.754	31.9718	31.3387	27.0679	264.396	276.116	297.781	175.332	207.557	198.952	178.873	167.119	248.067
ENSG00000162734	19509.6	20400.4	20748.9	17531.5	17320.4	17235	19470.3	19992.9	17727.3	13658.4	11802.7	12890	15700.6	15931.8	15371.1	14911.3	15035.9	12732.3	14317.7	14108.5	15018.5	15968.3	15533.2	15421.9	11192.3	11242.4	11544
ENSG00000049239	1764.43	1881.65	2297.27	2396.5	2571.04	2582.01	1674.19	1706.45	1573.93	3982.23	3792.54	3870.49	5170.71	4986.48	4288.26	5800.15	5563.75	4873.82	1969.55	2109.73	2450.75	2395.47	2461.03	2384.25	4150.58	4559.01	4103.24
ENSG00000186564	101.713	138.32	111.563	150.731	90.9627	133.552	124.487	128.095	115.386	295.669	265.185	193.794	193.155	166.343	146.014	183.253	209.298	210.971	56.8039	68.5178	59.9368	98.624	113.662	106.884	128.983	224.608	207.567
ENSG00000244038	16858.4	17952	19613.7	19978.3	20225.8	19150.6	22436.4	23602.9	20479.9	13265.1	10307.4	13965.7	20468.6	19612.3	18322.6	17971.3	19098.7	15541	16223.2	16305.2	18466.2	23064.9	22392.4	22173.6	15721.3	16100.9	16004.1
ENSG00000158747	696.022	717.744	724.23	789.876	884.211	824.248	553.011	556.936	491.712	818.203	577.865	616.372	674.288	674.876	649.264	685.444	688.333	702.174	333.594	311.909	305.392	645.44	634.531	603.205	681.42	744.683	826.469
ENSG00000126091	225.283	144.223	190.587	161.247	160.522	179.419	142.841	178.22	187.786	308.686	280.225	317.607	154.524	167.293	195.63	184.033	241.756	254.757	162.149	131.922	162.686	231.219	193.72	200.01	161.837	184.5	174.66
ENSG00000162383	7.56546	10.9644	9.29691	10.5161	1.33769	9.4431	10.3739	17.822	16.5915	6.50843	3.95798	7.17755	3.51192	0	3.54402	3.1192	12.3116	4.77669	3.09839	11.2492	9.51378	13.1499	18.779	15.8738	23.1196	26.7391	46.829
ENSG00000171163	2130.94	2038.53	2171.76	2845.19	2878.7	1985.75	1883.27	1834.55	2021.9	3344.4	3540.02	3256.81	2218.36	2547.42	2516.25	2273.11	2407.49	2678.13	2453.93	2044.28	2218.61	1219.65	1222.61	1322.82	2708.65	2430.58	3041.36
ENSG00000172456	1440.8	1380.67	1501.45	2953.86	2517.53	2611.69	1066.92	1189.62	968.34	2262.14	1918.04	2095.84	1448.08	1346.9	1278.68	1912.07	1930.69	1589.05	1460.38	1529.89	1615.44	1252.53	1207.78	1261.44	7319.19	7535.07	8277.35
ENSG00000162946	978.466	959.803	908.309	809.74	857.458	779.73	1696.54	1551.62	1600.33	1388.16	1304.55	1468.71	1106.25	1157.75	1180.16	689.343	671.544	868.562	800.418	884.595	797.255	922.683	930.052	901.633	1544.15	1426.53	1385.89
ENSG00000160087	4731.77	4966.85	4854.85	4310.43	4458.51	4374.85	6005.71	5828.89	5684.1	4318.81	3602.56	3756.55	4684.9	4502.66	4446.33	4590.68	4844.07	4151.74	4538.11	4312.53	4205.09	5254.47	5066.36	5061.63	3572.59	3617.79	3642.54
ENSG00000157870	1531.59	1524.05	1586.98	1583.26	1537	1598.58	1266.42	1422.41	1302.43	1740.54	1405.88	1607.77	1548.75	1520.85	1372.95	1266.39	1197.59	1216.46	1120.59	1145.37	1092.18	1433.34	1410.4	1382.08	2002.89	1835.64	1851.65
ENSG00000179085	395.085	442.791	476.932	405.454	416.021	346.697	500.343	515.723	496.991	374.7	263.602	313.121	453.037	474.314	401.183	267.471	276.452	344.718	383.168	268.958	325.371	446	440.811	427.535	232.413	266.054	273.38
ENSG00000120937	1.68121	0.843412	0.929691	1.16846	0	0	6.38396	2.22774	2.26248	1.85955	4.74958	2.69158	14.0477	14.2579	4.25282	8.57779	11.1924	1.59223	1.0328	1.02265	3.80551	0	1.97673	0	0	0	0
ENSG00000285646	15.1309	11.8078	11.1563	14.0215	46.8191	24.2823	11.1719	22.2774	15.8373	29.7528	28.4975	15.2523	10.5357	6.65371	12.0497	15.596	29.1003	11.9417	15.492	11.2492	19.0276	7.67076	9.88366	6.34953	17.0355	25.4021	27.8443
ENSG00000116685	6180.14	6993.57	6940.15	6364.58	6309.87	6251.33	5910.75	6222.09	5791.94	5537.75	4707.62	5256.66	6649.23	6338.13	5971.67	6478.57	6337.14	5736.81	5767.14	5956.96	5739.66	6630.82	6566.7	6245.82	6198.49	6158.01	6102.96
ENSG00000083444	8631.35	9276.69	9590.7	11753.5	12186.3	11380.3	8183.44	8625.82	7677.34	8519.54	6749.15	8376.2	10367.2	9750.54	8801.22	8684.62	8875.58	9001.67	8552.6	8227.25	8795.49	11592.7	11305.9	11268.3	11719.2	11106.1	10822.6
ENSG00000116691	2572.26	2728.44	2909	2974.89	3182.36	2711.52	2204.06	2225.52	2234.57	2819.08	2453.95	2548.93	2816.56	2606.35	2526.18	2783.1	2930.17	2729.88	2196.76	1968.61	2177.7	2076.58	2074.58	2199.05	2803.56	2684.6	2832.52
ENSG00000120949	14.2903	4.21706	30.6798	24.5376	30.7668	12.1411	6.38396	20.0497	8.29575	28.8231	22.1647	22.4298	7.02383	10.4558	16.3025	21.8344	22.3848	14.3301	8.26238	29.6569	18.0762	14.2457	19.7673	15.8738	36.5047	33.4238	34.1725
ENSG00000162521	31055.4	32806.2	31021	29091.1	28217.2	31959.5	36907.3	36782.3	34765.2	27847.7	26011.1	28329.8	35030.2	33223.9	31881.3	28507.9	29150.6	29644.1	31955.8	35785.7	32819.7	29108.3	28907.7	29423.7	27892	29545.3	30051.6
ENSG00000162520	885.999	906.668	969.668	910.227	902.939	1002.32	887.371	817.582	808.458	844.237	831.968	802.091	357.045	326.032	260.131	621.5	634.61	705.358	1321.98	1397.97	1311.95	3162.54	3081.72	3052.01	1328.77	1402.46	1316.28
ENSG00000162522	4791.46	4933.96	5313.19	7993.41	8175.95	8094.08	3835.96	4064.52	3889.95	9064.39	8709.94	8241.62	9186	8979.66	8010.9	8950.54	8816.26	8925.25	4668.25	4605.01	4562.81	6142.09	5766.13	5541.02	8198.95	8456.23	8906.38
ENSG00000116497	4348.46	4541.77	4116.67	3908.49	3899.36	4741.78	4587.68	4594.72	4355.27	5353.65	5768.36	5404.7	5710.38	5585.31	5589.63	5587.26	5329.82	6482.77	5134.04	5379.16	5190.72	3611.83	3833.87	3816.07	3594.49	3811.65	3902
ENSG00000160097	27149.9	28405.3	29279.7	31872	33894.3	29971	29600.8	29494.2	30106	16865.2	15584.2	19452.1	15989.8	16474.6	18434.6	11112.1	11099.5	13153.4	35397.1	31653.2	30378.4	43706.9	43420.9	44813.9	27114.4	25920.8	26353.4
ENSG00000121905	12.6091	22.7721	26.9611	15.1899	30.7668	47.2155	16.7579	10.0248	13.5749	24.1742	34.0387	21.5327	30.4366	31.3675	23.3905	35.091	44.7696	31.0485	10.328	3.06796	11.4165	23.0123	10.872	17.9903	42.5888	46.7934	49.3603
ENSG00000121900	1882.96	1944.91	2172.69	3557.95	3445.88	3036.63	1737.24	1716.48	1699.87	3945.04	3106.22	3041.49	3666.44	3560.68	3030.14	5127.96	4893.32	3855.59	1198.05	1090.15	1272.94	1901.25	1836.38	1940.84	4552.13	4533.61	4723.4
ENSG00000143222	2764.76	2916.52	3150.72	2844.02	2674.04	2569.87	3008.44	3361.67	2751.17	2370.93	1942.58	2062.65	2777.93	2529.36	2386.54	2523.43	2651.48	2331.82	2527.26	2390.96	2652.44	4584.92	4384.39	4375.88	3157.65	3268.85	3340.05
ENSG00000224985	26.0588	19.3985	26.0314	22.2007	25.4161	9.4431	23.1419	17.822	15.8373	17.6657	19.7899	16.1495	14.0477	30.417	15.5937	24.1738	13.4309	18.3106	21.6888	17.3851	17.1248	26.2997	27.6742	31.7476	27.9869	29.413	25.313
ENSG00000143224	933.914	926.066	1256.01	1393.97	1149.07	1133.17	791.612	759.661	807.704	1914.41	1946.54	1783.62	2060.32	1921.02	1789.02	1889.45	1846.75	2145.53	949.141	854.938	950.427	556.678	496.16	575.691	1315.38	1260.75	1506.12
ENSG00000158850	3939.08	4079.58	4392.79	3339.45	3447.22	3002.91	3306.1	3401.77	3015.13	2957.62	2626.52	2569.56	3010.88	2966.6	2616.19	3407.72	3311.83	2565.88	2472.52	2364.37	2557.3	3393.76	3384.16	3349.38	3374.25	3355.75	3476.74
ENSG00000158859	3239.7	3233.64	3790.35	3714.52	3617.11	3883.81	3579.81	3633.45	3514.38	3211.45	3217.84	2846.8	3616.1	3622.47	3601.43	3337.54	3497.63	3639.84	2934.18	2957.51	3004.45	4933.39	4908.23	4903.95	5010.87	4948.06	4986.66
ENSG00000158869	7.56546	3.37365	10.2266	4.67382	6.68844	6.74507	8.77795	10.0248	13.5749	4.64888	5.54118	8.07474	5.85319	10.4558	7.79684	5.4586	11.1924	7.96115	10.328	6.13592	3.80551	6.57494	3.95346	13.7573	3.65047	0	3.79695
ENSG00000158882	1862.78	1842.86	1896.57	1618.31	1514.26	1508.2	1846.56	1961.53	1694.59	1412.33	1075.78	1175.32	1521.83	1401.08	1317.67	1437.17	1578.13	1407.53	1623.56	1526.82	1426.12	2043.71	2045.92	1986.34	1282.53	1385.08	1313.74
ENSG00000143257	5.04364	2.53024	3.71877	3.50537	6.68844	1.34901	2.39399	5.56936	6.03327	1.85955	0.791597	7.17755	2.34128	3.80212	2.12641	0.779799	6.71544	0.796115	0	1.02265	3.80551	8.76658	10.872	7.40778	2.43364	2.67391	0
ENSG00000188931	2.52182	2.53024	0	0	0	0	0.797996	1.11387	0	0.929776	0.791597	1.79439	0	3.80212	2.83521	1.5596	2.23848	3.18446	0	2.04531	4.75689	4.38329	9.88366	1.05825	2.43364	2.67391	5.0626
ENSG00000283696	43.7115	53.9784	58.5706	37.3906	37.4552	14.8392	33.5158	28.9607	40.7246	30.6826	60.9529	72.6727	69.0677	49.4276	45.3634	68.6223	76.1084	89.961	42.3447	21.4757	36.1524	29.5872	24.7091	27.5146	23.1196	54.8151	50.626
ENSG00000288093	31.1024	18.5551	39.047	17.5268	21.403	28.3293	34.3138	35.6439	27.9039	24.1742	15.0403	33.1962	14.0477	21.8622	30.4786	26.5132	27.981	33.4368	21.6888	20.4531	19.0276	28.4914	24.7091	20.1068	20.686	29.413	21.516
ENSG00000215840	7.56546	5.90388	2.78907	3.50537	4.01306	9.4431	3.19198	2.22774	9.04991	0	3.16639	6.28036	2.34128	6.65371	4.25282	2.3394	7.83469	3.18446	5.16399	8.18123	2.85413	5.47911	0.988366	5.29127	4.86729	1.33695	3.79695
ENSG00000265107	4.20303	0	0	0	0	1.34901	12.7679	14.4803	9.04991	0	0.791597	0.897194	2.34128	0	0.708804	3.1192	5.5962	1.59223	10.328	5.11327	7.61102	143.553	130.464	137.573	0	0	0
ENSG00000121634	1.68121	4.21706	5.57815	2.33691	0	0	15.9599	11.1387	13.5749	0	0	0	5.85319	3.80212	2.12641	0	0	3.18446	5.16399	4.09061	4.75689	90.9533	93.8948	67.7283	3.65047	0	3.79695
ENSG00000188092	431.231	455.442	417.431	282.766	219.381	232.03	398.998	384.286	407.246	214.778	239.854	200.971	319.584	312.724	350.149	293.984	324.58	293.766	433.775	403.948	416.704	452.575	494.183	476.215	281.086	252.684	239.208
ENSG00000274372	30.2618	28.676	27.8907	28.0429	13.3769	17.5372	23.1419	18.9358	32.4288	18.5955	26.1227	28.7102	50.3375	28.5159	31.1874	24.9536	39.1734	35.8252	27.8855	36.8155	27.59	16.4373	18.779	12.6991	24.3364	13.3695	39.2351
ENSG00000229828	27.74	10.1209	18.5938	11.6846	5.35075	12.1411	15.9599	35.6439	22.6248	9.29776	7.91597	4.48597	7.02383	0.95053	4.25282	9.35759	5.5962	3.98058	36.1479	39.8835	39.9579	175.332	173.952	150.272	10.9514	2.67391	6.32825
ENSG00000223949	17.6527	16.0248	18.5938	15.1899	20.0653	12.1411	81.3955	53.4659	67.1201	0	4.74958	3.58878	9.36511	11.4064	16.3025	1.5596	2.23848	3.98058	58.8695	58.2912	73.2561	39.4496	35.5812	30.6894	4.86729	1.33695	0
ENSG00000116688	15449.5	16043.4	16510.4	13803	14717.2	14193	16757.1	16986.5	15716.7	14058.2	13273.5	12567	12770.5	12742.8	11875.3	13938.9	13573	12287.2	16851.1	16688.7	15792.9	18966.5	18912.4	18676.1	14423	14730.5	14692.9
ENSG00000259943	447.203	472.311	427.658	493.088	529.724	384.469	545.829	539.114	551.29	596.916	565.992	521.27	476.45	496.177	468.519	449.944	435.385	607.436	452.365	490.874	440.488	462.437	463.544	502.671	661.951	668.476	694.842
ENSG00000084073	6602.12	6568.49	5540.96	4218.13	4239.13	5062.85	7323.2	7011.82	6856.81	2693.56	2639.97	3349.22	3578.64	3430.46	3822.58	3604.23	3699.09	3552.27	5792.96	7500.14	5487.55	5382.68	5629.73	5785.48	4117.73	4064.34	3598.24
ENSG00000049089	47.9146	46.3877	53.9221	155.405	189.952	157.835	43.0918	32.3023	46.0037	202.691	210.565	119.327	138.135	165.392	107.738	196.509	171.244	167.184	108.444	120.673	134.144	44.9287	60.2903	64.5535	139.935	151.076	130.362
ENSG00000284677	1.68121	0.843412	1.85938	0	4.01306	4.04704	0	1.11387	0.754159	11.1573	4.74958	3.58878	0	2.85159	5.67043	3.1192	2.23848	0.796115	2.0656	1.02265	1.90276	0	2.9651	2.11651	0	2.67391	0
ENSG00000187801	639.702	630.872	618.245	420.644	583.232	576.029	671.114	597.035	661.397	452.801	427.462	499.737	479.962	517.088	552.158	624.619	645.802	550.912	499.874	566.55	554.653	568.732	530.752	535.477	843.258	802.172	722.686
ENSG00000260920	400.129	405.681	397.908	446.35	449.463	489.692	438.898	493.445	428.362	250.11	279.434	344.522	321.926	376.41	352.984	423.431	438.742	405.223	353.217	444.854	392.919	393.4	374.591	355.574	624.23	593.607	469.556
ENSG00000158887	56.3206	82.6544	70.6565	38.5591	68.2221	45.8665	63.8396	62.3768	67.1201	39.0506	20.5815	28.7102	56.1907	52.2791	85.0564	42.889	44.7696	48.563	66.099	57.2686	65.6451	79.9951	88.9529	67.7283	73.0093	41.4455	27.8443
ENSG00000228172	52.9582	68.3164	52.9924	54.9174	73.5728	41.8194	61.4457	69.0601	58.8244	32.5422	53.037	52.0372	58.5319	54.1802	54.5779	73.3011	64.916	73.2426	71.263	66.4725	71.3533	82.1867	97.8482	93.1264	58.4075	66.8476	40.5008
ENSG00000117640	4214.8	4529.97	4364.9	5017.35	4463.86	4269.63	4948.37	4877.65	4667.49	3541.52	3194.09	3172.48	3556.4	3521.71	3211.59	3025.62	2824.96	2936.87	5376.74	5058.04	5069.89	6982.58	7067.8	7132.64	4828.35	4762.23	4833.52
ENSG00000127423	1897.25	1992.98	1959.79	1848.5	2018.57	1950.67	1624.72	1794.45	1629.74	1572.25	1284.76	1501.9	1816.83	1725.21	1661.44	2002.52	2076.19	1648.75	1801.2	1916.45	1935.1	976.378	996.273	1033.91	1955.43	1980.03	1859.24
ENSG00000182749	30.2618	5.90388	14.8751	64.2651	41.4683	41.8194	18.3539	17.822	28.658	45.559	45.121	62.8036	28.0953	36.1201	38.9842	35.091	39.1734	43.7863	23.7543	26.589	28.5413	16.4373	34.5928	13.7573	41.372	32.0869	37.9695
ENSG00000117632	57068.8	63235.7	61084.4	74438.8	69987.8	66990.7	78503.6	79951.5	76357.8	61693.4	52116.3	56156.3	77043.2	73064.4	69951.1	51409.8	54353.7	62252.2	61582.6	63264.4	60692.2	50782.6	50250.5	52676.7	58088.7	62295.3	66068.2
ENSG00000187147	6147.36	6467.28	6971.76	7779.58	7611.44	7364.27	6344.06	6519.49	6118.49	7309.9	6163.37	6301.89	7586.91	7721.15	7057.56	9529.93	9497.88	7700.82	6513.85	6213.64	6527.4	6752.46	6429.32	6534.72	8812.23	8202.21	8314.05
ENSG00000126106	794.373	888.956	1070.07	1077.32	1063.46	1056.28	1145.92	1182.93	1092.78	750.329	667.316	728.521	1068.79	944.827	926.406	680.765	738.699	739.591	926.419	837.553	980.871	1495.8	1411.39	1393.72	1014.83	909.128	1023.91
ENSG00000198520	55.48	47.2311	40.9064	96.9819	85.612	53.9606	61.4457	44.5549	78.4325	121.801	151.195	119.327	95.9924	138.777	131.837	114.63	111.924	150.466	92.9518	77.7217	88.4782	60.2702	34.5928	44.4467	30.4206	32.0869	54.4229
ENSG00000200169	1.68121	0	3.71877	4.67382	0	13.4901	1.59599	1.11387	3.01664	1.85955	5.54118	1.79439	0	1.90106	4.25282	7.79799	2.23848	10.3495	1.0328	8.18123	16.1734	8.76658	0.988366	1.05825	6.08411	12.0326	1.26565
ENSG00000142945	16591.1	17626.5	17005	18918.5	18494.9	18813.4	18447.3	19180.9	17599.1	24786	25577.3	19810	22979.6	22355.5	20198.1	23689.5	21948.3	24901.7	14439.5	14351.9	14124.2	10671.1	10324.5	10398.4	12114.7	12920.3	14960
ENSG00000142937	121160	133781	152876	216136	201195	187103	129060	135560	124533	150044	123757	127225	140738	132140	114435	161411	178756	147641	143846	142306	166222	134615	138777	137852	275486	283348	312971
ENSG00000200913	37.8273	16.8682	24.172	38.5591	13.3769	22.9332	25.5359	27.8468	31.6747	18.5955	15.8319	17.9439	19.9009	19.9611	24.0993	23.394	16.7886	27.0679	21.6888	20.4531	31.3955	14.2457	13.8371	12.6991	30.4206	12.0326	44.2977
ENSG00000142959	5.04364	1.68682	0.929691	5.84228	2.67537	4.04704	2.39399	12.2526	17.3457	4.64888	3.95798	2.69158	1.17064	8.55477	3.54402	4.6788	7.83469	6.36892	2.0656	8.18123	7.61102	1.09582	11.8604	8.46604	1.21682	8.02172	6.32825
ENSG00000173846	697.703	719.43	723.3	900.88	837.392	705.534	1010.26	1047.04	982.669	645.265	553.326	575.998	682.482	663.47	630.835	832.826	828.238	556.484	602.121	504.168	551.799	1535.25	1530.98	1486.85	932.086	914.476	1023.91
ENSG00000117425	374.911	371.101	400.697	495.425	510.997	423.59	290.47	282.923	316.747	411.891	510.58	457.569	360.557	419.184	377.792	352.469	433.146	460.951	350.118	327.249	423.363	219.165	250.057	291.02	210.51	235.304	243.005
ENSG00000226499	7.56546	0.843412	3.71877	1.16846	2.67537	6.74507	3.19198	4.45549	6.78743	4.64888	6.33277	4.48597	3.51192	4.75265	5.67043	1.5596	3.35772	1.59223	10.328	4.09061	8.5624	7.67076	6.91856	7.40778	8.51776	4.01086	2.5313
ENSG00000070785	2445.32	2527.71	2435.79	2886.09	2918.83	2870.7	2594.28	2536.29	2270.77	2373.72	2193.51	2267.21	2299.13	2331.65	2113.65	2766.73	2687.3	2486.27	2381.63	2355.17	2388.91	2828.32	2754.58	2787.44	2896.04	2818.3	3179.31
ENSG00000126107	7274.61	7705.41	7928.41	8326.42	8313.73	7871.5	7329.59	7370.49	6893.01	7148.12	6662.87	6554.9	6274.62	5996.89	5682.48	5766.62	5628.66	5867.37	7223.39	6770.99	6828.99	8316.2	8416.92	8409.95	8981.36	8643.4	9635.39
ENSG00000126088	6571.02	7066.11	7508.19	8213.08	8043.51	7588.2	7279.32	7718.02	6865.11	6417.31	5026.64	5244.1	7067.15	6475.96	6143.2	5078.05	5388.03	5216.15	6274.25	5807.65	6445.59	7309.14	7009.49	7133.7	5821.28	5718.15	6038.41
ENSG00000162408	3948.33	3676.43	3613.71	2985.41	2996.42	2946.25	3816.01	3743.72	3922.38	2892.53	3140.26	3096.22	2856.36	2615.86	3180.4	2659.12	2865.26	2798.34	4115.7	3504.63	3545.79	3696.21	3611.49	3823.47	2545.59	2286.19	2117.43
ENSG00000173662	9.24667	4.21706	1.85938	4.67382	8.02612	0	10.3739	8.91098	3.01664	0	8.70756	1.79439	5.85319	0.95053	11.3409	3.1192	2.23848	7.16504	8.26238	7.15857	0	3.28747	4.94183	2.11651	4.86729	0	0
ENSG00000204859	1979.63	1764.42	1962.58	2056.48	2045.32	1802.28	1885.66	1813.38	2079.97	2160.8	2080.32	2043.81	1988.92	1998.01	2037.81	2167.06	2194.83	1846.19	2032.55	1775.33	1906.56	1676.61	1711.85	1779.98	1798.46	1641.78	1783.3
ENSG00000171488	699.385	773.409	612.667	490.752	517.685	617.848	807.571	718.447	732.288	1047.86	1230.93	1175.32	1162.44	1112.12	1084.47	1246.9	1174.08	1437.78	790.09	1052.31	765.859	446	545.578	606.38	654.65	641.737	684.716
ENSG00000237200	7.56546	12.6512	26.9611	15.1899	29.4291	12.1411	8.77795	15.5942	15.8373	21.3848	28.4975	26.9158	1.17064	9.5053	12.0497	9.35759	6.71544	12.7378	14.4592	12.2718	11.4165	5.47911	16.8022	17.9903	10.9514	10.6956	11.3908
ENSG00000070886	26.8994	22.7721	33.4689	32.7168	44.1437	21.5842	29.5258	22.2774	25.6414	184.096	189.192	163.289	99.5043	81.7456	60.2483	344.671	316.745	298.543	15.492	9.20388	10.4652	13.1499	19.7673	23.2816	195.908	196.532	251.864
ENSG00000223776	5.88425	5.90388	0.929691	8.17919	6.68844	2.69803	5.58597	5.56936	5.27911	5.57866	8.70756	11.6635	15.2183	14.2579	12.0497	6.23839	3.35772	10.3495	4.13119	3.06796	4.75689	9.8624	10.872	8.46604	3.65047	13.3695	10.1252
ENSG00000273058	21.0152	31.2062	39.9767	23.3691	30.7668	25.6313	31.1218	54.5797	42.2329	27.8933	19.7899	24.2242	15.2183	31.3675	26.2257	34.3112	34.6965	15.9223	38.2135	31.7023	43.7634	38.3538	22.7324	34.9224	30.4206	32.0869	30.3756
ENSG00000230325	10.9279	9.27753	13.9454	16.3584	21.403	8.09408	22.3439	33.4162	26.3956	20.4551	14.2487	12.5607	8.19447	17.1095	13.4673	16.3758	21.2656	10.3495	22.7215	20.4531	14.2707	17.5332	31.6277	16.9321	4.86729	10.6956	8.85955
ENSG00000119285	8874.28	8422.31	7523.06	6906.74	7180.71	8662.02	10533.5	10506	10209	6843.15	7580.33	7777.77	8789.15	8676.44	9485.21	8589.49	8531.97	8850.41	11305	12213.5	11314.7	8930.95	9567.38	9057.6	7496.84	7722.24	7174.97
ENSG00000231344	6.72485	10.9644	5.57815	1.16846	4.01306	1.34901	2.39399	5.56936	6.78743	4.64888	3.95798	3.58878	1.17064	4.75265	2.83521	1.5596	2.23848	0	11.3608	9.20388	4.75689	9.8624	3.95346	3.17476	2.43364	1.33695	11.3908
ENSG00000117758	2223.4	2308.42	2170.83	2405.85	2453.32	2696.68	3281.36	3225.77	3225.54	2769.8	2953.45	2446.65	2964.06	2643.42	2601.31	3155.85	3270.42	3498.13	3069.47	3750.07	3100.54	3090.22	3369.34	3336.68	2948.36	2998.79	3241.33
ENSG00000286433	5.04364	16.8682	4.64846	2.33691	26.7537	1.34901	6.38396	8.91098	4.52495	8.36798	9.49916	2.69158	9.36511	9.5053	4.25282	9.35759	8.95393	1.59223	8.26238	4.09061	3.80551	4.38329	5.9302	19.0486	3.65047	9.35867	3.79695
ENSG00000117751	6125.5	6198.23	6157.35	6326.02	6316.56	6460.43	6887.5	7076.43	6524.23	6492.63	5959.14	5644.25	7073	6766.82	6718.75	6964.39	6896.76	6142.03	6197.82	6436.58	6111.65	5970.04	5975.66	6045.81	5513.42	5833.13	5589.11
ENSG00000252947	2.52182	5.90388	2.78907	2.33691	1.33769	0	5.58597	10.0248	11.3124	3.7191	6.33277	0.897194	2.34128	4.75265	6.37923	2.3394	1.11924	7.96115	12.3936	8.18123	11.4165	6.57494	7.90693	3.17476	8.51776	0	7.5939
ENSG00000130775	792.692	798.711	848.808	1176.64	1253.41	1257.28	496.353	506.812	482.662	1165.01	1028.28	907.96	963.436	957.184	951.923	1048.05	990.528	992.756	534.989	494.964	469.981	314.501	272.789	302.661	1096.36	1172.51	1140.35
ENSG00000117748	8358.99	9000.89	9105.4	8922.33	8456.86	8559.49	9350.91	9356.52	8678.11	8014.67	7173.45	7034	9215.27	8874.15	8278.83	7940.7	7648.89	7252.61	7914.33	8004.31	8343.58	6888.34	6508.39	6632.08	6429.69	6703.48	7240.78
ENSG00000272426	12.6091	11.8078	7.43753	12.853	6.68844	14.8392	11.9699	11.1387	8.29575	11.1573	12.6655	6.28036	7.02383	14.2579	7.08804	4.6788	7.83469	7.96115	9.29518	12.2718	20.9303	4.38329	3.95346	11.6408	14.6019	8.02172	11.3908
ENSG00000226526	6.72485	10.9644	1.85938	11.6846	17.3899	5.39606	5.58597	4.45549	6.78743	3.7191	7.12437	8.97194	16.3889	17.1095	19.1377	11.697	11.1924	14.3301	3.09839	2.04531	8.5624	10.9582	6.91856	7.40778	19.4692	12.0326	21.516
ENSG00000159363	3195.99	3279.19	3682.51	3743.73	3782.98	3808.27	3673.97	3712.54	3634.29	4159.82	3433.15	4309.22	6806.09	6807.69	7214.91	6343.67	6524.05	5352.28	2338.25	2349.03	2530.67	4156.46	4078.99	3867.92	5127.69	5123.2	5129.68
ENSG00000117118	8133.71	8634.85	8766.99	9392.05	8921.04	8582.43	10018	10679.8	9088.37	9257.78	7065.79	6767.53	7624.37	7141.33	6375.69	7299.7	7134.04	6620.49	8572.22	7989.99	8386.4	11146.7	10679.3	10838.6	9096.96	9051.17	9894.85
ENSG00000117115	79.017	80.1241	81.8128	158.91	144.47	113.317	130.073	104.704	116.895	62.295	106.866	54.7288	101.846	82.6961	62.3747	56.1455	51.4851	71.6504	426.545	484.738	385.308	92.0491	105.755	67.7283	94.9121	140.38	143.018
ENSG00000142623	1.68121	1.68682	1.85938	2.33691	0	1.34901	7.18196	1.11387	3.77079	0.929776	3.16639	2.69158	2.34128	2.85159	1.41761	0	0	0.796115	4.13119	3.06796	2.85413	15.3415	9.88366	17.9903	0	0	1.26565
ENSG00000142619	111.801	118.078	85.5316	196.301	136.444	187.513	78.2036	74.6294	79.9408	395.155	421.921	281.719	235.298	234.781	158.772	256.554	212.656	277.048	208.625	182.032	159.831	88.7616	83.0227	97.3594	391.817	417.129	470.822
ENSG00000282057	5.88425	5.06047	10.2266	2.33691	6.68844	13.4901	4.78797	2.22774	6.03327	5.57866	6.33277	12.5607	5.85319	10.4558	7.08804	10.1374	16.7886	9.55338	0	3.06796	3.80551	14.2457	9.88366	16.9321	2.43364	4.01086	2.5313
ENSG00000142871	1218.04	1188.37	1031.03	740.801	758.469	647.527	1712.5	1733.18	1567.9	756.838	674.44	659.437	1280.68	1250.9	1348.85	2508.61	2277.66	1089.88	870.648	841.644	821.039	3931.81	3703.41	3620.29	441.706	442.531	439.18
ENSG00000276997	38.6679	26.1458	33.4689	26.8745	17.3899	31.0273	55.0617	34.53	44.4954	41.8399	56.2034	57.4204	42.143	50.3781	41.1106	32.7516	34.6965	41.398	35.1151	39.8835	47.5689	49.312	43.4881	37.0389	34.071	22.7282	20.2504
ENSG00000143512	73.9734	64.9427	61.3596	65.4335	41.4683	80.9408	147.629	147.031	154.603	102.275	93.4084	113.046	87.7979	83.6466	136.799	44.4486	40.2927	41.398	69.1974	46.0194	62.7909	449.287	470.462	480.448	120.465	72.1955	84.7985
ENSG00000143498	745.618	698.345	702.847	777.023	683.558	857.973	1110.81	1109.42	1023.39	836.798	964.165	990.502	1160.1	1099.76	1208.51	1154.88	1137.15	1135.26	978.059	1078.9	979.919	724.339	771.914	842.371	706.974	724.629	706.232
ENSG00000225265	42.0303	60.7257	43.6955	78.2866	80.2612	66.1017	100.547	104.704	90.4991	91.118	79.9512	80.7474	117.064	90.3003	86.474	92.0163	66.0352	92.3494	119.805	128.854	90.3809	84.3783	98.8366	71.9613	58.4075	76.2063	65.8138
ENSG00000154305	5680.82	5776.53	5571.64	5843.45	6111.89	6983.85	7529.09	7254.65	7413.38	7626.95	8358.47	8174.33	8354.85	8420.74	8365.3	8237.02	8135.76	9485.71	7878.18	8409.28	7979.21	10367.6	10649.6	10704.2	8196.51	8318.52	8515.29
ENSG00000272750	47.074	49.7613	40.9064	91.1396	66.8844	106.572	70.2236	84.6543	81.4492	58.5759	71.2437	101.383	49.1668	65.5866	77.9684	63.9435	71.6314	92.3494	79.5254	100.22	47.5689	66.8452	62.2671	52.9127	107.08	129.684	130.362
ENSG00000186063	3885.28	3933.67	3307.84	3989.11	3701.38	4716.15	5163.03	4750.66	5125.26	3255.15	3771.96	3688.36	3898.23	3933.29	4251.4	3704.05	3657.68	4846.75	3981.43	4630.57	3611.43	3470.47	3677.71	3468.96	5261.54	5508.25	5200.55
ENSG00000162819	3043.84	2928.33	2539.92	2093.87	2232.6	2677.79	3962.05	3820.58	3879.39	2521.55	2826	2731.06	2824.75	2842.08	3121.57	2907.09	2752.21	3283.18	3409.27	4715.45	3369.78	3577.86	3704.4	3791.73	3094.38	3224.73	2903.4
ENSG00000234523	0	5.90388	3.71877	10.5161	6.68844	2.69803	3.19198	2.22774	5.27911	12.0871	9.49916	3.58878	7.02383	0	8.50564	11.697	16.7886	4.77669	3.09839	1.02265	0.951378	5.47911	3.95346	4.23302	13.385	13.3695	12.6565
ENSG00000164010	584.222	546.531	606.159	358.716	458.827	419.543	564.981	571.416	512.074	348.666	330.887	340.934	426.112	390.668	367.869	370.405	401.807	356.66	469.923	475.534	498.522	1002.68	917.204	895.283	369.914	373.01	464.493
ENSG00000164011	1142.38	1031.49	1226.26	1413.83	1364.44	1293.7	1074.1	1076	1194.59	1274.72	1046.49	1075.74	1419.98	1278.46	1301.36	1522.17	1393.45	1189.4	1231.09	1136.17	1254.87	984.049	903.366	996.876	1224.12	1111.01	1126.43
ENSG00000154309	2099.84	2176	2146.66	1744.5	1910.22	1857.59	2719.57	2809.19	2656.9	1841.89	2039.15	1797.98	1690.4	1711.9	1638.05	1863.72	1750.49	1823.1	2225.68	2191.55	2256.67	2223.42	2250.51	2182.12	3349.91	3421.26	3470.41
ENSG00000231407	9.24667	7.59071	10.2266	9.34765	20.0653	16.1882	17.5559	16.7081	27.9039	6.50843	11.0824	17.9439	24.5834	20.9117	26.2257	14.8162	22.3848	27.0679	12.3936	18.4078	22.8331	13.1499	19.7673	17.9903	0	0	3.79695
ENSG00000260941	7.56546	5.90388	0.929691	8.17919	2.67537	4.04704	4.78797	2.22774	5.27911	5.57866	7.12437	5.38316	4.68255	3.80212	2.83521	1.5596	1.11924	2.38835	11.3608	6.13592	5.70827	12.054	13.8371	13.7573	2.43364	4.01086	0
ENSG00000143067	1662.72	1644.65	1517.26	1174.3	1122.32	1684.92	1855.34	1693.09	1674.23	1615.95	2066.86	1571.88	1665.82	1752.78	1833.68	1630.56	1535.6	1618.5	1958.18	2289.72	1949.37	2591.62	2503.53	2342.98	1805.76	1861.04	1492.2
ENSG00000134240	0.840607	6.7473	4.64846	5.84228	1.33769	4.04704	4.78797	10.0248	9.04991	1.85955	1.58319	5.38316	0	3.80212	2.12641	0.779799	4.47696	0	6.19679	16.3625	9.51378	21.9165	18.779	19.0486	3.65047	4.01086	2.5313
ENSG00000092621	15891.7	16815.1	20843.7	30258.3	30883.2	29430.1	22773.2	23130.7	21083.3	21566.2	16576	23636.6	30026.9	29143.2	27455.5	30837.9	32029.3	25425.5	21095.9	21322.3	24100.3	9528.18	9225.41	9306.29	27181.4	26498.4	24623.2
ENSG00000027644	28.5806	28.676	53.9221	19.8638	34.7799	12.1411	22.3439	30.0745	32.4288	36.2613	52.2454	26.0186	2.34128	0.95053	7.79684	3.899	3.35772	9.55338	9.29518	10.2265	6.65965	23.0123	36.5695	11.6408	43.8056	56.152	45.5634
ENSG00000137970	197.543	253.867	239.86	350.537	236.771	288.689	256.157	194.928	187.031	220.357	239.062	206.355	179.108	282.307	187.833	282.287	238.398	235.65	244.773	269.98	335.836	236.698	246.103	265.622	428.321	378.358	413.867
ENSG00000130764	4453.53	4860.58	4880.88	4644.61	4576.23	4335.73	4549.37	4541.26	4360.55	4425.73	4373.57	4290.38	4475.35	4583.46	4254.95	4571.96	4385.19	4293.45	4659.98	4504.79	4493.36	5532.81	5192.87	5239.42	4317.29	4322.37	4501.92
ENSG00000266075	0	0.843412	0	0	0	1.34901	0	0	0	2.78933	7.12437	0	4.68255	6.65371	1.41761	0.779799	2.23848	4.77669	0	3.06796	1.90276	1.09582	0	0	4.86729	2.67391	16.4534
ENSG00000272153	5.04364	9.27753	5.57815	5.84228	13.3769	9.4431	2.39399	12.2526	5.27911	11.1573	7.91597	8.07474	9.36511	9.5053	6.37923	7.01819	16.7886	7.16504	6.19679	4.09061	3.80551	16.4373	13.8371	6.34953	20.686	13.3695	6.32825
ENSG00000285177	2.52182	0	1.85938	9.34765	2.67537	0	0.797996	1.11387	0.754159	5.57866	3.16639	3.58878	3.51192	6.65371	1.41761	3.1192	11.1924	2.38835	5.16399	1.02265	3.80551	0	0.988366	1.05825	4.86729	5.34781	6.32825
ENSG00000284770	54.6394	50.6047	53.9221	52.5805	37.4552	45.8665	67.0316	35.6439	92.7615	52.9972	91.8252	93.3082	43.3136	49.4276	70.8804	38.99	62.6775	63.6892	84.6894	64.4272	87.5268	60.2702	52.3834	68.7866	54.757	37.4347	46.829
ENSG00000198837	8624.62	8553.88	8681.46	7337.9	7911.08	6950.12	7037.52	7086.45	7202.22	9553.45	9097.82	8876.84	9436.52	9552.83	9453.31	9932.3	9578.46	9391.77	7600.36	6753.6	7089.67	5401.31	5412.29	5365.35	5743.4	5682.05	6054.87
ENSG00000160741	2550.4	2493.97	2697.96	2329.9	2328.91	2022.17	2431.49	2273.41	2499.28	2601.51	2496.7	2229.53	2534.43	2594.95	2453.17	2470.4	2550.75	2284.85	2160.61	1915.43	2113.01	1812.49	1807.72	1974.7	1761.96	1593.65	1978.21
ENSG00000282386	52.1176	62.4125	49.2736	66.602	60.1959	40.4704	39.8998	52.352	44.4954	43.6995	44.3294	35.8878	63.2145	62.735	52.4515	45.2284	51.4851	54.1358	45.4431	56.2459	39.9579	50.4078	62.2671	49.738	48.6729	56.152	43.0321
ENSG00000273026	22.6964	12.6512	15.8048	5.84228	14.7146	18.8862	14.3639	21.1636	14.329	10.2275	15.0403	5.38316	11.7064	18.0601	20.5553	7.79799	14.5501	15.9223	14.4592	20.4531	8.5624	19.7248	17.7906	23.2816	20.686	8.02172	12.6565
ENSG00000143578	510.248	514.481	642.417	674.199	622.025	686.648	505.131	492.331	471.349	926.987	1056.78	922.315	1093.38	1010.41	863.323	1287.45	1270.34	1182.23	538.088	426.446	450.953	360.526	382.498	379.913	704.54	685.857	827.735
ENSG00000143543	358.939	408.211	440.674	344.695	413.345	281.944	396.604	388.741	360.488	321.702	203.44	241.345	290.318	328.883	308.33	339.213	333.534	266.699	299.511	250.55	299.684	332.034	201.627	231.758	276.219	294.13	283.505
ENSG00000285641	12.6091	14.338	15.8048	2.33691	8.02612	0	16.7579	7.7971	19.6081	2.78933	3.95798	3.58878	2.34128	5.70318	2.12641	0.779799	5.5962	0.796115	4.13119	6.13592	8.5624	13.1499	17.7906	14.8156	4.86729	6.68476	7.5939
ENSG00000272654	113.482	115.547	123.649	129.699	100.327	111.968	103.739	105.818	104.074	181.306	156.736	153.42	133.453	136.876	127.585	116.19	124.236	167.98	128.067	118.628	108.457	127.115	89.9413	121.699	130.2	116.315	132.893
ENSG00000143545	704.428	725.334	766.066	1034.08	890.9	782.428	813.955	746.294	722.484	623.88	596.864	589.456	804.229	845.972	915.066	615.262	693.929	683.863	813.845	630.977	704.02	657.494	709.647	727.021	806.753	732.65	725.217
ENSG00000177954	99674.1	111892	141262	146986	135434	131266	108330	116827	96216.3	110850	86649.7	94573.2	113148	105514	88910.9	104675	117754	100748	101818	90345.3	115174	97572	95395.1	97998.6	139041	143484	146898
ENSG00000231416	38.6679	32.0497	28.8204	51.4121	18.7276	32.3763	32.7178	30.0745	27.9039	10.2275	28.4975	19.7383	35.1192	38.0212	26.2257	48.3476	19.0271	41.398	26.8527	99.1974	55.1799	15.3415	27.6742	44.4467	26.7701	41.4455	51.8916
ENSG00000162642	1982.15	1917.08	1978.38	2075.18	2136.29	2117.95	2028.5	2007.2	1901.23	1536.92	1683.73	1553.94	1423.5	1352.6	1304.2	1534.65	1507.62	1516.6	1548.16	1602.5	1482.25	1855.23	1771.15	1881.58	3203.89	3156.55	3314.74
ENSG00000142867	2446.17	2591.8	2465.54	2488.81	2197.82	2766.83	3055.52	2911.66	2984.96	2278.88	2489.57	2242.98	2211.34	2151.05	2076.79	2669.25	2679.46	2462.38	2755.5	3303.17	2739.02	2925.85	3046.14	3208.63	2752.45	2667.22	2633.82
ENSG00000223653	22.6964	27.8326	39.9767	11.6846	28.0914	17.5372	27.9298	44.5549	25.6414	27.8933	9.49916	18.8411	24.5834	14.2579	17.7201	17.1556	21.2656	9.55338	16.5248	14.3171	21.8817	42.7371	43.4881	31.7476	27.9869	12.0326	32.9069
ENSG00000117394	5525.31	5663.51	5793.84	5011.51	5262.46	4664.89	6298.58	6734.47	6196.17	3809.29	3031.02	3826.53	5327.58	5181.34	4973.68	4834.76	4930.26	3854.79	5228.02	5312.68	5187.86	7739.8	7835.76	7788.75	3551.9	3272.86	3579.26
ENSG00000116198	9695.56	9291.87	8800.46	7500.32	7816.11	8571.64	8201.8	8137.95	8184.89	7545.13	7670.57	7844.17	7665.34	7782.94	7690.52	9298.33	9127.41	8616.35	9077.26	9131.27	9431.01	5402.41	5369.79	5366.41	8542.09	8640.73	8377.33
ENSG00000169598	1821.59	1885.03	1818.48	1663.88	1648.03	1498.75	1058.94	1139.49	1119.17	1192.9	1167.6	1175.32	743.356	829.813	718.727	703.379	729.745	684.659	1778.48	1727.26	1688.7	772.555	838.134	784.167	1433.42	1528.14	1447.9
ENSG00000272443	2.52182	4.21706	0	4.67382	0	2.69803	2.39399	4.45549	2.26248	0	5.54118	1.79439	7.02383	0.95053	0.708804	1.5596	0	5.57281	3.09839	6.13592	8.5624	6.57494	10.872	2.11651	4.86729	0	2.5313
ENSG00000162836	429.55	366.884	436.025	456.866	254.161	366.932	294.46	240.596	346.913	582.04	747.267	622.653	563.077	645.41	589.016	637.876	662.591	890.853	413.119	376.336	429.071	276.147	295.521	242.34	478.211	415.792	520.182
ENSG00000116667	1524.86	1470.91	1368.51	1302.83	1297.56	1562.16	1346.22	1367.83	1340.89	1605.72	1696.39	1736.07	1816.83	1785.1	1781.93	1299.15	1194.23	1297.67	1188.75	1157.64	928.545	988.432	967.61	872.002	1556.32	1692.58	1736.47
ENSG00000261326	161.396	111.33	91.1098	169.426	184.601	159.184	126.083	134.779	233.789	278.003	465.459	400.148	165.06	224.325	272.889	123.208	144.382	386.116	207.592	165.67	195.984	96.4324	81.046	68.7866	126.55	120.326	141.753
ENSG00000125945	2056.12	2066.36	2161.53	1945.48	1963.73	2202.94	3413.03	3210.18	3273.8	1527.62	1677.39	1600.59	1700.94	1633.96	1724.52	1854.36	1938.53	1596.21	3081.87	3293.97	2783.73	4561.91	4562.3	4400.22	1990.72	1881.09	1683.31
ENSG00000271420	5.88425	7.59071	11.1563	5.84228	0	6.74507	7.18196	14.4803	5.27911	6.50843	2.37479	3.58878	4.68255	5.70318	0.708804	2.3394	6.71544	5.57281	3.09839	5.11327	2.85413	16.4373	8.89529	10.5825	19.4692	8.02172	11.3908
ENSG00000204219	2511.73	2800.13	3304.12	2227.08	2280.76	2147.63	1461.13	1455.83	1403.49	3097.08	2772.17	2757.08	1572.17	1564.57	1276.56	1727.26	1787.43	1630.44	689.909	676.997	554.653	2854.62	2909.75	2909.14	4842.95	5123.2	5485.32
ENSG00000162885	2660.52	2693.01	2691.46	2922.31	3096.75	3404.91	3283.75	3134.44	3153.89	2922.29	2926.53	3393.19	3803.4	3785.96	4067.82	4474.49	4456.82	4036.3	3564.18	4044.59	3619.99	2236.57	2301.9	2448.8	2916.72	2926.59	2803.41
ENSG00000282048	0.840607	0	0	0	1.33769	2.69803	1.59599	3.34162	1.50832	1.85955	2.37479	0.897194	2.34128	0.95053	1.41761	0	0	0	4.13119	9.20388	0.951378	14.2457	10.872	9.52429	1.21682	2.67391	0
ENSG00000173110	16.8121	24.4589	18.5938	37.3906	8.02612	6.74507	13.5659	10.0248	20.3623	39.9804	37.9966	20.6355	23.4128	29.4664	14.8849	33.5314	64.916	23.0873	10.328	11.2492	18.0762	27.3956	13.8371	23.2816	12.1682	33.4238	27.8443
ENSG00000234211	4.20303	0	5.57815	0	4.01306	0	0.797996	3.34162	3.77079	0	0.791597	4.48597	3.51192	5.70318	4.25282	6.23839	4.47696	3.98058	1.0328	0	2.85413	0	0.988366	1.05825	3.65047	1.33695	15.1878
ENSG00000213075	1.68121	0	7.43753	5.84228	17.3899	9.4431	2.39399	2.22774	5.27911	2.78933	4.74958	5.38316	8.19447	6.65371	7.79684	14.0364	25.7425	7.96115	2.0656	3.06796	1.90276	2.19165	2.9651	1.05825	8.51776	13.3695	21.516
ENSG00000143226	40.3491	22.7721	26.9611	29.2114	21.403	32.3763	37.5058	38.9855	30.1664	56.7163	48.2874	43.0653	42.143	49.4276	55.9955	30.4122	14.5501	26.2718	19.6232	20.4531	17.1248	18.629	14.8255	12.6991	54.757	48.1303	21.516
ENSG00000177301	7.56546	5.06047	2.78907	7.01074	2.67537	2.69803	8.77795	7.7971	6.03327	11.1573	4.74958	8.07474	3.51192	1.90106	0.708804	1.5596	1.11924	2.38835	5.16399	6.13592	1.90276	41.6413	58.3136	43.3884	15.8187	4.01086	13.9221
ENSG00000237759	27.74	7.59071	11.1563	7.01074	5.35075	13.4901	25.5359	31.1884	18.854	8.36798	7.91597	8.97194	22.2421	47.5265	29.7698	5.4586	3.35772	3.18446	48.5415	46.0194	52.3258	3.28747	0.988366	3.17476	3.65047	0	1.26565
ENSG00000287531	3.36243	4.21706	4.64846	4.67382	14.7146	17.5372	52.6677	50.1242	52.037	9.29776	13.4571	9.86913	21.0715	8.55477	12.7585	2.3394	1.11924	1.59223	18.5904	13.2945	16.1734	1.09582	7.90693	7.40778	9.73458	12.0326	15.1878
ENSG00000225855	172.324	183.864	171.993	123.856	149.821	121.411	122.891	99.1346	137.257	128.309	175.734	154.317	135.794	141.629	143.887	124.768	135.428	136.932	105.345	107.379	138.901	132.595	105.755	115.35	107.08	108.293	103.783
ENSG00000232519	16.8121	7.59071	6.50784	14.0215	12.0392	6.74507	6.38396	15.5942	8.29575	14.8764	20.5815	13.4579	17.5596	16.159	10.6321	14.8162	10.0732	5.57281	9.29518	5.11327	12.3679	6.57494	4.94183	5.29127	15.8187	6.68476	16.4534
ENSG00000125459	1425.67	1605.86	1781.29	1444.21	1527.64	1349.01	1551.3	1546.05	1513.6	1365.84	1222.23	1117.9	1401.25	1483.78	1411.94	1435.61	1474.04	1401.96	1420.1	1224.12	1370.94	1343.48	1359.99	1356.68	1056.2	1020.1	1028.97
ENSG00000287839	17.6527	13.4946	24.172	24.5376	18.7276	9.4431	14.3639	14.4803	16.5915	29.7528	8.70756	11.6635	40.9724	35.1696	46.781	54.586	51.4851	26.2718	11.3608	15.3398	24.7358	9.8624	27.6742	30.6894	12.1682	6.68476	1.26565
ENSG00000160752	20917.7	22032.5	21959.3	15088.3	15653.6	14872.9	19680.2	20380.5	18640.5	15971.7	14427.6	14343.4	16791.6	16419.5	15310.2	10833.8	10075.4	14579.3	15572.5	13547.1	13462	17618.6	18083.1	17685.6	10462.2	11123.4	12203.4
ENSG00000121957	4796.5	5027.58	4625.21	4420.27	4358.19	4845.66	6435.04	6290.04	6119.24	6503.78	7536.79	6043.5	6096.69	5715.54	5424.47	6354.58	5814.46	7356.1	5200.14	6029.56	5188.82	6974.91	7067.8	6977.07	3328.01	3750.15	4110.83
ENSG00000225721	1449.21	1572.96	1951.42	2685.11	2984.38	1831.96	1208.17	1220.8	1024.9	1227.3	1318.01	1012.93	1589.73	1459.06	854.817	1577.53	1569.18	702.174	1157.77	717.903	1364.28	1621.82	1570.51	1660.4	3621.26	3603.09	4214.61
ENSG00000188396	4.20303	2.53024	8.36722	1.16846	14.7146	2.69803	3.98998	5.56936	5.27911	3.7191	6.33277	4.48597	3.51192	5.70318	5.67043	7.79799	5.5962	6.36892	6.19679	5.11327	3.80551	0	5.9302	7.40778	8.51776	5.34781	1.26565
ENSG00000270872	95.8292	101.209	103.196	77.1181	84.2743	93.082	128.477	151.487	114.632	95.7669	87.0756	126.504	139.306	157.788	120.497	145.822	108.566	129.767	87.7878	98.1747	78.013	77.8034	82.0344	82.5439	70.5757	98.9345	79.7359
ENSG00000082482	532.104	597.136	593.143	234.86	255.498	294.085	434.908	482.307	465.316	337.509	327.721	340.934	324.267	265.198	262.257	160.639	119.759	203.805	140.46	168.738	128.436	84.3783	103.778	99.4759	121.682	85.565	127.831
ENSG00000116747	6687.03	6139.2	5083.55	3901.47	4098.67	5827.74	7363.1	7186.7	7609.46	4542.89	5618.75	5833.55	5125.06	5353.38	6233.93	5648.09	5608.52	7437.31	7132.5	10232.7	7234.28	5658.83	6194.09	5811.93	3453.34	3821.01	3399.53
ENSG00000118729	4445.13	5045.29	5415.45	7624.18	6650.98	6330.92	21575.4	20923	18945.2	1797.26	1678.18	1466.91	2758.02	2490.39	2348.98	2024.36	2081.79	1581.88	17260.1	16518.9	13075.7	40632	41957.1	41765.1	6099.93	6028.32	6049.8
ENSG00000134207	4.20303	8.43412	5.57815	12.853	12.0392	9.4431	21.5459	18.9358	16.5915	1.85955	2.37479	5.38316	33.9485	27.5654	54.5779	5.4586	2.23848	5.57281	14.4592	16.3625	15.222	62.4619	68.1972	67.7283	2.43364	2.67391	5.0626
ENSG00000163467	30.2618	57.352	44.6252	26.8745	25.4161	28.3293	56.6577	61.263	47.512	27.8933	18.9983	25.1214	19.9009	32.318	29.7698	42.889	39.1734	35.0291	47.5087	39.8835	19.0276	44.9287	44.4765	45.505	8.51776	17.3804	7.5939
ENSG00000243710	47.074	42.1706	33.4689	53.749	46.8191	35.0744	111.719	105.818	81.4492	84.6096	47.4958	69.9811	100.675	80.795	88.6005	67.0627	64.916	53.3397	54.7383	46.0194	53.2772	33.9705	53.3718	42.3302	6.08411	20.0543	11.3908
ENSG00000117395	8453.14	8750.4	8621.03	8520.38	8225.44	7550.43	9406.77	10118.4	8879.47	6554.92	5202.37	6094.64	6878.67	6790.59	6637.24	7477.5	7946.61	5907.97	8200.41	7603.43	7869.8	9520.51	9443.84	9407.88	6548.94	6532.35	6820.58
ENSG00000120942	3085.87	3331.48	3168.39	2923.48	2944.25	2909.82	2924.65	3121.07	2694.61	2850.69	2682.72	2628.78	2960.55	2677.64	2699.12	3626.07	3821.09	2743.41	2990.98	3011.71	3004.45	3206.38	3261.61	3226.62	3336.53	3206.01	3078.06
ENSG00000116874	1524.02	1622.72	1536.78	1625.32	1767.09	1725.39	1742.02	1783.31	1668.95	1482.99	1262.6	1445.38	1434.03	1438.15	1311.29	1562.72	1596.04	1583.47	1648.35	1875.55	1725.8	1940.7	1854.17	1860.41	1690.17	1742.05	1646.61
ENSG00000065600	1449.21	1578.87	1647.41	1996.89	1821.93	1879.18	1679.78	1724.27	1527.17	2021.33	1955.24	1815.92	2537.94	2393.43	2158.31	2366.69	2377.27	2183.74	1551.26	1587.16	1501.27	1464.02	1491.44	1597.96	2119.7	2294.21	2526.24
ENSG00000162576	26.8994	32.0497	53.9221	40.896	21.403	37.7724	87.7795	72.4017	61.841	123.66	139.321	103.177	592.343	592.18	411.106	333.754	371.588	361.436	43.3775	27.6116	35.201	177.523	229.301	197.894	201.992	183.163	216.426
ENSG00000009780	942.32	904.138	846.949	1180.14	1158.44	1312.59	1169.86	1099.39	1167.44	1281.23	1180.27	1041.64	1219.81	1095.96	1139.05	1275.75	1225.57	1483.96	1190.82	1307.97	1103.6	1389.5	1362.96	1420.18	747.129	854.313	769.515
ENSG00000023572	3760.87	3559.2	3861.94	3449.28	3627.81	3757	3480.86	3569.96	3409.55	1607.58	1286.34	2172.11	2316.69	2452.37	2793.4	2398.66	2298.92	2693.26	2701.8	3096.59	3045.36	2693.53	2660.68	2629.76	2174.46	2056.23	1471.95
ENSG00000077254	6713.08	6892.36	6024.4	6687.07	6486.45	7724.45	8493.07	7869.51	8282.17	7441	8058.45	7555.27	8785.64	8626.06	9001.1	10039.9	9777.69	9716.58	8198.35	9842.02	8358.81	7770.48	7848.61	7966.54	7627.04	7805.13	7657.18
ENSG00000134644	11427.2	11367.5	11675.1	11314.2	12393.7	13204.2	12531.7	12586.8	11841.8	13275.3	13911.5	13166.3	14012.5	13329.3	13160.4	16451.4	16101.4	13768.8	12615.6	13582.9	12545.8	13340.5	13467.5	13312.8	15286.9	15247.9	14668.9
ENSG00000215788	253.863	200.732	225.915	282.766	306.33	175.372	300.046	274.013	358.225	350.526	518.496	426.167	311.39	337.438	386.298	219.124	248.471	302.524	218.953	203.508	220.72	532.57	600.926	665.642	352.878	311.51	450.571
ENSG00000266472	5045.32	5462.78	6237.3	5698.56	5380.18	4929.3	5419.99	5514.78	5082.28	4612.62	3485.4	3905.48	5105.16	4610.07	4354.18	3973.86	4159.1	3818.96	4934.71	4381.05	5161.23	4941.06	4979.39	5036.23	4591.07	4458.74	4936.03
ENSG00000117625	2493.24	2536.14	2356.77	2364.96	2363.69	2796.51	2958.97	2981.84	3042.28	2238.9	2455.53	2534.57	2962.89	2726.12	2901.13	2634.16	2676.1	2512.54	2988.92	3476	2904.56	2670.52	2908.76	2858.35	2457.98	2377.1	2137.68
ENSG00000020633	1928.35	2126.24	2077.86	1857.85	1828.62	1892.67	1592	1638.51	1519.63	2206.36	1936.25	1828.48	2596.48	2493.24	2319.91	3920.05	3959.87	3231.43	2096.58	1887.82	2078.76	1581.27	1531.97	1436.05	2262.07	2127.09	2235.14
ENSG00000121766	3644.87	4133.56	4161.3	4545.29	4607	4225.11	4625.98	4854.25	4313.79	3549.88	3000.94	2869.23	3755.41	3365.83	3354.77	2858.74	2985.02	3120.77	3615.82	3657.01	3927.29	3977.84	3720.21	4009.73	3250.13	3394.52	3609.63
ENSG00000143157	6447.45	6350.05	6357.23	6474.42	6913.17	7553.13	9890.36	9589.32	9429.25	9156.43	8671.15	8773.66	9046.7	9100.37	9434.89	9622.72	9590.77	8264.47	8839.72	9126.16	8764.09	5499.93	5673.22	5270.11	5995.28	5861.2	5500.51
ENSG00000160058	5537.08	5616.28	6087.62	5866.82	6289.81	5583.57	5765.52	5842.26	5967.66	6543.76	6432.51	5855.98	5936.31	5878.08	5856.84	6073.86	6170.37	5782.18	6130.69	5709.47	6267.68	6244	6167.4	6278.63	5291.96	4893.25	4844.91
ENSG00000162873	11.7685	13.4946	4.64846	35.0537	37.4552	21.5842	31.1218	22.2774	24.1331	12.0871	11.0824	8.97194	2.34128	1.90106	0.708804	3.1192	1.11924	0.796115	11.3608	14.3171	12.3679	60.2702	55.3485	44.4467	3.65047	9.35867	0
ENSG00000162614	2958.09	3144.24	2909	3406.05	2786.4	3325.32	3485.64	3201.27	3202.16	2184.04	2352.62	2477.15	1789.91	1883	1879.04	1195.43	1251.31	1932.17	4802.51	4973.16	4329.72	16705.8	16698.4	17846.4	2088.07	2085.65	2166.79
ENSG00000160781	365.664	340.738	380.244	406.623	412.008	188.862	288.076	247.28	349.93	462.099	549.368	524.858	290.318	345.993	396.221	273.71	259.664	366.213	414.152	288.388	395.773	173.14	181.859	168.263	536.619	382.369	472.087
ENSG00000143344	316.909	296.038	276.118	418.307	424.047	458.665	691.064	678.348	586.736	363.542	403.714	484.485	606.391	614.042	630.835	574.712	632.371	616.193	575.268	563.482	639.326	1288.69	1413.36	1457.22	360.179	390.39	375.898
ENSG00000162613	21516.2	22326.8	21062.2	20872.1	21293.3	23681.9	25290.1	25056.6	24072	21244.5	21683.4	23209.5	23429.2	23942.9	24105	24423.3	25071	23304.7	24912.1	27027.7	24199.3	17890.4	17240.1	17878.2	20616.6	20407.3	20714.9
ENSG00000117569	4530.87	4715.52	4066.47	3112.77	2858.64	3926.98	4954.75	4761.8	4987.25	2985.51	3871.7	3629.15	4052.75	4052.11	4403.8	3190.94	2998.45	4037.1	4449.29	5510.06	4111.86	3953.73	3976.2	4119.79	3791.62	4063	4123.49
ENSG00000142856	1997.28	2044.43	1603.72	2340.42	1994.49	2180.01	2319.77	2109.67	2595.81	2464.84	2886.16	2373.08	2639.79	2522.71	2699.83	2187.34	2315.71	3255.31	2194.7	2736.62	2412.69	872.275	1007.14	1037.09	1632.98	1726.01	1878.22
ENSG00000158022	471.58	453.756	542.01	369.232	349.136	306.226	849.865	764.116	796.392	153.413	151.195	122.018	133.453	88.3993	105.612	43.6688	55.962	56.5242	957.403	835.508	693.555	2525.87	2653.76	2645.64	681.42	576.227	604.98
ENSG00000116396	110.96	107.957	102.266	122.688	109.69	117.364	79.0016	66.8323	55.0536	273.354	193.15	195.588	80.7741	70.3392	77.2596	94.3557	74.9891	119.417	33.0495	38.8608	34.2496	79.9951	66.2205	64.5535	83.9607	86.9019	107.58
ENSG00000058668	4971.35	4925.53	5088.2	5074.6	6255.03	6902.91	7053.48	7153.29	6798.74	5081.23	5385.23	5582.34	3693.36	3647.18	3585.13	3259.56	3169.69	4138.21	5244.55	5743.22	5235.43	15022.6	16736	15229.3	7202.37	7627.32	7029.42
ENSG00000163875	3828.96	3928.61	3895.41	4422.61	4370.22	4126.63	4092.92	4229.37	4153.15	4841.34	4068.01	4071.47	4684.9	4787.82	4456.96	5001.63	5100.38	4674.79	3806.89	4290.03	4027.18	3936.19	4187.71	4197.04	4505.89	4577.73	4857.56
ENSG00000198821	45.3928	64.0993	38.1173	58.4228	60.1959	49.9135	182.741	191.586	187.031	54.8568	58.5781	80.7474	2.34128	11.4064	10.6321	9.35759	13.4309	3.98058	65.0663	52.1553	31.3955	39.4496	38.5463	39.1554	27.9869	16.0434	25.313
ENSG00000131238	14524.8	14958.8	14478.1	16353.7	15728.5	16296.1	17010.1	16895.2	15500.2	14051.7	12369.5	13604.1	17605.2	16457.5	15208.1	16941.1	17179.2	16306.8	14615.1	14986	15018.5	16474.6	16410.8	16828.4	13011.5	13513.9	13638.6
ENSG00000171680	638.861	563.399	649.854	705.747	723.689	675.856	725.378	666.095	754.913	1094.35	1236.47	1023.7	997.384	1027.52	1019.26	797.735	837.192	965.688	614.515	463.262	477.592	1862.9	2027.14	1964.12	1336.07	1291.5	1520.05
ENSG00000116977	520.335	534.723	489.018	980.335	976.512	1021.2	1225.72	1233.06	1144.81	1411.4	1360.75	1403.21	1551.1	1430.55	1534.56	1533.09	1577.01	1628.85	1058.62	1250.71	1108.36	1044.32	1032.84	1044.5	1247.24	1286.15	1289.7
ENSG00000229372	5.88425	11.8078	9.29691	14.0215	14.7146	13.4901	6.38396	3.34162	9.04991	24.1742	15.8319	8.97194	10.5357	10.4558	20.5553	7.79799	11.1924	7.16504	15.492	7.15857	5.70827	4.38329	10.872	1.05825	7.30093	6.68476	17.7191
ENSG00000242485	4118.13	4395.86	4585.24	4101.28	4194.99	3839.29	5319.44	5456.86	5211.24	3431.8	2586.15	2854.87	4162.79	3913.33	3746.74	4019.09	4135.59	3345.28	4066.12	3612.01	3840.71	4532.32	4384.39	4534.62	3484.98	3460.03	3291.95
ENSG00000272455	249.66	217.6	155.258	212.659	239.446	186.164	379.846	355.325	420.066	290.09	314.264	293.382	259.882	325.081	377.084	233.94	254.068	302.524	248.904	239.301	236.893	249.848	231.278	271.971	150.886	131.021	182.254
ENSG00000225905	0.840607	0.843412	0.929691	4.67382	1.33769	4.04704	1.59599	2.22774	0.754159	3.7191	1.58319	7.17755	3.51192	12.3569	4.96163	3.899	1.11924	3.18446	3.09839	1.02265	0.951378	3.28747	2.9651	3.17476	2.43364	0	2.5313
ENSG00000179403	7.56546	13.4946	8.36722	15.1899	8.02612	12.1411	4.78797	0	6.78743	3.7191	4.74958	7.17755	19.9009	20.9117	29.061	7.79799	4.47696	7.96115	5.16399	2.04531	7.61102	5.47911	2.9651	4.23302	18.2523	5.34781	11.3908
ENSG00000135776	1602.2	1613.45	1587.91	1376.44	1389.86	1606.68	1643.87	1557.19	1587.5	1756.35	1770.8	1902.95	2028.72	1998.01	1963.39	1964.31	1982.18	1902.72	1652.48	2054.51	1762.9	1515.52	1570.51	1487.91	1912.84	2057.57	1854.18
ENSG00000135763	3474.23	3669.69	3447.3	2596.31	2758.31	3155.34	3776.11	3892.98	3652.39	3004.11	2437.33	2923.06	3832.67	3621.52	3630.49	4010.51	3952.04	2791.18	3614.79	4023.12	3573.38	3318.15	3294.22	3091.16	3229.45	3211.36	3136.28
ENSG00000135801	2209.11	2400.35	2273.1	1773.72	1712.24	1925.04	2291.05	2207.69	2141.06	1939.51	1889.54	1866.16	2130.56	2045.54	1953.46	2039.18	2070.6	1863.71	2227.74	2423.69	2231.93	2054.67	2009.35	1997.98	1786.29	1811.57	1817.47
ENSG00000178828	6.72485	21.0853	11.1563	8.17919	9.36381	20.2352	2.39399	1.11387	6.03327	0.929776	3.16639	4.48597	1.17064	0.95053	2.12641	3.1192	3.35772	2.38835	6.19679	0	2.85413	0	1.97673	9.52429	36.5047	36.0977	24.0473
ENSG00000235434	9.24667	10.9644	13.0157	5.84228	4.01306	2.69803	2.39399	3.34162	0.754159	0	0	0	1.17064	2.85159	0.708804	0	0	1.59223	4.13119	4.09061	2.85413	0	3.95346	3.17476	17.0355	10.6956	6.32825
ENSG00000169914	6390.29	5748.7	4753.51	4221.63	4648.46	4844.31	4851.81	4493.36	4997.81	3379.74	3865.37	4045.45	3579.81	3959.91	4756.07	3881.06	3945.32	4142.19	5653.53	6089.9	5151.71	4605.74	4631.48	4606.58	4606.89	4270.23	3814.67
ENSG00000269956	3.36243	3.37365	0.929691	2.33691	0	6.74507	2.39399	2.22774	1.50832	8.36798	13.4571	9.86913	2.34128	0	2.12641	5.4586	4.47696	8.75727	1.0328	2.04531	0.951378	2.19165	0.988366	0	4.86729	10.6956	5.0626
ENSG00000162456	9.24667	3.37365	5.57815	0	0	0	2.39399	0	3.01664	19.5253	12.6655	6.28036	3.51192	5.70318	2.12641	0.779799	14.5501	6.36892	1.0328	1.02265	0	4.38329	0.988366	2.11651	4.86729	5.34781	6.32825
ENSG00000079277	3074.94	3108.82	3075.42	3203.91	2991.07	2882.84	3299.71	3270.33	3265.51	2695.42	2724.68	2631.47	2604.67	2593.05	2643.84	2396.32	2339.21	2167.82	3174.82	2755.03	2997.79	4568.48	4581.08	4542.03	2986.08	3002.8	3128.69
ENSG00000117407	54.6394	45.5442	32.5392	38.5591	45.4814	26.9803	34.3138	46.7826	45.2495	34.4017	24.5395	33.1962	32.7779	52.2791	51.7427	28.0728	24.6233	29.4563	37.1807	27.6116	40.9093	108.486	90.9297	101.592	32.8542	14.7065	39.2351
ENSG00000237950	58.0019	26.1458	31.6095	47.9067	21.403	24.2823	31.9198	43.441	38.4621	11.1573	36.4134	40.3737	18.7302	37.0707	34.7314	15.596	20.1463	23.8835	45.4431	21.4757	31.3955	15.3415	27.6742	19.0486	14.6019	16.0434	18.9847
ENSG00000117408	3643.19	3545.7	3646.25	3684.14	3768.27	3468.32	4132.82	4053.38	3873.36	3117.54	2438.91	2786.68	3140.82	3129.14	3147.8	2914.11	2954.8	2724.31	3861.63	3436.12	3582.89	5772.79	5780.95	5736.8	3522.7	3227.4	3127.42
ENSG00000285649	6.72485	15.1814	9.29691	12.853	6.68844	5.39606	7.97996	15.5942	8.29575	7.43821	3.95798	5.38316	10.5357	10.4558	13.4673	14.8162	20.1463	8.75727	11.3608	16.3625	8.5624	15.3415	28.6626	17.9903	17.0355	12.0326	8.85955
ENSG00000132768	6296.14	6577.77	6158.28	5541.99	5503.25	4963.02	6869.94	7202.3	6623.02	4091.01	3233.67	3643.5	4268.15	4427.57	4284.72	4824.62	4822.81	3760.85	6135.85	5556.08	5621.69	6691.09	6400.66	6258.52	4334.32	4200.71	4067.8
ENSG00000117410	8331.25	8709.07	8945.49	8133.62	8238.82	7244.21	10562.3	11008.4	10106.5	6267.62	4531.1	4833.18	7891.28	7344.74	7231.22	6671.18	7298.57	5581.56	7320.47	6617.59	7497.81	9929.25	9587.15	9968.76	6388.32	6306.41	6053.6
ENSG00000159214	318.59	355.076	390.47	448.687	473.541	358.838	384.634	367.578	429.116	664.79	619.028	550.877	680.141	674.876	527.35	508.429	477.916	617.785	273.691	272.026	291.122	430.658	489.241	500.554	447.791	426.488	548.026
ENSG00000196517	2652.95	2709.04	3328.3	5581.71	6383.44	5721.17	3153.68	3147.8	2963.84	2547.59	1756.55	3155.43	4410.97	4467.49	4553.35	9883.96	10009.4	5531.41	4088.85	4261.4	5088.92	1482.65	1706.91	1650.88	6671.84	6063.08	4475.34
ENSG00000172031	7.56546	15.1814	12.086	19.8638	20.0653	29.6783	18.3539	8.91098	14.329	13.9466	33.2471	31.4018	36.2898	24.7138	26.9345	53.0264	64.916	49.3591	15.492	28.6343	34.2496	5.47911	11.8604	12.6991	31.6374	33.4238	25.313
ENSG00000273487	2.52182	0	0	3.50537	14.7146	2.69803	0.797996	6.68323	6.78743	2.78933	11.8739	1.79439	5.85319	0.95053	2.12641	3.899	3.35772	7.16504	8.26238	2.04531	2.85413	8.76658	5.9302	13.7573	6.08411	4.01086	2.5313
ENSG00000228594	566.569	576.05	632.19	919.575	870.834	845.832	822.733	796.418	816.754	1292.39	999.786	1226.46	2844.65	2741.33	2456	4113.44	3894.96	3081.76	544.284	449.967	568.924	808.717	786.739	671.992	801.886	760.726	827.735
ENSG00000286989	21.8558	41.3272	30.6798	46.7382	18.7276	29.6783	24.7379	32.3023	30.1664	77.1714	53.037	62.8036	86.6273	84.5972	79.386	120.869	113.043	117.825	42.3447	25.5663	31.3955	15.3415	23.7208	34.9224	48.6729	36.0977	32.9069
ENSG00000272106	494.277	579.424	609.878	455.698	409.332	343.999	671.912	650.501	707.401	458.38	359.385	424.373	501.033	449.601	484.113	427.33	507.016	480.057	480.251	420.311	457.613	836.113	769.937	798.982	570.69	529.433	510.057
ENSG00000189409	31.9431	26.1458	27.8907	22.2007	36.1176	21.5842	42.2938	31.1884	44.4954	28.8231	20.5815	34.0934	42.143	38.0212	44.6546	62.3839	86.1815	50.9514	43.3775	25.5663	37.1037	14.2457	13.8371	10.5825	14.6019	13.3695	12.6565
ENSG00000272004	56.3206	44.7008	26.9611	28.0429	30.7668	14.8392	50.2737	62.3768	49.0203	32.5422	28.4975	34.9906	28.0953	36.1201	36.149	31.9718	41.4119	31.0485	43.3775	53.178	52.3258	41.6413	35.5812	47.6215	23.1196	22.7282	32.9069
ENSG00000189339	7536.88	7634.56	7790.81	6250.07	7119.17	6950.12	9013.36	9365.44	9082.33	8568.82	8772.47	8639.08	10699.6	10769.5	10609.4	10758.1	10682	10165.6	7161.42	6929.5	7102.99	9234.5	8841.92	8499.9	7010.11	6722.2	6610.49
ENSG00000269737	5.04364	2.53024	4.64846	7.01074	2.67537	6.74507	11.1719	8.91098	8.29575	3.7191	11.0824	9.86913	1.17064	2.85159	4.96163	5.4586	3.35772	4.77669	3.09839	1.02265	4.75689	0	1.97673	3.17476	1.21682	4.01086	3.79695
ENSG00000215914	0	0.843412	0.929691	3.50537	0	0	0.797996	2.22774	4.52495	7.43821	3.16639	1.79439	0	5.70318	2.12641	9.35759	3.35772	3.18446	1.0328	6.13592	3.80551	0	0.988366	2.11651	2.43364	9.35867	0
ENSG00000008128	180.73	145.067	164.555	170.595	179.25	128.156	237.803	216.091	263.201	219.427	246.978	218.915	214.227	245.237	226.817	210.546	254.068	227.689	176.608	141.126	169.345	157.798	169.999	176.729	180.09	125.674	172.128
ENSG00000268575	272.357	236.999	209.181	179.942	188.614	174.023	255.359	278.468	300.155	340.298	387.882	302.354	258.711	303.219	295.571	252.655	239.518	315.262	282.987	250.55	243.553	267.381	311.335	327.001	243.364	185.836	282.24
ENSG00000227775	11.7685	12.6512	10.2266	12.853	12.0392	10.7921	27.9298	12.2526	23.3789	25.104	12.6655	15.2523	12.877	18.0601	21.9729	17.1556	14.5501	21.4951	15.492	8.18123	12.3679	13.1499	12.8488	16.9321	8.51776	1.33695	11.3908
ENSG00000008130	4279.53	4268.51	4411.39	4520.76	4508.01	4443.65	4974.7	5171.71	5073.23	4831.12	4275.41	4533.52	5216.37	5208.9	4957.37	5657.44	5489.88	5020.3	4448.26	4081.41	4197.48	4099.47	4048.35	4092.27	5088.75	4863.83	5013.24
ENSG00000078369	8351.43	8949.44	8524.34	8803.15	8820.71	9695.36	10768.9	11020.6	10258.1	8536.27	8022.83	7959.9	10594.3	10122.2	9427.8	10249.7	10132.5	9357.54	8382.19	8766.18	8184.7	9791.18	9531.8	9305.23	9101.83	9664.83	9429.09
ENSG00000158488	7.56546	16.8682	11.1563	5.84228	1.33769	4.04704	0.797996	0	2.26248	9.29776	3.16639	6.28036	2.34128	3.80212	1.41761	0	0	0	0	3.06796	0	2.19165	0.988366	0	1.21682	0	6.32825
ENSG00000227445	0	0	0	1.16846	0	0	3.98998	1.11387	2.26248	8.36798	11.8739	6.28036	16.3889	14.2579	14.8849	29.6324	29.1003	14.3301	0	0	0.951378	0	0.988366	0	12.1682	16.0434	13.9221
ENSG00000117505	11598.7	11424	10645.9	10150.4	10329.6	11172.5	13061.6	12962.1	12934.6	10623.6	10615.3	10181.4	11650.2	11029	11036.1	13737.7	13443.2	14112.7	11884.4	15386.8	11770.4	12386.1	12404	12469.4	11194.8	11882.8	11340.2
ENSG00000162889	11423	11908.1	12057.2	14916.5	14649	13781.5	12839.7	13483.4	12518.3	11016	10069.1	10416.4	12720.2	12792.2	11822.1	13075.7	12842.2	10933.8	14770	14350.9	14216.4	22941	22695.8	22455.1	15248	15257.3	16090.2
ENSG00000224114	316.068	374.475	418.361	491.92	502.97	380.422	223.439	266.215	230.773	382.138	303.973	296.074	259.882	252.841	257.296	267.471	355.919	270.679	311.905	299.637	299.684	231.219	238.196	258.214	799.452	671.15	760.655
ENSG00000162892	12.6091	6.7473	9.29691	23.3691	25.4161	10.7921	78.2036	81.3127	66.366	79.9607	68.0773	52.9344	51.5081	44.6749	53.8691	76.4203	85.0623	44.5824	10.328	6.13592	9.51378	6.57494	0.988366	1.05825	18.2523	38.7716	13.9221
ENSG00000198890	3980.27	4166.46	3879.6	4246.17	4166.9	4490.87	4306.78	4446.58	4101.87	4064.05	3442.65	4047.24	4868.69	4789.72	4473.97	4642.93	4734.39	4188.36	4104.34	4586.6	4033.84	3080.36	3246.78	3130.32	4699.37	4216.75	3913.39
ENSG00000224550	10.9279	6.7473	6.50784	1.16846	9.36381	2.69803	7.97996	4.45549	6.03327	9.29776	4.74958	8.07474	9.36511	2.85159	9.92325	4.6788	4.47696	3.98058	3.09839	4.09061	8.5624	8.76658	8.89529	11.6408	6.08411	12.0326	10.1252
ENSG00000142669	4497.25	4925.53	5237.88	6851.83	6972.03	5800.76	6755.83	7327.05	6345.49	3966.42	2864.79	3268.48	4298.59	4040.7	3948.75	2720.72	2784.67	2544.38	3919.47	3443.27	3619.04	7242.29	6992.69	7059.62	5232.34	4950.74	5457.48
ENSG00000142910	15.1309	21.9287	16.7344	12.853	17.3899	13.4901	40.6978	56.8075	41.4787	2.78933	13.4571	4.48597	11.7064	11.4064	12.7585	17.9354	12.3116	8.75727	121.87	87.9482	75.1589	219.165	205.58	213.767	21.9028	24.0652	12.6565
ENSG00000162517	5774.13	5937.62	6064.38	8098.57	7691.7	6906.95	7045.5	7520.86	6831.17	8986.28	7866.09	6719.98	7867.86	7630.85	6491.93	8322.02	8354.01	7024.12	5589.5	5220.65	5700.66	7328.86	7240.77	7177.08	6905.47	6736.91	7524.29
ENSG00000235790	2.52182	5.06047	14.8751	5.84228	10.7015	2.69803	11.9699	5.56936	4.52495	11.1573	10.2908	7.17755	7.02383	6.65371	3.54402	5.4586	14.5501	5.57281	11.3608	4.09061	10.4652	19.7248	10.872	8.46604	2.43364	5.34781	2.5313
ENSG00000224255	1.68121	3.37365	1.85938	1.16846	1.33769	4.04704	0	3.34162	6.03327	0	3.16639	0.897194	3.51192	0.95053	0	2.3394	1.11924	1.59223	11.3608	13.2945	16.1734	0	0.988366	0	1.21682	0	2.5313
ENSG00000272100	6.72485	8.43412	8.36722	15.1899	9.36381	1.34901	2.39399	7.7971	7.54159	3.7191	5.54118	8.97194	8.19447	5.70318	6.37923	5.4586	10.0732	3.98058	2.0656	4.09061	5.70827	5.47911	5.9302	10.5825	13.385	9.35867	7.5939
ENSG00000287078	11.7685	23.6155	26.0314	5.84228	4.01306	26.9803	24.7379	24.5052	27.9039	3.7191	4.74958	10.7663	2.34128	3.80212	9.92325	4.6788	1.11924	7.16504	20.656	19.4304	17.1248	47.1204	40.523	37.0389	14.6019	21.3912	18.9847
ENSG00000224680	10.0873	10.1209	18.5938	5.84228	12.0392	9.4431	14.3639	3.34162	14.329	5.57866	7.12437	1.79439	4.68255	4.75265	8.50564	3.899	4.47696	3.18446	11.3608	10.2265	15.222	16.4373	17.7906	34.9224	9.73458	9.35867	17.7191
ENSG00000085840	4512.38	4799.01	4760.95	4324.46	4461.19	4507.06	4374.61	4728.39	4153.15	4874.82	4239	4312.81	5144.96	4979.83	4836.88	3576.16	3875.93	3696.36	3429.92	3369.64	3561.96	2716.54	2539.11	2555.69	3452.12	3744.81	4122.22
ENSG00000272226	6.72485	12.6512	9.29691	8.17919	17.3899	5.39606	4.78797	2.22774	0.754159	11.1573	7.91597	8.07474	14.0477	12.3569	9.92325	11.697	7.83469	17.5145	7.22958	5.11327	4.75689	2.19165	3.95346	10.5825	12.1682	13.3695	15.1878
ENSG00000143751	3028.71	3203.28	2927.6	2633.7	2805.13	2900.38	3913.37	3842.86	3555.86	4246.29	4387.03	3437.15	4659.14	4147.16	3882.12	4791.87	4622.46	4337.24	3625.12	4321.73	3576.23	3571.29	3587.77	3743.05	3773.37	3476.08	3650.13
ENSG00000272562	5.04364	9.27753	30.6798	7.01074	9.36381	5.39606	8.77795	7.7971	8.29575	14.8764	22.9563	20.6355	19.9009	25.6643	19.1377	13.2566	6.71544	27.864	5.16399	9.20388	16.1734	8.76658	5.9302	4.23302	9.73458	18.7173	17.7191
ENSG00000163041	12430.9	13562.9	14539.4	14185.1	14223.6	13491.5	14893.8	15799.2	13646.5	14867.1	10664.4	12733.9	17494	15669.5	14165.4	10961.6	11410.7	11018.2	12126.1	11702.2	12714.2	14594.2	13827.2	14001.8	15565.6	16328.2	16974.9
ENSG00000225518	23.537	19.3985	26.0314	40.896	29.4291	49.9135	27.1318	25.6191	23.3789	55.7866	75.9933	44.8597	76.0915	53.2297	47.4898	79.5395	60.439	89.1649	18.5904	30.6796	20.9303	43.8329	23.7208	27.5146	46.2392	54.8151	27.8443
ENSG00000182827	3870.15	3829.93	3712.26	3833.7	3578.31	3998.48	4865.38	4711.68	4780.61	5861.31	6727.78	4685.15	4546.76	4441.83	4226.6	5376.72	5011.96	6279.76	4935.74	5862.87	4651.29	6871.9	7029.26	7228.94	5209.22	5881.26	6100.43
ENSG00000234478	5.04364	5.06047	5.57815	4.67382	5.35075	4.04704	3.98998	2.22774	0	0.929776	11.0824	3.58878	2.34128	4.75265	2.12641	10.1374	2.23848	3.18446	5.16399	3.06796	4.75689	3.28747	6.91856	5.29127	12.1682	4.01086	6.32825
ENSG00000143753	5305.91	5666.04	5036.14	5596.9	5554.08	6048.98	8272.82	8194.76	7898.31	4678.63	4289.66	4866.38	6032.3	5732.65	5788.8	5730.75	5705.89	5277.45	6463.25	6907	6521.7	7132.71	7127.11	7318.89	5795.72	6060.41	5519.5
ENSG00000237101	5.88425	6.7473	0.929691	7.01074	0	4.04704	0	2.22774	2.26248	13.9466	6.33277	5.38316	2.34128	3.80212	2.83521	1.5596	14.5501	2.38835	3.09839	5.11327	1.90276	2.19165	4.94183	2.11651	7.30093	0	1.26565
ENSG00000143748	1576.98	1613.45	1493.08	1835.64	1829.96	1714.6	1907.21	2003.86	1839.39	1952.53	1793.76	1871.55	2169.19	2305.99	2156.89	2311.33	2408.61	2038.85	1815.66	1821.35	1984.57	1568.12	1675.28	1752.47	1760.74	1787.51	1514.98
ENSG00000221406	1.68121	0.843412	0	0	0	0	1.59599	0	2.26248	1.85955	5.54118	5.38316	0	0.95053	7.08804	1.5596	5.5962	3.18446	2.0656	3.06796	1.90276	3.28747	3.95346	0	1.21682	0	1.26565
ENSG00000143771	1950.21	1981.17	2023.01	2470.12	2296.81	2305.47	2652.54	2776.88	2782.09	2674.04	2533.9	2709.53	3187.65	3093.97	3075.5	3303.23	3788.63	3314.23	2380.6	2429.82	2406.99	2049.19	1983.65	1989.52	2425.13	2498.77	2542.69
ENSG00000183682	107.598	120.608	105.055	199.806	224.731	259.011	149.225	140.348	152.34	307.756	372.842	244.037	208.374	208.166	151.684	315.039	286.526	308.097	119.805	144.194	130.339	116.157	148.255	159.796	1012.4	982.66	941.643
ENSG00000237624	57.1612	43.014	59.5003	43.2329	72.2351	51.2625	44.6877	27.8468	36.9538	39.0506	39.5798	46.6541	42.143	42.7738	35.4402	42.1092	22.3848	31.8446	30.9839	36.8155	25.6872	28.4914	22.7324	14.8156	54.757	45.4564	44.2977
ENSG00000228060	45.3928	32.0497	34.3986	39.7275	42.806	13.4901	24.7379	23.3913	21.8706	6.50843	9.49916	13.4579	14.0477	28.5159	12.0497	20.2748	10.0732	7.96115	42.3447	17.3851	21.8817	42.7371	44.4765	34.9224	45.0224	30.7499	22.7817
ENSG00000163909	24311.2	26715.9	28920.8	29873.9	30844.4	30820.9	14972	14587.3	14183.5	18130.6	16523	16067.8	6084.98	5884.73	5252.94	3488.82	3229.01	4419.23	16963.7	16645.7	15854.7	23217.2	23538.9	23442.5	16457.5	18059.6	20101
ENSG00000225903	5.88425	9.27753	14.8751	0	0	14.8392	3.98998	1.11387	4.52495	2.78933	2.37479	8.07474	1.17064	0.95053	2.83521	0.779799	4.47696	0	5.16399	6.13592	1.90276	1.09582	2.9651	6.34953	9.73458	4.01086	2.5313
ENSG00000090621	40870.3	42667.4	40978.9	36696.5	37922.1	36749.8	43838.7	45551.8	43917.7	27084.4	26127.4	28808	33308.2	32781.9	32393.7	33045.6	33739.5	28852.8	47109	46387.6	45509.2	60816	58826.6	59724.7	43082.8	41896.1	42138.5
ENSG00000287627	792.692	840.882	1029.17	1077.32	1064.8	1077.86	693.458	656.071	656.872	1980.42	2016.2	1796.18	1291.21	1264.2	1221.98	1364.65	1237.88	1690.95	1197.01	1166.85	1040.81	919.395	1022.96	1079.42	3626.13	3382.49	2850.24
ENSG00000143369	842.288	939.561	886.926	1547.04	1470.12	1535.18	1079.69	1200.75	1168.19	406.312	342.761	430.653	273.929	269.95	376.375	152.061	170.125	206.194	444.103	383.495	350.107	383.538	400.288	365.098	497.68	525.423	580.933
ENSG00000228126	9.24667	12.6512	7.43753	15.1899	29.4291	18.8862	29.5258	7.7971	18.854	36.2613	36.4134	30.5046	15.2183	19.0106	24.0993	24.9536	22.3848	33.4368	7.22958	14.3171	21.8817	4.38329	9.88366	11.6408	3.65047	9.35867	18.9847
ENSG00000237781	26.8994	25.3024	17.6641	7.01074	4.01306	10.7921	18.3539	8.91098	18.0998	4.64888	3.16639	8.97194	2.34128	10.4558	7.79684	7.01819	3.35772	5.57281	19.6232	17.3851	13.3193	28.4914	15.8139	10.5825	7.30093	4.01086	3.79695
ENSG00000277452	5.88425	5.90388	3.71877	4.67382	0	5.39606	3.19198	3.34162	4.52495	0	3.16639	1.79439	0	0.95053	0.708804	0.779799	3.35772	0	1.0328	4.09061	13.3193	3.28747	0	2.11651	2.43364	0	0
ENSG00000274963	7.56546	6.7473	1.85938	4.67382	2.67537	4.04704	2.39399	1.11387	3.77079	0.929776	1.58319	6.28036	0	0	4.25282	2.3394	2.23848	4.77669	7.22958	6.13592	2.85413	7.67076	9.88366	7.40778	3.65047	1.33695	3.79695
ENSG00000253047	5.88425	0	1.85938	9.34765	1.33769	5.39606	10.3739	5.56936	5.27911	4.64888	15.0403	7.17755	1.17064	5.70318	6.37923	3.1192	7.83469	9.55338	4.13119	5.11327	6.65965	2.19165	1.97673	1.05825	2.43364	5.34781	2.5313
ENSG00000143420	11583.6	12205.9	12354.7	9519.41	9426.68	9466.03	11202.3	11410.5	10172.1	7921.69	7291.4	7876.46	10641.1	10184	9942.39	10536.6	10871.2	9578.06	10984.8	10666.3	10903.7	10358.8	10139.6	10456.6	8035.89	8032.41	7747.04
ENSG00000276103	2.52182	5.06047	4.64846	2.33691	4.01306	10.7921	1.59599	5.56936	8.29575	5.57866	18.2067	9.86913	3.51192	6.65371	4.25282	5.4586	11.1924	2.38835	7.22958	7.15857	12.3679	2.19165	5.9302	7.40778	0	4.01086	3.79695
ENSG00000143457	2644.55	2745.31	2969.43	2539.06	2379.75	2859.91	3164.85	3209.07	2832.62	2676.82	2843.41	2531.88	3191.16	3197.58	3108.1	3631.53	3434.95	3777.57	2903.19	3370.67	3047.26	2208.08	2127.95	2211.75	2114.84	2358.39	2159.2
ENSG00000203804	18.4933	16.8682	2.78907	1.16846	8.02612	4.04704	9.57595	6.68323	9.80406	0.929776	9.49916	5.38316	4.68255	5.70318	6.37923	2.3394	6.71544	1.59223	5.16399	9.20388	1.90276	12.054	9.88366	7.40778	0	6.68476	2.5313
ENSG00000143384	26839.7	27663.1	25953.3	20206.1	20902.7	23118.1	28680.8	27816.7	27641.4	20112	20797.6	20541.3	25162.9	25513.2	26300.9	26522.5	26264.1	24295	28362.7	32066.3	24798.6	23209.5	23538.9	23266.8	21194.6	20678.7	18939.2
ENSG00000154342	32.7837	52.2915	45.5549	71.2758	38.7929	74.1958	42.2938	28.9607	28.658	94.8371	106.074	52.9344	139.306	134.975	102.777	77.2001	38.0542	60.5047	55.7711	38.8608	49.4717	23.0123	36.5695	38.0972	17.0355	30.7499	29.1099
ENSG00000276255	0	4.21706	1.85938	2.33691	2.67537	2.69803	0	0	0	9.29776	3.95798	0.897194	2.34128	0	2.83521	0.779799	1.11924	2.38835	0	1.02265	0	1.09582	2.9651	1.05825	1.21682	0	1.26565
ENSG00000143761	24444.8	26302.6	27770.8	32495.9	31847.7	30920.8	32901.4	34424.2	31871.5	33587.2	32502.2	28101.9	36991	34263.8	30706.1	40686.8	41069.4	35620.6	29854	30259.3	31244.2	34404.4	33703.3	34344.6	41440.1	42360	44094
ENSG00000143793	2145.23	2253.6	2327.95	2648.89	2550.97	2600.9	2522.46	2564.13	2552.07	3582.43	3162.43	3069.3	3261.4	3106.33	2911.06	2968.7	2861.9	3160.58	2714.19	2404.26	2501.17	2002.07	1819.58	1972.59	2444.6	2262.12	2356.64
ENSG00000162910	1254.19	1335.96	1486.58	1677.9	1661.41	1396.23	1468.31	1588.38	1487.2	2016.68	1865.79	1728	2184.41	2039.84	1752.87	1933.12	1921.74	1993.47	1373.62	1302.86	1444.19	1861.8	1729.64	1640.29	1850.79	1842.32	2025.04
ENSG00000280157	21.8558	9.27753	15.8048	18.6953	9.36381	13.4901	11.1719	26.7329	39.2163	47.4186	83.1176	69.0839	44.4843	40.8728	66.6275	31.192	36.9349	49.3591	26.8527	29.6569	37.1037	14.2457	10.872	9.52429	17.0355	12.0326	20.2504
ENSG00000198835	74.814	67.473	85.5316	81.7919	58.8582	44.5175	117.305	87.9959	89.7449	90.1883	56.2034	71.7755	72.5796	70.3392	74.4244	90.4567	87.3008	54.1358	83.6566	62.3819	74.2075	50.4078	64.2438	74.0778	59.6243	41.4455	50.626
ENSG00000203684	9.24667	6.7473	9.29691	1.16846	1.33769	0	3.98998	3.34162	5.27911	4.64888	3.95798	1.79439	3.51192	0.95053	4.96163	3.1192	1.11924	3.18446	9.29518	10.2265	2.85413	2.19165	6.91856	2.11651	4.86729	1.33695	3.79695
ENSG00000181873	1493.76	1411.87	1406.62	1288.81	1375.14	1510.9	1769.95	1688.63	1650.85	1795.4	1689.27	1573.68	1532.37	1591.19	1548.03	2076.61	2011.28	1576.31	1962.32	1967.59	1790.49	2259.59	2074.58	2015.98	1726.67	1601.67	1517.51
ENSG00000162913	3.36243	1.68682	0	0	0	2.69803	0.797996	0	1.50832	0	0	0	0	0	0	0.779799	7.83469	1.59223	2.0656	5.11327	2.85413	4.38329	20.7557	8.46604	0	6.68476	5.0626
ENSG00000269934	33.6243	30.3628	45.5549	38.5591	82.9366	56.6586	25.5359	45.6688	40.7246	27.8933	62.5361	41.2709	36.2898	33.2685	43.9458	46.0082	36.9349	42.1941	20.656	18.4078	30.4441	46.0246	53.3718	43.3884	53.5402	26.7391	24.0473
ENSG00000287315	2.52182	7.59071	2.78907	5.84228	1.33769	1.34901	11.9699	3.34162	6.03327	0	6.33277	1.79439	1.17064	0.95053	4.96163	1.5596	2.23848	1.59223	18.5904	6.13592	5.70827	39.4496	31.6277	44.4467	3.65047	1.33695	2.5313
ENSG00000270104	4.20303	2.53024	2.78907	3.50537	8.02612	4.04704	1.59599	2.22774	4.52495	3.7191	5.54118	8.97194	1.17064	1.90106	4.96163	7.01819	6.71544	7.96115	5.16399	5.11327	7.61102	3.28747	2.9651	1.05825	2.43364	4.01086	7.5939
ENSG00000154370	3281.73	3407.38	3549.56	3547.43	3756.23	3265.96	3630.08	3579.98	3892.97	4528.94	4150.34	4085.82	4716.5	4599.61	4563.28	5217.64	5043.3	4232.94	3845.11	3575.2	3669.46	2926.94	2839.58	2897.5	4179.78	4107.12	4048.81
ENSG00000231563	42.0303	25.3024	40.9064	23.3691	20.0653	13.4901	29.5258	24.5052	27.9039	47.4186	34.8302	26.0186	31.6072	21.8622	27.6433	22.6142	22.3848	27.864	29.9511	29.6569	27.59	35.0663	32.6161	26.4564	34.071	29.413	24.0473
ENSG00000279306	25.2182	10.9644	28.8204	25.706	28.0914	18.8862	34.3138	56.8075	46.0037	26.0337	23.7479	42.1681	39.8017	27.5654	36.8578	18.7152	26.8618	25.4757	21.6888	28.6343	44.7148	5.47911	13.8371	15.8738	14.6019	18.7173	17.7191
ENSG00000171960	4365.27	4409.36	4791.63	4778.99	4435.77	4172.5	4605.23	4855.37	4380.91	3780.47	3505.19	3319.62	3919.3	3720.37	3596.47	3335.2	3433.83	3186.85	4461.69	4068.11	4710.27	3379.52	3111.38	3353.61	3375.46	3437.31	3555.21
ENSG00000285728	35.3055	36.2667	26.0314	43.2329	40.1306	25.6313	20.7479	13.3665	30.9205	30.6826	32.4555	42.1681	17.5596	11.4064	24.8081	31.192	40.2927	27.0679	38.2135	29.6569	32.3469	33.9705	32.6161	27.5146	21.9028	44.1194	49.3603
ENSG00000234917	18.4933	13.4946	27.8907	10.5161	12.0392	8.09408	23.9399	23.3913	17.3457	14.8764	9.49916	10.7663	11.7064	14.2579	17.0113	18.7152	12.3116	10.3495	14.4592	19.4304	12.3679	14.2457	22.7324	25.3981	9.73458	6.68476	13.9221
ENSG00000065978	134681	146590	150394	168324	162957	162663	176508	178322	161763	113588	100961	112796	144047	138053	130275	130531	129184	118690	148479	145342	149723	169061	170128	168251	172279	166324	170296
ENSG00000164007	4.20303	0	4.64846	3.50537	17.3899	9.4431	11.1719	11.1387	17.3457	7.43821	7.12437	4.48597	5.85319	5.70318	0.708804	28.8526	39.1734	42.1941	4.13119	2.04531	5.70827	67.941	57.3252	71.9613	41.372	36.0977	62.0168
ENSG00000117385	4745.22	5163.37	5250.9	6667.21	6687.1	6223	6609	6802.42	6215.78	5391.77	5007.64	5104.14	6458.41	6291.56	5926.31	5710.47	5629.78	5470.11	4442.06	4290.03	4566.61	7715.69	7698.38	7662.82	5565.74	5548.35	6078.91
ENSG00000001460	179.89	184.707	197.095	231.354	247.472	267.105	153.215	155.942	129.715	312.405	304.765	266.467	272.759	251.89	213.35	362.607	370.469	321.631	206.56	207.599	191.227	169.853	156.162	192.602	154.536	151.076	156.941
ENSG00000001461	523.698	576.05	637.768	884.521	1051.42	982.082	821.935	820.924	705.893	1117.59	1246.76	1058.69	1361.45	1258.5	1135.5	1809.91	1825.48	1858.13	925.387	989.928	1022.73	833.921	840.111	858.245	1107.31	1065.55	1088.46
ENSG00000117602	636.339	675.573	679.604	821.425	737.066	992.874	1041.38	843.201	966.832	1152.92	1173.15	1114.31	1140.2	1130.18	1089.43	1175.16	1224.45	1385.24	1108.19	1461.37	1166.39	979.665	1012.09	1047.67	792.151	852.976	802.422
ENSG00000177606	13627.1	14413.9	14996.9	20817.2	20156.3	19176.2	15521.8	15961.8	15098.3	27465.6	31032.2	19857.6	24171.3	23991.4	21665.3	47748.7	47206.2	36560	16165.3	16821.6	15960.3	12984.4	11909.8	12185.8	33982.2	34250.1	37160.7
ENSG00000116539	15478.1	13384.1	13225.8	7294.67	9044.1	12201.8	13257.1	13834.3	13441.4	11303.3	13090.6	13035.3	10234.9	10529	11914.3	13763.5	13428.7	13073	14430.2	15370.5	15189.7	15774.4	17098.7	14442	9328.16	9501.72	8658.31
ENSG00000162923	10038.5	9957.32	9302.49	9763.62	9426.68	12027.8	14257	13846.5	13968.5	11791.4	14896.3	12813.7	12597.2	13007.1	13631.7	14416.9	14608.3	16304.4	14554.2	16317.5	14226.9	15071.9	15467.9	14941.5	15593.6	16750.7	15606.7
ENSG00000084652	10599.2	10815.9	10394	11055.9	11728.8	11441	11942	12416.3	11344.1	10235.9	8911	9905.92	11543.7	11810.3	11455	13179.4	13128.7	10430.7	11763.6	11380.1	11388	10823.4	10847.3	10732.8	9845.31	9480.33	8932.95
ENSG00000224066	60.5237	48.0745	68.7972	102.824	84.2743	53.9606	66.2336	62.3768	83.7116	69.7332	87.8672	113.046	73.7502	108.36	109.865	95.1355	82.8238	121.806	70.2302	72.6084	102.749	39.4496	67.2089	57.1458	73.0093	44.1194	62.0168
ENSG00000160051	533.785	582.798	633.12	715.095	730.377	689.346	610.467	581.441	604.835	1143.62	1052.03	871.175	1102.74	1047.48	985.946	978.648	943.52	1031.77	575.268	523.599	600.319	425.179	405.23	403.195	436.839	487.988	567.011
ENSG00000160055	672.485	592.919	687.972	724.443	807.963	663.715	700.64	669.437	690.055	595.986	562.825	709.68	721.113	642.558	715.892	708.058	699.526	725.261	633.105	611.547	723.999	632.29	595.985	629.662	451.441	470.607	472.087
ENSG00000116478	13139.5	13488.7	13630.2	14486.5	15412.8	14145.8	15284	16157.8	15366	11441.8	10324.8	11685.9	14966.6	14642.9	14787.1	13786.1	14247.9	11213.3	14815.5	14812.1	14806.3	10916.6	10634.8	11430.2	9378.05	8663.46	8197.61
ENSG00000175130	26491.7	28214.7	29216.5	23627.4	24360.6	24564.2	30633.5	32415.9	29395.6	16758.3	12341.8	16945.3	27889.3	26649.1	26477.4	15627.2	15581	12187.7	20841.9	19785.3	21138.7	23803.5	23360	23090.1	15588.7	14603.5	13943.7
ENSG00000233775	5.04364	4.21706	1.85938	1.16846	2.67537	5.39606	2.39399	0	3.01664	7.43821	4.74958	8.07474	14.0477	5.70318	8.50564	6.23839	2.23848	0.796115	5.16399	7.15857	4.75689	2.19165	7.90693	5.29127	1.21682	0	5.0626
ENSG00000162526	51.277	31.2062	46.4846	36.2221	17.3899	36.4234	23.1419	32.3023	37.7079	48.3483	82.326	47.5513	39.8017	33.2685	44.6546	31.192	15.6694	29.4563	39.2463	27.6116	39.9579	37.258	36.5695	29.6311	32.8542	29.413	45.5634
ENSG00000168679	26.8994	20.2419	12.086	71.2758	50.8321	48.5645	26.3339	16.7081	24.8872	15.8062	41.9546	41.2709	43.3136	56.0813	43.9458	37.4304	47.0081	37.4174	28.9183	37.8382	19.9789	24.1081	23.7208	21.1651	24.3364	33.4238	30.3756
ENSG00000273373	234.529	157.718	130.157	204.48	164.536	176.721	189.125	184.903	328.059	273.354	527.203	514.092	167.401	194.859	270.763	157.519	195.867	429.902	241.675	198.395	241.65	75.6118	58.3136	68.7866	153.32	101.608	144.284
ENSG00000125462	5.88425	7.59071	8.36722	9.34765	0	1.34901	15.9599	17.822	14.329	8.36798	5.54118	14.3551	19.9009	8.55477	26.2257	11.697	4.47696	7.96115	13.4264	5.11327	12.3679	5.47911	12.8488	6.34953	1.21682	2.67391	2.5313
ENSG00000134248	3662.52	3943.79	3980.94	4685.51	4338.12	3868.97	4813.51	5029.13	4598.11	3618.69	2880.62	2992.14	3779.99	3657.64	3416.43	3462.31	3709.16	3622.32	4050.63	3812.45	4299.28	5110.92	4944.79	4913.48	4160.31	4361.14	4362.69
ENSG00000198492	14014.6	15472.4	14954.1	14157	14004.2	14477.6	15904.1	16000.8	14794.3	16138.1	14787.8	14129	15273.3	14913.8	14358.9	16433.5	16148.4	14510	14874.4	16439.2	14731.1	14650.1	14535.9	14628.3	14687	14782.7	14618.3
ENSG00000233427	2.52182	2.53024	5.57815	0	2.67537	1.34901	0.797996	4.45549	0.754159	0	1.58319	0.897194	1.17064	4.75265	4.25282	3.1192	5.5962	3.18446	0	1.02265	1.90276	2.19165	9.88366	3.17476	2.43364	4.01086	10.1252
ENSG00000225616	10.9279	17.7117	16.7344	21.0322	21.403	12.1411	4.78797	8.91098	10.5582	17.6657	9.49916	11.6635	5.85319	10.4558	9.92325	14.0364	11.1924	6.36892	8.26238	8.18123	13.3193	10.9582	19.7673	5.29127	20.686	38.7716	30.3756
ENSG00000253304	256.385	265.675	257.525	232.523	181.925	152.439	189.923	165.967	189.294	184.096	224.813	248.523	179.108	210.067	163.734	215.225	196.986	226.893	189.002	192.259	158.88	163.278	162.092	170.379	206.86	172.467	227.817
ENSG00000116353	1155.83	1197.64	1337.83	1453.56	1506.24	1435.35	1222.53	1306.57	1225.51	1473.69	1325.92	1320.67	1589.73	1687.19	1482.82	1983.03	2088.5	1659.9	1205.27	1163.78	1538.38	1389.5	1409.41	1375.73	1681.65	2000.08	1998.46
ENSG00000257551	20.1746	21.9287	7.43753	17.5268	24.0784	4.04704	15.9599	21.1636	11.3124	12.0871	15.8319	17.9439	12.877	16.159	12.7585	16.3758	12.3116	14.3301	16.5248	7.15857	18.0762	12.054	15.8139	12.6991	10.9514	18.7173	11.3908
ENSG00000136630	400.129	477.371	476.932	447.519	488.256	445.175	371.866	358.667	358.98	860.043	843.05	694.428	359.386	350.746	294.154	400.817	350.322	363.825	336.692	274.071	270.191	391.209	368.66	432.826	719.142	621.683	730.28
ENSG00000116141	1550.92	1488.62	1467.05	1474.59	1401.9	1593.19	1565.67	1589.5	1606.36	1742.4	1887.17	1832.07	1991.26	1943.83	2022.93	1809.91	1785.19	1819.12	1804.3	2015.65	1848.53	1358.82	1413.36	1422.29	1657.31	1570.92	1563.08
ENSG00000117593	5763.2	6080.16	6056.94	6171.79	6131.96	6877.27	6309.75	6423.7	5818.34	6287.15	5690	5761.78	6656.25	6193.65	5788.8	5436.76	4998.53	5771.83	5736.16	6162.51	5667.36	5369.53	5333.22	5485.99	4856.34	5044.32	5044.88
ENSG00000270084	60.5237	47.2311	70.6565	82.9604	73.5728	101.176	57.4557	50.1242	65.6118	146.905	189.192	184.822	104.187	127.371	102.068	115.41	69.3929	186.291	83.6566	87.9482	94.1864	71.2285	39.5346	52.9127	87.6112	92.2498	135.424
ENSG00000135870	2814.35	2381.8	2118.77	1558.72	1874.1	2293.32	2933.43	2916.12	3091.3	1668.95	1924.37	2041.12	1890.58	1930.53	2254.7	2087.52	2146.7	2336.6	3425.79	4245.03	3229.93	3508.82	3835.85	3575.84	2235.3	2188.59	1960.49
ENSG00000197852	14460.1	14936	15589.1	14963.2	15657.6	15214.2	18523.1	18356.6	17346.4	11039.2	10836.2	10704.4	8845.35	8743.92	8704.11	5399.33	5568.22	6285.33	17147.5	16354.3	15661.6	22455.6	21837.9	22849.8	13556.6	13381.6	13519.7
ENSG00000227811	146.266	131.572	152.469	172.932	185.939	182.117	256.157	243.938	220.214	162.711	193.941	139.962	165.06	153.035	153.81	140.364	147.74	151.262	118.772	136.013	123.679	201.631	209.534	208.476	215.378	172.467	246.802
ENSG00000284830	20.1746	12.6512	12.086	21.0322	16.0522	6.74507	14.3639	17.822	22.6248	11.1573	8.70756	21.5327	10.5357	7.60424	12.0497	2.3394	11.1924	6.36892	14.4592	20.4531	19.9789	18.629	22.7324	14.8156	7.30093	9.35867	10.1252
ENSG00000237556	3.36243	4.21706	6.50784	3.50537	2.67537	6.74507	0	2.22774	2.26248	8.36798	7.91597	2.69158	7.02383	0.95053	0	1.5596	3.35772	5.57281	4.13119	9.20388	8.5624	1.09582	0.988366	1.05825	4.86729	1.33695	5.0626
ENSG00000231437	157.193	109.644	124.579	47.9067	64.209	55.3096	36.7078	34.53	44.4954	59.5057	68.0773	66.3923	39.8017	33.2685	27.6433	29.6324	38.0542	43.7863	142.526	138.058	164.588	51.5037	45.4648	55.0292	23.1196	24.0652	27.8443
ENSG00000171385	2175.49	2143.11	2200.58	1035.25	1019.32	1327.43	936.847	990.232	957.028	897.234	1059.95	960.895	642.681	606.438	623.747	733.791	690.572	800.096	4064.06	4640.8	4554.25	806.525	835.169	784.167	329.759	339.586	346.788
ENSG00000276600	94.9885	85.1846	99.477	100.487	111.028	138.948	151.619	193.814	163.652	52.9972	43.5378	43.0653	37.4604	19.9611	41.8194	31.192	15.6694	18.3106	99.1486	61.3592	106.554	447.096	439.823	449.758	142.368	135.032	124.034
ENSG00000287259	74.814	58.1954	79.9535	135.541	108.353	161.882	57.4557	83.5404	76.17	490.922	474.166	420.784	371.092	426.788	319.67	1243	1208.78	1181.43	59.9023	66.4725	55.1799	17.5332	18.779	16.9321	1218.04	1231.33	1069.47
ENSG00000158769	919.624	885.583	924.113	824.93	853.445	772.985	897.745	872.162	912.532	1000.44	1048.87	977.941	1094.55	1179.61	1204.26	1152.54	1082.31	1177.45	804.549	972.543	887.636	669.548	719.53	664.584	642.482	621.683	640.419
ENSG00000270149	18.4933	11.8078	28.8204	18.6953	12.0392	9.4431	21.5459	13.3665	26.3956	31.6124	42.7462	43.9625	10.5357	35.1696	36.8578	37.4304	27.981	33.4368	15.492	24.5437	19.9789	9.8624	12.8488	7.40778	17.0355	14.7065	13.9221
ENSG00000215845	571.612	616.534	785.589	544.501	779.872	597.613	359.098	404.336	355.963	902.812	814.553	876.558	813.594	716.7	725.106	701.04	799.138	839.901	432.742	358.951	478.543	371.484	413.137	366.156	822.572	875.704	1025.18
ENSG00000158773	6122.98	6604.76	6576.64	5073.44	4772.87	4389.69	5645.02	5796.59	5429.19	4544.74	4020.52	3941.37	4653.29	4718.43	4737.64	3619.05	3717	3799.86	5432.52	4979.3	5012.81	5392.54	5434.04	5450.01	3573.81	3278.21	3466.61
ENSG00000186517	35.3055	40.4838	17.6641	11.6846	10.7015	6.74507	22.3439	22.2774	31.6747	7.43821	2.37479	9.86913	29.266	44.6749	60.9571	13.2566	6.71544	9.55338	6.19679	8.18123	1.90276	9.8624	5.9302	3.17476	3.65047	5.34781	11.3908
ENSG00000143217	15.9715	20.2419	12.086	46.7382	24.0784	21.5842	23.9399	30.0745	25.6414	15.8062	19.7899	10.7663	15.2183	11.4064	5.67043	6.23839	12.3116	4.77669	19.6232	16.3625	21.8817	42.7371	67.2089	75.1361	2.43364	6.68476	18.9847
ENSG00000143256	5016.74	5396.15	6075.53	5230.01	4903.96	4528.64	5074.45	5391.14	4727.07	5018.93	3989.65	4061.6	4121.82	4402.85	3984.89	5322.13	5372.36	4010.83	4599.05	3886.08	4400.12	4840.25	4666.08	4713.47	4676.25	4425.31	4562.67
ENSG00000158793	3087.55	3309.55	3793.14	3711.02	3464.61	3117.57	2757.87	2844.83	2619.95	3740.49	3239.21	3134.8	3604.4	3575.89	3329.25	3482.58	3378.99	3468.67	2772.03	2622.08	2741.87	2674.9	2733.82	2786.38	3011.63	3070.98	3093.25
ENSG00000158796	3565.85	3641.85	3881.46	3233.12	3305.43	3032.58	2946.2	3112.16	3018.9	3084.07	2635.22	2686.2	3131.46	3129.14	2967.76	3467.77	3326.38	3098.48	3059.15	3015.8	2950.22	2990.5	2896.9	3087.99	2709.86	2651.18	2711.02
ENSG00000163050	8.40607	10.1209	9.29691	5.84228	6.68844	9.4431	9.57595	2.22774	16.5915	21.3848	15.8319	20.6355	28.0953	11.4064	14.1761	12.4768	13.4309	10.3495	26.8527	5.11327	8.5624	10.9582	13.8371	14.8156	20.686	10.6956	27.8443
ENSG00000174574	17519.9	18110.6	16664.7	19704.8	18838.7	19726.6	24267.8	24235.6	23804.3	15524.5	15467.8	15045.9	18050.1	18298.7	18292.1	19770.3	20082.5	18063.1	20854.3	23218.3	20975	17399.5	17592.9	17970.2	16602.3	16175.8	15546
ENSG00000168653	15348.6	17229.2	20103.6	22365.4	21053.9	19602.5	19405.7	20424	17815.5	17123.7	13058.2	13056	17510.4	16537.3	14563.8	13952.2	15091.8	12718.7	15585.9	13500	16616.8	17730.4	17512.9	17505.6	18383.7	18301.5	20418.7
ENSG00000226438	2.52182	5.06047	1.85938	0	9.36381	2.69803	1.59599	0	3.77079	0.929776	3.16639	6.28036	3.51192	7.60424	4.96163	3.899	4.47696	3.18446	4.13119	8.18123	1.90276	12.054	5.9302	0	6.08411	12.0326	2.5313
ENSG00000288674	8.40607	5.90388	22.3126	9.34765	13.3769	10.7921	6.38396	15.5942	5.27911	13.9466	5.54118	3.58878	7.02383	8.55477	9.92325	3.899	5.5962	3.98058	15.492	17.3851	11.4165	6.57494	13.8371	6.34953	13.385	0	5.0626
ENSG00000261654	77.3358	64.0993	37.1877	40.896	22.7407	56.6586	65.4356	43.441	86.7283	36.2613	48.2874	42.1681	24.5834	54.1802	51.7427	38.2102	41.4119	74.0387	99.1486	107.379	58.0341	74.5159	104.767	57.1458	58.4075	49.4673	39.2351
ENSG00000121931	4495.56	4738.29	4668.91	4139.84	4221.74	4670.29	5316.25	5021.34	5211.99	3620.55	3599.39	3594.16	3772.97	3831.59	4117.44	4446.42	4666.12	4164.48	5216.66	6417.15	5657.84	4413.97	4313.23	4358.95	3762.41	3843.74	3448.89
ENSG00000273010	43.7115	63.2559	65.0784	47.9067	58.8582	37.7724	57.4557	62.3768	67.8743	24.1742	26.9143	43.9625	36.2898	38.9717	54.5779	54.586	69.3929	28.6601	49.5743	50.11	63.7423	81.0909	63.2554	53.971	62.0579	26.7391	34.1725
ENSG00000064886	4043.32	4374.78	4166.88	4192.42	4087.97	4007.92	5112.76	5241.88	4753.46	2502.96	1923.58	2564.18	2708.86	2668.14	2685.66	2208.39	2063.88	2720.33	5675.22	5547.89	5962.29	2028.37	2086.44	2086.88	4311.2	4314.35	3975.4
ENSG00000156171	2113.29	2129.62	2045.32	2741.2	2254	2565.82	2415.53	2489.5	2563.39	2821.87	3107.81	2776.81	3078.78	2921.93	2775.68	4111.88	4227.37	4332.46	2575.8	2727.42	2711.43	1740.17	1761.27	1901.68	3296.37	3607.1	3598.24
ENSG00000238365	6.72485	4.21706	4.64846	4.67382	4.01306	4.04704	3.19198	2.22774	11.3124	6.50843	21.3731	3.58878	8.19447	4.75265	12.0497	10.1374	14.5501	12.7378	9.29518	8.18123	8.5624	2.19165	6.91856	5.29127	1.21682	9.35867	3.79695
ENSG00000160712	167.281	136.633	185.938	161.247	137.782	156.486	283.288	245.052	269.235	118.082	151.195	130.093	250.517	186.304	209.806	379.762	379.423	316.058	258.199	287.366	263.532	304.639	312.324	291.02	255.533	374.347	278.443
ENSG00000143252	7902.54	8749.56	8971.52	8511.03	8162.57	7870.15	9237.6	9611.6	9040.1	7166.71	6112.71	6002.23	7981.41	7453.1	6929.97	6814.67	7346.7	6882.42	7617.92	7905.11	8228.47	7335.44	7063.85	7240.58	6363.98	7060.45	7214.2
ENSG00000288670	464.015	383.752	366.298	469.719	472.204	412.798	527.475	467.826	546.011	446.292	571.533	515.886	360.557	435.343	488.366	447.605	501.42	550.116	536.022	495.987	588.903	531.474	483.311	587.331	445.357	390.39	353.116
ENSG00000143437	6885.41	6932.85	7678.32	6320.18	6221.58	6630.4	6495.68	6631.99	6059.67	7865.9	8623.65	7303.16	6720.64	6751.61	6349.46	6955.03	6583.37	7329.83	6908.38	6927.45	6950.77	6563.98	6503.45	6717.8	6057.34	6575.13	6934.49
ENSG00000143799	54554.5	57910.4	56618.2	52408.8	55373.6	57287.2	60517.6	60912.1	54638.8	54748.9	47773.6	57105.5	56243.3	57009	53290	46143.8	45067.4	45566.4	55813.4	54728.3	53985	50086.8	49058.5	48267	62113.9	62933	64006.4
ENSG00000158864	10114.2	10926.4	11777.3	10665.7	10415.2	9793.84	10522.4	10613	10068.8	11225.2	10395.2	9759.67	9551.24	9069.96	8342.62	9333.42	9238.21	8820.16	9810.54	9755.09	9906.7	13131.2	13088.9	12988	11264.1	11180.9	12152.8
ENSG00000117450	37342.3	39146.1	37740.8	44872.2	42340.5	41814	46223.1	47366.3	43005.9	26769.2	22343.6	25755.7	36447.8	34584.1	33337.9	28304.4	29710.2	28369.6	43670.8	42608.9	43087	47792.1	47327.9	48440.6	37160.5	38079.1	39685.7
ENSG00000281133	10.9279	26.1458	11.1563	8.17919	22.7407	12.1411	18.3539	26.7329	16.5915	13.0169	12.6655	14.3551	7.02383	15.2085	9.92325	5.4586	19.0271	11.1456	14.4592	14.3171	11.4165	14.2457	5.9302	14.8156	18.2523	25.4021	8.85955
ENSG00000280836	41.1897	21.9287	35.3283	16.3584	26.7537	21.5842	40.6978	22.2774	33.9371	12.0871	21.3731	19.7383	15.2183	12.3569	17.0113	24.1738	25.7425	27.0679	33.0495	24.5437	36.1524	24.1081	16.8022	16.9321	23.1196	24.0652	20.2504
ENSG00000132780	48306.3	48116.7	48298.4	48288.8	47965.5	48049.2	48803	48665.1	49460	42681.4	41267.5	46790.5	46123.2	48536	50391	36511	38339.6	36976.4	49706.5	47456.2	46589.9	31392	30780.7	31442.9	34291.3	32537.4	33184.1
ENSG00000159588	269.835	238.686	242.649	384.422	359.838	249.568	224.237	232.799	315.993	361.683	536.702	376.821	186.132	199.611	240.284	204.307	201.463	236.446	243.74	172.828	231.185	241.081	261.917	293.137	403.985	386.379	545.495
ENSG00000159592	11137.2	11967.2	11584.9	14043.7	14108.6	14171.4	13199.6	12972.2	12696.3	10386.5	11040.4	10304.3	11125.7	10691.6	10664	12764.5	12672	12728.3	14584.1	16246.9	14101.3	13134.5	13150.2	13264.2	12858.2	12977.8	12933.7
ENSG00000225447	15.9715	17.7117	11.1563	49.0752	36.1176	21.5842	14.3639	15.5942	26.3956	17.6657	36.4134	23.327	8.19447	8.55477	26.9345	12.4768	14.5501	27.864	25.8199	30.6796	16.1734	16.4373	31.6277	12.6991	19.4692	16.0434	10.1252
ENSG00000234329	42.0303	29.5194	36.258	39.7275	74.9105	35.0744	53.4657	35.6439	55.0536	32.5422	51.4538	52.9344	19.9009	31.3675	31.1874	51.4668	33.5772	39.8058	55.7711	43.9741	35.201	47.1204	52.3834	42.3302	32.8542	25.4021	50.626
ENSG00000159596	1537.47	1634.53	1712.49	1765.54	1534.33	1523.04	1606.36	1590.61	1635.02	1423.49	1387.67	1390.65	1643.58	1556.97	1552.99	1866.84	1842.27	1557.2	1477.93	1563.64	1695.36	1436.62	1451.91	1436.05	1951.78	1918.53	1844.05
ENSG00000230896	107.598	89.4017	92.9691	129.699	172.562	98.478	90.9715	103.59	109.353	72.5225	121.906	119.327	120.576	111.212	119.788	123.988	96.2547	160.019	99.1486	131.922	118.922	142.457	103.778	143.923	99.7794	106.956	141.753
ENSG00000143570	141.222	133.259	165.485	139.046	94.9758	141.646	164.387	151.487	156.111	102.275	76.7849	113.944	138.135	142.579	160.898	99.0345	95.1355	90.7571	137.362	89.9935	123.679	151.224	172.964	149.214	88.828	76.2063	69.6107
ENSG00000203710	5.88425	0.843412	7.43753	7.01074	1.33769	0	0.797996	0	0.754159	0	0.791597	2.69158	1.17064	0.95053	0.708804	3.899	1.11924	3.18446	12.3936	8.18123	7.61102	0	2.9651	0	0	6.68476	0
ENSG00000143774	3171.61	3285.09	3815.45	3688.82	3713.42	3198.51	3835.17	4217.12	3764.01	3818.59	3025.48	3063.02	4538.57	4332.52	3924.65	3803.08	4090.83	3356.42	3294.62	3134.43	3443.99	5781.56	5515.08	5379.11	5636.32	5426.69	5759.97
ENSG00000142864	56913.3	57614.3	54269.8	60340.2	60495.6	68292.5	63464.6	63563.1	60641.2	53827.5	51148.2	56917.1	57812	56832.2	54701.2	65047.7	64905.9	62152.7	68090.3	79576.7	66322.5	59919.6	59739.8	60597.8	81800.9	81792.1	79577.7
ENSG00000143390	3981.11	4192.6	4141.78	4644.61	4398.32	4454.44	4163.14	4132.47	4004.58	4091.94	3807.58	4069.67	5041.94	4978.88	4692.99	5081.17	4953.76	4644.54	4146.68	4098.79	4012.91	4017.29	4163.99	4126.14	4301.47	4140.54	3861.5
ENSG00000198160	2705.91	2553.01	2246.13	2716.66	2748.95	3241.68	3248.64	2968.47	3168.98	2844.18	3423.65	2836.03	3049.51	2970.41	3003.2	3365.61	3281.61	4045.06	3512.54	4596.83	3445.89	3380.61	3390.1	3577.96	3359.65	3403.88	3340.05
ENSG00000162426	229.486	261.458	317.025	580.723	466.853	445.175	293.662	232.799	260.939	779.152	769.432	610.092	710.578	693.887	488.366	1045.71	978.216	1026.19	285.052	330.317	341.545	290.393	310.347	296.311	866.377	895.758	940.378
ENSG00000117245	94.9885	113.017	104.125	198.638	199.315	156.486	71.0216	93.5652	82.9575	99.486	103.699	122.916	58.5319	93.1519	73.0068	104.493	109.686	96.3299	164.215	134.99	171.248	44.9287	54.3601	50.7962	171.572	189.847	170.863
ENSG00000188295	1022.18	1092.22	1160.25	1056.28	947.083	1157.45	1406.07	1456.94	1360.5	1081.33	1204.02	1071.25	1480.86	1516.1	1405.56	1501.89	1547.91	1304.04	1432.49	1416.37	1429.92	845.975	971.564	948.196	964.94	1093.63	1016.32
ENSG00000169905	8219.45	8235.92	6956.88	7042.28	6820.87	8038.78	8528.98	8586.84	8620.79	6039.82	6848.1	6788.17	6507.58	6819.1	7141.91	6987.78	6956.08	7116.47	8568.09	9735.66	8400.67	9207.1	9307.44	9363.44	5872.38	6330.47	5940.96
ENSG00000116750	3474.23	3330.63	3004.76	3237.79	2950.94	3747.56	4219	4089.02	4186.34	3244.92	3461.65	3399.47	3646.54	3879.11	3991.98	3891.2	3877.05	4578.46	4349.11	5128.61	4317.35	2896.26	3066.9	3078.46	3459.43	3359.76	3298.28
ENSG00000235169	11.7685	20.2419	16.7344	40.896	53.5075	40.4704	13.5659	11.1387	9.80406	53.927	56.2034	51.14	69.0677	61.7844	48.1987	40.5496	50.3658	65.2814	14.4592	13.2945	17.1248	18.629	26.6859	29.6311	133.85	171.13	172.128
ENSG00000116514	1535.79	1573.81	1436.37	1577.42	1640	1690.31	1772.35	1801.13	1644.82	1617.81	1454.95	1509.98	1727.86	1567.42	1591.26	2098.44	2167.97	1566.75	1243.49	1229.23	1223.47	1673.32	1596.21	1492.14	1580.65	1617.71	1565.61
ENSG00000162419	2140.18	2447.58	2362.35	2103.22	1958.37	2354.03	2931.04	2813.64	2721.01	2780.03	2610.69	2590.2	2618.72	2458.07	2580.75	2107.8	2075.07	2395.51	2754.47	2390.96	2504.03	2999.27	3036.26	2916.55	1810.63	1913.18	1983.27
ENSG00000154222	4897.37	5286.51	5708.31	6044.42	6085.14	5417.64	5562.03	5619.48	5469.91	4809.73	4266.71	4695.91	5175.39	5469.35	5467	5182.55	4964.95	4714.59	5429.42	5085.65	5375.29	6972.72	6846.41	7162.27	5810.33	5568.41	5243.59
ENSG00000173406	44.5522	37.9535	35.3283	9.34765	4.01306	0	114.911	90.2236	107.845	25.104	20.5815	28.7102	11.7064	6.65371	11.3409	4.6788	2.23848	3.98058	73.3286	58.2912	32.3469	84.3783	70.174	97.3594	23.1196	38.7716	22.7817
ENSG00000197147	1679.53	1712.97	1595.35	1566.9	1581.15	2120.65	2386.01	2315.74	2313.01	2264	2591.69	2574.95	3098.68	3097.78	3203.08	3754.73	3598.36	3830.11	2898.03	3332.83	2783.73	942.407	1020.98	940.788	2221.92	2049.55	2040.23
ENSG00000189195	264.791	272.422	260.314	309.641	258.174	428.986	277.702	291.834	300.155	501.149	700.563	545.494	436.648	436.293	436.623	691.682	629.013	814.426	519.497	573.709	513.744	413.125	518.892	503.729	698.456	779.444	753.061
ENSG00000058673	9.24667	4.21706	8.36722	4.67382	2.67537	2.69803	6.38396	7.7971	5.27911	1.85955	3.16639	2.69158	1.17064	2.85159	6.37923	3.899	3.35772	6.36892	10.328	1.02265	6.65965	9.8624	3.95346	8.46604	3.65047	5.34781	10.1252
ENSG00000131236	28192.3	29888	29289	37919.9	36736.9	37924.8	40708.1	40759.9	35932.7	29451.6	26048.3	27477.5	33086.9	32107.9	30424	31033.7	30782.5	30128.2	35135.8	35885.9	36268.4	23231.4	23188.1	23150.4	35786.7	35512.1	35018
ENSG00000097021	2957.25	3222.68	3597.91	3145.48	3099.42	3202.56	2819.32	2845.94	2756.45	3230.04	2684.3	2958.05	3908.76	4058.76	3657.43	2464.95	2398.53	2567.47	2227.74	2107.69	2211	2541.21	2380.97	2406.47	2521.26	2668.56	2785.69
ENSG00000143337	4600.64	4496.23	4178.96	4073.24	4170.91	4589.35	5872.45	5901.29	5562.68	4416.44	4519.22	4127.09	4800.79	4575.85	4503.74	4797.33	5035.46	4874.61	4780.82	5518.24	4794.94	6795.2	6725.83	6956.97	4384.21	4603.13	4642.4
ENSG00000081870	3304.42	3682.34	3345.96	3697	3147.58	3141.85	3464.1	3607.83	3640.32	2885.09	2461.87	2642.24	2736.95	2817.37	2806.15	1970.55	2347.05	2498.21	3077.74	3076.14	3072	2402.04	2419.52	2472.08	2618.6	2611.07	2751.52
ENSG00000078808	7242.67	7494.56	7589.07	7901.1	7668.96	7167.31	9945.42	10050.5	9538.6	7828.71	6911.43	7180.24	9715.13	9202.08	8353.25	9008.24	9512.43	8418.12	6785.48	6288.3	6513.13	10047.6	9757.15	9786.74	8173.39	7509.66	7945.75
ENSG00000133216	1962.82	1941.53	2212.67	1739.83	1603.89	1734.83	1962.27	2084.05	1872.58	4215.6	3748.21	3703.62	4468.33	4367.68	3970.01	9650.8	9758.66	6520.98	1617.36	1549.32	1516.5	5604.04	5262.06	5375.93	5615.63	5305.03	5490.39
ENSG00000143183	5458.9	5885.33	5437.77	6140.24	5457.76	6239.19	8624.74	8699.34	8276.89	5029.16	4690.21	4965.07	6464.27	6342.89	6371.44	6488.71	6708.73	6375.29	7604.49	7896.93	7097.28	7150.24	7044.08	7252.22	5074.15	5325.08	5356.23
ENSG00000248333	4208.92	4270.19	4399.3	4767.3	4340.8	4172.5	5640.23	5932.48	5690.13	5300.65	4935.6	4593.63	5375.57	5589.12	5381.24	5831.34	5569.34	5297.35	4361.5	4124.36	4142.3	4999.14	4831.13	4811.88	3971.71	3607.1	4110.83
ENSG00000162390	1787.13	1819.24	2054.62	1540.03	1455.4	1273.47	1142.73	1149.52	1144.06	816.343	877.089	934.876	725.796	705.293	707.386	420.312	359.276	526.232	3270.87	2890.02	3191.87	3511.02	3650.04	3478.48	1785.08	1640.44	1509.92
ENSG00000117448	4067.7	4118.38	4786.98	5903.04	5649.05	4847.01	3532.73	3804.99	3554.35	5629.79	5258.58	4737.18	5276.07	4936.1	4532.09	6074.64	6212.91	5228.09	3794.5	3525.09	4273.59	3941.67	3746.9	3799.13	6546.5	6897.34	7640.73
ENSG00000143387	246.298	199.889	217.548	233.691	290.278	240.125	294.46	232.799	369.538	258.478	372.05	319.401	194.326	195.809	233.196	137.245	148.859	187.087	329.462	235.21	273.997	234.506	210.522	233.874	146.019	163.108	173.394
ENSG00000159023	5407.62	5407.96	5734.34	5087.46	5186.21	5719.82	4452.81	4620.34	4298.71	5315.53	5404.23	6062.34	6036.98	6254.49	6042.55	6066.06	6113.29	5842.69	4573.23	4800.33	5091.77	4273.71	4112.59	4113.44	6557.45	6346.52	6426.97
ENSG00000142920	266.472	319.653	260.314	333.01	279.577	318.367	244.187	216.091	234.543	187.815	215.314	222.504	252.858	280.406	309.038	211.326	190.271	226.893	282.987	213.735	199.789	262.997	264.882	273.03	503.764	478.629	518.916
ENSG00000278997	111.801	70.0032	81.8128	134.372	144.47	149.741	147.629	161.511	155.357	245.461	261.227	203.663	165.06	212.919	154.519	147.382	149.978	179.922	95.0174	86.9255	76.1102	89.8575	88.9529	94.1847	225.112	231.293	216.426
ENSG00000116525	4751.95	4964.32	4729.34	5289.6	5641.03	5185.61	5467.87	5723.07	5294.95	4597.74	4497.85	4692.32	4864	4750.75	4758.91	4289.68	4123.28	3678.85	4129.12	3684.62	3546.74	5441.86	5264.04	5303.97	6591.53	6643.32	6232.06
ENSG00000279179	5.04364	5.90388	7.43753	5.84228	8.02612	5.39606	3.19198	11.1387	1.50832	3.7191	0.791597	0.897194	1.17064	8.55477	4.96163	7.01819	4.47696	3.18446	5.16399	4.09061	1.90276	4.38329	10.872	4.23302	6.08411	2.67391	1.26565
ENSG00000163131	393.404	357.607	346.775	251.218	234.095	245.521	163.589	202.725	166.669	172.938	174.943	193.794	413.235	418.233	532.312	301.782	321.222	261.922	569.072	628.932	636.472	276.147	254.01	280.438	386.949	417.129	361.976
ENSG00000183814	1505.53	1500.43	1239.28	1049.27	1034.03	1152.06	1552.9	1476.99	1573.93	1385.37	1369.46	1185.19	1374.33	1368.76	1372.24	1297.59	1207.66	1433.01	1793.97	2179.27	1759.1	1168.15	1189	1181.01	1196.14	1350.32	1312.48
ENSG00000213516	7072.02	7153.82	6323.76	6070.13	5768.11	7085.02	9366.87	9059.12	9000.13	7524.68	8513.62	7853.14	6495.87	6763.97	6786.09	8631.6	8519.66	9031.13	9101.01	10322.7	7867.9	5834.16	6033.97	6380.22	6188.76	6766.32	6580.11
ENSG00000117226	24.3776	12.6512	26.0314	23.3691	18.7276	16.1882	65.4356	64.6046	67.8743	18.5955	19.7899	22.4298	98.3336	114.064	129.711	73.3011	90.6585	39.0096	38.2135	32.7249	54.2285	155.607	159.127	146.039	8.51776	12.0326	3.79695
ENSG00000117228	464.015	528.819	463.916	747.812	648.778	727.119	691.862	781.938	680.251	3121.26	3173.51	2653	6597.72	6505.43	6012.07	9402.82	9659.05	5939.81	747.745	868.233	691.652	1026.79	1119.82	1084.71	773.899	782.117	730.28
ENSG00000234518	58.0019	73.3768	54.8518	39.7275	41.4683	59.3566	67.8296	63.4907	59.5785	52.0675	68.0773	67.2895	73.7502	78.894	77.9684	64.7233	51.4851	88.3688	111.542	160.557	129.387	49.312	63.2554	51.8545	54.757	66.8476	87.3298
ENSG00000162645	1601.36	1857.19	1867.75	1285.3	1266.79	1323.38	1062.93	1086.03	987.948	3117.54	3361.12	2804.63	3621.96	3505.55	3133.62	3850.65	3717	4174.83	3135.57	3260.22	3056.78	939.12	879.646	976.769	2668.49	2693.96	2954.03
ENSG00000286802	0.840607	2.53024	0.929691	0	5.35075	0	1.59599	0	0	0	7.12437	1.79439	1.17064	4.75265	1.41761	10.9172	16.7886	4.77669	0	2.04531	0.951378	0	0	0	0	0	0
ENSG00000213512	0.840607	2.53024	0	0	0	0	0.797996	3.34162	1.50832	3.7191	2.37479	6.28036	3.51192	6.65371	7.08804	4.6788	1.11924	8.75727	0	3.06796	4.75689	0	2.9651	3.17476	0	0	0
ENSG00000126705	18063.8	18432.8	19089.4	18430.1	19732.2	20169.1	16014.2	17046.7	15984.4	18977.7	19488.3	19177.5	18372	18061	17153.8	16287.7	16243.5	15841.9	13866.3	13164.6	12923.5	21723.6	21252.8	20468.8	22886	23984.9	24441
ENSG00000235912	44.5522	69.1598	67.8675	36.2221	33.4422	40.4704	63.0416	61.263	46.0037	47.4186	25.3311	33.1962	44.4843	76.0424	60.2483	33.5314	36.9349	33.4368	22.7215	19.4304	38.0551	61.3661	49.4183	34.9224	43.8056	41.4455	56.9542
ENSG00000233975	2.52182	6.7473	4.64846	14.0215	13.3769	13.4901	3.98998	12.2526	3.77079	6.50843	16.6235	5.38316	18.7302	12.3569	10.6321	12.4768	13.4309	19.1068	10.328	14.3171	8.5624	12.054	6.91856	5.29127	17.0355	10.6956	8.85955
ENSG00000126709	1196.18	1271.87	1406.62	2070.5	1997.17	1925.04	1730.85	1724.27	1718.73	1193.83	963.373	1295.55	1713.81	1647.27	1515.42	1188.41	1222.21	1430.62	1513.05	1485.92	1474.64	3026.66	3221.08	3027.67	1486.96	1390.43	1508.65
ENSG00000137959	103.395	92.7753	85.5316	170.595	124.405	134.901	676.7	550.253	657.627	143.185	153.57	191.102	213.056	196.76	213.35	55.3658	55.962	93.1455	121.87	158.511	88.4782	1930.84	2472.89	2502.77	382.082	358.303	345.522
ENSG00000174151	3147.23	3441.12	3355.26	3309.07	3753.55	3295.64	2804.95	2832.58	2929.91	3318.37	2757.13	3114.16	2002.96	1930.53	1968.35	1993.17	1982.18	2013.38	3123.18	3316.46	3093.88	2465.6	2523.3	2372.61	3411.97	3381.15	3391.94
ENSG00000181754	1335.72	1549.35	1559.09	1046.94	1111.62	1029.3	861.835	886.642	822.787	1403.96	1277.64	1437.3	666.093	586.477	601.066	907.686	960.309	818.406	1147.44	1111.62	1058.88	816.388	723.484	733.371	1393.26	1449.26	1460.56
ENSG00000065135	11755	12095.4	11097.7	12135.6	11853.2	13256.8	15126	14679.7	14378	12047.1	12265.8	11537.9	12720.2	12232.4	12047.5	12559.4	12029.6	14657.3	13186.8	15485	12557.2	12748.8	12187.5	12404.9	10897.9	11543.3	11378.2
ENSG00000228703	7.56546	6.7473	7.43753	5.84228	20.0653	8.09408	5.58597	5.56936	5.27911	2.78933	4.74958	2.69158	11.7064	4.75265	4.96163	10.9172	2.23848	3.98058	9.29518	7.15857	9.51378	9.8624	12.8488	5.29127	8.51776	13.3695	13.9221
ENSG00000134183	12.6091	18.5551	13.9454	17.5268	13.3769	5.39606	12.7679	15.5942	11.3124	10.2275	11.0824	14.3551	9.36511	6.65371	16.3025	28.8526	16.7886	14.3301	8.26238	15.3398	16.1734	16.4373	13.8371	21.1651	10.9514	9.35867	10.1252
ENSG00000153904	2143.55	2188.65	1825.91	1815.78	1729.63	2070.74	2299.82	2257.82	2308.48	1963.69	2027.28	1981.9	2703	2449.52	2503.49	2731.64	2888.76	2799.94	2069.73	2616.97	1985.53	2958.72	3045.16	2878.45	2182.98	2347.69	2213.62
ENSG00000155380	13542.2	13933.2	13039.9	14148.8	14283.8	15730.9	15965.5	15935.1	15102	11048.5	10584.4	12533.8	15035.7	14875.8	15262.7	15524.2	15259.7	15617.4	15746	17890.3	15379	12920.8	13512	13745.7	17028.2	16963.3	16039.6
ENSG00000272438	19.334	14.338	25.1017	14.0215	16.0522	12.1411	38.3038	37.8716	38.4621	57.6461	66.4941	42.1681	39.8017	51.3286	24.0993	48.3476	60.439	48.563	30.9839	23.521	18.0762	44.9287	48.4299	51.8545	13.385	14.7065	15.1878
ENSG00000230699	100.032	81.811	105.985	63.0966	61.5336	40.4704	163.589	182.675	154.603	166.43	232.729	200.074	167.401	167.293	202.009	188.711	213.775	175.145	142.526	99.1974	130.339	283.818	280.696	259.272	41.372	53.4781	41.7664
ENSG00000223764	70.611	49.7613	53.9221	37.3906	14.7146	36.4234	75.8096	79.0849	78.4325	297.528	342.761	253.906	56.1907	54.1802	36.8578	174.675	220.49	181.514	100.181	81.8123	110.36	1027.88	934.006	1049.79	130.2	118.989	140.487
ENSG00000188976	10205	10564.6	10819.7	10232.2	9952.39	9800.59	13388.8	14248.7	13086.9	10349.3	9004.41	9477.06	10980.6	11104.1	11095.6	11344.5	11486.8	10117	10867.1	10188.7	10138.8	12531.8	12277.5	12070.5	9373.18	8793.14	8879.8
ENSG00000187583	0.840607	2.53024	6.50784	1.16846	9.36381	0	8.77795	3.34162	7.54159	6.50843	20.5815	19.7383	7.02383	11.4064	11.3409	15.596	14.5501	5.57281	8.26238	9.20388	5.70827	1.09582	2.9651	4.23302	9.73458	8.02172	10.1252
ENSG00000272512	47.9146	34.5799	50.2033	24.5376	30.7668	10.7921	31.1218	41.2133	39.9704	25.104	36.4134	36.7849	39.8017	38.9717	31.1874	28.0728	23.5041	15.9223	44.4103	33.7476	23.7844	18.629	27.6742	32.8059	8.51776	10.6956	16.4534
ENSG00000188290	1164.24	1240.66	1484.72	1913.93	1890.15	1621.51	1068.52	998.029	1144.81	2786.54	2493.53	2455.62	2855.19	2875.35	2145.55	2702.78	2536.2	2944.03	988.387	1029.81	1010.36	1064.04	1186.04	1169.37	2051.56	2204.64	2181.98
ENSG00000187608	261.429	301.941	290.064	302.63	292.954	315.669	347.128	323.023	435.904	403.523	341.178	323.887	572.442	598.834	581.219	453.843	483.512	449.009	318.102	292.479	269.24	712.285	732.379	730.196	318.807	319.532	268.318
ENSG00000188157	7926.92	8720.04	9586.05	10960.1	11310.1	10753	12732	12251.5	12354.6	12923.9	11800.3	13972	18106.3	17749.2	16408.8	14676.6	15272	13740.9	6573.76	6348.63	6365.67	14581	15106.2	13865.3	15339.3	16380.3	15833.3
ENSG00000280425	1.68121	5.90388	7.43753	10.5161	8.02612	13.4901	12.7679	16.7081	17.3457	4.64888	2.37479	5.38316	3.51192	3.80212	9.92325	8.57779	4.47696	10.3495	9.29518	13.2945	2.85413	15.3415	21.744	15.8738	1.21682	0	0
ENSG00000116221	9488.77	10135.3	11017.8	11497.6	12255.9	11378.9	10425.8	11100.8	9871.18	11462.3	9545.86	9263.53	10856.5	10374.1	9600.04	11397.5	11226	9473.77	8904.78	8657.78	9364.41	10697.4	10238.5	10520.1	11048.7	10945.6	11128.9
ENSG00000198711	5.04364	0.843412	3.71877	0	1.33769	1.34901	5.58597	3.34162	6.03327	12.0871	4.74958	3.58878	3.51192	0	4.25282	5.4586	0	3.18446	4.13119	4.09061	0.951378	0	3.95346	1.05825	3.65047	5.34781	6.32825
ENSG00000227453	13.4497	13.4946	15.8048	24.5376	25.4161	8.09408	4.78797	5.56936	3.01664	14.8764	12.6655	9.86913	1.17064	1.90106	3.54402	0.779799	0	5.57281	4.13119	4.09061	8.5624	10.9582	11.8604	9.52429	19.4692	5.34781	20.2504
ENSG00000157216	2462.14	2574.94	2741.66	3021.63	3064.64	3156.69	3709.08	3909.69	3490.25	3085.93	3004.9	3075.58	3269.59	3246.06	3186.07	2132.75	2078.43	2506.97	1945.79	1950.2	1770.51	5514.18	5334.21	5208.73	3138.18	3460.03	3290.69
ENSG00000135775	5226.89	5341.33	5333.64	4915.69	5113.98	5039.92	5678.54	5768.74	5248.19	5627	5020.31	5034.15	6539.19	6178.44	5641.37	5195.8	5072.4	5079.21	6235	6466.24	6621.59	5602.94	5518.05	5505.04	5070.5	5301.02	5253.71
ENSG00000135773	10.0873	11.8078	17.6641	5.84228	16.0522	17.5372	7.18196	5.56936	21.8706	12.0871	11.0824	17.9439	17.5596	9.5053	26.2257	7.79799	6.71544	7.96115	6.19679	20.4531	19.9789	32.8747	35.5812	37.0389	12.1682	4.01086	10.1252
ENSG00000119280	14993.9	15615.8	14990.3	10247.4	11014.5	11308.8	20080.8	20745.9	19237.8	14106.6	12304.6	12646.8	15386.9	15336.8	13884	10726.9	10417.9	11278.6	11413.4	11434.3	10167.4	29064.5	28444.2	27560.1	11208.1	11235.8	11163
ENSG00000223393	121.888	135.789	162.696	93.4765	127.08	98.478	165.983	186.017	147.061	144.115	85.4924	122.018	139.306	180.601	145.305	128.667	172.363	123.398	107.411	83.8576	80.8671	290.393	278.719	260.331	150.886	125.674	108.846
ENSG00000137965	402.651	414.959	415.572	579.554	532.4	600.311	896.947	920.058	955.519	848.885	795.555	802.988	1485.54	1453.36	1533.85	930.301	880.843	1212.48	473.021	437.696	442.391	1740.17	1988.59	1905.92	1294.7	1316.9	1392.21
ENSG00000160714	8146.32	8509.18	8359.79	6890.39	6733.92	6799.03	8374.96	8143.52	7701.47	6149.54	5381.27	5914.3	7046.07	6993.05	6789.63	7226.4	7320.95	6400.77	7353.52	7301.74	6812.82	7832.94	7647.98	7978.18	6825.16	6371.92	6170.04
ENSG00000229780	2.52182	9.27753	5.57815	1.16846	2.67537	4.04704	2.39399	2.22774	6.03327	2.78933	3.95798	0.897194	4.68255	1.90106	3.54402	2.3394	4.47696	4.77669	3.09839	3.06796	6.65965	5.47911	1.97673	2.11651	2.43364	4.01086	3.79695
ENSG00000160716	4.20303	2.53024	3.71877	3.50537	6.68844	2.69803	6.38396	6.68323	3.77079	5.57866	3.16639	8.97194	2.34128	2.85159	5.67043	1.5596	7.83469	2.38835	4.13119	6.13592	3.80551	9.8624	6.91856	9.52429	2.43364	0	2.5313
ENSG00000287064	19648.3	21919.4	20297	8546.09	9682.18	10391.5	16109.9	16406.2	15091.5	4435.03	3802.04	4801.78	5053.65	5289.7	6148.87	3370.29	3297.28	4078.5	14232	14109.5	11496.5	14856.1	14777.1	14238.8	5950.26	6137.95	5668.84
ENSG00000160710	18632.9	18724.6	19008.5	16005.5	18322.3	19147.9	18919.7	19577.4	17768.7	18047	16539.6	19160.5	27349.6	27860	28341.5	25889.3	24984.8	22907.4	18541.8	18848.5	19596.5	17045.5	17155.1	16302.4	11794.7	11699.7	10083.4
ENSG00000159658	9322.33	9433.56	8971.52	9298.57	10158.4	11519.2	10293.3	9776.45	9988.08	9974.64	11033.3	10413.7	10803.8	11002.4	10677.4	11993.3	11785.6	12060.3	11193.5	12243.2	11472.7	12287.5	12706.4	12128.7	12002.7	12008.5	11784.5
ENSG00000143801	654.833	587.858	595.003	590.07	647.441	581.425	396.604	454.46	444.2	569.023	600.03	589.456	317.243	375.459	351.567	175.455	169.005	242.815	699.204	533.825	668.819	577.499	512.962	580.982	683.854	649.759	729.014
ENSG00000132185	30553.5	34854.8	43781	42411.5	41599.4	39226.6	37260.8	37572	34452.2	32173	25211.6	33624.1	33101	31895	30589.8	75229.6	78747.5	49492.1	23727.5	24578.5	26589.1	4570.68	4658.17	4838.34	66186.6	65040.1	56348
ENSG00000162746	406.013	433.514	489.947	390.264	383.916	415.496	322.39	356.439	354.455	331	338.012	296.074	407.382	408.728	382.045	780.579	739.818	793.727	137.362	138.058	136.998	88.7616	80.0576	94.1847	368.697	389.053	353.116
ENSG00000081721	3142.19	3272.44	3440.79	2873.23	2668.69	2795.16	3144.1	3243.6	3021.91	2834.89	2370.04	2722.09	3173.6	3006.53	2988.32	3387.45	3383.47	2991.8	2500.4	2579.13	2589.65	2208.08	2304.87	2196.94	2356.98	2315.6	2326.26
ENSG00000226889	16.8121	26.9892	21.3829	19.8638	10.7015	14.8392	14.3639	12.2526	18.0998	10.2275	4.74958	30.5046	9.36511	13.3074	14.8849	26.5132	17.9079	10.3495	6.19679	14.3171	23.7844	10.9582	12.8488	19.0486	26.7701	21.3912	15.1878
ENSG00000229808	16.8121	33.7365	28.8204	17.5268	33.4422	35.0744	19.9499	37.8716	28.658	30.6826	39.5798	30.5046	39.8017	30.417	33.3138	51.4668	51.4851	39.8058	21.6888	41.9288	27.59	31.7789	26.6859	27.5146	13.385	18.7173	18.9847
ENSG00000082512	397.607	464.72	420.221	566.701	493.607	597.613	283.288	269.557	271.497	622.95	561.242	551.774	433.136	506.632	446.546	478.017	479.035	495.98	432.742	454.058	360.572	1287.59	1386.68	1523.89	412.503	478.629	467.025
ENSG00000236809	1.68121	1.68682	1.85938	2.33691	1.33769	5.39606	5.58597	2.22774	2.26248	7.43821	7.91597	3.58878	3.51192	6.65371	2.83521	7.01819	3.35772	5.57281	1.0328	2.04531	5.70827	3.28747	3.95346	2.11651	1.21682	4.01086	2.5313
ENSG00000238137	0	0	0	0	0	2.69803	2.39399	1.11387	0.754159	0	1.58319	0	3.51192	0	0	0.779799	0	0	1.0328	1.02265	4.75689	10.9582	0	1.05825	1.21682	0	0
ENSG00000170385	2143.55	1926.35	1592.56	881.016	920.329	1110.24	2013.34	2072.92	2075.45	1022.75	953.082	875.661	1233.85	1260.4	1294.28	1462.12	1499.78	1567.55	1990.2	2649.69	1801.91	2305.61	2279.17	2356.73	1165.72	1168.5	1023.91
ENSG00000227764	0.840607	0	0	1.16846	1.33769	4.04704	3.19198	17.822	2.26248	5.57866	3.95798	3.58878	1.17064	1.90106	1.41761	3.899	8.95393	4.77669	0	0	0.951378	8.76658	7.90693	9.52429	20.686	5.34781	6.32825
ENSG00000224763	2.52182	6.7473	2.78907	8.17919	5.35075	8.09408	1.59599	4.45549	6.78743	13.0169	12.6655	8.97194	2.34128	5.70318	5.67043	9.35759	5.5962	4.77669	3.09839	4.09061	2.85413	1.09582	0.988366	1.05825	7.30093	4.01086	2.5313
ENSG00000198570	241.254	286.76	241.72	439.339	458.827	439.779	256.955	241.71	254.906	118.082	133.78	128.299	175.596	181.551	201.3	153.62	147.74	173.553	421.381	425.424	343.447	791.184	810.46	793.691	360.179	362.314	349.319
ENSG00000118217	7947.94	8254.47	8942.7	7281.82	7372	8148.05	7134.88	7178.91	6890	6486.12	6303.48	6642.82	7526.04	7627.05	7168.13	10386.9	10204.1	9312.95	6449.82	6969.38	7392.21	7281.74	7829.83	7522.07	9230.81	9648.79	9088.63
ENSG00000117054	5925.44	6479.93	5826.38	7145.11	7037.57	8060.36	8261.65	7964.18	7356.07	6284.36	6055.71	6302.79	7229.86	7047.23	6994.47	6823.24	6752.38	6915.85	8784.98	9891.1	8726.99	7360.64	7380.13	7539.01	7600.27	7592.56	7488.85
ENSG00000181227	2.52182	8.43412	8.36722	3.50537	1.33769	5.39606	8.77795	10.0248	3.77079	6.50843	7.12437	2.69158	5.85319	8.55477	6.37923	7.01819	6.71544	6.36892	4.13119	6.13592	4.75689	3.28747	4.94183	7.40778	7.30093	2.67391	10.1252
ENSG00000137955	7538.56	7364.67	6729.11	9947.07	8846.13	8771.29	8632.72	8395.25	9530.31	6077.02	6474.47	6992.73	7195.92	7114.72	7737.3	8439.77	9511.31	8188.04	9668.02	9975.98	10051.3	6467.55	6481.7	6927.34	10497.5	10388.1	10044.2
ENSG00000057468	15.1309	17.7117	15.8048	12.853	18.7276	32.3763	23.1419	18.9358	24.8872	9.29776	18.9983	13.4579	10.5357	14.2579	16.3025	28.8526	24.6233	23.0873	11.3608	18.4078	23.7844	18.629	13.8371	21.1651	24.3364	6.68476	13.9221
ENSG00000134376	1.68121	0.843412	2.78907	4.67382	8.02612	0	8.77795	12.2526	15.0832	17.6657	10.2908	4.48597	25.7541	8.55477	9.92325	28.8526	25.7425	15.9223	9.29518	17.3851	15.222	18.629	16.8022	15.8738	3.65047	4.01086	2.5313
ENSG00000117399	19993	21273.4	20972	18968.7	19664	18210.3	22694.2	24410.5	21882.7	21279.8	17636.8	16466.2	21229.5	20275.8	18202.8	17747.5	16841.2	16453.3	16409.1	15952.4	16476.9	13143.3	12658	12618.6	9395.08	9711.63	10761.8
ENSG00000066322	4553.57	4752.63	4685.64	4687.85	4669.87	4476.03	5134.3	5204.01	4957.09	4012.91	3326.29	3454.2	3817.45	3645.28	3602.14	3709.51	3695.73	3077.78	4020.68	3774.61	3857.84	6756.84	6405.6	6345.3	4591.07	4609.81	4501.92
ENSG00000159479	2631.1	2748.68	2860.66	3069.53	3103.43	2751.99	3292.53	3465.26	3303.97	2702.86	2534.69	2277.98	3016.74	2851.59	2768.59	3188.6	3131.64	2635.94	2749.31	2609.81	3097.69	3704.98	3401.96	3536.69	1953	2045.54	1988.34
ENSG00000116337	8676.74	9022.82	9547	10525.5	10855.3	10058.2	8903.24	8806.27	8790.48	10711	10286	10051.3	9429.49	9227.74	9040.08	9747.49	9795.6	9599.56	9097.91	8219.06	8351.2	8422.49	8137.22	7960.19	11042.7	10872.1	11384.5
ENSG00000066279	13890.2	11554.7	8409.06	5690.38	6308.53	10526.4	11890.1	10940.5	13071.8	9396.32	15121.9	13224.6	8567.9	9189.72	11462.8	9663.27	8929.3	17139.6	13533.8	15565.8	12225.2	7146.96	7968.21	7318.89	6198.49	6861.24	6108.02
ENSG00000228939	1.68121	0	0	1.16846	0	6.74507	0	0	3.01664	2.78933	0	12.5607	1.17064	0	0.708804	2.3394	2.23848	2.38835	4.13119	0	0	0	0	0	3.65047	0	1.26565
ENSG00000117020	5226.89	5139.75	4675.42	6063.12	5766.77	7360.22	6222.77	5928.03	6065.7	9099.72	11387.9	10581.5	9303.07	9501.5	9183.97	10826	10683.2	12126.4	6791.68	7818.18	6658.69	5788.14	5959.85	5971.73	9341.54	9186.2	8735.51
ENSG00000198912	3800.38	4082.11	4011.62	3784.63	3975.61	3618.06	3806.44	3654.61	3632.78	3353.7	3154.51	3104.29	3269.59	3241.31	3042.19	2794.02	2788.03	2689.28	3673.66	3598.72	3522.95	2719.83	2561.84	2705.96	2983.65	3125.8	3253.98
ENSG00000183856	5910.31	5532.78	6008.6	4856.1	5635.68	4922.55	5675.34	5579.38	6047.6	9286.6	10614.5	8302.63	7034.37	7347.6	7378.65	6814.67	6170.37	7805.91	4173.54	3795.07	3984.37	2979.54	2891.96	2730.3	3584.76	4409.27	4819.59
ENSG00000163382	3728.93	4157.18	4614.06	4121.14	3880.63	3537.11	3331.63	3672.44	3282.1	3649.37	2612.27	2906.91	4185.03	3914.28	3564.57	3966.84	4216.18	3003.74	2893.9	2563.79	3089.12	3071.59	2988.82	3151.48	3944.94	3945.35	3998.19
ENSG00000160818	4693.11	4724.79	4407.67	3313.74	3348.23	2966.48	4542.19	4771.83	4474.42	2563.39	2115.94	2441.26	2659.69	2653.88	2926.65	2862.64	2730.95	2112.89	4284.04	3859.49	3880.67	3815.65	3707.36	3722.94	1875.12	1705.95	1722.55
ENSG00000132702	36.1461	15.1814	18.5938	29.2114	14.7146	16.1882	28.7278	30.0745	29.4122	39.9804	35.6218	34.9906	23.4128	25.6643	29.061	28.8526	26.8618	28.6601	30.9839	25.5663	28.5413	12.054	19.7673	30.6894	13.385	6.68476	35.4382
ENSG00000272068	347.171	379.535	453.689	726.78	593.933	573.331	782.834	858.795	902.728	895.374	930.126	889.119	1072.31	1200.52	1342.47	1271.07	1195.35	1165.51	671.318	569.618	632.666	585.169	630.577	570.399	1668.26	1770.13	1644.08
ENSG00000132692	616.165	579.424	616.385	293.282	244.797	196.956	742.136	737.383	705.139	165.5	114.781	165.084	147.5	144.481	174.366	100.594	119.759	69.262	554.612	474.511	392.919	1708.39	1563.59	1716.49	214.161	175.141	207.567
ENSG00000272405	2141.87	2283.12	2400.46	3657.27	3658.58	3369.84	5195.75	5199.55	5398.27	2541.08	2195.1	2697.86	4131.18	4711.78	5861.81	4028.44	3871.45	3131.12	3797.6	3824.72	4179.4	3122	3243.82	3063.65	5360.1	4790.3	4269.04
ENSG00000229953	664.92	711.84	872.98	857.647	1000.59	976.686	1450.76	1358.92	1482.68	720.576	547.785	732.11	1316.97	1394.43	1692.62	1243	1072.23	904.387	1018.34	1023.68	1193.03	877.754	950.808	977.827	1441.93	1286.15	1170.73
ENSG00000132688	225593	240612	255845	193315	204104	204927	232839	236252	223521	127937	117820	142975	116136	122741	124654	94080.4	94166.2	101029	205946	204836	179946	290872	283682	278216	165556	165908	150819
ENSG00000285570	6.72485	5.06047	6.50784	4.67382	0	4.04704	1.59599	2.22774	9.04991	6.50843	10.2908	4.48597	7.02383	0	5.67043	0	0	1.59223	6.19679	0	5.70827	6.57494	0	5.29127	1.21682	5.34781	3.79695
ENSG00000143320	58.0019	52.2915	62.2893	24.5376	13.3769	24.2823	56.6577	74.6294	83.7116	32.5422	40.3714	43.9625	31.6072	22.8127	35.4402	23.394	24.6233	12.7378	38.2135	39.8835	42.812	42.7371	37.5579	34.9224	17.0355	26.7391	29.1099
ENSG00000223356	27.74	21.9287	12.086	1.16846	12.0392	20.2352	22.3439	34.53	49.0203	16.736	21.3731	16.1495	8.19447	7.60424	22.6817	19.495	12.3116	13.534	23.7543	20.4531	19.9789	24.1081	13.8371	20.1068	9.73458	1.33695	3.79695
ENSG00000143319	7271.25	7755.17	7720.16	6309.66	6319.24	6173.09	7952.82	8442.04	7960.15	5829.7	5117.67	5189.37	6829.51	6699.33	6705.99	6309.36	6358.41	5498.77	6602.68	6624.75	6752.88	6401.8	6152.58	6030.99	4328.24	4296.97	4272.83
ENSG00000143303	1515.61	1616.82	1624.17	1423.18	1384.51	1197.92	1385.32	1455.83	1432.9	1938.58	1948.91	1644.56	1636.55	1666.28	1591.97	1769.36	1616.18	1618.5	1262.08	1208.78	1170.19	1266.77	1290.81	1232.87	1297.13	1250.05	1377.03
ENSG00000143314	2933.72	3133.28	3423.12	3568.46	3106.11	2917.92	2701.21	2917.23	2670.48	2982.72	2492.74	2653	3350.37	3082.57	2822.46	3269.7	3255.87	2757.74	2853.62	2721.28	3013.97	2755.99	2676.49	2824.48	2562.63	2472.03	2735.07
ENSG00000143321	42518.7	45654.7	44506.2	38348.7	39139.4	38020.6	46807.2	47696	43106.2	35513.7	32858.4	33951.6	44431.6	44255.7	42127.7	38614.1	37062.5	38925.3	37955.3	37384.1	35710.9	32223.8	31605	31399.5	26841.9	27529.2	28415.1
ENSG00000143294	9809.88	10769.5	11416.6	9170.04	9013.34	8543.31	9406.77	9875.59	8940.55	8842.17	7692.73	8084.61	10053.4	9351.31	8977.71	9892.53	9453.11	8338.51	8134.31	7845.8	8406.38	9609.27	9421.1	9395.19	7080.69	7198.15	7138.26
ENSG00000287624	16.8121	15.1814	17.6641	18.6953	4.01306	13.4901	11.1719	14.4803	9.80406	5.57866	10.2908	14.3551	8.19447	13.3074	9.21445	10.9172	12.3116	9.55338	15.492	9.20388	16.1734	15.3415	11.8604	3.17476	12.1682	6.68476	11.3908
ENSG00000203356	14.2903	4.21706	14.8751	3.50537	1.33769	9.4431	11.9699	18.9358	15.8373	5.57866	8.70756	3.58878	4.68255	7.60424	8.50564	7.01819	19.0271	8.75727	4.13119	7.15857	10.4652	25.2039	15.8139	10.5825	25.5533	30.7499	8.85955
ENSG00000123091	4395.53	4541.77	4246.83	4956.59	4831.73	5312.42	5054.5	5157.23	4994.79	3297.92	3395.16	3380.63	4200.25	3968.46	3795.64	5280.8	5574.94	6103.02	4808.71	6725.99	4536.17	7813.22	8119.43	8279.78	8218.42	8974.97	7729.32
ENSG00000085832	4178.66	4356.22	4297.03	4963.6	4827.71	5746.8	4727.33	4600.29	4254.96	4591.23	4596.01	5126.57	6342.52	6319.12	6095	7647.49	7533.61	6748.67	4981.18	6177.85	5917.57	5315.84	5561.53	5735.74	7010.11	7135.32	6639.6
ENSG00000237491	43.7115	37.9535	65.0784	23.3691	20.0653	21.5842	42.2938	26.7329	45.2495	29.7528	49.8706	62.8036	26.9247	43.7244	57.4131	28.0728	27.981	48.563	39.2463	38.8608	49.4717	18.629	29.651	10.5825	9.73458	16.0434	18.9847
ENSG00000230092	21.8558	20.2419	14.8751	7.01074	9.36381	13.4901	23.9399	18.9358	25.6414	17.6657	15.0403	19.7383	26.9247	16.159	15.5937	16.3758	12.3116	24.6796	20.656	25.5663	22.8331	17.5332	21.744	21.1651	20.686	14.7065	8.85955
ENSG00000225880	37.8273	46.3877	44.6252	29.2114	50.8321	43.1685	57.4557	41.2133	61.841	75.3119	85.4924	67.2895	51.5081	61.7844	47.4898	46.788	35.8157	51.7475	80.5582	42.9514	61.8396	35.0663	40.523	56.0875	47.4561	40.1086	37.9695
ENSG00000288531	4.20303	4.21706	2.78907	0	0	0	5.58597	1.11387	8.29575	0	1.58319	0	2.34128	1.90106	0.708804	0	3.35772	0	6.19679	4.09061	3.80551	0	6.91856	3.17476	0	0	1.26565
ENSG00000273443	0	0	0	3.50537	0	0	2.39399	1.11387	0.754159	1.85955	1.58319	0.897194	1.17064	2.85159	0	9.35759	6.71544	3.98058	0	2.04531	0	0	0.988366	0	1.21682	5.34781	2.5313
ENSG00000237330	3.36243	0.843412	0	0	1.33769	2.69803	1.59599	5.56936	5.27911	0	0	0	0	0	2.83521	0.779799	0	0	1.0328	1.02265	2.85413	5.47911	11.8604	8.46604	0	0	0
ENSG00000131591	1776.2	1684.29	1836.14	1776.05	1876.78	1582.39	1802.67	1999.4	1923.86	1941.37	1771.59	1889.49	2321.38	2211.88	2178.86	1763.13	1948.6	1884.4	1584.31	1330.47	1614.49	1224.03	1151.45	1122.81	1340.94	1295.51	1393.48
ENSG00000085831	7.56546	11.8078	9.29691	3.50537	2.67537	6.74507	10.3739	4.45549	6.78743	0.929776	3.95798	9.86913	2.34128	2.85159	7.08804	6.23839	16.7886	12.7378	6.19679	6.13592	7.61102	15.3415	8.89529	8.46604	4.86729	1.33695	12.6565
ENSG00000187634	329.518	310.376	294.712	197.469	169.886	163.231	375.856	387.627	382.359	1252.41	1285.55	994.988	310.219	307.021	294.154	996.584	986.051	732.426	564.94	459.171	619.347	5894.43	5426.13	5553.72	367.48	352.956	506.26
ENSG00000156875	443	516.168	635.909	466.214	639.415	520.719	536.253	631.565	438.166	641.545	445.669	470.13	601.708	606.438	477.734	622.28	637.967	440.252	476.12	337.476	431.926	610.373	516.915	565.108	599.893	681.846	575.871
ENSG00000156876	2911.86	2941.82	2469.26	2045.97	2030.61	2644.07	3085.85	2987.4	3158.42	2574.55	2834.71	2778.61	2934.79	3170.02	3307.99	3371.85	3101.42	3753.68	3140.74	4251.17	3056.78	1650.31	1722.72	1757.76	2352.12	2394.48	2302.22
ENSG00000122477	384.998	385.439	332.83	562.027	456.151	403.355	2253.54	1899.15	2036.98	181.306	198.691	161.495	194.326	165.392	195.63	112.291	100.732	135.34	2782.36	2776.5	1912.27	5001.33	5362.87	5801.35	383.299	354.293	336.663
ENSG00000137992	6370.12	6177.15	5615.34	5860.98	5667.78	6620.96	8710.12	8160.23	8704.5	7149.98	8661.65	7386.6	6158.73	6091.95	6556.43	7468.14	7183.29	8594.86	8560.86	10107.9	8470.12	8835.62	9525.87	9554.98	7348.39	7430.78	7029.42
ENSG00000285530	7.56546	11.8078	9.29691	9.34765	6.68844	9.4431	5.58597	4.45549	6.03327	3.7191	5.54118	4.48597	3.51192	1.90106	6.37923	3.1192	0	2.38835	14.4592	20.4531	8.5624	6.57494	1.97673	8.46604	4.86729	5.34781	1.26565
ENSG00000137996	5051.21	5186.98	5198.83	5334	4998.94	5468.9	6153.34	6079.51	5773.09	4363.44	4185.96	4449.18	5329.92	5207	5518.04	5694.09	5869.3	5430.3	5967.5	6701.45	6147.8	6295.5	6135.78	6299.79	6149.82	5756.92	5781.49
ENSG00000207750	7.56546	0.843412	1.85938	0	4.01306	4.04704	3.19198	2.22774	8.29575	4.64888	5.54118	0	0	0.95053	2.12641	1.5596	4.47696	0	1.0328	9.20388	3.80551	0	3.95346	1.05825	0	0	0
ENSG00000121774	27988.8	29662	27902.8	28301.2	28008.5	30130.2	32172.8	31600.5	30511.8	25176.5	25525	27166.1	30190.8	29234.5	27410.9	28578.9	28967.1	27783.6	29716.7	32831.3	29097.9	29190.5	29119.2	28616.3	28586.8	29417	29282.1
ENSG00000121775	1819.07	1869.84	1986.75	1569.24	1769.76	1490.66	1908.81	1968.21	1776.8	1269.14	1048.87	1165.45	1483.2	1385.87	1361.61	1364.65	1484.11	1055.65	1655.57	1515.57	1618.29	1604.28	1593.25	1537.64	1072.02	917.15	946.706
ENSG00000025800	12852	13031.6	12236.6	12847.2	13059.8	13946.1	13486.1	13941.2	13058.3	12488.8	13055	12520.3	11356.4	11440.6	11486.2	12723.2	12723.5	12628	14731.8	14736.4	14802.5	17184.7	16848.7	16664.3	14122.4	14460.5	14220.8
ENSG00000160050	769.996	885.583	1005	1146.26	1084.86	998.27	849.865	861.023	796.392	1046.93	873.131	922.315	1124.98	980.947	893.093	761.864	831.596	883.688	936.747	915.275	873.365	1138.56	1181.1	1294.25	1221.69	1296.84	1280.84
ENSG00000231346	1.68121	10.1209	0	1.16846	0	5.39606	12.7679	8.91098	12.8207	1.85955	3.16639	5.38316	0	0	4.96163	2.3394	1.11924	2.38835	6.19679	5.11327	6.65965	8.76658	8.89529	12.6991	3.65047	1.33695	0
ENSG00000064703	4609.89	4643.83	4131.55	3691.15	3689.34	4262.88	5388.07	5079.26	5038.54	4286.27	4212.09	3885.75	4317.32	4366.73	4497.36	4664.76	4510.54	4274.34	4841.76	5246.21	4864.4	4487.39	4538.58	4587.53	3656.55	3320.99	3284.36
ENSG00000122406	150359	166619	188267	266226	243174	233719	146348	152127	137332	182612	155548	160282	178121	165479	142832	213799	237278	188342	175596	182110	210995	164440	166001	168663	363460	383913	406627
ENSG00000154511	1885.48	1872.37	1732.02	2584.62	2327.58	2769.53	2525.66	2390.37	2469.12	2070.61	2073.98	2286.95	2040.42	2144.4	2129.96	3240.07	3159.62	3561.82	2329.99	2937.06	2501.17	1217.46	1280.92	1243.45	2225.57	2282.18	2236.4
ENSG00000207523	22.6964	20.2419	16.7344	21.0322	13.3769	20.2352	23.9399	7.7971	17.3457	12.0871	18.9983	24.2242	4.68255	17.1095	17.7201	17.1556	17.9079	16.7184	20.656	19.4304	24.7358	16.4373	8.89529	16.9321	18.2523	13.3695	11.3908
ENSG00000143033	5255.47	5215.66	4696.8	5330.5	4957.47	6297.2	5348.96	5220.72	5297.97	5303.44	5936.97	5594	5590.97	5560.6	5904.33	5644.97	5615.23	6653.13	5743.39	7290.5	5798.65	4394.25	4335.96	4539.91	4816.18	4644.57	4898.06
ENSG00000189410	4129.06	4288.75	4705.17	4555.81	5123.34	4574.51	2999.67	2769.09	3122.97	2544.8	2218.05	3194.91	1709.13	1706.2	1639.46	1348.27	1451.66	1823.9	4119.83	4080.39	3907.31	1258	1404.47	1377.85	5131.34	5073.74	4827.19
ENSG00000287192	6.72485	8.43412	7.43753	7.01074	13.3769	2.69803	17.5559	13.3665	24.1331	0.929776	2.37479	6.28036	4.68255	5.70318	12.0497	3.1192	4.47696	2.38835	20.656	7.15857	12.3679	16.4373	20.7557	13.7573	1.21682	2.67391	5.0626
ENSG00000117298	7111.53	7698.66	7952.58	11720.8	11811.8	11426.1	7296.07	7082	6568.72	10020.2	8555.58	9544.35	12439.2	12097.4	10922	14142.4	14831.1	10425.9	7720.16	7569.68	8149.5	9824.05	10188.1	9870.34	13235.4	13084.8	12651.4
ENSG00000231105	0.840607	3.37365	0	10.5161	4.01306	5.39606	1.59599	3.34162	3.77079	5.57866	20.5815	10.7663	8.19447	21.8622	10.6321	5.4586	8.95393	5.57281	1.0328	3.06796	5.70827	8.76658	3.95346	5.29127	7.30093	6.68476	7.5939
ENSG00000143502	69.7703	69.1598	66.0081	52.5805	41.4683	26.9803	106.931	113.615	110.107	74.3821	57.7865	50.2429	55.02	67.4876	57.4131	55.3658	80.5853	39.8058	47.5087	31.7023	37.1037	214.781	188.778	200.01	118.032	94.9237	97.455
ENSG00000162620	203.427	236.155	180.36	280.429	195.302	335.905	267.328	298.518	279.039	304.037	258.852	239.551	304.366	317.477	325.341	300.223	275.333	387.708	281.954	402.925	299.684	189.577	159.127	190.486	206.86	236.641	258.192
ENSG00000116791	2020.82	2177.69	2082.51	2805.46	2736.91	2653.51	2690.04	2509.55	2696.87	2721.45	2504.61	2461.9	2870.41	2654.83	2555.95	2361.23	2550.75	2672.56	2304.17	2710.03	2398.42	2327.53	2270.28	2546.16	3230.66	3227.4	3505.85
ENSG00000162623	3490.2	3727.88	3219.52	3575.48	3653.22	4190.04	4240.55	4033.33	4063.41	3130.56	3014.4	3021.75	2902.01	2943.79	2974.14	3328.18	3188.72	3105.65	4511.26	4955.78	4405.83	3470.47	3452.36	3471.08	4437.75	4498.85	4119.69
ENSG00000259030	9.24667	11.8078	4.64846	5.84228	6.68844	10.7921	7.18196	10.0248	18.854	32.5422	32.4555	35.8878	12.877	15.2085	7.79684	16.3758	24.6233	29.4563	15.492	22.4984	24.7358	10.9582	10.872	7.40778	26.7701	30.7499	27.8443
ENSG00000183929	21.0152	16.0248	14.8751	15.1899	14.7146	13.4901	27.9298	26.7329	26.3956	45.559	45.121	43.0653	22.2421	33.2685	24.0993	44.4486	33.5772	31.0485	15.492	18.4078	18.0762	23.0123	24.7091	19.0486	52.3234	49.4673	35.4382
ENSG00000154358	2411.7	2118.65	2106.68	2201.37	2912.15	2495.68	3843.15	3875.16	3847.72	1304.48	1586.36	1298.24	1460.96	1434.35	1633.79	1528.41	1549.03	1470.42	7715	6636	6165.88	23508.7	24407.7	19376.6	2718.38	3274.2	2865.43
ENSG00000206828	5.04364	6.7473	8.36722	2.33691	1.33769	4.04704	5.58597	6.68323	7.54159	0	0	0.897194	5.85319	4.75265	2.12641	3.1192	2.23848	3.98058	10.328	4.09061	4.75689	13.1499	7.90693	11.6408	0	2.67391	0
ENSG00000233030	10.9279	5.90388	6.50784	2.33691	0	5.39606	9.57595	15.5942	9.04991	0.929776	3.16639	0.897194	2.34128	0	2.12641	2.3394	4.47696	2.38835	7.22958	5.11327	1.90276	14.2457	27.6742	33.8642	1.21682	0	5.0626
ENSG00000183598	24.3776	12.6512	16.7344	17.5268	20.0653	1.34901	23.9399	12.2526	15.0832	11.1573	13.4571	6.28036	12.877	15.2085	9.21445	11.697	5.5962	7.96115	21.6888	15.3398	15.222	18.629	18.779	38.0972	9.73458	10.6956	6.32825
ENSG00000220323	766.633	747.263	609.878	418.307	391.942	469.457	661.538	615.971	785.079	461.169	566.783	511.4	306.707	349.795	414.65	181.693	151.098	337.553	660.99	664.725	547.042	641.056	604.88	629.662	384.516	347.608	278.443
ENSG00000261716	1055.8	864.497	707.495	387.927	450.801	391.214	815.551	774.141	826.558	428.627	558.076	475.513	268.076	330.784	372.122	158.299	183.555	324.019	793.189	779.262	646.937	751.734	753.135	765.118	357.746	267.391	294.896
ENSG00000184260	64.7267	76.7505	63.219	78.2866	62.8713	43.1685	75.0116	77.971	57.3161	36.2613	31.6639	27.813	55.02	48.477	33.3138	23.394	22.3848	20.699	48.5415	44.9967	35.201	79.9951	66.2205	57.1458	34.071	17.3804	17.7191
ENSG00000184270	5.04364	11.8078	13.9454	25.706	18.7276	10.7921	9.57595	13.3665	12.0665	2.78933	4.74958	0.897194	14.0477	22.8127	1.41761	6.23839	13.4309	2.38835	9.29518	10.2265	26.6386	10.9582	10.872	21.1651	14.6019	17.3804	15.1878
ENSG00000178096	20.1746	23.6155	13.9454	10.5161	6.68844	8.09408	11.9699	20.0497	14.329	11.1573	9.49916	8.07474	7.02383	15.2085	7.08804	7.79799	10.0732	3.98058	17.5576	25.5663	9.51378	12.054	14.8255	23.2816	6.08411	4.01086	10.1252
ENSG00000159164	10360.5	11300.9	11233.5	10447.2	11781	11741.8	12776.7	13241.7	12071.1	8390.3	7456.05	9384.65	12109.1	12051.8	12511.8	12515.8	12926.1	13104.1	10735.9	10973.1	11163.5	5984.29	5792.81	5658.49	9690.77	9422.84	8519.09
ENSG00000143368	13249.6	14058.8	14857.4	12126.2	12181	11783.6	13614.6	14327.7	13060.5	12087.1	10898.7	10847.1	12937.9	12756.1	12059.6	12107.2	12259	10013.5	10882.6	10573.2	11133	10279.9	9721.57	9888.33	9502.16	9249.04	9329.1
ENSG00000233217	11.7685	10.9644	32.5392	30.3799	29.4291	10.7921	8.77795	1.11387	8.29575	35.3315	22.9563	27.813	11.7064	8.55477	9.92325	7.01819	12.3116	18.3106	7.22958	8.18123	4.75689	13.1499	16.8022	5.29127	31.6374	52.1412	22.7817
ENSG00000116852	294.212	268.205	363.509	354.042	366.526	349.395	378.25	364.236	342.388	419.329	382.341	415.401	579.466	517.088	495.454	514.668	465.604	386.116	243.74	223.961	197.887	1022.4	1030.87	982.06	306.639	266.054	292.365
ENSG00000229191	27.74	38.7969	54.8518	99.3188	61.5336	78.2428	54.2637	61.263	66.366	79.9607	98.158	88.8222	85.4566	94.1025	104.903	53.8062	58.2005	65.2814	51.6399	61.3592	63.7423	42.7371	53.3718	51.8545	70.5757	65.5107	68.3451
ENSG00000116857	3243.9	3479.92	3968.85	4998.66	4905.3	4415.32	3713.07	3876.27	3638.82	5121.21	4330.03	4231.17	5160.18	5083.43	4617.15	5150.57	5437.27	4800.57	3502.22	3255.11	3717.99	4411.78	4124.45	4446.79	4389.08	4514.89	4876.55
ENSG00000163395	86.5825	22.7721	53.9221	79.455	56.1829	32.3763	149.225	101.362	208.148	52.9972	92.6168	88.8222	57.3613	77.9434	116.953	74.0809	62.6775	121.806	108.444	72.6084	115.117	100.816	124.534	111.117	80.3103	82.8911	77.2046
ENSG00000081248	808.664	719.43	934.34	746.643	806.626	656.97	1304.72	1284.29	1314.5	311.475	317.43	449.494	358.215	305.12	321.797	282.287	252.948	210.971	2061.46	1554.43	1531.72	10431.1	10806.8	10570.9	827.439	687.194	641.684
ENSG00000203943	237.892	235.312	261.243	546.837	565.842	520.719	458.049	442.207	468.333	378.419	389.465	310.429	331.291	328.883	243.12	531.823	649.16	602.659	247.871	272.026	258.775	111.774	119.592	135.457	778.766	800.835	917.596
ENSG00000240520	8.40607	0.843412	8.36722	10.5161	2.67537	2.69803	6.38396	0	12.0665	3.7191	7.91597	2.69158	2.34128	8.55477	5.67043	9.35759	10.0732	11.1456	10.328	8.18123	17.1248	6.57494	4.94183	6.34953	2.43364	4.01086	2.5313
ENSG00000229657	5.04364	7.59071	2.78907	15.1899	4.01306	12.1411	4.78797	0	5.27911	0.929776	7.12437	6.28036	0	3.80212	8.50564	5.4586	11.1924	14.3301	2.0656	1.02265	1.90276	15.3415	13.8371	8.46604	14.6019	5.34781	12.6565
ENSG00000174529	163.918	156.875	171.063	283.935	224.731	244.172	221.843	203.839	226.248	291.95	308.723	247.625	190.814	205.314	216.185	166.877	198.106	198.233	199.33	169.76	199.789	305.735	277.731	291.02	201.992	266.054	321.475
ENSG00000116984	4503.97	4226.34	4027.42	3705.17	4439.78	4952.23	5215.7	5126.04	5055.13	5779.49	6525.92	6495.68	5805.2	5552.04	5594.59	6158.85	6114.41	6866.49	5574.01	5852.64	5732.05	5225.98	5732.52	4992.85	5683.78	6018.96	5834.64
ENSG00000227496	137.859	112.174	134.805	89.9711	89.6251	83.6389	268.126	274.013	233.789	97.6265	80.7428	107.663	81.9447	84.5972	84.3476	57.7051	50.3658	44.5824	187.969	151.353	153.172	344.088	388.428	378.855	80.3103	102.945	83.5329
ENSG00000143742	10816.1	10312.4	8091.1	8182.7	7642.21	8871.12	12729.6	11544.2	13494.9	7662.28	8333.93	8753.02	11226.4	10371.2	11124.7	7634.24	7601.88	12810.3	12769.5	20634.1	12129.1	8216.48	8632.39	9180.36	7308.23	8785.12	8302.66
ENSG00000242861	60.5237	53.135	39.9767	61.9282	78.9236	56.6586	39.8998	33.4162	34.6913	87.3989	129.822	87.925	58.5319	65.5866	79.386	92.0163	97.374	98.7183	66.099	81.8123	65.6451	73.4201	88.9529	96.3012	104.647	94.9237	86.0642
ENSG00000196187	1636.66	1576.34	1719	1985.21	2068.06	1862.99	1280.78	1205.21	1176.49	2668.46	3033.4	2619.81	2059.15	2287.93	2194.46	1884	1759.45	1848.58	1650.41	1452.17	1631.61	2334.1	2485.74	2385.31	2865.62	2486.73	2721.15
ENSG00000243709	5.04364	13.4946	15.8048	5.84228	20.0653	12.1411	6.38396	3.34162	6.03327	1.85955	1.58319	2.69158	1.17064	0	0.708804	0.779799	3.35772	0	3.09839	7.15857	1.90276	0	1.97673	3.17476	0	0	0
ENSG00000143819	511.089	580.267	589.424	720.937	743.754	689.346	746.126	844.315	700.614	738.242	653.067	619.064	710.578	711.947	683.996	764.983	811.45	631.319	645.499	523.599	612.687	1552.78	1615.98	1593.73	815.271	802.172	760.655
ENSG00000120948	18963.2	19099.9	17160.2	15512.4	15374	16371.6	18440.9	17689.4	18207.7	14991.7	14854.3	16743.4	15390.4	15876.7	16546.3	13635.6	13890.9	15464.5	17995.5	19393.6	16635.8	15489.5	15436.3	15896	13932.6	13088.8	13264
ENSG00000009724	3.36243	5.06047	9.29691	0	4.01306	1.34901	9.57595	13.3665	9.80406	6.50843	7.91597	3.58878	5.85319	6.65371	4.96163	1.5596	7.83469	7.96115	10.328	11.2492	9.51378	3.28747	5.9302	13.7573	2.43364	2.67391	1.26565
ENSG00000116649	5592.56	5758.82	5834.74	5374.9	5493.88	4840.26	5704.87	6236.57	5732.36	3715.38	2980.36	3465.86	4612.32	4393.35	4312.36	5353.32	5601.8	3658.15	4825.23	4266.51	4835.85	5748.69	5468.63	5272.23	4546.05	4587.09	4972.74
ENSG00000171824	8518.71	8860.89	8704.7	8103.24	7866.94	7995.61	8315.91	8673.72	8214.3	9356.34	8566.66	8481.17	8452.01	8431.2	8009.48	8955.22	8751.34	7821.83	7679.88	7165.73	7450.24	7386.94	7403.85	7410.96	7358.12	7200.83	7077.51
ENSG00000226849	55.48	80.1241	43.6955	70.1074	38.7929	60.7056	57.4557	56.8075	73.1534	52.0675	59.3697	49.3457	62.0438	61.7844	60.2483	70.1819	67.1544	46.9708	50.6071	34.7702	51.3744	47.1204	31.6277	31.7476	57.1906	54.8151	51.8916
ENSG00000117614	2752.15	2976.4	3012.2	3249.48	3016.49	3016.4	3456.12	3441.86	3372.6	2388.59	2404.87	2382.95	2876.26	2945.69	2876.33	2830.67	2723.11	2774.46	3642.68	3745.98	3595.26	3892.36	3725.15	3825.59	3307.32	2977.39	3195.76
ENSG00000284602	129.453	116.391	124.579	101.656	124.405	107.921	127.679	82.4265	162.144	141.326	194.733	173.158	134.623	119.767	143.887	111.511	127.593	124.194	148.723	138.058	166.491	66.8452	64.2438	68.7866	81.5271	108.293	99.9863
ENSG00000284657	25.2182	16.8682	9.29691	9.34765	9.36381	10.7921	25.5359	17.822	22.6248	23.2444	48.2874	38.5793	14.0477	20.9117	24.8081	24.1738	7.83469	27.0679	23.7543	18.4078	34.2496	16.4373	9.88366	13.7573	18.2523	16.0434	21.516
ENSG00000117616	3376.72	3151.83	2805.81	2550.74	2645.95	2323	3543.9	3312.66	4190.11	2317	2514.9	2958.95	2194.95	2475.18	2944.37	1802.12	1784.07	2278.48	5042.12	4367.75	4331.62	1502.37	1488.48	1814.91	2130.66	1818.26	1931.38
ENSG00000272432	11.7685	3.37365	4.64846	12.853	24.0784	6.74507	7.97996	7.7971	5.27911	2.78933	8.70756	4.48597	17.5596	6.65371	7.79684	8.57779	2.23848	12.7378	2.0656	7.15857	9.51378	9.8624	7.90693	3.17476	7.30093	16.0434	12.6565
ENSG00000259984	9.24667	7.59071	7.43753	5.84228	10.7015	6.74507	7.18196	3.34162	3.77079	10.2275	7.91597	9.86913	5.85319	8.55477	10.6321	2.3394	3.35772	9.55338	8.26238	9.20388	14.2707	1.09582	2.9651	6.34953	9.73458	9.35867	8.85955
ENSG00000183726	6619.78	6856.1	6891.8	8383.67	7747.89	7550.43	7695.87	7603.29	7217.3	6364.32	5625.08	5849.7	6638.69	6334.33	6228.26	6370.18	6528.53	6031.37	6758.63	7203.57	6957.43	7562.27	7491.81	7728.43	7619.74	7366.61	7362.28
ENSG00000238084	13.4497	6.7473	6.50784	7.01074	5.35075	9.4431	10.3739	11.1387	9.80406	11.1573	3.16639	3.58878	7.02383	5.70318	2.83521	3.899	7.83469	5.57281	5.16399	7.15857	12.3679	7.67076	6.91856	11.6408	1.21682	4.01086	7.5939
ENSG00000204178	3259.03	3471.48	3400.81	2985.41	3114.14	3198.51	3915.76	3828.38	3627.5	2226.81	2314.63	2413.45	2622.23	2613.96	2647.38	2959.34	2888.76	2316.69	3182.05	3547.58	3107.2	3836.48	3887.24	3788.55	3203.89	3030.87	2807.21
ENSG00000198860	6028.83	6199.92	6401.86	6892.72	6875.71	7574.71	6711.14	6631.99	6949.57	5542.39	4889.69	6037.22	7797.62	7293.42	7473.63	8247.16	8666.28	8777.97	7109.78	9020.83	8069.59	4693.41	5064.39	5010.84	6859.23	7009.64	6706.68
ENSG00000286655	115.163	124.825	115.282	128.53	103.002	120.062	115.709	125.868	125.19	114.362	106.074	121.121	120.576	106.459	130.42	116.97	96.2547	143.301	136.329	119.65	134.144	166.565	167.034	133.34	85.1776	101.608	87.3298
ENSG00000198400	52.1176	55.6652	74.3753	50.2436	37.4552	36.4234	89.3755	85.7681	84.4658	74.3821	68.8689	46.6541	18.7302	8.55477	15.5937	7.79799	11.1924	8.75727	9.29518	10.2265	17.1248	52.5995	45.4648	42.3302	105.864	112.304	187.316
ENSG00000125944	35468.6	36610.8	33613	28478.8	27797.1	31361.9	35460.5	34868.6	32265.9	28465.1	27967.9	29017.9	28828.1	28508.3	28082.8	27675.9	28657	27638.7	34219.7	37513	31956.8	28817.9	28777.3	28224.7	28136.6	27561.3	26076.2
ENSG00000184007	16849.1	17376.8	15568.6	16006.7	15407.5	16533.5	17263.8	17449.9	16270.2	12401.4	10971.5	12489.8	15544.9	15299.7	15395.2	13821.2	13856.2	13553.9	17911.8	19588.9	16549.2	19347.8	19446.1	19032.7	14581.2	13829.4	13670.3
ENSG00000176092	5.04364	2.53024	1.85938	7.01074	2.67537	5.39606	0.797996	1.11387	2.26248	0.929776	0.791597	0.897194	5.85319	1.90106	7.08804	3.899	3.35772	0.796115	1.0328	1.02265	1.90276	3.28747	2.9651	1.05825	3.65047	5.34781	0
ENSG00000137942	3830.64	3884.76	3671.35	3809.17	3710.74	4815.98	4293.22	4066.75	4153.91	3596.37	3772.75	4181.82	3623.13	3894.32	4102.56	3428	3479.72	3667.7	3738.73	4007.78	3541.03	4043.59	4136.31	4109.2	4155.45	3861.12	3814.67
ENSG00000157077	3568.38	3510.28	3479.84	4047.53	4193.65	4500.31	2697.22	2633.19	2427.64	3517.34	3519.44	3863.32	3789.36	3779.31	3632.62	5329.93	5393.62	4763.16	3748.02	4096.75	3938.7	3292.95	3534.4	3335.62	5114.3	4795.65	4496.85
ENSG00000162542	473.262	468.094	423.01	488.415	603.297	474.853	304.834	284.037	260.185	784.731	615.07	514.092	1032.5	959.085	1041.94	3600.33	3442.78	1725.98	272.659	298.615	242.601	75.6118	80.0576	74.0778	1721.8	1629.75	1380.82
ENSG00000178922	1325.64	1379.82	1378.73	1701.27	1586.5	1462.33	1348.61	1364.49	1386.9	1403.03	1383.71	1415.77	1781.71	1912.47	1804.61	1780.28	1816.53	1518.19	924.354	833.462	900.955	1038.84	1059.53	1129.16	1505.21	1417.17	1458.03
ENSG00000121753	5224.37	4992.16	5588.38	5398.27	5915.25	5004.84	4103.29	4008.83	3960.09	7903.1	7277.94	7279.83	6298.04	6244.03	5697.36	6264.91	5970.03	6130.09	10802	10125.3	11893.2	3763.05	3935.67	3909.19	5311.43	5687.4	5604.3
ENSG00000163374	4570.38	4701.18	4849.27	3492.52	3425.82	3503.39	4307.58	4324.05	4181.06	4263.95	4036.35	3617.49	3810.43	3814.48	3558.19	4377.79	4146.79	3776.77	3880.22	3737.8	3815.03	4637.52	4562.3	4648.91	3175.91	3318.32	3845.04
ENSG00000235098	51.277	87.7148	70.6565	85.2973	68.2221	91.733	34.3138	27.8468	36.1996	92.0478	106.074	69.0839	88.9685	84.5972	85.7652	35.8708	40.2927	48.563	48.5415	47.0421	78.013	52.5995	55.3485	51.8545	81.5271	82.8911	81.0016
ENSG00000143740	2499.96	2623.85	2768.62	2817.15	2720.86	2557.73	2765.05	2888.27	2705.92	2903.69	2681.14	2694.27	3325.78	3291.68	3091.8	2491.46	2383.98	2349.34	2635.7	2596.52	2578.23	3652.38	3417.77	3308.1	2628.34	2800.92	2995.79
ENSG00000117411	7964.75	8192.9	8934.33	9784.65	9823.98	9568.56	7695.07	8087.82	7757.28	8024.9	6743.61	7597.44	9184.83	8388.43	7997.43	9352.13	9634.43	8269.25	6375.46	6098.08	6512.18	7225.85	6959.08	6840.56	9514.33	9930.89	10393.5
ENSG00000162745	35685.4	39225.4	46164.8	28180.8	28892.7	27286.5	19798.3	19801.3	18427.1	13736.5	11968.1	14373	14514.7	13626.8	12684	7743.41	7372.44	7684.1	27585	27551.3	28566.1	21870.4	22691.9	21978.9	19132.1	20452.7	21123.7
ENSG00000186501	3079.98	3053.99	3238.12	3478.49	3310.78	3186.37	3564.65	3270.33	3443.49	2793.98	2268.72	2634.16	3192.33	3061.66	2859.31	2951.54	3182	2370.03	2850.52	2655.83	3052.02	3336.78	3240.85	3193.81	2908.2	2865.09	2794.55
ENSG00000185090	1742.58	1993.83	2178.27	1926.78	1957.04	1981.7	1299.93	1431.33	1240.59	1419.77	1225.39	1394.24	1515.98	1396.33	1377.91	1572.86	1518.81	1165.51	1083.4	1141.28	1148.31	1714.96	1623.89	1628.65	1553.88	1731.35	1655.47
ENSG00000157873	1.68121	0	1.85938	2.33691	0	2.69803	0	3.34162	6.78743	0	4.74958	0	2.34128	1.90106	0	3.1192	0	6.36892	5.16399	3.06796	1.90276	12.054	23.7208	17.9903	18.2523	9.35867	7.5939
ENSG00000168264	8673.38	9221.02	9906.79	11726.6	11834.5	11837.6	10850.3	11231.2	10663.1	13338.6	14403.9	13256.9	13483.4	13497.5	12635.1	16600.4	16079	13776.8	10950.8	11725.7	10577.4	11086.4	10829.5	10980.5	16867.6	16911.1	16611.6
ENSG00000162775	4436.72	4319.96	4279.37	2345.09	2789.08	3483.15	4060.2	4376.4	4118.46	4635.86	5078.88	3933.3	3927.49	4061.61	4174.14	4438.62	4429.96	4202.69	4423.47	4272.65	4146.11	4055.64	4130.38	4019.25	2837.63	2883.81	2921.12
ENSG00000081692	1919.1	2014.07	2191.28	2100.88	2215.21	1934.49	1901.62	1986.03	1801.69	1864.2	1468.41	1805.15	1978.38	1937.18	1848.56	2427.52	2339.21	1714.04	1907.58	1855.09	2115.86	2354.92	2443.24	2159.9	2427.56	2264.8	2359.17
ENSG00000173171	1315.55	1454.89	1457.76	1673.23	1606.56	1425.91	1687.76	1689.74	1588.26	1774.01	1481.87	1473.19	1705.62	1666.28	1450.92	1715.56	1986.65	1740.31	1309.59	1076.85	1386.16	1148.42	1071.39	1140.8	1080.54	1013.41	1108.71
ENSG00000143862	1750.98	1819.24	2131.78	2717.83	2501.48	2368.87	2346.11	2377	2135.02	2440.66	2164.22	2058.16	2637.45	2494.19	2317.79	2996.77	3203.27	2327.04	1881.76	1876.57	2009.31	2764.76	2798.06	2619.18	3634.65	3532.23	3369.16
ENSG00000143376	6103.64	6180.52	5666.47	4810.53	4473.23	5079.04	5904.37	5831.12	5606.42	4655.39	5164.38	4872.66	5086.42	5153.77	5248.69	5125.62	5110.45	5631.72	5914.83	6031.61	5609.32	5670.88	5608.98	5886.01	4958.55	4770.25	4844.91
ENSG00000250734	13.4497	16.8682	9.29691	7.01074	10.7015	12.1411	17.5559	11.1387	10.5582	4.64888	7.91597	9.86913	4.68255	12.3569	5.67043	4.6788	6.71544	7.96115	11.3608	6.13592	10.4652	12.054	12.8488	6.34953	7.30093	9.35867	13.9221
ENSG00000159409	7.56546	14.338	11.1563	1.16846	6.68844	1.34901	7.18196	8.91098	9.80406	2.78933	2.37479	1.79439	1.17064	5.70318	4.25282	3.899	0	3.98058	3.09839	7.15857	9.51378	4.38329	13.8371	5.29127	2.43364	9.35867	2.5313
ENSG00000227045	1.68121	0	2.78907	1.16846	1.33769	0	0.797996	1.11387	3.01664	4.64888	10.2908	2.69158	2.34128	0.95053	3.54402	0	2.23848	7.16504	3.09839	1.02265	1.90276	3.28747	2.9651	4.23302	0	0	2.5313
ENSG00000178796	0.840607	3.37365	4.64846	3.50537	10.7015	21.5842	3.19198	5.56936	9.04991	3.7191	4.74958	8.97194	4.68255	5.70318	7.79684	3.899	10.0732	6.36892	0	1.02265	6.65965	4.38329	2.9651	1.05825	0	0	0
ENSG00000143436	4261.88	4641.3	4784.19	4067.4	3920.76	3619.4	4478.35	4754.01	4287.39	4100.31	3540.81	3351.02	4259.95	4152.87	3967.17	4217.15	4340.42	3571.37	3637.51	3248.97	3631.41	4130.16	3949.51	3719.77	2938.63	3087.02	3400.8
ENSG00000143450	50.4364	53.9784	48.344	37.3906	50.8321	35.0744	58.2537	45.6688	37.7079	14.8764	23.7479	10.7663	38.6311	38.9717	21.9729	25.7334	13.4309	30.2524	29.9511	28.6343	39.0065	70.1326	56.3369	59.2623	30.4206	21.3912	21.516
ENSG00000249602	77.3358	86.8714	100.407	122.688	105.677	98.478	124.487	124.754	130.469	61.3652	80.7428	90.6166	105.357	102.657	134.673	137.245	143.263	114.641	92.9518	105.333	102.749	75.6118	73.1391	76.1943	73.0093	100.271	94.9237
ENSG00000268288	28.5806	16.8682	21.3829	17.5268	12.0392	13.4901	28.7278	32.3023	35.4455	25.104	25.3311	26.9158	26.9247	10.4558	24.8081	24.1738	30.2195	27.864	25.8199	26.589	25.6872	16.4373	11.8604	25.3981	21.9028	20.0543	25.313
ENSG00000269489	10.0873	3.37365	2.78907	3.50537	0	1.34901	8.77795	6.68323	1.50832	5.57866	12.6655	8.97194	3.51192	13.3074	6.37923	6.23839	1.11924	7.96115	6.19679	5.11327	3.80551	1.09582	5.9302	10.5825	0	2.67391	1.26565
ENSG00000143365	26.8994	26.9892	46.4846	11.6846	20.0653	21.5842	16.7579	8.91098	8.29575	11.1573	6.33277	7.17755	2.34128	5.70318	1.41761	2.3394	2.23848	1.59223	4.13119	7.15857	15.222	6.57494	8.89529	13.7573	12.1682	16.0434	11.3908
ENSG00000196407	51.277	43.014	62.2893	21.0322	32.1045	29.6783	7.97996	4.45549	17.3457	20.4551	13.4571	17.0467	18.7302	19.9611	26.9345	12.4768	4.47696	13.534	29.9511	19.4304	24.7358	14.2457	13.8371	17.9903	42.5888	57.489	40.5008
ENSG00000197747	13074.8	14106.9	14763.5	9196.92	9774.48	8867.07	8443.59	9033.5	7981.26	3442.96	2669.26	3247.84	1357.94	1419.14	1372.95	1532.31	1831.08	1581.08	9905.56	9447.27	9386.3	8422.49	7943.5	8004.64	5806.68	6536.36	6788.94
ENSG00000123473	6434.84	6484.99	5763.16	5372.56	5163.47	6397.02	6968.89	6836.95	6608.69	6656.27	7372.93	6343.16	6327.3	6279.2	6205.58	6163.53	5673.43	6415.1	5734.09	6204.44	5927.08	3709.36	3840.79	3758.92	4409.76	4655.27	4836.05
ENSG00000020129	5285.73	5223.25	5633.93	5020.86	5523.31	4857.8	5795.84	6024.93	5673.54	4328.11	3923.15	4058.9	5037.26	5031.15	4865.23	5774.41	5698.06	4859.49	6097.64	5677.77	6105.94	9287.1	9151.28	8760.23	4968.28	4601.79	4666.45
ENSG00000116819	42.0303	36.2667	39.9767	67.7705	90.9627	44.5175	69.4256	70.1739	94.2699	55.7866	113.99	82.5418	52.6787	56.0813	95.6885	50.687	60.439	64.4853	70.2302	62.3819	73.2561	31.7789	35.5812	24.3399	47.4561	42.7825	70.8764
ENSG00000117643	9113.02	9115.6	9113.77	6840.14	7028.21	7481.63	5193.35	5361.07	4939.74	7661.35	7562.91	8554.74	7536.57	7281.06	6815.86	7620.2	7513.46	8352.04	9071.06	9539.31	9167.48	5754.16	5958.86	5907.18	10510.9	10378.8	10469.5
ENSG00000162430	11729.8	12124	13252.8	14651.3	15959.9	15061.7	11019.5	11792.6	10982.8	13060.6	11087.9	13196.8	16556.3	16886.2	15770.2	12486.9	11975.9	12992.6	11161.4	10788	12093.9	8259.22	8312.16	8052.26	8858.47	9241.02	9036.74
ENSG00000173212	8.40607	9.27753	21.3829	11.6846	9.36381	8.09408	10.3739	15.5942	15.0832	0	0	2.69158	1.17064	1.90106	1.41761	2.3394	0	0	33.0495	19.4304	25.6872	10.9582	11.8604	15.8738	6.08411	4.01086	0
ENSG00000163531	1659.36	1579.71	1652.99	2285.5	2755.64	2689.93	858.643	893.325	858.987	2343.97	1915.66	3164.4	2742.81	2875.35	3562.45	4120.46	4330.34	3680.44	819.009	682.11	830.553	1421.28	1493.42	1359.86	3676.02	3635.18	2818.6
ENSG00000143028	376.592	342.425	361.65	375.074	282.252	295.434	643.184	562.505	579.948	264.056	269.934	252.111	289.148	322.23	319.67	290.865	331.295	292.97	567.006	590.071	532.772	1194.45	1274	1283.66	348.011	291.456	275.912
ENSG00000237481	4.20303	3.37365	1.85938	1.16846	2.67537	5.39606	7.18196	2.22774	6.03327	3.7191	7.91597	0.897194	7.02383	4.75265	2.12641	4.6788	3.35772	5.57281	6.19679	2.04531	5.70827	7.67076	5.9302	6.34953	2.43364	0	1.26565
ENSG00000154429	2719.36	2811.09	2671	1923.28	2106.86	2433.62	3567.84	3467.48	3476.67	2810.71	3265.34	2884.48	3127.95	3275.53	3059.91	3104.38	2903.31	4012.42	3614.79	4405.59	3227.07	1855.23	1634.76	1714.37	2495.7	2688.61	2533.83
ENSG00000252051	20.1746	22.7721	13.0157	5.84228	14.7146	9.4431	17.5559	21.1636	18.0998	0.929776	5.54118	0.897194	0	1.90106	4.25282	0.779799	0	2.38835	15.492	18.4078	9.51378	51.5037	66.2205	60.3205	7.30093	2.67391	6.32825
ENSG00000143632	66.4079	98.6792	90.1801	57.2543	44.1437	56.6586	79.0016	57.9213	82.9575	31.6124	23.7479	36.7849	25.7541	25.6643	17.0113	11.697	25.7425	11.9417	76.427	76.699	72.3047	170.948	153.197	146.039	76.6598	64.1737	55.6886
ENSG00000279667	13.4497	6.7473	4.64846	10.5161	6.68844	16.1882	13.5659	17.822	17.3457	11.1573	10.2908	13.4579	14.0477	4.75265	22.6817	14.0364	11.1924	23.8835	13.4264	11.2492	10.4652	5.47911	12.8488	8.46604	3.65047	10.6956	6.32825
ENSG00000187815	913.739	1012.09	1008.72	899.711	906.952	818.852	940.039	812.013	915.549	749.399	681.565	722.241	797.205	768.028	701.716	648.013	751.011	632.115	783.893	813.009	819.136	859.125	802.553	738.662	776.333	784.791	856.845
ENSG00000238287	69.7703	68.3164	65.0784	49.0752	41.4683	40.4704	55.0617	69.0601	57.3161	49.2781	40.3714	40.3737	39.8017	54.1802	48.9075	49.9072	30.2195	61.3009	64.0335	65.4498	62.7909	48.2162	69.1856	67.7283	54.757	46.7934	78.4703
ENSG00000227278	6.72485	1.68682	6.50784	7.01074	4.01306	2.69803	2.39399	2.22774	6.03327	1.85955	3.16639	0.897194	5.85319	0	3.54402	1.5596	2.23848	7.96115	4.13119	1.02265	6.65965	6.57494	3.95346	2.11651	1.21682	4.01086	8.85955
ENSG00000117010	503.523	479.901	489.018	479.067	373.215	480.249	524.283	502.356	549.028	401.663	429.837	422.578	442.501	387.816	406.853	407.055	377.184	394.873	481.284	539.961	441.439	443.808	424.009	422.244	394.25	443.868	470.822
ENSG00000286838	4.20303	5.90388	0	1.16846	0	0	0.797996	0	3.77079	0	0.791597	0	3.51192	2.85159	2.83521	5.4586	8.95393	4.77669	1.0328	1.02265	4.75689	3.28747	12.8488	5.29127	3.65047	5.34781	2.5313
ENSG00000242125	3322.92	3155.2	2990.82	2461.94	2641.93	1923.69	3310.09	3143.35	3920.87	2195.2	2189.56	2399.99	1917.51	2107.32	2431.91	1723.36	1798.62	1796.83	2946.57	2255.97	2567.77	2702.3	2458.07	2621.3	2012.62	1736.7	2054.15
ENSG00000200087	55.48	37.9535	44.6252	21.0322	34.7799	35.0744	52.6677	69.0601	60.3327	39.0506	30.8723	32.299	19.9009	36.1201	24.8081	32.7516	22.3848	27.864	36.1479	29.6569	28.5413	58.0786	59.302	55.0292	45.0224	33.4238	46.829
ENSG00000279443	205.108	164.465	167.344	165.921	172.562	132.203	147.629	96.9069	153.848	106.924	106.074	122.916	74.9209	90.3003	108.447	123.208	125.355	101.107	138.395	137.036	153.172	118.349	104.767	139.69	108.297	92.2498	93.6581
ENSG00000180098	1796.38	1820.08	1915.16	2141.78	2217.89	1761.81	2117.88	2196.56	2154.63	1569.46	1473.16	1492.93	1847.27	1726.16	1697.58	1783.4	1770.64	1468.83	2142.02	1901.11	2280.45	1757.7	1805.74	1886.87	1822.8	1788.84	1840.25
ENSG00000221539	42.0303	38.7969	48.344	35.0537	25.4161	22.9332	51.0717	53.4659	55.8078	34.4017	26.9143	18.8411	14.0477	21.8622	23.3905	25.7334	19.0271	25.4757	53.7055	37.8382	43.7634	55.887	37.5579	25.3981	29.2037	22.7282	29.1099
ENSG00000229388	46.2334	43.8574	29.7501	33.8852	33.4422	36.4234	52.6677	32.3023	55.8078	38.1208	18.9983	31.4018	28.0953	21.8622	21.9729	26.5132	39.1734	17.5145	36.1479	25.5663	30.4441	60.2702	41.5114	63.4953	54.757	53.4781	29.1099
ENSG00000240038	42.8709	26.1458	35.3283	43.2329	42.806	33.7254	88.5775	69.0601	120.665	66.9439	97.3664	98.6913	49.1668	60.8339	63.7923	106.053	100.732	101.107	89.8534	58.2912	113.214	26.2997	52.3834	49.738	41.372	33.4238	46.829
ENSG00000117266	360.62	340.738	477.861	955.797	902.939	844.483	358.3	326.364	357.471	1102.71	1107.44	1052.41	817.106	833.615	764.09	744.708	787.946	765.863	319.134	278.162	323.469	838.304	845.053	797.924	2068.6	2062.92	2203.5
ENSG00000143850	377.432	361.824	418.361	444.013	433.411	462.712	517.899	505.698	522.632	650.843	603.988	733.007	683.653	658.717	697.463	502.971	526.043	636.096	749.811	755.741	801.06	1024.59	1075.34	1026.51	1411.51	1375.72	1151.74
ENSG00000219133	4.20303	6.7473	4.64846	9.34765	4.01306	5.39606	2.39399	6.68323	7.54159	4.64888	5.54118	2.69158	8.19447	1.90106	6.37923	8.57779	6.71544	6.36892	5.16399	5.11327	3.80551	0	8.89529	2.11651	10.9514	10.6956	13.9221
ENSG00000240219	0.840607	2.53024	3.71877	2.33691	8.02612	13.4901	8.77795	2.22774	7.54159	2.78933	7.91597	3.58878	1.17064	4.75265	4.25282	6.23839	6.71544	3.18446	9.29518	12.2718	8.5624	8.76658	5.9302	10.5825	1.21682	0	2.5313
ENSG00000197056	1861.1	1651.4	1481.93	1278.29	1332.34	1748.32	2066.81	1831.21	2281.33	1690.33	2244.97	1740.56	1915.16	1851.63	2115.78	2149.91	1881.44	2976.67	2451.86	3549.63	2428.87	1172.53	1206.79	1257.21	1383.53	1605.68	1478.28
ENSG00000284640	9.24667	3.37365	8.36722	0	6.68844	2.69803	7.18196	4.45549	7.54159	0	0	0	4.68255	1.90106	0.708804	0	0	1.59223	3.09839	3.06796	7.61102	1.09582	6.91856	1.05825	0	4.01086	1.26565
ENSG00000174842	1345.81	1319.1	991.051	1307.5	1222.65	1443.45	1360.58	1126.12	1446.48	815.414	1048.87	1159.17	881.491	978.095	1190.79	1057.41	1118.12	1680.6	1976.77	2223.25	1767.66	999.39	1121.8	1049.79	981.975	858.324	1030.24
ENSG00000122484	3985.32	3635.11	3452.87	3375.67	3669.28	4679.73	4262.89	4269.47	4425.4	3587.08	3675.38	3834.61	3308.22	3312.6	3890.62	4066.65	4133.36	3898.58	5125.77	5503.92	5271.59	5137.22	5201.77	5029.88	3209.98	3033.55	2631.29
ENSG00000162722	1906.5	1981.17	1851.02	2862.72	3276	3260.57	1876.09	1927	1879.36	4363.44	4363.28	3960.21	968.118	932.47	989.49	1857.48	1928.45	1772.95	6088.34	6700.42	6254.36	1205.4	1194.93	1068.84	1462.62	1389.09	1397.28
ENSG00000238243	72.2922	70.8466	78.0941	135.541	129.756	101.176	76.6076	87.9959	75.4159	148.764	163.069	130.99	31.6072	40.8728	47.4898	93.5759	78.3469	105.087	186.936	149.307	197.887	31.7789	44.4765	45.505	93.6953	85.565	74.6733
ENSG00000132781	194.18	199.889	175.712	205.648	184.601	187.513	189.125	196.041	291.859	165.5	209.773	231.476	203.691	217.671	249.499	205.867	194.748	231.669	211.724	161.579	229.282	133.69	114.65	137.573	158.187	152.413	129.096
ENSG00000121903	1102.88	1093.91	950.145	1015.39	1009.95	1100.8	1063.73	1181.82	1089.76	996.72	1129.61	1078.43	789.01	888.745	1022.09	880.393	853.981	739.591	1017.31	1019.59	961.843	1336.9	1321.45	1329.17	1110.96	1165.82	947.971
ENSG00000116809	3554.08	3748.12	3925.16	4112.97	4035.8	3526.32	3616.52	3671.32	3501.56	4020.35	3395.16	3298.98	2876.26	2792.66	2619.03	2840.81	2696.25	2559.51	3424.76	3042.39	2969.25	4158.65	4241.08	4204.45	3257.43	3032.21	3224.87
ENSG00000173641	690.979	719.43	775.363	871.668	893.575	804.012	1354.2	1334.42	1323.55	436.995	390.257	324.784	229.445	220.523	182.163	478.017	457.769	244.407	1012.14	1001.18	965.649	1409.23	1508.25	1500.61	921.134	794.15	875.829
ENSG00000186510	34.4649	33.7365	37.1877	11.6846	26.7537	13.4901	14.3639	10.0248	19.6081	21.3848	37.9966	32.299	7.02383	5.70318	8.50564	24.9536	15.6694	16.7184	22.7215	11.2492	26.6386	29.5872	15.8139	30.6894	47.4561	42.7825	63.2825
ENSG00000244414	29.4212	30.3628	26.9611	89.9711	52.1698	53.9606	35.1118	37.8716	36.9538	31.6124	45.9126	39.4765	38.6311	52.2791	27.6433	35.091	36.9349	18.3106	17.5576	12.2718	24.7358	29.5872	19.7673	44.4467	20.686	26.7391	44.2977
ENSG00000177462	21.0152	11.8078	10.2266	31.5483	30.7668	52.6115	44.6877	36.7578	43.7412	12.0871	13.4571	4.48597	2.34128	4.75265	3.54402	3.899	3.35772	3.98058	36.1479	38.8608	28.5413	4.38329	0.988366	5.29127	6.08411	5.34781	3.79695
ENSG00000233485	3.36243	8.43412	5.57815	3.50537	6.68844	9.4431	6.38396	10.0248	3.77079	0.929776	3.16639	2.69158	3.51192	3.80212	7.08804	6.23839	5.5962	7.16504	6.19679	0	3.80551	1.09582	3.95346	5.29127	18.2523	6.68476	8.85955
ENSG00000228140	38.6679	21.0853	12.086	24.5376	12.0392	18.8862	27.9298	37.8716	34.6913	26.9635	26.9143	17.9439	14.0477	18.0601	26.9345	21.0546	13.4309	23.0873	26.8527	25.5663	22.8331	27.3956	27.6742	27.5146	24.3364	10.6956	18.9847
ENSG00000142634	12307.3	13553.6	13794.8	13460.6	14223.6	13537.4	12583.6	12965.5	12298.8	9477.21	7611.99	9741.73	13032.7	12943.4	12615.3	9565.8	9500.12	9490.49	10683.3	10328.8	10369.1	12439.8	11849.5	11827.1	13181.8	12925.7	12680.5
ENSG00000162438	8.40607	5.90388	0.929691	5.84228	9.36381	5.39606	7.18196	1.11387	12.8207	6.50843	7.91597	5.38316	4.68255	5.70318	7.79684	4.6788	6.71544	5.57281	12.3936	9.20388	19.0276	10.9582	3.95346	1.05825	2.43364	1.33695	11.3908
ENSG00000169214	99.1916	102.053	79.9535	72.4443	46.8191	45.8665	11.9699	8.91098	22.6248	136.677	159.111	116.635	21.0715	2.85159	12.7585	14.8162	7.83469	6.36892	191.068	261.799	143.658	0	0.988366	1.05825	3.65047	5.34781	0
ENSG00000241128	51.277	63.2559	46.4846	4.67382	9.36381	25.6313	9.57595	8.91098	6.03327	28.8231	57.7865	31.4018	0	1.90106	2.83521	2.3394	1.11924	0.796115	74.3614	126.809	85.624	0	0	0	1.21682	0	2.5313
ENSG00000153230	23.537	8.43412	17.6641	14.0215	10.7015	10.7921	9.57595	16.7081	8.29575	25.104	17.4151	15.2523	1.17064	2.85159	1.41761	1.5596	0	1.59223	18.5904	24.5437	33.2982	6.57494	9.88366	8.46604	2.43364	0	0
ENSG00000177212	4.20303	0.843412	3.71877	12.853	9.36381	10.7921	11.1719	15.5942	6.78743	0	1.58319	1.79439	3.51192	1.90106	0	0.779799	1.11924	0	4.13119	3.06796	3.80551	0	0	1.05825	0	4.01086	0
ENSG00000160062	776.721	716.057	706.565	713.927	765.157	822.899	940.837	926.742	935.911	820.992	900.045	839.773	1099.23	1100.71	1118.49	1151.76	1099.09	1360.56	1013.17	1286.5	1024.63	878.85	825.286	936.555	754.43	878.378	798.625
ENSG00000176261	1996.44	2151.54	2203.37	2509.84	2469.37	2217.78	2430.69	2640.99	2273.03	2175.68	1872.92	1884.11	1969.01	1867.79	1891.8	1907.39	1857.94	1724.39	2002.59	1941	2045.46	2467.79	2353.3	2443.51	2090.5	2032.17	2107.31
ENSG00000213281	18287.4	18707.7	16652.6	15235.5	15301.8	17851.5	24200	23618.5	23571.2	14163.3	14824.2	14300.4	19156.3	18845.2	19638.1	18390	18117.2	20757.1	20625	27585.1	19992.3	17170.4	17845.9	18177.6	13527.4	14280	13207.1
ENSG00000052723	4483.8	4407.67	3889.83	4749.77	4692.61	5485.09	5460.68	5111.56	5476.7	4307.65	4969.64	4701.3	5569.9	5395.21	5834.16	5644.19	5294.01	6541.68	5419.09	7190.28	5582.69	4573.96	4813.34	4787.54	5288.31	5533.65	5438.5
ENSG00000223972	1.68121	5.90388	1.85938	0	0	0	3.98998	0	3.77079	0	0	1.79439	3.51192	0	0.708804	3.1192	0	0.796115	3.09839	2.04531	0	1.09582	6.91856	11.6408	0	1.33695	0
ENSG00000227232	295.053	290.977	286.345	314.315	247.472	207.748	235.409	220.547	274.514	317.054	387.882	296.971	236.469	230.979	258.713	230.041	154.455	237.242	289.183	338.498	317.76	213.685	233.254	226.467	267.701	213.912	235.411
ENSG00000278267	60.5237	49.7613	70.6565	63.0966	50.8321	44.5175	37.5058	37.8716	37.7079	54.8568	72.8269	70.8783	32.7779	48.477	49.6163	21.8344	21.2656	47.7669	48.5415	35.7929	45.6661	29.5872	25.6975	35.9807	58.4075	36.0977	45.5634
ENSG00000241860	36.9867	32.0497	32.5392	14.0215	24.0784	44.5175	24.7379	18.9358	34.6913	50.2079	92.6168	72.6727	35.1192	32.318	40.4018	32.7516	45.8889	43.7863	44.4103	32.7249	46.6175	20.8206	27.6742	16.9321	53.5402	37.4347	39.2351
ENSG00000077522	42.0303	28.676	29.7501	19.8638	30.7668	21.5842	53.4657	64.6046	45.2495	21.3848	25.3311	23.327	60.8732	38.9717	42.5282	24.1738	11.1924	11.9417	64.0335	66.4725	57.0827	199.44	280.696	300.544	14.6019	26.7391	29.1099
ENSG00000197437	0.840607	1.68682	0.929691	0	0	1.34901	0	0	0	7.43821	7.91597	3.58878	0	0	0	0	0	0	1.0328	0	0	0	0	0	0	0	0
ENSG00000184022	5.04364	3.37365	4.64846	4.67382	0	6.74507	5.58597	1.11387	5.27911	0	0.791597	1.79439	2.34128	0.95053	0	0	0	0	12.3936	11.2492	10.4652	0	0	0	1.21682	0	2.5313
ENSG00000198967	0	0	0	0	0	0	0	2.22774	1.50832	0.929776	7.12437	7.17755	3.51192	6.65371	7.79684	3.1192	6.71544	0.796115	0	0	0	0	0	0	8.51776	2.67391	1.26565
ENSG00000132485	7763.84	7626.97	6760.72	7531.87	6786.09	7893.08	8190.63	7526.43	8580.82	7265.27	7870.84	8153.7	8181.59	8473.97	8442.56	7619.42	7530.25	9583.63	9017.36	11348.4	8624.24	6514.67	6616.12	7263.86	8699.06	8662.12	8774.75
ENSG00000207721	8.40607	9.27753	4.64846	14.0215	5.35075	6.74507	4.78797	11.1387	11.3124	2.78933	11.8739	6.28036	7.02383	9.5053	9.92325	4.6788	4.47696	14.3301	25.8199	33.7476	5.70827	9.8624	3.95346	15.8738	8.51776	4.01086	6.32825
ENSG00000229956	56.3206	42.1706	43.6955	49.0752	50.8321	47.2155	63.8396	73.5156	73.9076	48.3483	59.3697	75.3643	58.5319	58.9329	69.4628	77.9799	69.3929	74.8348	48.5415	73.631	72.3047	63.5577	79.0693	77.2526	65.7084	68.1846	64.5481
ENSG00000143418	10785	11908.1	12089.7	12636.9	12197	12191	12177.4	12309.4	11290.5	12752.8	11320.6	12067.3	18206.9	17945.1	16229.5	18103.8	18104.8	16425.4	10614.1	10704.1	11104.5	8534.27	8327.97	8431.12	12018.6	12572.7	12616
ENSG00000259357	26.8994	31.2062	49.2736	43.2329	32.1045	21.5842	27.1318	11.1387	20.3623	8.36798	26.1227	21.5327	32.7779	35.1696	26.2257	44.4486	35.8157	26.2718	22.7215	26.589	25.6872	24.1081	23.7208	15.8738	37.7215	18.7173	25.313
ENSG00000143412	2.52182	0.843412	6.50784	1.16846	2.67537	4.04704	2.39399	3.34162	3.01664	3.7191	3.16639	8.07474	7.02383	19.0106	16.3025	25.7334	27.981	15.9223	4.13119	13.2945	5.70827	5.47911	2.9651	4.23302	24.3364	34.7608	25.313
ENSG00000143363	3935.72	4271.88	4484.83	4391.06	4203.01	4202.18	4614.81	4686.06	4389.96	4505.69	4234.25	3983.54	6036.98	5644.25	5560.56	5612.22	5199.99	5237.64	4040.3	4052.78	4129.93	4121.39	4011.78	4241.48	3761.2	3942.67	4062.73
ENSG00000163141	63.8861	73.3768	63.219	65.4335	66.8844	66.1017	56.6577	49.0104	66.366	70.663	94.2	87.925	35.1192	67.4876	63.7923	33.5314	40.2927	64.4853	60.9351	63.4045	44.7148	28.4914	59.302	37.0389	40.1551	25.4021	44.2977
ENSG00000143443	516.973	549.905	666.589	508.278	579.219	519.37	497.949	510.153	494.728	685.245	543.035	582.279	790.181	744.265	701.007	845.302	723.03	689.436	437.906	424.401	451.905	535.857	562.38	567.225	641.265	490.662	494.869
ENSG00000197622	8399.34	8493.16	9228.12	7143.94	7450.92	6755.86	8509.03	8342.9	8032.55	6249.95	5709.79	6104.51	8146.47	8062.39	8168.25	7471.26	7739.55	6441.37	7047.81	6976.54	7247.6	7004.5	6937.34	7190.84	6309.22	6222.18	6538.35
ENSG00000213190	8210.2	8520.99	8588.49	9129.15	8531.77	9350.02	11871.8	11662.2	11838.8	4674.91	3701.51	4855.61	7661.83	7560.51	8262.52	3624.51	3559.19	5386.51	9090.68	9940.19	8327.41	14576.6	14436.1	14121.4	8893.75	9151.44	8508.96
ENSG00000162783	6710.56	7146.23	6945.72	8662.93	8555.85	8439.43	8043.79	8151.32	7546.11	7997	8357.68	6880.58	6291.01	6065.33	5988.68	7204.57	7318.72	6573.52	7743.92	7893.86	7114.4	8047.72	8116.46	8169.73	9033.69	8652.76	8894.98
ENSG00000160785	4978.91	5111.92	5219.29	2991.25	3255.93	3270.01	4661.89	4924.43	4596.6	2887.88	2681.14	2628.78	2968.74	2786	2863.57	2907.87	2921.22	2487.06	4304.7	4110.04	3988.18	5210.64	5177.06	5103.96	2428.78	2441.28	2502.19
ENSG00000091483	5700.15	6086.9	6176.87	6805.09	6279.1	6446.94	6953.73	6932.74	6420.91	7935.64	6905.1	7239.46	8620.58	8124.18	7380.77	7839.32	7576.14	7051.99	7196.53	7266.97	7070.64	6138.8	6054.73	6100.84	7568.63	7837.22	7941.95
ENSG00000117009	1.68121	1.68682	2.78907	5.84228	0	8.09408	22.3439	12.2526	16.5915	0.929776	3.95798	0.897194	1.17064	4.75265	2.83521	11.697	3.35772	3.98058	1.0328	12.2718	4.75689	5.47911	2.9651	11.6408	4.86729	0	2.5313
ENSG00000054277	323.634	338.208	315.165	340.021	337.097	300.83	347.128	348.642	304.68	450.012	463.084	423.475	407.382	407.777	373.54	296.324	294.36	414.776	360.446	393.722	323.469	861.317	783.774	879.41	349.228	381.032	403.742
ENSG00000203668	2298.22	2090.82	1582.33	1864.86	1878.11	2803.25	2955.78	2658.81	2992.5	2856.27	3884.36	3779.88	3240.33	3493.2	3755.95	3653.36	3527.85	5396.07	2710.06	3894.26	2823.69	2366.98	2410.62	2218.1	2263.29	2457.32	2304.75
ENSG00000287513	2.52182	3.37365	2.78907	3.50537	5.35075	2.69803	8.77795	5.56936	11.3124	4.64888	1.58319	9.86913	5.85319	5.70318	4.96163	5.4586	3.35772	6.36892	5.16399	5.11327	2.85413	10.9582	10.872	4.23302	0	1.33695	6.32825
ENSG00000197785	4438.4	4695.27	4576.87	4472.85	4661.84	4288.52	5886.01	6352.41	6178.82	4504.76	4159.05	4520.96	6019.42	6070.08	5952.53	6879.39	6916.91	5931.85	4697.16	4353.44	4308.79	4903.81	4851.89	4641.51	3948.59	3675.28	3581.79
ENSG00000205090	199.224	163.622	132.946	199.806	235.433	213.144	204.287	226.116	235.298	220.357	297.64	331.962	419.089	422.035	423.865	642.555	651.398	609.824	170.412	196.349	182.665	75.6118	69.1856	93.1264	180.09	173.804	235.411
ENSG00000160075	9860.32	10140.3	10270.3	11073.5	11219.2	10630.2	11332.3	11591	10775.4	9999.74	8508.87	9498.59	16768.2	15799.7	15050	22280.4	21547.6	14970.1	8804.6	8831.63	9020.01	9122.72	9134.48	8920.03	12008.8	11135.5	10798.5
ENSG00000215014	90.7855	66.6295	70.6565	54.9174	88.2874	68.7997	110.921	116.957	97.2865	89.2585	71.2437	79.8502	220.08	225.276	214.768	415.633	473.439	193.456	63.0007	79.767	77.0616	58.0786	68.1972	103.709	48.6729	66.8476	58.2199
ENSG00000197530	2914.38	2884.47	2982.45	2999.43	3249.24	2734.45	3295.72	3121.07	3211.96	3814.87	3997.56	3608.51	4048.07	4154.77	4164.93	6471.55	6616.95	4559.35	3116.98	2717.19	2892.19	3390.48	3374.28	3437.21	3369.38	3131.14	3269.17
ENSG00000116128	3524.66	3703.42	3778.27	2804.29	2962.98	3052.82	3293.33	3278.13	3119.2	3199.36	3191.72	3237.97	3723.8	3632.93	3497.95	3088.79	3336.46	3169.33	2845.36	2859.34	2830.35	3401.43	3355.5	3291.17	3172.26	3188.63	2961.62
ENSG00000174371	4118.97	4190.91	3849.85	4185.41	3880.63	4297.96	4937.2	4794.11	4582.27	6084.45	6160.2	6026.45	5948.01	5809.64	5669.72	6269.59	6212.91	6412.71	4120.86	4326.85	3993.88	2182.88	2102.25	2149.32	3202.68	3181.95	3289.42
ENSG00000235990	14.2903	9.27753	13.0157	8.17919	4.01306	6.74507	10.3739	8.91098	29.4122	13.9466	34.8302	19.7383	12.877	9.5053	12.7585	11.697	12.3116	7.16504	17.5576	19.4304	12.3679	2.19165	9.88366	8.46604	14.6019	5.34781	5.0626
ENSG00000197769	74.814	91.9319	77.1644	240.702	232.758	214.493	153.215	123.64	147.815	110.643	101.324	72.6727	57.3613	46.576	38.2754	27.293	38.0542	58.9125	308.806	277.139	217.866	186.29	188.778	197.894	128.983	151.076	135.424
ENSG00000288723	0	0	0.929691	1.16846	0	0	3.19198	0	0.754159	3.7191	8.70756	6.28036	4.68255	7.60424	2.83521	9.35759	10.0732	7.16504	0	2.04531	6.65965	0	0	1.05825	0	1.33695	2.5313
ENSG00000152763	86.5825	64.9427	93.8988	63.0966	50.8321	70.1487	125.285	134.779	131.224	96.6967	81.5344	69.0839	114.723	154.936	131.129	125.548	115.282	101.903	71.263	76.699	98.9433	96.4324	110.697	100.534	71.7925	65.5107	51.8916
ENSG00000118473	14.2903	16.8682	4.64846	31.5483	9.36381	13.4901	15.9599	4.45549	9.80406	9.29776	11.0824	5.38316	14.0477	10.4558	29.7698	11.697	14.5501	7.96115	24.7871	17.3851	15.222	14.2457	25.6975	19.0486	13.385	5.34781	10.1252
ENSG00000143815	12763.8	13138.7	11795	8528.56	8365.9	10021.8	13388.8	12841.8	13127.6	9723.6	10401.6	11113.5	14994.7	14491.8	14702.7	10746.4	9879.54	12077.9	12204.6	15434.9	11858.9	8506.87	8707.5	8918.97	10597.3	11491.1	10468.2
ENSG00000185842	717.878	712.683	657.292	833.109	687.571	648.876	706.226	721.789	730.026	809.835	978.413	837.979	837.007	838.367	863.323	835.945	822.642	1081.92	854.124	961.294	849.581	685.985	782.786	757.71	1030.65	1195.24	1166.93
ENSG00000143479	1476.95	1498.74	1328.53	1424.35	1424.64	1697.06	2172.14	2183.19	2161.42	1755.42	1921.2	1686.72	1862.49	1812.66	1998.12	1779.5	1644.16	2086.62	2107.94	2135.3	1797.15	2387.8	2454.11	2485.84	1095.14	1191.23	1140.35
ENSG00000162368	8774.25	8804.38	7187.44	7989.9	7028.21	8826.6	9927.06	9529.18	9899.09	6848.73	7343.64	7585.77	8505.86	8546.21	8357.5	9400.48	9121.81	11257.1	10259.8	14158.6	10036.1	7950.19	8625.47	8614.19	8610.23	9064.54	8167.24
ENSG00000212916	74.814	90.2451	77.1644	146.057	97.6512	160.533	138.053	140.348	161.39	164.57	174.943	154.317	211.886	226.226	204.135	199.629	223.848	246.796	178.674	186.123	201.692	154.511	154.185	156.622	169.138	169.793	182.254
ENSG00000119283	37.8273	35.4233	26.0314	10.5161	22.7407	14.8392	39.1018	27.8468	42.9871	61.3652	53.037	44.8597	73.7502	70.3392	69.4628	169.996	182.436	121.806	64.0335	42.9514	52.3258	37.258	12.8488	12.6991	37.7215	24.0652	44.2977
ENSG00000254685	606.918	557.495	512.26	668.357	611.323	809.408	769.268	685.031	876.333	473.256	562.034	600.223	539.664	519.94	609.571	499.851	539.474	890.853	743.614	1205.71	893.344	422.988	476.392	571.458	605.977	578.901	494.869
ENSG00000163125	6492.85	6427.64	6956.88	5291.94	5740.02	6475.27	6986.45	7082	6759.53	6915.67	7281.9	6562.97	7137.38	7053.88	6808.77	8518.53	8248.8	7777.25	6495.26	6763.83	6650.13	7008.88	7093.5	7263.86	5535.32	5522.95	5138.54
ENSG00000271383	19.334	6.7473	13.9454	8.17919	17.3899	28.3293	18.3539	11.1387	18.0998	13.9466	30.0807	28.7102	10.5357	10.4558	17.0113	16.3758	17.9079	23.8835	17.5576	14.3171	20.9303	26.2997	17.7906	12.6991	12.1682	16.0434	11.3908
ENSG00000205116	17.6527	13.4946	19.5235	21.0322	2.67537	10.7921	9.57595	10.0248	14.329	28.8231	53.8286	36.7849	23.4128	29.4664	35.4402	21.8344	7.83469	39.8058	18.5904	13.2945	17.1248	8.76658	6.91856	9.52429	20.686	18.7173	15.1878
ENSG00000117481	3585.19	3447.87	3556.07	3570.8	3733.49	3690.9	4321.94	4218.23	4219.52	3548.03	3277.21	3141.97	3381.98	3425.71	3334.21	4256.14	4145.67	3646.21	3919.47	3904.49	4016.72	4465.48	4429.86	4484.88	3376.68	3387.84	3457.75
ENSG00000196418	1002.84	1076.19	949.215	854.141	779.872	887.651	1221.73	1090.48	1184.78	780.082	750.434	835.287	975.142	948.629	934.912	929.521	997.244	827.96	1268.28	1606.59	1223.47	1010.35	1044.7	1049.79	923.568	933.193	817.61
ENSG00000196427	4.20303	5.90388	4.64846	4.67382	0	14.8392	2.39399	0	3.01664	3.7191	1.58319	3.58878	7.02383	0	0	0.779799	0	0.796115	3.09839	5.11327	6.65965	0	1.97673	0	1.21682	4.01086	5.0626
ENSG00000263513	127.772	114.704	89.2504	111.003	77.5859	122.76	141.245	122.526	142.536	168.289	302.39	176.747	188.473	194.859	203.427	225.362	228.325	387.708	140.46	169.76	127.485	47.1204	48.4299	52.9127	90.0448	89.5758	127.831
ENSG00000143393	10637.9	11407.1	12214.3	10975.3	11338.2	10931.1	13158.9	13292.9	11965.5	8652.5	8033.91	8186	8672.09	8641.27	7913.08	7847.12	7830.21	7939.66	11343.2	10679.6	10696.3	15984.8	15869.2	15560.6	10736	10868.1	10893.4
ENSG00000160789	53827.4	59405.7	66831.8	41102.8	41103.1	39245.5	58705.3	61120.4	55852.2	29095.5	26315	28651.9	21956.5	20700.6	20018	13804	13849.5	15431.1	44106.7	41597.4	39888.4	88859.2	86147	83630.7	43597.5	44075.3	44931.8
ENSG00000226029	14.2903	9.27753	14.8751	25.706	17.3899	20.2352	19.1519	12.2526	27.9039	25.104	15.0403	24.2242	14.0477	10.4558	15.5937	12.4768	11.1924	10.3495	11.3608	8.18123	17.1248	24.1081	12.8488	25.3981	29.2037	21.3912	30.3756
ENSG00000080947	366.504	258.084	328.181	250.05	248.81	259.011	226.631	239.482	343.896	362.613	450.418	499.737	273.929	264.247	422.447	220.683	274.214	310.485	279.888	246.459	294.927	262.997	269.824	243.399	261.617	225.945	248.067
ENSG00000261135	0	0.843412	5.57815	3.50537	0	9.4431	2.39399	2.22774	0.754159	2.78933	7.12437	2.69158	7.02383	11.4064	3.54402	3.1192	5.5962	8.75727	1.0328	6.13592	0.951378	2.19165	0	2.11651	6.08411	8.02172	3.79695
ENSG00000215908	3182.54	2833.02	3078.21	2450.25	2803.79	2220.48	2597.48	2436.04	3050.57	2465.77	2796.71	2767.84	2101.3	2498.94	2849.39	1851.24	1861.3	2190.11	2716.26	2385.85	2776.12	2525.87	2521.32	2490.07	2610.08	2322.29	2540.16
ENSG00000186301	84.0607	100.366	121.79	146.057	129.756	91.733	86.9815	112.501	108.599	139.466	189.192	183.925	134.623	149.233	149.558	158.299	109.686	191.068	119.805	114.537	110.36	97.5282	91.918	85.7186	100.996	116.315	96.1894
ENSG00000187942	120.207	121.451	153.399	164.752	322.383	174.023	88.5775	81.3127	90.4991	94.8371	114.781	139.065	105.357	99.8056	88.6005	132.566	142.144	81.2037	112.575	67.4951	104.652	146.84	121.569	112.175	214.161	227.282	265.786
ENSG00000142798	45061.6	43091.6	48578.2	52691.5	70242	71750	35984.8	37881.7	35741.8	54193.9	54320.9	65466.4	40760.5	39058.2	37355.4	59389.5	61886.2	60828.8	41386.3	41460.4	47715.4	50076.9	52207.5	42227.5	67678.4	78481.8	76231.3
ENSG00000228397	4.20303	0.843412	0.929691	0	0	0	6.38396	0	6.03327	2.78933	6.33277	6.28036	3.51192	2.85159	7.79684	5.4586	8.95393	8.75727	3.09839	6.13592	10.4652	0	0	0	1.21682	1.33695	5.0626
ENSG00000218510	391.723	358.45	373.736	400.78	369.202	312.971	349.522	346.414	468.333	503.939	647.526	560.746	350.021	408.728	494.745	291.645	306.672	542.95	447.201	376.336	456.661	225.739	242.15	228.583	320.024	311.51	301.225
ENSG00000285752	9.24667	7.59071	5.57815	3.50537	10.7015	4.04704	8.77795	12.2526	2.26248	6.50843	3.16639	5.38316	2.34128	9.5053	0.708804	7.79799	8.95393	1.59223	9.29518	2.04531	5.70827	3.28747	4.94183	6.34953	2.43364	4.01086	1.26565
ENSG00000162552	26.0588	36.2667	68.7972	22.2007	40.1306	26.9803	38.3038	28.9607	24.8872	47.4186	52.2454	29.6074	39.8017	35.1696	38.2754	92.7961	109.686	92.3494	30.9839	24.5437	36.1524	26.2997	27.6742	9.52429	47.4561	66.8476	54.4229
ENSG00000285873	14.2903	10.1209	8.36722	9.34765	16.0522	9.4431	16.7579	20.0497	21.8706	3.7191	11.0824	17.9439	19.9009	13.3074	18.4289	17.1556	7.83469	10.3495	18.5904	16.3625	20.9303	25.2039	14.8255	6.34953	15.8187	2.67391	5.0626
ENSG00000196550	340.446	333.148	261.243	327.168	280.914	370.979	390.22	402.108	387.638	483.483	710.854	513.195	587.661	541.802	567.752	700.26	673.783	820.795	443.07	456.103	382.454	201.631	231.278	262.447	335.843	387.716	444.243
ENSG00000266028	5590.87	5482.18	5110.51	5296.61	5520.64	5622.69	7470.83	7448.46	7274.62	7147.19	7460.8	7215.23	7748.46	7724.01	7584.2	7116.45	6860.95	7089.4	5757.85	5528.46	5248.75	13113.7	13594	13345.7	5896.72	6059.07	6182.7
ENSG00000263528	19.334	12.6512	13.9454	16.3584	12.0392	28.3293	21.5459	20.0497	16.5915	11.1573	15.8319	16.1495	28.0953	12.3569	26.9345	17.1556	14.5501	24.6796	20.656	9.20388	19.0276	41.6413	53.3718	44.4467	103.43	73.5324	69.6107
ENSG00000266094	434.594	490.866	477.861	622.787	560.491	603.009	170.771	152.6	141.782	442.573	472.583	417.195	1210.44	1261.35	1285.06	1180.62	1197.59	1202.93	551.514	607.456	770.616	130.403	127.499	123.816	961.29	1057.53	1109.97
ENSG00000143486	1597.99	1547.66	1621.38	2106.73	1961.05	2015.43	1350.21	1407.93	1546.03	2644.28	2419.91	2321.94	2295.62	2389.63	2169.65	2599.85	2561.94	2646.29	1567.79	1519.66	1853.28	1605.38	1606.09	1654.05	2947.14	3375.81	3533.69
ENSG00000280114	12.6091	15.1814	7.43753	5.84228	10.7015	1.34901	7.18196	8.91098	12.0665	8.36798	13.4571	12.5607	12.877	23.7632	26.2257	22.6142	19.0271	13.534	3.09839	6.13592	3.80551	16.4373	10.872	12.6991	12.1682	16.0434	2.5313
ENSG00000236698	90.7855	67.473	52.0627	45.5698	60.1959	56.6586	55.0617	57.9213	63.3493	44.6292	56.2034	51.14	84.286	82.6961	87.8917	70.1819	69.3929	66.0776	50.6071	89.9935	58.9854	37.258	41.5114	81.4856	75.443	64.1737	62.0168
ENSG00000268869	98.351	86.8714	81.8128	40.896	70.8974	68.7997	50.2737	64.6046	76.9242	65.0843	79.1597	82.5418	113.552	124.519	174.366	120.869	132.07	114.641	48.5415	61.3592	61.8396	121.636	82.0344	107.942	97.3458	133.695	73.4077
ENSG00000058453	1523.18	1476.81	1653.92	1724.64	1859.39	1626.91	1442.78	1386.77	1555.08	1838.17	1811.96	2070.72	2509.85	2705.21	3102.43	1732.71	1770.64	1697.32	1510.98	1235.37	1380.45	1407.04	1447.96	1373.61	1435.85	1252.72	1250.46
ENSG00000186715	41.1897	45.5442	36.258	63.0966	53.5075	28.3293	38.3038	41.2133	52.7911	71.5927	75.2017	80.7474	64.3851	58.9329	60.9571	88.1173	59.3198	89.961	61.9679	44.9967	41.8606	26.2997	47.4416	28.5729	25.5533	22.7282	65.8138
ENSG00000228549	6.72485	7.59071	9.29691	26.8745	32.1045	39.1214	10.3739	17.822	9.04991	8.36798	9.49916	19.7383	4.68255	6.65371	7.08804	11.697	4.47696	8.75727	11.3608	15.3398	19.0276	16.4373	17.7906	4.23302	43.8056	57.489	54.4229
ENSG00000143494	24524.7	24356.1	23569.5	19515.6	21435.1	24194.6	26113.6	25414.1	25363.1	19470.4	19561.9	21460	15649.1	15282.6	16143	17568.1	16729.3	16019.4	27113	32917.2	23785.4	26463	27292.7	27174.9	27551.3	29156.3	24621.9
ENSG00000215883	1745.1	1715.5	1771.06	2084.53	2167.05	2306.81	1833.79	1889.13	1731.55	2330.02	2313.05	2202.61	2206.65	2117.78	2054.11	2129.63	2081.79	2355.7	1923.07	1955.31	1897.05	1803.72	1678.25	1644.53	1705.98	1973.34	1994.66
ENSG00000162650	1593.79	1572.96	1571.18	1298.15	1272.14	1179.04	1277.59	1417.96	1319.02	1587.13	1694.81	1476.78	1086.35	1053.19	1063.91	1104.98	1055.44	1018.23	1250.72	1132.08	1287.21	1243.76	1258.19	1325.99	1192.49	1187.21	1332.73
ENSG00000120334	2315.03	2266.25	2272.17	1769.04	1793.84	1985.75	2401.17	2436.04	2253.43	1904.18	1994.82	1770.16	1844.93	1950.49	1811.7	1716.34	1715.8	1836.64	2014.99	2271.31	1995.04	1779.62	1872.95	1845.6	1495.47	1807.56	1759.25
ENSG00000162714	5830.45	6054.01	6767.22	7196.52	7663.61	7404.74	6416.68	6809.1	6198.43	8724.09	8290.39	8214.71	9020.94	8953.99	8176.76	8783.66	8484.96	8305.07	7002.37	6623.73	7043.05	4960.79	4936.89	4611.87	7708.57	7493.62	7720.46
ENSG00000152061	1345.81	1269.33	1295.99	1446.55	1482.16	1892.67	1343.82	1387.88	1419.33	1863.27	2112.77	1941.53	1401.25	1451.46	1405.56	2075.05	1977.7	2165.43	1718.58	1923.61	1761	1207.6	1205.81	1057.2	1881.21	2251.43	2044.02
ENSG00000116748	62.2049	70.8466	65.0784	57.2543	34.7799	52.6115	208.277	178.22	183.261	0.929776	17.4151	13.4579	11.7064	19.0106	22.6817	3.1192	2.23848	1.59223	326.364	325.204	273.045	522.707	666.159	602.147	31.6374	30.7499	22.7817
ENSG00000143147	3812.15	3909.21	3522.6	4481.03	4784.91	5405.5	4749.67	4989.03	4678.8	5018.93	4812.91	5128.36	5273.73	5237.42	5403.92	4985.26	5234.69	4539.45	3438.18	3375.78	3085.32	4453.42	4469.39	4279.58	3959.54	3838.39	3722.28
ENSG00000134256	265.632	231.095	195.235	165.921	180.588	184.815	294.46	263.988	258.676	117.152	85.4924	146.243	149.842	147.332	199.174	109.952	119.759	91.5532	298.479	325.204	307.295	224.644	217.44	200.01	96.129	66.8476	54.4229
ENSG00000049246	1927.51	1874.06	1981.17	1589.1	1678.8	1707.85	1663.82	1421.3	1546.03	3253.29	3798.87	2893.45	2289.77	2308.84	2007.33	3672.85	3329.74	3284.77	2335.16	2444.14	2404.13	1697.43	1878.88	1686.86	1699.9	1668.52	1756.72
ENSG00000180198	7058.57	7200.21	6445.55	6475.58	6628.24	6507.64	6752.64	7296.98	6185.61	7134.17	6422.22	6109.89	5740.81	5751.66	5695.95	6495.73	6398.7	5952.55	5866.29	5568.35	5509.43	5566.78	5319.39	5499.75	5714.2	5551.03	6161.18
ENSG00000116922	5502.61	5632.3	5465.66	5390.09	5445.73	5707.68	5838.93	5887.93	5524.97	4591.23	4363.28	4386.38	5311.19	5194.65	5024	5846.16	6294.61	4958.2	5658.7	5818.9	5666.41	4308.77	4251.95	4321.91	5197.05	5323.75	5384.07
ENSG00000179546	4.20303	3.37365	0	7.01074	6.68844	1.34901	5.58597	1.11387	4.52495	4.64888	0	0	2.34128	4.75265	0	5.4586	2.23848	1.59223	1.0328	3.06796	1.90276	13.1499	9.88366	8.46604	0	0	0
ENSG00000186207	9.24667	9.27753	2.78907	3.50537	0	0	5.58597	5.56936	3.01664	0	0	1.79439	0	1.90106	1.41761	0.779799	1.11924	2.38835	8.26238	3.06796	5.70827	7.67076	4.94183	2.11651	3.65047	2.67391	0
ENSG00000232862	2.52182	6.7473	1.85938	2.33691	4.01306	4.04704	3.19198	2.22774	7.54159	5.57866	0.791597	6.28036	10.5357	11.4064	7.79684	11.697	14.5501	14.3301	7.22958	3.06796	5.70827	10.9582	5.9302	5.29127	3.65047	2.67391	2.5313
ENSG00000092850	52.9582	59.0388	46.4846	140.215	137.782	129.505	102.143	65.7184	98.0406	206.41	242.229	165.084	220.08	170.145	155.937	187.932	146.621	216.543	59.9023	53.178	47.5689	30.683	28.6626	37.0389	63.2748	52.1412	107.58
ENSG00000116863	2336.05	2604.46	2660.78	2824.16	2953.61	2621.13	2656.53	2625.4	2525.68	2580.13	2120.69	2098.54	2358.84	2244.2	2134.92	2322.24	2303.4	2036.46	2362.01	2074.96	2179.61	2969.68	3031.32	3039.31	2369.15	2164.53	2261.72
ENSG00000171812	68.9297	78.4373	56.7112	66.602	69.5597	98.478	19.9499	30.0745	28.658	30.6826	18.9983	42.1681	138.135	112.163	101.359	58.4849	74.9891	85.9804	116.706	105.333	88.4782	60.2702	72.1507	68.7866	51.1065	66.8476	75.939
ENSG00000054116	4956.22	5069.75	5199.76	5843.45	5310.62	5369.08	4926.03	5122.7	4651.65	4755.8	4162.21	4255.39	4508.13	4606.27	4271.96	4752.1	4754.54	4729.72	5249.71	4888.28	5156.47	4596.98	4707.59	4848.92	4161.53	4222.1	4412.05
ENSG00000116871	23996	25607.7	27139.6	27884	28543.6	26342.2	28213.9	29508.7	26744.7	24375.9	21546.5	21797.3	26504.4	26042.6	23859.7	23549.9	23393.3	19799.4	23853.5	21919.6	22098.6	40207.9	40030.8	38825.2	22639	22439.4	22052.7
ENSG00000160094	4223.21	4422.85	4984.08	5742.96	5769.45	5551.19	4799.94	4796.33	4530.23	5484.75	4969.64	5300.62	7074.17	6859.02	6613.85	6912.14	6787.08	6015.45	4110.53	4256.28	4579.93	5296.11	5318.4	5111.37	4863.64	4898.6	4691.76
ENSG00000270115	3.36243	2.53024	4.64846	4.67382	13.3769	10.7921	7.97996	4.45549	6.03327	9.29776	15.8319	14.3551	4.68255	3.80212	4.96163	10.1374	13.4309	6.36892	11.3608	3.06796	9.51378	6.57494	11.8604	12.6991	12.1682	9.35867	8.85955
ENSG00000222112	27.74	10.9644	26.9611	9.34765	12.0392	10.7921	11.1719	4.45549	14.329	8.36798	21.3731	19.7383	12.877	6.65371	14.1761	6.23839	6.71544	9.55338	16.5248	19.4304	18.0762	16.4373	19.7673	22.2233	2.43364	10.6956	12.6565
ENSG00000233246	11.7685	9.27753	13.0157	18.6953	5.35075	10.7921	13.5659	10.0248	8.29575	24.1742	17.4151	13.4579	15.2183	16.159	19.1377	14.0364	12.3116	11.9417	4.13119	7.15857	9.51378	8.76658	11.8604	5.29127	2.43364	2.67391	10.1252
ENSG00000215790	336.243	301.941	370.017	269.913	238.108	260.36	308.026	309.656	386.883	369.121	422.713	340.934	406.212	386.866	400.474	337.653	340.249	397.261	310.872	309.864	319.663	322.172	383.486	373.564	334.626	258.032	288.568
ENSG00000197956	4935.2	5281.45	6162.92	6215.02	7067	5360.98	7862.65	8791.79	7512.93	4504.76	3026.27	3429.07	4869.86	4346.77	4317.32	3783.59	4516.14	3959.08	5225.96	4783.97	5367.67	8951.78	8933.84	9161.31	7691.53	8354.62	8321.65
ENSG00000196154	273.197	285.073	344.916	370.401	322.383	321.065	636.002	661.64	583.719	205.48	153.57	113.944	129.941	106.459	84.3476	141.144	133.19	154.446	473.021	407.016	369.135	729.818	876.681	769.351	254.316	243.325	274.646
ENSG00000188015	56.3206	67.473	63.219	103.993	73.5728	58.0076	90.1735	99.1346	104.828	19.5253	17.4151	22.4298	17.5596	14.2579	14.8849	10.1374	10.0732	12.7378	59.9023	76.699	53.2772	119.445	120.581	121.699	48.6729	40.1086	45.5634
ENSG00000196754	256.385	347.486	301.22	265.24	232.758	294.085	252.167	291.834	229.264	112.503	109.24	148.037	206.032	192.007	216.185	123.208	153.336	108.272	237.543	193.281	177.908	268.477	316.277	283.612	328.542	306.162	277.177
ENSG00000188643	191.658	184.707	190.587	84.1288	86.9497	72.8468	77.4056	75.7433	81.4492	25.104	17.4151	34.9906	53.8494	57.0318	55.9955	11.697	10.0732	7.96115	28.9183	21.4757	29.4927	168.757	179.883	153.447	139.935	137.706	113.908
ENSG00000189334	6.72485	10.9644	12.086	3.50537	10.7015	2.69803	6.38396	3.34162	10.5582	9.29776	10.2908	4.48597	3.51192	1.90106	2.83521	2.3394	7.83469	2.38835	8.26238	2.04531	7.61102	10.9582	8.89529	1.05825	6.08411	5.34781	3.79695
ENSG00000189171	380.795	404.838	538.291	583.06	492.269	329.159	470.817	504.584	427.608	394.225	376.8	307.737	407.382	392.569	385.589	272.93	307.791	322.427	383.168	322.136	318.712	521.612	488.253	467.749	434.406	422.477	507.525
ENSG00000160678	142.063	145.91	127.368	517.626	417.358	350.744	229.025	203.839	202.869	245.461	213.731	236.859	317.243	236.682	222.564	318.938	377.184	379.747	286.085	287.366	307.295	88.7616	91.918	79.3691	1162.07	1236.68	1366.9
ENSG00000272030	41.1897	40.4838	32.5392	7.01074	49.4944	16.1882	39.1018	21.1636	41.4787	36.2613	25.3311	19.7383	25.7541	19.0106	25.5169	16.3758	31.3387	26.2718	29.9511	31.7023	39.0065	17.5332	42.4997	30.6894	20.686	24.0652	17.7191
ENSG00000160679	10313.4	10220.5	11066.1	7932.65	7751.9	7689.38	9879.18	10281	9718.09	8155.99	8168.48	7501.44	7987.27	7979.7	8005.23	9468.32	9484.45	7574.24	8968.81	8824.48	8701.3	9494.21	9512.03	9786.74	7902.04	7942.84	8053.33
ENSG00000143553	2885.8	3315.45	3683.44	2748.21	2732.9	2474.09	2963.76	3041.98	2723.27	2524.34	1755.76	1941.53	2664.37	2558.83	2342.6	1792.76	1926.21	2000.64	2365.11	2183.36	2502.12	3040.91	2944.34	2868.93	1956.65	2104.36	2338.92
ENSG00000214193	865.825	716.9	765.136	1059.79	1126.33	859.322	837.895	863.251	992.473	905.602	1026.7	1108.93	793.693	960.035	997.287	792.276	802.496	949.765	890.272	704.608	834.358	729.818	719.53	668.817	664.385	560.183	688.513
ENSG00000286379	5.88425	5.90388	3.71877	0	6.68844	0	4.78797	3.34162	9.80406	8.36798	7.91597	9.86913	4.68255	5.70318	2.83521	0.779799	1.11924	6.36892	6.19679	4.09061	2.85413	8.76658	0.988366	11.6408	0	0	0
ENSG00000196182	7436.85	8043.62	8733.52	9868.78	10586.5	9672.43	8655.06	8896.5	8252.01	7295.95	5794.49	7288.8	8366.55	8637.46	8552.43	9799.74	9554.96	7673.75	8920.27	8521.77	9598.45	8045.53	7769.54	7666	7832.68	7147.35	6907.91
ENSG00000181817	2068.73	2398.66	2660.78	2782.09	2870.68	2560.43	2413.94	2623.17	2348.45	2191.48	1420.12	1869.75	2540.29	2480.88	2129.96	2469.62	2861.9	1949.69	2268.02	2050.42	2473.58	2546.69	2455.1	2533.46	2330.21	2403.84	2402.2
ENSG00000116885	489.233	503.517	571.76	566.701	585.907	609.754	530.667	525.748	504.532	537.411	517.704	531.139	612.244	626.399	524.515	658.93	714.076	764.27	438.939	447.922	513.744	430.658	441.8	470.923	492.813	465.26	560.683
ENSG00000116898	8881.85	9651.16	10598.5	11020.9	10696.1	9854.55	9196.9	10064.9	8784.44	8925.85	6316.94	6701.14	9298.38	8549.07	7783.37	7164.02	7579.5	7358.49	8185.95	7755.8	8658.49	7979.78	8199.48	8290.37	8481.25	9049.83	9739.17
ENSG00000119535	0	1.68682	0	0	9.36381	1.34901	3.19198	5.56936	8.29575	9.29776	7.91597	11.6635	0	0	0	2.3394	5.5962	3.98058	2.0656	9.20388	3.80551	0	0	0	19.4692	4.01086	5.0626
ENSG00000142694	533.785	630.872	670.308	893.869	873.51	826.946	688.67	709.536	672.71	693.613	562.825	616.372	820.618	822.208	769.052	1025.44	996.124	944.989	453.398	464.285	418.606	848.167	705.693	719.613	1102.44	1006.73	1141.62
ENSG00000134686	9219.77	9875.51	10236.8	9944.73	9896.21	9420.17	8307.13	8995.63	7722.59	8083.47	6726.99	7555.27	9795.9	9891.21	9648.94	9244.52	9438.56	7130.01	7668.52	6934.61	7298.97	10254.7	9543.66	9513.71	9567.87	9479	9216.46
ENSG00000232237	1.68121	9.27753	2.78907	3.50537	4.01306	5.39606	14.3639	1.11387	6.78743	0	8.70756	8.07474	9.36511	0.95053	4.25282	6.23839	7.83469	2.38835	1.0328	2.04531	2.85413	0	4.94183	2.11651	0	5.34781	0
ENSG00000135835	7392.29	7622.76	7678.32	6056.11	6526.58	6359.25	3316.47	3405.11	3214.22	9169.45	7589.04	9429.51	6243.02	6425.58	6588.33	6824.8	6697.54	5888.86	3721.17	3607.92	3405.93	1954.95	1810.69	1782.1	11028.1	9860.03	7910.31
ENSG00000243155	61.3643	82.6544	68.7972	122.688	93.6381	52.6115	90.1735	66.8323	97.2865	70.663	62.5361	70.8783	79.6034	65.5866	71.5892	54.586	63.7967	57.3203	93.9846	76.699	90.3809	84.3783	105.755	106.884	97.3458	60.1629	67.0794
ENSG00000232586	80.6982	71.69	60.4299	108.666	123.067	74.1958	94.1635	83.5404	125.19	86.4692	80.7428	59.2148	84.286	63.6855	97.8149	93.5759	79.4661	75.6309	91.919	62.3819	63.7423	115.061	117.616	106.884	80.3103	109.63	65.8138
ENSG00000251520	9.24667	5.90388	20.4532	7.01074	17.3899	8.09408	6.38396	3.34162	11.3124	25.104	40.3714	25.1214	12.877	12.3569	14.1761	23.394	11.1924	15.9223	7.22958	4.09061	6.65965	5.47911	2.9651	3.17476	25.5533	14.7065	31.6412
ENSG00000270711	0	2.53024	3.71877	3.50537	2.67537	6.74507	2.39399	0	1.50832	10.2275	10.2908	3.58878	3.51192	3.80212	0.708804	5.4586	7.83469	3.98058	0	1.02265	0	0	0	0	3.65047	4.01086	5.0626
ENSG00000135823	2890.85	3095.32	2885.76	3054.34	3008.46	3097.34	3417.81	3187.9	3205.18	2912.06	2886.16	3205.67	3407.73	3575.89	3755.95	3970.74	3994.57	4158.11	3191.34	3747	3189.97	2603.67	2521.32	2569.44	3208.76	3169.92	2985.67
ENSG00000153029	26.0588	28.676	26.0314	78.2866	93.6381	79.5918	90.1735	92.4514	87.4824	77.1714	49.079	45.7569	103.016	55.1307	55.2867	97.4749	83.9431	73.2426	41.3119	42.9514	51.3744	86.57	138.371	114.292	186.174	244.662	191.113
ENSG00000117500	8026.11	7855.54	6461.36	6663.71	6513.2	8090.04	8598.4	8096.74	8408.87	5858.52	6620.91	6413.14	6324.96	6083.39	6392.7	9309.24	9191.21	10187.1	8637.29	13299.6	8435.87	5544.86	5648.51	6048.98	7057.57	7275.7	6449.75
ENSG00000223745	566.569	446.165	516.908	903.217	741.079	670.46	572.163	592.58	786.588	1620.6	2206.18	1796.18	1122.64	1313.63	1226.94	1349.83	1270.34	1903.51	989.42	836.53	1072.2	561.061	523.834	624.37	951.555	931.856	1154.27
ENSG00000122483	2254.51	2019.97	1510.75	2043.63	1823.27	2367.52	2164.16	2000.51	2468.36	1987.86	2422.29	2568.67	1832.05	1996.11	2361.03	2162.38	2193.71	2994.99	2678.04	2916.61	2689.55	1369.78	1433.13	1482.61	1592.82	1558.89	1375.76
ENSG00000274386	58.8425	64.9427	66.9378	64.2651	86.9497	56.6586	66.2336	73.5156	103.32	93.9074	124.281	88.8222	62.0438	65.5866	86.474	45.2284	74.9891	85.9804	104.313	59.3139	79.9157	59.1744	78.0809	56.0875	71.7925	81.5541	92.3924
ENSG00000177868	1837.57	2001.42	2099.24	2159.31	1978.44	1872.43	1681.38	1927	1672.72	1639.2	1232.52	1265.94	1571	1437.2	1242.53	1226.62	1258.03	1175.86	1589.48	1413.31	1581.19	2206.99	2257.43	2170.48	1796.03	1779.48	1899.74
ENSG00000120370	996.119	910.885	932.481	1126.39	1076.84	1108.89	1542.53	1557.19	1642.56	1073.89	1086.86	1077.53	1390.72	1278.46	1419.02	1324.1	1403.53	1443.36	1386.01	1615.79	1343.35	1220.75	1151.45	1292.13	709.407	684.52	753.061
ENSG00000004487	19281	20990.8	21406.1	24631.1	24348.6	25296.7	23248.8	23813.5	22008.6	26096	25860.7	25627.4	30201.3	29914.1	26417.1	25780.2	25308.3	25214.6	20214.9	21311.1	21087.3	20139	19839.5	19838	23249.8	23787.1	25270
ENSG00000162706	4.20303	2.53024	0	0	1.33769	1.34901	2.39399	0	2.26248	1.85955	3.95798	0.897194	0	3.80212	0.708804	3.1192	1.11924	1.59223	0	0	1.90276	1.09582	0.988366	0	1.21682	10.6956	15.1878
ENSG00000225315	0.840607	2.53024	0	2.33691	0	0	0.797996	0	0.754159	0	0	0	0	0	0	0	1.11924	0	1.0328	1.02265	1.90276	13.1499	9.88366	8.46604	0	0	0
ENSG00000142661	345.489	396.404	411.853	393.77	478.892	397.959	1239.29	1149.52	1226.26	143.185	149.612	177.644	186.132	223.375	228.944	104.493	118.64	107.476	1543	1466.48	1234.89	10773	11321.7	10842.9	229.979	262.043	336.663
ENSG00000230023	3.36243	0.843412	3.71877	11.6846	4.01306	0	5.58597	2.22774	2.26248	13.0169	11.8739	20.6355	0	0	0	2.3394	0	0.796115	5.16399	6.13592	0.951378	0	0	1.05825	4.86729	0	7.5939
ENSG00000163435	2.52182	0.843412	6.50784	4.67382	5.35075	1.34901	3.19198	1.11387	6.03327	3.7191	0.791597	1.79439	3.51192	4.75265	1.41761	13.2566	5.5962	8.75727	3.09839	1.02265	2.85413	0	7.90693	0	9.73458	5.34781	7.5939
ENSG00000243323	0	0.843412	6.50784	5.84228	6.68844	1.34901	0.797996	1.11387	3.01664	8.36798	8.70756	8.97194	2.34128	14.2579	7.08804	7.79799	3.35772	1.59223	6.19679	1.02265	2.85413	1.09582	5.9302	7.40778	2.43364	1.33695	0
ENSG00000077152	4145.03	4605.87	4481.11	5338.68	4938.74	4813.28	4782.39	5151.66	4675.78	6800.38	5805.57	5109.52	6637.52	6064.38	5454.95	5489.01	5541.36	5569.62	3968.01	3765.41	4049.06	2262.87	2365.16	2290.06	3307.32	3599.08	4243.72
ENSG00000116991	859.1	798.711	789.308	636.809	593.933	747.354	1694.94	1612.89	1603.34	835.869	834.343	872.97	942.364	977.145	1075.96	1402.86	1549.03	1044.5	577.334	570.641	568.924	2211.37	2279.17	2160.96	930.869	794.15	672.06
ENSG00000116350	10558	10540.1	10279.6	10426.1	10277.5	10150	10409.9	10719.9	10030.3	11257.7	11010.3	10380.5	10135.4	9921.63	9595.08	7914.18	8065.25	8994.51	10224.7	9478.97	9882.91	9997.19	10572.6	10381.5	8904.7	8682.17	9579.7
ENSG00000117501	4.20303	7.59071	6.50784	2.33691	0	1.34901	12.7679	23.3913	17.3457	1.85955	3.95798	7.17755	2.34128	4.75265	4.25282	4.6788	2.23848	0	16.5248	19.4304	19.0276	49.312	46.4532	52.9127	1.21682	0	0
ENSG00000007933	1.68121	1.68682	5.57815	4.67382	1.33769	6.74507	7.97996	4.45549	3.77079	0.929776	11.0824	2.69158	2.34128	2.85159	2.12641	1.5596	6.71544	3.98058	11.3608	14.3171	12.3679	8.76658	19.7673	5.29127	3.65047	2.67391	0
ENSG00000187800	6.72485	4.21706	2.78907	8.17919	0	0	9.57595	11.1387	8.29575	0	3.95798	0.897194	1.17064	0.95053	0	0.779799	1.11924	0	7.22958	4.09061	2.85413	0	0.988366	0	2.43364	12.0326	5.0626
ENSG00000132694	8206	8216.52	9085.87	5348.02	6061.06	5605.15	7339.96	7609.97	7175.07	5641.88	5399.48	5495.31	5738.47	5606.23	5881.65	6494.95	6380.79	5240.03	6967.25	6775.08	7005	7556.79	7678.61	7430.01	4711.54	4663.29	4077.92
ENSG00000117036	3907.98	4036.57	4144.56	2700.3	2888.07	2834.28	4426.48	4623.68	4114.69	3137.99	3341.33	2831.54	2910.21	2977.06	3088.97	3342.22	3567.02	2834.97	3852.34	4219.47	3544.83	4123.58	3956.43	3801.25	2915.51	3066.97	2522.44
ENSG00000142698	1.68121	4.21706	0	2.33691	16.0522	0	0.797996	0	0.754159	3.7191	2.37479	1.79439	0	0	0	1.5596	3.35772	0	0	0	0	0	0	0	0	0	2.5313
ENSG00000121904	3.36243	14.338	16.7344	28.0429	10.7015	13.4901	17.5559	25.6191	10.5582	17.6657	18.9983	10.7663	3.51192	3.80212	4.25282	0.779799	2.23848	8.75727	34.0823	37.8382	43.7634	8.76658	5.9302	16.9321	10.9514	12.0326	7.5939
ENSG00000067208	2339.41	2247.69	2010.92	2067	2125.59	2761.43	2654.13	2537.4	2537.74	2170.1	2683.51	2660.18	1905.8	1949.54	2009.46	2340.18	2330.26	2833.37	2968.26	3636.56	3083.42	3826.61	3849.69	3948.35	2827.89	2937.29	2827.46
ENSG00000163344	1749.3	1884.18	1920.74	1429.02	1492.86	1371.95	1860.93	1747.67	1630.49	1288.67	1097.15	1074.84	1290.04	1309.83	1202.84	1165.02	1140.51	1142.43	1631.82	1445.01	1362.37	2044.81	1953.01	1948.25	1117.04	996.03	949.237
ENSG00000163346	7100.6	7551.07	8172.92	7527.19	7881.65	7505.91	7758.91	7768.14	7654.71	6475.89	6585.29	6787.27	8872.27	9392.19	9966.49	6180.69	6633.74	7606.88	8338.81	7694.44	7622.44	16182	15606.3	16018.8	5384.44	5357.17	5075.25
ENSG00000268154	15.1309	9.27753	13.0157	8.17919	4.01306	6.74507	11.9699	6.68323	10.5582	14.8764	18.9983	15.2523	2.34128	9.5053	9.92325	7.79799	10.0732	7.16504	6.19679	11.2492	13.3193	15.3415	10.872	9.52429	12.1682	4.01086	6.32825
ENSG00000163348	7809.24	8454.36	8403.48	5989.51	6122.6	5935.66	6480.52	6522.83	6071.73	6305.74	5754.12	6024.66	6674.98	6332.43	5890.87	6061.38	5489.88	5519.47	6436.39	6290.34	6273.39	5990.86	5934.15	5923.05	4841.74	4715.43	4725.94
ENSG00000271380	132.816	139.163	119.001	81.7919	98.9889	67.4507	75.0116	55.6936	72.3992	92.0478	63.3277	86.1306	67.897	64.636	51.0339	56.1455	64.916	61.3009	95.0174	59.3139	63.7423	86.57	92.9064	112.175	68.142	68.1846	65.8138
ENSG00000160691	13082.4	14015	14834.2	27118.7	28266.7	27766.8	21587.4	21993.4	20620.2	17580.2	16166	17061.9	36211.4	36872	35884.6	34376.7	35777.7	32442.5	11487.8	11410.8	12082.5	15490.5	14969.8	15108.7	24386.3	25079.9	25319.3
ENSG00000173207	10479	11771.5	12385.3	11440.4	10347	9866.69	12909.2	14067.1	12289.8	12288.8	9935.33	8535	12882.9	12020.4	10769.6	10227.1	10983.1	10048.6	8134.31	7955.22	8431.11	5217.21	4692.76	4792.84	7902.04	8773.09	9813.85
ENSG00000264349	21.8558	21.9287	22.3126	15.1899	20.0653	12.1411	17.5559	14.4803	25.6414	16.736	22.1647	22.4298	10.5357	14.2579	19.8465	13.2566	12.3116	15.9223	17.5576	12.2718	12.3679	8.76658	6.91856	6.34953	14.6019	12.0326	13.9221
ENSG00000160688	2898.41	2892.9	3280.88	2768.07	2639.26	2217.78	3022.81	3171.19	2931.42	2381.16	1859.46	2098.54	2834.12	2803.11	2766.46	2505.5	2754.45	2276.89	2556.17	2358.24	2764.7	2372.46	2300.92	2281.6	1906.76	1826.28	1827.6
ENSG00000160685	2048.56	2120.34	2313.07	2902.44	2714.17	2509.17	2350.89	2289.01	2122.96	2834.89	2795.13	2703.24	3335.15	3410.5	3227.89	4628.89	4416.52	3670.89	2526.22	2355.17	2400.33	2273.83	2273.24	2117.57	4228.46	3958.72	3951.36
ENSG00000163354	31.9431	20.2419	10.2266	35.0537	26.7537	36.4234	20.7479	20.0497	34.6913	96.6967	105.282	72.6727	76.0915	68.4382	82.93	77.2001	48.1274	84.3882	27.8855	18.4078	32.3469	9.8624	8.89529	11.6408	29.2037	48.1303	51.8916
ENSG00000232093	63.0455	53.135	69.7269	56.0859	42.806	63.4037	39.8998	32.3023	38.4621	71.5927	60.1613	41.2709	59.7026	74.1413	82.93	51.4668	63.7967	76.427	28.9183	28.6343	40.9093	25.2039	20.7557	28.5729	27.9869	37.4347	39.2351
[truncated: 22,090 more rows]
