# Supplementary material for: Fusion-positive rhabdomyosarcoma oncofusions share a common interactome
Source: Nat Commun. 2026 May 28;17:6933. doi: 10.1038/s41467-026-73749-y (PMC13389464; doi:10.1038/s41467-026-73749-y)
Supplement: Supplementary file 6 — Supplementary Dataset 4 [file 41467_2026_73749_MOESM6_ESM.xlsx]

## Sheet: Column Descriptions
gene_set	From mSigDB
description	From mSigDB
pval	from empirical permutation test
padj	Benjamini-Hochberg FDR
ES	enrichment score
NES	normalized enrichment score

## Sheet: Sheet1
		P3F1				P3F4				P3N1				P3N2				P3M				P3I				P7F1				+Ctrl
gene_set	description	pval	padj	ES	NES	pval	padj	ES	NES	pval	padj	ES	NES	pval	padj	ES	NES	pval	padj	ES	NES	pval	padj	ES	NES	pval	padj	ES	NES	pval	padj	ES	NES
EBAUER_TARGETS_OF_PAX3_FOXO1_FUSION_UP	Genes up-regulated in Rh4 cells (alveolar rhabdomyosarcoma, ARMS) after knockdown of the PAX3-FOXO1 [GeneiD=5077;2308] fusion protein by RNAi for 72 hr.	6.34622e-40	1.66493e-36	-0.811177	-2.85899	1.08895e-31	5.7137e-28	-0.773724	-2.76872	8.14638e-36	4.2744e-32	-0.785323	-2.84301	4.6492e-30	2.43944e-26	-0.763515	-2.66047	1.56528e-37	8.213e-34	-0.787696	-2.95321	4.52833e-32	1.18801e-28	-0.743307	-2.90658	6.59811e-33	3.46203e-29	-0.747271	-2.9747	2.32962e-27	6.11177e-24	-0.746	-2.66222
EBAUER_MYOGENIC_TARGETS_OF_PAX3_FOXO1_FUSION	Muscle development genes up-regulated in Rh4 cells (alveolar rhabdomyosarcoma, ARMS) but not in the RD cells (embryonal rhabdomyosarcoma, ERMS) after knockdown of PAX3-FOXO1 [GeneID=5077;2308] fusion by RNAi for 72 hr.	3.02697e-23	1.58825e-20	-0.920651	-2.69362	1.25657e-21	2.19774e-18	-0.905965	-2.68181	5.46935e-23	9.56589e-20	-0.912864	-2.73767	5.04286e-18	4.40999e-15	-0.885676	-2.58193	5.40557e-23	9.45433e-20	-0.907485	-2.78764	9.66651e-20	4.61093e-17	-0.879203	-2.79231	5.66346e-25	9.9054e-22	-0.908286	-2.93431	5.56863e-16	3.65232e-13	-0.863637	-2.57261
KUNINGER_IGF1_VS_PDGFB_TARGETS_UP	Genes up-regulated in C2AS12 cells (myoblast) by IGF1 [GeneID=3479] vs PDGFB [GeneID=5155].	1.19415e-16	2.98366e-14	-0.790817	-2.55477	8.14864e-16	6.10799e-13	-0.776686	-2.53684	2.59488e-21	3.40383e-18	-0.819155	-2.71382	4.56752e-20	5.99145e-17	-0.81824	-2.60903	1.66334e-20	1.74551e-17	-0.810038	-2.77421	3.70566e-18	1.49566e-15	-0.768119	-2.709	2.28633e-12	4.99849e-10	-0.698434	-2.50282	4.84713e-11	1.49605e-08	-0.711212	-2.33158
RICKMAN_HEAD_AND_NECK_CANCER_F	Cluster f: genes identifying an intrinsic group in head and neck squamous cell carcinoma (HNSCC).	3.14024e-13	3.36263e-11	-0.837444	-2.46235	3.79044e-10	6.0268e-08	-0.790461	-2.34501	5.12136e-16	2.44289e-13	-0.857962	-2.5874	8.05306e-14	4.22544e-11	-0.840367	-2.45617	6.28476e-15	3.77734e-12	-0.846912	-2.61444	3.04362e-12	4.69702e-10	-0.797977	-2.56308	7.28949e-05	0.00142186	-0.616592	-2.00024	5.76157e-09	1.04245e-06	-0.768731	-2.29948
WP_STRIATED_MUSCLE_CONTRACTION_PATHWAY	Striated muscle contraction pathway	1.01487e-14	1.52143e-12	-0.899191	-2.46674	2.84485e-12	8.29274e-10	-0.869352	-2.4157	1.16502e-16	6.79207e-14	-0.903626	-2.53203	3.46618e-18	3.6374e-15	-0.918713	-2.5052	2.63344e-16	2.30294e-13	-0.902225	-2.62145	1.00833e-11	1.35659e-09	-0.844841	-2.52542	1.17487e-11	1.86804e-09	-0.836142	-2.55393	3.7637e-09	7.31413e-07	-0.817951	-2.28103
REACTOME_STRIATED_MUSCLE_CONTRACTION	Striated Muscle Contraction	1.11969e-12	1.09422e-10	-0.881802	-2.4154	1.76379e-11	4.38292e-09	-0.863964	-2.39085	4.4337e-14	1.66169e-11	-0.886491	-2.48079	3.66403e-16	2.74645e-13	-0.906157	-2.46316	1.98186e-13	7.42772e-11	-0.876961	-2.53469	1.02906e-09	7.82536e-08	-0.816378	-2.43298	2.40542e-10	3.30799e-08	-0.811789	-2.46455	1.08553e-08	1.72599e-06	-0.809359	-2.25183
KIM_GLIS2_TARGETS_UP	Partial list of genes up-regulated in the kidney of GLIS2 [GeneID=84662] knockout mice compared to the wild type.	1.762e-09	8.64041e-08	-0.740249	-2.22786	1.68035e-08	1.60207e-06	-0.726227	-2.21328	5.20092e-09	6.65591e-07	-0.720642	-2.21976	6.18912e-09	1.34462e-06	-0.732987	-2.18841	2.69684e-09	3.36913e-07	-0.718609	-2.30028	2.80056e-05	0.000574006	-0.593494	-1.97329	1.7012e-08	1.37326e-06	-0.686446	-2.31581	6.21766e-08	7.58699e-06	-0.710319	-2.18314
CROONQUIST_STROMAL_STIMULATION_UP	Genes up-regulated in ANBL-6 cell line (multiple myeloma, MM) co-cultured with bone marrow stromal cells compared to those grown in the presence of IL6 [GeneID=3569].	1.82624e-06	4.31634e-05	-0.722673	-2.11504	6.25793e-05	0.00152016	-0.658677	-1.95054	4.96347e-06	0.000202383	-0.708164	-2.11912	1.76222e-05	0.000705831	-0.687333	-1.99551	1.27525e-06	6.13436e-05	-0.702604	-2.15101	0.00289916	0.0240073	-0.550763	-1.74809	0.000136981	0.00239052	-0.596035	-1.92086	4.60922e-07	4.39719e-05	-0.731916	-2.16987
PICCALUGA_ANGIOIMMUNOBLASTIC_LYMPHOMA_UP	Up-regulated genes in angioimmunoblastic lymphoma (AILT) compared to normal T lymphocytes.	6.1216e-20	2.29429e-17	-0.710914	-2.49832	4.73346e-12	1.24182e-09	-0.617254	-2.19914	2.47794e-10	4.19412e-08	-0.582485	-2.10828	2.60263e-09	6.50286e-07	-0.584118	-2.03048	5.21409e-14	2.27986e-11	-0.619388	-2.31945	3.31147e-11	3.94892e-09	-0.576034	-2.25006	2.21528e-16	1.45294e-13	-0.623292	-2.46849	1.1701e-10	3.23132e-08	-0.594365	-2.1189
KINSEY_TARGETS_OF_EWSR1_FLII_FUSION_DN	Genes down-regulated in TC71 and EWS502 cells (Ewing's sarcoma) by EWSR1-FLI1 [GeneID=2130;2314] as inferred from RNAi knockdown of this fusion protein.	3.33059e-24	2.49652e-21	-0.64636	-2.4292	1.31936e-18	1.73067e-15	-0.600588	-2.28648	2.19523e-17	1.64548e-14	-0.580046	-2.23551	1.67906e-13	8.00911e-11	-0.558295	-2.04817	1.58782e-20	1.74551e-17	-0.593826	-2.37767	7.59894e-24	6.64527e-21	-0.601033	-2.49376	6.35028e-21	8.32997e-18	-0.569485	-2.40132	3.94612e-14	2.0745e-11	-0.553301	-2.10252
REACTOME_MUSCLE_CONTRACTION	Muscle contraction	5.5592e-15	9.11535e-13	-0.652597	-2.30007	2.28267e-13	9.21319e-11	-0.634375	-2.27007	2.61075e-13	7.25153e-11	-0.623378	-2.25674	1.04515e-14	6.85485e-12	-0.64783	-2.25737	6.47914e-15	3.77734e-12	-0.634347	-2.37828	9.19191e-15	2.29666e-12	-0.611144	-2.38978	2.47637e-13	9.28108e-11	-0.585516	-2.3308	3.94826e-10	9.41661e-08	-0.584545	-2.08604
REACTOME_ECM_PROTEOGLYCANS	ECM proteoglycans	3.33093e-06	7.28224e-05	-0.663782	-2.03897	2.42776e-05	0.000703782	-0.624898	-1.94173	3.94544e-07	2.65407e-05	-0.674183	-2.12281	3.25817e-06	0.000176244	-0.657816	-1.99675	1.48653e-06	6.75684e-05	-0.639347	-2.07779	4.30657e-05	0.000824692	-0.584628	-1.9743	1.34428e-05	0.000391858	-0.596475	-2.03806	6.22081e-07	5.82868e-05	-0.660489	-2.06357
DELASERNA_MYOD_TARGETS_UP	Genes up-regulated in NIH 3T3 cells (fibroblasts) 24 h after inducing MyoD [GeneID=4654] differentiation program.	9.46138e-11	6.12887e-09	-0.711435	-2.31357	4.54706e-08	3.56096e-06	-0.659025	-2.16897	8.93495e-11	1.80314e-08	-0.697932	-2.32371	6.93695e-10	2.14107e-07	-0.697263	-2.23483	1.1002e-12	3.60796e-10	-0.712266	-2.44969	4.12721e-10	3.43737e-08	-0.658424	-2.34687	2.00682e-07	1.18312e-05	-0.600418	-2.17188	1.45145e-06	0.000118996	-0.627176	-2.06107
FLORIO_NEOCORTEX_BASAL_RADIAL_GLIA_UP	Genes up-regulated in basal radial glia (bRG) relative to apical radial glia (aRG), and up-regulated in both aRG and bRG relative to neurons.	5.59869e-08	1.90755e-06	-0.516494	-1.88629	3.9469e-09	5.05106e-07	-0.533997	-1.97618	1.57212e-06	8.59264e-05	-0.479541	-1.79817	2.37216e-06	0.000136777	-0.489001	-1.76226	8.33333e-08	6.625e-06	-0.492062	-1.91996	8.0999e-05	0.00143098	-0.404308	-1.63809	4.4118e-05	0.000971979	-0.395746	-1.63225	7.38203e-11	2.15186e-08	-0.553896	-2.04288
REACTOME_MEIOTIC_RECOMBINATION	Meiotic recombination	0.0271322	0.104525	-0.48065	-1.43634	0.00659332	0.0511568	-0.532022	-1.60773	1.11701e-05	0.000398323	-0.651569	-1.99264	6.49179e-07	5.67707e-05	-0.697021	-2.06469	2.33057e-05	0.000636901	-0.626605	-1.98285	0.114447	0.307476	-0.388459	-1.27529	0.000539175	0.0067843	-0.551379	-1.83662	2.34137e-06	0.000173031	-0.670595	-2.03728
PLASARI_TGFB1_TARGETS_1HR_UP	Genes up-regulated in MEF cells (embryonic fibroblast) upon stimulation with TGFB1 [GeneID=7040] for 1 h.	5.3699e-06	0.000110494	-0.777905	-2.07258	3.94029e-07	2.19943e-05	-0.796496	-2.14835	4.98391e-06	0.000202383	-0.759564	-2.07531	3.55218e-05	0.00124255	-0.745402	-1.97787	4.06978e-07	2.48304e-05	-0.784197	-2.19888	1.08585e-05	0.000264965	-0.713867	-2.06693	6.12371e-09	5.63704e-07	-0.812872	-2.38793	2.41713e-05	0.00133502	-0.741776	-2.01401
WINZEN_DEGRADED_VIA_KHSRP	Transcripts (mRNA molecules) rapidly degraded upon interaction with KHSRP [GeneID=8570].	2.68174e-08	9.97951e-07	-0.669121	-2.16163	3.88126e-08	3.0856e-06	-0.657332	-2.147	0.00548777	0.0526405	-0.475364	-1.57486	0.016229	0.137659	-0.46604	-1.48601	1.58491e-05	0.000462001	-0.571104	-1.95591	1.92256e-05	0.000422078	-0.546697	-1.92809	1.55126e-07	9.68984e-06	-0.604207	-2.16516	2.16997e-06	0.000162654	-0.614294	-2.01385
REACTOME_RUNX1_REGULATES_GENES_INVOLVED_IN_MEGAKARYOCYTE_DIFFERENTIATION_AND_PLATELET_FUNCTION	RUNX1 regulates genes involved in megakaryocyte differentiation and platelet function	0.00152295	0.0124858	-0.551755	-1.69917	0.000147649	0.00312385	-0.589925	-1.84111	2.80331e-06	0.000134493	-0.650956	-2.05316	2.75489e-08	4.66287e-06	-0.702391	-2.14074	1.28603e-06	6.13436e-05	-0.64887	-2.12817	0.000537914	0.0065033	-0.530255	-1.8036	9.5778e-06	0.000307997	-0.592656	-2.03794	3.63811e-06	0.000254522	-0.638193	-2.01211
DAVICIONI_TARGETS_OF_PAX_FOXO1_FUSIONS_DN	Genes down-regulated in RD cells (embryonal rhabdomyosarcoma, ERMS) by expression of PAX3- or PAX7-FOXO1 [GeneID=5077;5081;2308] fusions off retroviral vectors.	5.88373e-07	1.5436e-05	-0.690504	-2.0899	1.7669e-08	1.62648e-06	-0.723849	-2.21747	2.95517e-11	6.53145e-09	-0.761724	-2.36171	1.69845e-10	5.94118e-08	-0.759271	-2.27389	1.03132e-10	2.08128e-08	-0.752616	-2.42567	3.79161e-08	1.74514e-06	-0.688653	-2.30349	1.17737e-07	7.63512e-06	-0.658917	-2.23173	5.34551e-06	0.000355037	-0.651339	-2.00774
KONDO_EZH2_TARGETS	Genes up-regulated in PC3 cells (prostate cancer) after EZH2 [GeneID=2146] knockdown by RNAi.	2.09143e-09	1.00676e-07	-0.580637	-2.0599	7.13512e-07	3.59981e-05	-0.52424	-1.88505	0.000312622	0.00614355	-0.445345	-1.6202	0.000967939	0.0184248	-0.442396	-1.54661	2.02693e-06	8.71746e-05	-0.495269	-1.86276	8.14476e-05	0.00143408	-0.437434	-1.71962	6.94021e-05	0.00136387	-0.421387	-1.6887	1.25867e-08	1.88693e-06	-0.558343	-2.0038
SENESE_HDAC1_AND_HDAC2_TARGETS_DN	Genes down-regulated in U2OS cells (osteosarcoma) upon knockdown of both HDAC1 and HDAC2 [GeneID=3065;3066] by RNAi.	3.89149e-12	3.34732e-10	-0.592587	-2.14583	4.71235e-09	5.61947e-07	-0.540433	-1.98267	2.62587e-13	7.25153e-11	-0.59157	-2.19663	5.61598e-12	2.2667e-09	-0.589962	-2.09823	2.83152e-14	1.35064e-11	-0.590575	-2.27396	9.9215e-09	5.59765e-07	-0.50579	-2.03034	1.11342e-10	1.66918e-08	-0.523238	-2.12914	2.03314e-09	4.10303e-07	-0.546303	-1.99581
NAGASHIMA_EGF_SIGNALING_UP	Genes up-regulated in MCF7 cells (breast cancer) after stimulation with EGF [GeneID=1950].	0.000103077	0.00139753	-0.636239	-1.87711	0.00018697	0.0037444	-0.620733	-1.85559	0.000328192	0.00640158	-0.600076	-1.81596	0.00868796	0.0908552	-0.540014	-1.5799	1.49913e-05	0.000441907	-0.649693	-2.01891	6.61281e-05	0.00120839	-0.606692	-1.95336	1.17707e-05	0.000356999	-0.628967	-2.06039	3.54441e-05	0.00187854	-0.66415	-1.99378
YAUCH_HEDGEHOG_SIGNALING_PARACRINE_DN	Genes down-regulated in mouse stroma of pancreatic adenocarcinoma zenografts after treatment with HhAntag, a hedgehog (Hh) pathway inhibitor.	2.16415e-11	1.57713e-09	-0.596483	-2.12109	7.88634e-10	1.14943e-07	-0.577891	-2.07838	1.33303e-09	1.9429e-07	-0.557256	-2.03329	8.99622e-10	2.6224e-07	-0.58248	-2.03754	1.30597e-11	3.11474e-09	-0.574201	-2.16568	0.000142531	0.00225405	-0.42197	-1.66542	3.54384e-05	0.000830113	-0.428466	-1.71775	1.98675e-08	2.81743e-06	-0.553613	-1.99367
HUMMERICH_BENIGN_SKIN_TUMOR_DN	Genes down-regulated in benign skin tumors (papilloma) induced by treatment with DMBA and TPA [PubChem=6001;4792] chemicals in the two stage skin carcinogenesis model.	4.34988e-06	9.16619e-05	-0.871171	-2.05625	5.66499e-08	4.30786e-06	-0.901054	-2.15335	4.36173e-08	4.23815e-06	-0.894385	-2.16222	4.0575e-08	6.26168e-06	-0.909012	-2.13249	1.12329e-07	8.54189e-06	-0.89335	-2.21547	1.3473e-08	7.21356e-07	-0.895564	-2.2747	2.90241e-05	0.000695386	-0.807701	-2.07637	3.98199e-05	0.0020285	-0.830917	-1.98994
WANG_SMARCE1_TARGETS_UP	Genes up-regulated in BT549 cells (breast cancer) by expression of SMARCE1 [GeneID=6605] off a retroviral vector.	2.93173e-15	5.30441e-13	-0.599577	-2.21546	4.19401e-09	5.11767e-07	-0.519304	-1.94344	1.36881e-05	0.00046942	-0.446576	-1.69304	0.000243679	0.00605965	-0.430967	-1.55901	1.41809e-06	6.5847e-05	-0.455391	-1.79735	3.73436e-07	1.39959e-05	-0.443345	-1.82235	2.36427e-08	1.74723e-06	-0.457884	-1.91148	5.02928e-10	1.09953e-07	-0.528917	-1.98071
REACTOME_ASSEMBLY_OF_THE_ORC_COMPLEX_AT_THE_ORIGIN_OF_REPLICATION	Assembly of the ORC complex at the origin of replication	0.0304723	0.113719	-0.525495	-1.49742	0.0011479	0.0150644	-0.609076	-1.76025	3.78433e-06	0.000167424	-0.713726	-2.09187	2.01935e-07	2.15122e-05	-0.763775	-2.1698	2.10997e-06	8.87202e-05	-0.716602	-2.1521	0.0461515	0.176242	-0.466183	-1.45181	0.000113185	0.00204787	-0.626724	-1.96945	5.51882e-05	0.00260876	-0.682144	-1.97853
WESTON_VEGFA_TARGETS_12HR	Genes up-regulated in MMEC cells (myometrial endothelium) at 12 h after VEGFA [GeneID=7422] stimulation.	0.000389697	0.00419004	-0.753768	-1.90656	0.000334817	0.00583649	-0.742555	-1.89848	0.00054208	0.00908719	-0.720703	-1.87184	0.00114222	0.0211266	-0.712305	-1.80105	3.22537e-05	0.000809737	-0.77183	-2.06719	0.00401043	0.0311283	-0.63971	-1.76117	0.000143939	0.0024521	-0.728009	-2.04124	3.84748e-05	0.00197919	-0.776564	-1.97569
WESTON_VEGFA_TARGETS_6HR	Genes up-regulated in MMEC cells (myometrial endothelium) at 6 h after VEGFA [GeneID=7422] stimulation.	2.68687e-05	0.000443333	-0.720029	-1.99409	0.000341417	0.00589281	-0.673305	-1.89428	0.0210918	0.135094	-0.534481	-1.51893	0.00220128	0.0340711	-0.634756	-1.76601	0.000126292	0.00239489	-0.667363	-1.95762	0.0184827	0.0920976	-0.514774	-1.55711	0.000298624	0.00426944	-0.630185	-1.94127	7.21191e-05	0.00331938	-0.697683	-1.97517
SENESE_HDAC2_TARGETS_DN	Genes down-regulated in U2OS cells (osteosarcoma) upon knockdown of HDAC2 [GeneID=3066] by RNAi.	4.02452e-08	1.41723e-06	-0.619338	-2.08454	1.20124e-05	0.000393932	-0.558602	-1.89912	4.50107e-08	4.29402e-06	-0.601994	-2.0784	1.77864e-08	3.21812e-06	-0.626913	-2.07867	7.90088e-09	8.82041e-07	-0.615872	-2.20386	1.22943e-05	0.000291892	-0.510155	-1.89134	1.37626e-05	0.000398963	-0.509472	-1.92567	1.53046e-06	0.000119856	-0.57795	-1.97499
KEGG_HYPERTROPHIC_CARDIOMYOPATHY_HCM	Hypertrophic cardiomyopathy (HCM)	1.91418e-06	4.50391e-05	-0.64931	-2.02367	6.91827e-07	3.52429e-05	-0.658906	-2.07814	2.94353e-07	2.11571e-05	-0.648912	-2.07887	3.55015e-06	0.000188158	-0.64136	-1.97818	6.39595e-06	0.000220787	-0.611293	-2.02861	2.73877e-06	7.76775e-05	-0.6004	-2.05621	0.000735241	0.00849737	-0.508392	-1.76668	5.10595e-06	0.000343474	-0.615401	-1.97454
REACTOME_CONDENSATION_OF_PROPHASE_CHROMOSOMES	Condensation of Prophase Chromosomes	0.127483	0.305158	-0.445011	-1.29376	0.00956684	0.066136	-0.537132	-1.5776	1.10139e-05	0.000398323	-0.675021	-2.00666	9.15944e-07	6.76895e-05	-0.7304	-2.1119	5.19274e-05	0.00115942	-0.648398	-1.9738	0.0953307	0.276049	-0.417302	-1.31274	0.000945906	0.0103184	-0.576689	-1.84396	4.17829e-05	0.00210803	-0.669922	-1.97163
RODWELL_AGING_KIDNEY_NO_BLOOD_UP	Genes whose expression increases with age in normal kidney, excluding those with higher expression in blood.	1.83421e-11	1.3555e-09	-0.601902	-2.1447	1.30868e-09	1.85586e-07	-0.572028	-2.06348	1.18129e-10	2.21365e-08	-0.575833	-2.10888	3.29368e-10	1.08012e-07	-0.583717	-2.04791	1.01389e-12	3.54658e-10	-0.591343	-2.23531	7.34046e-11	7.86028e-09	-0.547423	-2.16323	2.8306e-12	5.71238e-10	-0.563885	-2.26602	2.05689e-08	2.84013e-06	-0.545017	-1.96348
MIYAGAWA_TARGETS_OF_EWSR1_ETS_FUSIONS_DN	Genes commonly down-regulated in UET-13 cells (mesenchymal progenitor) by expression of EWSR1 [GeneID=2130] fusions with ETS transcription factors FLI1 and ERG [GeneID=2313 ,2078].	5.27841e-10	2.8261e-08	-0.579147	-2.07129	6.77915e-09	7.41046e-07	-0.549444	-1.9933	1.51217e-07	1.22067e-05	-0.514013	-1.88557	5.1107e-06	0.0002629	-0.50292	-1.77742	3.01786e-08	2.77802e-06	-0.515041	-1.96252	0.000142288	0.00225405	-0.422722	-1.67562	2.12713e-07	1.22826e-05	-0.48011	-1.94579	8.45362e-09	1.38613e-06	-0.542223	-1.96119
REACTOME_SIRT1_NEGATIVELY_REGULATES_RRNA_EXPRESSION	SIRT1 negatively regulates rRNA expression	0.0304723	0.113719	-0.529309	-1.50571	0.00213798	0.0236287	-0.612967	-1.76287	8.90765e-07	5.45825e-05	-0.729743	-2.12936	1.30204e-07	1.45358e-05	-0.773161	-2.18549	1.43367e-06	6.59864e-05	-0.715739	-2.13192	0.0368721	0.147798	-0.475421	-1.47225	0.000223707	0.00338269	-0.626869	-1.96276	9.14708e-05	0.00392727	-0.678087	-1.96008
REACTOME_NGF_STIMULATED_TRANSCRIPTION	NGF-stimulated transcription	0.000502812	0.00504446	-0.672965	-1.84614	2.06178e-05	0.000607761	-0.725652	-2.0164	0.00280833	0.0324566	-0.602083	-1.68708	0.0111289	0.106394	-0.581061	-1.58447	0.000348337	0.0053599	-0.664178	-1.9298	0.0448401	0.172237	-0.477269	-1.42667	0.00327541	0.0271074	-0.579167	-1.76902	7.01018e-05	0.00325508	-0.702639	-1.95946
REACTOME_REGULATION_OF_INSULIN_LIKE_GROWTH_FACTOR_IGF_TRANSPORT_AND_UPTAKE_BY_INSULIN_LIKE_GROWTH_FACTOR_BINDING_PROTEINS_IGFBPS	Regulation of Insulin-like Growth Factor (IGF) transport and uptake by Insulin-like Growth Factor Binding Proteins (IGFBPs)	1.25929e-05	0.000226285	-0.600597	-1.95312	6.35604e-06	0.000243432	-0.602103	-1.98163	9.9794e-05	0.00238009	-0.547917	-1.82425	5.81336e-05	0.00188288	-0.578391	-1.85383	4.66529e-07	2.68997e-05	-0.60859	-2.09311	0.00539946	0.0387035	-0.443467	-1.58069	0.000433882	0.00569144	-0.490696	-1.77498	1.62181e-05	0.000934366	-0.595843	-1.9581
LIAO_HAVE_SOX4_BINDING_SITES	Genes up-regulated in the samples with intrahepatic metastatic hepatocellular carcinoma (HCC) vs primary HCC that also have putative binding sites for SOX4 [GeneID=6659].	0.00239206	0.0174124	-0.613329	-1.74471	0.00035047	0.00602924	-0.656248	-1.88734	0.0309242	0.175083	-0.515799	-1.50508	0.046225	0.27494	-0.496472	-1.40338	0.00179815	0.0187572	-0.597056	-1.7784	0.0157857	0.0821775	-0.505612	-1.56574	0.00280069	0.0242192	-0.569138	-1.782	9.94682e-05	0.00407742	-0.676181	-1.95457
REACTOME_ACTIVATED_PKN1_STIMULATES_TRANSCRIPTION_OF_AR_ANDROGEN_RECEPTOR_REGULATED_GENES_KLK2_AND_KLK3	Activated PKN1 stimulates transcription of AR (androgen receptor) regulated genes KLK2 and KLK3	0.0101743	0.0519303	-0.580106	-1.60658	0.00283609	0.0288258	-0.618962	-1.74139	5.90397e-07	3.77782e-05	-0.753552	-2.14151	1.96505e-06	0.000121301	-0.758791	-2.11109	6.65561e-07	3.52747e-05	-0.745753	-2.18756	0.00745816	0.0489775	-0.556849	-1.68438	1.30383e-05	0.000386322	-0.682598	-2.10273	0.000116569	0.00445392	-0.689757	-1.95273
GAUSSMANN_MLL_AF4_FUSION_TARGETS_E_UP	Up-regulated genes from the set E (Fig. 5a): specific signature shared by cells expressing either MLL-AF4 [GeneID=4297;4299] or AF4-MLL fusion proteins alone, and those expressing both fusion proteins.	3.29014e-08	1.19884e-06	-0.685806	-2.17659	2.41361e-06	0.000102131	-0.636425	-2.04331	2.86454e-06	0.000134493	-0.616375	-2.00974	9.69165e-06	0.000434633	-0.61743	-1.93891	9.35991e-07	4.63316e-05	-0.623671	-2.09656	2.88449e-08	1.3759e-06	-0.651426	-2.25848	0.000164781	0.00271036	-0.519905	-1.82161	1.00913e-05	0.00062293	-0.599512	-1.9463
HUMMERICH_MALIGNANT_SKIN_TUMOR_DN	Genes down-regulated in malignant skin tumors (squamous cell carcinoma, SCC) formed by treatment with DMBA and TPA [PubChem=6001;4792] in the two stage skin carcinogenesis model.	1.8168e-06	4.31347e-05	-0.873155	-2.04505	5.29655e-08	4.08691e-06	-0.908587	-2.14898	1.78696e-07	1.42063e-05	-0.898493	-2.14679	2.94388e-08	4.68078e-06	-0.915133	-2.13013	2.08572e-08	1.95425e-06	-0.913529	-2.24629	1.51828e-07	6.22376e-06	-0.885407	-2.22452	2.43387e-05	0.000601119	-0.821261	-2.09312	0.000117141	0.00445392	-0.820762	-1.9456
DAVICIONI_PAX_FOXO1_SIGNATURE_IN_ARMS_DN	'PAX-FKHR signature': genes down-regulated by PAX3- or PAX7-FOXO1 [GeneID=5081;5077;2308] fusion in primary alveolar rhabdomyosarcoma(ARMS) tumors.	1.8818e-05	0.000323731	-0.822077	-1.98943	7.63737e-07	3.81651e-05	-0.855672	-2.08489	2.14064e-05	0.000684875	-0.819984	-2.01529	1.36469e-05	0.000582155	-0.830265	-1.99379	3.36854e-08	3.04737e-06	-0.886854	-2.23534	0.000299793	0.00412864	-0.760208	-1.9701	5.23916e-06	0.000190172	-0.821856	-2.15762	7.75458e-05	0.00352288	-0.788457	-1.94383
BROWNE_HCMV_INFECTION_20HR_DN	Genes down-regulated in primary fibroblast cell culture after infection with HCMV (AD169 strain) at 20 h time point that were not down-regulated at the previous time point, 18 h.	2.05173e-08	7.85799e-07	-0.653712	-2.14473	2.17793e-05	0.000638414	-0.585174	-1.94414	0.003439	0.0372165	-0.47924	-1.61129	0.0018937	0.0301393	-0.513038	-1.6535	8.46697e-06	0.000281178	-0.569646	-1.98921	0.000139774	0.00223596	-0.507028	-1.82969	6.84999e-07	3.2091e-05	-0.57604	-2.11827	6.52036e-06	0.000422374	-0.586654	-1.93991
KEGG_DILATED_CARDIOMYOPATHY	Dilated cardiomyopathy	2.32193e-05	0.000387999	-0.608487	-1.93119	2.6067e-06	0.000109419	-0.634559	-2.03732	5.27538e-07	3.50379e-05	-0.637787	-2.07956	5.56983e-07	4.95337e-05	-0.650785	-2.04366	2.92123e-06	0.000117906	-0.609263	-2.04812	2.99303e-05	0.000606349	-0.566104	-1.96267	0.00046469	0.00605019	-0.501341	-1.75657	1.17059e-05	0.00070993	-0.596898	-1.93781
REACTOME_DEGRADATION_OF_THE_EXTRACELLULAR_MATRIX	Degradation of the extracellular matrix	2.0132e-08	7.76712e-07	-0.624695	-2.10703	1.4607e-07	9.46207e-06	-0.599315	-2.04328	1.03026e-07	8.8619e-06	-0.59341	-2.053	1.82004e-06	0.00011646	-0.580562	-1.93046	1.89627e-07	1.2949e-05	-0.581728	-2.08546	1.30535e-08	7.06099e-07	-0.583341	-2.17038	3.29511e-07	1.71205e-05	-0.55049	-2.08215	3.21527e-06	0.000231103	-0.565703	-1.93293
WP_LUNG_FIBROSIS	Lung fibrosis	0.00207421	0.015654	-0.637221	-1.76848	0.000591011	0.00917466	-0.644718	-1.81074	0.0793651	0.326099	-0.482617	-1.36802	0.0418006	0.264983	-0.517283	-1.42906	0.000620051	0.00849454	-0.635077	-1.85097	0.0168346	0.0861767	-0.515737	-1.55085	0.0805085	0.237705	-0.444188	-1.35786	0.000105863	0.00420804	-0.686011	-1.9321
REACTOME_ERCC6_CSB_AND_EHMT2_G9A_POSITIVELY_REGULATE_RRNA_EXPRESSION	ERCC6 (CSB) and EHMT2 (G9a) positively regulate rRNA expression	0.0124473	0.0596991	-0.533649	-1.56909	0.00124949	0.0161133	-0.589879	-1.74996	8.56349e-06	0.000323256	-0.689052	-2.07801	4.63637e-08	6.95058e-06	-0.746106	-2.18067	4.32624e-07	2.55054e-05	-0.707485	-2.18403	0.0164483	0.0847784	-0.487047	-1.56438	0.000234652	0.00351777	-0.592175	-1.92103	0.000136485	0.00493888	-0.64574	-1.93158
REACTOME_INTEGRIN_CELL_SURFACE_INTERACTIONS	Integrin cell surface interactions	0.00010592	0.00142869	-0.586099	-1.82666	0.00148087	0.0179449	-0.540723	-1.7054	3.49413e-05	0.000996398	-0.589183	-1.88752	1.64047e-05	0.00066725	-0.6186	-1.90798	1.06598e-05	0.000338982	-0.606007	-2.01106	0.000125831	0.00206117	-0.53635	-1.83686	0.00402071	0.0315258	-0.468623	-1.62848	1.6383e-05	0.000934366	-0.60011	-1.92548
DUTERTRE_ESTRADIOL_RESPONSE_6HR_DN	Genes down-regulated in MCF7 cells (breast cancer) at 6 h of estradiol [PubChem=5757] treatment.	3.45779e-08	1.25124e-06	-0.684932	-2.17381	5.9293e-08	4.44444e-06	-0.676085	-2.17064	0.000502415	0.00853131	-0.537322	-1.75198	0.00529457	0.0638634	-0.506285	-1.58989	0.000154256	0.00277185	-0.550975	-1.85218	2.36351e-05	0.000498046	-0.570416	-1.97762	2.40713e-05	0.000601119	-0.552902	-1.93722	1.611e-05	0.000934366	-0.592906	-1.92485
FOROUTAN_INTEGRATED_TGFB_EMT_UP	Genes up-regulated in the epithelial-mesenchymal transition (EMT) upon transforming growth factor beta (TGFb) stimulation derived from multiple datasets by integrating them.	2.18393e-12	2.01037e-10	-0.69345	-2.32674	1.02781e-08	1.05743e-06	-0.633817	-2.15376	3.65676e-07	2.55827e-05	-0.59299	-2.04003	1.09068e-06	7.94832e-05	-0.586254	-1.94574	8.99689e-08	6.94216e-06	-0.587496	-2.09815	1.63633e-07	6.55407e-06	-0.571761	-2.11788	8.14505e-10	8.90356e-08	-0.607865	-2.28248	3.63162e-06	0.000254522	-0.566298	-1.92321
TURASHVILI_BREAST_DUCTAL_CARCINOMA_VS_DUCTAL_NORMAL_DN	Genes down-regulated in ductal carcinoma vs normal ductal breast cells.	1.30064e-06	3.189e-05	-0.541294	-1.8978	0.000117375	0.00259494	-0.481734	-1.71466	7.874e-05	0.0019306	-0.481524	-1.73113	5.97602e-05	0.00191196	-0.507911	-1.75052	1.08856e-05	0.000344078	-0.486048	-1.81961	4.75298e-07	1.70814e-05	-0.500741	-1.944	0.000122689	0.00219709	-0.420281	-1.6474	7.97342e-07	7.2132e-05	-0.539794	-1.919
SASAI_RESISTANCE_TO_NEOPLASTIC_TRANSFROMATION	Genes down-regulated in MEF and REF cells (mouse and rat fibroblasts) but not in TIG3/T cells (human lung fibroblasts expressing TERT [GeneID=7015]) by co-expression of the SV40 early region and the activated HRAS (H-RasV12) [GeneID=3265].	1.76151e-05	0.000305037	-0.691881	-2.01147	1.92588e-05	0.000574152	-0.677622	-1.99023	0.00155092	0.0210225	-0.585872	-1.74164	0.00175559	0.0287703	-0.610691	-1.76577	0.000526976	0.00737345	-0.605242	-1.84242	0.00011973	0.00196936	-0.614921	-1.93441	0.000222272	0.0033707	-0.604073	-1.93152	0.000103642	0.00415121	-0.651935	-1.9187
SCHUETZ_BREAST_CANCER_DUCTAL_INVASIVE_UP	Genes up-regulated in invasive ductal carcinoma (IDC) relative to ductal carcinoma in situ (DCIS, non-invasive).	1.22335e-17	3.37837e-15	-0.609357	-2.26082	6.36883e-10	9.54778e-08	-0.522186	-1.96526	3.25287e-08	3.48322e-06	-0.484177	-1.84752	6.65779e-08	9.193e-06	-0.498183	-1.82334	3.41259e-11	7.46077e-09	-0.516486	-2.04545	9.2181e-09	5.25732e-07	-0.461357	-1.89945	3.63617e-14	1.58991e-11	-0.528119	-2.22219	1.5194e-09	3.18892e-07	-0.51008	-1.91756
CHEMELLO_SOLEUS_VS_EDL_MYOFIBERS_UP	Genes up-regulated in type 1 (soleus) vs type 2B (EDL) myofibers.	1.00136e-06	2.50196e-05	-0.867168	-2.0828	3.8783e-05	0.00103297	-0.811862	-1.97343	1.93683e-07	1.5168e-05	-0.867255	-2.12055	2.44591e-05	0.000916693	-0.831183	-1.9876	5.44167e-07	2.97421e-05	-0.863757	-2.16584	2.06486e-05	0.00044403	-0.809848	-2.08481	0.00134824	0.0134491	-0.712163	-1.85117	0.000222298	0.00722293	-0.784516	-1.90993
LEIN_ASTROCYTE_MARKERS	Genes enriched in astrocytes in the adult mouse brain identified through correlation-based searches seeded with the astrocyte cell-type specific gene expression patterns.	0.000175456	0.00220102	-0.704487	-1.92115	0.000105741	0.00240184	-0.70445	-1.94522	1.42295e-06	8.20463e-05	-0.761885	-2.11946	6.77422e-06	0.000329114	-0.762506	-2.06523	1.18158e-05	0.000364691	-0.734773	-2.09887	3.48739e-05	0.000693118	-0.702816	-2.07835	0.000341886	0.00472073	-0.654075	-1.95157	0.000140896	0.00504473	-0.694366	-1.90817
REACTOME_DNA_METHYLATION	DNA methylation	0.0490658	0.162297	-0.520423	-1.44433	0.00245154	0.0260917	-0.608564	-1.7092	1.76737e-06	9.36705e-05	-0.741324	-2.10135	1.25731e-07	1.43415e-05	-0.78309	-2.16339	1.09848e-05	0.000345132	-0.711227	-2.07292	0.018884	0.0932445	-0.511529	-1.53819	6.24913e-05	0.0012709	-0.666536	-2.03757	0.000178452	0.0060409	-0.676757	-1.90604
REACTOME_SMOOTH_MUSCLE_CONTRACTION	Smooth Muscle Contraction	7.42699e-06	0.000146492	-0.747339	-2.0741	0.000551346	0.008735	-0.645583	-1.81317	4.36304e-05	0.0011801	-0.695191	-1.97058	7.90343e-05	0.00241101	-0.7022	-1.93992	3.42772e-05	0.000836522	-0.694991	-2.02559	5.10352e-07	1.80933e-05	-0.735049	-2.21033	6.72524e-05	0.00134684	-0.664496	-2.03134	0.000184502	0.00616612	-0.675438	-1.90232
MCCLUNG_DELTA_FOSB_TARGETS_2WK	Genes up-regulated in the nucleus accumbens (a major reward center in brain) 2 weeks after induction of deltaFosB, a FOSB [GeneID=2354] splice variant.	0.00224231	0.0166413	-0.609874	-1.75957	0.000126402	0.00276347	-0.656425	-1.91153	0.0567214	0.263453	-0.488341	-1.43992	0.00709189	0.0783392	-0.589233	-1.68766	0.00418573	0.0355381	-0.546985	-1.65825	0.00356815	0.0282811	-0.551712	-1.72294	0.00543955	0.0394763	-0.535597	-1.69872	0.00042311	0.0114436	-0.649308	-1.90171
ONDER_CDH1_TARGETS_2_UP	Genes up-regulated in HMLE cells (immortalized nontransformed mammary epithelium) after E-cadhedrin (CDH1) [GeneID=999] knockdown by RNAi.	4.41418e-13	4.54141e-11	-0.598095	-2.17485	2.32224e-10	3.93058e-08	-0.546548	-2.01434	7.7309e-07	4.88723e-05	-0.484262	-1.81029	2.25298e-06	0.000132825	-0.494716	-1.7762	8.31633e-09	9.09079e-07	-0.511774	-1.9922	5.91366e-08	2.56438e-06	-0.486136	-1.97201	2.37201e-10	3.30799e-08	-0.504438	-2.07857	7.20796e-08	8.39134e-06	-0.515035	-1.9007
AFFAR_YY1_TARGETS_UP	Genes up-regulated in MEF cells (embryonic fibroblast) expressing ~25% of YY1 [GeneID=7528].	3.02321e-10	1.80259e-08	-0.605367	-2.12245	2.16104e-07	1.30333e-05	-0.548741	-1.95316	1.63312e-05	0.000535561	-0.498917	-1.79365	3.0112e-05	0.0010964	-0.515897	-1.77804	8.66027e-08	6.78216e-06	-0.536536	-2.00862	2.52932e-07	9.75834e-06	-0.506194	-1.96517	3.74075e-06	0.000147258	-0.466791	-1.82971	1.11895e-06	9.78524e-05	-0.534111	-1.8988
PID_INTEGRIN3_PATHWAY	Beta3 integrin cell surface interactions	0.00307109	0.0210641	-0.616172	-1.70646	0.00344591	0.0329658	-0.611624	-1.72074	0.0166377	0.113521	-0.539082	-1.53201	0.0108945	0.105284	-0.584036	-1.6249	0.000990911	0.0122625	-0.622347	-1.82557	0.031298	0.132757	-0.492572	-1.48996	0.00110982	0.0117404	-0.599049	-1.84536	0.000340227	0.009702	-0.670538	-1.89833
REACTOME_EXTRACELLULAR_MATRIX_ORGANIZATION	Extracellular matrix organization	6.00675e-12	5.00277e-10	-0.572464	-2.10599	4.91528e-09	5.73122e-07	-0.52392	-1.95347	2.85894e-07	2.08346e-05	-0.488202	-1.84469	1.05104e-07	1.31306e-05	-0.50617	-1.83239	1.53799e-09	2.12364e-07	-0.507318	-1.99002	8.97444e-09	5.1746e-07	-0.486637	-1.98667	5.54822e-13	1.86665e-10	-0.531401	-2.20802	1.96746e-08	2.81743e-06	-0.509379	-1.89621
SEMENZA_HIF1_TARGETS	Genes that are transcriptionally regulated by HIF1A [GeneID=3091].	0.00339924	0.0227208	-0.659836	-1.78226	0.00137919	0.0170273	-0.660311	-1.80207	0.0393701	0.209721	-0.536137	-1.48013	0.00479527	0.0601933	-0.621161	-1.66908	0.00341168	0.0304959	-0.619164	-1.76132	0.0119474	0.0674792	-0.568811	-1.66725	0.00205394	0.0191421	-0.621651	-1.84559	0.000193604	0.00634901	-0.69352	-1.89376
BASSO_HAIRY_CELL_LEUKEMIA_UP	Genes up-regulated in hairy cell leukemia (HCL) compared with normal and other neoplastic B cell populations.	0.000316985	0.0035615	-0.586047	-1.80477	0.000942441	0.0131053	-0.553533	-1.72753	6.51456e-05	0.00164336	-0.592559	-1.86897	0.0001299	0.0035685	-0.597391	-1.82072	6.77198e-05	0.0014213	-0.58938	-1.93305	0.0162311	0.083906	-0.450591	-1.53263	0.000122371	0.00219709	-0.553274	-1.90252	5.45415e-05	0.00260163	-0.599776	-1.89099
ANASTASSIOU_MULTICANCER_INVASIVENESS_SIGNATURE	Invasiveness signature resulting from cancer cell/microenvironment interaction.	6.81668e-06	0.000137039	-0.677949	-2.00867	0.000199051	0.00391169	-0.611067	-1.83463	0.000129077	0.0029319	-0.623146	-1.89527	1.6943e-05	0.000683847	-0.657902	-1.94121	3.5508e-05	0.000854635	-0.635122	-1.98857	0.00874488	0.0546243	-0.48099	-1.56046	0.000330584	0.00461323	-0.567946	-1.8717	0.000143917	0.005068	-0.627395	-1.88903
DORN_ADENOVIRUS_INFECTION_12HR_UP	Genes up-regulated in HeLa cells (cervical carcinoma) 12 h after infection with adenovirus Ad12.	0.00178693	0.014036	-0.723139	-1.82909	0.000294719	0.00524201	-0.744683	-1.90392	0.000381585	0.00704992	-0.730299	-1.89676	0.00156597	0.0263354	-0.706163	-1.78552	0.000111225	0.0021535	-0.752233	-2.0147	0.000639983	0.0074695	-0.691355	-1.90335	0.000311726	0.00440869	-0.70906	-1.98812	0.00025713	0.00784397	-0.742017	-1.8878
REACTOME_FORMATION_OF_THE_BETA_CATENIN_TCF_TRANSACTIVATING_COMPLEX	Formation of the beta-catenin:TCF transactivating complex	0.0180265	0.0782988	-0.482512	-1.47267	0.000540373	0.00866796	-0.56143	-1.73303	1.79202e-05	0.000580414	-0.631262	-1.97892	1.66717e-06	0.00011073	-0.676492	-2.04673	8.94265e-06	0.000293263	-0.626745	-2.0311	0.00881113	0.0549306	-0.469314	-1.57577	6.63432e-05	0.00133373	-0.569591	-1.93725	8.18516e-05	0.00367073	-0.604874	-1.88457
IIZUKA_LIVER_CANCER_PROGRESSION_L1_G1_UP	Genes up-regulated during transition from L1 (non-tumor, infected with HCV) to G1 (well differentiated tumor, infected with HCV) in the development of hepatocellular carcinoma.	0.000452079	0.00463144	-0.810982	-1.8454	0.0109426	0.0724035	-0.723256	-1.66186	0.00229507	0.0276833	-0.769183	-1.78162	0.0050876	0.0620805	-0.758897	-1.71656	0.00315935	0.0288297	-0.740395	-1.74941	0.0153335	0.0804273	-0.667384	-1.61922	0.000240225	0.00358086	-0.798196	-1.95099	0.000515834	0.0130124	-0.816696	-1.88328
VECCHI_GASTRIC_CANCER_EARLY_DN	Down-regulated genes distinguishing between early gastric cancer (EGC) and normal tissue samples.	2.8772e-09	1.34792e-07	-0.533109	-1.96464	1.08404e-07	7.19995e-06	-0.49551	-1.85094	2.51981e-06	0.000125919	-0.465038	-1.76107	7.5328e-05	0.00232498	-0.450135	-1.62848	1.44514e-07	1.03872e-05	-0.471622	-1.85786	0.00197166	0.0182379	-0.361093	-1.48237	0.00320567	0.0266008	-0.340835	-1.42135	4.55659e-08	5.83133e-06	-0.501265	-1.87529
PID_INTEGRIN1_PATHWAY	Beta1 integrin cell surface interactions	3.99466e-06	8.5551e-05	-0.673879	-2.02257	7.16037e-06	0.000266457	-0.654983	-1.99227	2.53909e-05	0.000779099	-0.628595	-1.93203	6.44798e-06	0.000321461	-0.664334	-1.97824	4.48131e-06	0.000166361	-0.659217	-2.10523	1.8798e-05	0.000414424	-0.613064	-2.02506	1.60142e-06	6.72211e-05	-0.639006	-2.14238	0.000109373	0.00428268	-0.611488	-1.87444
MCCLUNG_CREB1_TARGETS_UP	Genes up-regulated in the nucleus accumbens (a major reward center in the brain) 8 weeks after induction of CREB1 [GeneID=1385] expression in a transgenic Tet-Off system.	0.000234969	0.00274584	-0.543746	-1.78145	1.81358e-05	0.000559757	-0.580109	-1.9244	0.0115382	0.0885099	-0.440825	-1.48147	0.00280977	0.0403915	-0.487644	-1.57471	0.0168741	0.0981578	-0.430374	-1.49936	0.0435057	0.168188	-0.391081	-1.40829	0.00175755	0.0168282	-0.458978	-1.68027	3.76656e-05	0.00196577	-0.566819	-1.87173
DELASERNA_TARGETS_OF_MYOD_AND_SMARCA4	Genes up-regulated in NIH 3T3 cells (fibroblasts) 24 h after inducing MYOD [GeneID=4654] which were down-regulated by dominant negative form of SMARCA4 [GeneID=6597].	8.93486e-06	0.000170477	-0.902892	-1.95458	5.96493e-05	0.00146252	-0.878784	-1.91716	2.87082e-06	0.000134493	-0.910658	-2.00126	2.44062e-06	0.000139195	-0.930749	-2.00136	3.40248e-06	0.000132243	-0.91372	-2.04699	3.34359e-06	9.33183e-05	-0.903695	-2.07906	6.465e-05	0.00130972	-0.866675	-1.99907	0.00027413	0.00826645	-0.863795	-1.87031
WP_TGFBETA_RECEPTOR_SIGNALING_IN_SKELETAL_DYSPLASIAS	TGF-beta receptor signaling in skeletal dysplasias	2.52102e-08	9.51641e-07	-0.733758	-2.18139	3.68889e-05	0.00098753	-0.643047	-1.94066	0.00120672	0.0171126	-0.572114	-1.74285	0.00351246	0.0479127	-0.569099	-1.67775	0.000108655	0.00212729	-0.599542	-1.89113	1.85765e-07	7.32865e-06	-0.681471	-2.22818	1.36688e-09	1.4344e-07	-0.723328	-2.40328	0.000102563	0.00414635	-0.620354	-1.86878
REACTOME_NUCLEAR_EVENTS_KINASE_AND_TRANSCRIPTION_FACTOR_ACTIVATION	Nuclear Events (kinase and transcription factor activation)	0.000100353	0.00137122	-0.630264	-1.88654	2.84623e-05	0.000798617	-0.650315	-1.96976	0.00200157	0.0255522	-0.541999	-1.66107	0.0169905	0.141957	-0.515417	-1.52579	4.79412e-05	0.00108895	-0.624453	-1.97834	0.0179247	0.090001	-0.463449	-1.5229	0.00733641	0.0487146	-0.489738	-1.63221	0.000111733	0.00434271	-0.612269	-1.8661
WP_CHOLESTEROL_BIOSYNTHESIS_PATHWAY	Cholesterol biosynthesis pathway	0.176786	0.380162	-0.558165	-1.27011	0.000289686	0.00518377	-0.827088	-1.90044	0.000110289	0.00257195	-0.836753	-1.93813	0.000883954	0.0171148	-0.800735	-1.8112	3.77528e-05	0.000896329	-0.83999	-1.98473	0.122605	0.318155	-0.56121	-1.36162	0.0164388	0.085655	-0.670619	-1.63916	0.000746037	0.0173206	-0.808768	-1.865
PID_INTEGRIN5_PATHWAY	Beta5 beta6 beta7 and beta8 integrin cell surface interactions	0.00216299	0.0161587	-0.754552	-1.78099	0.0037558	0.0344522	-0.729269	-1.74282	0.00116432	0.0166918	-0.740058	-1.78912	0.0134035	0.121675	-0.704784	-1.65339	0.00249527	0.0240233	-0.735034	-1.82285	0.00121832	0.0126085	-0.725338	-1.84233	0.00343641	0.0280417	-0.694493	-1.78534	0.000761682	0.0176059	-0.778492	-1.86439
PASINI_SUZ12_TARGETS_DN	Genes down-regulated in ES (embryonic stem cells) with defficient SUZ12 [GeneID=23512].	3.86877e-12	3.34732e-10	-0.54336	-2.03136	6.54821e-13	2.1474e-10	-0.5472	-2.0769	1.78056e-09	2.45858e-07	-0.497983	-1.90936	2.06057e-07	2.15122e-05	-0.484403	-1.77551	2.163e-10	3.96871e-08	-0.499562	-1.99459	5.24507e-08	2.33228e-06	-0.446031	-1.8492	2.067e-12	4.71546e-10	-0.497187	-2.09575	1.14244e-08	1.76306e-06	-0.491377	-1.86345
AMIT_SERUM_RESPONSE_240_MCF10A	Genes whose expression peaked at 240 min after stimulation of MCF10A cells with serum.	3.22332e-07	8.94855e-06	-0.73097	-2.16355	0.000143228	0.00304258	-0.630261	-1.88593	0.00771522	0.0668016	-0.530027	-1.60264	0.0199249	0.157807	-0.515576	-1.5093	6.21396e-05	0.00132003	-0.634306	-1.96499	2.38002e-05	0.000499519	-0.63221	-2.03349	4.7877e-05	0.00103379	-0.617154	-2.00761	0.000233337	0.00735072	-0.622167	-1.86259
MCMURRAY_TP53_HRAS_COOPERATION_RESPONSE_UP	Up-regulated 'cooperation response genes': responded synergystically to the combination of mutant TP53 and HRAS [GeneID=7157;3265] in YAMC cells (colon).	0.137993	0.322948	-0.546637	-1.32287	0.0120725	0.0775611	-0.651706	-1.58792	0.0325889	0.18133	-0.632453	-1.55439	0.0546075	0.304491	-0.60841	-1.46103	0.0779727	0.266703	-0.562393	-1.41753	0.142857	0.344948	-0.507232	-1.3145	0.111801	0.288725	-0.522815	-1.37254	0.000387937	0.0106016	-0.755418	-1.86238
REACTOME_PRC2_METHYLATES_HISTONES_AND_DNA	PRC2 methylates histones and DNA	0.130795	0.310956	-0.444594	-1.29254	0.00857931	0.0614129	-0.540783	-1.58832	1.11292e-05	0.000398323	-0.674796	-2.00599	1.57981e-06	0.000106273	-0.721183	-2.08525	0.000115842	0.00222283	-0.636496	-1.93757	0.0622568	0.211705	-0.432499	-1.36055	0.00165024	0.0159757	-0.567951	-1.81602	0.000255919	0.00784397	-0.631493	-1.85854
MEBARKI_HCC_PROGENITOR_WNT_UP_CTNNB1_DEPENDENT_BLOCKED_BY_FZD8CRD	Transcriptome of human HepaRG hepatocellular carcinoma liver progenitors in responses to a WNT3A-enriched microenvironment and dissection of pathways dependent on _-catenin and/or blocked by the SFRP-like Wnt inhibitor FZD8_CRD.	3.50009e-05	0.00056682	-0.714261	-2.01661	0.000117704	0.00259494	-0.673193	-1.92318	1.01308e-05	0.000371722	-0.717128	-2.07048	1.03255e-05	0.000459137	-0.723322	-2.03018	3.40455e-05	0.000834751	-0.675787	-2.01755	0.000770403	0.0086559	-0.60302	-1.85483	0.00971248	0.0598138	-0.530921	-1.65428	0.000520963	0.0130789	-0.648375	-1.8581
DUNNE_TARGETS_OF_AML1_MTG8_FUSION_DN	Genes down-regulated in Kasumi-1 cells (acute myeloid leukaemia (AML) with the t(8;21) translocation) after knockdown of the AML1 MTG8 fusion [GeneID=861;862] by RNAi.	0.000102745	0.00139665	-0.802603	-1.92772	0.000704522	0.0104563	-0.751962	-1.82783	0.00452213	0.0458062	-0.695736	-1.70117	0.00155092	0.0262506	-0.75125	-1.79646	6.03482e-05	0.00129244	-0.801822	-2.01054	0.0127625	0.0708623	-0.648278	-1.66887	2.44022e-05	0.000601119	-0.794492	-2.06517	0.000608483	0.0149192	-0.763212	-1.85806
REACTOME_RECOGNITION_AND_ASSOCIATION_OF_DNA_GLYCOSYLASE_WITH_SITE_CONTAINING_AN_AFFECTED_PURINE	Recognition and association of DNA glycosylase with site containing an affected purine	0.054007	0.173212	-0.528731	-1.44413	0.0185068	0.103414	-0.566584	-1.56646	2.57917e-05	0.000779778	-0.713826	-1.98877	8.28343e-06	0.000388064	-0.745242	-2.01914	6.85021e-05	0.00143199	-0.699769	-2.00506	0.0628684	0.213081	-0.481192	-1.41905	0.000644034	0.00777617	-0.633638	-1.89893	0.000435789	0.011717	-0.669967	-1.85655
REACTOME_SENESCENCE_ASSOCIATED_SECRETORY_PHENOTYPE_SASP	Senescence-Associated Secretory Phenotype (SASP)	0.00351716	0.0232718	-0.501337	-1.61249	0.00316157	0.0309491	-0.498973	-1.62154	3.57595e-06	0.00016175	-0.615372	-2.02917	6.5028e-06	0.000321461	-0.61059	-1.94695	5.10217e-07	2.81801e-05	-0.625474	-2.13483	0.0389237	0.154371	-0.388951	-1.36566	0.000152833	0.00256203	-0.511935	-1.82712	0.000118613	0.00447743	-0.567372	-1.85543
FOROUTAN_TGFB_EMT_UP	Genes up-regulated in the epithelial-mesenchymal transition (EMT) upon transforming growth factor beta (TGFb) stimulation derived from multiple datasets by combining results from an integrative approach and a product of ranks meta-analysis approach.	7.73789e-15	1.23032e-12	-0.650457	-2.30235	2.10762e-09	2.83556e-07	-0.573265	-2.05904	3.78299e-08	3.89202e-06	-0.531646	-1.93411	2.84768e-07	2.70183e-05	-0.533285	-1.86308	6.36819e-08	5.38934e-06	-0.52392	-1.97644	3.93428e-10	3.40895e-08	-0.538633	-2.11888	2.38599e-12	5.00771e-10	-0.573768	-2.30466	3.16635e-07	3.19497e-05	-0.515879	-1.85507
BLANCO_MELO_MERS_COV_INFECTION_MCR5_CELLS_UP	Genes up-regulated in MERS-CoV infection (MRC5 cells, MOI: 3, 24hpi)	9.459e-06	0.00017853	-0.459266	-1.69701	1.69292e-06	7.59209e-05	-0.475298	-1.77875	2.9921e-05	0.000872198	-0.43803	-1.66064	2.96579e-05	0.00109588	-0.453719	-1.64131	8.73648e-06	0.000288304	-0.440333	-1.73792	0.000138891	0.00223081	-0.385488	-1.58453	5.3261e-05	0.00112686	-0.39665	-1.65585	7.35662e-08	8.39134e-06	-0.494948	-1.8535
REACTOME_INHIBITION_OF_DNA_RECOMBINATION_AT_TELOMERE	Inhibition of DNA recombination at telomere	0.0629139	0.191772	-0.476019	-1.3839	0.0145142	0.0880418	-0.516326	-1.51649	3.1273e-06	0.000145212	-0.695499	-2.06754	8.76968e-07	6.76684e-05	-0.731189	-2.11418	4.10474e-06	0.000154946	-0.688082	-2.0946	0.0972763	0.279064	-0.414172	-1.3029	0.000907494	0.0100034	-0.577889	-1.8478	0.000291628	0.00859647	-0.629037	-1.85131
WANG_NFKB_TARGETS	Representative genes up-regulated in C2C12 cells (myoblast) lacking NFkB activity due to expression of a super repressor form of NFKBIA [GeneID=4792].	3.03816e-06	6.72626e-05	-0.830091	-2.07235	0.000163172	0.00335751	-0.765688	-1.93349	2.06882e-07	1.59634e-05	-0.838495	-2.15049	6.26828e-05	0.0019813	-0.782366	-1.95697	1.778e-05	0.000504278	-0.782723	-2.05896	1.35399e-05	0.000312803	-0.768692	-2.08433	0.000378256	0.00512845	-0.718064	-1.98365	0.000689426	0.0164428	-0.73342	-1.84823
WP_BURN_WOUND_HEALING	Burn wound healing	2.31446e-06	5.3263e-05	-0.645131	-2.03304	1.46469e-06	6.62521e-05	-0.640542	-2.03712	1.07432e-05	0.000391456	-0.615128	-1.99168	2.18811e-06	0.000130466	-0.641978	-2.00086	3.93236e-08	3.49713e-06	-0.662434	-2.21514	1.44762e-05	0.000327399	-0.583001	-2.00906	3.41432e-07	1.75637e-05	-0.615289	-2.14307	0.000270454	0.00820272	-0.570328	-1.8475
REACTOME_CHOLESTEROL_BIOSYNTHESIS	Cholesterol biosynthesis	0.314947	0.533538	-0.440734	-1.11478	0.000254622	0.0047376	-0.747001	-1.90985	0.00133162	0.0185825	-0.696905	-1.81003	0.000824523	0.016276	-0.72158	-1.8245	2.57021e-05	0.000674294	-0.775953	-2.07823	0.457627	0.672265	-0.357918	-0.985375	0.0229142	0.106969	-0.568062	-1.59277	0.000550968	0.0137011	-0.724653	-1.84362
REACTOME_MET_ACTIVATES_PTK2_SIGNALING	MET activates PTK2 signaling	5.07554e-05	0.000778695	-0.751537	-1.96286	0.000554996	0.008735	-0.703361	-1.85471	0.002962	0.0336398	-0.646095	-1.73046	0.00426372	0.0551029	-0.65173	-1.69086	0.00226385	0.0224121	-0.658866	-1.81783	0.00731335	0.0482408	-0.599027	-1.70095	0.00100485	0.0108711	-0.635685	-1.82503	0.000621264	0.0151617	-0.703172	-1.84134
HOELZEL_NF1_TARGETS_DN	Genes down-regulated in SH-SY5Y cells (neuroblastoma) after knockdown of NF1 [GeneID=4763] by RNAi.	4.05531e-06	8.64969e-05	-0.595103	-1.95864	0.000244719	0.00458237	-0.53776	-1.79197	0.00763299	0.0661988	-0.454962	-1.53574	0.00662718	0.0745429	-0.486222	-1.58361	0.0491309	0.202984	-0.394381	-1.37437	0.000936821	0.0100882	-0.471387	-1.7026	5.58443e-05	0.00115816	-0.505075	-1.86375	9.2063e-05	0.00392727	-0.550979	-1.8342
AMIT_EGF_RESPONSE_60_MCF10A	Genes whose expression peaked at 60 min after stimulation of MCF10A cells with EGF [GeneID=1950].	1.13588e-06	2.8113e-05	-0.78317	-2.13909	0.000141638	0.00303336	-0.704551	-1.94791	0.0409555	0.214679	-0.522515	-1.45576	0.0960912	0.401028	-0.49967	-1.35379	0.0092166	0.0647383	-0.579506	-1.66047	0.00731243	0.0482408	-0.576069	-1.69885	5.96449e-05	0.00122249	-0.685321	-2.05382	0.000704586	0.0167283	-0.661412	-1.83284
DORSEY_GAB2_TARGETS	Genes up-regulated by expression of GAB2 [GeneID=9846] in K562 cells (chronic myeloid leukemia (CML) cell line with p210 BCR-ABL [GeneID=613;25]).	0.000236494	0.00275752	-0.749393	-1.91897	0.0012582	0.0161133	-0.702786	-1.81412	5.88531e-05	0.00150635	-0.755457	-1.97558	0.00080146	0.0159896	-0.710031	-1.81128	5.27068e-05	0.00117183	-0.750345	-2.02375	0.000306518	0.00419922	-0.709004	-1.95792	0.00024988	0.00370373	-0.716489	-2.01284	0.000910006	0.0199783	-0.71042	-1.83172
DEMAGALHAES_AGING_DN	Genes consistently underexpressed with age, based on meta-analysis of microarray data.	0.00883932	0.0462873	-0.726395	-1.65292	0.00609645	0.0486141	-0.748749	-1.72044	0.00206392	0.0259698	-0.772344	-1.78894	0.00202819	0.031862	-0.781479	-1.76764	0.000773355	0.0101445	-0.780362	-1.84384	0.00976798	0.0590468	-0.690497	-1.6753	0.0248843	0.113242	-0.65232	-1.59443	0.00129381	0.0251726	-0.793365	-1.82948
NABA_CORE_MATRISOME	Ensemble of genes encoding core extracellular matrix including ECM glycoproteins, collagens and proteoglycans	2.04938e-10	1.26507e-08	-0.572837	-2.05303	8.2789e-08	5.79192e-06	-0.526949	-1.91651	2.08121e-08	2.32343e-06	-0.529256	-1.95277	2.1735e-07	2.19314e-05	-0.524252	-1.8532	2.26175e-10	3.96871e-08	-0.546581	-2.08759	5.59593e-08	2.44682e-06	-0.49115	-1.94911	6.24722e-10	7.28426e-08	-0.520825	-2.10811	1.18446e-06	0.000101048	-0.503218	-1.82849
VECCHI_GASTRIC_CANCER_ADVANCED_VS_EARLY_UP	Up-regulated genes distinguishing between two subtypes of gastric cancer: advanced (AGC) and early (EGC).	6.27549e-08	2.11074e-06	-0.592952	-2.05695	6.6224e-05	0.00157944	-0.510645	-1.79584	0.00733	0.0644229	-0.413765	-1.47327	0.00660405	0.0745193	-0.438548	-1.49546	9.98682e-05	0.00196996	-0.479245	-1.76548	0.00421875	0.032303	-0.402468	-1.5343	0.000127625	0.00226233	-0.450894	-1.73993	6.76817e-06	0.000433081	-0.520277	-1.82727
KEGG_ARRHYTHMOGENIC_RIGHT_VENTRICULAR_CARDIOMYOPATHY_ARVC	Arrhythmogenic right ventricular cardiomyopathy (ARVC)	7.48236e-06	0.000146492	-0.652019	-2.00284	1.16276e-05	0.00038614	-0.635628	-1.97507	0.000394889	0.00714477	-0.566153	-1.78265	0.000465667	0.0104865	-0.583117	-1.77001	0.000526327	0.00737345	-0.548041	-1.78106	0.00301304	0.0247409	-0.503852	-1.70152	2.70184e-05	0.00065524	-0.585568	-2.00079	9.70506e-05	0.0040738	-0.584726	-1.82686
WP_ARRHYTHMOGENIC_RIGHT_VENTRICULAR_CARDIOMYOPATHY	Arrhythmogenic right ventricular cardiomyopathy	7.48236e-06	0.000146492	-0.652019	-2.00284	1.16276e-05	0.00038614	-0.635628	-1.97507	0.000394889	0.00714477	-0.566153	-1.78265	0.000465667	0.0104865	-0.583117	-1.77001	0.000526327	0.00737345	-0.548041	-1.78106	0.00301304	0.0247409	-0.503852	-1.70152	2.70184e-05	0.00065524	-0.585568	-2.00079	9.70506e-05	0.0040738	-0.584726	-1.82686
CHARAFE_BREAST_CANCER_LUMINAL_VS_MESENCHYMAL_DN	Genes down-regulated in luminal-like breast cancer cell lines compared to the mesenchymal-like ones.	1.91344e-15	3.71845e-13	-0.52378	-2.03302	1.63576e-09	2.25864e-07	-0.462285	-1.82098	0.00123089	0.0174083	-0.352767	-1.40646	0.00466299	0.0589559	-0.362126	-1.37254	1.36503e-06	6.39493e-05	-0.400768	-1.66085	1.02621e-08	5.66793e-07	-0.407063	-1.75558	1.2397e-16	9.29241e-14	-0.485971	-2.13045	4.88086e-10	1.09953e-07	-0.466522	-1.82479
REACTOME_AMYLOID_FIBER_FORMATION	Amyloid fiber formation	0.000668363	0.00634159	-0.573703	-1.77162	0.000210904	0.00406987	-0.575656	-1.80037	8.5506e-06	0.000323256	-0.61784	-1.95721	1.87917e-06	0.00011743	-0.659029	-2.02137	1.84978e-06	8.08815e-05	-0.636233	-2.07859	0.00274248	0.0229331	-0.495706	-1.67721	2.94553e-07	1.62686e-05	-0.611771	-2.10793	0.000190781	0.00629577	-0.574675	-1.82441
REACTOME_MET_PROMOTES_CELL_MOTILITY	MET promotes cell motility	0.000362245	0.00394336	-0.670805	-1.85776	0.00187472	0.0215244	-0.632756	-1.7802	0.00217828	0.0272779	-0.602897	-1.71336	0.0044829	0.0575105	-0.610698	-1.69907	0.00152513	0.0168471	-0.610227	-1.79002	0.0106441	0.0626819	-0.541477	-1.63789	0.000955509	0.0104016	-0.602781	-1.85685	0.00122625	0.0243716	-0.644363	-1.82422
REACTOME_MEIOSIS	Meiosis	0.230519	0.446488	-0.355092	-1.14211	0.0237182	0.122974	-0.436847	-1.41964	3.93863e-05	0.00108768	-0.580559	-1.91438	2.05213e-06	0.000125204	-0.625349	-1.99401	0.000613891	0.00843216	-0.520306	-1.77588	0.233202	0.46525	-0.321	-1.12707	0.00542687	0.0394763	-0.439311	-1.56792	0.000226955	0.00722293	-0.55772	-1.82387
DAUER_STAT3_TARGETS_DN	Top 50 genes down-regulated in A549 cells (lung cancer) expressing STAT3 [GeneID=6774] off an adenovirus vector.	0.00189917	0.0146976	-0.629365	-1.77692	3.34016e-05	0.00089876	-0.695776	-1.9877	0.0260019	0.154532	-0.516753	-1.49196	0.00188585	0.0301393	-0.615657	-1.72799	0.00291923	0.0270622	-0.579827	-1.73107	0.000404964	0.00520796	-0.618618	-1.90281	0.00228891	0.0209964	-0.581256	-1.81112	0.00091516	0.0200077	-0.636361	-1.82367
CROONQUIST_NRAS_VS_STROMAL_STIMULATION_DN	Genes down-regulated in ANBL-6 cell line (multiple myeloma, MM) expressing an activated form of NRAS [GeneID=4893] off a plasmid vector compared to those co-cultured with bone marrow stromal cells.	0.0561798	0.178327	-0.408307	-1.33046	0.0245806	0.125742	-0.429321	-1.41865	0.0478469	0.23729	-0.407062	-1.35918	0.0407569	0.261113	-0.428959	-1.37518	0.0340459	0.158088	-0.411089	-1.41393	0.227898	0.458648	-0.315211	-1.12693	0.0160695	0.0845704	-0.404841	-1.47075	8.75751e-05	0.00386475	-0.555723	-1.82324
WP_TGFBETA_RECEPTOR_SIGNALING	TGF-beta receptor signaling	1.9986e-07	5.73041e-06	-0.726312	-2.14501	5.91152e-05	0.00146252	-0.638782	-1.91365	0.00148041	0.0202812	-0.560031	-1.6977	0.00718345	0.0788527	-0.556588	-1.62732	0.000341673	0.00530402	-0.593197	-1.84481	1.4791e-06	4.6472e-05	-0.669425	-2.16072	5.49352e-09	5.14724e-07	-0.716954	-2.3396	0.000441568	0.011717	-0.608018	-1.82105
ONDER_CDH1_SIGNALING_VIA_CTNNB1	Genes changed in HMLE cells (mmortalized nontransformed mammary epithelium) after RNAi knockdown of both CDH1 and CTNNB1 [GeneID=999;1499], compared to the knockdown of CDH1 alone.	6.32956e-07	1.64412e-05	-0.662516	-2.06418	1.54909e-05	0.000489643	-0.618988	-1.95065	0.000329746	0.00640806	-0.541043	-1.72757	0.00414246	0.0542032	-0.503441	-1.55345	2.53437e-05	0.000674294	-0.583433	-1.92348	7.1987e-05	0.00130247	-0.542171	-1.8539	4.49881e-06	0.000169822	-0.588622	-2.046	0.000170352	0.00581774	-0.568988	-1.81714
DACOSTA_UV_RESPONSE_VIA_ERCC3_TTD_DN	Genes exclusively down-regulated in fibroblasts expressing the TTD mutant form of ERCC3 [GeneID=2071], after UVC irradiation.	3.20296e-05	0.000521923	-0.596619	-1.91256	1.02287e-05	0.00035543	-0.610586	-1.97523	0.00425727	0.0434589	-0.500466	-1.63892	0.035868	0.238832	-0.448779	-1.42419	0.00306551	0.0281202	-0.469179	-1.57951	0.000267933	0.00375894	-0.521969	-1.81808	0.000240115	0.00358086	-0.509768	-1.78668	0.000223944	0.00722293	-0.552453	-1.80576
DAIRKEE_CANCER_PRONE_RESPONSE_E2	'Cancer prone response profile' (CPRP): genes changed in response to estradiol [PubChem=5757] in epithelial cell cultures from patients at high risk of breast cancer.	5.50244e-06	0.000112779	-0.789192	-2.0659	0.000202496	0.0039498	-0.720685	-1.90902	8.07924e-06	0.000311704	-0.759965	-2.03768	7.97552e-06	0.000380432	-0.777441	-2.03219	3.85096e-05	0.000910179	-0.735823	-2.02332	0.000260691	0.00368673	-0.693395	-1.97659	6.93539e-05	0.00136387	-0.70788	-2.03799	0.00063911	0.0153826	-0.682437	-1.8049
CLASPER_LYMPHATIC_VESSELS_DURING_METASTASIS_DN	Selected genes down-regulated during invasion of lymphatic vessels during metastasis.	0.00014593	0.00188594	-0.719789	-1.91774	0.00153341	0.0185387	-0.654384	-1.76504	0.017937	0.119892	-0.583977	-1.59557	0.0100773	0.10177	-0.616409	-1.6356	0.000254834	0.00420477	-0.678474	-1.90243	0.0045121	0.0341138	-0.58899	-1.70536	0.000309483	0.0044007	-0.677953	-1.99159	0.00136458	0.0259419	-0.664511	-1.80423
FARMER_BREAST_CANCER_CLUSTER_1	Cluster 1: interferon, T and B lymphocyte genes clustered together across breast cancer samples.	0.00402416	0.0260355	-0.706967	-1.69802	0.0488656	0.206322	-0.6156	-1.49637	0.0944742	0.354833	-0.569774	-1.39317	0.0293177	0.207318	-0.646821	-1.54674	0.042017	0.184642	-0.613428	-1.53815	0.0319704	0.134414	-0.605256	-1.55812	0.103448	0.275669	-0.532472	-1.38409	0.00139402	0.0262165	-0.741004	-1.804
GENTLES_LEUKEMIC_STEM_CELL_UP	Genes up-regulated in LSC (leukemic stem) cells compared to LPC (leukemia progenitor) cells from AML (acute myeloid leukemia) tumor samples.	0.00128977	0.0108976	-0.745823	-1.8049	0.062724	0.242351	-0.597518	-1.45589	0.102004	0.367591	-0.561832	-1.38083	0.145051	0.484767	-0.544467	-1.30748	0.0395649	0.176228	-0.605447	-1.52605	0.0180057	0.090321	-0.63527	-1.64632	0.0040256	0.0315258	-0.679773	-1.78461	0.00113134	0.0233706	-0.731483	-1.80337
REACTOME_BASE_EXCISION_REPAIR_AP_SITE_FORMATION	Base-Excision Repair, AP Site Formation	0.100503	0.261966	-0.47093	-1.33964	0.0273587	0.135171	-0.524249	-1.50772	0.000136901	0.00308291	-0.658133	-1.9204	2.26124e-05	0.00086604	-0.713894	-2.01797	0.00035646	0.00545291	-0.636426	-1.89567	0.0494297	0.184465	-0.448344	-1.3884	0.00150878	0.0147698	-0.584242	-1.82929	0.00137847	0.0260284	-0.623131	-1.80122
MARCHINI_TRABECTEDIN_RESISTANCE_DN	Genes down-regulated in chondrosarcoma and ovarian carcinoma cell lines which developed resistance to trabectedin [PubChem=3199].	0.0006762	0.00639283	-0.626858	-1.80393	0.000743719	0.0109308	-0.610418	-1.77854	0.00338663	0.036934	-0.558703	-1.64681	0.00370919	0.0500312	-0.589387	-1.6937	0.000267615	0.00437737	-0.629377	-1.91021	0.00036726	0.00485394	-0.586133	-1.83355	0.00855865	0.0545653	-0.526241	-1.67236	0.001176	0.0240097	-0.609757	-1.79342
MOSERLE_IFNA_RESPONSE	Top 50 genes up-regulated in ovarian cancer progenitor cells (also known as side population, SP, cells) in response to interferon alpha (IFNA).	0.00131555	0.011062	-0.718285	-1.79322	0.00259737	0.0270537	-0.696755	-1.75942	0.371025	0.707144	-0.416585	-1.06842	0.061157	0.328109	-0.566552	-1.41715	0.0473485	0.1999	-0.56021	-1.47364	0.000564799	0.00671995	-0.69867	-1.89446	0.00405418	0.0316551	-0.657931	-1.81753	0.00161225	0.0281982	-0.711026	-1.7918
CERVERA_SDHB_TARGETS_2	Genes present but differentially expressed between Hep3B cells (hepatocellular carcinoma, HCC) with RNAi knockdown of SDHB [GeneID=6390] and control cells.	0.000592258	0.00577616	-0.537702	-1.76186	4.7728e-05	0.00125214	-0.561627	-1.85979	0.00790738	0.0679051	-0.448358	-1.50737	0.0298514	0.209823	-0.431591	-1.39625	1.14096e-05	0.000354236	-0.554659	-1.92948	0.0333122	0.137846	-0.38923	-1.40411	0.000173626	0.00280313	-0.498911	-1.83487	0.000108941	0.00428268	-0.539444	-1.79104
HORIUCHI_WTAP_TARGETS_UP	Genes up-regulated in primary endothelial cells (HUVEC) after knockdown of WTAP [GeneID=9589] by RNAi.	5.00152e-10	2.73364e-08	-0.532441	-1.96366	1.74094e-06	7.74128e-05	-0.463002	-1.73436	0.000509422	0.00861385	-0.403702	-1.53163	0.00370352	0.0500312	-0.391186	-1.42149	6.13661e-08	5.27849e-06	-0.473191	-1.86767	6.27111e-07	2.10927e-05	-0.437425	-1.8031	1.69943e-05	0.000459635	-0.401174	-1.68592	3.72137e-07	3.61593e-05	-0.477144	-1.78972
FOROUTAN_PRODRANK_TGFB_EMT_UP	Genes up-regulated in the epithelial-mesenchymal transition (EMT) upon transforming growth factor beta (TGFb) stimulation derived from multiple datasets using a product of ranks meta-analysis approach.	1.93816e-13	2.21076e-11	-0.641358	-2.25895	2.32378e-08	1.99883e-06	-0.55623	-1.98848	9.071e-07	5.47075e-05	-0.513708	-1.86215	2.84594e-06	0.000157186	-0.51876	-1.80639	7.68701e-07	3.94353e-05	-0.502547	-1.88986	1.00007e-09	7.7167e-08	-0.543758	-2.13116	1.05347e-12	2.63217e-10	-0.576822	-2.29148	3.11758e-06	0.000227194	-0.50106	-1.78935
BERENJENO_ROCK_SIGNALING_NOT_VIA_RHOA_DN	Genes down-regulated in NIH3T3 cells (fibroblasts) after treatment with Y27632 [PubChem=123862], an inhibitor of ROCK proteins; the changes did not depend on expression of constitutively active (Q63L) form of RHOA [GeneID=387].	2.18684e-05	0.000369262	-0.67727	-1.99138	0.00266538	0.0274221	-0.569537	-1.68961	3.04141e-05	0.000881674	-0.671847	-2.02613	0.000117375	0.003329	-0.649919	-1.89954	0.000138036	0.00255026	-0.62896	-1.94162	0.000763154	0.00861134	-0.580278	-1.86383	0.00219643	0.0202543	-0.534695	-1.73457	0.00131541	0.0253749	-0.59808	-1.78902
REACTOME_COLLAGEN_DEGRADATION	Collagen degradation	2.52157e-06	5.75247e-05	-0.694519	-2.04906	4.35274e-06	0.000170439	-0.680013	-2.0328	4.09742e-08	4.05645e-06	-0.726366	-2.19814	8.33423e-05	0.00249884	-0.642938	-1.88102	2.55732e-05	0.000674294	-0.640048	-1.98894	6.50843e-07	2.17514e-05	-0.666165	-2.14484	0.000255032	0.00375886	-0.575796	-1.88621	0.00119547	0.0243126	-0.59478	-1.78553
SCHMIDT_POR_TARGETS_IN_LIMB_BUD_UP	Genes up-regulated in E12.5 forelimb buds with POR [GeneID=5447] knockout.	0.117438	0.289838	-0.527509	-1.33427	0.00011671	0.00259483	-0.762641	-1.94984	0.000799062	0.0125155	-0.710615	-1.84564	0.000455398	0.010344	-0.738297	-1.86677	1.8396e-05	0.000518944	-0.781584	-2.09331	0.361582	0.592639	-0.394538	-1.08619	0.0181836	0.0920939	-0.576014	-1.61507	0.00121039	0.0243716	-0.701651	-1.7851
THUM_MIR21_TARGETS_HEART_DISEASE_UP	Genes up-regulated in a mouse model of heart disease whose expression reverted to normal by silencing of MIR21 [GeneID=406991] microRNA.	9.26327e-08	2.92798e-06	-0.902954	-2.11484	1.45053e-06	6.61819e-05	-0.878284	-2.07731	2.83941e-07	2.08346e-05	-0.892887	-2.1334	8.49382e-07	6.65536e-05	-0.887602	-2.06605	9.98795e-06	0.000325508	-0.856515	-2.1061	0.00231216	0.0203214	-0.713752	-1.79325	0.000211159	0.00324912	-0.783956	-1.99804	0.0023593	0.0370636	-0.752345	-1.78342
HOLLERN_SOLID_NODULAR_BREAST_TUMOR_DN	Genes that have low expression in mammary tumors of solid nodular histology.	0.119929	0.294464	-0.501871	-1.29711	0.0541958	0.220097	-0.560052	-1.46305	0.363796	0.7015	-0.404817	-1.07176	0.195041	0.560934	-0.470544	-1.21103	0.124535	0.350744	-0.471947	-1.2938	0.555556	0.74173	-0.335774	-0.942949	0.211694	0.424926	-0.418316	-1.19684	0.00102337	0.0213862	-0.685947	-1.7829
MEBARKI_HCC_PROGENITOR_WNT_UP_CTNNB1_DEPENDENT	Transcriptome of human HepaRG hepatocellular carcinoma liver progenitors in responses to a WNT3A-enriched microenvironment and dissection of pathways dependent on _-catenin and/or blocked by the SFRP-like Wnt inhibitor FZD8_CRD.	2.77668e-06	6.27984e-05	-0.642022	-2.01783	6.47908e-05	0.00155232	-0.584519	-1.85745	1.47273e-05	0.00050178	-0.607374	-1.96044	8.51449e-05	0.00252457	-0.590796	-1.83462	1.01014e-05	0.000327173	-0.597961	-2.00272	0.00011292	0.00187498	-0.538335	-1.85386	0.000573932	0.00711921	-0.506283	-1.77447	0.000927722	0.0201909	-0.552935	-1.78215
HUANG_DASATINIB_SENSITIVITY_UP	Genes whose expression positively correlated with sensitivity of breast cancer cell lines to dasatinib [PubChem=3062316].	8.40889e-08	2.67403e-06	-0.683338	-2.15345	0.000501468	0.00817143	-0.558503	-1.77621	0.0875796	0.343446	-0.405107	-1.31167	0.106569	0.418853	-0.412317	-1.28507	0.00566998	0.0446033	-0.465628	-1.55703	0.000404012	0.00520796	-0.531166	-1.83043	7.05318e-08	4.86948e-06	-0.632944	-2.20457	0.000832769	0.0187021	-0.549386	-1.77966
REACTOME_HDACS_DEACETYLATE_HISTONES	HDACs deacetylate histones	0.0300694	0.112535	-0.476295	-1.46306	0.00646488	0.0507803	-0.516828	-1.60593	1.76011e-06	9.36705e-05	-0.65203	-2.05305	6.66286e-09	1.34462e-06	-0.724142	-2.19808	3.90672e-07	2.4116e-05	-0.656413	-2.13326	0.0154134	0.0807125	-0.45435	-1.53435	0.000212173	0.00325518	-0.546922	-1.86874	0.000242321	0.00752343	-0.569472	-1.7792
TSENG_IRS1_TARGETS_DN	Down-regulated in brown preadipocytes with IRS1 [GeneID=3667] knockout vs wild type controls; the knockouts have severe defects in adipocyte differentiation.	2.2266e-06	5.16945e-05	-0.569675	-1.92523	0.000495186	0.00811951	-0.496074	-1.70002	7.84446e-05	0.0019306	-0.513717	-1.78532	2.14579e-05	0.000833997	-0.54901	-1.83793	7.34469e-06	0.000250244	-0.534878	-1.93197	7.25901e-06	0.000185986	-0.516296	-1.93001	0.000371426	0.005062	-0.455548	-1.73545	0.000132792	0.00487244	-0.519476	-1.77774
KYNG_NORMAL_AGING_DN	Genes distinctly down-regulated in primary fibroblast cultures from normal old donors compared to those from normal young donors.	0.0130928	0.0618341	-0.712712	-1.62178	0.00173562	0.0203731	-0.789757	-1.81467	0.00607296	0.056699	-0.737572	-1.7084	0.0157012	0.135056	-0.718313	-1.62477	0.000528681	0.00737763	-0.78885	-1.8639	0.00132603	0.0134839	-0.750785	-1.82157	0.0117807	0.0683777	-0.682511	-1.66822	0.0031859	0.0457984	-0.769857	-1.77527
MARTIN_VIRAL_GPCR_SIGNALING_UP	Up-regulated genes in the expression signature of direct and paracrine viral GPCR signaling in endothelial cells.	6.74738e-05	0.000975303	-0.627226	-1.90989	0.000245406	0.00458237	-0.579857	-1.78744	0.0857605	0.339612	-0.421964	-1.32003	0.0778443	0.36162	-0.442383	-1.33196	0.00973499	0.0672984	-0.491919	-1.59228	0.0351935	0.143037	-0.425353	-1.42751	0.000435351	0.00569647	-0.522208	-1.77953	0.000584094	0.0144563	-0.573665	-1.77489
KORKOLA_YOLK_SAC_TUMOR	Genes predicting the yolk sac tumor (YS) subtype of nonseminomatous male germ cell tumors (NSGCT).	6.05254e-05	0.000903693	-0.646746	-1.90811	0.00138343	0.0170395	-0.581511	-1.73834	0.0473856	0.236343	-0.461266	-1.39589	0.10241	0.411757	-0.448728	-1.31282	0.0163973	0.0962377	-0.476476	-1.48064	0.00477762	0.035407	-0.505394	-1.62721	9.32508e-05	0.00175372	-0.597891	-1.95859	0.0014593	0.026961	-0.591126	-1.77456
BERENJENO_TRANSFORMED_BY_RHOA_REVERSIBLY_DN	Genes down-regulated in NIH3T3 cells (fibroblasts) transformed by expression of contitutively active (Q63L) form of RHOA [GeneID=387] off plasmid vector; their expression reverted completely after treatment with Y27632 [PubChem=123862], an inhibitor of ROCK proteins.	0.000189535	0.00232358	-0.733195	-1.8788	0.00077497	0.0112018	-0.69779	-1.80798	0.0848057	0.33784	-0.519291	-1.36416	0.0456274	0.274547	-0.586237	-1.499	0.00475969	0.0389005	-0.640093	-1.73882	0.00060089	0.0070534	-0.670193	-1.86976	0.000431303	0.00569144	-0.694265	-1.96725	0.00187993	0.0315683	-0.684843	-1.77119
CAMPS_COLON_CANCER_COPY_NUMBER_DN	Genes from chromosomal copy number losses in a panel of 51 primary colon carcinoma samples.	0.126736	0.304205	-0.485363	-1.3236	0.139175	0.386786	-0.47183	-1.30288	0.00696218	0.0627673	-0.600437	-1.67033	0.000572031	0.0121026	-0.686315	-1.85887	0.0013925	0.0157128	-0.641204	-1.83159	0.359768	0.591942	-0.361828	-1.06999	0.423077	0.636557	-0.344256	-1.02716	0.0012427	0.0244766	-0.643537	-1.76849
WP_DISRUPTION_OF_POSTSYNAPTIC_SIGNALING_BY_CNV	Disruption of postsynaptic signaling by CNV	0.00963683	0.0496704	-0.623147	-1.64193	0.00035951	0.00612451	-0.70269	-1.87347	0.0281399	0.164056	-0.584024	-1.57693	0.0260934	0.191485	-0.576269	-1.51881	0.0141343	0.0877626	-0.598138	-1.66276	0.0474012	0.179707	-0.520222	-1.49033	0.0233859	0.108685	-0.528026	-1.53383	0.00181931	0.0309932	-0.66031	-1.76557
REACTOME_RAS_ACTIVATION_UPON_CA2_INFLUX_THROUGH_NMDA_RECEPTOR	Ras activation upon Ca2+ influx through NMDA receptor	0.00130393	0.0109891	-0.74551	-1.79059	0.000497547	0.00813279	-0.760157	-1.84775	0.00139726	0.0192933	-0.729342	-1.78334	0.00198087	0.031212	-0.744162	-1.77951	0.0036261	0.0319231	-0.708371	-1.77622	0.000484989	0.00601593	-0.742804	-1.91221	0.0130603	0.0735272	-0.640062	-1.66375	0.00290494	0.0429358	-0.724646	-1.76418
WILCOX_RESPONSE_TO_PROGESTERONE_DN	Genes down-regulated in primary cultures of ovarian surface epithlium cells exposed to progesterone [PubChem=5994] for 5 days.	0.000114976	0.00153117	-0.637139	-1.88776	3.18482e-05	0.000874909	-0.648521	-1.94708	0.00256093	0.0303046	-0.559558	-1.70187	0.0016113	0.0270112	-0.569444	-1.6802	0.00170987	0.018347	-0.565455	-1.77044	0.000767392	0.00864057	-0.546197	-1.77201	0.000220472	0.00336284	-0.576005	-1.89826	0.000817163	0.0184813	-0.585434	-1.76268
BOQUEST_STEM_CELL_UP	Genes up-regulated in freshly isolated CD31- [GeneID=5175] (stromal stem cells from adipose tissue) versus the CD31+ (non-stem) counterparts.	4.91528e-09	2.16727e-07	-0.54223	-1.96851	5.04308e-05	0.00129091	-0.46399	-1.70681	5.60236e-07	3.62908e-05	-0.49614	-1.84721	1.10652e-05	0.000479825	-0.490716	-1.74529	7.68323e-08	6.29905e-06	-0.502322	-1.94346	1.55643e-05	0.000346043	-0.436861	-1.74958	1.91062e-05	0.000491423	-0.41931	-1.7117	4.19926e-06	0.000289915	-0.481077	-1.76248
SWEET_KRAS_TARGETS_UP	Genes upregulated in KRAS [GeneID=3845] knockdown vs control in a human cell line.	6.01811e-10	3.1896e-08	-0.705886	-2.2629	6.89735e-06	0.000258503	-0.606838	-1.96479	8.94624e-07	5.45825e-05	-0.637323	-2.09239	2.24841e-05	0.00086604	-0.599952	-1.8998	5.85804e-07	3.13644e-05	-0.625039	-2.12129	1.74346e-06	5.31857e-05	-0.587099	-2.05073	3.07186e-07	1.67896e-05	-0.607412	-2.1468	0.000401812	0.0109239	-0.538641	-1.76208
TAKEDA_TARGETS_OF_NUP98_HOXA9_FUSION_3D_UP	Genes up-regulated in CD34+ [GeneID=947] hematopoetic cells by expression of NUP98-HOXA9 fusion [GeneID=4928;3205] off a retroviral vector at 3 days after transduction.	1.0009e-07	3.10754e-06	-0.588847	-2.04271	2.69195e-05	0.000767644	-0.519843	-1.82819	0.00914826	0.0746515	-0.410315	-1.46098	0.0153312	0.132963	-0.418246	-1.42623	0.000467335	0.00671811	-0.456717	-1.68249	2.0329e-05	0.000438957	-0.481887	-1.83707	1.08953e-05	0.000336281	-0.478622	-1.84693	3.78394e-05	0.00196577	-0.501618	-1.76174
DAVICIONI_RHABDOMYOSARCOMA_PAX_FOXO1_FUSION_DN	Genes down-regulated in RMS cells (rhabdomyosarcoma) expressing PAX3 or PAX7 fusions with FOXO1 [GeneID=5077;5081;2308] compared to the fusion negative cell lines.	0.000294505	0.00335928	-0.832702	-1.84394	5.04358e-05	0.00129091	-0.863971	-1.92813	0.000838078	0.01284	-0.811237	-1.82495	3.8315e-05	0.00131398	-0.862632	-1.90525	9.45477e-05	0.00189348	-0.847816	-1.94395	0.000826547	0.00913764	-0.790456	-1.86028	0.000746341	0.00857897	-0.794885	-1.88462	0.00308258	0.0451795	-0.778682	-1.76161
TURASHVILI_BREAST_DUCTAL_CARCINOMA_VS_LOBULAR_NORMAL_DN	Genes down-regulated in ductal carcinoma vs normal lobular breast cells.	0.00194045	0.0148853	-0.564849	-1.67924	0.00665049	0.0513678	-0.528099	-1.59375	0.000212301	0.0043856	-0.613912	-1.87018	0.000187695	0.00482761	-0.629025	-1.85442	0.000512759	0.00726828	-0.573116	-1.80777	0.000713266	0.00815361	-0.544019	-1.77876	0.0117652	0.0683634	-0.474874	-1.57778	0.000635819	0.0153826	-0.584699	-1.76137
KOKKINAKIS_METHIONINE_DEPRIVATION_48HR_UP	Genes up-regulated in MEWO cells (melanoma) after 48h of methionine [PubChem=876] deprivation.	0.00881637	0.046251	-0.423585	-1.43051	0.0264478	0.131912	-0.407395	-1.39404	0.0455259	0.23102	-0.386754	-1.34008	0.00943337	0.0970528	-0.437006	-1.46067	0.00602223	0.0467053	-0.435541	-1.57103	0.306748	0.545781	0.29524	1.08271	0.0717489	0.222235	-0.335158	-1.2769	9.90365e-05	0.00407742	-0.514176	-1.76066
KEGG_NEUROACTIVE_LIGAND_RECEPTOR_INTERACTION	Neuroactive ligand-receptor interaction	0.0283196	0.107598	-0.390646	-1.36522	0.00224336	0.024421	-0.440174	-1.55822	0.100763	0.366419	-0.35119	-1.25806	0.0394558	0.256218	-0.392961	-1.35201	0.00761283	0.0556871	-0.393794	-1.4608	0.0364747	0.146991	-0.351534	-1.35406	0.014036	0.0775231	-0.356998	-1.38566	2.51535e-05	0.0013748	-0.498627	-1.75947
KEGG_TERPENOID_BACKBONE_BIOSYNTHESIS	Terpenoid backbone biosynthesis	0.105357	0.270719	-0.610377	-1.38892	0.0044664	0.0391131	-0.759069	-1.74415	0.00527652	0.0512702	-0.741265	-1.71696	0.00552999	0.0656468	-0.755903	-1.70979	0.00478904	0.0390795	-0.728212	-1.72062	0.440613	0.659788	-0.41879	-1.01607	0.0826613	0.24136	-0.605212	-1.47928	0.00398044	0.0528744	-0.76136	-1.75568
JOHANSSON_BRAIN_CANCER_EARLY_VS_LATE_DN	Genes down-regulated in early vs late brain tumors induced by retroviral delivery of PDGFB [GeneID=5155].	6.43347e-05	0.000942917	-0.693241	-1.92997	0.0140823	0.0864783	-0.554958	-1.56949	0.00927211	0.0753108	-0.571225	-1.63089	0.0323197	0.222497	-0.533852	-1.48593	0.0111793	0.0739695	-0.557246	-1.64506	0.00151034	0.0148403	-0.580038	-1.76727	0.0623309	0.205176	-0.48379	-1.49949	0.00158551	0.0281039	-0.6143	-1.7541
REACTOME_HCMV_LATE_EVENTS	HCMV Late Events	0.144695	0.333573	-0.376041	-1.21777	0.013786	0.0856039	-0.451393	-1.47856	4.5107e-05	0.00120753	-0.573899	-1.90686	6.77678e-07	5.68018e-05	-0.633794	-2.02797	4.46527e-06	0.000166361	-0.592208	-2.02574	0.0475249	0.180046	-0.381258	-1.34762	0.00135183	0.0134593	-0.467377	-1.68372	0.000333869	0.00957272	-0.536153	-1.75376
KEGG_SYSTEMIC_LUPUS_ERYTHEMATOSUS	Systemic lupus erythematosus	0.016775	0.0743147	-0.488967	-1.50827	0.00844187	0.0608441	-0.510334	-1.59377	9.63293e-06	0.000358468	-0.619735	-1.95717	9.08169e-07	6.76895e-05	-0.66963	-2.05307	1.86198e-05	0.000519671	-0.610776	-1.99494	0.0229379	0.108039	-0.435301	-1.47118	4.15393e-06	0.000160262	-0.596737	-2.05387	0.000513365	0.0130124	-0.554696	-1.75281
SCHOEN_NFKB_SIGNALING	Genes down-regulated in A375 cells (melanoma) treated with KINK-1, a small molecule inhibitor of NFKB.	3.25549e-05	0.00052884	-0.786176	-2.01316	0.00365822	0.0339129	-0.671464	-1.73327	0.00420559	0.0431161	-0.660407	-1.72701	0.0121019	0.113189	-0.624335	-1.59267	0.00032574	0.00510197	-0.717161	-1.93425	0.000297823	0.00411231	-0.709921	-1.96045	0.00119463	0.012339	-0.68125	-1.91384	0.00323063	0.0460628	-0.679775	-1.7527
SWEET_LUNG_CANCER_KRAS_DN	Genes down-regulated in the Kras2LA mouse lung cancer model with mutated KRAS [GeneID=3845].	1.71581e-11	1.28612e-09	-0.525891	-1.99236	1.2585e-08	1.26988e-06	-0.477992	-1.83607	1.77752e-08	2.07259e-06	-0.472217	-1.83598	2.93438e-08	4.68078e-06	-0.481694	-1.78317	5.36353e-10	8.0407e-08	-0.481185	-1.93968	3.78611e-10	3.36707e-08	-0.467648	-1.95302	1.17866e-07	7.63512e-06	-0.414922	-1.76681	1.47942e-07	1.55251e-05	-0.457874	-1.75107
TSAI_RESPONSE_TO_RADIATION_THERAPY	Genes up-regulated in response to both single dose and fractionated radiation that were common to all three cell lines studied.	3.87542e-05	0.000616193	-0.755939	-1.97435	0.000668424	0.0101073	-0.699425	-1.84433	0.000603608	0.00989728	-0.688264	-1.8434	0.00731855	0.0800009	-0.631986	-1.63964	3.48749e-05	0.000843265	-0.746592	-2.05987	4.33125e-07	1.56731e-05	-0.794881	-2.25709	8.80846e-07	3.95025e-05	-0.773625	-2.22105	0.00288021	0.0426905	-0.668074	-1.74944
DASU_IL6_SIGNALING_SCAR_DN	Genes down-regulated in hypertrophic scar fibroblasts in response to IL6 [GeneID=3569].	6.13716e-05	0.000907089	-0.834342	-1.92887	0.00353491	0.0334573	-0.751777	-1.75756	0.0549645	0.257665	-0.647834	-1.52799	0.219799	0.593908	-0.522878	-1.20562	0.00665365	0.0506105	-0.723157	-1.74303	0.0674374	0.221291	-0.611359	-1.50734	0.04117	0.157448	-0.640576	-1.593	0.00587478	0.069831	-0.741731	-1.74743
CAIRO_HEPATOBLASTOMA_CLASSES_DN	Genes down-regulated in robust Cluster 2 (rC2) of hepatoblastoma samples compared to those in the robust Cluster 1 (rC1).	2.70787e-07	7.6801e-06	-0.541359	-1.90674	5.38115e-06	0.000209147	-0.504474	-1.80345	2.80388e-05	0.000831183	-0.480495	-1.74175	0.000276066	0.00676877	-0.464547	-1.61761	2.57014e-05	0.000674294	-0.46454	-1.74693	9.5903e-07	3.10619e-05	-0.488263	-1.91366	5.25537e-06	0.000190172	-0.459696	-1.82619	9.64405e-06	0.000602409	-0.487905	-1.74237
REACTOME_B_WICH_COMPLEX_POSITIVELY_REGULATES_RRNA_EXPRESSION	B-WICH complex positively regulates rRNA expression	0.0731707	0.213293	-0.438393	-1.34663	0.00767324	0.0562311	-0.512026	-1.59101	4.81891e-06	0.000202278	-0.63721	-2.00639	2.09095e-07	2.15122e-05	-0.689591	-2.0932	3.60303e-06	0.000137993	-0.626214	-2.03511	0.109641	0.298539	-0.37786	-1.27604	0.000924886	0.0101737	-0.519125	-1.77376	0.000471198	0.0121281	-0.557673	-1.74234
REACTOME_ESTROGEN_DEPENDENT_GENE_EXPRESSION	Estrogen-dependent gene expression	0.0201303	0.0841622	-0.406047	-1.38127	0.00215319	0.0237349	-0.463066	-1.59482	0.000571073	0.00945242	-0.484924	-1.69673	5.8507e-05	0.00188335	-0.530466	-1.78675	0.000218383	0.00370828	-0.479529	-1.73076	0.15493	0.36283	-0.31204	-1.16428	0.000192175	0.00303718	-0.469126	-1.78389	9.18097e-05	0.00392727	-0.507452	-1.74194
BOHN_PRIMARY_IMMUNODEFICIENCY_SYNDROM_DN	Genes down-regulated in B lymphocytes from patients with primary immunodefiency syndrom.	0.000727135	0.00680957	-0.674299	-1.84173	0.00253445	0.0267034	-0.638271	-1.76466	0.203866	0.531249	-0.439443	-1.22432	0.0635179	0.332946	-0.527487	-1.42916	0.0423471	0.185627	-0.520476	-1.49133	0.0116261	0.0664614	-0.558354	-1.64661	0.00133336	0.0133514	-0.611089	-1.83136	0.00268173	0.040751	-0.628248	-1.74094
SABATES_COLORECTAL_ADENOMA_DN	Genes down-regulated in colorectal adenoma compared to normal mucosa samples.	1.46714e-06	3.53124e-05	-0.517485	-1.84253	2.76107e-05	0.000783099	-0.487056	-1.75928	2.91703e-05	0.000859868	-0.464565	-1.70263	6.54226e-05	0.00204329	-0.471625	-1.65657	1.74023e-06	7.67309e-05	-0.487542	-1.84617	0.00129548	0.0133022	-0.386555	-1.52921	0.00249667	0.0223169	-0.3652	-1.46796	1.97911e-05	0.00110472	-0.482279	-1.7396
BLANCO_MELO_HUMAN_PARAINFLUENZA_VIRUS_3_INFECTION_A594_CELLS_UP	Genes up-regulated in HPIV3 (A549 cells, MOI: 2, 24hpi)	3.10485e-08	1.14726e-06	-0.585252	-2.0543	3.00404e-06	0.000123142	-0.526384	-1.87193	0.00563577	0.0535705	-0.403528	-1.45563	0.00260921	0.0381351	-0.44561	-1.53353	7.69538e-06	0.000257182	-0.496424	-1.84418	5.8591e-07	2.00933e-05	-0.524818	-2.02574	2.15361e-07	1.22826e-05	-0.505731	-1.96704	4.27238e-05	0.00213497	-0.489571	-1.73936
BHAT_ESR1_TARGETS_NOT_VIA_AKT1_DN	Genes bound by ESR1 [GeneID=2099] and down-regulated by estradiol [PubChem=5757] in MCF-7 cells (breast cancer).	1.15713e-05	0.000211548	-0.609933	-1.9553	5.14475e-05	0.00131041	-0.575706	-1.864	0.0118692	0.0901269	-0.468452	-1.53797	0.0463768	0.275271	-0.431743	-1.36716	0.000988714	0.0122625	-0.513638	-1.74321	0.000450767	0.00572681	-0.503666	-1.7593	0.00029458	0.0042347	-0.514691	-1.81909	0.000593147	0.0146115	-0.531128	-1.73751
REACTOME_GENE_SILENCING_BY_RNA	Gene Silencing by RNA	0.411483	0.619951	-0.309388	-1.03461	0.0171623	0.0979874	-0.430626	-1.45929	0.000372887	0.00693808	-0.506552	-1.73362	1.04799e-05	0.000462086	-0.570707	-1.8863	6.14654e-05	0.00131101	-0.524832	-1.85765	0.176238	0.392162	-0.314477	-1.15575	0.00309883	0.0260538	-0.423675	-1.58507	0.000306237	0.00883357	-0.514903	-1.73736
REACTOME_TRANSCRIPTIONAL_REGULATION_BY_SMALL_RNAS	Transcriptional regulation by small RNAs	0.288462	0.506328	-0.346218	-1.10986	0.0726979	0.264475	-0.410626	-1.32836	0.000180634	0.00386852	-0.559109	-1.83096	2.10128e-06	0.000126729	-0.634722	-2.01428	2.4149e-05	0.000649795	-0.561918	-1.89172	0.448413	0.666046	-0.291248	-1.01445	0.00591713	0.0421837	-0.449724	-1.57623	0.000737552	0.0171997	-0.53135	-1.73679
REACTOME_DNA_DAMAGE_TELOMERE_STRESS_INDUCED_SENESCENCE	DNA Damage/Telomere Stress Induced Senescence	0.286899	0.504412	-0.372727	-1.10808	0.0737705	0.266213	-0.449423	-1.35632	0.000128063	0.0029215	-0.622355	-1.8959	3.28735e-05	0.00116545	-0.655576	-1.93269	7.73011e-05	0.00159058	-0.60714	-1.91509	0.279026	0.515952	-0.340156	-1.11219	0.0117652	0.0683634	-0.475977	-1.58145	0.000931649	0.0201909	-0.575378	-1.73329
MANNE_COVID19_NONICU_VS_HEALTHY_DONOR_PLATELETS_DN	Strongly downregulated genes from differential gene expression analysis of platelets from 6 Non-ICU patients with SARS-CoV-2 infection as well as 5 healthy donors.	0.00142723	0.0118118	-0.451408	-1.5819	0.000493229	0.00811277	-0.463076	-1.64213	0.00401215	0.0416867	-0.418583	-1.50562	0.0146534	0.129004	-0.413126	-1.42071	0.00367106	0.0322107	-0.399774	-1.48417	0.266	0.504583	-0.285944	-1.10154	0.0631308	0.206513	-0.324373	-1.2641	8.98824e-05	0.00392727	-0.488847	-1.73205
BHAT_ESR1_TARGETS_VIA_AKT1_DN	Genes bound by ESR1 [GeneID=2099] and down-regulated by estradiol [PubChem=5757] in MCF-7 cells (breast cancer) expressing constitutevly active form of AKT1 [GeneID=207].	0.00170343	0.0135423	-0.520696	-1.65587	0.00238479	0.0254847	-0.514634	-1.65559	0.0829346	0.332944	-0.40239	-1.31228	0.0549928	0.305704	-0.432087	-1.35983	0.0120547	0.0782808	-0.458057	-1.5447	0.0460124	0.175839	-0.40744	-1.41595	0.0900901	0.254093	-0.362836	-1.27433	0.00101275	0.0213862	-0.531017	-1.73164
HORTON_SREBF_TARGETS	Genes up-regulated in liver from mice transgenic for SREBF1 or SREBF2 [GeneID = 6720, 6721] and down-regulated in mice lacking SCAP [GeneID=22937].	0.117438	0.289838	-0.526614	-1.332	0.00605256	0.0483376	-0.666637	-1.70438	0.00150917	0.0205678	-0.692326	-1.79814	0.00412522	0.0541125	-0.683265	-1.72763	0.00105785	0.0128188	-0.70196	-1.88005	0.397363	0.626304	-0.37938	-1.04446	0.0261665	0.117047	-0.563952	-1.58125	0.0028468	0.0424352	-0.680035	-1.73011
CERVERA_SDHB_TARGETS_1_DN	Genes turned off in Hep3B cells (hepatocellular carcinoma, HCC) upon knockdown of SDHB [GeneID=6390] by RNAi.	0.00104145	0.00911296	-0.687633	-1.79595	0.00118061	0.0153111	-0.685711	-1.80817	0.0515098	0.246598	-0.539238	-1.44426	0.139496	0.475591	-0.488967	-1.26858	0.139048	0.372426	-0.463045	-1.27755	0.0583658	0.203215	-0.510308	-1.44904	0.0521921	0.185195	-0.512581	-1.4716	0.00389312	0.0522435	-0.660476	-1.72954
REACTOME_HCMV_EARLY_EVENTS	HCMV Early Events	0.0652866	0.197093	-0.394695	-1.31306	0.0116937	0.0758428	-0.446419	-1.50233	3.24256e-05	0.000929711	-0.550307	-1.87179	2.79415e-07	2.70183e-05	-0.615657	-2.02303	3.21213e-06	0.000126722	-0.568382	-1.99389	0.137177	0.339033	-0.329331	-1.20144	0.00273852	0.0238293	-0.441387	-1.63095	0.000303225	0.00883357	-0.514297	-1.7286
SIMBULAN_PARP1_TARGETS_UP	Genes up-regulated in MEF cells (embryonic fibroblasts) from PARP1 [GeneID=142] knockout mice.	0.000737168	0.00686967	-0.698013	-1.82721	0.00130393	0.0164861	-0.682483	-1.80783	0.00118482	0.0169138	-0.665068	-1.78323	0.00224603	0.0345599	-0.677141	-1.77001	1.7328e-06	7.67309e-05	-0.783226	-2.15367	0.0945946	0.274523	-0.478433	-1.36382	0.000251911	0.00372332	-0.6764	-1.94736	0.0017718	0.0303812	-0.653167	-1.72749
TURASHVILI_BREAST_DUCTAL_CARCINOMA_VS_DUCTAL_NORMAL_UP	Genes up-regulated in ductal carcinoma vs normal ductal breast cells.	0.00123004	0.0104604	-0.608345	-1.74471	0.00538302	0.0446203	-0.566797	-1.6429	0.00698616	0.0627678	-0.569153	-1.67255	0.0534625	0.29973	-0.514388	-1.46512	0.00457102	0.0375894	-0.556667	-1.68479	0.0779468	0.242578	-0.430049	-1.34347	0.0770833	0.231131	-0.423984	-1.34005	0.00309813	0.045281	-0.592655	-1.72516
QI_HYPOXIA	Genes up-regulated by hypoxia in TRAMP-C cells (prostatic cancer).	0.000329623	0.00367985	-0.501616	-1.70553	0.000165531	0.00339274	-0.511965	-1.76186	0.00585224	0.05503	-0.434593	-1.51481	0.00377544	0.0506642	-0.459361	-1.5428	2.85998e-05	0.000728463	-0.519051	-1.87693	1.40719e-05	0.000321023	-0.496375	-1.86403	0.000227151	0.00341508	-0.458531	-1.7478	0.000189436	0.00629096	-0.501108	-1.72389
PETRETTO_CARDIAC_HYPERTROPHY	Genes that correlated most highly with left ventricular mass (LVM) index.	0.0134915	0.0632717	-0.612976	-1.60461	0.0347976	0.159461	-0.56547	-1.49787	0.00274264	0.0319083	-0.642966	-1.72397	0.00488275	0.0609995	-0.652672	-1.70605	0.00610117	0.0470777	-0.608181	-1.67234	0.125483	0.322433	-0.458322	-1.3065	0.00168334	0.0162064	-0.628228	-1.80867	0.00190679	0.0315683	-0.651735	-1.7237
ACEVEDO_LIVER_CANCER_WITH_H3K27ME3_UP	Genes whose promoters display higher levels of histone H3 trimethylation mark at K27 (H3K27me3) in hepatocellular carcinoma (HCC) compared to normal liver.	3.82232e-07	1.05004e-05	-0.538217	-1.90765	6.19861e-08	4.45535e-06	-0.542268	-1.9489	0.000127294	0.00291665	-0.454248	-1.64954	0.000960868	0.0184003	-0.442548	-1.54574	7.46788e-05	0.00154877	-0.460825	-1.73342	0.0242406	0.111963	-0.343222	-1.34351	4.99402e-05	0.00107211	-0.434113	-1.72967	6.8461e-05	0.00320728	-0.481335	-1.72188
NAKAYAMA_SOFT_TISSUE_TUMORS_PCA1_UP	Top 100 probe sets contrubuting to the positive side of the 1st principal component; predominantly associated with spindle cell and pleomorphic sarcoma samples.	0.000297427	0.00337792	-0.637307	-1.86461	0.00262142	0.0272052	-0.583644	-1.72769	0.00142868	0.0196753	-0.588595	-1.76519	5.22726e-05	0.0017475	-0.663357	-1.93382	3.34727e-06	0.000131068	-0.685781	-2.1066	0.0776699	0.24186	-0.418105	-1.32788	3.02436e-05	0.00072131	-0.631413	-2.03984	0.00204562	0.0336469	-0.578005	-1.72177
KUROZUMI_RESPONSE_TO_ONCOCYTIC_VIRUS	Inflammatory cytokines and their receptors modulated in brain tumors after treatment with an oncocytic virus, a potential anticancer therapy.	0.00307652	0.0210738	-0.719268	-1.72756	0.0137076	0.0853189	-0.658946	-1.60173	0.238859	0.569938	-0.487419	-1.1918	0.0983333	0.404037	-0.580464	-1.38806	0.00142052	0.0158585	-0.739565	-1.85443	0.362069	0.592754	-0.415335	-1.0692	0.251521	0.474553	-0.450145	-1.17009	0.00528581	0.0649146	-0.706776	-1.72067
REACTOME_NEGATIVE_REGULATION_OF_NMDA_RECEPTOR_MEDIATED_NEURONAL_TRANSMISSION	Negative regulation of NMDA receptor-mediated neuronal transmission	0.00216497	0.0161587	-0.731091	-1.75596	0.00345794	0.0329658	-0.706642	-1.71767	0.0128041	0.0947572	-0.663136	-1.62146	0.00253366	0.0372904	-0.73446	-1.75631	0.00742953	0.0549052	-0.689348	-1.72852	0.000467513	0.00585451	-0.743372	-1.91368	0.00514587	0.0379219	-0.672574	-1.74826	0.00556219	0.0669376	-0.705628	-1.71787
HASLINGER_B_CLL_WITH_6Q21_DELETION	Genes changed in the B cell chronic lymphocytic leukemia (B-CLL) with deletions in the 6q21 region.	0.0178296	0.0776365	-0.676179	-1.59601	0.0010591	0.0141762	-0.762678	-1.82266	6.6361e-05	0.0016592	-0.802367	-1.93976	0.000381483	0.00893589	-0.798072	-1.87223	0.000328825	0.00513496	-0.786521	-1.95053	0.0137344	0.0746156	-0.644712	-1.63755	0.00102586	0.0110302	-0.733945	-1.88676	0.00653355	0.0750144	-0.717058	-1.71727
REACTOME_MEIOTIC_SYNAPSIS	Meiotic synapsis	0.383987	0.60053	-0.353095	-1.0451	0.0818331	0.284168	-0.450875	-1.34915	2.08733e-05	0.000671914	-0.657662	-1.98857	5.63485e-06	0.000286544	-0.696487	-2.0389	0.00118162	0.0139639	-0.578492	-1.79209	0.139579	0.340763	-0.388971	-1.25111	0.0136994	0.0759037	-0.483207	-1.57188	0.00170018	0.0295393	-0.573574	-1.71711
LI_WILMS_TUMOR_VS_FETAL_KIDNEY_1_UP	Genes up-regulated in Wilm's tumor samples compared to fetal kidney.	5.15912e-07	1.3603e-05	-0.552748	-1.94935	1.63813e-05	0.000511624	-0.494319	-1.76717	0.00409932	0.0423408	-0.407512	-1.47954	0.0267328	0.194556	-0.39553	-1.37951	0.000304596	0.0048578	-0.427573	-1.60865	1.848e-05	0.000409132	-0.460357	-1.80426	0.000526069	0.0067324	-0.40046	-1.58876	4.60154e-05	0.00227776	-0.480292	-1.71686
SU_PLACENTA	Genes up-regulated specifically in human placenta.	0.0734767	0.213591	-0.593899	-1.43724	0.00514378	0.0432522	-0.685054	-1.66917	0.0710383	0.304276	-0.578163	-1.42096	0.00534039	0.0641963	-0.700712	-1.68268	0.029309	0.143626	-0.62624	-1.57846	0.0473693	0.179707	-0.582938	-1.5107	0.000769692	0.0087415	-0.735759	-1.93159	0.00382541	0.0517318	-0.696234	-1.71647
WP_GENES_TARGETED_BY_MIRNAS_IN_ADIPOCYTES	Genes targeted by miRNAs in adipocytes	0.294333	0.512227	-0.526431	-1.15721	0.0116433	0.0758428	-0.722553	-1.601	0.00555869	0.0531265	-0.754976	-1.68703	0.0267344	0.194556	-0.740392	-1.61615	0.0424202	0.185637	-0.677682	-1.55502	0.00808783	0.0519423	-0.745471	-1.74791	0.316832	0.543628	0.49658	1.13568	0.00483825	0.0613196	-0.775585	-1.71533
BARRIER_CANCER_RELAPSE_NORMAL_SAMPLE_UP	Up-regulated genes in non-neoplastic mucosa samples from colon cancer patients who developed recurrence of the disease.	0.660714	0.817248	-0.339193	-0.887918	0.432862	0.699563	-0.38605	-1.02261	0.115865	0.391743	-0.490905	-1.31625	0.149254	0.493468	-0.488784	-1.27766	0.283237	0.560296	-0.411866	-1.13253	0.801158	0.907138	-0.274944	-0.783758	0.136538	0.324223	0.485347	1.33451	0.00224427	0.0357598	-0.64843	-1.71496
BLANCO_MELO_INFLUENZA_A_INFECTION_A594_CELLS_UP	Genes up-regulated in IAV (A549 cells, MOI: 5, 9hpi)	0.00104293	0.00911296	-0.652228	-1.78925	0.000109948	0.00247596	-0.692182	-1.92339	0.00339987	0.036934	-0.59468	-1.66634	0.0102775	0.103307	-0.586224	-1.59855	5.44898e-05	0.00119694	-0.695572	-2.02101	0.0173522	0.0880342	-0.524539	-1.56797	0.0231721	0.107787	-0.508547	-1.55332	0.00355727	0.0495092	-0.614951	-1.71492
GRAHAM_NORMAL_QUIESCENT_VS_NORMAL_DIVIDING_UP	Genes up-regulated in quiescent vs dividing CD34+ [GeneID=8842] cells isolated from peripheral blood of normal donors.	0.00199495	0.0152588	-0.605543	-1.77223	0.00284304	0.0288258	-0.568739	-1.68421	0.00583303	0.0549478	-0.565774	-1.69303	0.0412938	0.263555	-0.508894	-1.47745	0.00781723	0.056889	-0.525365	-1.60839	0.00240116	0.0208648	-0.557815	-1.77047	0.0154682	0.0823978	-0.479627	-1.54571	0.00370354	0.050511	-0.577943	-1.7134
KOKKINAKIS_METHIONINE_DEPRIVATION_96HR_UP	Genes up-regulated in MEWO cells (melanoma) after 96 h of methionine [PubChem=876] deprivation.	0.00768184	0.0418987	-0.462259	-1.54466	0.0327464	0.153138	-0.406761	-1.37624	0.0231535	0.143029	-0.408541	-1.3974	0.0103999	0.103742	-0.458129	-1.51174	0.00087039	0.0110884	-0.468749	-1.65901	0.606786	0.779965	0.259523	0.937805	0.0923423	0.258135	-0.333388	-1.24891	0.000352748	0.00984505	-0.507928	-1.71219
SEMBA_FHIT_TARGETS_UP	Genes up-regulated in H1299 cells (non-small cell lung cancer, NSCLC) expressing the Y144F mutant form of FHIT [GeneID=2272].	0.00733195	0.0407529	-0.789525	-1.67823	0.0201235	0.109304	-0.732477	-1.57187	0.00686487	0.0621034	-0.793803	-1.70873	0.0174183	0.145069	-0.766765	-1.62268	0.0097317	0.0672984	-0.763051	-1.6782	0.0518946	0.189986	-0.6981	-1.57094	0.0119685	0.0690853	-0.743692	-1.6853	0.00639821	0.0737833	-0.806875	-1.71065
BIOCARTA_GATA3_PATHWAY	GATA3 participate in activating the Th2 cytokine genes expression	0.0860806	0.237094	-0.670029	-1.45048	0.248639	0.531859	-0.559275	-1.22012	0.768519	0.950369	-0.352957	-0.775658	0.654867	0.920855	-0.402288	-0.865028	0.457926	0.720245	-0.445001	-0.996927	0.459615	0.673632	-0.432044	-0.993968	0.189409	0.39474	-0.556788	-1.28429	0.0062072	0.0720557	-0.789451	-1.70934
LIN_NPAS4_TARGETS_DN	Genes down-regulated in neurons after NPAS4 [GeneID=266743] knockdown by RNAi.	9.50228e-05	0.00130862	-0.621171	-1.89145	5.52689e-05	0.00137439	-0.604366	-1.86299	0.00398519	0.0415711	-0.523817	-1.63866	0.0142217	0.126263	-0.504261	-1.51826	0.00137847	0.0156245	-0.543445	-1.75907	0.00188063	0.017548	-0.518299	-1.73944	0.00015269	0.00256203	-0.543073	-1.85063	0.00144548	0.0268951	-0.552365	-1.70899
REACTOME_NOTCH4_INTRACELLULAR_DOMAIN_REGULATES_TRANSCRIPTION	NOTCH4 Intracellular Domain Regulates Transcription	0.000183139	0.00226102	-0.786089	-1.90234	0.00587385	0.0473456	-0.681013	-1.65933	0.0710383	0.304276	-0.578392	-1.42153	0.0346362	0.233294	-0.625692	-1.50253	0.265107	0.537938	-0.46045	-1.16058	0.0112892	0.0653083	-0.65715	-1.70302	4.42735e-05	0.000971979	-0.789545	-2.07279	0.00416394	0.0548949	-0.692782	-1.70796
ZHAN_MULTIPLE_MYELOMA_MF_UP	Top 50 up-regulated genes in cluster MF of multiple myeloma samples with characteristic expression spike of MAF family transcription factors.	0.00249661	0.0179694	-0.607745	-1.69195	0.00300744	0.0300001	-0.609676	-1.72424	0.0521234	0.247952	-0.508123	-1.45073	0.0187009	0.152107	-0.557365	-1.55137	0.00556219	0.0438704	-0.580235	-1.71293	0.00292908	0.0241649	-0.561498	-1.71079	0.031324	0.130546	-0.509677	-1.57973	0.00282343	0.0422066	-0.597737	-1.70681
RODRIGUES_THYROID_CARCINOMA_ANAPLASTIC_DN	Genes down-regulated in anaplastic thyroid carcinoma (ATC) compared to normal thyroid tissue.	1.31722e-15	2.76458e-13	-0.509711	-1.9967	2.14274e-10	3.74765e-08	-0.461398	-1.83192	1.6082e-05	0.000530708	-0.388861	-1.56422	0.000133878	0.00363969	-0.389787	-1.48742	6.1667e-06	0.000215711	-0.373757	-1.56807	4.50537e-14	1.01436e-11	-0.451099	-1.97358	1.42811e-07	9.13819e-06	-0.370559	-1.6487	3.48422e-08	4.57042e-06	-0.430272	-1.70538
WP_NRP1TRIGGERED_SIGNALING_PATHWAYS_IN_PANCREATIC_CANCER	NRP1-triggered signaling pathways in pancreatic cancer	0.000106791	0.00143675	-0.635827	-1.8759	6.36977e-05	0.00154019	-0.642902	-1.92186	0.00224311	0.0275635	-0.560599	-1.69649	0.000876765	0.0170385	-0.597508	-1.7481	0.000380311	0.00568517	-0.585427	-1.81921	6.32165e-06	0.000165848	-0.639071	-2.05761	2.70987e-05	0.00065524	-0.615768	-2.01715	0.00343045	0.0482562	-0.566947	-1.70198
SCHRAETS_MLL_TARGETS_UP	Genes up-regulated in fibroblasts from MLL [GeneID=4297] knockout mice.	0.000905589	0.00810858	-0.69477	-1.87662	0.00129947	0.0164693	-0.661835	-1.80623	0.000277211	0.00550957	-0.693839	-1.9155	0.000888437	0.0171383	-0.665831	-1.78911	0.000275161	0.00445608	-0.680867	-1.93684	0.00934075	0.0575246	-0.58027	-1.70083	0.00940334	0.0585038	-0.56762	-1.68518	0.00468759	0.0601363	-0.622415	-1.6996
LANDIS_ERBB2_BREAST_TUMORS_65_DN	Down-regulated genes from the 65 most significantly changed (p&lt;0.01) genes identified by two analytical methods in the mammary tumors induced by transgenic expression of ERBB2 [GeneID=2064].	0.0369318	0.13355	-0.548751	-1.49881	0.015142	0.0903407	-0.57663	-1.59424	0.00173257	0.0227839	-0.634305	-1.76722	0.0132796	0.120759	-0.585638	-1.58671	0.00224673	0.0222849	-0.620169	-1.77698	0.00629379	0.0432245	-0.578674	-1.70653	0.208068	0.420059	-0.406829	-1.21921	0.00439794	0.0575461	-0.612906	-1.69843
BONOME_OVARIAN_CANCER_POOR_SURVIVAL_UP	Top highly correlated genes positively associated with poor survival of patients with suboptimally debulked ovarian tumors.	0.000176436	0.00220328	-0.730355	-1.91187	0.00677296	0.0518043	-0.629729	-1.66809	0.0142675	0.101301	-0.590545	-1.58342	0.0431177	0.268055	-0.559481	-1.46245	0.00410315	0.0350069	-0.61969	-1.70399	0.0200729	0.0969818	-0.554664	-1.58113	0.036495	0.145538	-0.512259	-1.4748	0.00315547	0.0456581	-0.642162	-1.69838
MCLACHLAN_DENTAL_CARIES_DN	Genes down-regulated in pulpal tissue extracted from carious teeth.	0.00650713	0.0372739	-0.498627	-1.54849	0.00649652	0.0508079	-0.502417	-1.57847	0.199021	0.524423	-0.372511	-1.18447	0.267062	0.644358	-0.366579	-1.1279	0.101633	0.311262	-0.391858	-1.28434	0.00613664	0.0425349	-0.461686	-1.56973	0.0248264	0.113242	-0.432561	-1.49486	0.00136429	0.0259419	-0.53256	-1.69776
NABA_COLLAGENS	Genes encoding collagen proteins	0.00650704	0.0372739	-0.577489	-1.60772	0.0244177	0.125362	-0.533775	-1.50958	0.00200639	0.0255522	-0.612949	-1.75002	0.00521912	0.063208	-0.601329	-1.67374	0.0067368	0.0510809	-0.573567	-1.69325	0.000461426	0.00579211	-0.613038	-1.86782	0.0799514	0.236474	-0.461829	-1.43143	0.00321969	0.046032	-0.594442	-1.6974
REACTOME_COLLAGEN_CHAIN_TRIMERIZATION	Collagen chain trimerization	0.00650704	0.0372739	-0.577489	-1.60772	0.0244177	0.125362	-0.533775	-1.50958	0.00200639	0.0255522	-0.612949	-1.75002	0.00521912	0.063208	-0.601329	-1.67374	0.0067368	0.0510809	-0.573567	-1.69325	0.000461426	0.00579211	-0.613038	-1.86782	0.0799514	0.236474	-0.461829	-1.43143	0.00321969	0.046032	-0.594442	-1.6974
WP_MEVALONATE_ARM_OF_CHOLESTEROL_BIOSYNTHESIS_PATHWAY	Mevalonate arm of cholesterol biosynthesis pathway	0.162706	0.36037	-0.600895	-1.3209	0.00314884	0.0309491	-0.776465	-1.72046	0.00980146	0.0782774	-0.73876	-1.6508	0.0309694	0.216086	-0.735404	-1.60526	0.0107868	0.0721144	-0.743102	-1.70513	0.309615	0.54865	-0.484452	-1.1359	0.0684105	0.21709	-0.643555	-1.52185	0.00588246	0.069831	-0.767311	-1.69703
REACTOME_INTERLEUKIN_10_SIGNALING	Interleukin-10 signaling	0.0221887	0.0899721	-0.686236	-1.58647	0.224168	0.503299	-0.515183	-1.20443	0.230496	0.563042	-0.506656	-1.19501	0.221477	0.593908	-0.521164	-1.20167	0.0118164	0.0770193	-0.700678	-1.68884	0.763006	0.880662	-0.314786	-0.776123	0.381339	0.602676	-0.424186	-1.05488	0.0119457	0.109104	-0.719865	-1.69591
GRAHAM_CML_QUIESCENT_VS_CML_DIVIDING_UP	Genes up-regulated in quiescent (G0) vs dividing (M) CD34+ [GeneID=8842] cells isolated from peripheral blood of CML (chronic myeloid leukemia) patients.	0.000514486	0.00514192	-0.799761	-1.84892	0.000955342	0.0131566	-0.778982	-1.82116	0.000404411	0.00724213	-0.785081	-1.85171	0.0131786	0.120252	-0.717638	-1.65468	0.00194427	0.0199011	-0.759434	-1.83046	0.115607	0.309012	-0.554328	-1.36673	0.00777585	0.0509362	-0.716903	-1.78282	0.0120838	0.109235	-0.719482	-1.69501
CHIANG_LIVER_CANCER_SUBCLASS_UNANNOTATED_UP	Marker genes up-regulated in the 'unannotated' subclass of hepatocellular carcinoma (HCC) samples.	0.000486309	0.00490705	-0.576957	-1.77678	0.00180327	0.0209795	-0.539677	-1.68428	0.00307614	0.0342686	-0.514289	-1.6221	0.108271	0.419581	-0.42214	-1.2866	0.00910516	0.0641272	-0.49131	-1.6114	0.00618417	0.0427514	-0.474909	-1.61535	0.0139767	0.077277	-0.438115	-1.50653	0.00144136	0.0268951	-0.537516	-1.69469
MOROSETTI_FACIOSCAPULOHUMERAL_MUSCULAR_DISTROPHY_UP	Genes up-regulated in FSHD (facioscapulohumeral muscular dystrophy) mesoangioblasts.	0.000192224	0.00235105	-0.804578	-1.88443	0.00019019	0.00376988	-0.800257	-1.89276	0.00156069	0.0210225	-0.767325	-1.83339	0.00640385	0.0727295	-0.72282	-1.68249	0.00328549	0.0298769	-0.738536	-1.816	0.00210036	0.0189767	-0.716539	-1.80025	0.00125602	0.012772	-0.740695	-1.88778	0.00980889	0.0968759	-0.714897	-1.69465
CHEBOTAEV_GR_TARGETS_DN	Genes down-regulated in follicular epithelial stem cells after transgenic expression of GR [GeneID=2908] under control of the keratin5 (K5) [GeneID=3852] promoter.	0.0001329	0.00173897	-0.551402	-1.81814	8.40913e-05	0.00195233	-0.545582	-1.82186	0.00195746	0.025112	-0.476557	-1.61353	0.00774265	0.0830791	-0.47335	-1.5457	0.000921792	0.0115987	-0.480474	-1.68004	0.00181335	0.0170231	-0.455124	-1.64857	0.000529096	0.00674773	-0.470933	-1.73737	0.000284169	0.00842393	-0.508461	-1.69354
RIGGI_EWING_SARCOMA_PROGENITOR_UP	Genes up-regulated in mesenchymal stem cells (MSC) engineered to express EWS-FLI1 [GeneID=2130;2321] fusion protein.	1.26189e-09	6.31689e-08	-0.492809	-1.8713	5.70505e-09	6.36902e-07	-0.480894	-1.85234	0.000111081	0.00257894	-0.39168	-1.52811	8.59021e-06	0.000398875	-0.436233	-1.62471	2.2669e-07	1.50562e-05	-0.425471	-1.71797	3.68536e-08	1.71125e-06	-0.425653	-1.79344	1.55059e-08	1.27125e-06	-0.417444	-1.78969	1.21327e-06	0.000101048	-0.439664	-1.69176
WP_MONOAMINE_GPCRS	Monoamine GPCRs	0.0217732	0.0886684	-0.691112	-1.57263	0.00642246	0.0506514	-0.746759	-1.71587	0.102151	0.367616	-0.602718	-1.39605	0.131399	0.462112	-0.5912	-1.33725	0.0727969	0.256966	-0.633574	-1.49701	0.0136181	0.0741773	-0.675432	-1.63874	0.000703536	0.00822328	-0.777063	-1.89933	0.00813932	0.0860363	-0.733481	-1.69139
GU_PDEF_TARGETS_UP	Integrin, VEGF, Wnt and TGFbeta signaling pathway genes up-regulated in PC-3 cells (prostate cancer) after knockdown of PDEF [GeneID=25803] by RNAi.	1.99612e-06	4.65495e-05	-0.662203	-2.0393	5.96014e-05	0.00146252	-0.606224	-1.89197	0.00703964	0.0628903	-0.487336	-1.53709	0.0466165	0.275447	-0.455741	-1.38901	0.000374878	0.00565226	-0.55734	-1.82796	1.32519e-05	0.000307668	-0.593402	-2.01839	2.1963e-07	1.23914e-05	-0.646488	-2.22305	0.00155163	0.0279225	-0.535999	-1.68991
REACTOME_AMINE_LIGAND_BINDING_RECEPTORS	Amine ligand-binding receptors	0.0445633	0.15373	-0.663735	-1.55456	0.00232364	0.0251904	-0.7472	-1.76727	0.0962567	0.355675	-0.591452	-1.41317	0.129472	0.460569	-0.562316	-1.30889	0.0309205	0.148164	-0.640831	-1.57575	0.00976798	0.0590468	-0.665481	-1.67197	0.000256459	0.00376931	-0.778422	-1.98394	0.0103654	0.0994284	-0.712658	-1.68934
HUMMERICH_SKIN_CANCER_PROGRESSION_UP	Selected genes up-regulated during progression through benign to malignant skin tumors formed by treatment with DMBA and TPA [PubChem=6001;4792] chemicals in the two stage skin carcinogenesis model.	0.000213234	0.00257032	-0.575898	-1.78846	0.0036552	0.0339129	-0.521098	-1.63716	0.000309146	0.00609807	-0.55885	-1.77697	0.00277492	0.0400714	-0.537074	-1.65248	8.61595e-05	0.00174548	-0.582795	-1.91015	0.000314481	0.00427482	-0.52831	-1.79626	0.000187382	0.00297938	-0.537253	-1.85665	0.00158257	0.0281039	-0.52984	-1.68909
BROWNE_HCMV_INFECTION_24HR_DN	Genes down-regulated in primary fibroblast cell culture after infection with HCMV (AD169 strain) at 24 h time point that were not down-regulated at the previous time point, 20 h.	3.74345e-06	8.04996e-05	-0.563435	-1.9206	6.42463e-05	0.00154633	-0.518814	-1.79128	4.27181e-05	0.00116741	-0.518028	-1.81067	0.00195783	0.0310354	-0.465274	-1.56472	9.4461e-05	0.00189348	-0.484147	-1.75651	1.05271e-05	0.000259324	-0.507747	-1.91483	0.0046075	0.035037	-0.408025	-1.55483	0.000350713	0.00984058	-0.489132	-1.68812
BLANCO_MELO_RESPIRATORY_SYNCYTIAL_VIRUS_INFECTION_A594_CELLS_UP	Genes up-regulated in RSV (A549 cells, MOI: 2, 24hpi)	5.65157e-08	1.91315e-06	-0.519458	-1.89218	6.66158e-06	0.000253153	-0.469751	-1.73328	0.00810745	0.0689462	-0.372245	-1.39303	0.00400188	0.0526262	-0.401555	-1.43864	7.39293e-06	0.000250263	-0.45541	-1.76905	1.88959e-06	5.69809e-05	-0.450445	-1.81837	1.74307e-05	0.000469021	-0.415545	-1.70859	3.08029e-05	0.00166621	-0.457735	-1.68781
DUTERTRE_ESTRADIOL_RESPONSE_24HR_DN	Genes down-regulated in MCF7 cells (breast cancer) at 24 h of estradiol [PubChem=5757] treatment.	6.94488e-22	3.03665e-19	-0.569721	-2.21883	4.39054e-16	3.83953e-13	-0.519313	-2.05334	1.20856e-07	1.02279e-05	-0.42419	-1.69648	5.25097e-05	0.0017475	-0.399693	-1.51733	4.19162e-10	6.66468e-08	-0.438988	-1.82396	6.85659e-13	1.28488e-10	-0.452704	-1.96113	8.26223e-13	2.28168e-10	-0.443324	-1.94994	3.40039e-07	3.36639e-05	-0.429091	-1.68566
WESTON_VEGFA_TARGETS	Genes up-regulated in MMEC cells (myometrial endothelium) by VEGFA [GeneID=7422] stimulation.	0.000159877	0.00205607	-0.590337	-1.86037	0.00259593	0.0270537	-0.525892	-1.6725	0.10828	0.377757	-0.39724	-1.2862	0.0364964	0.241221	-0.453002	-1.41188	0.00282106	0.0264796	-0.489036	-1.63531	0.030128	0.129724	-0.432239	-1.48952	0.000758552	0.00867129	-0.503736	-1.75453	0.00361095	0.0499912	-0.520222	-1.68518
TSENG_ADIPOGENIC_POTENTIAL_DN	Genes showing decreasing expression in brown preadipocytes with increasing ability of the cells to differentiate.	0.018419	0.079152	-0.542597	-1.54615	0.0497512	0.207737	-0.488659	-1.41224	0.0449795	0.22869	-0.496536	-1.4553	0.0117992	0.111149	-0.559303	-1.58892	0.0131078	0.0828604	-0.531649	-1.59665	0.0142283	0.0763808	-0.515042	-1.60397	0.185804	0.390121	-0.39151	-1.2303	0.00488341	0.0614466	-0.580675	-1.68423
LEIN_NEURON_MARKERS	Genes enriched in neurons in the adult mouse brain identified through correlation-based searches seeded with neuron cell-type specific gene expression patterns.	0.00774871	0.0420725	-0.508325	-1.55145	0.0522876	0.214674	-0.450215	-1.38973	0.178282	0.496521	-0.385316	-1.20791	0.0328394	0.224306	-0.476206	-1.44076	0.0552585	0.217445	-0.424045	-1.37421	0.102273	0.286965	-0.381178	-1.27984	0.0281707	0.122869	-0.432533	-1.4711	0.00208094	0.0338887	-0.538825	-1.67879
DACOSTA_ERCC3_ALLELE_XPCS_VS_TTD_DN	Genes down-regulated in fibroblasts expressing different mutant forms of ERCC3 [GeneID=2071]: XP/CS (xeroderma pigmentosum (XP) and Cockraine's syndrome (CS)) vs TTD (trichothiodystrophy).	0.00473707	0.0295195	-0.63602	-1.66115	0.106572	0.332451	-0.501796	-1.3232	0.0781528	0.322888	-0.515615	-1.38099	0.109244	0.421162	-0.505971	-1.3127	0.108571	0.324971	-0.483178	-1.3331	0.0486381	0.182419	-0.528794	-1.50153	0.150313	0.343358	-0.436881	-1.25427	0.0071443	0.0787524	-0.641068	-1.67872
PID_AVB3_INTEGRIN_PATHWAY	Integrins in angiogenesis	0.000502218	0.00504446	-0.577685	-1.78391	0.0126725	0.0802079	-0.478403	-1.49621	0.0085888	0.0708576	-0.490573	-1.55405	0.0168588	0.141128	-0.483255	-1.48224	0.00259176	0.0246901	-0.51517	-1.68307	3.39897e-05	0.000680703	-0.578086	-1.95593	0.00122042	0.012507	-0.48881	-1.68425	0.00184899	0.031397	-0.52877	-1.67868
KEGG_CARDIAC_MUSCLE_CONTRACTION	Cardiac muscle contraction	0.000172931	0.00217594	-0.607542	-1.87473	0.000990937	0.0134701	-0.55649	-1.73863	0.000232535	0.00474816	-0.57725	-1.82653	8.51628e-05	0.00252457	-0.610067	-1.86231	0.000827488	0.0106528	-0.544018	-1.78147	0.00193498	0.0179697	-0.507268	-1.71915	0.00550307	0.0398271	-0.483396	-1.66159	0.00159614	0.0281039	-0.531156	-1.67665
WP_MIRNA_TARGETS_IN_ECM_AND_MEMBRANE_RECEPTORS	miRNA targets in ECM and membrane receptors	0.000563098	0.00553291	-0.716446	-1.83588	0.004336	0.0384307	-0.646031	-1.67387	4.9575e-06	0.000202383	-0.785826	-2.06434	0.000148874	0.00396518	-0.754629	-1.92958	0.000113344	0.00218645	-0.735086	-1.99687	0.000114006	0.00188703	-0.706063	-1.96983	4.00548e-05	0.000917761	-0.741319	-2.10058	0.00629733	0.0729406	-0.647745	-1.67525
REACTOME_PRE_NOTCH_EXPRESSION_AND_PROCESSING	Pre-NOTCH Expression and Processing	0.00649088	0.0372739	-0.47665	-1.53984	0.00766956	0.0562311	-0.471435	-1.53982	6.2771e-05	0.00159111	-0.559111	-1.8523	2.99274e-06	0.000163572	-0.618823	-1.97317	0.00101237	0.0124111	-0.500868	-1.71537	0.00132128	0.0134616	-0.473283	-1.66918	4.55227e-06	0.000170613	-0.562947	-2.0173	0.00153056	0.0277812	-0.510894	-1.67487
BURTON_ADIPOGENESIS_PEAK_AT_2HR	Cluster 2: genes maximally expressed at 2 h time point during differentiation of 3T3-L1 fibroblasts into adipocytes (cluster 2) in response to adipogenic hormones.	0.000990519	0.00877914	-0.637398	-1.81629	0.00197101	0.022385	-0.591691	-1.71001	0.0661157	0.290544	-0.469771	-1.37686	0.343032	0.716985	-0.38406	-1.09107	0.00916871	0.0644882	-0.551673	-1.65679	0.000786018	0.00877497	-0.599081	-1.86569	0.000338773	0.00469008	-0.605363	-1.90232	0.00534224	0.0651878	-0.57688	-1.67322
REACTOME_DERMATAN_SULFATE_BIOSYNTHESIS	Dermatan sulfate biosynthesis	0.0512821	0.167441	-0.703561	-1.52307	0.024844	0.126683	-0.718235	-1.5669	3.90825e-05	0.00108501	-0.882427	-1.93922	0.0116595	0.110031	-0.779855	-1.6769	0.00115722	0.0137999	-0.818021	-1.8326	0.205769	0.432734	-0.545961	-1.25605	0.00659995	0.0452088	-0.747355	-1.72385	0.0105242	0.100189	-0.772306	-1.67221
NABA_ECM_GLYCOPROTEINS	Genes encoding structural ECM glycoproteins	7.07425e-08	2.34928e-06	-0.583667	-2.02726	8.44791e-06	0.000302008	-0.528286	-1.8549	2.58588e-05	0.000779778	-0.499627	-1.78124	0.000156962	0.00415949	-0.49526	-1.6882	1.23659e-07	9.13856e-06	-0.546663	-2.01756	2.51732e-05	0.00052623	-0.480334	-1.83453	1.9519e-09	1.93238e-07	-0.564957	-2.18232	0.000486702	0.0123967	-0.474596	-1.67094
NABA_MATRISOME	Ensemble of genes encoding extracellular matrix and extracellular matrix-associated proteins	2.09054e-15	3.91753e-13	-0.486466	-1.93123	4.23972e-11	8.55609e-09	-0.440467	-1.77247	1.81967e-10	3.29234e-08	-0.43452	-1.77071	6.93325e-08	9.28913e-06	-0.420068	-1.62037	1.39619e-13	5.63522e-11	-0.451676	-1.92176	2.84092e-12	4.51707e-10	-0.411823	-1.83082	1.68432e-14	8.83762e-12	-0.427002	-1.92744	6.00773e-09	1.05075e-06	-0.415682	-1.66989
JOSEPH_RESPONSE_TO_SODIUM_BUTYRATE_DN	Genes down-regulated in H460 cells (non-small cell lung carcinoma, NSCLC) after treatment with sodium butyrate [PubChem=5222465].	0.00563446	0.0337488	-0.538172	-1.58778	0.00127874	0.0162458	-0.584237	-1.74649	0.000187276	0.00394633	-0.613515	-1.85663	0.00140143	0.0245099	-0.585972	-1.71436	0.00067348	0.0090609	-0.573925	-1.78347	0.0097426	0.0590468	-0.486817	-1.5674	0.0198963	0.097756	-0.458937	-1.5034	0.00502906	0.0628274	-0.556174	-1.66964
WP_GPCRS_CLASS_A_RHODOPSINLIKE	GPCRs, class A rhodopsin-like	0.00803912	0.0432329	-0.460594	-1.5391	0.000236336	0.00449295	-0.51161	-1.73099	0.0264898	0.156522	-0.404176	-1.38247	0.00649339	0.0735871	-0.471478	-1.55579	0.000330376	0.00514386	-0.487741	-1.72623	0.010326	0.0615687	-0.412348	-1.51264	0.000457485	0.0059712	-0.455418	-1.70605	0.000806732	0.0183244	-0.495271	-1.66953
REACTOME_HATS_ACETYLATE_HISTONES	HATs acetylate histones	0.240829	0.457014	-0.336603	-1.12941	0.0332244	0.154835	-0.413746	-1.40594	0.000242396	0.00489173	-0.509343	-1.75226	8.27466e-06	0.000388064	-0.565644	-1.87733	3.48179e-05	0.000843265	-0.518339	-1.85116	0.14902	0.354767	-0.318336	-1.17916	0.000150818	0.00255271	-0.477139	-1.79162	0.000799544	0.01824	-0.491536	-1.66931
TAKEDA_TARGETS_OF_NUP98_HOXA9_FUSION_6HR_UP	Genes up-rgulated in CD34+ [GeneID=947] hematopoetic cells by expression of NUP98-HOXA9 fusion [GeneID=4928;3205] off a retroviral vector at 6h.	0.00346266	0.0230273	-0.538468	-1.65404	0.00213881	0.0236287	-0.542034	-1.68425	0.0954693	0.355357	-0.414004	-1.30358	0.129657	0.460916	-0.413534	-1.25525	0.010453	0.0708853	-0.479367	-1.55788	0.414376	0.641076	0.311369	1.02703	0.180467	0.382718	-0.34411	-1.17577	0.0017435	0.0301878	-0.533762	-1.66763
MYLLYKANGAS_AMPLIFICATION_HOT_SPOT_23	Amplification hot spot 23: colocolized fragile sites and cancer genes in the 11q12-q25 region.	0.0716846	0.210835	-0.61305	-1.447	0.0110932	0.0732152	-0.69002	-1.64902	0.02086	0.134133	-0.635769	-1.537	0.0921502	0.395349	-0.579749	-1.36006	0.0373019	0.168311	-0.622091	-1.54276	0.0107456	0.0630671	-0.652282	-1.65677	0.0524194	0.185465	-0.596828	-1.53427	0.0114463	0.107057	-0.694837	-1.66405
REACTOME_DISEASES_ASSOCIATED_WITH_GLYCOSAMINOGLYCAN_METABOLISM	Diseases associated with glycosaminoglycan metabolism	0.00519276	0.0316451	-0.597934	-1.65595	0.0469565	0.200799	-0.502302	-1.41318	0.00154941	0.0210225	-0.616237	-1.75127	0.0354456	0.236684	-0.539824	-1.50189	0.052282	0.210856	-0.505931	-1.48408	0.0383179	0.152545	-0.486002	-1.47008	0.00215302	0.0198889	-0.579702	-1.78576	0.00768421	0.082452	-0.587519	-1.66329
ZWANG_EGF_PERSISTENTLY_UP	Genes persistently induced by EGF [GeneID =1950] in 184A1 cells (mammary epithelium).	0.0254679	0.0995752	-0.584185	-1.55645	0.00159832	0.0191908	-0.653465	-1.76256	0.0205943	0.132587	-0.57764	-1.57825	0.0437052	0.270326	-0.564372	-1.49752	0.00042472	0.00620754	-0.667607	-1.87196	0.107212	0.294865	-0.46221	-1.33828	0.053082	0.186186	-0.511227	-1.5018	0.00696601	0.0779331	-0.612549	-1.66315
GROSS_HYPOXIA_VIA_ELK3_AND_HIF1A_UP	Genes up-regulated in SEND cells (skin endothelium) at hypoxia after knockdown of ELK3 [GeneID=2004] and HIF1A [GeneID=3091] by RNAi.	3.15244e-05	0.000515291	-0.525415	-1.80634	8.69069e-06	0.000308108	-0.532704	-1.85366	0.000679294	0.0108008	-0.478653	-1.69279	0.00522818	0.063208	-0.453025	-1.53482	2.12241e-06	8.87202e-05	-0.533566	-1.95453	5.66225e-05	0.00106106	-0.461384	-1.7562	4.58194e-05	0.000997569	-0.471695	-1.81651	0.000461879	0.0120571	-0.476265	-1.66304
AMIT_EGF_RESPONSE_40_MCF10A	Genes whose expression peaked at 40 min after stimulation of MCF10A cells with EGF [GeneID=1950].	0.0552585	0.176042	-0.655236	-1.53465	0.0564374	0.225248	-0.635052	-1.50202	0.0334997	0.185219	-0.660456	-1.57805	0.187394	0.554571	-0.536804	-1.2495	0.103774	0.315469	-0.565549	-1.39064	0.00684653	0.0458211	-0.680299	-1.7092	0.0140684	0.0776203	-0.661333	-1.68551	0.0139828	0.119297	-0.701525	-1.66295
DAVICIONI_MOLECULAR_ARMS_VS_ERMS_DN	Genes down-regulated in mARMS (molecular ARMS) compared to the mERMS (molecular ERMS) class of rhabdomyosarcoma tumors.	3.23964e-10	1.90993e-08	-0.597437	-2.0978	7.54212e-06	0.000276738	-0.512398	-1.82482	0.00157744	0.0210606	-0.429892	-1.54974	0.0011692	0.0214503	-0.461519	-1.59547	1.5387e-05	0.000451035	-0.477735	-1.78893	3.58172e-10	3.24022e-08	-0.557201	-2.16893	9.91849e-12	1.67878e-09	-0.575553	-2.2621	0.000249614	0.00770427	-0.466666	-1.66134
ABRAHAM_ALPC_VS_MULTIPLE_MYELOMA_UP	Genes up-regulated in immunoglobulin light chain amyloidosis plasma cells (ALPC) compared to multiple myeloma (MM) cells.	0.0110155	0.0552565	-0.648756	-1.66127	0.0275988	0.135972	-0.581446	-1.5009	0.0314988	0.177523	-0.589598	-1.54184	0.00559763	0.0661504	-0.654957	-1.67079	0.00928709	0.0649725	-0.622398	-1.67867	0.0689655	0.223541	-0.514646	-1.4212	0.0458632	0.170319	-0.547534	-1.53819	0.00918371	0.0930249	-0.644003	-1.66047
KIM_PTEN_TARGETS_UP	Genes up-regulated in HCT116 cells (colorectal carcinoma) upon knockout of PTEN [GeneID=5728].	4.22259e-05	0.000665343	-0.816271	-1.96055	0.00371647	0.0342111	-0.70459	-1.71268	0.00316963	0.0348896	-0.707953	-1.73104	0.08	0.365645	-0.598099	-1.43023	0.0018742	0.0194347	-0.729159	-1.82834	0.00234746	0.0204603	-0.706241	-1.81809	0.000615294	0.00749059	-0.729622	-1.89655	0.0109016	0.102694	-0.681839	-1.65996
WEINMANN_ADAPTATION_TO_HYPOXIA_UP	Genes most up-regulated in hypoxia tolerant NCI H460 cells (lung cancer).	0.0313	0.116071	-0.607004	-1.53534	0.00848259	0.0610537	-0.652618	-1.66854	0.0739437	0.312385	-0.547654	-1.42239	0.0445545	0.271834	-0.594559	-1.50333	0.00691368	0.0521958	-0.63765	-1.70781	0.006591	0.0446055	-0.620864	-1.70928	0.0249838	0.113498	-0.564735	-1.58344	0.00703944	0.0782541	-0.651891	-1.6585
ZWANG_CLASS_2_TRANSIENTLY_INDUCED_BY_EGF	Class II of genes transiently induced by EGF [GeneID =1950] in 184A1 cells (mammary epithelium).	0.00406334	0.0261057	-0.594677	-1.69455	0.0862355	0.293926	-0.468292	-1.35338	0.198347	0.523768	-0.419051	-1.2282	0.287902	0.669156	-0.401275	-1.13998	0.195255	0.449345	-0.406297	-1.22019	0.0809793	0.24994	-0.434944	-1.35452	0.0167099	0.0864665	-0.501379	-1.57556	0.00632547	0.0731051	-0.571723	-1.65826
MATTHEWS_AP1_TARGETS	Known targets of AP1 that were down-regulated by overexpression of TAM67, a dominant-negative form of JUN [GeneID=3725].	0.232305	0.448456	-0.549365	-1.21652	0.204668	0.479202	-0.558973	-1.24747	0.23766	0.568369	-0.535078	-1.20371	0.0194748	0.156006	-0.717392	-1.58446	0.0700389	0.250507	-0.644636	-1.47808	0.485597	0.690121	0.410786	0.97749	0.27439	0.496457	-0.489175	-1.1598	0.00966976	0.0962756	-0.732729	-1.65765
SENGUPTA_NASOPHARYNGEAL_CARCINOMA_WITH_LMP1_DN	Genes down-regulated in nasopharyngeal carcinoma (NPC) positive for LMP1 [GeneID=9260], a latent gene of Epstein-Barr virus (EBV).	0.00159914	0.0129686	-0.495454	-1.65146	0.000455422	0.0076345	-0.504662	-1.70037	0.0204763	0.131989	-0.410048	-1.4002	0.00745405	0.08112	-0.460151	-1.51662	0.00700346	0.0526464	-0.433815	-1.53154	0.0297103	0.128516	-0.386527	-1.40843	0.00510396	0.037719	-0.419959	-1.56222	0.00217769	0.0348364	-0.493135	-1.65758
MURAKAMI_UV_RESPONSE_6HR_DN	Genes down-regulated in primary keratinocytes at 6 h after UVB irradiation.	0.598566	0.775656	-0.385423	-0.909727	0.610229	0.821365	-0.374876	-0.895882	0.0166084	0.113469	-0.642386	-1.553	0.0210625	0.164937	-0.68122	-1.5981	0.00852918	0.0609908	-0.686201	-1.70175	0.449331	0.66688	-0.398076	-1.0111	0.304435	0.530865	-0.442367	-1.1372	0.0129912	0.113763	-0.691032	-1.65494
REACTOME_POSITIVE_EPIGENETIC_REGULATION_OF_RRNA_EXPRESSION	Positive epigenetic regulation of rRNA expression	0.126806	0.304205	-0.393557	-1.25549	0.0113822	0.0744215	-0.45399	-1.46229	4.5688e-05	0.00121688	-0.580211	-1.89233	7.12303e-07	5.74993e-05	-0.646753	-2.03871	2.38455e-05	0.000648278	-0.583725	-1.96768	0.215686	0.444853	-0.330983	-1.15169	0.00309185	0.0260401	-0.461759	-1.62218	0.00209324	0.0338887	-0.506483	-1.65417
LI_CISPLATIN_RESISTANCE_UP	Genes consistently up-regulated in ACRP cells (ovarian cancer, resistant to cisplatin [PubChem=2767]) compared to the parental sensitive A2780 cells, regardless of cisplatin exposure.	0.00295962	0.0203794	-0.688919	-1.68058	0.00391078	0.0353917	-0.693535	-1.70737	0.113514	0.38726	-0.541722	-1.35387	0.327055	0.706038	-0.453462	-1.0989	0.12381	0.349451	-0.522559	-1.3471	0.260618	0.497582	-0.441195	-1.16485	0.00754832	0.0498189	-0.646167	-1.73727	0.0144828	0.121586	-0.671181	-1.65299
PID_SYNDECAN_1_PATHWAY	Syndecan-1-mediated signaling events	0.00011746	0.00155635	-0.682303	-1.89952	0.00867781	0.0619489	-0.579555	-1.63906	0.00849405	0.0707433	-0.573889	-1.6385	0.00186321	0.0298968	-0.629769	-1.7529	0.00514762	0.041299	-0.583247	-1.72182	7.26646e-06	0.000185986	-0.688507	-2.09776	0.0275838	0.120979	-0.51459	-1.59496	0.00507741	0.0629815	-0.578862	-1.65291
REACTOME_ACTIVATION_OF_GENE_EXPRESSION_BY_SREBF_SREBP	Activation of gene expression by SREBF (SREBP)	0.629816	0.797082	-0.314209	-0.89535	0.00445283	0.0390702	-0.569135	-1.64482	0.0116268	0.0890594	-0.54271	-1.59063	0.130168	0.46106	-0.456378	-1.29652	0.0277101	0.138735	-0.505259	-1.5174	0.310734	0.54976	-0.359452	-1.11942	0.173278	0.374923	-0.397438	-1.24893	0.00665321	0.0760321	-0.569826	-1.65276
WP_HYPERTROPHY_MODEL	Hypertrophy model	0.11828	0.29149	-0.563661	-1.33043	0.100529	0.319876	-0.570106	-1.36245	0.0211257	0.135094	-0.634559	-1.53408	0.052901	0.298714	-0.630523	-1.47917	0.00157141	0.0171686	-0.746779	-1.85198	0.357553	0.590333	-0.423348	-1.07529	0.360887	0.587337	-0.416711	-1.07125	0.0134125	0.116709	-0.689895	-1.65221
LIU_TOPBP1_TARGETS	Genes up-regulated in U2OS cells (osteosarcoma) upon knockdown of TOPBP1 [GeneID=11073].	0.362637	0.579226	-0.50418	-1.09145	0.626134	0.831939	-0.401499	-0.87591	0.597403	0.855032	0.399837	0.905677	0.402746	0.764094	0.466572	1.05699	0.594705	0.820298	0.398819	0.905476	0.182573	0.401155	0.573677	1.29222	0.368635	0.593319	-0.460033	-1.06111	0.0137302	0.117909	-0.762357	-1.65067
BROWNE_HCMV_INFECTION_30MIN_UP	Genes up-regulated in primary fibroblast cell culture at 30 min time point after infection with HCMV (AD169 strain).	0.140728	0.327016	-0.444174	-1.2815	0.079602	0.279192	-0.461706	-1.3445	0.076412	0.318961	-0.460756	-1.35859	0.172256	0.529348	-0.438787	-1.25676	0.0617473	0.232416	-0.463631	-1.40555	0.0520231	0.190087	-0.443373	-1.38461	0.189583	0.39474	-0.383617	-1.21669	0.0097977	0.0968759	-0.56319	-1.64948
REACTOME_RNA_POLYMERASE_I_PROMOTER_ESCAPE	RNA Polymerase I Promoter Escape	0.0845528	0.233869	-0.430835	-1.32342	0.00731073	0.054669	-0.512935	-1.59383	1.36154e-05	0.00046942	-0.623911	-1.96451	1.39133e-06	9.73372e-05	-0.669337	-2.03173	3.7878e-06	0.000144019	-0.625505	-2.03281	0.145558	0.349395	-0.364096	-1.22956	0.00139175	0.0137524	-0.512778	-1.75208	0.00241529	0.0377174	-0.527485	-1.64802
KEGG_SULFUR_METABOLISM	Sulfur metabolism	0.00390025	0.0253275	-0.779387	-1.68721	0.0816697	0.283789	-0.666478	-1.45399	0.405556	0.733523	-0.476645	-1.04747	0.550442	0.861943	-0.432148	-0.929235	0.176125	0.423988	-0.584202	-1.30878	0.0653846	0.217824	-0.649226	-1.49362	0.0108395	0.0645254	-0.732423	-1.68941	0.0141484	0.120124	-0.761109	-1.64797
SIMBULAN_UV_RESPONSE_NORMAL_DN	Genes down-regulated in HFK cells (primary keratinocytes) in response to UVB irradiation.	0.00121012	0.0103076	-0.686182	-1.85342	0.000353258	0.00605733	-0.69155	-1.88733	0.000145862	0.00325292	-0.705981	-1.94902	0.00151556	0.0257351	-0.652757	-1.75398	0.00706591	0.052927	-0.593762	-1.68906	0.00150719	0.0148403	-0.642951	-1.88456	0.000195391	0.00306536	-0.675638	-2.00587	0.00674876	0.0766467	-0.60327	-1.64732
WP_OXIDATION_BY_CYTOCHROME_P450	Oxidation by cytochrome P450	0.0278421	0.106246	-0.59276	-1.53202	0.00211005	0.0234924	-0.6686	-1.74662	0.059754	0.272871	-0.536647	-1.42078	0.0181755	0.149244	-0.594816	-1.53087	0.0405209	0.179572	-0.55813	-1.53006	0.0230716	0.108571	-0.56465	-1.5857	0.00466675	0.0352323	-0.617531	-1.76681	0.0072102	0.079201	-0.633574	-1.64678
GRAESSMANN_RESPONSE_TO_MC_AND_SERUM_DEPRIVATION_UP	Genes up-regulated in ME-A cells (breast cancer, sensitive to apoptotic stimuli) upon serum deprivation for 22 hr in the presence of medium concentrate (MC) from ME-C cells (breast cancer, resistant to apoptotic stimuli).	7.00668e-06	0.000140321	-0.516623	-1.81947	4.84182e-05	0.00126393	-0.490185	-1.7518	0.00539978	0.0519865	-0.40501	-1.46869	0.000515991	0.0113757	-0.44974	-1.5658	0.000437681	0.00636153	-0.43455	-1.63045	4.47439e-06	0.000119781	-0.477745	-1.86693	4.22007e-06	0.000161626	-0.463913	-1.83763	0.000225887	0.00722293	-0.461311	-1.6459
LIM_MAMMARY_STEM_CELL_UP	Genes consistently up-regulated in mammary stem cells both in mouse and human species.	3.81099e-13	3.99925e-11	-0.513215	-1.9835	7.90235e-07	3.91166e-05	-0.432244	-1.69415	2.82625e-06	0.000134493	-0.411396	-1.6284	1.54265e-05	0.000632366	-0.415255	-1.57125	2.05457e-07	1.3821e-05	-0.41491	-1.71036	8.04022e-11	8.11289e-09	-0.442363	-1.89988	9.82778e-13	2.57832e-10	-0.456204	-1.98818	1.98724e-06	0.000151117	-0.421876	-1.64565
REACTOME_OXIDATIVE_STRESS_INDUCED_SENESCENCE	Oxidative Stress Induced Senescence	0.0313324	0.116078	-0.424993	-1.39522	0.0280226	0.137458	-0.433594	-1.43871	0.000162219	0.00351721	-0.520468	-1.75209	6.94158e-05	0.00215518	-0.563117	-1.8272	0.000247848	0.00410874	-0.517874	-1.79774	0.0157871	0.0821775	-0.407425	-1.47051	0.00348774	0.0283724	-0.433671	-1.59952	0.000901399	0.0198724	-0.49517	-1.64549
KHETCHOUMIAN_TRIM24_TARGETS_UP	Retinoic acid-responsive genes up-regulated in hepatocellular carcinoma (HCC) samples of TRIM24 [GeneID=8805] knockout mice.	0.00533923	0.0323498	-0.564902	-1.62012	0.0631229	0.242998	-0.474289	-1.37475	0.0140413	0.100474	-0.544319	-1.59957	0.0109364	0.105484	-0.572336	-1.63017	0.00170987	0.018347	-0.586612	-1.77543	0.0113918	0.0657569	-0.493461	-1.54157	0.0366471	0.145731	-0.473903	-1.49783	0.00805958	0.0854316	-0.565208	-1.64526
MURAKAMI_UV_RESPONSE_24HR	Genes down-regulated in primary keratinocytes at 24 h after UVB irradiation.	0.113677	0.283489	-0.591161	-1.36667	0.0910683	0.302517	-0.61183	-1.43038	0.0833333	0.333779	-0.619569	-1.46133	0.0637584	0.33354	-0.646346	-1.4903	0.030584	0.147089	-0.652658	-1.5731	0.0963391	0.277724	-0.588557	-1.45112	0.00469515	0.0353958	-0.738087	-1.8355	0.0192908	0.148415	-0.69828	-1.64506
REACTOME_DCC_MEDIATED_ATTRACTIVE_SIGNALING	DCC mediated attractive signaling	0.00658034	0.0375374	-0.737621	-1.67846	0.0106805	0.0712081	-0.725252	-1.66645	0.0215831	0.136442	-0.681558	-1.57866	0.0264263	0.192849	-0.699534	-1.58229	0.122605	0.347921	-0.575239	-1.35918	0.00206506	0.0187907	-0.738752	-1.79237	0.00518942	0.0381357	-0.712197	-1.74078	0.0135654	0.116877	-0.713161	-1.64453
LIM_MAMMARY_LUMINAL_MATURE_DN	Genes consistently down-regulated in mature mammary luminal cells both in mouse and human species.	7.1822e-07	1.8564e-05	-0.632029	-2.04867	6.96659e-05	0.00164656	-0.563875	-1.84928	0.00972203	0.0781186	-0.452508	-1.50033	0.0143771	0.126957	-0.465532	-1.48831	0.00446407	0.0370336	-0.466275	-1.5988	0.00117097	0.0121665	-0.478293	-1.69152	3.99773e-05	0.000917761	-0.52607	-1.90295	0.00190241	0.0315683	-0.502628	-1.64429
ZHAN_MULTIPLE_MYELOMA_SPIKED	'Spiked' genes: genes most highly up-regulated in multiple myeloma samples; were not differentially expressed as compared to the normal plasma cells.	0.00353821	0.0233816	-0.755786	-1.7198	0.00110565	0.0146513	-0.795198	-1.82717	0.134409	0.423314	-0.577405	-1.33742	0.145051	0.484767	-0.57513	-1.3009	0.0766284	0.264693	-0.618265	-1.46084	0.0842912	0.256095	-0.603892	-1.46517	0.000171883	0.00279217	-0.807322	-1.97329	0.0144016	0.121098	-0.712768	-1.64363
FRIDMAN_SENESCENCE_DN	Genes down-regulated in senescent cells.	0.729433	0.863551	-0.363953	-0.80005	0.301989	0.589486	-0.52037	-1.15301	0.00446743	0.0453396	-0.76727	-1.7145	0.193662	0.560168	-0.576903	-1.25928	0.420345	0.693352	-0.456078	-1.04652	0.6	0.775228	-0.378786	-0.888141	0.356436	0.583531	0.485557	1.11047	0.013502	0.116877	-0.743063	-1.6434
JOHNSTONE_PARVB_TARGETS_1_DN	Genes down-regulated in MDA-MB-231 cells (breast cancer) upon overexpression of PARVB [GeneID=29780] under all three culture conditions.	0.0191068	0.0807193	-0.505156	-1.51617	0.000872789	0.0124106	-0.563855	-1.71509	0.00302503	0.0340608	-0.532204	-1.63577	0.020741	0.162916	-0.500312	-1.48982	0.0122278	0.0792091	-0.494097	-1.57791	0.347826	0.584159	-0.318744	-1.05287	0.409766	0.625741	-0.304439	-1.02069	0.00546155	0.0661819	-0.535991	-1.64301
SUZUKI_RESPONSE_TO_TSA_AND_DECITABINE_1B	Genes with some basal expression and partially methylated promoters, up-regulated by the combination of TSA and decitabine [PubChem=5562;451668] in RKO cells (colorectal cancer).	0.0678571	0.202003	-0.65947	-1.50063	0.0950704	0.309643	-0.625658	-1.43761	0.578853	0.844147	-0.395242	-0.91548	0.474403	0.817417	-0.445959	-1.00872	0.199234	0.4559	-0.521904	-1.23316	0.693487	0.835139	-0.337582	-0.819047	0.921371	0.975274	-0.263286	-0.643536	0.0144016	0.121098	-0.712501	-1.64301
XIE_ST_HSC_S1PR3_OE_UP	Genes upregulated in short-term hematopoietic stem cells (CD34+,CD38_,CD45RA_,CD90_,CD49f_) upon overexpression of Sphingosine-1-Phosphate Receptor 3 (S1PR3)	3.83601e-10	2.16425e-08	-0.633315	-2.17488	1.1744e-06	5.50186e-05	-0.555374	-1.93332	0.000392503	0.00714477	-0.477934	-1.68763	0.00167399	0.0276208	-0.476742	-1.61599	5.13016e-05	0.00115528	-0.4974	-1.81815	3.32436e-08	1.57144e-06	-0.548421	-2.08481	8.89149e-09	7.64814e-07	-0.555728	-2.12847	0.000636737	0.0153826	-0.470679	-1.6427
REACTOME_SCAVENGING_OF_HEME_FROM_PLASMA	Scavenging of heme from plasma	0.142857	0.330645	-0.58028	-1.32043	0.00688016	0.0523191	-0.743804	-1.70908	0.00226205	0.0276666	-0.770102	-1.78375	7.02607e-06	0.000338218	-0.885742	-2.00348	6.40394e-05	0.00134946	-0.831679	-1.96509	0.0147603	0.0785467	-0.671366	-1.62888	0.0212648	0.101896	-0.657835	-1.60791	0.0144016	0.121098	-0.711905	-1.64164
LINDGREN_BLADDER_CANCER_CLUSTER_2B	Genes specifically up-regulated in Cluster IIb of urothelial cell carcinom (UCC) tumors.	6.45251e-14	8.90955e-12	-0.556309	-2.10355	1.01638e-08	1.05743e-06	-0.481783	-1.84709	1.53882e-06	8.49916e-05	-0.437974	-1.6992	1.29615e-06	9.31627e-05	-0.46607	-1.72438	1.61689e-09	2.17534e-07	-0.47256	-1.89693	7.72899e-11	7.95177e-09	-0.477872	-1.99266	1.19412e-12	2.84798e-10	-0.48873	-2.08113	1.17713e-05	0.00070993	-0.430168	-1.64136
KANG_AR_TARGETS_DN	Genes down-regulated in osteoblasts from wild type male mice compared to those with AR [GeneID=367] knockout.	0.12611	0.303393	-0.575459	-1.33037	0.194396	0.464902	-0.533252	-1.24668	0.29078	0.623508	-0.484169	-1.14197	0.308725	0.688431	-0.492259	-1.13502	0.0779468	0.266703	-0.615524	-1.4836	0.578035	0.758079	-0.371613	-0.916234	0.0953347	0.261896	-0.584275	-1.45299	0.0201235	0.152363	-0.696677	-1.64129
NAKAMURA_ADIPOGENESIS_EARLY_UP	Genes up-regulated in mesenchymal stem cells during early phase of adipogenesis, defined as days 1 to 5 of culturing with adipogenic hormones.	0.0532446	0.171529	-0.478258	-1.40648	0.0108192	0.0717678	-0.527637	-1.56964	0.105528	0.373718	-0.430123	-1.29499	0.187982	0.555059	-0.413049	-1.20225	0.0699816	0.250473	-0.439612	-1.36073	0.217726	0.447478	-0.365037	-1.16799	0.188437	0.394073	-0.364536	-1.1835	0.00909196	0.0927665	-0.548795	-1.64074
CHIBA_RESPONSE_TO_TSA_DN	Cancer related genes down-regulated in any of four hepatoma cell lines following 24 h treatment with TSA [PubChem=5562].	0.170599	0.370502	-0.520891	-1.27068	0.00611681	0.0487025	-0.675184	-1.66219	0.194595	0.520672	-0.494495	-1.23584	0.128425	0.457464	-0.547082	-1.32577	0.0780952	0.266948	-0.550449	-1.419	0.656371	0.81092	-0.328903	-0.868371	0.170683	0.371607	-0.478749	-1.28715	0.0161701	0.131338	-0.666035	-1.64032
SASSON_RESPONSE_TO_FORSKOLIN_UP	Genes up-regulated in primary granulosa cells in response to forskolin [PubChem=47936].	0.00270715	0.0192472	-0.509319	-1.63816	0.000946621	0.0131053	-0.528896	-1.71878	0.0140935	0.100474	-0.447713	-1.47632	0.016635	0.139898	-0.46639	-1.48715	0.00159337	0.0173093	-0.498697	-1.70213	0.00344132	0.0276942	-0.458269	-1.60904	0.00340088	0.0279255	-0.450764	-1.6088	0.00314335	0.0456581	-0.501423	-1.63976
DESERT_EXTRACELLULAR_MATRIX_HEPATOCELLULAR_CARCINOMA_SUBCLASS_UP	Genes up-regulated in the extracellular matrix-type subclass of hepatocellular carcinomas. Sets created as part of a metaanalysis of nine public transcriptomic datasets merged into a metadataset including 1133 human hepatocellular carcinomas obtained after curative resection. For platform descriptions of each one of the 9 datasets, see Figure 1B in Désert et al., Hepatology (2017), 66: 1502-1518.	0.000402528	0.00427544	-0.790877	-1.85234	0.000929744	0.0129744	-0.769377	-1.81972	0.000390392	0.00714477	-0.797085	-1.9045	0.000788739	0.0158564	-0.787339	-1.83267	0.000908161	0.0114822	-0.780214	-1.91848	0.109195	0.297481	-0.550189	-1.38231	0.000780014	0.00880192	-0.751647	-1.91569	0.0169183	0.134705	-0.691173	-1.63841
REACTOME_REGULATION_OF_CHOLESTEROL_BIOSYNTHESIS_BY_SREBP_SREBF	Regulation of cholesterol biosynthesis by SREBP (SREBF)	0.489292	0.688491	-0.329024	-0.979116	0.00295006	0.0294838	-0.559723	-1.68576	0.00539081	0.0519865	-0.533032	-1.62542	0.105581	0.417582	-0.437274	-1.2899	0.00975882	0.0673744	-0.485508	-1.52529	0.254269	0.4914	-0.348858	-1.1344	0.155602	0.351309	-0.367186	-1.2137	0.00388274	0.0522435	-0.544293	-1.63751
LEE_LIVER_CANCER_E2F1_DN	Genes down-regulated in hepatocellular carcinoma (HCC) induced by overexpression of E2F1 [GeneID=1869].	0.229752	0.445495	-0.407325	-1.19211	0.019133	0.106121	-0.500362	-1.48172	0.0488624	0.240508	-0.483809	-1.44776	0.203338	0.57146	-0.418551	-1.21516	0.0349319	0.160752	-0.470841	-1.44147	0.160232	0.370531	-0.391661	-1.24311	0.263258	0.485887	0.377791	1.15648	0.00964434	0.0962756	-0.552293	-1.63735
KIM_WT1_TARGETS_12HR_DN	Genes down-regulated in UB27 cells (osteosarcoma) at 12 hr after inducing the expression of a mutated form of WT1 [GeneID=7490].	0.0029087	0.0201345	-0.409519	-1.46426	0.000765178	0.0111216	-0.420327	-1.52727	0.211161	0.538369	-0.307558	-1.13159	0.321101	0.701708	-0.302981	-1.07125	0.00964914	0.0669696	-0.359688	-1.37296	0.131846	0.331161	-0.293696	-1.16609	0.002967	0.0253548	-0.36184	-1.46533	0.000113271	0.00437009	-0.450942	-1.63571
REACTOME_NONHOMOLOGOUS_END_JOINING_NHEJ	Nonhomologous End-Joining (NHEJ)	0.108553	0.276171	-0.438194	-1.29281	0.0815661	0.283616	-0.444263	-1.32806	0.00051056	0.00861385	-0.591435	-1.78981	7.99579e-05	0.00242508	-0.643417	-1.88242	0.000228189	0.00386228	-0.596229	-1.85278	0.141243	0.34358	-0.385821	-1.24222	0.0109736	0.0650468	-0.480909	-1.57538	0.00756415	0.0818332	-0.544722	-1.63526
CHIANG_LIVER_CANCER_SUBCLASS_CTNNB1_UP	Top 200 marker genes up-regulated in the 'CTNNB1' subclass of hepatocellular carcinoma (HCC); characterized by activated CTNNB1 [GeneID=1499].	1.42184e-07	4.19122e-06	-0.582489	-2.02176	2.75974e-07	1.60893e-05	-0.558877	-1.96305	0.000235321	0.00478578	-0.473422	-1.68447	0.00345765	0.0473689	-0.449983	-1.53323	0.000264316	0.00434755	-0.457542	-1.68658	0.000828944	0.00913764	-0.438122	-1.67194	1.53369e-06	6.48976e-05	-0.49073	-1.89406	0.000344672	0.00972308	-0.464913	-1.63509
REACTOME_NEGATIVE_EPIGENETIC_REGULATION_OF_RRNA_EXPRESSION	Negative epigenetic regulation of rRNA expression	0.194805	0.403116	-0.363122	-1.16794	0.0171502	0.0979874	-0.446537	-1.45113	2.20599e-05	0.000701505	-0.588412	-1.94027	8.49837e-07	6.65536e-05	-0.63519	-2.02539	5.15759e-05	0.00115649	-0.565511	-1.93017	0.278656	0.515913	-0.312813	-1.09833	0.00138444	0.0137318	-0.472745	-1.68725	0.00345457	0.0484655	-0.499946	-1.63493
CAIRO_HEPATOBLASTOMA_DN	Genes down-regulated in hepatoblastoma samples compared to normal liver tissue.	0.000929578	0.0083092	-0.440982	-1.5767	0.00490931	0.041953	-0.398549	-1.44321	0.0226919	0.141072	-0.366179	-1.34353	0.0274254	0.197395	-0.375734	-1.32587	0.00531403	0.0423106	-0.388361	-1.48072	0.00438577	0.0333027	-0.369244	-1.46338	0.00110236	0.011685	-0.378606	-1.53457	0.000305311	0.00883357	-0.452396	-1.63409
REACTOME_NOTCH3_INTRACELLULAR_DOMAIN_REGULATES_TRANSCRIPTION	NOTCH3 Intracellular Domain Regulates Transcription	0.00417065	0.0266221	-0.706714	-1.74878	0.0194732	0.10744	-0.633478	-1.5825	0.0217732	0.136983	-0.618755	-1.57061	0.0218968	0.169504	-0.639446	-1.5755	0.28463	0.561842	-0.433528	-1.13417	0.0118615	0.0671383	-0.624223	-1.67752	0.00790152	0.0513802	-0.65892	-1.80334	0.00837235	0.0878594	-0.655706	-1.63303
REACTOME_ACTIVATION_OF_ANTERIOR_HOX_GENES_IN_HINDBRAIN_DEVELOPMENT_DURING_EARLY_EMBRYOGENESIS	Activation of anterior HOX genes in hindbrain development during early embryogenesis	0.0928	0.247817	-0.386608	-1.26521	0.11859	0.353948	-0.371756	-1.22963	0.00256332	0.0303046	-0.488162	-1.63715	0.000136451	0.0036905	-0.552846	-1.78046	0.0013062	0.0150629	-0.490713	-1.70043	0.239686	0.473713	-0.311857	-1.12029	0.00483609	0.0361983	-0.430079	-1.56736	0.00195529	0.0322623	-0.495945	-1.63143
KEGG_STEROID_BIOSYNTHESIS	Steroid biosynthesis	0.290553	0.508685	-0.489949	-1.14753	0.0138527	0.0857133	-0.686077	-1.6227	0.0022828	0.0276833	-0.75513	-1.80425	0.00146032	0.0250402	-0.768967	-1.7899	0.00121952	0.0142831	-0.768923	-1.89072	0.816092	0.917501	-0.298142	-0.74906	0.00603673	0.0427459	-0.686052	-1.74851	0.0183165	0.142803	-0.688094	-1.63111
AMIT_EGF_RESPONSE_40_HELA	Genes whose expression peaked at 40 min after stimulation of HeLa cells with EGF [GeneID=1950].	0.00154336	0.0126048	-0.626227	-1.78141	0.0109976	0.0726759	-0.561847	-1.61585	0.0248928	0.150129	-0.525465	-1.53328	0.104777	0.415912	-0.471212	-1.33198	0.00457778	0.0375894	-0.567519	-1.69043	0.00503426	0.0364546	-0.549582	-1.70191	0.0147468	0.0798595	-0.518865	-1.6246	0.00841052	0.0878645	-0.564193	-1.63086
SANA_TNF_SIGNALING_UP	Genes up-regulated in five primary endothelial cell types (lung, aortic, iliac, dermal, and colon) by TNF [GeneID=7124].	0.00016855	0.00213104	-0.583709	-1.81864	0.00114041	0.0150345	-0.545444	-1.71889	0.11526	0.391436	-0.401027	-1.28049	0.0414815	0.264142	-0.453133	-1.39821	0.00442163	0.0369431	-0.48313	-1.5928	0.00346164	0.0277918	-0.468548	-1.60216	0.00940505	0.0585038	-0.448023	-1.55729	0.00227156	0.0360087	-0.510331	-1.62981
REACTOME_MOLECULES_ASSOCIATED_WITH_ELASTIC_FIBRES	Molecules associated with elastic fibres	0.00187798	0.0145982	-0.648838	-1.77218	0.00307641	0.0305406	-0.633859	-1.75246	0.0201142	0.130618	-0.547888	-1.52646	0.0330567	0.224656	-0.545327	-1.47749	0.0255944	0.13164	-0.538021	-1.5416	0.00244361	0.0210536	-0.60984	-1.79844	0.000207378	0.00321865	-0.658881	-1.97458	0.00910516	0.0927665	-0.587727	-1.62865
HELLER_HDAC_TARGETS_SILENCED_BY_METHYLATION_UP	Genes up-regulated in multiple myeloma (MM) cell lines treated with both decitabine [PubChem=451668] TSA [PubChem=5562].	1.81456e-12	1.70018e-10	-0.512724	-1.96933	3.60714e-08	2.91179e-06	-0.449981	-1.75313	3.35376e-06	0.000153019	-0.4183	-1.64601	1.4005e-05	0.000592614	-0.426741	-1.6059	1.86682e-08	1.81392e-06	-0.436973	-1.79036	6.69454e-08	2.83276e-06	-0.408692	-1.74203	6.09035e-13	1.86665e-10	-0.464985	-2.02081	4.55119e-06	0.000310131	-0.419785	-1.62857
LANDIS_BREAST_CANCER_PROGRESSION_DN	Genes down-regulated in preneoplastic mammary tissues and whose expression is maintained in tumors.	9.63953e-05	0.0013231	-0.613131	-1.88339	0.00743156	0.0553098	-0.512511	-1.59252	0.000431794	0.00765413	-0.565597	-1.7809	0.00232049	0.03507	-0.551091	-1.6728	0.000180792	0.00314111	-0.569652	-1.85129	0.000737253	0.00839125	-0.535364	-1.80793	0.000426441	0.00566465	-0.533141	-1.82166	0.00318306	0.0457984	-0.521251	-1.62855
REACTOME_ASSEMBLY_AND_CELL_SURFACE_PRESENTATION_OF_NMDA_RECEPTORS	Assembly and cell surface presentation of NMDA receptors	0.00123696	0.0105021	-0.646635	-1.77391	0.00750895	0.055649	-0.593601	-1.64946	0.0065026	0.0596488	-0.571798	-1.60222	0.00396375	0.0525196	-0.616623	-1.68144	0.0119855	0.0779278	-0.568521	-1.65186	0.0122609	0.0690268	-0.540205	-1.6148	0.0099816	0.0609702	-0.53669	-1.63928	0.00768421	0.082452	-0.583934	-1.62842
REACTOME_DISEASES_OF_GLYCOSYLATION	Diseases of glycosylation	0.00333732	0.0223639	-0.462436	-1.57116	0.026967	0.133866	-0.414757	-1.42812	0.0231703	0.143029	-0.395988	-1.38102	0.0581717	0.316911	-0.391683	-1.31678	0.0300695	0.145817	-0.38096	-1.37397	0.00284775	0.0236801	-0.418776	-1.56161	0.00112987	0.0118096	-0.433694	-1.65011	0.00180391	0.0308309	-0.473137	-1.62739
SMID_BREAST_CANCER_LUMINAL_A_UP	Genes up-regulated in the luminal A subtype of breast cancer.	0.00751821	0.0412637	-0.532018	-1.59679	0.022664	0.118918	-0.468641	-1.42547	0.055	0.257665	-0.446291	-1.37171	0.00874061	0.0908552	-0.526706	-1.56842	0.0159815	0.0945376	-0.488909	-1.56134	0.0812854	0.250638	-0.404556	-1.33632	0.169851	0.371183	-0.359262	-1.20449	0.00656032	0.0751572	-0.530826	-1.62718
PID_NFAT_TFPATHWAY	Calcineurin-regulated NFAT-dependent transcription in lymphocytes	0.0121406	0.0589287	-0.613363	-1.63419	0.249558	0.532072	-0.435967	-1.17591	0.17762	0.495466	-0.453084	-1.23794	0.313953	0.69552	-0.419512	-1.11314	0.0225416	0.120199	-0.545516	-1.52962	0.153996	0.362254	-0.438243	-1.26889	0.114165	0.292206	-0.453983	-1.33364	0.0104158	0.0996343	-0.5993	-1.62717
NOUZOVA_METHYLATED_IN_APL	Genes whose CpG islands are hyper-methylated in the NB4 cell line (APL, acute promyelocytic leukemia) compared to PBMC (normal peripheral peripheral blood mononuclear cells).	0.242525	0.458183	-0.38763	-1.16027	0.39404	0.670742	-0.343297	-1.03982	0.0165103	0.113093	0.458538	1.51408	0.0603993	0.325041	0.414248	1.37987	0.37694	0.655988	0.32001	1.05116	0.283898	0.52048	0.346481	1.11657	0.190566	0.395687	0.376278	1.19266	0.00483209	0.0613196	-0.533335	-1.62552
MEBARKI_HCC_PROGENITOR_WNT_UP	Transcriptome of human HepaRG hepatocellular carcinoma liver progenitors in responses to a WNT3A-enriched microenvironment and dissection of pathways dependent on _-catenin and/or blocked by the SFRP-like Wnt inhibitor FZD8_CRD.	4.30622e-07	1.17681e-05	-0.540683	-1.899	0.000155481	0.00325023	-0.466675	-1.66239	5.29623e-05	0.00137571	-0.485647	-1.75666	6.38949e-05	0.00200752	-0.490973	-1.70084	3.98282e-05	0.000937124	-0.471143	-1.76083	0.00763268	0.0496882	-0.365623	-1.4255	1.55694e-05	0.000434147	-0.458272	-1.80805	0.000342402	0.00971125	-0.456311	-1.62463
WP_SYNAPTIC_SIGNALING_PATHWAYS_ASSOCIATED_WITH_AUTISM_SPECTRUM_DISORDER	Synaptic signaling pathways associated with autism spectrum disorder	0.016859	0.0744605	-0.52499	-1.536	0.016305	0.0944299	-0.5254	-1.55528	0.203333	0.530527	-0.401302	-1.2035	0.251135	0.62657	-0.403344	-1.17583	0.0796296	0.26891	-0.434099	-1.33348	0.143689	0.346161	-0.392263	-1.24581	0.172269	0.373665	-0.375614	-1.21346	0.00878401	0.0907419	-0.54518	-1.62399
STARK_HYPPOCAMPUS_22Q11_DELETION_UP	Genes up-regulated in hyppocampus of mice carrying a hemizygotic microdeletion in the 22q11.2 region.	0.00496062	0.0305856	-0.546458	-1.60705	0.00698616	0.0527932	-0.540235	-1.60712	0.19598	0.522779	-0.396753	-1.19453	0.0955316	0.400043	-0.453784	-1.32081	0.0718232	0.254922	-0.434146	-1.34381	0.0732177	0.232832	-0.419833	-1.34331	0.0453937	0.169403	-0.43257	-1.40438	0.0119699	0.109104	-0.54312	-1.62377
REACTOME_GAP_JUNCTION_ASSEMBLY	Gap junction assembly	0.0365708	0.132336	-0.617904	-1.52902	0.0108915	0.0721559	-0.658246	-1.64438	0.0517857	0.246793	-0.570161	-1.44726	0.0404485	0.259454	-0.614108	-1.51307	0.0200139	0.110308	-0.623004	-1.62986	0.0992366	0.282986	-0.503735	-1.35373	0.028645	0.124074	-0.608	-1.66398	0.0100609	0.0973972	-0.651371	-1.62223
REACTOME_NON_INTEGRIN_MEMBRANE_ECM_INTERACTIONS	Non-integrin membrane-ECM interactions	0.000114976	0.00153117	-0.637267	-1.88814	0.0028244	0.028776	-0.549509	-1.64981	0.01059	0.0828103	-0.52171	-1.58675	0.00917934	0.094998	-0.521919	-1.53997	0.00210828	0.0210707	-0.559817	-1.75279	0.000330619	0.00444809	-0.569106	-1.84634	8.18358e-05	0.00157287	-0.594871	-1.96043	0.00465416	0.0598539	-0.538763	-1.62216
LINDVALL_IMMORTALIZED_BY_TERT_DN	Genes down-regulated in BJ cells (foreskin fibroblasts) immortalized by expression of TERT [GeneID=7015].	0.000176783	0.00220328	-0.60029	-1.83213	0.000667079	0.0101073	-0.556227	-1.71697	0.00177697	0.0231934	-0.535242	-1.67791	0.0028891	0.0410816	-0.555381	-1.68031	4.4097e-05	0.00102379	-0.598327	-1.93901	0.000135803	0.00219925	-0.575295	-1.93161	1.84056e-06	7.66461e-05	-0.625389	-2.12702	0.00411858	0.0544338	-0.520389	-1.62135
REACTOME_GAB1_SIGNALOSOME	GAB1 signalosome	0.0607143	0.186843	-0.67278	-1.53091	0.0161988	0.0942294	-0.701884	-1.61276	0.24552	0.575309	-0.510487	-1.18242	0.165529	0.52164	-0.564452	-1.27674	0.0900383	0.289006	-0.610964	-1.44359	0.0267975	0.120382	-0.650394	-1.578	0.0564516	0.194626	-0.635374	-1.55301	0.0180368	0.141321	-0.702974	-1.62104
DELYS_THYROID_CANCER_DN	Genes down-regulated in papillary thyroid carcinoma (PTC) compared to normal tissue.	7.8731e-06	0.000153001	-0.498751	-1.7791	1.08892e-05	0.00037101	-0.492621	-1.78043	4.98173e-06	0.000202383	-0.489576	-1.79453	0.0022912	0.034872	-0.430628	-1.51611	0.000456152	0.00657535	-0.420319	-1.5974	6.06002e-05	0.00112755	-0.434673	-1.71901	0.000428998	0.00568422	-0.401224	-1.61406	0.00046596	0.0121034	-0.448594	-1.62058
WP_ANGIOTENSIN_II_RECEPTOR_TYPE_1_PATHWAY	Angiotensin II receptor type 1 pathway	0.00444029	0.028069	-0.658859	-1.68832	0.00590084	0.0474873	-0.637345	-1.65137	0.0459364	0.232204	-0.54922	-1.44278	0.0108013	0.105197	-0.6492	-1.66	0.00267929	0.0253759	-0.658097	-1.78772	0.002073	0.0188184	-0.634993	-1.77155	0.0406425	0.155999	-0.542499	-1.53721	0.0118359	0.108762	-0.626503	-1.62031
RICKMAN_HEAD_AND_NECK_CANCER_B	Cluster b: genes identifying an intrinsic group in head and neck squamous cell carcinoma (HNSCC).	0.0553571	0.176249	-0.552998	-1.4571	0.00141983	0.0174469	-0.669759	-1.78567	0.0252012	0.150948	-0.591878	-1.59813	0.0280814	0.200467	-0.572063	-1.50773	0.0496183	0.203824	-0.531338	-1.47707	0.0522244	0.19016	-0.51483	-1.47488	0.0786749	0.234238	-0.472207	-1.37168	0.0097765	0.0968759	-0.605454	-1.61889
REACTOME_SIGNALING_BY_HIPPO	Signaling by Hippo	0.0544465	0.174302	-0.59489	-1.4512	0.000210979	0.00406987	-0.761589	-1.87491	0.00918718	0.0747367	-0.647137	-1.61732	0.0193414	0.155651	-0.636987	-1.54365	0.0155308	0.0928133	-0.604918	-1.55941	0.027582	0.122129	-0.574056	-1.51562	0.0274881	0.120796	-0.578422	-1.55513	0.0203883	0.153043	-0.657231	-1.61864
MARTINEZ_RESPONSE_TO_TRABECTEDIN	Genes down-regulated by trabectedin [PubChem=3199] and its synthetic analog phthalascidin Pt 650 in HCT116 cells (colon cancer).	0.000104277	0.00141016	-0.653424	-1.92127	0.000101024	0.00230466	-0.644578	-1.91223	0.00698616	0.0627678	-0.557504	-1.68129	0.320182	0.701708	-0.37854	-1.10638	0.00439114	0.0367469	-0.550747	-1.70017	0.0181646	0.0909445	-0.482016	-1.54822	0.00589907	0.0421121	-0.511206	-1.65837	0.0147007	0.12263	-0.540618	-1.61713
SCHAEFFER_PROSTATE_DEVELOPMENT_48HR_DN	Genes down-regulated in the urogenital sinus (UGS) of day E16 females exposed to the androgen dihydrotestosterone [PubChem=10635] for 48 h.	8.37816e-07	2.13399e-05	-0.465711	-1.7611	1.35758e-05	0.000439113	-0.427749	-1.64125	0.00558019	0.0531913	-0.351454	-1.36435	0.00552213	0.0656468	-0.360316	-1.33377	0.00163413	0.0177155	-0.357406	-1.4373	0.00686563	0.0458904	-0.334297	-1.39486	0.00652672	0.0451682	-0.311875	-1.32597	1.77063e-05	0.000998976	-0.422735	-1.61576
LI_CISPLATIN_RESISTANCE_DN	Genes consistently down-regulated in ACRP cells (ovarian cancer, resistant to cisplatin [PubChem=2767]) compared to the parental sensitive A2780 cells, regardless of cisplatin exposure.	0.00545403	0.0328557	-0.652147	-1.68551	0.0839161	0.288537	-0.523639	-1.36793	0.0180108	0.120232	-0.597934	-1.58304	0.0727273	0.353661	-0.538347	-1.38554	0.00251739	0.0241919	-0.659117	-1.80691	0.022785	0.107549	-0.565594	-1.58835	0.00802896	0.0520098	-0.597625	-1.70986	0.00981954	0.0968759	-0.621584	-1.61561
CHANG_IMMORTALIZED_BY_HPV31_DN	Genes down-regulated in normal keratinocytes immortalized by infection with the high risk HPV31 (human papilloma virus) strain.	0.038531	0.137911	-0.509563	-1.45202	0.109453	0.33703	-0.459365	-1.32758	0.499174	0.794649	-0.333153	-0.97644	0.306279	0.687017	-0.395432	-1.12338	0.479927	0.737603	-0.328847	-0.987595	0.301318	0.542559	-0.36343	-1.13181	0.0267044	0.118744	-0.478935	-1.50503	0.00994678	0.0970089	-0.556856	-1.61514
CHIBA_RESPONSE_TO_TSA_UP	Cancer related genes up-regulated in any of four hepatoma cell lines following 24 h treatment with TSA [PubChem=5562].	0.0010835	0.00939686	-0.617183	-1.8063	0.000990937	0.0134701	-0.597513	-1.76942	0.05	0.243142	-0.470956	-1.4093	0.015097	0.131585	-0.543805	-1.57881	0.00244889	0.0237378	-0.560794	-1.71686	0.00161945	0.0156498	-0.571399	-1.81359	0.000246587	0.00366527	-0.586905	-1.89143	0.0127512	0.113016	-0.544739	-1.61496
CHIANG_LIVER_CANCER_SUBCLASS_INTERFERON_UP	All marker genes up-regulated in the 'interferon' subclass of hepatocellular carcinoma (HCC).	0.00945327	0.0489648	-0.719173	-1.66262	0.056042	0.224874	-0.655845	-1.53328	0.234043	0.564717	-0.503634	-1.18788	0.10906	0.420901	-0.586698	-1.35277	0.0260248	0.133352	-0.664481	-1.6016	0.000672358	0.00777063	-0.762295	-1.87948	0.0268565	0.119218	-0.661495	-1.64503	0.0270625	0.18262	-0.685401	-1.61472
AMIT_SERUM_RESPONSE_60_MCF10A	Genes whose expression peaked at 60 min after stimulation of MCF10A cells with serum.	1.70417e-05	0.000297069	-0.665351	-1.963	0.00226951	0.0246545	-0.571657	-1.70888	0.0506536	0.245135	-0.459779	-1.39139	0.195783	0.561659	-0.407706	-1.19281	0.00761897	0.0556871	-0.505931	-1.57218	0.0263433	0.119055	-0.449522	-1.44732	0.0108201	0.0645254	-0.481598	-1.57764	0.00957229	0.096034	-0.53762	-1.61394
REACTOME_HCMV_INFECTION	HCMV Infection	0.101426	0.26398	-0.361804	-1.23431	0.0145815	0.0883475	-0.421337	-1.45357	8.93805e-05	0.00215128	-0.512993	-1.79434	2.62835e-06	0.000146712	-0.565894	-1.90834	2.40002e-05	0.000649119	-0.51554	-1.86954	0.0760234	0.237862	-0.339091	-1.27907	0.000538218	0.0067843	-0.434338	-1.66255	0.000963897	0.0206431	-0.467011	-1.61213
REACTOME_REPRODUCTION	Reproduction	0.383253	0.600456	-0.317652	-1.03959	0.0660225	0.249466	-0.396595	-1.31271	0.000374671	0.00694664	-0.514702	-1.72803	0.000100646	0.00291762	-0.568414	-1.83558	0.00146787	0.0163176	-0.477967	-1.65786	0.329412	0.567254	-0.295328	-1.06325	0.0193203	0.0960886	-0.398581	-1.46241	0.00261226	0.0400283	-0.487229	-1.61193
REACTOME_RHO_GTPASES_ACTIVATE_PKNS	RHO GTPases activate PKNs	0.0585366	0.182172	-0.449957	-1.38216	0.0280681	0.137458	-0.469228	-1.45802	1.5938e-06	8.62131e-05	-0.653889	-2.05891	4.07911e-06	0.000211912	-0.654592	-1.98697	3.17536e-05	0.000801015	-0.598958	-1.94653	0.0199383	0.0965984	-0.445983	-1.50609	7.81305e-05	0.00151273	-0.565821	-1.93332	0.00369711	0.050511	-0.515881	-1.61177
EHRLICH_ICF_SYNDROM_DN	Down-regulated in B lymphocytes from patients with ICF syndrom caused by mutations in DNMT3B [GeneID=1789] compared to normals.	0.0108233	0.0543963	-0.774974	-1.6473	0.0159601	0.0934826	-0.744517	-1.59771	0.0477335	0.23729	-0.710884	-1.53024	0.066787	0.341884	-0.700648	-1.48276	0.0147832	0.0896733	-0.749441	-1.64826	0.0199182	0.0965984	-0.748034	-1.6833	0.0215721	0.10318	-0.711914	-1.61329	0.0239317	0.169233	-0.759536	-1.61029
ZHENG_IL22_SIGNALING_DN	Genes down-regulated in ex-vivo colonic tissue after treatment with IL22 [GeneID=50616].	0.43007	0.637218	-0.374682	-1.01204	0.116522	0.350609	-0.489684	-1.33641	0.43058	0.755165	-0.367306	-1.01403	0.242671	0.616011	-0.439394	-1.18066	0.276316	0.552105	-0.404517	-1.15072	0.614786	0.783908	-0.301928	-0.884982	0.545648	0.730401	-0.317366	-0.942213	0.0103569	0.0994284	-0.589378	-1.60939
KONDO_PROSTATE_CANCER_WITH_H3K27ME3	Top 200 genes with high histone H3 trimethylation mark at K27 (H3K27me3) in PC3 cells (prostate cancer), by ChIP-chip assay on an 88K microarray (all promoters).	0.000536864	0.005325	-0.553304	-1.74551	0.00898784	0.0635569	-0.491404	-1.56801	0.0746667	0.314628	0.364735	1.27897	0.302899	0.682986	-0.352029	-1.10228	0.0462633	0.197256	-0.41189	-1.38017	0.0108616	0.0634643	0.464172	1.6035	0.208426	0.420457	-0.329864	-1.15578	0.00543721	0.0660394	-0.496658	-1.60913
REACTOME_SIGNALING_BY_NTRKS	Signaling by NTRKs	0.000333225	0.0037043	-0.507313	-1.7293	0.000130908	0.00282665	-0.506044	-1.74719	0.0165319	0.113094	-0.399587	-1.39668	0.0694444	0.347277	-0.383605	-1.29007	0.00117022	0.0138917	-0.447399	-1.62319	0.0678295	0.221884	-0.339267	-1.27945	0.00495853	0.036696	-0.405683	-1.54591	0.00123872	0.0244766	-0.466037	-1.60842
LIU_PROSTATE_CANCER_DN	Genes down-regulated in prostate cancer samples.	5.16156e-15	8.73636e-13	-0.533176	-2.05612	2.89154e-07	1.66724e-05	-0.438012	-1.71084	7.58579e-09	9.25643e-07	-0.451081	-1.78286	1.71496e-06	0.00011248	-0.43841	-1.65199	9.86632e-07	4.83819e-05	-0.411234	-1.69095	5.45874e-13	1.06081e-10	-0.469163	-2.00965	3.05467e-14	1.45708e-11	-0.477424	-2.07512	6.36355e-06	0.000417369	-0.412912	-1.60819
COLIN_PILOCYTIC_ASTROCYTOMA_VS_GLIOBLASTOMA_DN	Genes down-regulated in pilocytic astrocytoma compared to glioblastoma samples.	0.00872197	0.045948	-0.615935	-1.60869	0.0515098	0.212964	-0.552879	-1.4579	0.0403238	0.212429	-0.558787	-1.49662	0.0588235	0.31918	-0.552624	-1.43374	0.0323604	0.15273	-0.561532	-1.54928	0.285992	0.522729	-0.397763	-1.12946	0.31524	0.541429	-0.384802	-1.10475	0.0149062	0.123754	-0.614121	-1.60815
HUMMERICH_SKIN_CANCER_PROGRESSION_DN	Selected genes down-regulated during progression through benign to malignant skin tumors formed by treatment with DMBA and TPA [PubChem=6001;4792] chemicals in the two stage skin carcinogenesis model.	2.45436e-11	1.76411e-09	-0.706848	-2.31867	2.03611e-05	0.000603585	-0.575082	-1.90875	1.00807e-07	8.81559e-06	-0.629952	-2.11871	9.39036e-06	0.000428445	-0.592277	-1.91055	9.81364e-09	1.02984e-06	-0.632173	-2.2039	2.60098e-10	2.39428e-08	-0.642855	-2.31725	4.73966e-06	0.000175134	-0.55842	-2.0543	0.00224904	0.0357598	-0.485302	-1.60664
MIKKELSEN_ES_HCP_WITH_H3K27ME3	Genes with high-CpG-density promoters (HCP) bearing histone H3 K27 trimethylation mark (H327me3) in embryonic stem cells (ES).	0.267857	0.485139	-0.441139	-1.15478	0.273852	0.556938	-0.431196	-1.1422	0.110517	0.381502	-0.494458	-1.32578	0.00907307	0.0940838	-0.631059	-1.64956	0.244701	0.514644	-0.424396	-1.16698	0.421488	0.647039	0.370205	1.03153	0.0346235	0.14072	-0.516126	-1.48593	0.00933862	0.0940494	-0.607447	-1.60657
KAAB_HEART_ATRIUM_VS_VENTRICLE_UP	Genes up-regulated in the atria of healthy hearts, compared to venticles.	7.68061e-08	2.51876e-06	-0.519961	-1.89063	5.37286e-05	0.00134887	-0.446305	-1.64398	0.00437145	0.0444516	-0.384427	-1.43791	0.000279305	0.00681633	-0.436325	-1.56155	1.01831e-05	0.000327796	-0.443503	-1.72143	5.25603e-06	0.000139992	-0.438435	-1.77228	1.77089e-10	2.58107e-08	-0.504596	-2.07836	0.000143456	0.005068	-0.434615	-1.60568
BERTUCCI_MEDULLARY_VS_DUCTAL_BREAST_CANCER_DN	Genes down-regulated in medullary breast cancer (MBC) relative to ductal breast cancer (DBD).	3.5588e-10	2.05198e-08	-0.602417	-2.10887	3.47422e-07	1.96013e-05	-0.542283	-1.92623	7.22586e-05	0.0017884	-0.480911	-1.7274	0.000265649	0.00654395	-0.473498	-1.63211	2.99156e-05	0.000758296	-0.481424	-1.79952	4.94723e-07	1.76586e-05	-0.496237	-1.92292	5.54213e-07	2.66785e-05	-0.488003	-1.9097	0.000718928	0.0169158	-0.451103	-1.60555
REN_ALVEOLAR_RHABDOMYOSARCOMA_DN	Genes commonly down-regulated in human alveolar rhabdomyosarcoma (ARMS) and its mouse model overexpressing PAX3-FOXO1 [GeneID=5077;2308] fusion.	8.97189e-18	2.76915e-15	-0.56646	-2.16979	2.23069e-06	9.55022e-05	-0.425889	-1.65628	0.000935642	0.0139469	-0.3636	-1.42921	0.00491891	0.0610154	-0.367751	-1.38199	3.4651e-09	4.13213e-07	-0.448452	-1.83754	4.44591e-11	4.96334e-09	-0.450371	-1.91436	4.6335e-19	4.86239e-16	-0.523064	-2.26837	1.19566e-05	0.000712912	-0.414414	-1.60526
SARTIPY_BLUNTED_BY_INSULIN_RESISTANCE_UP	Genes up-regulated in 3T3-L1 cells (adipocyte) by insulin [GeneID=3630] but displayed blunted response to insulin the insulin resistant cells.	0.00157984	0.0128645	-0.781179	-1.77758	0.0757042	0.269851	-0.638876	-1.46798	0.172043	0.48585	-0.546065	-1.26482	0.209898	0.58062	-0.535709	-1.21173	0.113027	0.332148	-0.5851	-1.38248	0.0747126	0.235729	-0.614753	-1.49153	0.0705645	0.220782	-0.62749	-1.53374	0.0208332	0.155272	-0.695972	-1.6049
HELLEBREKERS_SILENCED_DURING_TUMOR_ANGIOGENESIS	Genes down-regulated in tumor-conditioned vs quiescent endothelial cells and up-regulated upon treatment with decitabine and TSA [PubChem=451668;5562].	4.94956e-07	1.32502e-05	-0.684858	-2.11331	0.00927382	0.0647932	-0.500884	-1.5649	0.129508	0.413782	-0.393953	-1.24654	0.135747	0.467948	-0.41143	-1.25595	0.00119979	0.014115	-0.533563	-1.74724	2.13039e-05	0.000456252	-0.589213	-1.99686	4.66769e-06	0.000173698	-0.608163	-2.09045	0.00403386	0.0534487	-0.50822	-1.60425
MASRI_RESISTANCE_TO_TAMOXIFEN_AND_AROMATASE_INHIBITORS_DN	Genes down-regulated in derivatives of MCF-7aro cells (breast cancer) that developed resistance to tamoxifen [PubChem=5376] or inhibitors of aromatase (CYP19A1) [GeneID=1588].	0.00454644	0.0285008	-0.728043	-1.71842	0.0249345	0.126898	-0.645212	-1.54193	0.00036885	0.00690155	-0.766057	-1.85198	0.00565639	0.0663961	-0.733266	-1.7202	0.000470839	0.00674998	-0.777097	-1.92716	0.00137608	0.0137702	-0.720378	-1.82974	0.000620769	0.00753975	-0.749883	-1.92774	0.0230057	0.165357	-0.669665	-1.60376
REACTOME_RUNX1_REGULATES_TRANSCRIPTION_OF_GENES_INVOLVED_IN_DIFFERENTIATION_OF_HSCS	RUNX1 regulates transcription of genes involved in differentiation of HSCs	0.128205	0.306326	-0.374507	-1.2326	0.00766956	0.0562311	-0.46243	-1.54095	0.00014631	0.00325292	-0.530136	-1.78949	4.04163e-05	0.00137704	-0.577172	-1.87983	5.86906e-05	0.00126558	-0.529311	-1.84458	0.0615079	0.210386	-0.356841	-1.28887	0.00073004	0.0084559	-0.462762	-1.70761	0.00376578	0.051057	-0.481701	-1.60357
REACTOME_DISEASES_OF_PROGRAMMED_CELL_DEATH	Diseases of programmed cell death	0.214516	0.428298	-0.369373	-1.16092	0.0215965	0.114231	-0.454412	-1.444	0.000137553	0.00308436	-0.569287	-1.83751	9.57416e-06	0.000433066	-0.622049	-1.93167	0.000291628	0.00467942	-0.542859	-1.81817	0.0640777	0.215666	-0.390282	-1.34401	0.000583914	0.0072217	-0.506033	-1.7736	0.00727909	0.0795695	-0.49748	-1.60341
MIKKELSEN_IPS_ICP_WITH_H3K27ME3	Genes with intermediate-CpG-density promoters (ICP) bearing the tri-methylation mark at H3K27 (H3K27me3) in MCV8.1 cells (induced pluripotent cells, iPS).	0.000728067	0.00680957	-0.664268	-1.82228	0.00881483	0.0625019	-0.588186	-1.63442	0.0748663	0.314628	-0.491668	-1.37769	0.111111	0.423384	-0.483592	-1.31869	0.0433201	0.188788	-0.513712	-1.49261	0.278752	0.515913	-0.380101	-1.13621	0.0287706	0.124349	-0.498131	-1.5215	0.00982237	0.0968759	-0.574932	-1.60332
GOTZMANN_EPITHELIAL_TO_MESENCHYMAL_TRANSITION_UP	Genes up-regulated in MMH-RT cells (hepatocytes displaying an invasive, metastatic phenotype) during epithelial to mesenchymal transition (EMT).	0.00141687	0.0117446	-0.553998	-1.70608	0.0019548	0.0223461	-0.537334	-1.67697	0.00106307	0.0155808	-0.537193	-1.69434	0.0194602	0.156006	-0.484131	-1.47553	0.00241849	0.0235871	-0.520405	-1.70683	0.00054652	0.00655061	-0.529066	-1.79956	2.313e-05	0.000583477	-0.57798	-1.98747	0.00486803	0.0614088	-0.50852	-1.60327
NAGASHIMA_NRG1_SIGNALING_UP	Genes up-regulated in MCF7 cells (breast cancer) after stimulation with NRG1 [GeneID=3084].	2.64074e-05	0.000438479	-0.49968	-1.75454	0.000664057	0.0100994	-0.451728	-1.60875	0.00311434	0.0345475	-0.418918	-1.51018	0.144399	0.484201	-0.345088	-1.19297	0.000239412	0.00400062	-0.439542	-1.64591	0.000148869	0.00229854	-0.42987	-1.67329	9.13146e-06	0.000297595	-0.456088	-1.79256	0.000793805	0.0181882	-0.449756	-1.60114
WP_FACTORS_AND_PATHWAYS_AFFECTING_INSULINLIKE_GROWTH_FACTOR_IGF1AKT_SIGNALING	Factors and pathways affecting insulin-like growth factor (IGF1)-Akt signaling	0.0106994	0.0540246	-0.575262	-1.59316	0.00325269	0.0316639	-0.614889	-1.72993	1.52232e-05	0.000515329	-0.710528	-2.01924	0.00134184	0.0237626	-0.64976	-1.80775	0.000775966	0.0101534	-0.629233	-1.84577	0.0022406	0.0198253	-0.587386	-1.77675	0.256842	0.480313	-0.384888	-1.18564	0.0135642	0.116877	-0.565284	-1.60034
BLANCO_MELO_COVID19_SARS_COV_2_LOW_MOI_INFECTION_A594_ACE2_EXPRESSING_CELLS_UP	Genes up-regulated in SARS-CoV-2 low MOI infection (ACE2 expressing A549 cells, MOI: 0.2, 24hpi)	0.0198934	0.0833709	-0.404444	-1.39806	0.0027811	0.0285566	-0.43975	-1.54115	0.215385	0.543189	-0.318469	-1.12923	0.368932	0.740829	-0.306563	-1.04112	0.043554	0.18965	-0.365672	-1.34621	0.223762	0.454306	-0.294071	-1.12299	0.00555086	0.0400945	-0.384035	-1.47903	0.00102109	0.0213862	-0.456401	-1.59921
CHEN_LVAD_SUPPORT_OF_FAILING_HEART_UP	Up-regulated genesin the left ventricle myocardium of patients with heart failure following implantation of LVAD (left ventricular assist device).	2.09615e-05	0.000357095	-0.580897	-1.90583	0.00247543	0.0261953	-0.494059	-1.64142	0.000807665	0.0126126	-0.507954	-1.70783	0.0453711	0.273634	-0.43146	-1.39058	9.54502e-05	0.00189707	-0.534059	-1.86494	3.62355e-05	0.000712089	-0.527614	-1.90398	6.85304e-05	0.00136204	-0.508846	-1.87118	0.0023307	0.0368349	-0.482803	-1.5965
REACTOME_SIGNALING_BY_MET	Signaling by MET	0.013875	0.0644366	-0.478289	-1.50323	0.0288569	0.139679	-0.444582	-1.41276	0.0493631	0.242164	-0.426045	-1.37516	0.0834553	0.376194	-0.4272	-1.3266	0.0181779	0.103561	-0.438995	-1.4703	0.192233	0.415071	-0.339155	-1.16794	0.0211153	0.101458	-0.41919	-1.46922	0.00829181	0.0871886	-0.495321	-1.59645
TURASHVILI_BREAST_LOBULAR_CARCINOMA_VS_LOBULAR_NORMAL_UP	Genes up-regulated in lobular carcinoma vs normal lobular breast cells.	0.00564487	0.0337727	-0.509724	-1.60203	0.0206313	0.110575	-0.456404	-1.45033	0.230892	0.563745	-0.355198	-1.14649	0.146413	0.48799	-0.395598	-1.22846	0.0926573	0.293212	-0.388298	-1.30051	0.145631	0.349395	-0.355091	-1.22282	0.205689	0.416108	-0.332082	-1.16391	0.0084184	0.0878645	-0.494938	-1.59522
VERRECCHIA_RESPONSE_TO_TGFB1_C1	Cluster 1: ECM related genes up-regulated in dermal fibroblasts within 30 min after TGFB1 [GeneID=7040] addition, and which kept increasing with time.	0.100358	0.26172	-0.577935	-1.39861	0.0448029	0.194282	-0.610295	-1.48702	0.00317179	0.0348896	-0.724052	-1.77952	0.0269394	0.195506	-0.638075	-1.53227	0.0161857	0.095423	-0.655585	-1.65242	0.0841487	0.25581	-0.5426	-1.40616	0.00632588	0.0441516	-0.661533	-1.73672	0.0154532	0.12693	-0.646232	-1.5932
SIMBULAN_UV_RESPONSE_IMMORTALIZED_DN	Genes down-regulated in response to UVB radiation in HFK cells (keratinocytes) immortalized by overexpression of HPV E6 and E7 viral oncogenes.	0.0113445	0.0563705	-0.615437	-1.63972	0.0139017	0.0859154	-0.588424	-1.58713	0.0456646	0.2315	-0.545615	-1.49075	0.210963	0.582412	-0.455615	-1.20894	0.0959693	0.298364	-0.487111	-1.36585	0.00210129	0.0189767	-0.610249	-1.76691	0.00489368	0.0364214	-0.612187	-1.79839	0.0145342	0.121822	-0.586573	-1.59262
CHIARADONNA_NEOPLASTIC_TRANSFORMATION_CDC25_UP	Genes up-regulated in reverted NIH3T3 cells (fibroblasts transformed by activated KRAS [GeneID=3845] which then reverted to normal cells upon stable over-expression of a dominant negative form of CDC25 [GeneID=5923]) vs normal fibroblasts.	0.00169011	0.0134772	-0.503945	-1.66165	0.000749175	0.0109802	-0.509581	-1.70164	0.00228125	0.0276833	-0.472231	-1.59888	0.00763586	0.082439	-0.474926	-1.55084	0.000136035	0.00252218	-0.50857	-1.77828	0.00628408	0.0432245	-0.427116	-1.54712	0.0796282	0.235917	-0.356415	-1.31489	0.00137905	0.0260284	-0.478043	-1.59223
REACTOME_DEPOSITION_OF_NEW_CENPA_CONTAINING_NUCLEOSOMES_AT_THE_CENTROMERE	Deposition of new CENPA-containing nucleosomes at the centromere	0.283544	0.501097	0.359865	1.1194	0.220228	0.498722	-0.391149	-1.1718	0.00143532	0.019715	-0.560583	-1.69938	0.000357019	0.00847327	-0.616533	-1.80258	0.00550797	0.0435902	-0.533125	-1.65799	0.345416	0.582764	0.34651	1.09772	0.0831557	0.241995	-0.404384	-1.3196	0.00707347	0.0784662	-0.53156	-1.59205
BLANCO_MELO_BETA_INTERFERON_TREATED_BRONCHIAL_EPITHELIAL_CELLS_UP	Genes up-regulated on treatment of normal human bronchial epithelial cells with beta interferon (hIFNB treatment 100u/ml, 4-12hrs).	1.07301e-06	2.6683e-05	-0.463451	-1.73732	9.32754e-07	4.44924e-05	-0.458269	-1.74176	0.11049	0.381502	-0.307007	-1.18222	0.0995086	0.406981	-0.327245	-1.20208	0.00103291	0.0125828	-0.364738	-1.46466	0.000111779	0.00186192	-0.382665	-1.58864	0.00303006	0.0257208	-0.33253	-1.40508	0.000131548	0.00486081	-0.419467	-1.59054
REACTOME_COLLAGEN_BIOSYNTHESIS_AND_MODIFYING_ENZYMES	Collagen biosynthesis and modifying enzymes	0.00276852	0.0194645	-0.545741	-1.65175	0.0312505	0.147625	-0.46605	-1.42772	0.00727253	0.0640251	-0.49099	-1.5223	0.0350959	0.235484	-0.479869	-1.43713	0.0128908	0.0822615	-0.492527	-1.58741	0.0017639	0.0167666	-0.52201	-1.74608	0.00733715	0.0487146	-0.481753	-1.63168	0.00607506	0.0712087	-0.515945	-1.59039
ZHU_CMV_24_HR_DN	Down-regulated at 24 h following infection of primary human foreskin fibroblasts with CMV	8.28991e-07	2.12181e-05	-0.650296	-2.06801	0.000108018	0.00244298	-0.570412	-1.83503	0.000928504	0.0138902	-0.527037	-1.71878	0.0115833	0.109509	-0.489457	-1.54038	0.000275157	0.00445608	-0.544632	-1.83666	8.16076e-06	0.000205863	-0.570755	-1.98351	4.69033e-05	0.00101695	-0.545257	-1.91502	0.00581365	0.0694857	-0.487307	-1.58911
GOZGIT_ESR1_TARGETS_DN	Genes down-regulated in TMX2-28 cells (breast cancer) which do not express ESR1 [GeneID=2099]) compared to the parental MCF7 cells which do.	4.80737e-15	8.40809e-13	-0.484857	-1.92401	1.8377e-11	4.38292e-09	-0.446273	-1.79499	2.00455e-06	0.000103116	-0.381101	-1.55274	2.28847e-05	0.000870115	-0.385973	-1.4874	2.0862e-09	2.73657e-07	-0.398334	-1.69641	5.4949e-08	2.42283e-06	-0.366886	-1.63259	3.61196e-09	3.44581e-07	-0.37793	-1.70479	7.04773e-07	6.48762e-05	-0.39543	-1.58882
REACTOME_CS_DS_DEGRADATION	CS/DS degradation	0.0156287	0.0705713	-0.705191	-1.60467	0.0138283	0.0856913	-0.712597	-1.63737	0.00133906	0.0186367	-0.785352	-1.81907	0.00125943	0.0225537	-0.793031	-1.79377	0.00192386	0.0197932	-0.754926	-1.78374	0.024218	0.111958	-0.652726	-1.58365	0.00343641	0.0280417	-0.728337	-1.78023	0.0241888	0.170819	-0.688878	-1.58854
REACTOME_DOWNREGULATION_OF_SMAD2_3_SMAD4_TRANSCRIPTIONAL_ACTIVITY	Downregulation of SMAD2/3:SMAD4 transcriptional activity	0.00492701	0.0304777	-0.646655	-1.69277	0.0125594	0.0797813	-0.608631	-1.6122	0.00247987	0.0296399	-0.646348	-1.73304	0.0351556	0.235583	-0.590815	-1.54436	0.00147501	0.0163623	-0.649719	-1.78656	0.0215169	0.102729	-0.549917	-1.5676	0.0127406	0.0721923	-0.56105	-1.61527	0.0117925	0.108762	-0.600286	-1.58763
LIU_VAV3_PROSTATE_CARCINOGENESIS_UP	Selected genes up-regulated in prostate tumors developed by transgenic mice overexpressing VAV3 [GeneID=10451] in prostate epithelium.	0.00116479	0.00997008	-0.560042	-1.70929	0.0029055	0.0292575	-0.525067	-1.62078	0.00294168	0.0335543	-0.522543	-1.6381	0.000220884	0.00551895	-0.603717	-1.82655	1.47508e-05	0.000437274	-0.619736	-2.00839	0.000255754	0.00362687	-0.560965	-1.88349	0.0574468	0.195757	-0.400934	-1.36363	0.00609802	0.0712231	-0.508952	-1.58571
TAKEDA_TARGETS_OF_NUP98_HOXA9_FUSION_10D_UP	Genes up-regulated in CD34+ [GeneID=947] hematopoetic cells by expression of NUP98-HOXA9 fusion [GeneID=4928;3205] off a retroviral vector at 10 days after transduction.	1.21641e-05	0.000220086	-0.536853	-1.86336	0.00238176	0.0254847	-0.442092	-1.55285	0.104455	0.372212	-0.348763	-1.24092	0.0525588	0.297493	-0.387794	-1.32134	0.00788688	0.0572787	-0.396948	-1.46322	0.000266604	0.00375032	-0.455316	-1.73756	0.00349393	0.0283787	-0.381609	-1.47289	0.000878249	0.0195262	-0.450753	-1.58529
LEE_LIVER_CANCER_MYC_E2F1_DN	Genes down-regulated in hepatocellular carcinoma (HCC) from MYC and E2F1 [GeneID=4609;1869] double transgenic mice.	0.18543	0.390757	-0.430804	-1.24293	0.0306678	0.145755	-0.493508	-1.43711	0.0647841	0.286854	-0.466552	-1.37568	0.123476	0.451167	-0.452509	-1.29606	0.0212372	0.115115	-0.507045	-1.53717	0.348748	0.584963	-0.348615	-1.08869	0.344828	0.572929	0.356775	1.07928	0.0159917	0.130373	-0.541148	-1.58493
GRADE_COLON_VS_RECTAL_CANCER_DN	Genes down-regulated in rectal but up-regulated in colon carcinoma compared to normal mucosa samples.	0.0495868	0.163123	-0.482395	-1.41182	0.173267	0.436873	-0.419195	-1.24136	0.09	0.347065	-0.444839	-1.33114	0.174507	0.532347	-0.425618	-1.23568	0.182156	0.43264	-0.398161	-1.21896	0.596525	0.773395	-0.286985	-0.910874	0.111814	0.288725	-0.395726	-1.27532	0.0160016	0.130373	-0.534484	-1.58456
PLASARI_TGFB1_TARGETS_10HR_DN	Genes down-regulated in MEF cells (embryonic fibroblast) upon stimulation with TGFB1 [GeneID=7040] for 10 h.	1.31996e-07	3.95763e-06	-0.523539	-1.89877	6.1971e-07	3.25162e-05	-0.505634	-1.85957	0.0146956	0.10364	-0.368549	-1.36881	0.027178	0.196153	-0.3729	-1.32864	0.0149864	0.0906965	-0.356832	-1.37876	0.00122803	0.012684	-0.386713	-1.54917	0.00643488	0.0446611	-0.350817	-1.42906	0.000170751	0.00581774	-0.432664	-1.58385
SASSON_RESPONSE_TO_GONADOTROPHINS_UP	Genes up-regulated in primary granulosa cells after stimulation with LH or FSH gonadotrophic hormones for 24 h.	0.0154643	0.07007	-0.472963	-1.51616	0.00254519	0.0267628	-0.526843	-1.70432	0.0364989	0.198045	-0.434143	-1.42173	0.0373027	0.245889	-0.447245	-1.41932	0.00246247	0.0237948	-0.47563	-1.60123	0.00709105	0.0471568	-0.455215	-1.58557	0.00319818	0.0265941	-0.461268	-1.61669	0.00672769	0.0765731	-0.484533	-1.58376
YANG_BCL3_TARGETS_UP	Genes up-regulated in neonatal cardiac myocytes upon knockdown of BCL3 [GeneID=602] by RNAi.	0.00345479	0.0230042	-0.385561	-1.42962	0.00086504	0.0123339	-0.403113	-1.51571	0.0117488	0.0897321	-0.34944	-1.33296	0.00146912	0.0251091	-0.403072	-1.47511	0.000267798	0.00437737	-0.393494	-1.56089	0.00349075	0.0278782	-0.339726	-1.39864	0.0385767	0.150269	-0.299479	-1.25815	0.00010273	0.00414635	-0.421066	-1.58131
KORKOLA_TERATOMA_UP	Genes from the 12p region that up-regulated in teratoma cells compared to normal testis.	0.0174055	0.0761057	-0.698116	-1.61394	0.00574012	0.0468224	-0.732482	-1.71245	0.00351312	0.0377732	-0.722835	-1.70489	0.00326236	0.044928	-0.760125	-1.75265	0.00742953	0.0549052	-0.716527	-1.72705	0.104046	0.289104	-0.580584	-1.43146	0.0113995	0.0668882	-0.698935	-1.73813	0.0359828	0.219282	-0.670832	-1.5804
KYNG_WERNER_SYNDROM_DN	Genes distinctly down-regulated in primary fibroblast cultures from Werner syndrom patients compared to those from normal young donors.	0.0205943	0.0854215	-0.691175	-1.59789	0.010103	0.0684773	-0.716317	-1.67466	0.0496454	0.242541	-0.659357	-1.55517	0.0335505	0.227148	-0.680982	-1.57016	0.00390773	0.0336681	-0.736317	-1.77474	0.0635838	0.214411	-0.614286	-1.51456	0.0973631	0.265246	-0.583334	-1.45065	0.0359828	0.219282	-0.670674	-1.58003
GARGALOVIC_RESPONSE_TO_OXIDIZED_PHOSPHOLIPIDS_PINK_DN	Genes from the pink module which are dn-regulated in HAEC cells (primary aortic endothelium) after exposure to the oxidized 1-palmitoyl-2-arachidonyl-sn-3-glycerophosphorylcholine (oxPAPC).	0.00332202	0.0223183	-0.668881	-1.714	0.00167074	0.0198334	-0.672816	-1.74327	0.0294851	0.16945	-0.56406	-1.48177	0.0580431	0.316911	-0.554162	-1.41699	0.0562852	0.219412	-0.523405	-1.42183	0.000272782	0.00381677	-0.686438	-1.91508	0.142276	0.332415	-0.450438	-1.27635	0.0158134	0.129241	-0.610711	-1.57947
MIKKELSEN_NPC_ICP_WITH_H3K4ME3	Genes with intermediate-CpG-density promoters (ICP) bearing histone H3 trimethylation mark at K4 (H3K4me3) in neural progenitor cells (NPC).	4.56799e-13	4.60927e-11	-0.522913	-2.00862	1.35576e-08	1.3422e-06	-0.454637	-1.77122	0.0004692	0.00809833	-0.371822	-1.46495	0.000352311	0.00840262	-0.394937	-1.4874	2.75148e-06	0.000111915	-0.404952	-1.66153	0.000137204	0.0022151	-0.353796	-1.50568	1.11685e-06	4.88344e-05	-0.380467	-1.65501	5.08316e-05	0.00245157	-0.406042	-1.5777
WP_CHOLESTEROL_METABOLISM_WITH_BLOCH_AND_KANDUTSCHRUSSELL_PATHWAYS	Cholesterol metabolism with Bloch and Kandutsch-Russell pathways	0.942149	0.990884	-0.22794	-0.667109	0.0144424	0.0878032	-0.511777	-1.51552	0.000832769	0.0128139	-0.614636	-1.83925	0.00227886	0.0348605	-0.600003	-1.74196	8.30201e-05	0.0016884	-0.634927	-1.94382	0.597107	0.773395	0.295085	0.921593	0.0675105	0.214684	-0.42077	-1.35603	0.0165219	0.132757	-0.532152	-1.57764
REACTOME_RUNX3_REGULATES_NOTCH_SIGNALING	RUNX3 regulates NOTCH signaling	0.00310948	0.0212165	-0.759904	-1.72917	0.0161988	0.0942294	-0.701943	-1.61289	0.0752688	0.315444	-0.633637	-1.46766	0.0767918	0.360988	-0.64659	-1.46253	0.542146	0.783215	-0.39787	-0.94009	0.00891241	0.0553413	-0.694149	-1.68416	0.0141819	0.0780002	-0.675287	-1.65057	0.025587	0.176884	-0.683822	-1.57688
ROVERSI_GLIOMA_LOH_REGIONS	Genes in the most frequently heterozygous deleted loci of a panel of glioma cell lines.	0.0049315	0.0304777	-0.611838	-1.67845	0.00315191	0.0309491	-0.620414	-1.72397	0.0819964	0.331653	-0.4874	-1.36573	0.165033	0.521328	-0.464738	-1.26727	0.0597531	0.227634	-0.500732	-1.4549	0.00379018	0.0298598	-0.582427	-1.74101	0.0353207	0.142779	-0.48824	-1.49129	0.0135642	0.116877	-0.565061	-1.57579
GROSS_HIF1A_TARGETS_DN	Genes down-regulated in SEND cells (skin endothelium) at normal oxygen (normoxia) conditions after knockdown of HIF1A [GeneID=3091] by RNAi.	0.00882356	0.046251	-0.645939	-1.61261	0.00535171	0.0445015	-0.674863	-1.70414	0.353357	0.689379	-0.422111	-1.08259	0.242975	0.616254	-0.468159	-1.17103	0.0103619	0.0704258	-0.637082	-1.67585	0.311909	0.550286	-0.410225	-1.11234	0.159763	0.357115	-0.454596	-1.25582	0.0243183	0.171503	-0.625223	-1.57557
SEITZ_NEOPLASTIC_TRANSFORMATION_BY_8P_DELETION_UP	Genes up-regulated in CT60/4 cells (breast cancer reverted to normal by transfer of chromosome 8p region) vs parental MDA-MB-231 cells (deleted chromosome 8p).	0.00013741	0.00179173	-0.621242	-1.85648	0.00395493	0.0356844	-0.549232	-1.65974	0.109272	0.378948	-0.423861	-1.29626	0.0437406	0.270326	-0.476565	-1.41167	0.0185655	0.105496	-0.482413	-1.52656	0.00133306	0.0135024	-0.53162	-1.74528	8.05123e-05	0.00155312	-0.586553	-1.95378	0.00617252	0.071812	-0.517564	-1.57237
REACTOME_NEUREXINS_AND_NEUROLIGINS	Neurexins and neuroligins	0.138564	0.323996	-0.435723	-1.27483	0.0322708	0.151453	-0.500966	-1.48295	0.393333	0.724292	-0.351631	-1.05454	0.612903	0.894631	0.292488	0.932215	0.505556	0.755812	-0.317708	-0.975943	0.508738	0.705803	-0.309033	-0.981473	0.336134	0.563482	-0.337652	-1.09082	0.0166086	0.133046	-0.527689	-1.57188
REACTOME_DNA_DOUBLE_STRAND_BREAK_RESPONSE	DNA Double Strand Break Response	0.20098	0.4115	-0.391093	-1.19087	0.097561	0.314051	-0.424739	-1.30928	0.000623698	0.0101632	-0.567783	-1.7762	0.000358503	0.00847327	-0.594013	-1.78849	0.00100327	0.0123862	-0.550485	-1.78185	0.0346305	0.140967	-0.425625	-1.42842	0.00291658	0.0250054	-0.4779	-1.62854	0.00693792	0.0779145	-0.508033	-1.57183
GERHOLD_ADIPOGENESIS_DN	Selected genes down-regulated during differentiation of 3T3-L1 cells (fibroblast) into adipocytes in response to adipogenic hormones.	0.00749319	0.0412321	-0.518049	-1.55913	0.00979747	0.0671991	-0.509499	-1.55277	0.0062651	0.0580795	-0.520193	-1.60233	0.00496608	0.0614552	-0.545653	-1.6291	0.000229802	0.00387708	-0.582299	-1.86395	0.0203119	0.0977766	-0.443512	-1.47462	0.000167596	0.00274805	-0.56204	-1.89611	0.0092553	0.0933896	-0.511022	-1.57061
ZHU_CMV_ALL_DN	Down-regulated at any timepoint following infection of primary human foreskin fibroblasts with CMV	5.08236e-08	1.75442e-06	-0.615969	-2.07059	6.80054e-05	0.00161459	-0.534883	-1.81948	0.000118441	0.00273771	-0.521874	-1.79543	0.00306482	0.042883	-0.482689	-1.60444	1.89764e-05	0.000526821	-0.533284	-1.90496	6.2188e-07	2.10516e-05	-0.55894	-2.06597	2.67288e-06	0.000107058	-0.530288	-1.99045	0.00206611	0.0338778	-0.462396	-1.56927
ZHONG_SECRETOME_OF_LUNG_CANCER_AND_ENDOTHELIUM	Proteins secreted in co-culture of LKR-13 tumor cells (non-small cell lung cancer, NSCLC) and MEC stroma cells (endothelium).	0.00234109	0.0172077	-0.538815	-1.64451	0.00650713	0.0508079	-0.501465	-1.54793	0.000824682	0.0127268	-0.55824	-1.75001	2.07687e-05	0.000813235	-0.642386	-1.94354	3.31352e-05	0.000820096	-0.604044	-1.95753	0.282197	0.518811	-0.332511	-1.11644	0.000684224	0.00817131	-0.527784	-1.79506	0.00737949	0.0803323	-0.503608	-1.56907
REACTOME_CLASS_A_1_RHODOPSIN_LIKE_RECEPTORS	Class A/1 (Rhodopsin-like receptors)	0.00851843	0.0451021	-0.418843	-1.45832	0.00503473	0.0426084	-0.427587	-1.5067	0.166667	0.477869	-0.32795	-1.17242	0.015678	0.135056	-0.402838	-1.37749	0.00140245	0.0157573	-0.42766	-1.58014	0.0114688	0.0660557	-0.377312	-1.44443	0.00352143	0.0285138	-0.385965	-1.49637	0.00189473	0.0315683	-0.445493	-1.56897
PID_AP1_PATHWAY	AP-1 transcription factor network	0.0426929	0.148646	-0.463797	-1.40374	0.114566	0.346872	-0.41647	-1.27583	0.484401	0.783251	-0.316082	-0.980005	0.289157	0.669521	-0.370818	-1.11054	0.0301763	0.146095	-0.459814	-1.48197	0.428879	0.653027	0.31429	1.01832	0.0293255	0.125609	-0.439277	-1.48782	0.00842307	0.0878645	-0.508919	-1.56873
CUI_TCF21_TARGETS_2_DN	All significantly down-regulated genes in kidney glomeruli isolated from TCF21 [Gene ID=6943] knockout mice.	1.13015e-17	3.29438e-15	-0.478285	-1.91914	6.74792e-15	3.87946e-12	-0.454864	-1.85102	2.86907e-06	0.000134493	-0.357311	-1.47103	0.00799497	0.0850341	-0.322775	-1.25713	1.37914e-07	1.00505e-05	-0.363405	-1.56764	3.99375e-10	3.40895e-08	-0.376249	-1.69233	2.01651e-09	1.95937e-07	-0.35877	-1.62988	1.10738e-07	1.18581e-05	-0.385445	-1.56802
GAUSSMANN_MLL_AF4_FUSION_TARGETS_F_UP	Up-regualted genes from the set F (Fig. 5a): specific signature shared by cells expressing AF4-MLL [GeneID=4299;4297] alone and those expressing both AF4-MLL and MLL-AF4 fusion proteins.	7.87821e-08	2.56751e-06	-0.576423	-2.02155	1.11476e-05	0.000377364	-0.517994	-1.84027	0.000822776	0.0127268	-0.442673	-1.59513	0.0120056	0.112488	-0.4217	-1.45105	0.000944247	0.0117969	-0.433347	-1.60858	1.90057e-08	9.87357e-07	-0.540439	-2.08298	6.53978e-06	0.000227246	-0.475417	-1.84708	0.000935085	0.0201909	-0.441532	-1.56766
POMEROY_MEDULLOBLASTOMA_DESMOPLASIC_VS_CLASSIC_UP	Top up-regulated marker genes for medulloblastoma classification: desmoplastic vs classic morphology.	0.0830565	0.230581	-0.44795	-1.34083	0.0196917	0.108183	-0.50318	-1.5241	0.0895522	0.346983	-0.430776	-1.32021	0.0341488	0.230307	-0.488859	-1.44717	0.0126312	0.0809696	-0.496875	-1.57416	0.0528302	0.191304	-0.418009	-1.37358	0.0245648	0.112766	-0.452178	-1.50703	0.00984226	0.09689	-0.514148	-1.56704
PEDERSEN_METASTASIS_BY_ERBB2_ISOFORM_1	Genes regulated in MCF7 cells (breast cancer) by expression of full-length and truncated (611-CTF) forms of ERBB2 [GeneID=2064] at both 15 h and 60 h time points.	9.65782e-05	0.0013231	-0.70609	-1.95962	0.000980585	0.0133988	-0.632045	-1.77515	0.259259	0.590166	-0.413901	-1.17324	0.220257	0.593908	-0.43971	-1.21476	0.00176911	0.0186105	-0.611075	-1.78102	0.000109396	0.00183933	-0.650327	-1.95557	0.00232286	0.0211966	-0.582482	-1.78062	0.014293	0.12096	-0.556325	-1.56685
FARMER_BREAST_CANCER_CLUSTER_4	Cluster 4: selected stromal genes clustered together across breast cancer samples.	0.000350856	0.00387566	-0.774644	-1.86057	0.00326404	0.0317156	-0.71111	-1.72853	0.00129921	0.0181786	-0.73211	-1.79011	0.000293149	0.00705574	-0.791543	-1.89281	4.5437e-05	0.00104108	-0.806998	-2.02352	0.0285171	0.125108	-0.612555	-1.57691	0.0326312	0.134816	-0.589646	-1.5327	0.0288914	0.189255	-0.643557	-1.56676
WEINMANN_ADAPTATION_TO_HYPOXIA_DN	Genes most down-regulated in hypoxia tolerant NCI H460 cells (lung cancer).	0.0356437	0.129338	-0.561762	-1.49671	0.0442478	0.192511	-0.547344	-1.47632	0.079929	0.327148	-0.509259	-1.39142	0.050698	0.290342	-0.558066	-1.48079	0.019383	0.108139	-0.553896	-1.55311	0.1423	0.344272	-0.443641	-1.28451	0.0114094	0.0668882	-0.582615	-1.71152	0.0185343	0.14386	-0.57657	-1.56546
REACTOME_BINDING_AND_UPTAKE_OF_LIGANDS_BY_SCAVENGER_RECEPTORS	Binding and Uptake of Ligands by Scavenger Receptors	0.178322	0.382403	-0.452237	-1.25902	0.222798	0.502004	-0.431925	-1.22154	0.00545204	0.0523935	-0.582742	-1.66378	0.0011606	0.0213673	-0.641171	-1.78464	0.000199083	0.00341369	-0.662567	-1.95599	0.131021	0.330117	-0.424359	-1.29295	0.400383	0.619708	0.35356	1.04681	0.0135399	0.116877	-0.548063	-1.56497
TURASHVILI_BREAST_LOBULAR_CARCINOMA_VS_DUCTAL_NORMAL_DN	Genes down-regulated in lobular carcinoma vs normal ductal breast cells.	0.000393235	0.00420566	-0.582088	-1.79043	0.00945705	0.0658106	-0.487949	-1.51864	0.0290915	0.168109	-0.455564	-1.43751	0.031926	0.220415	-0.473811	-1.43883	0.0294746	0.144266	-0.451479	-1.47172	0.0296096	0.128288	-0.420907	-1.42311	0.0755447	0.228331	-0.39615	-1.35934	0.00713512	0.0787524	-0.498903	-1.56464
LEE_LIVER_CANCER_HEPATOBLAST	Fig.5, Supplementary Fig.2 Genes overexpressed in human hepatocellular carcinoma with hepatoblast property	0.368421	0.584903	-0.490169	-1.08544	0.0628366	0.242429	-0.664271	-1.48246	0.00558574	0.0531913	-0.759668	-1.70894	0.00277987	0.0400714	-0.781877	-1.72689	0.0196469	0.109435	-0.69642	-1.59682	0.131783	0.331161	-0.570859	-1.34348	0.191057	0.396392	-0.526617	-1.24858	0.0272648	0.183174	-0.691012	-1.56328
CHARAFE_BREAST_CANCER_BASAL_VS_MESENCHYMAL_DN	Genes down-regulated in basal-like breast cancer cell lines as compared to the mesenchymal-like ones.	0.00167105	0.0133863	-0.592705	-1.75431	0.00663961	0.0513678	-0.531291	-1.58978	0.0130256	0.0959182	-0.516362	-1.56132	0.0231128	0.176013	-0.51	-1.49297	0.0116349	0.0764002	-0.517098	-1.6019	0.000510227	0.00624046	-0.572846	-1.84254	2.08618e-05	0.000530264	-0.63368	-2.06137	0.0110542	0.103945	-0.521946	-1.56255
STREICHER_LSM1_TARGETS_DN	Genes down-regulated in MCF10A cells (breast cancer) by expression of LSM1 [GeneID=27257] off a letiviral vector.	0.0806452	0.226644	-0.609828	-1.4394	0.0670194	0.251	-0.614527	-1.4686	0.204263	0.531249	-0.508062	-1.22826	0.320819	0.701708	-0.473134	-1.10995	0.0833333	0.277091	-0.580098	-1.43862	0.118547	0.313254	-0.519229	-1.31882	0.0170421	0.0880984	-0.638284	-1.64085	0.0314878	0.200954	-0.652287	-1.56215
BURTON_ADIPOGENESIS_8	Progressively down-regulated 8-96 h during differentiation of 3T3-L1 cells (fibroblast) into adipocytes.	0.000481901	0.00488134	-0.564854	-1.7753	0.00576434	0.0468922	-0.490279	-1.55797	0.00218596	0.0273089	-0.515504	-1.66391	0.0037686	0.0506642	-0.522066	-1.62119	2.05457e-05	0.000567385	-0.586907	-1.9657	0.00831088	0.052832	-0.447314	-1.54041	0.000137135	0.00239052	-0.534019	-1.87169	0.0104438	0.0996343	-0.484458	-1.56144
AZARE_NEOPLASTIC_TRANSFORMATION_BY_STAT3_UP	Genes up-regulated in RWPE-1 cells (prostate cancer) upon expression of constitutively active form of STAT3 [GeneID=6774].	2.79471e-06	6.29349e-05	-0.601553	-1.9835	0.00132773	0.0167065	-0.498562	-1.66485	0.0154149	0.107413	-0.424905	-1.43865	0.0252376	0.186772	-0.442351	-1.44447	0.00165257	0.0178784	-0.46828	-1.6374	0.000227879	0.00328483	-0.494993	-1.79299	5.57172e-05	0.00115816	-0.506677	-1.86924	0.00190461	0.0315683	-0.468464	-1.56032
HOWLIN_CITED1_TARGETS_1_DN	Genes down-regulated in mammary glands from the CITED1 [GeneID=4435] knockout mice: homozygotic vs. heterozygotic animals.	0.0576923	0.180831	-0.533506	-1.44103	0.00666695	0.0513678	-0.614197	-1.67622	0.059754	0.272871	-0.525359	-1.45037	0.0586319	0.31847	-0.536568	-1.44178	0.0142016	0.0877626	-0.568136	-1.61616	0.0429979	0.166871	-0.509883	-1.49452	0.138004	0.326333	-0.437671	-1.29938	0.0173244	0.137521	-0.571346	-1.56015
ROETH_TERT_TARGETS_UP	Genes up-regulated in T lymphocytes overexpressing TERT [GeneID=7015] off a retrovirus vector.	0.00970605	0.049929	-0.78134	-1.66084	0.00505026	0.042671	-0.784996	-1.68458	0.169202	0.482539	-0.618333	-1.33102	0.0866426	0.38364	-0.683556	-1.44659	0.0303096	0.146171	-0.717486	-1.57799	0.00285303	0.0236865	-0.811768	-1.82672	0.00303924	0.0257208	-0.799436	-1.81162	0.0376554	0.226061	-0.735663	-1.55968
ITO_PTTG1_TARGETS_UP	Genes up-regulated in HSA/c and KYSE140 cells (esophageal squamous cell carcinoma, ESCC) after knockdown of PTTG1 [GeneID=9232] by RNAi.	0.00261015	0.0187352	-0.822194	-1.74768	0.00333319	0.0321494	-0.804311	-1.72602	0.0931559	0.353333	-0.670186	-1.44264	0.0333803	0.226287	-0.739802	-1.56562	0.0357112	0.163505	-0.707508	-1.55604	0.000391685	0.00511236	-0.85172	-1.91663	7.39358e-06	0.00025191	-0.915246	-2.07406	0.0376554	0.226061	-0.735572	-1.55948
REACTOME_TRANSCRIPTIONAL_REGULATION_OF_GRANULOPOIESIS	Transcriptional regulation of granulopoiesis	0.0399083	0.14139	-0.472572	-1.41837	0.00942776	0.0656938	-0.502398	-1.52815	3.56402e-05	0.00101083	-0.622111	-1.9121	0.000204603	0.00518625	-0.613113	-1.82572	0.000749328	0.0098787	-0.569652	-1.8192	0.15879	0.368497	-0.370121	-1.22258	0.000474626	0.00616426	-0.549816	-1.84336	0.0131854	0.114923	-0.508543	-1.55887
KEGG_ECM_RECEPTOR_INTERACTION	ECM-receptor interaction	0.00135352	0.0113449	-0.543859	-1.69448	0.00925913	0.0647769	-0.495148	-1.56039	0.000610913	0.00998586	-0.530507	-1.69393	0.000530484	0.0116292	-0.553474	-1.70783	0.000323929	0.00508878	-0.537978	-1.77362	0.00602981	0.0421845	-0.451895	-1.54521	0.00571927	0.0411082	-0.462958	-1.6092	0.00520408	0.064249	-0.487833	-1.55796
GRAHAM_CML_DIVIDING_VS_NORMAL_QUIESCENT_DN	Genes down-regulated in quiescent CD34+ [GeneID=8842] cells isolated from peripheral blood of normal donors compared to the dividing cells from CML (chronic myeloid leukemia) patients.	0.000312848	0.00353774	-0.571816	-1.78159	0.0139878	0.086143	-0.482255	-1.51976	0.017608	0.118216	-0.447302	-1.42825	0.08	0.365645	-0.430787	-1.32926	0.00808511	0.0584333	-0.465474	-1.53459	0.0145573	0.0778231	-0.426804	-1.45941	0.00185142	0.0174796	-0.489525	-1.70155	0.00539564	0.0656866	-0.487133	-1.55573
REACTOME_TRANSCRIPTIONAL_ACTIVITY_OF_SMAD2_SMAD3_SMAD4_HETEROTRIMER	Transcriptional activity of SMAD2/SMAD3:SMAD4 heterotrimer	0.0208956	0.086045	-0.527825	-1.54478	0.0139486	0.0860029	-0.514202	-1.52271	0.0263108	0.15564	-0.51466	-1.54008	0.0743551	0.35708	-0.46829	-1.35957	0.00316814	0.0288597	-0.553409	-1.69425	0.0868726	0.261066	-0.415571	-1.319	0.0527426	0.185857	-0.431443	-1.39042	0.0217256	0.15921	-0.524725	-1.55562
RAGHAVACHARI_PLATELET_SPECIFIC_GENES	Genes in this set correspond to the most abuntant transcripts that are also specific to platelets.	0.000126803	0.00166334	-0.606553	-1.85125	0.000406214	0.0068755	-0.567084	-1.75048	0.0236413	0.145083	-0.456675	-1.43161	0.0234569	0.17771	-0.494008	-1.49462	0.000317573	0.00500393	-0.566859	-1.83703	0.000354615	0.00473452	-0.552645	-1.85556	0.00170681	0.0163723	-0.505785	-1.72024	0.00891952	0.0915866	-0.499069	-1.55493
TURASHVILI_BREAST_LOBULAR_CARCINOMA_VS_LOBULAR_NORMAL_DN	Genes down-regulated in lobular carcinoma vs normal lobular breast cells.	0.000126803	0.00166334	-0.606776	-1.85193	0.0150341	0.0900504	-0.4801	-1.48198	0.00381158	0.0403213	-0.515894	-1.61726	0.0216741	0.16848	-0.496241	-1.50138	0.000443143	0.00642312	-0.558249	-1.80912	0.00167559	0.0161318	-0.518369	-1.74048	0.00958172	0.0592869	-0.463751	-1.57727	0.00943287	0.0948166	-0.498718	-1.55383
MEBARKI_HCC_PROGENITOR_WNT_UP_BLOCKED_BY_FZD8CRD	Transcriptome of human HepaRG hepatocellular carcinoma liver progenitors in responses to a WNT3A-enriched microenvironment and dissection of pathways dependent on _-catenin and/or blocked by the SFRP-like Wnt inhibitor FZD8_CRD.	5.33151e-05	0.000810853	-0.544387	-1.82047	0.00055936	0.008735	-0.505107	-1.71169	2.50692e-05	0.000773753	-0.546179	-1.86924	5.26215e-05	0.0017475	-0.552749	-1.82694	0.00146721	0.0163176	-0.470675	-1.66596	0.0108338	0.0633722	-0.408265	-1.50043	0.000335565	0.00467031	-0.466971	-1.74705	0.00450677	0.0585269	-0.460337	-1.55324
LU_TUMOR_VASCULATURE_UP	Genes up-regulated in endothelial cells derived from invasive ovarian cancer tissue.	0.0941385	0.250352	-0.529172	-1.356	0.00989425	0.0675533	-0.619737	-1.60574	0.0671378	0.293805	-0.527443	-1.38558	0.053068	0.298764	-0.559653	-1.43103	0.0074716	0.0550611	-0.623319	-1.69325	0.0653846	0.217824	-0.499551	-1.39369	0.45935	0.662691	-0.355589	-1.00759	0.0215886	0.158871	-0.600444	-1.55291
SESTO_RESPONSE_TO_UV_C1	Cluster 1: genes changed in primary keratinocytes by UVB irradiation.	3.6589e-05	0.000585312	-0.63082	-1.93772	0.00255759	0.0268393	-0.537799	-1.67109	0.0873786	0.343446	-0.417561	-1.31478	0.208644	0.578929	-0.386835	-1.17421	0.0131162	0.0828604	-0.47184	-1.53342	0.0135786	0.0740718	-0.46282	-1.56295	0.000140251	0.00242071	-0.556018	-1.89982	0.0067846	0.0767216	-0.496554	-1.55139
KEGG_TIGHT_JUNCTION	Tight junction	0.000232637	0.00273075	-0.516741	-1.74291	0.00766601	0.0562311	-0.446008	-1.5206	0.00046179	0.00802323	-0.485674	-1.68027	0.00677164	0.0754424	-0.453643	-1.50843	0.00339331	0.0303834	-0.440919	-1.58067	0.0110939	0.0645337	-0.388318	-1.44478	0.0161417	0.0847534	-0.388612	-1.46987	0.00370354	0.050511	-0.453813	-1.55062
BLANCO_MELO_COVID19_SARS_COV_2_INFECTION_CALU3_CELLS_UP	Genes up-regulated in SARS-CoV-2 infection (Calu-3 cells, MOI: 2, 24hpi)	1.11523e-07	3.41189e-06	-0.506819	-1.86776	0.0001401	0.00301273	-0.429713	-1.60516	0.0376812	0.203618	-0.341719	-1.29407	0.0864041	0.383231	-0.340248	-1.23094	0.000496988	0.00706693	-0.396192	-1.56072	2.73984e-05	0.000568219	-0.410923	-1.68693	6.69941e-06	0.000231262	-0.415079	-1.73097	0.000471533	0.0121281	-0.41424	-1.54972
UZONYI_RESPONSE_TO_LEUKOTRIENE_AND_THROMBIN	Genes up-regulated in HUVEC cells (primary endothelium) after stimulation with leukotriene LTD4 [PubChem=3908] or thrombin (F2) [GeneID=2147] for 1 h.	0.00167952	0.0134336	-0.651392	-1.77636	0.00626797	0.0496798	-0.596697	-1.64768	0.0260243	0.154532	-0.551476	-1.53413	0.221683	0.593908	-0.443589	-1.20145	0.0509434	0.207531	-0.505164	-1.443	0.00519353	0.0374319	-0.57838	-1.71037	0.00700344	0.0474155	-0.575178	-1.71617	0.0146385	0.122306	-0.563683	-1.54904
BACOLOD_RESISTANCE_TO_ALKYLATING_AGENTS_UP	Genes up-regulated in D-341 MED (OBR) cells (medulloblastoma) resistant to both carmustine and O6-BG [PubChem=2578;4578].	0.0555556	0.17656	-0.607325	-1.46973	0.00401548	0.0360843	-0.691432	-1.68471	0.0375182	0.202946	-0.625451	-1.53719	0.186007	0.553275	-0.521476	-1.25227	0.0623782	0.233451	-0.577347	-1.45522	0.1409	0.343129	-0.508	-1.31649	0.322981	0.550758	-0.422646	-1.10957	0.0255727	0.176884	-0.627758	-1.54765
REACTOME_TRANSCRIPTIONAL_REGULATION_BY_RUNX3	Transcriptional regulation by RUNX3	0.00295717	0.0203794	-0.503007	-1.64818	0.00055727	0.008735	-0.522058	-1.72876	0.13099	0.417055	-0.363204	-1.22108	0.00663456	0.0745429	-0.473214	-1.53091	0.00935429	0.0652686	-0.426707	-1.48438	0.00468388	0.035009	-0.446338	-1.61012	0.000389135	0.00524883	-0.484215	-1.78082	0.0057479	0.0688567	-0.465877	-1.54678
REACTOME_CREB1_PHOSPHORYLATION_THROUGH_NMDA_RECEPTOR_MEDIATED_ACTIVATION_OF_RAS_SIGNALING	CREB1 phosphorylation through NMDA receptor-mediated activation of RAS signaling	0.00355985	0.023495	-0.665833	-1.72088	0.00670192	0.0515615	-0.630673	-1.64754	0.024321	0.147358	-0.584405	-1.54722	0.0233684	0.177444	-0.585887	-1.50789	0.0193267	0.108139	-0.588024	-1.61201	0.00478904	0.0354416	-0.61985	-1.74072	0.0967742	0.264664	-0.471485	-1.34896	0.0178039	0.139898	-0.594805	-1.54601
GAUSSMANN_MLL_AF4_FUSION_TARGETS_A_UP	Up-regulated genes from the set A (Fig. 5a): specific to cells expressing MLL-AF4 [GeneID=4297;4299] fusion protein alone.	0.000759278	0.00702633	-0.455763	-1.60082	0.000707451	0.0104563	-0.441956	-1.57308	0.231003	0.563755	-0.309661	-1.11849	0.442799	0.799507	-0.291416	-1.00946	0.0628272	0.23463	-0.341252	-1.27636	0.375984	0.607386	-0.266271	-1.03732	0.0211442	0.101504	-0.342687	-1.35205	0.00125018	0.0244766	-0.434722	-1.54553
SEAVEY_EPITHELIOID_HEMANGIOENDOTHELIOMA	&quot;Genes overexpressed in Epithelioid Hemangioendothelioma versus Angiosarcoma, Kaposi Sarcoma, Hemangioblastoma, and Liver&quot;	0.000194375	0.00236632	-0.58152	-1.81182	0.000916807	0.012828	-0.551202	-1.73704	0.0134793	0.0979585	-0.455449	-1.45427	0.2	0.566325	-0.383592	-1.18363	0.00180298	0.0187703	-0.502116	-1.65539	0.000325782	0.00439428	-0.519543	-1.77653	0.00121779	0.0125044	-0.498944	-1.73428	0.00603417	0.0710694	-0.483902	-1.54541
HIRSCH_CELLULAR_TRANSFORMATION_SIGNATURE_DN	Down-regulated genes in the cancer gene signature, representing a gene signature of cellular transformation.	4.54684e-05	0.000707931	-0.559052	-1.83999	0.000915342	0.012828	-0.514682	-1.71507	0.00668628	0.0609078	-0.459415	-1.55077	0.0111887	0.106394	-0.469729	-1.52989	0.000273561	0.00445608	-0.510595	-1.77936	0.00635623	0.0434826	-0.435635	-1.57347	8.86762e-05	0.00167973	-0.498445	-1.83928	0.00794406	0.0843774	-0.463625	-1.5434
REACTOME_GAP_JUNCTION_TRAFFICKING_AND_REGULATION	Gap junction trafficking and regulation	0.0105309	0.0533358	-0.585291	-1.60321	0.0151186	0.0903407	-0.571509	-1.58154	0.152212	0.452297	-0.455221	-1.27391	0.0298719	0.209823	-0.542157	-1.47372	0.0162618	0.0956564	-0.556568	-1.60866	0.0437531	0.168928	-0.483744	-1.44166	0.00380506	0.0303422	-0.576743	-1.75096	0.0249791	0.174753	-0.554364	-1.54237
TURASHVILI_BREAST_LOBULAR_CARCINOMA_VS_DUCTAL_NORMAL_UP	Genes up-regulated in lobular carcinoma vs normal ductal breast cells.	0.000375114	0.00404152	-0.607242	-1.81763	0.00401625	0.0360843	-0.554411	-1.67927	0.00279607	0.0324566	-0.533558	-1.63521	0.023148	0.176026	-0.504108	-1.49231	0.000840272	0.0107797	-0.572306	-1.81313	0.000460456	0.00579211	-0.565105	-1.85694	0.0423646	0.161311	-0.429068	-1.43001	0.0124495	0.111282	-0.506011	-1.54224
COWLING_MYCN_TARGETS	Genes down-regulated by MYCN [GeneID=4613] but not by its transactivation-defficient, trunkated form N-Myc-delta-73.	5.28255e-05	0.000805742	-0.719332	-1.97037	0.00752215	0.0556682	-0.601193	-1.66368	0.0290051	0.16798	-0.543005	-1.51957	0.0274032	0.197395	-0.545451	-1.48267	0.0199383	0.110202	-0.548834	-1.5863	0.00394225	0.0307726	-0.573588	-1.70941	0.00150878	0.0147698	-0.604755	-1.83601	0.0249791	0.174753	-0.554205	-1.54193
PID_LYMPH_ANGIOGENESIS_PATHWAY	VEGFR3 signaling in lymphatic endothelium	0.00340519	0.0227316	-0.68934	-1.76519	0.188811	0.458487	-0.482271	-1.2449	0.607394	0.859493	-0.3471	-0.907692	0.539216	0.855021	-0.371528	-0.947762	0.11257	0.33183	-0.492822	-1.32919	0.14751	0.35213	-0.461268	-1.2738	0.013609	0.0758226	-0.605856	-1.70204	0.0315199	0.200954	-0.597996	-1.54185
VERNELL_RETINOBLASTOMA_PATHWAY_DN	Cluster 2: genes down-regulated by RB1, CDNK2A [GeneID=1029;5925], and one of the E2Fs (E2F1, E2F2, or E2F3 [GeneID=1869;1870;1871]).	0.000507285	0.00507963	-0.749968	-1.89695	0.00690447	0.052428	-0.660014	-1.68745	0.0105495	0.0826167	-0.634893	-1.64897	0.0643564	0.334529	-0.572321	-1.44711	0.00136746	0.0155642	-0.694348	-1.85967	0.00820064	0.0524696	-0.61261	-1.68656	0.00256735	0.0226782	-0.649031	-1.8198	0.0281564	0.185832	-0.605962	-1.54166
VALK_AML_CLUSTER_5	Top 40 genes from cluster 5 of acute myeloid leukemia (AML) expression profile; 96% of the samples are FAB M4 or M5 subtype.	0.00403719	0.0260848	-0.7079	-1.75172	0.00595089	0.0476486	-0.680795	-1.70071	0.000818622	0.012708	-0.725969	-1.84275	0.00109365	0.0204942	-0.734313	-1.80924	0.00572745	0.0448273	-0.676475	-1.76974	0.0782443	0.24332	-0.520957	-1.40001	0.0107076	0.0641356	-0.648571	-1.77502	0.0227663	0.164087	-0.618441	-1.54022
REACTOME_GLYCOSAMINOGLYCAN_METABOLISM	Glycosaminoglycan metabolism	0.0106763	0.0540199	-0.448918	-1.5054	0.0414013	0.183686	-0.397344	-1.35033	0.180967	0.501338	-0.337118	-1.16325	0.282303	0.663343	-0.335941	-1.11505	0.0797872	0.26891	-0.355859	-1.26973	0.0573454	0.20065	-0.358941	-1.32638	0.000432663	0.00569144	-0.473564	-1.77805	0.00489545	0.0614508	-0.453876	-1.53966
LU_TUMOR_ENDOTHELIAL_MARKERS_UP	Genes specifically up-regulated in tumor endothelium.	0.0121649	0.0589919	-0.664527	-1.59609	0.0116266	0.0758428	-0.666238	-1.61945	0.00736405	0.064614	-0.680648	-1.66427	0.0107312	0.105197	-0.690208	-1.65049	0.00201433	0.0204165	-0.725973	-1.82035	0.042915	0.166675	-0.589757	-1.51822	0.241379	0.462056	-0.455445	-1.18387	0.0384281	0.229388	-0.632229	-1.53918
IGLESIAS_E2F_TARGETS_UP	Genes up-regulated in pancreatic cells from mice with double knockout of E2F1 [GeneID=1869] and E2F2 [GeneID=1870] compared to wild type.	0.000372296	0.00401942	-0.503148	-1.7091	0.00101947	0.0137866	-0.475595	-1.63728	9.47716e-07	5.65076e-05	-0.571837	-1.99553	2.8836e-07	2.70183e-05	-0.584903	-1.9675	7.10502e-07	3.71466e-05	-0.566642	-2.04631	0.00557004	0.0396553	-0.406256	-1.51719	1.86182e-05	0.000486017	-0.494994	-1.88601	0.00506957	0.0629815	-0.44862	-1.53916
MCBRYAN_PUBERTAL_BREAST_6_7WK_DN	Genes down-regulated during pubertal mammary gland development between week 6 and 7.	0.00848086	0.0449485	-0.505277	-1.54215	0.107843	0.334034	-0.418966	-1.29327	0.0250985	0.15085	-0.454602	-1.42511	0.0123377	0.114838	-0.511064	-1.54622	0.0142675	0.0877626	-0.475668	-1.5415	0.0160092	0.0830865	-0.448978	-1.50749	0.00453093	0.0346052	-0.482676	-1.64164	0.0105879	0.100461	-0.493981	-1.53907
MCBRYAN_PUBERTAL_TGFB1_TARGETS_UP	Pubertal genes up-regulated by TGFB1 [GeneID=7040].	4.51698e-05	0.000706791	-0.505089	-1.77137	0.000720851	0.0106245	-0.457709	-1.6261	0.000878087	0.0132432	-0.441287	-1.59013	0.00490245	0.0610154	-0.438076	-1.5074	1.4569e-05	0.000434339	-0.486421	-1.80558	1.43252e-05	0.000325387	-0.474589	-1.82917	3.59393e-07	1.83081e-05	-0.506361	-1.9673	0.00156853	0.0280891	-0.433433	-1.53891
REACTOME_REGULATION_OF_GENE_EXPRESSION_IN_LATE_STAGE_BRANCHING_MORPHOGENESIS_PANCREATIC_BUD_PRECURSOR_CELLS	Regulation of gene expression in late stage (branching morphogenesis) pancreatic bud precursor cells	0.0114988	0.0569769	-0.762653	-1.67648	0.0596745	0.23404	-0.679329	-1.50523	0.0976059	0.358647	-0.634383	-1.41756	0.0616197	0.32891	-0.680186	-1.48473	0.548857	0.788784	0.402795	0.935552	0.0519231	0.189986	-0.664649	-1.5584	0.0129552	0.0730137	-0.726064	-1.71697	0.0469925	0.25873	-0.695125	-1.53738
LUI_THYROID_CANCER_PAX8_PPARG_UP	Top up-regulated genes distinguishing between follicular thyroid carcinoma (FTC) samples by the presence or absence of the PAX8-PPARG [GeneID=7849;5468] fusion protein.	0.18543	0.390757	-0.430905	-1.24322	0.306799	0.594154	-0.387375	-1.12805	0.393688	0.724292	-0.360518	-1.06303	0.224085	0.594201	-0.420134	-1.20333	0.0144739	0.0884104	-0.517521	-1.56893	0.522158	0.716278	-0.310713	-0.970324	0.26875	0.490472	-0.36564	-1.15968	0.023657	0.168195	-0.524754	-1.53691
WANG_NEOPLASTIC_TRANSFORMATION_BY_CCND1_MYC	Selected genes changed in NMuMG cells (mammary epithelium) transformed by overexpression of CCND1 [GeneID=595] vs those transformed by overexpression of CCND1 and MYC [GeneID=4609].	0.0117704	0.0577188	-0.666861	-1.60169	0.0286001	0.138692	-0.625022	-1.51927	0.00019625	0.00410248	-0.767993	-1.87785	0.012344	0.114838	-0.684387	-1.63657	0.000758802	0.00997853	-0.753158	-1.88852	0.137931	0.339617	-0.511367	-1.31642	0.00747463	0.0493947	-0.660844	-1.71777	0.0389891	0.230898	-0.630921	-1.536
REACTOME_ELASTIC_FIBRE_FORMATION	Elastic fibre formation	0.00189917	0.0146976	-0.629455	-1.77717	0.00486479	0.0416404	-0.593451	-1.69538	0.0342399	0.188319	-0.500684	-1.44557	0.0420499	0.264983	-0.512045	-1.43718	0.0226055	0.120224	-0.509468	-1.52101	0.000383309	0.00502805	-0.620052	-1.90722	0.000112012	0.00203366	-0.650143	-2.02576	0.028393	0.187158	-0.535845	-1.53561
PID_HDAC_CLASSII_PATHWAY	Signaling events mediated by HDAC Class II	0.0905923	0.244515	-0.508156	-1.38794	0.010367	0.069566	-0.586939	-1.62274	0.000894251	0.0134445	-0.649953	-1.81082	0.0135232	0.122508	-0.583674	-1.58139	0.0244632	0.127593	-0.538359	-1.54257	0.137525	0.339148	-0.437025	-1.2888	0.0530786	0.186186	-0.478563	-1.43419	0.0233761	0.167704	-0.553653	-1.53423
PETROVA_ENDOTHELIUM_LYMPHATIC_VS_BLOOD_DN	Genes down-regulated in BEC (blood endothelial cells) compared to LEC (lymphatic endothelial cells).	2.85574e-06	6.40345e-05	-0.556466	-1.93038	0.00024304	0.00457072	-0.489859	-1.72274	0.00460819	0.0460141	-0.422993	-1.50613	0.00176156	0.0287703	-0.461274	-1.57296	3.52731e-06	0.000136087	-0.520552	-1.91764	0.000501216	0.00618795	-0.434926	-1.65804	1.08953e-05	0.000336281	-0.478895	-1.84798	0.00304282	0.0447218	-0.436768	-1.53398
DANG_REGULATED_BY_MYC_DN	Genes down-regulated by MYC [GeneID=4609], according to the MYC Target Gene Database.	8.40098e-09	3.5264e-07	-0.532588	-1.94	4.40237e-05	0.00116077	-0.447919	-1.65273	0.00370894	0.0394743	-0.390164	-1.46009	0.00253376	0.0372904	-0.4079	-1.46137	8.0858e-07	4.04059e-05	-0.476633	-1.85149	5.71446e-06	0.000151433	-0.441131	-1.78077	1.8955e-09	1.91263e-07	-0.494051	-2.03138	0.000941546	0.0202471	-0.415998	-1.53391
WP_SUDDEN_INFANT_DEATH_SYNDROME_SIDS_SUSCEPTIBILITY_PATHWAYS	Sudden infant death syndrome (SIDS) susceptibility pathways	4.6968e-05	0.000726965	-0.535411	-1.82134	0.000290457	0.00518377	-0.504771	-1.73845	0.101089	0.366527	-0.351565	-1.23011	0.136552	0.468905	-0.358684	-1.20814	0.0130531	0.0828604	-0.400944	-1.44712	0.00488091	0.0359693	-0.413863	-1.5442	0.000168319	0.00275131	-0.471079	-1.79132	0.003282	0.0465786	-0.446827	-1.53383
YAGUE_PRETUMOR_DRUG_RESISTANCE_DN	Down-regulated genes common to all pretumorigenic cells with acquired drug resistance.	0.00728038	0.0405092	-0.776924	-1.70785	0.0136623	0.0851378	-0.717679	-1.5902	0.00980146	0.0782774	-0.738139	-1.64941	0.0452626	0.273552	-0.718852	-1.56913	0.0102153	0.0697008	-0.745342	-1.71027	0.0692308	0.223541	-0.643004	-1.50765	0.0105589	0.0634621	-0.73323	-1.73391	0.0469925	0.25873	-0.69343	-1.53363
SERVITJA_ISLET_HNF1A_TARGETS_UP	Genes up-regulated in pancreatic islets upon knockout of HNF1A [GeneID=6927].	2.08131e-08	7.91349e-07	-0.602786	-2.07489	8.46107e-06	0.000302008	-0.532132	-1.85313	0.00056319	0.00938113	-0.470659	-1.66164	0.000951279	0.0182834	-0.482118	-1.62802	3.29006e-05	0.000818149	-0.507805	-1.85477	0.000311289	0.00424243	-0.439821	-1.67188	2.26799e-08	1.72114e-06	-0.549617	-2.10552	0.0036919	0.050511	-0.440313	-1.53356
GROSS_HYPOXIA_VIA_ELK3_DN	Genes down-regulated in SEND cells (skin endothelium) at hypoxia with ELK3 [GeneID=2004] knockdown by RNAi.	0.000612256	0.00591622	-0.489972	-1.68345	0.00118182	0.0153111	-0.462105	-1.60908	0.0519878	0.247532	-0.379597	-1.34276	0.0746888	0.357566	-0.376369	-1.27338	5.88531e-05	0.00126558	-0.484924	-1.77261	0.0118256	0.06708	-0.387512	-1.4725	0.000551094	0.00691768	-0.441013	-1.68993	0.00349779	0.048941	-0.440753	-1.53352
HALMOS_CEBPA_TARGETS_UP	Genes up-regulated in H358 cells (lung cancer) by inducible expression of CEBPA [GeneID=1050] off plasmid vector.	0.0485762	0.161316	-0.494132	-1.40805	0.0311664	0.147457	-0.500126	-1.44538	0.460957	0.773497	0.325623	1.00071	0.469914	0.81594	0.324002	0.996356	0.29562	0.574276	-0.377891	-1.13488	0.3371	0.575207	-0.350467	-1.09144	0.196242	0.402791	-0.389974	-1.22547	0.0266115	0.180869	-0.528633	-1.53328
SILIGAN_BOUND_BY_EWS_FLT1_FUSION	Genes bound by EWSR1-FLT1 [GeneID=2130;2321] fusion but whose expression did not change in STA-ET-7.2 cells (Ewing's sarcoma) after knockdown of EWSR1-FLT1 by RNAi.	0.470687	0.674227	-0.350709	-0.999357	0.135987	0.382996	-0.445707	-1.28811	0.46281	0.773715	-0.342622	-1.00419	0.658499	0.921657	-0.305032	-0.866562	0.740876	0.915116	-0.275974	-0.828806	0.118896	0.313254	0.428015	1.29842	0.422562	0.636266	0.343574	1.03031	0.0266115	0.180869	-0.528565	-1.53308
ACEVEDO_LIVER_CANCER_WITH_H3K9ME3_UP	Genes whose promoters display higher histone H3 trimethylation mark at K9 (H3K9me3) in hepatocellular carcinoma (HCC) compared to normal liver.	0.2528	0.468873	-0.349612	-1.12944	0.0654952	0.248664	-0.411216	-1.34313	0.0935024	0.353508	-0.389103	-1.28908	0.0373563	0.245933	-0.439706	-1.40204	0.0300163	0.145701	-0.415058	-1.42148	0.199187	0.423573	0.335157	1.1712	0.0622222	0.205007	-0.367782	-1.31793	0.00780584	0.0832464	-0.467532	-1.53272
HAN_SATB1_TARGETS_UP	Genes up-regulated in MDA-MB-231 cells (breast cancer) after knockdown of SATB1 [GeneID=6304] by RNAi.	3.58374e-09	1.64946e-07	-0.477825	-1.82145	9.55475e-05	0.00219885	-0.397181	-1.53669	0.00405623	0.0419784	-0.349672	-1.37061	0.0459364	0.27494	-0.333718	-1.24709	2.10589e-06	8.87202e-05	-0.413667	-1.68556	8.94901e-07	2.95317e-05	-0.394362	-1.66162	1.57755e-07	9.7381e-06	-0.395966	-1.70153	8.76512e-05	0.00386475	-0.397407	-1.53242
RICKMAN_TUMOR_DIFFERENTIATED_MODERATELY_VS_POORLY_UP	Up-regulated genes that vary between HNSCC (head and neck squamous cell carcinoma) groups formed on the basis of their level of pathological differentiation: moderately vs poorly differentiated tumors.	0.000353393	0.00388733	-0.507278	-1.711	0.0347499	0.159382	-0.403376	-1.37526	0.000164928	0.00356122	-0.506341	-1.75177	0.00117783	0.0215334	-0.485892	-1.61566	0.00054531	0.00752958	-0.478507	-1.71542	0.0344063	0.140671	-0.356381	-1.32595	0.00229816	0.0210445	-0.424755	-1.60658	0.00529511	0.0649146	-0.448285	-1.53173
WP_ERK_PATHWAY_IN_HUNTINGTONS_DISEASE	ERK pathway in Huntington's disease	0.075	0.216341	-0.643239	-1.4637	0.0862676	0.293926	-0.632299	-1.45287	0.188172	0.511674	-0.53797	-1.24607	0.18942	0.556074	-0.550543	-1.24528	0.0498084	0.203824	-0.655405	-1.54859	0.155172	0.36283	-0.535034	-1.29811	0.181452	0.383609	-0.514801	-1.2583	0.046729	0.258549	-0.663993	-1.53115
REACTOME_DISEASES_OF_METABOLISM	Diseases of metabolism	0.00018416	0.00226828	-0.457371	-1.63777	0.00308158	0.0305406	-0.40262	-1.46461	0.0350959	0.192221	-0.351599	-1.29425	0.0418301	0.264983	-0.365017	-1.29263	0.00382111	0.0331943	-0.389477	-1.48718	9.70419e-05	0.00166398	-0.418921	-1.66701	0.000124773	0.00222682	-0.408043	-1.65395	0.00125018	0.0244766	-0.421415	-1.53102
REACTOME_SMAD2_SMAD3_SMAD4_HETEROTRIMER_REGULATES_TRANSCRIPTION	SMAD2/SMAD3:SMAD4 heterotrimer regulates transcription	0.0136362	0.0637693	-0.580967	-1.58431	0.0119584	0.077083	-0.573261	-1.58297	0.041792	0.218409	-0.529844	-1.47395	0.18123	0.544538	-0.461423	-1.24976	0.00765434	0.0558586	-0.586204	-1.67449	0.0696325	0.2247	-0.479787	-1.41881	0.0212584	0.101896	-0.534565	-1.59499	0.0192046	0.147968	-0.556999	-1.53067
CHEN_ETV5_TARGETS_SERTOLI	Genes down-regulated in Sertoli cells from both 4 and 10 week old ETV5 [GeneID=2119] knockout mice.	0.105357	0.270719	-0.608867	-1.38548	0.00701121	0.0527932	-0.743112	-1.70749	0.0124727	0.0932254	-0.704084	-1.63084	0.0159565	0.136136	-0.716895	-1.62156	0.0133329	0.0837816	-0.691619	-1.63416	0.155172	0.36283	-0.532409	-1.29174	0.492095	0.691275	0.4101	0.980322	0.046729	0.258549	-0.66341	-1.52981
WOO_LIVER_CANCER_RECURRENCE_UP	Genes positively correlated with recurrence free survival in patients with hepatitis B-related (HBV) hepatocellular carcinoma (HCC).	0.000115838	0.00153874	-0.546915	-1.79548	0.000661674	0.0100924	-0.519363	-1.7233	0.00136122	0.0188452	-0.484136	-1.62978	0.00575486	0.0671017	-0.480316	-1.55853	0.00241143	0.0235871	-0.474444	-1.64698	0.00109402	0.0114806	-0.469334	-1.69396	1.78034e-05	0.000474184	-0.523133	-1.92948	0.00501064	0.0627466	-0.46025	-1.52945
ACEVEDO_LIVER_CANCER_WITH_H3K27ME3_DN	Genes whose promoters display lower levels of histone H3 trimethylation mark at K27 (H3K27me3) in hepatocellular carcinoma (HCC) compared to normal liver.	0.00521423	0.0317391	-0.425823	-1.49469	0.00213905	0.0236287	-0.438124	-1.55806	5.51716e-05	0.00142604	-0.479139	-1.72838	0.00197878	0.031212	-0.45142	-1.55352	0.0271205	0.137224	-0.363376	-1.34992	0.00969301	0.0590014	-0.372728	-1.43869	0.000404279	0.00541136	-0.410882	-1.59812	0.00188229	0.0315683	-0.430447	-1.5293
KAMMINGA_SENESCENCE	Genes down-regulated on serial passage of MEF cells (embryonic fibroblast).	0.0582011	0.181658	-0.502266	-1.391	0.0436657	0.190947	-0.516854	-1.45412	0.155867	0.458153	-0.449065	-1.27619	0.125	0.452637	-0.476722	-1.32633	0.218045	0.482199	-0.417833	-1.22566	0.0894942	0.266653	-0.442145	-1.33742	0.00963756	0.0595274	-0.533369	-1.64303	0.031581	0.201099	-0.540167	-1.52924
REACTOME_ACTIVATION_OF_NMDA_RECEPTORS_AND_POSTSYNAPTIC_EVENTS	Activation of NMDA receptors and postsynaptic events	0.00320097	0.0217276	-0.511751	-1.64055	0.00561229	0.0461563	-0.477099	-1.54473	0.0769231	0.32033	-0.398902	-1.30963	0.101449	0.41014	-0.404928	-1.28224	0.057041	0.221208	-0.398558	-1.35265	0.0288275	0.126153	-0.408946	-1.42844	0.0512467	0.183044	-0.390723	-1.38095	0.00818051	0.086191	-0.467086	-1.528
DURAND_STROMA_S_UP	Genes up-regulated in the HSC supportive stromal cell lines.	1.68108e-07	4.90034e-06	-0.497175	-1.83708	3.33554e-05	0.00089876	-0.446387	-1.67055	0.0101066	0.0801048	-0.359323	-1.36225	0.0141623	0.126263	-0.369973	-1.33837	0.000110465	0.0021535	-0.413727	-1.63291	3.69217e-07	1.39373e-05	-0.443557	-1.82322	1.21229e-05	0.000363478	-0.409915	-1.71123	0.000460859	0.0120571	-0.40797	-1.52778
COULOUARN_TEMPORAL_TGFB1_SIGNATURE_UP	'Late-TGFB1 signature': genes overexpressed in primary hepatocytes at a late phase of TGFB1 [GeneID=7040] treatment; is associated with a more invasive phenotype.	0.0017275	0.0136922	-0.492413	-1.62066	0.00363846	0.0339094	-0.48146	-1.60437	0.00303232	0.0340698	-0.473122	-1.59704	0.0357661	0.238456	-0.440636	-1.43514	3.36935e-05	0.000829999	-0.536995	-1.87136	0.00144615	0.0143377	-0.463257	-1.67324	0.00124467	0.0126811	-0.454344	-1.67655	0.00894486	0.0916674	-0.458804	-1.52735
HECKER_IFNB1_TARGETS	Genes transcriptionally modulated in the blood of multiple sclerosis patients in response to subcutaneous treatment with recombinant IFNB1 [GeneID = 3456].	0.000339104	0.00376169	-0.600145	-1.80127	0.00831863	0.0602039	-0.506743	-1.54137	0.0516667	0.246793	-0.448159	-1.37745	0.00535887	0.0641963	-0.541003	-1.61099	0.00422216	0.0356742	-0.526694	-1.68201	0.000102487	0.00173856	-0.586683	-1.93792	0.0152507	0.0815702	-0.461407	-1.54695	0.0189294	0.146494	-0.498255	-1.52733
BAKKER_FOXO3_TARGETS_UP	Genes up-regulated in I/11 erythroblast cells upon expression of an activated form of FOXO3 [GeneID=2309].	0.000324487	0.00363024	-0.645864	-1.89024	0.00076401	0.0111216	-0.60318	-1.7862	0.0193243	0.127061	-0.526658	-1.57598	0.0394537	0.256218	-0.494016	-1.43426	0.00241464	0.0235871	-0.561616	-1.71938	0.0128611	0.071334	-0.506132	-1.60643	0.000103712	0.00190271	-0.60178	-1.93937	0.0279777	0.185428	-0.5151	-1.52709
PID_INTEGRIN_CS_PATHWAY	Integrin family cell surface interactions	0.0238678	0.0948476	-0.60008	-1.49812	0.0478723	0.204383	-0.582253	-1.47028	0.25265	0.58245	-0.45428	-1.16509	0.0909091	0.393737	-0.545009	-1.36326	0.0852273	0.279928	-0.522989	-1.37573	0.010483	0.0620115	-0.611733	-1.65873	0.0591716	0.199279	-0.527878	-1.45826	0.0334422	0.209143	-0.605832	-1.52671
LEE_TARGETS_OF_PTCH1_AND_SUFU_DN	Genes down-regulated in medulloblastoma tumors from animals with inactivating mutations of one copy of PTCH1 or SUFU [GeneID=5727;51684] in conjunction with TP53 [GeneID=7157] loss.	0.0167976	0.0743147	-0.475968	-1.49065	0.00907905	0.0639788	-0.492716	-1.55989	0.121212	0.400765	-0.392437	-1.26374	0.260677	0.636174	-0.364901	-1.12949	0.140351	0.374388	-0.369544	-1.2321	0.189084	0.410647	-0.345291	-1.18498	0.134658	0.321597	-0.354763	-1.23498	0.0153934	0.12693	-0.473656	-1.52652
KEGG_GAP_JUNCTION	Gap junction	0.0027238	0.0192871	-0.519329	-1.62644	0.0201813	0.109392	-0.4735	-1.49906	0.15949	0.465171	-0.378184	-1.21785	0.217968	0.593908	-0.375545	-1.16244	0.266667	0.540232	-0.335211	-1.11763	0.0721248	0.229976	-0.386742	-1.32724	0.0461328	0.170742	-0.407897	-1.41995	0.0153934	0.12693	-0.473569	-1.52624
WP_TYPE_II_INTERFERON_SIGNALING_IFNG	Type II interferon signaling (IFNG)	0.0154358	0.0700013	-0.618665	-1.59898	0.0270731	0.134138	-0.576937	-1.50716	0.736721	0.935974	0.295746	0.822087	0.353719	0.724986	-0.4205	-1.08224	0.0910781	0.29057	-0.4979	-1.36495	0.00241806	0.0209079	-0.637821	-1.79118	0.0227729	0.106969	-0.557218	-1.59425	0.0236004	0.168195	-0.587191	-1.52622
MCDOWELL_ACUTE_LUNG_INJURY_UP	Genes up-regulated in the mouse model of acute lung injury induced by inhaling nickel sulfate [PubChem=24586].	0.0374557	0.134794	-0.54834	-1.49769	0.0432526	0.189798	-0.530858	-1.46769	0.0174849	0.11762	-0.556879	-1.55151	0.0765472	0.360866	-0.517052	-1.40089	0.00724668	0.0537894	-0.590533	-1.69207	0.184676	0.404084	-0.424088	-1.25065	0.0347938	0.141193	-0.497662	-1.49143	0.0255134	0.176884	-0.550336	-1.52504
PAPASPYRIDONOS_UNSTABLE_ATEROSCLEROTIC_PLAQUE_DN	Genes down-regulated in unstable ateroslerotic plaques compared to the stable ones.	3.72239e-05	0.000593659	-0.705589	-2.00716	0.00516266	0.0432724	-0.587233	-1.68886	0.00043098	0.00765413	-0.635577	-1.85458	0.000769894	0.0156575	-0.651773	-1.84237	0.000164761	0.00292062	-0.648748	-1.93238	6.78247e-05	0.00123141	-0.658802	-2.04013	0.0072595	0.0484613	-0.547505	-1.71427	0.0203647	0.153043	-0.527489	-1.52476
REACTOME_HDMS_DEMETHYLATE_HISTONES	HDMs demethylate histones	0.0456942	0.156296	-0.534273	-1.46346	0.107206	0.333833	-0.479132	-1.3259	0.00494895	0.0486276	-0.609842	-1.70661	0.00367921	0.0498833	-0.612014	-1.6636	0.0224835	0.120134	-0.542937	-1.56926	0.0249833	0.114487	-0.506736	-1.51018	0.00834877	0.0536181	-0.553366	-1.67999	0.0276532	0.184133	-0.547996	-1.52466
ASTON_MAJOR_DEPRESSIVE_DISORDER_DN	Genes down-regulated in the temporal cortex samples from patients with major depressive disorder.	0.000451098	0.00463144	-0.499026	-1.71371	0.000686018	0.0103126	-0.476244	-1.65786	0.029137	0.168187	-0.387504	-1.36831	0.0693481	0.347277	-0.38163	-1.2936	0.00904058	0.0638438	-0.406268	-1.48503	0.00104752	0.0110148	-0.437102	-1.66164	0.00823497	0.0530822	-0.380011	-1.45547	0.00458559	0.0592625	-0.436694	-1.52409
KYNG_DNA_DAMAGE_BY_4NQO_OR_GAMMA_RADIATION	Genes responding to 4NQO treatment and gamma irradiation.	0.178571	0.382591	-0.557664	-1.26897	0.146127	0.397926	-0.5714	-1.31294	0.120072	0.39995	-0.588076	-1.36213	0.167235	0.524498	-0.563612	-1.27484	0.197318	0.452958	-0.523778	-1.23759	0.118774	0.313254	-0.568709	-1.37981	0.189516	0.39474	-0.513913	-1.25613	0.0504673	0.268018	-0.660415	-1.5229
ISSAEVA_MLL2_TARGETS	Genes down-regulated in HeLa cells upon knockdown of MLL2 [GeneID=8085] by RNAi.	6.06251e-05	0.000903693	-0.64771	-1.92747	0.00574683	0.0468224	-0.537234	-1.61803	0.00115354	0.0165826	-0.56861	-1.73391	0.0022929	0.034872	-0.566222	-1.67028	0.00108591	0.0130918	-0.551076	-1.73129	3.73946e-05	0.000732124	-0.603355	-1.96195	2.09195e-05	0.000530264	-0.614032	-2.02963	0.0122059	0.109665	-0.506105	-1.52263
RUIZ_TNC_TARGETS_UP	Genes up-regulated in T98G cells (glioblastoma) by TNC [GeneID=3371].	1.14554e-06	2.82189e-05	-0.554541	-1.93079	0.000238807	0.00450728	-0.475291	-1.67479	0.0130341	0.0959182	-0.395404	-1.41357	0.00555726	0.0658215	-0.425264	-1.45417	0.00169127	0.0182219	-0.424236	-1.56749	0.000866046	0.00946697	-0.429431	-1.64395	0.000531922	0.00674773	-0.418575	-1.6228	0.00357563	0.0496331	-0.431922	-1.52117
BIOCARTA_TGFB_PATHWAY	TGF beta signaling pathway	0.00780383	0.0422567	-0.693392	-1.67801	0.0143442	0.0876182	-0.644085	-1.56935	0.0151244	0.10581	-0.665433	-1.63545	0.0215731	0.167943	-0.648957	-1.5584	0.019102	0.107772	-0.649823	-1.6379	0.00503709	0.0364546	-0.6862	-1.7783	0.118012	0.29736	-0.518229	-1.36051	0.0288601	0.189255	-0.617012	-1.52116
GENTILE_UV_RESPONSE_CLUSTER_D2	Cluster d2: genes down-regulated consistently in WS1 cells (fibroblast) between 6 h and 24 h after irradiation with high dose UV-C.	0.123909	0.300675	-0.47533	-1.31919	0.0165219	0.0952643	-0.550527	-1.5462	0.326279	0.665883	-0.392901	-1.11371	0.379421	0.744145	-0.3861	-1.06665	0.134981	0.366339	-0.443502	-1.29261	0.138943	0.340343	-0.430324	-1.29401	0.0379053	0.148758	-0.487265	-1.48955	0.0236433	0.168195	-0.53984	-1.52042
TAKEDA_TARGETS_OF_NUP98_HOXA9_FUSION_16D_UP	Genes up-regulated in CD34+ [GeneID=947] hematopoetic cells by expression of NUP98-HOXA9 fusion [GeneID=4928;3205] off a retroviral vector at 16 days after transduction.	0.000897828	0.0080891	-0.488541	-1.6619	0.0170063	0.097569	-0.411377	-1.4168	0.0544323	0.255691	-0.3787	-1.32506	0.0151671	0.131977	-0.430231	-1.44913	0.0113127	0.0747577	-0.405271	-1.46274	0.00726544	0.0480728	-0.40443	-1.509	0.0462334	0.170836	-0.367452	-1.39727	0.00388419	0.0522435	-0.442792	-1.51998
KAYO_CALORIE_RESTRICTION_MUSCLE_UP	Upregulated in the vastus lateralis muscle of middle aged rhesus monkeys subjected to caloric restriction since young adulthood vs age matched controls	0.00806493	0.0432631	-0.492907	-1.57243	0.0121049	0.0775611	-0.451936	-1.45567	0.00111463	0.0162008	-0.519977	-1.69588	0.000792879	0.0158788	-0.543265	-1.7125	0.00210071	0.0210351	-0.501511	-1.69054	0.101961	0.286703	-0.363107	-1.26347	0.00521331	0.0382577	-0.447911	-1.57353	0.0130256	0.113763	-0.465217	-1.51939
NAM_FXYD5_TARGETS_DN	Genes down-regulated in MDA-MB-231 cells (breast cancer) after knockdown of FXYD5 [GeneID=53827] by RNAi.	0.16129	0.358358	-0.535068	-1.26294	0.153439	0.40847	-0.532758	-1.27319	0.31794	0.657042	-0.461596	-1.11593	0.331058	0.710861	-0.467362	-1.09641	0.0606061	0.229437	-0.605982	-1.50281	0.529637	0.72053	-0.375019	-0.952534	0.195565	0.40193	-0.474013	-1.21855	0.0428345	0.247319	-0.633834	-1.51795
CHICAS_RB1_TARGETS_CONFLUENT	Genes up-regulated in confluent IMR90 cells (fibroblast) after knockdown of RB1 [GeneID=5925] by RNAi.	3.11003e-12	2.8135e-10	-0.482912	-1.89361	6.75246e-07	3.47354e-05	-0.410638	-1.63228	1.45834e-07	1.19561e-05	-0.416176	-1.67403	2.33777e-06	0.000136292	-0.417616	-1.59396	9.34736e-10	1.36238e-07	-0.432487	-1.81113	6.45997e-12	9.16094e-10	-0.434458	-1.90323	7.30976e-14	2.95033e-11	-0.439419	-1.95489	3.49875e-05	0.00187326	-0.382593	-1.51642
LEE_METASTASIS_AND_ALTERNATIVE_SPLICING_UP	Up-regulated genes displaying alternative splicing in MDA-MB-435 cells (breast cancer) whose metastatic potential has been reduced by expression of NME1 [GeneID=4830].	0.00376375	0.024624	-0.535265	-1.6442	0.0600649	0.234669	-0.443006	-1.37654	0.0124674	0.0932254	-0.48753	-1.53509	0.0402385	0.258422	-0.46304	-1.40552	0.0293164	0.143626	-0.442316	-1.43747	0.0013778	0.0137702	-0.522853	-1.76569	0.000378256	0.00512845	-0.537141	-1.83532	0.00923992	0.0933896	-0.485357	-1.5164
SARRIO_EPITHELIAL_MESENCHYMAL_TRANSITION_DN	Genes down-regulated in MCF10A cells (breast cancer) grown at low (mesenchymal phenotype) compared to those grown at high (epithelial, basal-like phenotype) confluency.	0.00064905	0.00620449	-0.480618	-1.62312	0.00831657	0.0602039	-0.436588	-1.49393	0.00316865	0.0348896	-0.452842	-1.56907	0.00860861	0.0903387	-0.439869	-1.47024	0.00389676	0.0336288	-0.444874	-1.60469	0.00610033	0.042417	-0.404455	-1.51008	0.0031193	0.0260621	-0.414319	-1.5785	0.00585883	0.069831	-0.442779	-1.51618
DORN_ADENOVIRUS_INFECTION_24HR_DN	Genes down-regulated in HeLa cells (cervical carcinoma) 24 h after infection with adenovirus Ad12.	0.0246707	0.0970367	-0.540047	-1.49564	0.041574	0.184082	-0.519635	-1.46194	0.404553	0.733523	-0.367747	-1.0451	0.504747	0.836764	-0.34758	-0.967032	0.0319346	0.151228	-0.523392	-1.5353	0.0817121	0.25161	-0.445186	-1.34662	0.00424933	0.0328853	-0.557277	-1.71668	0.0364395	0.221294	-0.535448	-1.51588
HUTTMANN_B_CLL_POOR_SURVIVAL_DN	Down-regulated genes in B-CLL (B-cell chronic leukemia) patients expressing high levels of ZAP70 and CD38 [GeneID=7535;952], which are associated with poor survival.	0.00436247	0.0276448	-0.557061	-1.65771	0.00727253	0.0545128	-0.527917	-1.58996	0.195724	0.522627	-0.393345	-1.19946	0.0965309	0.401028	-0.446795	-1.31799	0.0250247	0.129237	-0.451714	-1.41913	0.142315	0.344272	-0.378591	-1.23108	0.0184682	0.0930863	-0.462397	-1.52841	0.0126061	0.112109	-0.503785	-1.51565
BOQUEST_STEM_CELL_CULTURED_VS_FRESH_UP	Genes up-regulated in cultured stromal stem cells from adipose tissue, compared to the freshly isolated cells.	6.60589e-09	2.86455e-07	-0.475721	-1.80749	1.42017e-05	0.000454368	-0.418316	-1.61312	4.01273e-06	0.000175457	-0.416531	-1.62496	7.7533e-05	0.00237904	-0.410645	-1.5339	9.19742e-09	9.84875e-07	-0.450895	-1.826	2.5542e-05	0.000531821	-0.373603	-1.57463	7.89605e-06	0.000265581	-0.376841	-1.61404	0.00014588	0.00510288	-0.393477	-1.51537
REACTOME_SIGNALING_BY_TGFB_FAMILY_MEMBERS	Signaling by TGFB family members	0.00541467	0.0326936	-0.48847	-1.61703	0.00176837	0.0207112	-0.484539	-1.62333	0.046549	0.233725	-0.399701	-1.35546	0.208807	0.579075	-0.353729	-1.16099	0.0532418	0.212926	-0.388569	-1.35774	0.00210751	0.0190002	-0.45895	-1.66342	0.0018943	0.0178126	-0.448608	-1.65455	0.0108372	0.102271	-0.453174	-1.51503
BILD_SRC_ONCOGENIC_SIGNATURE	Genes selected in supervised analyses to discriminate cells expressing c-Src (CSK) [GeneID=1445] from control cells expressing GFP.	0.0286732	0.108716	-0.486612	-1.44665	0.00095438	0.0131566	-0.576871	-1.74094	0.0811258	0.329806	-0.43642	-1.32948	0.0940819	0.397462	-0.444368	-1.31003	0.036505	0.165781	-0.448287	-1.41402	0.0505618	0.187438	-0.425413	-1.39096	0.0248831	0.113242	-0.447753	-1.48767	0.0125176	0.1117	-0.502915	-1.515
TURJANSKI_MAPK14_TARGETS	Examples of transcription factors whose activities are regulated by MAPK14 [GeneID=1432] phosphorylation.	0.251407	0.467281	-0.575861	-1.22406	0.19666	0.46818	-0.597712	-1.28267	0.0988593	0.361429	-0.663221	-1.42764	0.296029	0.675826	-0.548298	-1.16035	0.0838323	0.278222	-0.665269	-1.46314	0.167653	0.380811	-0.591216	-1.33042	0.0622407	0.205007	-0.656025	-1.48663	0.0535968	0.276522	-0.714069	-1.5139
ZHOU_INFLAMMATORY_RESPONSE_LIVE_UP	Genes up-regulated in macrophage by live P.gingivalis.	0.000218042	0.00258973	-0.401594	-1.52494	3.96261e-05	0.00105009	-0.414766	-1.59762	0.000337317	0.00645617	-0.378776	-1.47777	0.00564841	0.0663961	-0.357025	-1.32971	1.68259e-05	0.000482435	-0.392041	-1.58299	0.000169496	0.00258531	-0.359806	-1.516	9.62675e-06	0.000307997	-0.367969	-1.57758	0.000233957	0.00735072	-0.393309	-1.5134
YAO_TEMPORAL_RESPONSE_TO_PROGESTERONE_CLUSTER_16	Genes co-regulated in uterus during a time course response to progesterone [PubChem=5994]: SOM cluster 16.	0.000126612	0.00166334	-0.600077	-1.851	0.0149856	0.0900504	-0.487937	-1.52383	0.000338374	0.00645617	-0.563289	-1.77891	0.00111355	0.0207192	-0.56185	-1.72262	8.238e-05	0.0016819	-0.587377	-1.91851	0.000204004	0.00299835	-0.545778	-1.84456	4.10182e-05	0.000931698	-0.566361	-1.94932	0.0129815	0.113763	-0.47893	-1.51339
YAMASHITA_LIVER_CANCER_STEM_CELL_DN	Genes down-regulated in hepatocellular carcinoma (HCC) cells with hepatic stem cell properties.	0.0124888	0.0597478	-0.533893	-1.56205	0.0482529	0.204841	-0.481397	-1.42502	0.05	0.243142	-0.473204	-1.41913	0.0801815	0.365985	-0.459229	-1.33875	0.0167617	0.0978291	-0.507045	-1.55755	0.421359	0.647039	-0.323374	-1.02702	0.092437	0.258262	-0.401428	-1.29685	0.0297015	0.193115	-0.507781	-1.51258
LEE_AGING_CEREBELLUM_DN	Downregulated in the cerebellum of aged adult mice (30-month) vs young adult (5-month)	0.0116154	0.0571191	-0.499611	-1.5213	0.0042455	0.0378017	-0.518137	-1.59718	0.00825063	0.0695997	-0.507124	-1.58644	0.0187009	0.152107	-0.495999	-1.49338	0.00556845	0.0438704	-0.507748	-1.64352	0.0175103	0.0884279	-0.452192	-1.51758	0.00648309	0.0449363	-0.457501	-1.55903	0.012125	0.109313	-0.488736	-1.51213
REACTOME_O_GLYCOSYLATION_OF_TSR_DOMAIN_CONTAINING_PROTEINS	O-glycosylation of TSR domain-containing proteins	0.0102737	0.0522855	-0.589711	-1.60815	0.0113189	0.0744215	-0.57623	-1.59117	0.496503	0.792686	-0.347346	-0.966269	0.288026	0.669156	-0.422761	-1.14504	0.233962	0.502792	-0.415013	-1.18548	0.0133179	0.0730763	-0.54307	-1.60595	0.175214	0.377498	-0.421669	-1.25814	0.0221591	0.161484	-0.549693	-1.5106
BROWNE_HCMV_INFECTION_14HR_DN	Genes down-regulated in primary fibroblast cell culture after infection with HCMV (AD169 strain) at 14 h time point that were not down-regulated at the previous time point, 12 h.	6.95598e-08	2.32472e-06	-0.501097	-1.84733	1.76898e-06	7.79986e-05	-0.47331	-1.76841	0.00186141	0.0241156	-0.385149	-1.45811	0.0219137	0.169504	-0.368181	-1.33351	0.00014691	0.00268585	-0.400429	-1.57621	1.09076e-05	0.000264965	-0.419021	-1.72092	7.32051e-07	3.36936e-05	-0.43616	-1.82295	0.00134545	0.0257649	-0.404052	-1.50944
REACTOME_SIGNALING_BY_NOTCH3	Signaling by NOTCH3	0.00444545	0.028069	-0.581059	-1.68928	0.00264328	0.0273073	-0.577061	-1.69488	0.00256437	0.0303046	-0.569369	-1.69258	0.00296397	0.0416942	-0.596829	-1.72569	0.170055	0.416564	-0.403089	-1.22705	0.000492538	0.00609515	-0.585276	-1.84115	0.00257973	0.0227079	-0.554741	-1.77378	0.0239319	0.169233	-0.512417	-1.50808
PANGAS_TUMOR_SUPPRESSION_BY_SMAD1_AND_SMAD5_UP	Genes up-regulated in ovarian tumors from mouse models for the BMP SMAD signaling (gonad specific double knockout of SMAD1 and SMAD5 [GeneID=4086, 4090]).	2.2887e-05	0.000383669	-0.537564	-1.81543	0.0107938	0.07169	-0.431539	-1.47666	0.00800453	0.0682923	-0.429952	-1.48976	0.000869822	0.0169664	-0.48905	-1.63462	0.000448219	0.0064788	-0.487935	-1.76002	6.65414e-07	2.20976e-05	-0.545123	-2.03528	0.000221534	0.00336924	-0.462716	-1.76288	0.00726061	0.0795333	-0.440212	-1.50739
REACTOME_RNA_POLYMERASE_I_TRANSCRIPTION	RNA Polymerase I Transcription	0.0526316	0.170258	-0.419279	-1.35715	0.0056909	0.0465112	-0.468048	-1.53158	2.76436e-05	0.000824124	-0.570127	-1.89139	1.55837e-06	0.000106192	-0.621077	-1.98262	1.29692e-05	0.00039335	-0.578189	-1.97761	0.0665362	0.220123	-0.370873	-1.31223	0.00131702	0.0132673	-0.476664	-1.71207	0.0116503	0.108063	-0.460655	-1.50736
BANDRES_RESPONSE_TO_CARMUSTIN_MGMT_48HR_DN	Genes down-regulated in T98G cells (glioma, express MGMT [GeneID=4255]) by carmustine [PubChem=2578] at 48 h.	0.00388752	0.0252761	-0.447333	-1.5224	0.0907643	0.302517	-0.365443	-1.25959	0.026659	0.157168	-0.400566	-1.39549	0.00426137	0.0551029	-0.450962	-1.5169	0.00174483	0.0185327	-0.443925	-1.60952	0.00320852	0.0261924	-0.409356	-1.54212	1.65801e-05	0.000450756	-0.491735	-1.88048	0.00315132	0.0456581	-0.436316	-1.50642
CHIANG_LIVER_CANCER_SUBCLASS_CTNNB1_DN	Top 200 marker genes down-regulated in the 'CTNNB1' subclass of hepatocellular carcinoma (HCC); characterized by activated CTNNB1 [GeneID=1499].	1.01599e-05	0.000188372	-0.55179	-1.87613	0.00182515	0.0211403	-0.471318	-1.62198	0.000484121	0.00830126	-0.487185	-1.69812	0.00321041	0.0445418	-0.46332	-1.5561	2.51182e-05	0.000672425	-0.520964	-1.88384	1.08079e-05	0.000264965	-0.499427	-1.87549	0.000705441	0.00822545	-0.442804	-1.68785	0.00741952	0.0806009	-0.437505	-1.50508
PID_INTEGRIN_A4B1_PATHWAY	Alpha4 beta1 integrin signaling events	0.00927211	0.0483126	-0.603596	-1.64862	0.0177303	0.100574	-0.568144	-1.57078	0.103691	0.370112	-0.478488	-1.3331	0.0198583	0.157807	-0.572245	-1.55043	0.0100609	0.0689155	-0.577694	-1.65528	0.00396549	0.0308708	-0.59692	-1.76034	0.000207378	0.00321865	-0.658736	-1.97415	0.0319487	0.202948	-0.542709	-1.5039
REACTOME_CELLULAR_SENESCENCE	Cellular Senescence	0.152672	0.345586	-0.334425	-1.17327	0.13964	0.387461	-0.334779	-1.19371	0.00118948	0.0169138	-0.430058	-1.54501	0.00143374	0.0247462	-0.452704	-1.56006	0.000348123	0.0053599	-0.442556	-1.65759	0.265504	0.50438	-0.278105	-1.08014	0.0270224	0.11945	-0.337255	-1.32329	0.00272178	0.0411561	-0.422713	-1.5032
FRASOR_RESPONSE_TO_ESTRADIOL_UP	Genes up-regulated in MCF-7 cells (breast cancer) by estradiol (E2) [PubChem=5757].	0.0629371	0.191772	-0.529049	-1.42899	0.066087	0.249466	-0.5192	-1.41696	0.319859	0.659192	-0.398169	-1.09924	0.236156	0.608303	-0.442218	-1.18825	0.0620301	0.232812	-0.506644	-1.44124	0.29572	0.534496	-0.388101	-1.13756	0.0418162	0.159571	-0.491208	-1.45832	0.0288818	0.189255	-0.550383	-1.50291
SATO_SILENCED_BY_DEACETYLATION_IN_PANCREATIC_CANCER	50 most interesting genes up-regulated in pancreatic cancer cell lines (AsPC1, Hs766T, MiaPaCa2, Panc1) but not in the non-neoplastic cells (HPDE) by TSA [PubChem=5562].	0.0987654	0.258336	-0.491498	-1.34832	0.0174543	0.0992443	-0.561318	-1.55976	0.0292119	0.168434	-0.516405	-1.447	0.0980392	0.404037	-0.491594	-1.34051	0.0249345	0.129025	-0.54146	-1.57323	0.0471847	0.179404	-0.475259	-1.42066	0.0300147	0.12752	-0.496601	-1.51683	0.026188	0.179619	-0.538827	-1.50263
PHONG_TNF_RESPONSE_VIA_P38_PARTIAL	Genes whose expression changes in Calu-6 cells (lung cancer) by TNF [GeneID=7124] were blocked partially by p38 inhibitor LY479754.	7.90678e-06	0.000153088	-0.521759	-1.82313	4.93959e-05	0.00128307	-0.494331	-1.75091	0.0052546	0.051152	-0.412792	-1.48031	0.039726	0.257336	-0.390841	-1.34233	0.000828347	0.0106528	-0.437763	-1.62349	0.00254097	0.0216086	-0.397984	-1.53122	1.32488e-05	0.00038836	-0.469483	-1.8214	0.00394544	0.0526761	-0.425429	-1.50238
LOPES_METHYLATED_IN_COLON_CANCER_DN	Genes un-methylated aberrantly in HCT116 and Colo320 (colon cancer) cells.	0.053286	0.171529	-0.558536	-1.43124	0.0528169	0.216002	-0.553313	-1.43364	0.0636042	0.283358	-0.530749	-1.39426	0.12272	0.449344	-0.509253	-1.30216	0.174484	0.421509	-0.458344	-1.24509	0.00566211	0.0401474	-0.604777	-1.68726	0.0223499	0.105649	-0.579568	-1.64224	0.0328884	0.206913	-0.580841	-1.50222
GERY_CEBP_TARGETS	Genes changed in NIH 3T3 cells (embryonic fibroblast) by expression of one or more of C/EBP proteins: CEBPA, CEBPB, CEBPG, and CEBPD [GeneID=1050;1051;1054;1052].	0.000483025	0.0048833	-0.51179	-1.70261	0.00836963	0.0604064	-0.456216	-1.5353	0.0022849	0.0276833	-0.478342	-1.62701	0.0481586	0.281704	-0.414092	-1.3607	0.000665217	0.00897273	-0.485204	-1.7021	0.137177	0.339033	-0.330008	-1.20391	0.0201661	0.0986826	-0.395549	-1.46157	0.00604097	0.0710694	-0.446693	-1.50137
WP_TYPE_2_PAPILLARY_RENAL_CELL_CARCINOMA	Type 2 papillary renal cell carcinoma	0.0156444	0.0705816	-0.572421	-1.56795	0.00909196	0.0639788	-0.595842	-1.64887	0.102655	0.369178	-0.474455	-1.32774	0.275862	0.65716	-0.420087	-1.1419	0.0586011	0.225148	-0.491171	-1.41964	0.0235223	0.10961	-0.510979	-1.52283	0.0180345	0.0915157	-0.523224	-1.58848	0.0330226	0.20726	-0.539419	-1.50079
LEE_LIVER_CANCER_ACOX1_DN	Genes down-regulated in hepatocellular carcinoma of ACOX1 [GeneID=51] knockout mice.	0.00239485	0.0174124	-0.599544	-1.74302	0.000904644	0.012828	-0.601252	-1.76593	0.00188873	0.0244093	-0.576367	-1.71339	0.0181308	0.14911	-0.545189	-1.57638	0.000237023	0.00397336	-0.622998	-1.89648	0.00500769	0.0363421	-0.531042	-1.67054	0.0047951	0.0360457	-0.537798	-1.71961	0.0265474	0.180869	-0.509926	-1.50075
VALK_AML_CLUSTER_7	Top 40 genes from cluster 7 of acute myeloid leukemia (AML) expression profile; 61% of the samples are FAB M1 or M2 subtype.	0.0225344	0.0910225	-0.603071	-1.50559	0.195035	0.466007	-0.488123	-1.23259	0.0512367	0.24619	-0.571163	-1.46486	0.0479339	0.280885	-0.588971	-1.47322	0.0871212	0.282951	-0.522155	-1.37353	0.0199383	0.0965984	-0.582553	-1.57961	0.030544	0.129086	-0.566974	-1.56626	0.0408737	0.239357	-0.595392	-1.5004
BURTON_ADIPOGENESIS_10	Strongly down-regulated at 8-48 h during differentiation of 3T3-L1 cells (fibroblast) into adipocytes.	0.505357	0.700557	-0.369623	-0.973922	0.0548673	0.221794	-0.547976	-1.46098	0.0281399	0.164056	-0.584433	-1.57803	0.0270874	0.196038	-0.574423	-1.51395	0.0515267	0.208773	-0.527918	-1.46756	0.334623	0.57267	-0.380625	-1.09041	0.167702	0.368047	-0.431301	-1.25286	0.0275093	0.184115	-0.560899	-1.49976
DACOSTA_UV_RESPONSE_VIA_ERCC3_XPCS_DN	Genes exclusively down-regulated in fibroblasts expressing the XP/CS mutant form of ERCC3 [GeneID=2071] after high dose UVC irradiation.	0.0630048	0.191867	-0.421516	-1.35128	0.000277715	0.00505962	-0.5465	-1.76943	0.277244	0.607643	-0.339121	-1.11336	0.686957	0.934512	-0.275436	-0.872194	0.481283	0.738697	-0.293092	-0.994713	0.083004	0.254245	-0.369836	-1.29183	0.358916	0.585488	-0.296596	-1.04827	0.0116775	0.108063	-0.458445	-1.49974
ROZANOV_MMP14_TARGETS_UP	Genes up-regulated in HT1080 cells (fibrosarcoma) over-expressing MMP14 [GeneID=4323] compared to those with knockdown of the gene by RNAi.	1.85881e-07	5.35888e-06	-0.512534	-1.86983	0.00159089	0.0191455	-0.409579	-1.51387	0.0081792	0.0693316	-0.371882	-1.39293	0.00504097	0.0617323	-0.387323	-1.39475	5.38019e-05	0.00119113	-0.42125	-1.64554	3.88376e-06	0.000105586	-0.437394	-1.77305	1.33034e-06	5.67505e-05	-0.439927	-1.81257	0.00140993	0.026421	-0.406288	-1.49968
WP_METABOLISM_OF_SPINGOLIPIDS_IN_ER_AND_GOLGI_APPARATUS	Metabolism of spingolipids in ER and Golgi apparatus	0.12724	0.304714	-0.552426	-1.30391	0.375661	0.660112	-0.448995	-1.07301	0.708428	0.919625	0.327711	0.835178	0.856655	1	-0.307356	-0.721041	0.320076	0.600013	-0.451155	-1.11884	0.328872	0.567113	-0.435772	-1.10685	0.397177	0.616834	-0.406281	-1.04443	0.0496426	0.26607	-0.625752	-1.4986
KOBAYASHI_EGFR_SIGNALING_24HR_UP	Genes up-regulated in H1975 cells (non-small cell lung cancer, NSCLC) resistant to gefitinib [PubChem=123631] after treatment with EGFR inhibitor CL-387785 [PubChem=2776] for 24h.	0.000187612	0.00230539	-0.548679	-1.78786	0.00367414	0.0340004	-0.485735	-1.60507	0.000767664	0.0120959	-0.505886	-1.68916	0.000713964	0.0146335	-0.525441	-1.68448	0.000367977	0.00558027	-0.524483	-1.80395	0.000828953	0.00913764	-0.486093	-1.73786	1.57126e-05	0.000434147	-0.538126	-1.95496	0.00570985	0.0685573	-0.456598	-1.49803
THUM_SYSTOLIC_HEART_FAILURE_UP	Genes up-regulated in samples with systolic heart failure compared to normal hearts.	2.71579e-09	1.28376e-07	-0.483403	-1.83251	1.03488e-05	0.000357236	-0.429657	-1.65311	0.000108017	0.00253019	-0.396033	-1.54284	3.233e-05	0.00115398	-0.42609	-1.58318	7.86464e-08	6.34858e-06	-0.439186	-1.77356	0.00656074	0.0444757	-0.310179	-1.30182	0.00250387	0.0223432	-0.321769	-1.37238	0.000239831	0.00749043	-0.390532	-1.498
REACTOME_ANCHORING_FIBRIL_FORMATION	Anchoring fibril formation	0.0213143	0.0873038	-0.70971	-1.57159	0.0574506	0.228539	-0.672478	-1.50078	0.00288021	0.0331413	-0.778273	-1.75079	0.00399088	0.0526134	-0.770598	-1.70198	0.0106441	0.071602	-0.720936	-1.65303	0.112403	0.304324	-0.580078	-1.36517	0.00305237	0.0257903	-0.75945	-1.80061	0.0579439	0.288995	-0.661653	-1.49686
CHARAFE_BREAST_CANCER_LUMINAL_VS_BASAL_DN	Genes down-regulated in luminal-like breast cancer cell lines compared to the basal-like ones.	4.22953e-10	2.35946e-08	-0.4875	-1.86582	0.00137302	0.0169999	-0.365922	-1.42208	0.230137	0.563042	-0.276826	-1.08725	0.139019	0.475509	-0.30526	-1.14613	6.31936e-05	0.001337	-0.379512	-1.55429	7.7636e-05	0.00138818	-0.359446	-1.52873	3.54095e-08	2.47725e-06	-0.405928	-1.76143	0.000182625	0.00614253	-0.386103	-1.49519
CHESLER_BRAIN_HIGHEST_EXPRESSION	Neurologically relevant transcripts with highest abundance fold range in brain tissue among mouse strains.	0.157454	0.353211	-0.445914	-1.27065	0.00543551	0.0449135	-0.563125	-1.62745	0.100826	0.366419	-0.454677	-1.33262	0.180704	0.543356	-0.442327	-1.2566	0.0107987	0.0721144	-0.54109	-1.625	0.218456	0.44845	-0.387618	-1.20714	0.160752	0.357855	-0.402072	-1.26349	0.0321982	0.20427	-0.515419	-1.49495
SEKI_INFLAMMATORY_RESPONSE_LPS_UP	Genes up-regulated in hepatic stellar cells after stimulation with bacterial lipopolysacharide (LPS).	0.0800654	0.225619	-0.436145	-1.32805	0.0455285	0.196615	-0.454589	-1.40129	0.161812	0.469596	-0.392835	-1.22891	0.0434132	0.269254	-0.465469	-1.40146	0.0155731	0.0929603	-0.475129	-1.53794	0.32906	0.567207	0.333543	1.0861	0.0026848	0.0234786	-0.480147	-1.6362	0.0139444	0.119297	-0.483144	-1.49482
CAIRO_PML_TARGETS_BOUND_BY_MYC_DN	Genes down-regulated in MEF cells (embryonic fibroblasts) after knockout of PML [GeneID=5371] and whose promoters were bound by MYC [GeneID=4609].	0.00797535	0.0430079	-0.752762	-1.62958	0.110708	0.339277	-0.645513	-1.40825	0.207407	0.535097	-0.572941	-1.25909	0.247788	0.623541	-0.567508	-1.22029	0.0606654	0.229457	-0.667066	-1.49442	0.575	0.756035	-0.391518	-0.900734	0.0257471	0.115565	-0.67692	-1.56138	0.0468165	0.258575	-0.690218	-1.49447
RICKMAN_HEAD_AND_NECK_CANCER_C	Cluster c: genes identifying an intrinsic group in head and neck squamous cell carcinoma (HNSCC).	0.0466667	0.157974	-0.495955	-1.42238	0.0481728	0.204841	-0.485991	-1.40867	0.0282213	0.164165	-0.516946	-1.51913	0.0692308	0.347277	-0.476384	-1.35687	0.00891895	0.0631548	-0.533846	-1.61572	0.0651261	0.217265	0.456358	1.39073	0.415709	0.629789	0.344693	1.03502	0.0309694	0.199138	-0.513223	-1.49394
WP_VITAMIN_DSENSITIVE_CALCIUM_SIGNALING_IN_DEPRESSION	Vitamin D-sensitive calcium signaling in depression	0.00404669	0.0260848	-0.650834	-1.75794	0.00264382	0.0273073	-0.638078	-1.7414	0.0101385	0.0802363	-0.596538	-1.64688	0.00503654	0.0617323	-0.618478	-1.66187	0.0105638	0.0712444	-0.579491	-1.64846	0.311284	0.549935	-0.382647	-1.12158	0.0319225	0.132409	-0.508844	-1.51068	0.0332005	0.207879	-0.547025	-1.49374
LIU_IL13_PRIMING_MODEL	Genes up-regulated in BEAS-2B cells (bronchial epithelium) stimulated with IL13 [GeneID=3596] on days 1 to 3, rested on days 4 and 5, and then restimulated on day 6 for 1 h before lysis (priming model).	0.0183002	0.0790122	-0.698288	-1.58896	0.0177791	0.100683	-0.69528	-1.59758	0.0483871	0.23884	-0.666024	-1.54268	0.170648	0.527506	-0.561734	-1.2706	0.0900383	0.289006	-0.610274	-1.44196	0.00500189	0.0363421	-0.713965	-1.73223	0.00623475	0.0436765	-0.705425	-1.72423	0.0560748	0.284807	-0.647472	-1.49306
REACTOME_OTHER_SEMAPHORIN_INTERACTIONS	Other semaphorin interactions	0.305506	0.522317	-0.488215	-1.12868	0.126095	0.366751	-0.568893	-1.33	0.356383	0.692315	-0.462725	-1.09139	0.389262	0.753118	-0.460477	-1.06174	0.389734	0.665885	-0.435807	-1.05043	0.0159986	0.0830865	-0.656131	-1.61773	0.0567951	0.195029	-0.619437	-1.54044	0.0538033	0.277314	-0.633554	-1.49258
BERENJENO_TRANSFORMED_BY_RHOA_DN	Genes down-regulated in NIH3T3 cells (fibroblasts) transformed by expression of contitutively active (Q63L) form of RHOA [GeneID=387] off plasmid vector.	9.57282e-14	1.19592e-11	-0.533152	-2.02773	2.26052e-07	1.34783e-05	-0.444383	-1.71733	1.14949e-05	0.000402093	-0.412164	-1.61207	0.000825123	0.016276	-0.391926	-1.46387	1.90027e-07	1.2949e-05	-0.430689	-1.74756	1.37809e-12	2.33253e-10	-0.475853	-2.00731	3.35995e-10	4.19754e-08	-0.442931	-1.90601	0.000360456	0.0100069	-0.387205	-1.4913
PEPPER_CHRONIC_LYMPHOCYTIC_LEUKEMIA_UP	Genes up-regulated in CD38+ [GeneID=952] CLL (chronic lymphocytic leukemia) cells.	0.121597	0.29685	-0.551535	-1.34544	0.033923	0.156961	-0.607534	-1.49565	0.00220788	0.0273225	-0.696496	-1.74067	0.000855584	0.0167509	-0.745374	-1.80631	0.000543037	0.00751798	-0.726287	-1.87229	0.335907	0.573732	-0.415256	-1.09636	0.182731	0.385365	-0.468302	-1.25907	0.0607767	0.298591	-0.605261	-1.49065
BROWNE_HCMV_INFECTION_16HR_DN	Genes down-regulated in primary fibroblast cell culture after infection with HCMV (AD169 strain) at 16 h time point that were not down-regulated at the previous time point, 14 h.	0.000216588	0.0025887	-0.580025	-1.80717	0.00442616	0.0389666	-0.510456	-1.60863	0.00592201	0.0555864	-0.478402	-1.52756	0.011193	0.106394	-0.476627	-1.47071	0.0014073	0.015778	-0.507043	-1.67164	7.95644e-05	0.00141039	-0.540733	-1.84898	0.0129419	0.0730137	-0.437131	-1.51943	0.0123846	0.110891	-0.466735	-1.49058
GENTILE_UV_RESPONSE_CLUSTER_D5	Cluster d5: genes progressively down-regulated in WS1 cells (fibroblast) through 18 h after irradiation with high dose UV-C.	0.00935359	0.0486405	-0.589272	-1.61411	0.0156444	0.0925439	-0.569654	-1.5764	0.0444386	0.228038	-0.521078	-1.45821	0.121511	0.447204	-0.481067	-1.30766	0.0121715	0.0789417	-0.564617	-1.63192	0.0141748	0.0762823	-0.52872	-1.5757	0.0691824	0.218089	-0.462159	-1.40309	0.0357073	0.218672	-0.535508	-1.48991
SARTIPY_NORMAL_AT_INSULIN_RESISTANCE_DN	Genes down-regulated in 3T3-L1 cells (adipocyte) by insulin [GeneID=3630] which continued to respond normally to insulin in the insulin resistant cells.	0.129032	0.307602	-0.551622	-1.30201	0.148148	0.400275	-0.536455	-1.28203	0.117229	0.393791	-0.549716	-1.32896	0.0819113	0.370901	-0.600095	-1.40779	0.0662879	0.241779	-0.599304	-1.48624	0.799235	0.905938	-0.303028	-0.769682	0.383065	0.60413	-0.410538	-1.05538	0.0547486	0.2802	-0.621814	-1.48917
REACTOME_PROTEIN_PROTEIN_INTERACTIONS_AT_SYNAPSES	Protein-protein interactions at synapses	0.0115856	0.0570986	-0.484358	-1.52231	0.0189422	0.105286	-0.461597	-1.46683	0.312102	0.652151	-0.338842	-1.09369	0.363636	0.736366	0.298318	1.05493	0.403846	0.678943	-0.306653	-1.02706	0.104854	0.290433	-0.369415	-1.27215	0.0227522	0.106969	-0.417743	-1.46415	0.0207364	0.154881	-0.461481	-1.48738
KEGG_FOCAL_ADHESION	Focal adhesion	4.54103e-07	1.23455e-05	-0.527671	-1.8729	0.000128278	0.00278577	-0.465162	-1.67192	0.00177019	0.0231625	-0.420593	-1.53375	0.00110962	0.0207192	-0.445467	-1.55942	8.98318e-05	0.00181287	-0.444608	-1.67616	8.80327e-06	0.000219956	-0.455145	-1.79333	0.000151543	0.00255675	-0.408785	-1.63957	0.00315874	0.0456581	-0.413593	-1.48671
ANDERSEN_LIVER_CANCER_KRT19_DN	Genes under-expressed in KRT19-positive [GeneID=3880] hepatocellular carcinoma.	0.175497	0.378009	-0.411042	-1.21787	0.152459	0.407163	-0.413281	-1.24081	0.0198082	0.129271	-0.491922	-1.49616	0.230194	0.601513	-0.394852	-1.16505	0.0157695	0.0939087	-0.49497	-1.54975	0.030239	0.129946	-0.44165	-1.43284	0.254132	0.477379	-0.342054	-1.12726	0.0172009	0.136747	-0.493418	-1.48563
WP_NOTCH1_REGULATION_OF_ENDOTHELIAL_CELL_CALCIFICATION	NOTCH1 regulation of endothelial cell calcification	0.00140478	0.0116628	-0.763712	-1.80261	0.00206366	0.0232361	-0.746837	-1.7848	0.00536122	0.0518054	-0.683596	-1.65262	0.0699659	0.347277	-0.616144	-1.44544	0.00333283	0.0300203	-0.724673	-1.79715	0.00262482	0.0221422	-0.703978	-1.78808	0.000327162	0.00457764	-0.76496	-1.96649	0.057018	0.286399	-0.620324	-1.4856
KEGG_HEMATOPOIETIC_CELL_LINEAGE	Hematopoietic cell lineage	0.222037	0.43683	-0.407484	-1.19221	0.153078	0.408131	-0.422296	-1.25007	0.33	0.668063	-0.36843	-1.10492	0.284418	0.666223	-0.393364	-1.14674	0.114815	0.335244	-0.415044	-1.27494	0.25462	0.491752	0.369665	1.16578	0.0285846	0.123953	0.51095	1.57459	0.0381123	0.228022	-0.498444	-1.48477
REACTOME_SIGNALING_BY_TGF_BETA_RECEPTOR_COMPLEX	Signaling by TGF-beta Receptor Complex	0.015908	0.0713412	-0.480976	-1.51733	0.0246112	0.125742	-0.456378	-1.45625	0.0218326	0.137028	-0.439627	-1.42644	0.136232	0.468113	-0.395617	-1.23876	0.0074834	0.0550707	-0.46465	-1.55695	0.0507812	0.187753	-0.398009	-1.37444	0.0363367	0.145319	-0.40244	-1.41007	0.0207091	0.154881	-0.458266	-1.48474
IKEDA_MIR1_TARGETS_UP	Genes up-regulated in hypertrophic hearts (due to expression of constitutively active form of PPP3CA [GeneID=5530]) and predicted to be targets of miR-1 microRNA.	0.0976821	0.256783	-0.442458	-1.31095	0.0170455	0.097569	-0.49744	-1.49348	0.277961	0.608706	-0.369758	-1.1246	0.536622	0.853294	-0.32433	-0.956966	0.136937	0.36924	-0.399917	-1.25214	0.146617	0.350797	-0.380793	-1.2354	0.580579	0.756468	-0.278576	-0.918064	0.0177343	0.139898	-0.49306	-1.48456
ROY_WOUND_BLOOD_VESSEL_UP	Genes up-regulated in blood vessel cells from wound site.	0.00584604	0.0345236	-0.57277	-1.67632	0.0139486	0.0860029	-0.513121	-1.51951	0.00228797	0.0276833	-0.594254	-1.77826	0.0244115	0.182463	-0.526024	-1.52719	0.0193267	0.108139	-0.498445	-1.52598	0.0868726	0.261066	-0.416546	-1.3221	0.0434546	0.16427	-0.436193	-1.40573	0.0447116	0.252852	-0.50044	-1.48363
ZHOU_INFLAMMATORY_RESPONSE_LPS_UP	Genes up-regulated in macrophages by P.gingivalis LPS (lipopolysaccharide).	0.00295751	0.0203794	-0.384136	-1.43577	0.000567752	0.00883975	-0.396143	-1.5036	0.00493627	0.0485941	-0.36099	-1.38331	0.0191183	0.154092	-0.360186	-1.31891	0.000377629	0.0056612	-0.383098	-1.52934	0.000836583	0.00920242	-0.357248	-1.48177	0.00243409	0.0219769	-0.336708	-1.41323	0.000682309	0.0163474	-0.391613	-1.48361
REACTOME_GPCR_LIGAND_BINDING	GPCR ligand binding	0.00585897	0.0345416	-0.391063	-1.42272	0.000969036	0.0132755	-0.407352	-1.50152	0.0730994	0.310542	-0.33117	-1.23904	0.0158239	0.135666	-0.384775	-1.3778	0.00290695	0.0269961	-0.378161	-1.46677	0.00516504	0.0372778	-0.356769	-1.43973	0.00020154	0.00314726	-0.392786	-1.61739	0.00102402	0.0213862	-0.40254	-1.48358
REACTOME_NEURONAL_SYSTEM	Neuronal System	0.000802043	0.00738302	-0.392072	-1.47977	0.000467763	0.00781641	-0.392396	-1.50232	0.00524276	0.0511316	-0.350731	-1.3583	0.0295971	0.208731	-0.351887	-1.30092	0.0327614	0.153561	-0.312695	-1.25579	0.011252	0.0651647	-0.321328	-1.3391	0.0158484	0.0839115	-0.30575	-1.29571	0.000834057	0.0187021	-0.389383	-1.48321
STEIN_ESR1_TARGETS	Genes regulated by ESR1 [GeneID=2099] in MCF-7 cells (breast cancer).	0.102632	0.266238	0.371115	1.25806	0.497368	0.747717	0.287508	0.990297	0.157333	0.461189	0.339742	1.19354	0.347267	0.719223	0.297929	1.05261	0.642478	0.849426	-0.26718	-0.90101	0.0206514	0.0993197	0.434945	1.50806	0.25448	0.47756	0.338893	1.15401	0.0207512	0.154881	-0.454285	-1.48142
ZWANG_CLASS_1_TRANSIENTLY_INDUCED_BY_EGF	Class I of genes transiently induced by EGF [GeneID =1950] in 184A1 cells (mammary epithelium).	7.99177e-08	2.58845e-06	-0.446478	-1.73401	3.40884e-08	2.79472e-06	-0.445222	-1.75237	0.00229422	0.0276833	-0.347562	-1.38788	0.0310702	0.216214	-0.330683	-1.25438	5.85173e-06	0.00020746	-0.38745	-1.60422	2.09123e-06	6.12999e-05	-0.37714	-1.62988	1.76237e-05	0.000471795	-0.349958	-1.53236	0.000153226	0.00532433	-0.377386	-1.48118
YANAGIHARA_ESX1_TARGETS	Genes down-regulated in U2-OS Tet-On cells (osteosarcoma) after induction of ESX1 [GeneID=80712] expression.	0.0465116	0.157935	-0.568708	-1.48534	0.00168557	0.0199644	-0.677009	-1.78522	0.0424601	0.220582	-0.557528	-1.49325	0.0957983	0.400492	-0.521982	-1.35424	0.0206601	0.112996	-0.584843	-1.6136	0.171206	0.384153	-0.434745	-1.23447	0.0814196	0.238931	-0.478886	-1.37487	0.0404039	0.23821	-0.565568	-1.48101
BLANCO_MELO_COVID19_SARS_COV_2_POS_PATIENT_LUNG_TISSUE_UP	Genes strongly up-regulated (log2(FC)&gt;3.58, padj&lt;0.05) in post mortem lung tissue from COVID-19 patients vs uninfected biopsy.	0.00783856	0.0424009	-0.477126	-1.54513	0.0448718	0.194309	-0.416269	-1.36351	0.0341805	0.18819	-0.432751	-1.43788	0.0157538	0.135287	-0.461722	-1.47739	0.0140509	0.087352	-0.445087	-1.52249	0.0874751	0.2625	-0.359963	-1.27235	0.165154	0.364616	0.354622	1.21512	0.00905135	0.0925778	-0.452686	-1.48074
GESERICK_TERT_TARGETS_DN	Genes down-regulated in MEF cells (embryonic fibroblasts) with TERT [GeneID=7015] knockout, after expression of the gene off a retroviral vector.	0.00370354	0.0242906	-0.710808	-1.75891	0.0138328	0.0856913	-0.642901	-1.60604	0.0217732	0.136983	-0.619895	-1.5735	0.170897	0.527506	-0.509986	-1.25653	0.00411114	0.0350181	-0.690094	-1.80537	0.0110092	0.0641122	-0.63042	-1.69418	0.00422527	0.0327474	-0.673997	-1.84461	0.0349578	0.215792	-0.594474	-1.48053
IZADPANAH_STEM_CELL_ADIPOSE_VS_BONE_DN	Genes down-regulated in adipose tissue mesenchymal stem cells (ASC) vs bone marrow mesenchymal stem cells (rBMSC)	2.26113e-06	5.2265e-05	-0.605853	-1.98737	0.000558326	0.008735	-0.522727	-1.73498	0.00124423	0.0175497	-0.495778	-1.66744	0.0045958	0.0582468	-0.487884	-1.5738	6.28519e-06	0.0002184	-0.559006	-1.94882	6.5675e-05	0.00120488	-0.515889	-1.85959	0.00762728	0.0502137	-0.43101	-1.58559	0.0112155	0.105086	-0.446952	-1.47968
GROSS_HYPOXIA_VIA_ELK3_ONLY_UP	Genes specifically up-regulated in SEND cells (skin endothelium) at hypoxia after knockdown of ELK3 [GeneID=2004] by RNAi.	0.0446429	0.153903	-0.573745	-1.50191	0.113074	0.34364	-0.496961	-1.3164	0.110517	0.381502	-0.493538	-1.32331	0.439469	0.798697	-0.390337	-1.02032	0.0177281	0.101883	-0.562782	-1.54751	0.212355	0.440406	-0.421177	-1.20061	0.0705394	0.220782	-0.487556	-1.40368	0.0305651	0.197372	-0.559425	-1.47956
ZHENG_BOUND_BY_FOXP3	Genes whose promoters are bound by FOXP3 [GeneID=50943] based an a ChIP-chip analysis.	0.000231682	0.00272564	-0.382022	-1.47164	3.46198e-06	0.000139731	-0.418242	-1.63375	0.473541	0.775921	-0.251604	-0.994124	0.478513	0.819385	-0.264014	-0.99471	0.0129185	0.0822615	-0.310448	-1.27648	0.352818	0.586577	-0.240191	-1.0304	0.00869766	0.0552066	-0.291797	-1.26703	0.000127614	0.00474888	-0.380082	-1.47956
VART_KSHV_INFECTION_ANGIOGENIC_MARKERS_DN	Angiogenic markers down-regulated in lymph endothelial cells upon infection with KSHV (Kaposi's sarcoma herpes virus).	1.42844e-05	0.000252357	-0.566993	-1.88992	5.51952e-05	0.00137439	-0.537665	-1.81157	0.096519	0.356393	-0.365342	-1.24754	0.0644258	0.334529	-0.39794	-1.31158	0.00091188	0.0115015	-0.479422	-1.69255	0.000110439	0.00184545	-0.4992	-1.81899	0.00105465	0.0113164	-0.457707	-1.70264	0.0166918	0.133464	-0.439925	-1.47872
CHANDRAN_METASTASIS_DN	Genes down-regulated in metastatic tumors from the whole panel of patients with prostate cancer.	6.11779e-06	0.000124903	-0.455953	-1.68616	0.000280335	0.00508967	-0.413093	-1.54952	0.00309976	0.0344586	-0.375567	-1.42611	0.0208868	0.163816	-0.364907	-1.32812	0.0141694	0.0877626	-0.339346	-1.3404	1.48851e-06	4.64894e-05	-0.430639	-1.77791	1.82255e-05	0.000480548	-0.397899	-1.67009	0.00129533	0.0251726	-0.393541	-1.47843
NAKAMURA_ADIPOGENESIS_LATE_DN	Genes down-regulated in mesenchymal stem cells during late phase of adipogenesis, defined as days 7 to 14 of culturing with adipogenic hormones.	0.000202921	0.00245895	-0.700494	-1.91026	0.0034681	0.0329658	-0.615384	-1.69928	0.0646853	0.286854	-0.51605	-1.43558	0.252427	0.62657	-0.432708	-1.17198	0.00723301	0.0537894	-0.590219	-1.68595	0.000274365	0.0038287	-0.660436	-1.95303	0.00196877	0.0184138	-0.613545	-1.83064	0.0310411	0.199355	-0.537864	-1.47809
BROCKE_APOPTOSIS_REVERSED_BY_IL6	Genes changed in INA-6 cells (multiple myeloma, MM) by re-addition of IL6 [GeneID=3569] after its initial withdrawal for 12h.	0.00747842	0.0412321	-0.440746	-1.51394	0.00361673	0.0338271	-0.445101	-1.54582	0.0618238	0.278685	-0.37213	-1.30974	0.294282	0.674278	-0.322949	-1.08909	0.00315277	0.0288198	-0.415954	-1.5142	0.0567515	0.199447	-0.346145	-1.31098	0.110048	0.286989	-0.318702	-1.21899	0.010659	0.10077	-0.425043	-1.47797
KAAB_HEART_ATRIUM_VS_VENTRICLE_DN	Genes down-regulated in the ventricles of healthy hearts, compared to atria.	1.03926e-11	7.90286e-10	-0.566148	-2.07578	8.53885e-08	5.89518e-06	-0.496806	-1.84834	1.51514e-06	8.49916e-05	-0.468213	-1.76496	2.59086e-05	0.000964131	-0.457336	-1.65406	1.15937e-07	8.69033e-06	-0.478454	-1.87439	1.48983e-08	7.81714e-07	-0.474464	-1.94339	1.1036e-06	4.86606e-05	-0.433101	-1.79766	0.00174902	0.0301878	-0.396572	-1.4773
WANG_IMMORTALIZED_BY_HOXA9_AND_MEIS1_DN	Down-regulated genes in myeloid progenitors immortalized by HOXA9 [GeneID=3205] vs those immortalized by HOXA9 and MEIS1 [GeneID=4211].	0.311943	0.530082	-0.482785	-1.13075	0.0564374	0.225248	-0.638929	-1.51119	0.240642	0.572265	-0.492656	-1.17712	0.187394	0.554571	-0.535929	-1.24747	0.120755	0.344184	-0.543373	-1.33611	0.1341	0.335057	-0.522822	-1.31355	0.320717	0.548208	0.460749	1.1311	0.0504673	0.268018	-0.622533	-1.4757
TURASHVILI_BREAST_DUCTAL_CARCINOMA_VS_LOBULAR_NORMAL_UP	Genes up-regulated in ductal carcinoma vs normal lobular breast cells.	0.182708	0.388282	-0.38049	-1.18548	0.346341	0.632508	-0.338428	-1.06651	0.334416	0.671005	-0.335816	-1.07227	0.522963	0.843968	-0.314806	-0.971383	0.136445	0.368276	-0.377611	-1.24492	0.42236	0.647039	0.298359	1.01507	0.584416	0.759205	0.279121	0.929186	0.0150898	0.124884	-0.461932	-1.47524
WP_GLUCOCORTICOID_RECEPTOR_PATHWAY	Glucocorticoid receptor pathway	0.00041503	0.00434663	-0.59589	-1.78849	0.00567177	0.0465112	-0.517879	-1.57524	0.00762974	0.0661988	-0.507712	-1.56049	0.0939394	0.397462	-0.441589	-1.31496	0.00375674	0.0329075	-0.52983	-1.69203	0.0372314	0.149066	-0.441976	-1.45993	0.0255698	0.115233	-0.441522	-1.48028	0.0265011	0.180821	-0.481202	-1.47506
MCBRYAN_PUBERTAL_BREAST_3_4WK_UP	Genes up-regulated during pubertal mammary gland development between weeks 3 and 4.	1.36141e-06	3.30709e-05	-0.528179	-1.85385	4.96999e-05	0.00128461	-0.479839	-1.70604	0.0201833	0.130905	-0.379181	-1.36629	0.0501355	0.288539	-0.379497	-1.31128	0.000392728	0.00581586	-0.434088	-1.62178	0.000938256	0.0100882	-0.399521	-1.55647	1.81771e-05	0.000480548	-0.450291	-1.77254	0.00286924	0.0426484	-0.41409	-1.47471
GARGALOVIC_RESPONSE_TO_OXIDIZED_PHOSPHOLIPIDS_BROWN_UP	Genes from the brown module which are up-regulated in HAEC cells (primary aortic endothelium) after exposure to the oxidized 1-palmitoyl-2-arachidonyl-sn-3-glycerophosphorylcholine (oxPAPC).	0.0199567	0.0835032	-0.713977	-1.58104	0.00835238	0.060365	-0.737832	-1.64663	0.0176412	0.118216	-0.713775	-1.6057	0.00141472	0.0245099	-0.797998	-1.76249	0.0914397	0.291131	-0.611876	-1.40297	0.0717054	0.229554	-0.637445	-1.50018	0.0934959	0.259899	-0.598522	-1.41906	0.0672897	0.315671	-0.651567	-1.47404
YAO_HOXA10_TARGETS_VIA_PROGESTERONE_DN	Genes down-regulated in the uteri of ovariectomized mice 6 h after progesterone [PubChem=5994] injection: HOXA10 [GeneID=3206] knockout vs wild type animals.	4.8169e-05	0.000743361	-0.849987	-1.93415	0.00186538	0.0214641	-0.787766	-1.81009	0.000197305	0.00410817	-0.827018	-1.91558	0.00124379	0.0224266	-0.793706	-1.7953	0.000358691	0.00547108	-0.798762	-1.88732	2.24788e-06	6.51637e-05	-0.865796	-2.10061	8.32539e-05	0.00159428	-0.819712	-2.00358	0.0616822	0.300787	-0.638674	-1.47277
ZHENG_GLIOBLASTOMA_PLASTICITY_DN	The glioblastoma multiforme (GBM) plasticity signature: genes down-regulated in neural stem cells (NSC) with double knockout of TP53 and PTEN [GeneID=7157;5728] vs those with knockout of TP53 alone.	0.000456906	0.00465512	-0.608115	-1.80177	0.00909098	0.0639788	-0.519336	-1.55922	0.00295492	0.0336322	-0.556929	-1.69387	0.025395	0.187145	-0.484678	-1.43009	0.0116013	0.0763764	-0.507968	-1.59045	0.000707373	0.0081039	-0.548758	-1.78032	0.0165373	0.0859973	-0.455767	-1.50201	0.0198677	0.151202	-0.489054	-1.47249
REACTOME_DEFECTIVE_B4GALT7_CAUSES_EDS_PROGEROID_TYPE	Defective B4GALT7 causes EDS, progeroid type	0.0889292	0.241768	-0.574429	-1.40129	0.142599	0.392206	-0.530721	-1.30655	0.00677308	0.0615916	-0.657796	-1.64396	0.0224155	0.172455	-0.63391	-1.53619	0.0220849	0.118365	-0.587553	-1.51465	0.129344	0.327226	-0.503948	-1.33053	0.0127797	0.0723355	-0.625218	-1.68095	0.0698646	0.322693	-0.597788	-1.47224
FRIDMAN_SENESCENCE_UP	Genes up-regulated in senescent cells.	0.000904842	0.00810858	-0.546466	-1.70314	0.0161508	0.0941594	-0.473528	-1.49347	0.00750367	0.0653106	-0.477885	-1.53096	0.0105469	0.104218	-0.506477	-1.56215	0.00209246	0.0209927	-0.502559	-1.66777	0.000746987	0.00848364	-0.502967	-1.72253	0.000271251	0.0039645	-0.529165	-1.83886	0.0126793	0.112569	-0.458665	-1.47165
CROMER_TUMORIGENESIS_UP	Tumorigenesis markers of head and neck squamous cell carcinoma (HNSCC): up-regulated in the 'early' tumors vs normal samples.	0.00370354	0.0242906	-0.589445	-1.72512	0.0577558	0.229059	-0.470283	-1.39265	0.00825003	0.0695997	-0.557223	-1.66744	0.00446783	0.0574576	-0.58494	-1.69823	0.00072492	0.00960519	-0.592001	-1.8124	0.283784	0.520452	-0.358175	-1.13683	0.00457082	0.0348086	-0.518057	-1.66956	0.0509869	0.269686	-0.496298	-1.47135
SANSOM_WNT_PATHWAY_REQUIRE_MYC	Wnt target genes up-regulated after Cre-lox knockout of APC [GeneID=324] in the small intestine that require functional MYC [GeneID=4609].	0.261589	0.477803	-0.380762	-1.13784	0.0248932	0.12681	-0.48725	-1.47244	0.384106	0.715952	-0.341554	-1.04455	0.337858	0.714083	-0.363476	-1.07668	0.291667	0.570109	-0.350742	-1.1099	0.371482	0.602152	-0.320928	-1.05359	0.0368004	0.146017	-0.425529	-1.41741	0.0162273	0.131599	-0.484301	-1.47132
REACTOME_SYNDECAN_INTERACTIONS	Syndecan interactions	0.0161919	0.0721828	-0.594982	-1.55397	0.147425	0.39976	-0.478805	-1.26257	0.0674956	0.294633	-0.529084	-1.41707	0.0756303	0.359449	-0.535666	-1.38974	0.0249345	0.129025	-0.573989	-1.58365	0.0525292	0.190741	-0.514426	-1.46073	0.0100233	0.0611536	-0.566367	-1.62602	0.042053	0.243545	-0.561783	-1.4711
REACTOME_ANTI_INFLAMMATORY_RESPONSE_FAVOURING_LEISHMANIA_PARASITE_INFECTION	Anti-inflammatory response favouring Leishmania parasite infection	0.0129725	0.0614878	-0.442883	-1.46658	0.00359077	0.0337044	-0.468704	-1.57464	0.0239709	0.14625	-0.416418	-1.41273	0.00168117	0.0276523	-0.497436	-1.62778	0.00491768	0.0398627	-0.436484	-1.52691	0.0075635	0.0494256	-0.415991	-1.5132	0.000932312	0.010234	-0.461215	-1.69869	0.0135218	0.116877	-0.439592	-1.47021
LEI_HOXC8_TARGETS_UP	Genes up-regulated in MEF cells (embryonic fibroblasts) by overexpression of HOXC8 [GeneID=3224].	0.0071923	0.0402173	-0.790064	-1.67938	0.0742115	0.266704	-0.691124	-1.48313	0.121673	0.400765	-0.649632	-1.39839	0.0451264	0.2731	-0.715737	-1.51469	0.0219484	0.117874	-0.733258	-1.61267	0.0172625	0.0878529	-0.753893	-1.69649	0.0414857	0.158425	-0.680591	-1.5423	0.0548446	0.2802	-0.693147	-1.46954
REACTOME_COLLAGEN_FORMATION	Collagen formation	0.000844815	0.00769574	-0.542317	-1.73849	0.0347327	0.159382	-0.452624	-1.46423	0.0292476	0.168454	-0.443064	-1.45094	0.0430416	0.268055	-0.437849	-1.3895	0.00535327	0.0424941	-0.455744	-1.53428	6.63265e-05	0.00120839	-0.545771	-1.90099	0.00180199	0.0171598	-0.473113	-1.6582	0.0202206	0.152738	-0.449546	-1.4694
REACTOME_UNBLOCKING_OF_NMDA_RECEPTORS_GLUTAMATE_BINDING_AND_ACTIVATION	Unblocking of NMDA receptors, glutamate binding and activation	0.0657194	0.197845	-0.649735	-1.50209	0.0437828	0.191101	-0.673841	-1.57536	0.0133958	0.0976221	-0.67326	-1.58796	0.0419463	0.264983	-0.678641	-1.56477	0.0570342	0.221208	-0.630853	-1.52054	0.00910735	0.0563517	-0.676444	-1.66781	0.121704	0.301644	-0.543996	-1.35283	0.0667904	0.314304	-0.623708	-1.46938
VILLANUEVA_LIVER_CANCER_KRT19_DN	Genes under-expressed in KRT19-positive [GeneID=3880] hepatocellular carcinoma (HCC).	0.0137244	0.0641247	-0.546145	-1.59839	0.160066	0.416772	-0.42308	-1.25287	0.311667	0.65178	-0.374608	-1.12098	0.397572	0.758792	-0.360576	-1.04685	0.0817844	0.273327	-0.436493	-1.33631	0.0122863	0.0690954	-0.507325	-1.61022	0.0172018	0.0885751	-0.476539	-1.53576	0.0509869	0.269686	-0.495529	-1.46907
MEBARKI_HCC_PROGENITOR_WNT_UP_CTNNB1_INDEPENDENT	Transcriptome of human HepaRG hepatocellular carcinoma liver progenitors in responses to a WNT3A-enriched microenvironment and dissection of pathways dependent on _-catenin and/or blocked by the SFRP-like Wnt inhibitor FZD8_CRD.	0.046595	0.157935	-0.616979	-1.49309	0.322581	0.610379	-0.454423	-1.10723	0.196721	0.523692	-0.503105	-1.23649	0.110922	0.423276	-0.565851	-1.35883	0.132554	0.364331	-0.527338	-1.32917	0.525458	0.718319	0.371608	0.969454	0.0931677	0.259899	-0.530132	-1.39175	0.0448015	0.252852	-0.595827	-1.46893
WANG_MLL_TARGETS	Genes requiring MLL [GeneID=4297] for H3K4me3 and expression in MEF cells (embryonic fibroblast).	2.83672e-05	0.000466592	-0.454042	-1.66253	0.00701293	0.0527932	-0.375408	-1.39326	0.123741	0.404277	-0.317483	-1.1962	0.198734	0.564569	-0.313053	-1.12756	0.0481928	0.201488	-0.324089	-1.26331	0.0044036	0.0333897	-0.350641	-1.42264	0.000694143	0.00817131	-0.362298	-1.49208	0.00188111	0.0315683	-0.3966	-1.46888
DASU_IL6_SIGNALING_UP	Genes up-regulated in normal fibroblasts in response to IL6 [GeneID=3569].	0.000714859	0.00673759	-0.589787	-1.75338	0.00543384	0.0449135	-0.533382	-1.6097	0.042067	0.218974	-0.469458	-1.43012	0.0698027	0.347277	-0.455441	-1.34268	0.0125176	0.0807868	-0.484978	-1.52976	0.0138696	0.0749474	-0.467568	-1.52879	0.000692706	0.00817131	-0.545118	-1.81117	0.0203154	0.153043	-0.487487	-1.46852
WP_BMP2WNT4FOXO1_PATHWAY_IN_PRIMARY_ENDOMETRIAL_STROMAL_CELL_DIFFERENTIATION	BMP2-WNT4-FOXO1 pathway in primary endometrial stromal cell differentiation	0.00674907	0.0382423	-0.757343	-1.63949	0.00776788	0.0568453	-0.767883	-1.67522	0.368519	0.705957	-0.493844	-1.08527	0.334513	0.711756	-0.5223	-1.12308	0.444227	0.709978	-0.452025	-1.01266	0.434615	0.656805	-0.443046	-1.01928	0.0153875	0.0821344	-0.707062	-1.63091	0.0561798	0.284807	-0.678206	-1.46847
REACTOME_CARGO_RECOGNITION_FOR_CLATHRIN_MEDIATED_ENDOCYTOSIS	Cargo recognition for clathrin-mediated endocytosis	0.0403015	0.142186	-0.425513	-1.39409	0.0464	0.199231	-0.411825	-1.36615	0.775835	0.955343	-0.251358	-0.844732	0.575145	0.872696	-0.290647	-0.938562	0.245115	0.515273	-0.321604	-1.12042	0.0669291	0.220727	-0.360892	-1.29958	0.473094	0.672717	-0.272255	-0.996699	0.0116701	0.108063	-0.443766	-1.46539
NUYTTEN_EZH2_TARGETS_UP	Genes up-regulated in PC3 cells (prostate cancer) after knockdown of EZH2 [GeneID=2146] by RNAi.	1.48582e-12	1.41747e-10	-0.425436	-1.72461	1.1315e-10	2.04724e-08	-0.407464	-1.67576	0.000187109	0.00394633	-0.331044	-1.37682	0.00258702	0.0379165	-0.327658	-1.28363	4.90524e-10	7.56994e-08	-0.378537	-1.64611	1.0812e-09	7.99021e-08	-0.354407	-1.6099	3.12649e-08	2.24722e-06	-0.337182	-1.55876	1.6479e-06	0.000127155	-0.357537	-1.46387
SA_PROGRAMMED_CELL_DEATH	Programmed cell death, or apoptosis, eliminates damaged or unneeded cells.	0.122711	0.297947	-0.641692	-1.38913	0.0798548	0.279352	-0.670714	-1.46323	0.148148	0.445208	-0.611244	-1.34327	0.219469	0.593908	-0.578079	-1.24303	0.0880626	0.284523	-0.651367	-1.45925	0.153846	0.362149	-0.582496	-1.3401	0.0570265	0.195263	-0.654852	-1.51048	0.0580524	0.288995	-0.676043	-1.46378
DORN_ADENOVIRUS_INFECTION_48HR_DN	Genes down-regulated in HeLa cells (cervical carcinoma) 48 h after infection with adenovirus Ad12.	0.0615114	0.188633	-0.52039	-1.42543	0.0896309	0.301414	-0.493758	-1.36638	0.325664	0.665043	-0.394375	-1.10364	0.403941	0.764094	-0.379703	-1.03213	0.0222007	0.118865	-0.544991	-1.57519	0.306641	0.545781	-0.374296	-1.11548	0.0177209	0.0905371	-0.523991	-1.59081	0.0464462	0.25816	-0.525911	-1.46321
HALMOS_CEBPA_TARGETS_DN	Genes down-regulated in H358 cells (lung cancer) by inducible expression of CEBPA [GeneID=1050] off plasmid vector.	0.00271736	0.0192675	-0.62851	-1.74431	0.00315655	0.0309491	-0.600037	-1.68525	0.0846561	0.33784	-0.481315	-1.36433	0.419614	0.779644	-0.37054	-1.02366	0.140684	0.374814	-0.440661	-1.28433	0.00431234	0.0328878	-0.557537	-1.67654	0.000604013	0.00738754	-0.616961	-1.88603	0.038392	0.229388	-0.519316	-1.46262
WP_IL1_AND_MEGAKARYOCYTES_IN_OBESITY	IL1 and megakaryocytes in obesity	0.203209	0.413751	-0.530022	-1.24138	0.444444	0.708599	-0.423864	-1.00252	0.479501	0.780122	-0.407595	-0.973877	0.0954003	0.399813	-0.599678	-1.39585	0.0698113	0.250205	-0.603004	-1.48274	0.630268	0.792713	-0.347171	-0.872243	0.402	0.621319	-0.407968	-1.03977	0.0560748	0.284807	-0.616903	-1.46236
JINESH_BLEBBISHIELD_TRANSFORMED_STEM_CELL_SPHERES_DN	Genes Down-regulated in transformed spheres compared to blebbishields from RT4 cells	0.0110543	0.0553454	-0.352292	-1.31961	0.000674511	0.01017	-0.389602	-1.47916	0.00344454	0.0372165	-0.371057	-1.42633	0.0108956	0.105284	-0.370597	-1.36146	0.000513919	0.00726828	-0.374252	-1.49931	0.00982685	0.059266	-0.319562	-1.32502	0.00426957	0.0329933	-0.324933	-1.36973	0.00099342	0.0211889	-0.384683	-1.462
SMID_BREAST_CANCER_NORMAL_LIKE_UP	Genes up-regulated in the normal-like subtype of breast cancer.	5.67377e-05	0.000857934	-0.423754	-1.60353	0.00216707	0.0238378	-0.368064	-1.41135	0.00251156	0.0299504	-0.364022	-1.41482	0.00165795	0.0275293	-0.388943	-1.43916	0.00127334	0.0147488	-0.352861	-1.41992	0.00156693	0.0151972	-0.338697	-1.41277	0.00862944	0.0549498	0.334735	1.3531	0.00122543	0.0243716	-0.382204	-1.46157
DORN_ADENOVIRUS_INFECTION_32HR_DN	Genes down-regulated in HeLa cells (cervical carcinoma) 32 h after infection with adenovirus Ad12.	0.0878735	0.239767	-0.497954	-1.36398	0.11775	0.352646	-0.47306	-1.3091	0.361062	0.699075	-0.383948	-1.07446	0.394089	0.757148	-0.383068	-1.04127	0.0216351	0.11679	-0.546415	-1.57931	0.46875	0.68074	-0.326826	-0.974011	0.0136544	0.0758226	-0.533863	-1.62078	0.048057	0.262662	-0.524817	-1.46017
KOBAYASHI_EGFR_SIGNALING_6HR_DN	Genes down-regulated in H1975 cells (non-small cell lung cancer, NSCLC) resistant to gefitinib [PubChem=123631] after treatment with EGFR inhibitor CL-387785 [PubChem=2776] for 6h.	0.0716846	0.210835	-0.617932	-1.45852	0.121693	0.358721	-0.552117	-1.31946	0.264237	0.595299	0.459269	1.17046	0.197115	0.562712	0.472611	1.21473	0.0236595	0.124572	-0.643801	-1.5966	0.118547	0.313254	-0.518974	-1.31818	0.0544355	0.189909	-0.587777	-1.51101	0.0490566	0.265333	-0.608894	-1.45823
WP_PLURIPOTENT_STEM_CELL_DIFFERENTIATION_PATHWAY	Pluripotent stem cell differentiation pathway	0.116928	0.289125	-0.477786	-1.326	0.151304	0.40599	-0.45869	-1.28827	0.499118	0.794649	-0.342549	-0.970986	0.439474	0.798697	0.332729	1.0191	0.260456	0.532891	-0.400179	-1.16635	0.266145	0.504583	-0.385807	-1.16014	0.44717	0.653999	0.346522	1.0161	0.038929	0.230803	-0.517609	-1.45781
WEIGEL_OXIDATIVE_STRESS_RESPONSE	Oxidative stress genes down-regulated in ARPE-19 cells (retinal pigmented epithelium) in response to HNE, tBH and H2O2 [PubChem=5283344;6410;784].	0.263889	0.480606	-0.427091	-1.16469	0.142612	0.392206	-0.469774	-1.2972	0.263986	0.595245	-0.417946	-1.16267	0.255663	0.630665	-0.43143	-1.16852	0.260377	0.532891	-0.405738	-1.15899	0.284333	0.520913	-0.387261	-1.1452	0.0940171	0.260116	-0.460102	-1.37281	0.0385988	0.229827	-0.530453	-1.45772
REACTOME_FORMATION_OF_FIBRIN_CLOT_CLOTTING_CASCADE	Formation of Fibrin Clot (Clotting Cascade)	0.000366119	0.00396906	-0.746681	-1.86411	0.0762411	0.271212	-0.550508	-1.39012	0.0848057	0.33784	-0.538481	-1.38105	0.0644628	0.334529	-0.564288	-1.41148	0.00232078	0.0229325	-0.687304	-1.80796	0.213611	0.442485	-0.446319	-1.21021	0.0187379	0.0938416	-0.596154	-1.64687	0.0475285	0.260806	-0.578309	-1.45735
RODWELL_AGING_KIDNEY_UP	Genes whose expression increases with age in normal kidney.	4.10991e-08	1.43765e-06	-0.459454	-1.75885	7.90912e-05	0.00186095	-0.403073	-1.56561	0.000603452	0.00989728	-0.36801	-1.44643	1.31536e-06	9.32663e-05	-0.441904	-1.65627	2.56832e-07	1.64341e-05	-0.427652	-1.75019	2.64282e-09	1.7778e-07	-0.433247	-1.83935	2.54154e-10	3.33387e-08	-0.440687	-1.91026	0.00079035	0.0181882	-0.37635	-1.4572
ZWANG_EGF_INTERVAL_UP	Genes induced in the time interval between two pulses of EGF [GeneID =1950] in 184A1 cells (mammary epithelium).	0.178808	0.382941	-0.385392	-1.19011	0.0143949	0.0878032	-0.474531	-1.4841	0.0949264	0.354833	-0.40921	-1.29631	0.0462687	0.27494	-0.458153	-1.40524	0.0275592	0.138244	-0.445111	-1.45419	0.406615	0.633276	-0.302097	-1.02214	0.722944	0.854921	-0.250952	-0.864683	0.0234804	0.168033	-0.458999	-1.45718
RODRIGUES_THYROID_CARCINOMA_DN	Genes down-regulated in poorly differentiated thyroid carcinoma (PDTC) compared to anaplastic thyroid carcinoma (ATC).	0.00308131	0.021079	-0.515721	-1.61514	0.00583348	0.047308	-0.503252	-1.59325	0.317384	0.65667	-0.3386	-1.09037	0.600884	0.887623	-0.29984	-0.928103	0.0877193	0.283588	-0.394303	-1.31465	0.00321477	0.0261924	-0.474857	-1.62964	0.0838852	0.243443	-0.374753	-1.30457	0.0273591	0.183572	-0.452028	-1.45682
WP_NUCLEAR_RECEPTORS_METAPATHWAY	Nuclear receptors meta-pathway	8.16458e-08	2.61995e-06	-0.508302	-1.86122	0.000149944	0.00315967	-0.438554	-1.62761	0.00106191	0.0155808	-0.407035	-1.53362	0.00204092	0.0318838	-0.411281	-1.48136	3.24757e-05	0.000811428	-0.431891	-1.68352	0.00123918	0.012774	-0.37548	-1.52342	2.43655e-05	0.000601119	-0.400349	-1.64879	0.00240287	0.0376354	-0.393174	-1.4562
BILD_HRAS_ONCOGENIC_SIGNATURE	Genes selected in supervised analyses to discriminate cells expressing activated HRAS [GeneID=3265] oncogene from control cells expressing GFP.	0.000741337	0.00688459	-0.424692	-1.54181	0.00447829	0.0391131	-0.396815	-1.45971	0.519708	0.809322	-0.262405	-0.976975	0.560155	0.86764	-0.26907	-0.95698	0.0197187	0.109602	-0.351537	-1.36008	0.0367378	0.147598	-0.314849	-1.26094	0.0187011	0.0938416	-0.319227	-1.30315	0.00280586	0.0420639	-0.397297	-1.45555
JINESH_BLEBBISHIELD_TO_IMMUNE_CELL_FUSION_PBSHMS_UP	Genes Upregulated in PBSHMS (RT4 blebbishield-to-immune cell fusion)	3.60117e-10	2.05384e-08	-0.503286	-1.91106	7.43802e-06	0.00027484	-0.427326	-1.64657	0.000173283	0.0037263	-0.394258	-1.53838	0.0011435	0.0211266	-0.383859	-1.42831	2.95516e-06	0.000118364	-0.416107	-1.6834	2.30283e-07	8.95033e-06	-0.413881	-1.74106	8.62723e-09	7.54451e-07	-0.429777	-1.83643	0.000713645	0.0168671	-0.378018	-1.45352
WP_HAIR_FOLLICLE_DEVELOPMENT_CYTODIFFERENTIATION_PART_3_OF_3	Hair follicle development: cytodifferentiation - part 3 of 3	0.0262862	0.10209	-0.472558	-1.43893	0.0104695	0.0699787	-0.493774	-1.52208	0.16343	0.471724	-0.392466	-1.22775	0.287425	0.669156	-0.369132	-1.11141	0.113879	0.332882	-0.392961	-1.27197	0.0805243	0.248829	-0.400793	-1.34508	0.111111	0.288043	-0.379234	-1.29232	0.019939	0.151404	-0.469687	-1.45319
BOYAULT_LIVER_CANCER_SUBCLASS_G2	Genes in hepatocellular carcinoma (HCC) subclass G2, defined by unsupervised clustering.	0.0447227	0.153976	-0.572702	-1.49578	0.044405	0.193035	-0.567302	-1.49593	0.131439	0.417469	-0.481036	-1.28838	0.27395	0.654019	-0.444429	-1.15303	0.0571429	0.221439	-0.523043	-1.44309	0.178988	0.396434	-0.431713	-1.22586	0.0709812	0.221466	-0.48816	-1.40149	0.0457038	0.256479	-0.554665	-1.45246
CHICAS_RB1_TARGETS_GROWING	Genes up-regulated in growing IMR90 cells (fibroblast) after knockdown of RB1 [GeneID=5925] by RNAi.	0.048919	0.162221	0.321459	1.25809	0.151424	0.40599	-0.314265	-1.1584	0.0150979	0.10581	0.331208	1.34342	0.220513	0.593908	-0.312154	-1.11776	0.0687204	0.247309	0.298432	1.21039	2.49672e-06	7.15862e-05	0.454388	1.8111	0.138386	0.326929	0.300324	1.16532	0.00208577	0.0338887	-0.393931	-1.45185
JI_CARCINOGENESIS_BY_KRAS_AND_STK11_DN	Cluster B: genes down-regulated in primary lung tumors driven by KRAS [GeneID=3845] activation and loss of STK11 [GeneID=6794]; also up-regulated in human squamous cell carcinoma (SCC) vs adenocarcinoma subtype of NSCLC (non-small cell lung cancer).	0.00269134	0.0191868	-0.744712	-1.75777	0.0244068	0.125362	-0.646235	-1.54438	0.00529544	0.0512774	-0.68522	-1.65655	0.0099714	0.101199	-0.71624	-1.68026	0.036163	0.164711	-0.624095	-1.54773	0.152964	0.361044	-0.497944	-1.26476	0.112903	0.289825	-0.522587	-1.34342	0.0509434	0.269686	-0.606121	-1.45159
NAKAMURA_ADIPOGENESIS_EARLY_DN	Genes down-regulated in mesenchymal stem cells during early phase of adipogenesis, defined as days 1 to 5 of culturing with adipogenic hormones.	0.00101778	0.00896025	-0.690294	-1.86453	0.00731421	0.054669	-0.612397	-1.67131	0.0227435	0.141225	-0.563295	-1.55511	0.0944625	0.398216	-0.509378	-1.36871	0.00348096	0.0310095	-0.618721	-1.76006	0.00500769	0.0363421	-0.609685	-1.78705	0.00365793	0.0293473	-0.601972	-1.78716	0.0448833	0.252852	-0.531215	-1.45057
MAHAJAN_RESPONSE_TO_IL1A_DN	Genes down-regulated in corneal fibroblasts after treatment with IL1A [GeneID=3552].	0.00633636	0.0366963	-0.515602	-1.58783	0.0012591	0.0161133	-0.548361	-1.71139	0.161184	0.468032	-0.384476	-1.21267	0.0917293	0.394188	-0.42919	-1.30808	0.00724429	0.0537894	-0.496118	-1.62717	0.00674318	0.0453609	-0.472979	-1.60878	0.00385534	0.0306036	-0.475453	-1.63492	0.0276412	0.184133	-0.459976	-1.45022
ZHU_SKIL_TARGETS_UP	Genes up-regulated in A549 cells (lung adenocarcinoma) upon SKIL [GeneID=6498] knockdown by RNAi.	0.00415502	0.0265871	-0.705263	-1.69393	0.109948	0.338355	-0.562037	-1.36617	0.158645	0.463938	-0.526529	-1.28743	0.511667	0.838404	-0.407647	-0.974803	0.13308	0.364945	-0.530908	-1.33123	0.362069	0.592754	-0.415381	-1.06932	0.0156285	0.0831671	-0.626975	-1.62974	0.0466418	0.258549	-0.595241	-1.44913
WP_PPAR_SIGNALING_PATHWAY	PPAR signaling pathway	0.016859	0.0744605	-0.524955	-1.5359	0.0748752	0.268537	-0.454601	-1.3457	0.00750568	0.0653106	-0.545254	-1.63521	0.01822	0.149375	-0.523089	-1.52491	0.00157045	0.0171686	-0.575042	-1.76643	0.0130805	0.0723981	-0.492435	-1.56395	0.501901	0.69874	0.315814	0.973244	0.0486259	0.264438	-0.486207	-1.44832
REACTOME_ESR_MEDIATED_SIGNALING	ESR-mediated signaling	0.0232029	0.0928649	-0.370152	-1.32181	0.0144521	0.0878032	-0.384605	-1.39041	0.00255847	0.0303046	-0.402052	-1.47419	0.00319606	0.0444821	-0.423213	-1.48906	0.00632547	0.048523	-0.375209	-1.42459	0.320641	0.558471	-0.269426	-1.06607	0.00135948	0.0135098	-0.381063	-1.53133	0.00770622	0.0825194	-0.400322	-1.44742
LIEN_BREAST_CARCINOMA_METAPLASTIC	Genes up-regulated in metaplastic carcinoma of the breast (MCB) subclass 2 compared to the MCB subclass 1.	0.00961966	0.0496306	-0.620949	-1.6544	0.00442457	0.0389666	-0.62765	-1.69293	0.0905861	0.3477	-0.500019	-1.36617	0.237542	0.609794	-0.443765	-1.1775	0.0882917	0.284912	-0.491011	-1.37679	0.0108099	0.0633033	-0.560575	-1.62308	0.0670801	0.213833	-0.492698	-1.44737	0.0499109	0.266954	-0.532855	-1.44677
REACTOME_SIGNALING_BY_NOTCH4	Signaling by NOTCH4	0.000851639	0.00774446	-0.537849	-1.72422	0.00910848	0.0639788	-0.466727	-1.51115	0.266026	0.596359	-0.3425	-1.12446	0.0362319	0.240644	-0.444036	-1.40608	0.226381	0.493282	-0.337093	-1.14404	0.0273491	0.121508	-0.411493	-1.43734	0.0103337	0.062611	-0.439803	-1.55441	0.0209601	0.155555	-0.442217	-1.44665
ZHANG_ADIPOGENESIS_BY_BMP7	Genes up-regulated in C3H10T1/2 cells (mesenchyme multipotent cells) upon their differentiation to brown adipocytes in response to BMP7 [GeneID=655].	0.158929	0.355455	-0.569009	-1.29479	0.132042	0.376945	-0.585416	-1.34514	0.824373	0.979725	-0.314878	-0.729337	0.939904	1	0.239826	0.581978	0.151341	0.390983	-0.547602	-1.29388	0.7375	0.863571	0.322408	0.779277	0.337945	0.565392	0.467834	1.11833	0.0747664	0.335871	-0.627226	-1.44637
ZHANG_INTERFERON_RESPONSE	Interferon-inducible genes up-regulated in A549 cells (lung cancer) infected with a respiratory syncytial virus (RSV) that had its NS1 [GeneID=1494468] gene knocked down by RNAi.	0.301075	0.518799	-0.485252	-1.14536	0.148148	0.400275	-0.536546	-1.28224	0.749431	0.940772	0.315292	0.803527	0.795222	0.991806	-0.328143	-0.769807	0.441288	0.708952	-0.410288	-1.01749	0.139579	0.340763	-0.50491	-1.28245	0.116935	0.296406	-0.513816	-1.32087	0.0528302	0.275638	-0.603747	-1.4459
GUO_TARGETS_OF_IRS1_AND_IRS2	Transcripts dependent upon IRS1 and IRS2 [GeneID=3667, 8660] for normal expression in liver.	0.642743	0.804645	-0.281105	-0.9099	0.0275317	0.135897	-0.426784	-1.39655	0.142405	0.435939	-0.367513	-1.21922	0.230659	0.601513	-0.357434	-1.14101	0.0639432	0.236608	-0.383134	-1.31045	0.928717	0.983447	0.215822	0.753675	0.672606	0.817882	-0.252836	-0.908131	0.0208843	0.155432	-0.441679	-1.44526
HOLLERN_EMT_BREAST_TUMOR_UP	Genes that are highly expressed in mammary tumors of epithelial-mesenchymal transition (EMT) histology.	0.000839434	0.00767337	-0.489874	-1.66644	0.0461049	0.198452	-0.390038	-1.3433	0.227061	0.55855	-0.325506	-1.13894	0.0937931	0.397462	-0.368455	-1.24106	0.0267732	0.136297	-0.379968	-1.37142	0.000363035	0.00482239	-0.466588	-1.74092	0.00621601	0.0436618	-0.409503	-1.55717	0.0101064	0.0976576	-0.420966	-1.44506
PID_FRA_PATHWAY	Validated transcriptional targets of AP1 family members Fra1 and Fra2	0.0702988	0.207573	-0.517017	-1.41619	0.0896309	0.301414	-0.495015	-1.36985	0.0495575	0.242541	-0.512135	-1.43318	0.0804598	0.366151	-0.506964	-1.37805	0.0315473	0.150208	-0.521824	-1.50823	0.884766	0.957545	-0.245127	-0.73053	0.0305801	0.129086	-0.504611	-1.53197	0.0446429	0.252852	-0.519165	-1.44444
AMIT_SERUM_RESPONSE_40_MCF10A	Genes whose expression peaked at 40 min after stimulation of MCF10A cells with serum.	0.0642857	0.194638	-0.5395	-1.41227	0.178445	0.443535	-0.465564	-1.23323	0.174688	0.490679	-0.464258	-1.24481	0.364842	0.737131	-0.411434	-1.07547	0.244701	0.514644	-0.423936	-1.16571	0.505792	0.70451	-0.341743	-0.974175	0.13278	0.319001	-0.446514	-1.28552	0.0494505	0.266049	-0.54598	-1.444
FLECHNER_PBL_KIDNEY_TRANSPLANT_OK_VS_DONOR_DN	Genes downregulated in peripheral blood lymphocytes (PBL) from patients with well functioning kidneys more than 1-year post transplant compared to those from normal living kidney donors.	0.00707993	0.0397734	-0.599796	-1.66462	0.0013473	0.0168316	-0.624957	-1.75524	0.0559592	0.261226	-0.503984	-1.42859	0.0723473	0.353451	-0.501577	-1.38567	0.00997673	0.0687883	-0.557905	-1.62605	0.0344239	0.140671	-0.488971	-1.47036	0.0194934	0.0965373	-0.515405	-1.57557	0.0446429	0.252852	-0.512618	-1.44375
REACTOME_HEPARAN_SULFATE_HEPARIN_HS_GAG_METABOLISM	Heparan sulfate/heparin (HS-GAG) metabolism	0.0642504	0.194638	-0.464215	-1.37096	0.166395	0.423411	-0.408826	-1.22475	0.165574	0.475255	-0.403063	-1.22186	0.396657	0.758792	-0.359135	-1.05002	0.177007	0.424907	-0.388814	-1.20919	0.341463	0.578701	-0.331808	-1.07098	0.00833248	0.053579	-0.494166	-1.61258	0.0269718	0.182608	-0.481815	-1.44306
GARGALOVIC_RESPONSE_TO_OXIDIZED_PHOSPHOLIPIDS_MAGENTA_UP	Genes from the magenta module which are up-regulated in HAEC cells (primary aortic endothelium) after exposure to the oxidized 1-palmitoyl-2-arachidonyl-sn-3-glycerophosphorylcholine (oxPAPC).	0.12522	0.302369	-0.498222	-1.28768	0.0112565	0.0741065	-0.613285	-1.60212	0.202109	0.529272	-0.455866	-1.20691	0.368595	0.740436	-0.415333	-1.06894	0.113383	0.332148	-0.48067	-1.31771	0.17433	0.388949	-0.437123	-1.22757	0.0685484	0.217325	-0.494244	-1.41408	0.0535055	0.276517	-0.555176	-1.44301
REACTOME_CARDIAC_CONDUCTION	Cardiac conduction	0.00138178	0.0115449	-0.485481	-1.62894	0.000605539	0.00937246	-0.49949	-1.6973	0.0126647	0.093858	-0.428022	-1.4725	0.00796415	0.0849348	-0.449621	-1.49226	0.00128774	0.0148827	-0.460148	-1.64334	0.00240269	0.0208648	-0.43684	-1.61811	0.00052593	0.0067324	-0.457981	-1.71968	0.0111901	0.105035	-0.424877	-1.44293
TERAMOTO_OPN_TARGETS_CLUSTER_1	Cluster 1: genes whose up-regulation peaked one day after knockdown of OPN [GeneID=6696] by RNAi in the NIH3T3 cells (fibroblasts) transformed by activated HRAS [GeneID=3265].	0.181319	0.386582	-0.600793	-1.30059	0.0798548	0.279352	-0.670152	-1.46201	0.0236878	0.145199	-0.716002	-1.57348	0.0497605	0.287548	-0.709261	-1.5251	0.0247394	0.128522	-0.721374	-1.61608	0.236538	0.469942	-0.532592	-1.22529	0.352342	0.579161	-0.472968	-1.09095	0.0636704	0.305038	-0.66618	-1.44243
RIGGINS_TAMOXIFEN_RESISTANCE_UP	Genes up-regulated SUM44/LCCTam cells (breast cancer) resistant to 4-hydroxytamoxifen [PubChem=63062] relative to the parental SUM44 cells sensitive to the drug.	0.0278969	0.106319	-0.479582	-1.45151	0.0148139	0.0894107	-0.495922	-1.51923	0.00219365	0.0273225	-0.527383	-1.63514	0.0188136	0.1522	-0.501566	-1.5021	0.00852779	0.0609908	-0.504886	-1.62724	0.0271128	0.121061	-0.439118	-1.46881	0.00632781	0.0441516	-0.485934	-1.64584	0.0345534	0.214558	-0.467912	-1.44233
REACTOME_RMTS_METHYLATE_HISTONE_ARGININES	RMTs methylate histone arginines	0.463576	0.666955	-0.334672	-0.991592	0.0508197	0.210958	-0.465366	-1.39719	0.00368526	0.039382	-0.549936	-1.6726	0.000480696	0.0107328	-0.600175	-1.77087	0.00101592	0.0124255	-0.57678	-1.8059	0.31203	0.550286	-0.335611	-1.08882	0.00738407	0.0489194	-0.482842	-1.59124	0.0276039	0.184133	-0.478935	-1.44203
LANDIS_ERBB2_BREAST_TUMORS_324_DN	Down-regulated genes from the 324 genes identified by two analytical methods as changed in the mammary tumors induced by transgenic expression of ERBB2 [GeneID=2064].	4.28207e-05	0.000672695	-0.522749	-1.79939	0.00383621	0.0349876	-0.436545	-1.52026	7.97062e-05	0.0019452	-0.501496	-1.77051	0.00420385	0.0547121	-0.456503	-1.54152	0.000690278	0.009216	-0.462836	-1.69052	3.18267e-06	8.93019e-05	-0.499177	-1.8975	0.00149883	0.0147273	-0.41404	-1.58614	0.0120955	0.109235	-0.413698	-1.44086
PID_TOLL_ENDOGENOUS_PATHWAY	Endogenous TLR signaling	0.0562613	0.178371	-0.592694	-1.44584	0.102888	0.324626	-0.557638	-1.37282	0.0540541	0.254369	-0.58364	-1.45863	0.00758386	0.0821154	-0.678186	-1.64349	0.0149609	0.0906463	-0.605774	-1.56162	0.378378	0.609377	-0.401115	-1.05903	0.0863454	0.247706	-0.523044	-1.40624	0.0488722	0.265183	-0.584686	-1.43997
TONKS_TARGETS_OF_RUNX1_RUNX1T1_FUSION_HSC_UP	Genes up-regulated in normal hematopoietic progenitors by RUNX1-RUNX1T1 [GeneID=861;862] fusion.	1.44705e-06	3.49892e-05	-0.546365	-1.91238	0.000644179	0.00988305	-0.456058	-1.61617	0.00135277	0.0187778	-0.443523	-1.5882	0.0292398	0.207046	-0.399782	-1.37098	0.000240469	0.00400552	-0.465224	-1.72672	0.000360136	0.00479603	-0.427456	-1.64541	3.84272e-05	0.000892157	-0.457806	-1.77766	0.00913006	0.09284	-0.407612	-1.43956
REACTOME_PHASE_0_RAPID_DEPOLARISATION	Phase 0 - rapid depolarisation	0.00268173	0.0191443	-0.661803	-1.73242	0.00317419	0.0310148	-0.656962	-1.74023	0.208556	0.536125	-0.448127	-1.20155	0.344942	0.718331	-0.416332	-1.08827	0.0414249	0.182806	-0.540644	-1.48663	0.0132921	0.0730763	-0.572384	-1.63164	0.000393166	0.0052896	-0.666232	-1.91809	0.0531136	0.275655	-0.544251	-1.43943
KEGG_PPAR_SIGNALING_PATHWAY	PPAR signaling pathway	0.0272689	0.104667	-0.503826	-1.49124	0.0900164	0.301414	-0.44191	-1.32233	0.0132737	0.0972727	-0.515237	-1.55792	0.04414	0.270684	-0.490557	-1.43606	0.00416394	0.0354103	-0.548776	-1.70003	0.0167344	0.0859152	-0.475313	-1.52883	0.494361	0.692448	0.312507	0.974813	0.035671	0.218672	-0.480704	-1.43909
WP_ID_SIGNALING_PATHWAY	ID signaling pathway	0.222816	0.437708	-0.518826	-1.21516	0.310406	0.596811	-0.478089	-1.13077	0.505669	0.79893	0.389965	0.981735	0.561446	0.868743	0.372249	0.940506	0.59434	0.820226	-0.364009	-0.895069	0.1625	0.373527	0.511753	1.27973	0.136	0.323771	-0.51221	-1.30545	0.0616822	0.300787	-0.607005	-1.43889
WP_NEUROINFLAMMATION_AND_GLUTAMATERGIC_SIGNALING	Neuroinflammation and glutamatergic signaling	0.0478469	0.160622	-0.397604	-1.33408	0.0445151	0.193277	-0.39242	-1.33347	0.106013	0.374074	-0.3597	-1.23745	0.0979021	0.404037	-0.377167	-1.25179	0.0268288	0.136304	-0.395125	-1.41112	0.0327226	0.136424	-0.36737	-1.36079	0.265957	0.488613	0.311756	1.11333	0.0120557	0.109235	-0.423613	-1.43863
IVANOVA_HEMATOPOIESIS_STEM_CELL	Genes in the expression cluster 'HSC Shared': up-regulated in hematopoietic stem cells (HSC) from adult bone marrow and fetal liver.	0.00211523	0.0159006	-0.437312	-1.53197	0.00477053	0.0410344	-0.419414	-1.49091	0.121212	0.400765	-0.337419	-1.21373	0.273585	0.653801	-0.316927	-1.09375	0.0117026	0.0765628	-0.368717	-1.37696	0.0310147	0.131662	-0.336615	-1.3045	0.000647756	0.00777829	-0.399451	-1.57024	0.00792003	0.0842929	-0.405645	-1.4383
REACTOME_ESTROGEN_DEPENDENT_NUCLEAR_EVENTS_DOWNSTREAM_OF_ESR_MEMBRANE_SIGNALING	Estrogen-dependent nuclear events downstream of ESR-membrane signaling	0.0918919	0.246124	-0.550064	-1.36115	0.0448833	0.194309	-0.591792	-1.47836	0.494643	0.791761	-0.38852	-0.986194	0.666667	0.924174	-0.356238	-0.877719	0.085389	0.280198	-0.529026	-1.384	0.148855	0.354729	-0.480509	-1.29131	0.0701487	0.220138	-0.550613	-1.50692	0.0548204	0.2802	-0.577211	-1.43753
REACTOME_CAMK_IV_MEDIATED_PHOSPHORYLATION_OF_CREB	CaMK IV-mediated phosphorylation of CREB	0.202627	0.413047	-0.599241	-1.27376	0.324675	0.611917	-0.531295	-1.14014	0.3327	0.669711	-0.5201	-1.11956	0.194946	0.560934	-0.605803	-1.28204	0.105788	0.320111	-0.648899	-1.42714	0.295858	0.534562	-0.51714	-1.16372	0.674274	0.819273	-0.361205	-0.818536	0.0585009	0.290952	-0.677897	-1.43721
REACTOME_HEDGEHOG_LIGAND_BIOGENESIS	Hedgehog ligand biogenesis	0.913399	0.974304	-0.244257	-0.743758	0.943089	0.999369	-0.228764	-0.705176	0.428803	0.755009	-0.3232	-1.01107	0.0195968	0.156533	-0.494901	-1.49008	0.00244267	0.0237347	-0.531175	-1.71935	0.992509	1	-0.174741	-0.586443	0.150943	0.344292	-0.362056	-1.23378	0.0248911	0.174753	-0.464512	-1.43718
TAVAZOIE_METASTASIS	Putative metastasis genes: up-regulated in metastatic cell lines LM2 (lung) and BoM2 (bone) relative to the parental MDA-MB-231 line (breast adenocarcinoma).	0.18123	0.38655	-0.37819	-1.19182	0.0700326	0.258411	-0.418084	-1.32963	0.0493631	0.242164	-0.422911	-1.36932	0.0423358	0.265904	-0.445143	-1.38738	0.148673	0.387216	-0.367571	-1.22913	0.118852	0.313254	0.365596	1.25788	0.33213	0.559989	0.317109	1.07098	0.0363337	0.220907	-0.443637	-1.4371
GRAESSMANN_APOPTOSIS_BY_SERUM_DEPRIVATION_UP	Genes up-regulated in ME-A cells (breast cancer) undergoing apoptosis upon serum starvation (5% to 0% FCS) for 22 hr.	1.0355e-05	0.000191312	-0.403756	-1.57244	2.61226e-05	0.000748991	-0.393403	-1.55357	0.00579709	0.0547074	-0.329473	-1.31962	0.00434145	0.0559694	-0.355822	-1.35431	4.50927e-05	0.00103827	-0.366335	-1.52673	9.12533e-07	2.97395e-05	-0.375488	-1.63427	1.40294e-05	0.000402253	-0.349185	-1.54178	0.000280625	0.00836612	-0.365416	-1.43708
MATZUK_SPERMATID_DIFFERENTIATION	Genes important for spermatid differentiation, based on mouse models with male reproductive defects.	0.807143	0.911823	-0.297484	-0.778734	0.266784	0.551327	-0.437957	-1.16011	0.877551	0.998564	0.250574	0.715314	0.914787	1	0.239209	0.684699	0.8921	0.994444	-0.260081	-0.715155	0.338843	0.576495	0.39148	1.09082	0.667308	0.814882	0.315723	0.86811	0.0531136	0.275655	-0.543335	-1.437
REACTOME_LYSOSPHINGOLIPID_AND_LPA_RECEPTORS	Lysosphingolipid and LPA receptors	0.568058	0.752297	-0.420884	-0.932009	0.202873	0.476274	-0.561593	-1.25331	0.654945	0.887168	0.356762	0.851656	0.827586	1	-0.327922	-0.724264	0.587549	0.815358	-0.400893	-0.919206	0.629845	0.792713	-0.374708	-0.88185	0.0934959	0.259899	-0.599095	-1.42042	0.0785047	0.347021	-0.635002	-1.43656
MAHAJAN_RESPONSE_TO_IL1A_UP	Genes up-regulated in corneal fibroblasts after treatment with IL1A [GeneID=3552].	0.00207646	0.015654	-0.564654	-1.69474	0.00172369	0.0202785	-0.549771	-1.67225	0.0318234	0.178684	-0.45964	-1.41273	0.139394	0.475591	-0.420205	-1.25128	0.0197418	0.109614	-0.477435	-1.5247	0.0145649	0.0778231	-0.47076	-1.55501	0.140127	0.329265	-0.36864	-1.23593	0.0359467	0.219282	-0.468499	-1.43612
REACTOME_BASE_EXCISION_REPAIR	Base Excision Repair	0.846026	0.93141	-0.256148	-0.790995	0.508224	0.754356	-0.311172	-0.973194	0.0140793	0.100474	-0.475069	-1.50494	0.000670605	0.013963	-0.565177	-1.73351	0.0286506	0.14142	-0.444251	-1.45138	0.493852	0.697572	0.290001	0.981269	0.0627706	0.206121	-0.39036	-1.34503	0.027078	0.18262	-0.452357	-1.43609
NAKAYAMA_SOFT_TISSUE_TUMORS_PCA2_DN	Top 100 probe sets contrubuting to the negative side of the 2nd principal component; associated with adipocytic differentiation.	0.00262586	0.0188223	-0.569451	-1.69459	0.0689655	0.255552	-0.450784	-1.35766	0.0220228	0.138057	-0.487531	-1.48667	0.0127494	0.117568	-0.521596	-1.53864	0.00214922	0.0213984	-0.533724	-1.67677	0.00939282	0.0576423	-0.480883	-1.56371	0.0705394	0.220782	-0.408434	-1.35004	0.0326021	0.205852	-0.477211	-1.4357
WP_MIRNA_REGULATION_OF_PROSTATE_CANCER_SIGNALING_PATHWAYS	miRNA regulation of prostate cancer signaling pathways	0.0493827	0.162758	-0.52206	-1.43216	0.00614003	0.0488133	-0.599689	-1.66638	0.0909091	0.34843	-0.482431	-1.35181	0.130719	0.461334	-0.475079	-1.29547	0.0331273	0.154919	-0.528765	-1.53635	0.0150192	0.0792815	-0.532447	-1.59161	0.00176308	0.0168504	-0.593704	-1.81342	0.0434573	0.248728	-0.514823	-1.43569
JI_RESPONSE_TO_FSH_UP	Genes up-regulated in MCV152 cells (ovarian cancer) treated with follicle stimulating hormone (FSH).	0.0878049	0.239767	-0.429096	-1.31808	0.146104	0.397926	-0.396438	-1.23184	0.508091	0.800753	-0.307521	-0.968295	0.123696	0.451645	-0.417986	-1.26877	0.0483005	0.201617	-0.427625	-1.38973	0.02616	0.118533	-0.438985	-1.48246	0.0136703	0.0758226	-0.459109	-1.5687	0.023506	0.168033	-0.459274	-1.43491
LU_AGING_BRAIN_UP	Age up-regulated genes in the human frontal cortex.	3.74346e-07	1.03378e-05	-0.501243	-1.83666	9.78639e-05	0.00224232	-0.442669	-1.6441	0.000386737	0.00712003	-0.413431	-1.55706	0.00455925	0.058064	-0.396818	-1.43088	0.00011099	0.0021535	-0.41285	-1.61232	0.000735575	0.00839035	-0.382997	-1.55607	3.21522e-07	1.70407e-05	-0.447916	-1.85225	0.00441679	0.057649	-0.386131	-1.43491
SHIN_B_CELL_LYMPHOMA_CLUSTER_3	Cluster 3 of genes distinguishing among different B lymphocyte neoplasms.	0.0972973	0.256413	-0.546234	-1.35167	0.0396785	0.177186	-0.600972	-1.5013	0.0589286	0.270645	-0.565367	-1.43509	0.0761421	0.360281	-0.563663	-1.38878	0.0531309	0.212645	-0.555579	-1.45346	0.0763359	0.238413	-0.521686	-1.40197	0.0701487	0.220138	-0.553324	-1.51435	0.0548204	0.2802	-0.576071	-1.4347
KEGG_CALCIUM_SIGNALING_PATHWAY	Calcium signaling pathway	0.00112424	0.00970215	-0.481366	-1.65307	0.000757993	0.0110785	-0.473977	-1.64997	0.000434935	0.00768384	-0.476603	-1.68293	0.00500821	0.0616857	-0.453381	-1.53681	0.00194395	0.0199011	-0.435925	-1.59343	0.00178167	0.0168744	-0.424806	-1.61489	0.0401167	0.154207	-0.347491	-1.33091	0.0140405	0.119595	-0.41074	-1.43351
APRELIKOVA_BRCA1_TARGETS	Genes down-regulated in embryonic stem cells with BRCA1 [GeneID=672] loss of function (LOF).	0.0115332	0.0570618	-0.552912	-1.59113	0.0304214	0.14511	-0.500949	-1.45959	0.00780584	0.0672532	-0.53308	-1.57129	0.00677213	0.0754424	-0.570826	-1.64036	0.00877724	0.0626587	-0.549361	-1.66735	0.149225	0.354933	-0.402855	-1.26022	0.0159393	0.0842233	-0.501831	-1.59479	0.0471204	0.259162	-0.487349	-1.43339
WP_GPCRS_CLASS_B_SECRETINLIKE	GPCRs, class B secretin-like	0.158645	0.355124	-0.545988	-1.27878	0.00209615	0.023451	-0.751553	-1.77756	0.383244	0.714853	-0.445309	-1.06399	0.274276	0.654446	-0.498807	-1.16106	0.181132	0.431608	-0.512023	-1.25902	0.0179128	0.090001	-0.63596	-1.5978	0.000533697	0.00674773	-0.757599	-1.93086	0.0635514	0.305038	-0.604494	-1.43294
REACTOME_RESPONSE_TO_ELEVATED_PLATELET_CYTOSOLIC_CA2	Response to elevated platelet cytosolic Ca2+	0.000549271	0.00541734	-0.508734	-1.70124	0.00246368	0.0261679	-0.473673	-1.60517	0.000459771	0.00801468	-0.503152	-1.72198	0.00234874	0.0353118	-0.490887	-1.62248	0.000180711	0.00314111	-0.511042	-1.80884	0.000321331	0.00434542	-0.47417	-1.74264	0.0187433	0.0938416	-0.380352	-1.42299	0.0184533	0.143443	-0.424545	-1.43248
HOLLEMAN_DAUNORUBICIN_B_ALL_UP	Genes distinguishing daunorubicin [PubChem=30323] resistant and sensitive B-lineage ALL; here - genes up-regulated in the drug resistant samples.	0.00406486	0.0261057	-0.811439	-1.72482	0.0519481	0.213728	-0.707212	-1.51765	0.0494297	0.242164	-0.703666	-1.51471	0.115523	0.434206	-0.661623	-1.40017	0.00943456	0.0657412	-0.764633	-1.68168	0.0252296	0.11533	-0.734961	-1.65389	0.130705	0.315461	-0.615671	-1.39519	0.0603291	0.297506	-0.675548	-1.43223
ALONSO_METASTASIS_NEURAL_UP	Neural-related genes up-regulated in melanoma tumors that developed metastases compared to primary melanoma that did not.	0.124777	0.301883	-0.564474	-1.32207	0.0634921	0.243882	-0.628624	-1.48681	0.135472	0.425631	-0.542963	-1.29732	0.563884	0.869144	-0.398334	-0.927193	0.481132	0.738697	-0.395586	-0.972713	0.116858	0.311088	-0.543083	-1.36446	0.372	0.595268	-0.41794	-1.06519	0.0635514	0.305038	-0.604169	-1.43217
HARRIS_HYPOXIA	Genes known to be induced by hypoxia	0.000890918	0.00804586	-0.564131	-1.74012	0.0149856	0.0900504	-0.487105	-1.52123	0.171334	0.484371	-0.379265	-1.19775	0.250373	0.62657	-0.373104	-1.14393	0.034232	0.158811	-0.446215	-1.45745	0.0605469	0.208321	-0.397503	-1.34343	0.00118587	0.0122727	-0.50038	-1.72222	0.0227496	0.164087	-0.453221	-1.43215
LIANG_SILENCED_BY_METHYLATION_2	Genes up-regulated in T24 cells (bladder carcinoma) after treatment with decitabine (5-aza-2'-deoxycytidine) [PubChem=451668].	0.00185234	0.0144416	-0.675598	-1.82483	0.0042188	0.0376464	-0.62778	-1.71329	0.00393786	0.0411592	-0.62668	-1.73009	0.00271597	0.0393665	-0.635314	-1.70711	0.00421173	0.0356435	-0.612875	-1.74343	0.00544	0.0388878	-0.607138	-1.77958	0.0373474	0.147496	-0.504455	-1.49765	0.048474	0.264115	-0.524384	-1.43191
FUJII_YBX1_TARGETS_UP	Genes up-regulated in MCF-7 cells (breast cancer) after knockdown of YBX1 [GeneID=4904] by RNAi.	0.00722244	0.0403005	-0.628387	-1.69731	0.00357473	0.0336165	-0.631923	-1.7246	0.024321	0.147358	-0.559014	-1.54329	0.162866	0.517069	-0.473089	-1.27121	0.0285435	0.141174	-0.535488	-1.52329	0.136187	0.338019	-0.441101	-1.29291	0.0849257	0.245501	-0.463904	-1.37726	0.048474	0.264115	-0.524324	-1.43175
RICKMAN_TUMOR_DIFFERENTIATED_WELL_VS_POORLY_DN	Down-regulated genes that vary between HNSCC (head and neck squamous cell carcinoma) groups formed on the basis of their level of pathological differentiation: well vs poorly differentiated tumors.	3.5334e-09	1.64069e-07	-0.496912	-1.87401	1.72615e-05	0.000535923	-0.430782	-1.64717	4.6493e-06	0.000198332	-0.434855	-1.68526	0.000192592	0.00492942	-0.416613	-1.53644	1.59129e-07	1.12831e-05	-0.447636	-1.79966	2.26661e-08	1.14053e-06	-0.438493	-1.83034	3.46592e-10	4.22923e-08	-0.456902	-1.93454	0.00267567	0.040751	-0.375692	-1.43141
WP_FOCAL_ADHESION	Focal adhesion	3.14673e-06	6.93735e-05	-0.514628	-1.82572	0.000284128	0.00512309	-0.452227	-1.62611	0.00346678	0.0373515	-0.405764	-1.4762	0.00145603	0.0250402	-0.436172	-1.52485	0.000369506	0.00558731	-0.433407	-1.63009	3.55617e-05	0.000703306	-0.446227	-1.75418	0.000127566	0.00226233	-0.412109	-1.65152	0.00736248	0.0803138	-0.398679	-1.43079
NEWMAN_ERCC6_TARGETS_DN	Genes down-regulated in Cockayne syndrome fibroblasts rescued by expression of ERCC6 [GeneID=2074] off a plasmid vector.	0.00951786	0.0492022	-0.635552	-1.64262	0.0944056	0.308453	-0.512116	-1.33783	0.0509666	0.245566	-0.552703	-1.46329	0.130579	0.461334	-0.499732	-1.28616	0.0371675	0.168119	-0.560959	-1.53782	0.0400348	0.15818	-0.537864	-1.51048	0.0457708	0.170319	-0.527372	-1.50886	0.0571956	0.286399	-0.550314	-1.43037
DAIRKEE_CANCER_PRONE_RESPONSE_BPA	'Cancer prone response profile' (CPRP): genes changed in response to bisphenol A [PubChem=6623] in epithelial cell cultures from patients at high risk of breast cancer.	0.0153093	0.0696083	-0.51038	-1.50095	0.0192601	0.106601	-0.506577	-1.50699	0.00220687	0.0273225	-0.568538	-1.71173	0.000706361	0.0145344	-0.605276	-1.76176	0.0013254	0.0152174	-0.568176	-1.75867	0.00795999	0.0512467	-0.491315	-1.57203	0.17773	0.379394	-0.367097	-1.19182	0.0653216	0.309614	-0.478412	-1.43031
STEIN_ESTROGEN_RESPONSE_NOT_VIA_ESRRA	Genes up-regulated by estradiol [PubChem=5757] and not modulated by ESRRA [GeneID=2101] in MCF-7 cells (breast cancer).	0.858423	0.939342	-0.299561	-0.707064	0.499118	0.747731	-0.406807	-0.972191	0.56492	0.838706	0.368099	0.938106	0.658703	0.921657	-0.371795	-0.872212	0.42803	0.699432	-0.413799	-1.0262	0.885277	0.957545	-0.267364	-0.679095	0.364919	0.590784	-0.415404	-1.06788	0.054717	0.2802	-0.597148	-1.4301
LIU_TARGETS_OF_VMYB_VS_CMYB_UP	Genes regulated in the opposite directions by v-MYB (UP) and c-MYB (DN) variants of CMYB [GeneID=4602] overexpressed in primary monocyte cultures off adenoviral vectors.	0.0859232	0.236785	-0.662906	-1.45721	0.0206962	0.110581	-0.699501	-1.54993	0.0957643	0.355357	-0.637123	-1.42368	0.153169	0.501359	-0.607159	-1.32533	0.0288589	0.14216	-0.694471	-1.59354	0.0123822	0.0694115	-0.729158	-1.70966	0.54326	0.72859	-0.3901	-0.922493	0.0789474	0.347514	-0.646396	-1.42961
MIKKELSEN_MCV6_ICP_WITH_H3K4ME3_AND_H3K27ME3	Genes with intermediate-CpG-density promoters (ICP) bearing the bivalent trimethylation marks at H3K4 (H3K4me3) and H3K27 (H3K27me3) in MCV6 cells (embryonic fibroblasts trapped in a differentiated state).	0.0753065	0.216868	-0.549564	-1.40727	0.0265474	0.132213	-0.58351	-1.50623	0.123239	0.403697	-0.500892	-1.30987	0.145425	0.485397	-0.50714	-1.29371	0.337711	0.617411	-0.404063	-1.08979	0.0670498	0.220848	-0.517486	-1.42904	0.441815	0.650628	0.38496	1.02524	0.0519481	0.273118	-0.554407	-1.42946
HOSHIDA_LIVER_CANCER_SURVIVAL_UP	Survival signature genes defined in adjacent liver tissue: genes correlated with poor survival of hepatocellular carcinoma (HCC) patients.	0.00297544	0.0204615	-0.534311	-1.63076	0.0157675	0.092749	-0.479419	-1.47988	0.197731	0.523768	-0.379616	-1.19005	0.0328394	0.224306	-0.476613	-1.44199	0.000784639	0.0102413	-0.546587	-1.77133	0.0344545	0.140687	-0.423972	-1.42353	0.0256242	0.115233	-0.434518	-1.47785	0.0292918	0.191638	-0.458431	-1.42831
REACTOME_SENSORY_PERCEPTION_OF_TASTE	Sensory perception of taste	0.00545403	0.0328557	-0.652046	-1.68525	0.00104984	0.0140882	-0.688925	-1.79972	0.103691	0.370112	-0.502142	-1.32943	0.532231	0.85063	-0.374056	-0.962704	0.423792	0.695974	-0.370427	-1.01549	0.00379578	0.0298598	-0.626176	-1.75848	0.211694	0.424926	-0.418341	-1.19691	0.0590406	0.29308	-0.549062	-1.42711
LEIN_LOCALIZED_TO_PROXIMAL_DENDRITES	Transcripts showing subcellular localization only to proximal dendrites in the adult mouse brain.	0.0458554	0.156541	-0.523682	-1.43661	0.249123	0.53201	-0.423296	-1.17623	0.684492	0.905808	-0.305682	-0.856543	0.189542	0.556074	-0.455483	-1.24204	0.177024	0.424907	-0.428288	-1.24441	0.627812	0.792429	0.300137	0.889989	0.0748441	0.226998	-0.453426	-1.38495	0.0456167	0.256264	-0.511744	-1.42711
WILLIAMS_ESR1_TARGETS_UP	The 'ER-alpha profile': genes up-regulated in T47D cells (breast cancer, ESR2 [GeneID=2100] Tet-Off) upon activation of ESR1 [GeneID=2099] by estradiol (E2) [PubChem=5757].	0.274376	0.49337	0.440863	1.15994	0.611702	0.82151	-0.363466	-0.917812	0.254417	0.584854	-0.453936	-1.16421	0.229752	0.601513	-0.475297	-1.18889	0.130682	0.361764	-0.49541	-1.30318	0.511628	0.708128	0.370123	0.983948	0.466667	0.668286	0.392748	1.02172	0.0570342	0.286399	-0.566297	-1.42708
CHANG_POU5F1_TARGETS_UP	Genes up-regulated by POU5F1 [GeneID=5460] in bladder cancer cell lines.	0.0170942	0.0750569	-0.744039	-1.63556	0.132007	0.376945	-0.615987	-1.36488	0.030734	0.174714	-0.692805	-1.54811	0.107394	0.419581	-0.638807	-1.39441	0.0479846	0.200938	-0.67515	-1.54921	0.0185571	0.0922058	-0.710528	-1.66598	0.0643863	0.209056	-0.644898	-1.52503	0.0789474	0.347514	-0.645108	-1.42676
WP_FGF23_SIGNALING_IN_HYPOPHOSPHATEMIC_RICKETS_AND_RELATED_DISORDERS	FGF23 signaling in hypophosphatemic rickets and related disorders	0.388889	0.604235	-0.449853	-1.0618	0.319224	0.606308	-0.467824	-1.11801	0.355353	0.691332	0.427366	1.08915	0.596154	0.884211	0.356321	0.915834	0.409091	0.68379	-0.420875	-1.04375	0.525813	0.718379	-0.376894	-0.957298	0.100806	0.271804	-0.537902	-1.38279	0.0566038	0.285303	-0.595636	-1.42647
REACTOME_POST_TRANSLATIONAL_MODIFICATION_SYNTHESIS_OF_GPI_ANCHORED_PROTEINS	Post-translational modification: synthesis of GPI-anchored proteins	0.318865	0.538488	-0.361543	-1.08513	0.362583	0.647981	-0.348982	-1.06151	0.733831	0.933898	0.261816	0.871601	0.651515	0.919199	-0.300654	-0.895281	0.281867	0.558941	-0.349348	-1.11565	0.73535	0.862479	-0.258973	-0.855436	0.409766	0.625741	-0.303812	-1.01858	0.0390953	0.231248	-0.46535	-1.42647
MAHADEVAN_GIST_MORPHOLOGICAL_SWITCH	Genes up-regulated in the GIST (gastrointestinal stromal tumor) cell line resistant to imatinib [PubChem=5291] that may correlate with the morphological switch in these cells.	0.00621733	0.036247	-0.763655	-1.69105	0.00243152	0.0259313	-0.771499	-1.72176	0.0749543	0.314628	-0.643482	-1.44757	0.151724	0.49912	-0.588185	-1.29909	0.0719844	0.255204	-0.642234	-1.47257	0.0329249	0.13706	-0.659404	-1.55186	0.0424759	0.161412	-0.647781	-1.53585	0.0841121	0.361455	-0.630451	-1.42627
FRASOR_TAMOXIFEN_RESPONSE_UP	Genes preferentially up-regulated in MCF-7 cells (breast cancer) by tamoxifen [PubChem=5376] but not by estradiol or fulvestrant (ICI 182780) [PubChem=5757;3478439].	0.256198	0.472414	-0.398769	-1.16707	0.19802	0.470353	-0.412711	-1.22216	0.0533333	0.252432	-0.469499	-1.40494	0.122914	0.44974	-0.444553	-1.29065	0.00155924	0.0171331	-0.571845	-1.75069	0.0617761	0.21083	-0.429156	-1.36212	0.0696203	0.219135	-0.416973	-1.34379	0.0469565	0.25873	-0.480896	-1.42569
WIEDERSCHAIN_TARGETS_OF_BMI1_AND_PCGF2	Genes up-regulated in DAOY cells (medulloblastoma) upon knockdown of both BMI1 and PCGF2 [GeneID=648, 7703] by RNAi.	0.00237614	0.0173886	-0.5886	-1.73067	0.0113895	0.0744215	-0.523136	-1.55195	0.0257239	0.153205	-0.508341	-1.53303	0.0622155	0.329077	-0.47414	-1.38579	0.00235414	0.0231314	-0.570575	-1.76138	0.0173065	0.0879914	-0.484866	-1.55738	0.00918679	0.0577283	-0.494511	-1.60421	0.0625379	0.302988	-0.476525	-1.42542
NAGASHIMA_NRG1_SIGNALING_DN	Genes down-regulated in MCF7 cells (breast cancer) after stimulation with NRG1 [GeneID=3084].	0.294118	0.512227	-0.37761	-1.11767	0.0458265	0.19754	-0.486227	-1.45494	0.092869	0.353333	-0.437578	-1.3231	0.273973	0.654019	-0.389714	-1.14085	0.0603291	0.228884	-0.444215	-1.37612	0.648184	0.804784	-0.278422	-0.895538	0.904135	0.965601	0.224837	0.701341	0.0388417	0.230788	-0.476109	-1.42533
MASRI_RESISTANCE_TO_TAMOXIFEN_AND_AROMATASE_INHIBITORS_UP	Genes up-regulated in derivatives of MCF-7aro cells (breast cancer) that developed resistance to tamoxifen [PubChem=5376] or inhibitors of aromatase (CYP19A1) [GeneID=1588].	0.30127	0.518814	-0.514741	-1.13985	0.346499	0.632508	-0.494241	-1.103	0.463736	0.773715	0.424421	1.01317	0.494828	0.828802	-0.451247	-0.996643	0.5	0.751289	0.401883	0.961749	0.477366	0.685292	0.414931	0.987353	0.28252	0.505919	-0.485693	-1.15155	0.0841121	0.361455	-0.630012	-1.42528
BILANGES_SERUM_SENSITIVE_VIA_TSC2	Genes translationally up-regulated by serum in MEF cells (embryonic fibroblast) lacking TSC2 [GeneID=7249].	0.0128041	0.0609092	-0.609931	-1.62505	0.116814	0.350844	-0.488541	-1.31772	0.110124	0.381149	-0.484348	-1.32336	0.127907	0.457367	-0.492201	-1.30602	0.011644	0.0764002	-0.576857	-1.6175	0.0296006	0.128288	-0.525113	-1.52041	0.0340109	0.138876	-0.53451	-1.5702	0.0606061	0.298311	-0.524872	-1.42509
ZHAN_EARLY_DIFFERENTIATION_GENES_DN	B lymphocyte early differentiation genes (EDG): top genes down-regulated in tonsil B lymphocytes (TBC) compared to the tonsil plasma cells (TPC).	0.148342	0.339003	-0.464695	-1.28967	0.142609	0.392206	-0.463831	-1.3027	0.493827	0.791761	-0.34453	-0.976601	0.279743	0.661772	-0.419402	-1.15865	0.231939	0.500611	-0.416836	-1.21489	0.162427	0.373527	-0.419934	-1.26276	0.0461869	0.170784	-0.473838	-1.4485	0.0464286	0.25816	-0.505939	-1.42494
GARGALOVIC_RESPONSE_TO_OXIDIZED_PHOSPHOLIPIDS_GREY_DN	Genes from the grey module which are dn-regulated in HAEC cells (primary aortic endothelium) after exposure to the oxidized 1-palmitoyl-2-arachidonyl-sn-3-glycerophosphorylcholine (oxPAPC).	0.00153308	0.0125493	-0.535309	-1.67649	0.0284178	0.138063	-0.461494	-1.46105	0.170654	0.483525	-0.376054	-1.21099	0.17673	0.536635	-0.386032	-1.1949	0.110526	0.328946	-0.383718	-1.27936	0.0495292	0.184574	-0.406426	-1.39479	0.0728477	0.224183	-0.381944	-1.3296	0.0345184	0.214558	-0.441764	-1.42374
REACTOME_HSF1_DEPENDENT_TRANSACTIVATION	HSF1-dependent transactivation	0.0124932	0.0597478	-0.580377	-1.58975	0.0132781	0.0832892	-0.579555	-1.6038	0.00034746	0.00660243	-0.670222	-1.87558	0.00800588	0.0850341	-0.589526	-1.60248	0.00297821	0.0275603	-0.617824	-1.78571	0.0431659	0.167399	-0.484005	-1.44244	0.00210536	0.0195866	-0.59684	-1.81198	0.0464286	0.25816	-0.511643	-1.42351
TERAMOTO_OPN_TARGETS_CLUSTER_6	Cluster 6: genes exhibiting prolonged up-regulation (&gt;72 h) after knockdown of OPN [GeneID=6696] by RNAi in the NIH3T3 cells (fibroblasts) transformed by activated HRAS [GeneID=3265].	0.00411864	0.0264187	-0.683481	-1.75019	0.00508263	0.0428755	-0.659738	-1.703	0.0394394	0.209846	-0.578317	-1.51234	0.00723688	0.0792733	-0.64482	-1.64493	0.0102647	0.0699463	-0.620738	-1.67419	0.00104502	0.0110105	-0.680765	-1.87994	0.00100942	0.010898	-0.684639	-1.92336	0.0519481	0.273118	-0.551696	-1.42247
REACTOME_CELL_JUNCTION_ORGANIZATION	Cell junction organization	0.000218155	0.00258973	-0.579269	-1.81416	0.00763605	0.0562311	-0.497288	-1.57437	0.00475492	0.0470737	-0.494507	-1.59243	0.0092634	0.0956793	-0.485997	-1.50432	0.00260235	0.0247365	-0.507761	-1.69293	0.00151013	0.0148403	-0.493709	-1.69433	1.42825e-05	0.000407283	-0.56788	-1.97688	0.0355411	0.218434	-0.441283	-1.42219
YEMELYANOV_GR_TARGETS_DN	Transcription factors down-regulated in LNCaP cells (prostate cancer) by expression of GR [GeneID=2908] off a lentiviral vector.	0.584249	0.763777	-0.414001	-0.896227	0.437387	0.703767	-0.466355	-1.0174	0.322222	0.661703	-0.515389	-1.13262	0.228319	0.60044	-0.575944	-1.23843	0.424658	0.696287	-0.460646	-1.03198	0.259615	0.496429	-0.518017	-1.19176	0.0269659	0.11945	-0.673592	-1.55371	0.0786517	0.347086	-0.656772	-1.42206
YAO_TEMPORAL_RESPONSE_TO_PROGESTERONE_CLUSTER_4	Genes co-regulated in uterus during a time course response to progesterone [PubChem=5994]: SOM cluster 4.	0.948214	0.993863	-0.253771	-0.577458	0.903226	0.980861	0.269442	0.642766	0.396396	0.726657	0.44304	1.07484	0.478365	0.819385	0.411682	0.999013	0.664751	0.863917	-0.36036	-0.851459	0.1375	0.339148	0.556135	1.34421	0.56917	0.749252	0.380967	0.910682	0.0766355	0.341637	-0.616074	-1.42065
MANNE_COVID19_COMBINED_COHORT_VS_HEALTHY_DONOR_PLATELETS_DN	Strongly downregulated genes from differential gene expression analysis of platelets from 10 combined ICU and Non-ICU COVID-19 patients and, for comparison, 5 healthy donors	0.00888876	0.0464998	-0.41237	-1.4446	0.00595721	0.0476486	-0.414667	-1.47403	0.0211943	0.135094	-0.376971	-1.356	0.06469	0.334529	-0.373122	-1.28769	0.019922	0.110202	-0.357652	-1.33564	0.166994	0.379836	-0.30012	-1.16307	0.212693	0.425954	0.305547	1.14361	0.0105401	0.100189	-0.400609	-1.42044
PLASARI_TGFB1_TARGETS_10HR_UP	Genes up-regulated in MEF cells (embryonic fibroblast) upon stimulation with TGFB1 [GeneID=7040] for 10 h.	6.12978e-05	0.000907089	-0.493488	-1.73317	0.00196608	0.0223836	-0.426264	-1.51825	0.0154412	0.107453	-0.384388	-1.38994	0.0681818	0.346993	-0.368355	-1.28022	0.00224676	0.0222849	-0.40762	-1.52663	0.000202194	0.00298008	-0.426197	-1.66636	7.92563e-07	3.61615e-05	-0.48482	-1.92024	0.00999103	0.0970795	-0.398027	-1.41996
WESTON_VEGFA_TARGETS_3HR	Genes up-regulated in MMEC cells (myometrial endothelium) at 3 h after VEGFA [GeneID=7422] stimulation.	0.00111013	0.00959616	-0.588746	-1.752	0.00586845	0.0473456	-0.534816	-1.61074	0.0773026	0.321555	-0.439267	-1.3395	0.0859729	0.381964	-0.449858	-1.32702	0.010028	0.0688705	-0.484458	-1.522	0.0123589	0.0693554	-0.470062	-1.52852	0.000884851	0.00978297	-0.548176	-1.81195	0.0374519	0.225614	-0.471937	-1.41983
REACTOME_SHC1_EVENTS_IN_EGFR_SIGNALING	SHC1 events in EGFR signaling	0.0157555	0.0708996	-0.724321	-1.56801	0.177858	0.443001	-0.598562	-1.30582	0.52037	0.809322	-0.42948	-0.943823	0.460177	0.810644	-0.46474	-0.999315	0.136986	0.36924	-0.600041	-1.34426	0.5	0.701096	-0.416074	-0.957226	0.266802	0.488796	-0.514607	-1.18699	0.0805243	0.351507	-0.655698	-1.41973
LEE_NEURAL_CREST_STEM_CELL_UP	Genes up-regulated in the neural crest stem cells (NCS), defined as p75+/HNK1+ [GeneID=4804;27087].	8.46763e-05	0.00118479	-0.525344	-1.7849	0.00293947	0.029434	-0.466782	-1.60726	0.0028538	0.0329096	-0.44718	-1.55956	0.000559129	0.0119258	-0.510463	-1.7161	0.000702715	0.00933455	-0.466759	-1.68341	0.0137594	0.0746156	-0.379634	-1.41565	0.00064782	0.00777829	-0.441031	-1.67803	0.0216664	0.159029	-0.412673	-1.41942
WP_OREXIN_RECEPTOR_PATHWAY	Orexin receptor pathway	0.000736073	0.00686967	-0.478807	-1.617	0.0014602	0.0178178	-0.478315	-1.63672	0.00473841	0.0469989	-0.44509	-1.54221	0.0087117	0.0908552	-0.43893	-1.4671	0.000821144	0.0106122	-0.478353	-1.72545	0.00653349	0.0443483	-0.403269	-1.50565	0.00124365	0.0126811	-0.43154	-1.64411	0.0219506	0.16041	-0.414508	-1.41937
OSWALD_HEMATOPOIETIC_STEM_CELL_IN_COLLAGEN_GEL_UP	Genes up-regulated in hematopoietic stem cells (HSC, CD34+ [GeneID=947]) cultured in a three-dimentional collagen gel compared to the cells grown in suspension.	0.00701048	0.0394678	-0.400778	-1.42516	0.028074	0.137458	-0.380163	-1.36726	0.159879	0.465984	-0.323033	-1.17867	0.292165	0.672064	-0.30986	-1.0839	0.0191635	0.108003	-0.356623	-1.34505	0.0704501	0.226502	-0.313978	-1.2392	0.0530844	0.186186	-0.309065	-1.23906	0.00992868	0.0970089	-0.394113	-1.41928
ZHENG_GLIOBLASTOMA_PLASTICITY_UP	The glioblastoma multiforme (GBM) plasticity signature: genes up-regulated in neural stem cells (NSC) with double knockout of TP53 and PTEN [GeneID=7157;5728] vs those with knockout of TP53 alone.	0.0808166	0.227005	0.312027	1.20819	0.025729	0.129435	-0.361847	-1.33078	0.142857	0.436305	0.284492	1.14494	0.261935	0.637078	-0.308199	-1.09721	0.0461538	0.197206	-0.32624	-1.26064	0.01834	0.0915877	0.348367	1.37894	0.00741625	0.0490707	-0.346974	-1.41484	0.00607995	0.0712087	-0.388178	-1.41878
CHIARADONNA_NEOPLASTIC_TRANSFORMATION_KRAS_DN	Genes down-regulated in transformed NIH3T3 cells (fibroblasts transformed by activated KRAS [GeneID=3845]) vs normal cells.	1.34276e-05	0.000238829	-0.543028	-1.86573	0.000852344	0.0122335	-0.466847	-1.62559	0.00387908	0.0407439	-0.444341	-1.57178	0.0428769	0.268055	-0.402242	-1.36092	9.94066e-05	0.00196825	-0.478613	-1.74954	4.68554e-08	2.1194e-06	-0.548138	-2.08286	3.10416e-07	1.67913e-05	-0.532816	-2.04171	0.0162669	0.131717	-0.407741	-1.41866
PID_BMP_PATHWAY	BMP receptor signaling	0.00676102	0.0382687	-0.590046	-1.63411	0.00582901	0.047308	-0.595057	-1.67414	0.14711	0.444353	-0.45319	-1.28791	0.140823	0.477812	-0.467318	-1.30016	0.0770677	0.265075	-0.458462	-1.34483	0.00342361	0.0276143	-0.57604	-1.74243	0.00166954	0.0161328	-0.585762	-1.80443	0.0520646	0.273457	-0.501103	-1.41864
MARTORIATI_MDM4_TARGETS_NEUROEPITHELIUM_DN	Genes down-regulated in apoptotic tissues (neuroepithelium) after MDM4 [GeneID=4194] knockout.	0.063593	0.193546	-0.388412	-1.31172	0.00749083	0.0555932	-0.438574	-1.50073	0.233909	0.564717	-0.326562	-1.13152	0.0401662	0.258422	-0.40717	-1.36094	0.093913	0.295244	-0.346657	-1.25042	0.138402	0.340125	-0.316192	-1.18054	0.0896861	0.253274	-0.329942	-1.25703	0.0221958	0.161528	-0.414054	-1.41782
ZHAN_MULTIPLE_MYELOMA_LB_DN	Top 50 down-regulated genes in cluster LB of multiple myeloma samples belonging to the low bone disease group.	0.09375	0.249572	-0.504282	-1.37519	0.347079	0.632508	-0.393592	-1.08684	0.695804	0.913178	-0.305008	-0.84849	0.381877	0.74649	-0.388964	-1.0535	0.0792453	0.268894	-0.49307	-1.40845	0.0851064	0.257825	-0.472408	-1.39699	0.399573	0.618676	-0.349004	-1.04133	0.0628366	0.303595	-0.515741	-1.41729
ELVIDGE_HIF1A_AND_HIF2A_TARGETS_DN	Genes down-regulated in MCF7 cells (breast cancer) after knockdown of both HIF1A and HIF2A [GeneID=3091;2034] by RNAi.	6.12651e-05	0.000907089	-0.55967	-1.83735	0.008264	0.0600571	-0.4643	-1.5406	0.00842337	0.070378	-0.441114	-1.48496	0.0390173	0.254889	-0.423421	-1.37391	0.0125628	0.080914	-0.435347	-1.51126	0.000333492	0.00447528	-0.491661	-1.77454	0.000479234	0.00620874	-0.474296	-1.74935	0.0207439	0.154881	-0.426452	-1.41714
WP_GPCRS_OTHER	GPCRs, other	0.00825003	0.0439025	-0.55008	-1.57761	0.000337414	0.00584294	-0.635682	-1.84256	0.23588	0.566178	-0.40819	-1.19954	0.0630769	0.331628	-0.483542	-1.37726	0.040905	0.180969	-0.478428	-1.448	0.0169234	0.0864624	-0.478223	-1.49396	0.00389645	0.0307439	-0.552869	-1.74741	0.056338	0.285219	-0.486687	-1.41669
BREUHAHN_GROWTH_FACTOR_SIGNALING_IN_LIVER_CANCER	Growth factor signaling components up-regulated in hepatocellular carcinoma (HCC).	0.075	0.216341	-0.6433	-1.46384	0.0669014	0.251	-0.657755	-1.51136	0.763514	0.947552	0.318126	0.771795	0.759386	0.97349	-0.34927	-0.79002	0.423372	0.695501	-0.438214	-1.03541	0.0689655	0.223541	-0.622974	-1.51147	0.106855	0.282168	-0.580906	-1.41988	0.0785047	0.347021	-0.614234	-1.41641
WP_SEROTONIN_RECEPTOR_467_AND_NR3C_SIGNALING	Serotonin receptor 4/6/7 and NR3C signaling	0.304659	0.521961	-0.482785	-1.13953	0.109347	0.336903	-0.561276	-1.34134	0.275311	0.605938	-0.481128	-1.16315	0.491468	0.826649	-0.42062	-0.986751	0.092803	0.293212	-0.571171	-1.41648	0.10325	0.288168	-0.534816	-1.35841	0.433468	0.645404	-0.398039	-1.02324	0.0622642	0.3025	-0.591099	-1.41561
KEGG_TGF_BETA_SIGNALING_PATHWAY	TGF-beta signaling pathway	0.00219997	0.0163734	-0.521503	-1.67177	0.0067943	0.0518918	-0.500903	-1.62041	0.0302144	0.172696	-0.440014	-1.44096	0.0444763	0.271673	-0.432407	-1.37224	0.0454545	0.195012	-0.414981	-1.39705	0.00188289	0.017548	-0.484234	-1.68665	0.0010224	0.0110155	-0.485473	-1.70152	0.0376489	0.226061	-0.433036	-1.41543
JINESH_BLEBBISHIELD_TRANSFORMED_STEM_CELL_SPHERES_UP	Genes up-regulated in transformed spheres compared to blebbishields from RT4 cells	0.000361629	0.00394336	-0.498219	-1.71178	0.0118051	0.0763588	-0.415639	-1.44728	0.000366178	0.0068865	-0.490236	-1.73413	0.00238297	0.0357241	-0.458657	-1.55179	1.02943e-05	0.000329356	-0.511604	-1.87013	0.00508964	0.0367842	-0.410391	-1.55944	0.028454	0.123694	-0.365312	-1.39985	0.0165043	0.132757	-0.406805	-1.4154
WP_TGFBETA_SIGNALING_PATHWAY	TGF-beta signaling pathway	0.000241779	0.00280666	-0.491375	-1.69139	0.000323462	0.00569531	-0.481609	-1.67719	0.0306689	0.174533	-0.387188	-1.36695	0.165738	0.521986	-0.347997	-1.17512	0.0146961	0.0892479	-0.393616	-1.43769	0.00202551	0.0185801	-0.408689	-1.55354	0.000615097	0.00749059	-0.428506	-1.64155	0.016323	0.131764	-0.406194	-1.41473
LEE_AGING_MUSCLE_DN	Downregulated in the gastrocnemius muscle of aged adult mice (30-month) vs young adult (5-month)	0.338624	0.557503	-0.395292	-1.09474	0.041574	0.184082	-0.518318	-1.45824	0.00114801	0.0165826	-0.625057	-1.77634	0.00577208	0.0671533	-0.603796	-1.67987	0.0469925	0.19888	-0.480421	-1.40925	0.153696	0.362122	-0.421532	-1.27507	0.122105	0.302472	-0.420387	-1.29499	0.05386	0.277334	-0.499556	-1.41427
SAGIV_CD24_TARGETS_UP	Genes up-regulated in HT29 cells (colon cancer) after knockdown of CD24 [GeneID=100133941] by both RNAi and monoclonal antibodies.	0.363964	0.580462	-0.429251	-1.06219	0.154399	0.40889	-0.514248	-1.28465	0.607143	0.859368	-0.358711	-0.910528	0.796954	0.991959	-0.31732	-0.781831	0.519924	0.763943	-0.367011	-0.960148	0.675732	0.824883	0.32375	0.85274	0.303571	0.529887	-0.410733	-1.1241	0.0680529	0.317681	-0.567799	-1.4141
DARWICHE_PAPILLOMA_RISK_LOW_UP	Genes up-regulated during skin tumor progression from low risk papilloma vs normal skin.	0.0404984	0.142534	-0.396428	-1.36171	0.0153114	0.0910874	-0.410113	-1.4243	0.0618238	0.278685	-0.373439	-1.31435	0.0167969	0.141014	-0.424278	-1.4308	0.00269538	0.0254364	-0.418851	-1.52475	0.123288	0.318665	-0.319027	-1.20827	0.00447439	0.0342232	-0.388321	-1.48527	0.0223701	0.16257	-0.406603	-1.41385
NABA_ECM_AFFILIATED	Genes encoding proteins affiliated structurally or functionally to extracellular matrix proteins	0.0343993	0.125604	-0.42883	-1.40669	0.0247773	0.126465	-0.431554	-1.43237	0.0245806	0.14876	-0.423368	-1.4239	0.00848075	0.0891754	-0.470634	-1.51816	0.0440917	0.19104	-0.388895	-1.35577	0.00563895	0.0400477	-0.428318	-1.54393	0.0219139	0.104465	-0.395708	-1.45572	0.0248086	0.174491	-0.426912	-1.41333
MANALO_HYPOXIA_UP	Genes up-regulated in response to both hypoxia and overexpression of an active form of HIF1A [GeneID=3091].	3.7611e-08	1.35168e-06	-0.543803	-1.94356	0.000652138	0.009976	-0.438902	-1.59414	0.00411814	0.0424516	-0.396602	-1.4569	0.0236567	0.178343	-0.385125	-1.36314	0.000809032	0.0104815	-0.411206	-1.56459	0.000305515	0.00419644	-0.404177	-1.60111	3.57722e-06	0.000142194	-0.444257	-1.80248	0.0106254	0.100635	-0.390823	-1.41323
WP_CCL18_SIGNALING_PATHWAY	CCL18 signaling pathway	0.236755	0.452836	-0.410217	-1.1926	0.225539	0.504649	-0.409412	-1.20248	0.0933333	0.353333	-0.447585	-1.33055	0.0457317	0.274547	-0.493406	-1.42665	0.214418	0.477772	-0.39334	-1.19737	0.303502	0.544309	-0.355103	-1.11708	0.740038	0.864596	0.267247	0.813693	0.0524476	0.275192	-0.479801	-1.41209
REACTOME_PKMTS_METHYLATE_HISTONE_LYSINES	PKMTs methylate histone lysines	0.384743	0.600546	-0.347959	-1.03445	0.122951	0.360807	-0.418706	-1.26361	0.042067	0.218974	-0.468423	-1.42697	0.0317119	0.219515	-0.503303	-1.48378	0.111511	0.330563	-0.406885	-1.28343	0.582397	0.762434	-0.283995	-0.928566	0.177686	0.379394	-0.358185	-1.19008	0.0348826	0.215582	-0.468741	-1.41205
CLASPER_LYMPHATIC_VESSELS_DURING_METASTASIS_UP	Selected genes up-regulated during invasion of lymphatic vessels during metastasis.	0.00967138	0.0497995	-0.703236	-1.65987	0.0149081	0.0898078	-0.673794	-1.61024	0.0461812	0.232769	-0.622676	-1.50535	0.156997	0.507868	-0.53828	-1.26278	0.0373019	0.168311	-0.62244	-1.54362	0.260038	0.496843	-0.461622	-1.1725	0.00713075	0.0479066	-0.667056	-1.71481	0.0754717	0.337596	-0.589339	-1.41139
WONG_ADULT_TISSUE_STEM_MODULE	The 'adult tissue stem' module: genes coordinately up-regulated in a compendium of adult tissue stem cells.	1.11313e-13	1.35827e-11	-0.473408	-1.87635	9.6866e-08	6.5161e-06	-0.411132	-1.65223	0.000181506	0.0038714	-0.35571	-1.44725	0.00768186	0.0825958	-0.338703	-1.30443	2.42678e-07	1.59167e-05	-0.380193	-1.61608	1.09227e-11	1.43279e-09	-0.408739	-1.81879	5.14197e-12	9.63569e-10	-0.407105	-1.83165	0.000444527	0.0117208	-0.35195	-1.41113
WP_HISTONE_MODIFICATIONS	Histone modifications	0.19702	0.406194	-0.403899	-1.1967	0.137705	0.384755	-0.417149	-1.25242	0.0237452	0.145211	-0.486136	-1.47856	0.0262939	0.192418	-0.483691	-1.42718	0.0738739	0.259449	-0.429102	-1.34352	0.347744	0.584159	-0.326381	-1.05887	0.237603	0.457338	-0.348902	-1.14983	0.0367156	0.222456	-0.468452	-1.41046
SANA_RESPONSE_TO_IFNG_UP	Genes up-regulated in five primary endothelial cell types (lung, aortic, iliac, dermal, and colon) by IFNG [GeneID=3458].	2.37203e-06	5.43496e-05	-0.678779	-2.01795	0.0202338	0.109456	-0.49765	-1.50186	0.562914	0.837594	-0.309606	-0.943162	0.191199	0.558282	-0.405382	-1.1951	0.00356367	0.0316388	-0.531043	-1.67506	0.00026138	0.00368673	-0.562335	-1.83864	9.80866e-05	0.00182504	-0.58151	-1.93208	0.0348826	0.215582	-0.468074	-1.41005
MCCLUNG_DELTA_FOSB_TARGETS_8WK	Genes up-regulated in the nucleus accumbens (a major reward center in brain) 8 weeks after induction of deltaFosB, a FOSB [GeneID=2354] splice variant.	0.00176884	0.0139566	-0.597069	-1.74689	0.0170518	0.097569	-0.522133	-1.5456	0.121667	0.400765	-0.428601	-1.28537	0.014825	0.129921	-0.530106	-1.54537	0.0348025	0.160379	-0.484398	-1.48799	0.0142368	0.0763808	-0.488646	-1.55192	0.0315872	0.131226	-0.457662	-1.47852	0.0437063	0.248728	-0.473335	-1.40997
LEIN_LOCALIZED_TO_DISTAL_AND_PROXIMAL_DENDRITES	Transcripts showing subcellular localization to both distal and proximal dendrites in the adult mouse brain.	0.0852575	0.235405	-0.627385	-1.45042	0.0507881	0.210958	-0.661847	-1.54732	0.0567376	0.263453	-0.6401	-1.50975	0.0620805	0.329077	-0.651271	-1.50166	0.0551331	0.217343	-0.639198	-1.54066	0.0116889	0.0665925	-0.669496	-1.65068	0.0253392	0.114712	-0.664451	-1.65238	0.0909091	0.377672	-0.598167	-1.40921
GRAHAM_CML_QUIESCENT_VS_NORMAL_QUIESCENT_DN	Genes down-regulated in quiescent (G0) CD34+ [GeneID=8842] cells isolated from peripheral blood of CML (chronic myeloid leukemia) patients compared to the quiescent cells from normal donors.	0.00459634	0.0287792	-0.6452	-1.70004	0.00521115	0.0434704	-0.632403	-1.68607	0.057041	0.264097	-0.532153	-1.43687	0.190083	0.556875	-0.467673	-1.2326	0.0224126	0.119876	-0.580837	-1.61467	0.0522244	0.19016	-0.514251	-1.47322	0.0364195	0.145538	-0.506857	-1.47234	0.0688406	0.320219	-0.526965	-1.40903
RIZKI_TUMOR_INVASIVENESS_2D_DN	Genes down-regulated in monolayer (2D) cultures of preinvasive (S3-C) vs invasive (T4-2) breast cancer cells.	0.0951586	0.251916	-0.435292	-1.30648	0.142384	0.392206	-0.408181	-1.24157	0.0716667	0.306217	-0.436283	-1.34095	0.289394	0.669521	-0.37267	-1.10973	0.292639	0.570597	-0.345656	-1.10386	0.0156962	0.0818666	-0.468863	-1.54874	0.167728	0.368047	-0.360902	-1.20999	0.0443429	0.251804	-0.459635	-1.40895
REACTOME_CYTOCHROME_P450_ARRANGED_BY_SUBSTRATE_TYPE	Cytochrome P450 - arranged by substrate type	0.243056	0.458746	-0.434126	-1.18387	0.118557	0.353948	-0.484981	-1.3392	0.435315	0.756601	-0.362393	-1.00813	0.182848	0.547604	-0.461278	-1.24936	0.333962	0.614162	-0.383759	-1.0962	0.065764	0.218672	-0.484451	-1.43261	0.380342	0.602072	-0.354021	-1.0563	0.064632	0.307456	-0.512644	-1.40878
INGRAM_SHH_TARGETS_DN	Genes down-regulated in 10T1/2 cells (multipotent mesoderma) by expression of SHH [GeneID=6469].	0.0183318	0.0790122	-0.500284	-1.476	0.207178	0.48271	-0.395639	-1.1827	0.163399	0.471724	-0.406699	-1.23076	0.13253	0.463706	-0.431434	-1.26223	0.0652174	0.238963	-0.435361	-1.35288	0.0508475	0.187753	-0.431397	-1.38896	0.0313095	0.130546	-0.43924	-1.43888	0.0473211	0.259994	-0.46921	-1.40857
LAIHO_COLORECTAL_CANCER_SERRATED_UP	Genes up-regulated in serrated vs conventional colorectal carcinoma (CRC) samples.	0.000183087	0.00226102	-0.532282	-1.78539	0.0119545	0.077083	-0.428139	-1.4568	0.0894819	0.346983	-0.366762	-1.26336	0.0691114	0.347277	-0.392011	-1.29924	0.00179652	0.0187572	-0.456846	-1.62757	0.150198	0.356762	-0.31532	-1.16473	0.000518382	0.00666654	-0.464348	-1.74449	0.0238345	0.168999	-0.415	-1.40743
DELACROIX_RAR_TARGETS_DN	Genes bound by RARG [GeneID=5916] and down-regulated by tretinoin (all-trans retinoic acid, ATRA) [PubChem=444795] in MEF cells (embryonic fibroblast).	0.0273606	0.104942	-0.634077	-1.56904	0.0159815	0.0934837	-0.640104	-1.59905	0.0137587	0.0991645	-0.640566	-1.62597	0.0127838	0.117679	-0.659364	-1.62458	0.0069924	0.0526386	-0.668333	-1.74845	0.043325	0.167768	-0.569063	-1.52929	0.00908302	0.057282	-0.653778	-1.78927	0.0699433	0.322709	-0.565031	-1.4072
SILIGAN_TARGETS_OF_EWS_FLI1_FUSION_UP	Genes bound by EWSR1-FLT1 [GeneID=2130;2321] fusion and up-regulated in STA-ET-7.2 cells (Ewing's sarcoma) after knockdown of EWSR1-FLT1 by RNAi.	0.119643	0.294036	-0.600634	-1.36675	0.0117289	0.0759773	-0.720293	-1.65506	0.283154	0.614765	-0.498741	-1.15521	0.440273	0.798697	-0.458527	-1.03715	0.10728	0.323318	-0.593264	-1.40177	0.369732	0.601172	-0.445925	-1.08191	0.122984	0.303669	-0.563832	-1.37814	0.0803738	0.351507	-0.609669	-1.40588
MOOTHA_GLYCOLYSIS	Genes involved in glycolysis; based on literature and sequence annotation resources and converted to Affymetrix HG-U133A probe sets.	0.00874561	0.0460263	-0.675529	-1.62251	0.186736	0.455699	-0.515751	-1.25366	0.0463458	0.233375	-0.608296	-1.48736	0.055	0.305704	-0.613818	-1.46782	0.0231806	0.122793	-0.645552	-1.6187	0.0862069	0.259809	-0.557611	-1.43547	0.0314114	0.130806	-0.594882	-1.54631	0.0652985	0.309614	-0.577444	-1.40581
FUKUSHIMA_TNFSF11_TARGETS	Genes up-regulated in RAW 264.7 cells (macrophage) upon stimulation with TNFSF11 [GeneID=8600].	0.312611	0.530586	-0.483925	-1.11876	0.215412	0.492126	-0.519603	-1.21477	0.242908	0.573599	-0.498684	-1.17621	0.110738	0.423276	-0.58563	-1.35031	0.0912548	0.290719	-0.60462	-1.45731	0.192678	0.4157	-0.504584	-1.24408	0.0649087	0.209456	-0.608032	-1.51207	0.0927644	0.382131	-0.596274	-1.40475
LEE_SP4_THYMOCYTE	Genes enriched in the single positive 4 (SP4) thymocytes compared to all other T lymphocyte differentiation stages.	0.0321583	0.118494	-0.718558	-1.57955	0.0650995	0.247581	-0.674853	-1.49531	0.197053	0.523768	-0.567208	-1.26746	0.177817	0.537938	-0.59043	-1.28881	0.101727	0.311262	-0.622388	-1.42814	0.163462	0.373783	-0.561881	-1.31744	0.104628	0.277684	-0.605162	-1.43106	0.0921053	0.380832	-0.634928	-1.40425
WINTER_HYPOXIA_DN	Genes down-regulated in head and neck tumor samples which clustered around known hypoxia genes.	0.0278421	0.106246	-0.532929	-1.47592	0.0243274	0.125362	-0.54221	-1.52546	0.33275	0.669711	-0.389594	-1.10718	0.257911	0.63308	-0.423432	-1.17807	0.0291087	0.143143	-0.526664	-1.5449	0.124514	0.320905	-0.428537	-1.29626	0.322105	0.5498	-0.359011	-1.10593	0.059246	0.29328	-0.495732	-1.40344
BIOCARTA_RANBP2_PATHWAY	Sumoylation by RanBP2 Regulates Transcriptional Repression	0.0805861	0.226631	-0.678211	-1.46819	0.157895	0.414237	-0.609894	-1.33055	0.0888889	0.346251	-0.656292	-1.44226	0.210619	0.582255	-0.580626	-1.2485	0.0489237	0.202447	-0.679749	-1.52283	0.396154	0.624585	-0.458418	-1.05464	0.274949	0.496793	-0.510046	-1.17647	0.0898876	0.375613	-0.648023	-1.40311
NABA_PROTEOGLYCANS	Genes encoding proteoglycans	0.170599	0.370502	-0.521221	-1.27149	0.102888	0.324626	-0.560716	-1.38039	0.00918718	0.0747367	-0.647224	-1.61754	0.0260019	0.191349	-0.627579	-1.52085	0.0175255	0.101051	-0.595785	-1.53587	0.595041	0.772053	0.349706	0.912623	0.281124	0.503884	-0.429017	-1.15345	0.0639098	0.305405	-0.569618	-1.40286
REACTOME_A_TETRASACCHARIDE_LINKER_SEQUENCE_IS_REQUIRED_FOR_GAG_SYNTHESIS	A tetrasaccharide linker sequence is required for GAG synthesis	0.181658	0.387021	-0.47386	-1.22472	0.117133	0.351399	-0.50012	-1.30649	0.0145927	0.103136	-0.606224	-1.60499	0.0446281	0.271868	-0.573031	-1.4748	0.139405	0.373003	-0.464906	-1.2745	0.137931	0.339617	-0.449302	-1.26177	0.0263924	0.117957	-0.551155	-1.5769	0.0645756	0.307456	-0.539467	-1.40218
BIOCARTA_CK1_PATHWAY	Regulation of ck1/cdk5 by type 1 glutamate receptors	0.769653	0.887748	-0.35037	-0.77019	0.249548	0.532072	-0.540636	-1.19792	0.841621	0.987856	-0.321508	-0.718426	0.917254	1	-0.288483	-0.62971	0.575816	0.808701	-0.390709	-0.896526	0.740664	0.864772	0.340756	0.788849	0.756539	0.872876	-0.326041	-0.771009	0.0921053	0.380832	-0.633874	-1.40191
XU_HGF_SIGNALING_NOT_VIA_AKT1_6HR	Genes changed similarly in DU-145 cells (prostate cancer) in the absence and presence of a dominant negative form of AKT1 [GeneID=207] upon exposure to HGF [GeneID=3082] for 6 h.	0.0542907	0.173909	-0.572148	-1.4651	0.0181779	0.102069	-0.606408	-1.56534	0.0325575	0.18133	-0.587349	-1.53596	0.0522876	0.296277	-0.568843	-1.45111	0.00830952	0.059808	-0.628205	-1.69433	0.0574713	0.200849	-0.52456	-1.44858	0.0161698	0.0847583	-0.596056	-1.67451	0.0612245	0.299669	-0.543386	-1.40105
BERENJENO_TRANSFORMED_BY_RHOA_FOREVER_DN	Genes down-regulated in NIH3T3 cells (fibroblasts) transfrormed by expression of constitutively active (Q63L) form of RHOA [GeneID=387] off plasmid vector; their expression did NOT reverted completely after treatment with Y27632 [PubChem=123862], an inhibitor of ROCK proteins.	0.000546894	0.00540405	-0.717072	-1.83749	0.00387959	0.0352794	-0.648262	-1.67965	0.0210138	0.134956	-0.581789	-1.52834	0.0878939	0.38722	-0.531508	-1.35906	0.00663575	0.0506072	-0.630136	-1.71177	0.119231	0.313254	-0.467633	-1.30464	0.0025655	0.0226782	-0.653344	-1.8513	0.0625	0.302988	-0.541706	-1.401
BURTON_ADIPOGENESIS_9	Strongly down-regulated at 8-96 h during differentiation of 3T3-L1 cells (fibroblast) into adipocytes.	2.11101e-05	0.000358462	-0.609061	-1.9214	0.00101785	0.0137866	-0.538261	-1.71753	0.0018074	0.0235321	-0.502912	-1.63178	0.0059873	0.069503	-0.496724	-1.55535	0.000474819	0.00677005	-0.526886	-1.76549	6.82521e-06	0.000176413	-0.58259	-2.01185	9.89636e-06	0.00031432	-0.564291	-1.97717	0.0385956	0.229827	-0.432352	-1.40078
FRASOR_RESPONSE_TO_ESTRADIOL_DN	Genes down-regulated in MCF-7 cells (breast cancer) by estradiol (E2) [PubChem=5757].	0.000412992	0.00433394	-0.56696	-1.76646	0.032514	0.152331	-0.452684	-1.42657	0.0649351	0.287038	-0.422087	-1.34774	0.011193	0.106394	-0.476592	-1.4706	0.00176989	0.0186105	-0.502531	-1.65676	0.088632	0.264685	-0.379531	-1.29777	0.00972658	0.0598305	-0.446774	-1.55295	0.0277365	0.18422	-0.438581	-1.40067
TSAI_DNAJB4_TARGETS_UP	Genes up-regulated in CL1-5 cells (lung cancer) overexpressing DNAJB4 [GeneID=11080] off a plasmid vector.	0.0907441	0.244673	-0.634403	-1.40483	0.0825853	0.285458	-0.634352	-1.41569	0.281536	0.612445	-0.518606	-1.16665	0.553448	0.862728	-0.428599	-0.946623	0.235409	0.503953	-0.529326	-1.21369	0.0149319	0.079139	-0.698486	-1.64384	0.0894309	0.252689	-0.607499	-1.44034	0.100935	0.3976	-0.618838	-1.4
VERRECCHIA_RESPONSE_TO_TGFB1_C4	Cluster 4: ECM related genes up-regulated in dermal fibroblasts later than 30 min after TGFB1 [GeneID=7040] addition; kept increasing with time.	0.000605693	0.00587444	-0.835027	-1.80766	0.00160565	0.0192348	-0.810141	-1.76741	0.00298579	0.0338368	-0.79191	-1.7403	0.0213157	0.166434	-0.75741	-1.62863	0.00394997	0.0339762	-0.789414	-1.76851	0.0309369	0.131438	-0.677946	-1.55969	0.017825	0.0909451	-0.700226	-1.61514	0.0917603	0.380305	-0.646445	-1.3997
WP_OVARIAN_INFERTILITY	Ovarian infertility	0.00425049	0.027066	-0.694009	-1.75541	0.017049	0.097569	-0.619634	-1.58421	0.102113	0.367616	-0.524016	-1.361	0.174917	0.53301	-0.497985	-1.25915	0.0750469	0.261816	-0.530874	-1.42184	0.0232441	0.108755	-0.57132	-1.57289	0.0273491	0.120488	-0.562786	-1.57798	0.0674157	0.315671	-0.550129	-1.39961
KORKOLA_TERATOMA	Genes predicting the teratoma (T) subtype of nonseminomatous male germ cell tumors (NSGCT).	0.0783972	0.22293	-0.510823	-1.39522	0.179931	0.446593	-0.453506	-1.25383	0.0319718	0.179028	-0.534848	-1.49013	0.0732899	0.3541	-0.518415	-1.40458	0.0793951	0.26891	-0.488237	-1.39896	0.231237	0.462739	0.40705	1.19891	0.0112998	0.0664407	-0.540772	-1.62062	0.0625	0.302988	-0.504833	-1.39895
CASTELLANO_NRAS_TARGETS_DN	Genes down-regulated in MEF cells (embryonic fibroblast) isolated from NRAS [GeneID=4893] knockout mice.	0.0482143	0.160751	-0.688082	-1.56573	0.110915	0.339379	-0.603241	-1.3861	0.0248005	0.149745	-0.676644	-1.56728	0.0426621	0.267122	-0.678706	-1.53518	0.0279439	0.139374	-0.659232	-1.55764	0.153257	0.361248	-0.536825	-1.30245	0.00489075	0.0364214	-0.714177	-1.74562	0.0897196	0.375613	-0.606632	-1.39888
SESTO_RESPONSE_TO_UV_C3	Cluster 3: genes changed in primary keratinocytes by UVB irradiation.	0.356631	0.573473	-0.445471	-1.07804	0.415771	0.686669	-0.424066	-1.03326	0.397086	0.726862	-0.423803	-1.04159	0.532423	0.850677	-0.400233	-0.961115	0.0487329	0.201817	-0.593935	-1.49703	0.596741	0.773395	0.349046	0.910594	0.279503	0.502416	-0.436119	-1.14494	0.0694698	0.322329	-0.567252	-1.39848
GAJATE_RESPONSE_TO_TRABECTEDIN_UP	Genes up-regulated in HeLa cells (cervical carcinoma) by trabectedin [PubChem=3199].	0.00192265	0.0148137	-0.565898	-1.69848	0.0728477	0.26452	-0.440445	-1.33971	0.00210371	0.0264071	-0.542943	-1.66877	0.00603389	0.0697353	-0.536322	-1.59705	0.00101227	0.0124111	-0.564939	-1.80415	0.00179391	0.0169226	-0.527737	-1.74321	0.0146185	0.0796505	-0.46187	-1.5485	0.0459172	0.257401	-0.456093	-1.39809
AMIT_SERUM_RESPONSE_120_MCF10A	Genes whose expression peaked at 120 min after stimulation of MCF10A cells with serum.	0.0751634	0.216575	-0.439534	-1.33837	0.0585366	0.231281	-0.445779	-1.37413	0.288026	0.620143	-0.35632	-1.11468	0.687126	0.934512	-0.290405	-0.874369	0.217082	0.481009	-0.361576	-1.17038	0.110487	0.300531	-0.382027	-1.2821	0.0161527	0.0847534	-0.430592	-1.46733	0.0358841	0.219282	-0.451569	-1.39713
PID_ARF6_TRAFFICKING_PATHWAY	Arf6 trafficking events	0.000180633	0.00224061	-0.674206	-1.92117	0.00125433	0.0161133	-0.607901	-1.75686	0.517355	0.808387	-0.326999	-0.958404	0.316998	0.69945	-0.390508	-1.10939	0.022523	0.120199	-0.513163	-1.54113	0.000128656	0.00209646	-0.633433	-1.97267	0.00301981	0.0257032	-0.556054	-1.74737	0.0637168	0.305038	-0.48144	-1.3964
WP_SPLICING_FACTOR_NOVA_REGULATED_SYNAPTIC_PROTEINS	Splicing factor NOVA regulated synaptic proteins	0.0101743	0.0519303	-0.579814	-1.60577	0.00951489	0.0659712	-0.578536	-1.62765	0.341506	0.677278	-0.384519	-1.09276	0.599684	0.886599	-0.326307	-0.907845	0.738722	0.913953	-0.280954	-0.824141	0.603113	0.777145	-0.299851	-0.907003	0.185263	0.389297	-0.405227	-1.24829	0.0610413	0.299238	-0.49316	-1.39616
CHIBA_RESPONSE_TO_TSA	Genes up-regulated in more than one of several human hepatoma cell lines by TSA [PubChem=5562].	0.0529801	0.170964	-0.483048	-1.39366	0.0878939	0.297727	-0.459487	-1.33804	0.116279	0.391854	-0.441406	-1.30153	0.221037	0.593908	-0.420935	-1.20562	0.0334406	0.155829	-0.492152	-1.49202	0.0327346	0.136424	-0.470861	-1.47045	0.0254021	0.114728	-0.477433	-1.51424	0.0689046	0.320232	-0.476508	-1.39561
REACTOME_SIGNALING_BY_NOTCH	Signaling by NOTCH	0.00627017	0.0363933	-0.402872	-1.4426	0.00370919	0.0342111	-0.399354	-1.45161	0.00020555	0.00426294	-0.437585	-1.61308	1.80253e-05	0.000716504	-0.490108	-1.73116	0.00211745	0.0211222	-0.389193	-1.4868	0.000148943	0.00229854	-0.411914	-1.63383	1.4973e-05	0.000424668	-0.425607	-1.72364	0.00751353	0.0814535	-0.384881	-1.39508
LEE_METASTASIS_AND_ALTERNATIVE_SPLICING_DN	Down-regulated genes displaying alternative splicing in MDA-MB-435 cells (breast cancer) whose metastatic potential has been reduced by expression of NME1 [GeneID=4830].	0.0216768	0.0884432	-0.535657	-1.52638	0.0306678	0.145755	-0.500501	-1.44647	0.21157	0.538393	-0.416066	-1.21945	0.188361	0.555757	-0.438589	-1.24598	0.127737	0.356509	-0.430729	-1.29357	0.0421876	0.164701	-0.470804	-1.4662	0.265136	0.487786	-0.366899	-1.15296	0.0637168	0.305038	-0.480909	-1.39486
INGA_TP53_TARGETS	Genes whose promoters contain TP53 [GeneID=7157] response elements.	0.0232516	0.0929886	-0.684101	-1.58154	0.126095	0.366751	-0.567501	-1.32675	0.120567	0.400644	-0.566825	-1.33692	0.29698	0.676662	-0.493499	-1.13788	0.0551331	0.217343	-0.636275	-1.53361	0.132948	0.332841	-0.535778	-1.32099	0.0442195	0.166604	-0.636633	-1.5832	0.096475	0.390288	-0.591982	-1.39464
BLANCO_MELO_COVID19_SARS_COV_2_INFECTION_A594_ACE2_EXPRESSING_CELLS_DN	Genes down-regulated in SARS-CoV-2 infection (ACE2 expressing A549 cells, MOI: 2, 24hpi)	0.1456	0.334596	-0.378609	-1.22311	0.194888	0.465867	-0.358475	-1.17087	0.163233	0.471724	-0.364541	-1.2077	0.0689655	0.347277	-0.419071	-1.33624	0.00288119	0.0268996	-0.474585	-1.62535	0.164706	0.375293	-0.337753	-1.19119	0.14	0.329113	-0.33911	-1.21519	0.0264874	0.180821	-0.425396	-1.39459
BROWNE_HCMV_INFECTION_2HR_DN	Genes down-regulated in primary fibroblast cell culture point after infection with HCMV (AD169 strain) at 2 h time point that were not down-regulated at the previous time point, 1 h.	0.0239321	0.0949863	-0.526076	-1.5139	0.0263988	0.131793	-0.506657	-1.47622	0.233221	0.564717	-0.404421	-1.19205	0.448012	0.803283	-0.352797	-1.01382	0.0486494	0.201817	-0.48193	-1.46269	0.0224701	0.106505	-0.479067	-1.49863	0.259494	0.482995	-0.365154	-1.16044	0.0645724	0.307456	-0.474076	-1.39435
REACTOME_CELL_CELL_COMMUNICATION	Cell-Cell communication	8.23824e-05	0.00116117	-0.536277	-1.78396	0.00687015	0.0523191	-0.460938	-1.55051	0.0109149	0.0845945	-0.443152	-1.50877	0.0187271	0.152107	-0.43851	-1.44689	0.00208635	0.0209723	-0.464824	-1.63231	0.00162274	0.0156517	-0.454593	-1.65729	0.00011955	0.0021556	-0.490725	-1.81385	0.0322347	0.20427	-0.413124	-1.3923
KRASNOSELSKAYA_ILF3_TARGETS_DN	Down-regulated in GHOST(3)CXCR4 cells (osteosarcoma) upon ectopic expression of ILF3 [GeneID=3609].	0.496689	0.694226	-0.340163	-0.981414	0.457711	0.718013	-0.345302	-1.00553	0.6475	0.88245	0.286518	0.894103	0.428354	0.788622	-0.357917	-1.02513	0.370705	0.65078	-0.351961	-1.06701	0.348748	0.584963	-0.349054	-1.09006	0.522917	0.711921	-0.302729	-0.960147	0.0724382	0.33022	-0.474521	-1.38979
HERNANDEZ_ABERRANT_MITOSIS_BY_DOCETACEL_2NM_DN	Genes down-regulated in MDA-MB-231 cells (breast cancer, mutated TP53 [GeneID=7157]) undergoing aberrant mitosis and necrosis after treatment with 2 nM docetaxel [PubChem=148124].	0.306452	0.523592	-0.480452	-1.13403	0.232804	0.514031	-0.502898	-1.20183	0.122558	0.402017	-0.546382	-1.3209	0.158703	0.511496	-0.536893	-1.25952	0.157197	0.398653	-0.507073	-1.25752	0.624217	0.789982	0.349392	0.885691	0.368952	0.593319	-0.413936	-1.06411	0.0867925	0.367554	-0.580087	-1.38924
SCHAEFFER_SOX9_TARGETS_IN_PROSTATE_DEVELOPMENT_DN	Predicted targets of SOX9 [GeneID=6662] that are down-regulated during early prostate development.	0.29602	0.513687	0.37532	1.11697	0.847176	0.955365	-0.26049	-0.755044	0.5425	0.822504	0.311046	0.960586	0.463077	0.811337	-0.352587	-1.00426	0.389262	0.665512	0.341263	1.05676	0.466387	0.679947	0.328666	1.00159	0.201149	0.409104	0.407964	1.22501	0.068662	0.319671	-0.477136	-1.38889
BURTON_ADIPOGENESIS_11	Strongly down-regulated at 2-96 h during differentiation of 3T3-L1 cells (fibroblast) into adipocytes.	0.00712164	0.039965	-0.534175	-1.57093	0.00182124	0.0211403	-0.575362	-1.71161	0.0149107	0.104875	-0.518296	-1.56046	0.0647149	0.334529	-0.471053	-1.37108	0.0104869	0.0709995	-0.509006	-1.57552	0.00143968	0.0143068	-0.54584	-1.74649	0.0770878	0.231131	-0.410659	-1.33325	0.0527241	0.275638	-0.46433	-1.38821
MOLENAAR_TARGETS_OF_CCND1_AND_CDK4_UP	Genes commonly up-regulated in SK-N-BE cells (neuroblastoma) after RNAi knockdown of CCND1 and CDK4 [GeneID=595;1019].	0.00234109	0.0172077	-0.539322	-1.64606	0.00650713	0.0508079	-0.501009	-1.54652	0.0008544	0.0130321	-0.55786	-1.74881	0.0270312	0.195901	-0.488549	-1.47811	0.0980392	0.303259	-0.400815	-1.29892	0.354167	0.587145	-0.31453	-1.05607	0.191489	0.396819	-0.346259	-1.17767	0.0448446	0.252852	-0.44535	-1.38756
TING_SILENCED_BY_DICER	Epigenetically silenced genes up-regulated in HCT116 cells (colon cancer) hypomorphic for DICER1 [GeneID=23405].	0.0735552	0.213701	-0.550587	-1.40989	0.0437063	0.190947	-0.573241	-1.47972	0.25	0.579139	-0.447202	-1.16947	0.251634	0.62657	-0.458977	-1.17084	0.172608	0.420626	-0.465856	-1.25646	0.0708812	0.22747	-0.510301	-1.4092	0.131313	0.316345	-0.468227	-1.31539	0.0723562	0.33022	-0.53746	-1.38577
HUMMERICH_MALIGNANT_SKIN_TUMOR_UP	Genes up-regulated in malignant skin tumors (squamous cell carcinoma, SCC) formed by treatment with DMBA and TPA [PubChem=6001;4792] in the two stage skin carcinogenesis model.	0.383795	0.60053	0.501721	1.0869	0.0799136	0.279352	0.650287	1.42227	0.313688	0.652906	-0.532675	-1.14663	0.0350085	0.235198	-0.737633	-1.56103	0.005729	0.0448273	-0.786379	-1.7295	0.163636	0.373792	0.5906	1.30387	0.642308	0.801091	0.395489	0.863664	0.0932358	0.382297	-0.653319	-1.3851
REACTOME_MITOTIC_PROPHASE	Mitotic Prophase	0.938967	0.988317	-0.224668	-0.757781	0.231132	0.51247	-0.333663	-1.13758	0.00420725	0.0431161	-0.44225	-1.53004	0.0010123	0.0191063	-0.489999	-1.62932	0.0168407	0.0981578	-0.406269	-1.45645	0.759336	0.878165	0.237571	0.868159	0.130337	0.315006	-0.314516	-1.18961	0.0260934	0.179204	-0.405086	-1.38413
WP_IMMUNE_RESPONSE_TO_TUBERCULOSIS	Immune response to tuberculosis	0.00295962	0.0203794	-0.68836	-1.67921	0.0595668	0.23404	-0.585304	-1.44093	0.410811	0.738699	-0.411241	-1.02777	0.0770548	0.360988	-0.578002	-1.4007	0.268571	0.543461	-0.449891	-1.15977	0.019784	0.096334	-0.589425	-1.5562	0.0256856	0.115387	-0.582399	-1.56583	0.0789474	0.347514	-0.561208	-1.38215
WP_ENVELOPE_PROTEINS_AND_THEIR_POTENTIAL_ROLES_IN_EDMD_PHYSIOPATHOLOGY	Envelope proteins and their potential roles in EDMD physiopathology	0.177554	0.381502	-0.429453	-1.23585	0.0468227	0.200554	-0.49223	-1.43418	0.206376	0.534215	-0.411088	-1.21171	0.33792	0.714083	-0.384608	-1.10523	0.234004	0.502792	-0.389283	-1.1815	0.0218903	0.104322	-0.479549	-1.50013	0.0611814	0.202792	-0.431582	-1.37154	0.0732984	0.331549	-0.469925	-1.38215
ZHANG_RESPONSE_TO_IKK_INHIBITOR_AND_TNF_UP	Genes up-regulated in BxPC3 cells (pancreatic cancer) after treatment with TNF [GeneID=7124] or IKI-1, an inhibitor of IkappaB kinase (IKK).	0.00190475	0.014719	-0.435674	-1.547	0.0047285	0.0408066	-0.408249	-1.46943	0.143722	0.43818	-0.327812	-1.19393	0.297082	0.676662	-0.30889	-1.07933	0.00232775	0.022958	-0.398943	-1.50222	0.00352112	0.0279929	-0.380374	-1.49464	0.00623064	0.0436765	-0.354345	-1.4214	0.0177993	0.139898	-0.384402	-1.38162
KEGG_DORSO_VENTRAL_AXIS_FORMATION	Dorso-ventral axis formation	0.839002	0.928156	0.277178	0.729272	0.90411	0.981557	0.245867	0.653725	0.557339	0.833864	0.350019	0.945058	0.415617	0.775976	0.380439	1.02856	0.833333	0.972841	0.276325	0.745379	0.805497	0.911067	0.281539	0.748453	0.430303	0.642759	0.401881	1.04548	0.0779468	0.345428	-0.548251	-1.3816
WORSCHECH_TUMOR_EVASION_AND_TOLEROGENICITY_DN	Selected genes with immunologic function which were reciprocally changed in evasion and tolerogenic tumor models.	0.22686	0.441355	-0.550615	-1.21929	0.635548	0.837775	-0.392516	-0.87598	0.705667	0.919176	-0.365338	-0.821859	0.494828	0.828802	-0.452536	-0.99949	0.303502	0.580771	-0.495889	-1.13702	0.0736434	0.233761	-0.632889	-1.48946	0.670732	0.816739	-0.356606	-0.845491	0.108411	0.415378	-0.610162	-1.38037
MODY_HIPPOCAMPUS_POSTNATAL	Genes up-regulated in hyppocampus at late postnatal stages (clusters 11 and 15).	0.012304	0.0592422	-0.514322	-1.51742	0.030658	0.145755	-0.484023	-1.44691	0.0849673	0.337919	-0.440907	-1.33428	0.13253	0.463706	-0.430263	-1.2588	0.0131477	0.0829156	-0.487138	-1.51378	0.0331273	0.137298	-0.439131	-1.41386	0.0091319	0.0574522	-0.487809	-1.59798	0.0467626	0.258549	-0.459815	-1.38037
MASSARWEH_RESPONSE_TO_ESTRADIOL	Genes rapidly up-regulated in breast cancer cell cultures by estradiol [PubChem=5757].	0.0927152	0.247817	-0.441795	-1.32023	0.125828	0.366751	-0.417233	-1.26085	0.0355953	0.19455	-0.465721	-1.42428	0.0754148	0.359226	-0.455878	-1.35039	0.0597826	0.227634	-0.430126	-1.36111	0.249531	0.485641	-0.348358	-1.14364	0.25523	0.478537	-0.340492	-1.13416	0.0342059	0.213157	-0.45421	-1.3799
BIOCARTA_RANKL_PATHWAY	Bone Remodelling	0.228519	0.444026	-0.554022	-1.21786	0.146474	0.398624	-0.610957	-1.35373	0.353591	0.689379	-0.495878	-1.10806	0.290493	0.670525	-0.53213	-1.16155	0.418426	0.691834	-0.456623	-1.04777	0.484615	0.68966	-0.413354	-0.969193	0.120724	0.300351	-0.59347	-1.40342	0.114662	0.43035	-0.623683	-1.37938
MEISSNER_BRAIN_HCP_WITH_H3K4ME3_AND_H3K27ME3	Genes with high-CpG-density promoters (HCP) bearing histone H3 dimethylation at K4 (H3K4me2) and trimethylation at K27 (H3K27me3) in brain.	2.18869e-05	0.000369262	-0.355225	-1.43729	1.02037e-05	0.00035543	-0.354497	-1.45406	0.000155199	0.00342156	0.288597	1.30631	0.000504866	0.0111773	0.282318	1.27296	0.0406627	0.180048	-0.269713	-1.17014	1.12559e-05	0.000270917	-0.318917	-1.44386	3.1264e-12	6.07563e-10	-0.371905	-1.70874	0.000120082	0.0045005	-0.338281	-1.37921
BILANGES_SERUM_SENSITIVE_VIA_TSC1	Genes translationally up-regulated by serum in MEF cells (embryonic fibroblast) lacking TSC1 [GeneID=7248].	0.00216299	0.0161587	-0.754725	-1.7814	0.0458554	0.19754	-0.63479	-1.51703	0.145648	0.442654	-0.526611	-1.27311	0.288396	0.669203	-0.48853	-1.14607	0.0852273	0.279928	-0.577951	-1.43329	0.0573614	0.20065	-0.590125	-1.4989	0.177419	0.379193	-0.483398	-1.24268	0.0886792	0.374105	-0.575849	-1.37909
REACTOME_DNA_REPLICATION_PRE_INITIATION	DNA Replication Pre-Initiation	0.213333	0.426585	0.309739	1.12153	0.413629	0.684209	-0.295611	-1.01304	0.0157543	0.109058	-0.412305	-1.43288	0.000425866	0.00980053	-0.504894	-1.69024	0.0187666	0.106337	-0.389674	-1.40749	0.384146	0.61493	0.282258	1.03707	0.10158	0.273049	-0.323893	-1.2339	0.0417903	0.242559	-0.402934	-1.37892
WP_PHOTODYNAMIC_THERAPYINDUCED_HIF1_SURVIVAL_SIGNALING	Photodynamic therapy-induced HIF-1 survival signaling	0.0183114	0.0790122	-0.569487	-1.553	0.0773196	0.273564	-0.512357	-1.41479	0.421329	0.748886	-0.365898	-1.01788	0.501618	0.833672	-0.357076	-0.967134	0.186792	0.439753	-0.435967	-1.24534	0.102515	0.287336	-0.459772	-1.35963	0.0769231	0.231033	-0.471563	-1.40701	0.0861759	0.366491	-0.501486	-1.37812
NABA_MATRISOME_ASSOCIATED	Ensemble of genes encoding ECM-associated proteins including ECM-affilaited proteins, ECM regulators and secreted factors	2.96137e-06	6.58402e-05	-0.423419	-1.63067	0.000319941	0.00567138	-0.382865	-1.49604	0.000260919	0.00520549	-0.375705	-1.48452	0.00783309	0.083878	-0.354535	-1.33669	5.35998e-06	0.000195304	-0.393044	-1.61556	2.76089e-05	0.000569367	-0.364536	-1.56251	1.31056e-05	0.000386322	-0.36299	-1.57847	0.00209907	0.0338887	-0.353643	-1.37779
UDAYAKUMAR_MED1_TARGETS_DN	Genes down-regulated in HeLa cells after knockdown of MED1 [GeneID=5469] by RNAi.	0.000279458	0.00322267	-0.44096	-1.61267	0.000961826	0.0132113	-0.406212	-1.50628	0.022607	0.140711	-0.348364	-1.30874	0.143577	0.483225	-0.32716	-1.18011	0.00481836	0.0392576	-0.363047	-1.41792	0.000174701	0.00265697	-0.399895	-1.61988	1.53084e-05	0.000429535	-0.410764	-1.69131	0.00962827	0.0962756	-0.373389	-1.37767
BLANCO_MELO_BRONCHIAL_EPITHELIAL_CELLS_INFLUENZA_A_DEL_NS1_INFECTION_UP	Genes up-regulated on infection of normal human bronchial epithelial cells by mutant Influenza A lacking its antiviral antagonist (IAV_NS1) (MOI: 3, 12hpi)	1.73374e-08	6.78877e-07	-0.435802	-1.70863	6.01952e-05	0.00146904	-0.37898	-1.50633	0.0869001	0.342573	-0.287035	-1.15628	0.0718294	0.352233	-0.308401	-1.17945	5.03859e-05	0.00113955	-0.355083	-1.49297	2.61026e-09	1.7778e-07	-0.403509	-1.77427	1.71152e-07	1.04423e-05	-0.371521	-1.66062	0.00155391	0.0279225	-0.347156	-1.37707
NABA_ECM_REGULATORS	Genes encoding enzymes and their regulators involved in the remodeling of the extracellular matrix	9.12048e-05	0.00126601	-0.503804	-1.75545	0.00115652	0.0150951	-0.457374	-1.61576	0.00149595	0.0204408	-0.44136	-1.57859	0.0113899	0.107876	-0.423617	-1.44957	0.000128908	0.00243303	-0.465642	-1.717	0.00365982	0.0289639	-0.395181	-1.51634	0.00111296	0.0117494	-0.407049	-1.57559	0.0310981	0.199477	-0.390364	-1.37597
FRIDMAN_IMMORTALIZATION_DN	Genes down-regulated in immortalized cell lines.	0.0189625	0.0805638	-0.581564	-1.57084	0.0643478	0.245806	-0.521144	-1.42227	0.126538	0.408149	-0.475893	-1.31381	0.125407	0.452864	-0.493061	-1.32487	0.0336303	0.156573	-0.526088	-1.49655	0.0145541	0.0778231	-0.560023	-1.64149	0.0160409	0.0845045	-0.548367	-1.62802	0.0771993	0.343153	-0.503831	-1.37579
REACTOME_ASSEMBLY_OF_COLLAGEN_FIBRILS_AND_OTHER_MULTIMERIC_STRUCTURES	Assembly of collagen fibrils and other multimeric structures	0.00078562	0.0072573	-0.599334	-1.76255	0.0205027	0.110216	-0.504501	-1.50081	0.00928894	0.0753309	-0.5344	-1.60895	0.00636554	0.0724512	-0.54415	-1.58384	0.0144649	0.0884104	-0.4969	-1.53805	3.68171e-06	0.000101141	-0.661401	-2.11624	0.00964327	0.0595274	-0.489352	-1.58873	0.0579965	0.288995	-0.459932	-1.37506
WANG_ESOPHAGUS_CANCER_VS_NORMAL_UP	Up-regulated genes specific to esophageal adenocarcinoma (EAC) relative to normal tissue.	0.0138082	0.0644199	-0.45249	-1.50687	0.0578778	0.229369	-0.391178	-1.31682	0.129747	0.414101	-0.352458	-1.20413	0.0940171	0.397462	-0.381021	-1.25194	0.0483005	0.201617	-0.381021	-1.34742	0.0721443	0.229976	-0.34995	-1.27945	0.00260558	0.0228239	-0.424468	-1.58296	0.0326624	0.205985	-0.409035	-1.37494
DUAN_PRDM5_TARGETS	Direct targets of PRDM5 [GeneID=11107].	0.0169621	0.0747593	-0.47482	-1.47938	0.118699	0.354073	-0.40351	-1.27161	0.349741	0.686272	0.303993	1.05962	0.642963	0.912259	-0.294293	-0.908088	0.143627	0.378351	-0.373401	-1.23104	0.298651	0.538866	-0.322169	-1.10162	0.0103696	0.0626838	-0.445416	-1.54823	0.0431034	0.247987	-0.42993	-1.37304
WOOD_EBV_EBNA1_TARGETS_DN	Genes down-regulated in the Ad/AH cells (adenocarcinoma) engineered to stably express the Epstein-Barr virus (EBV) gene EBNA1.	0.0466667	0.157974	-0.498069	-1.42845	0.189369	0.458974	-0.425287	-1.23272	0.179402	0.498554	-0.422747	-1.24231	0.375385	0.7428	-0.375231	-1.06876	0.0192738	0.108139	-0.507527	-1.53607	0.203782	0.430242	0.397373	1.21098	0.34375	0.571682	-0.34868	-1.10205	0.0721831	0.330205	-0.471688	-1.37303
REACTOME_TCF_DEPENDENT_SIGNALING_IN_RESPONSE_TO_WNT	TCF dependent signaling in response to WNT	0.102761	0.266264	-0.345561	-1.23131	0.0376443	0.169836	-0.366146	-1.32081	0.00403768	0.0418689	-0.39545	-1.44826	0.000778079	0.0157191	-0.443311	-1.55531	0.00113176	0.0135578	-0.409812	-1.54911	0.0928854	0.271213	-0.307342	-1.21451	0.000796365	0.0089476	-0.38875	-1.56222	0.0238011	0.168991	-0.380613	-1.3712
SARTIPY_NORMAL_AT_INSULIN_RESISTANCE_UP	Genes up-regulated in 3T3-L1 cells (adipocyte) by insulin [GeneID=3630] which continued to respond normally to insulin in the insulin resistant cells.	0.0148538	0.0679493	-0.597471	-1.56047	0.0586146	0.231415	-0.540889	-1.42628	0.561279	0.836656	-0.34865	-0.933802	0.379832	0.744333	-0.409095	-1.06136	0.11619	0.337197	-0.476498	-1.31467	0.33463	0.57267	-0.384834	-1.09275	0.0647182	0.209456	-0.496973	-1.42679	0.0786106	0.347086	-0.523439	-1.37069
WP_AEROBIC_GLYCOLYSIS	Aerobic glycolysis	0.160878	0.357831	-0.602493	-1.32441	0.168174	0.426696	-0.591351	-1.31029	0.0274142	0.161078	-0.697565	-1.55875	0.025154	0.186417	-0.744427	-1.62496	0.00529582	0.042294	-0.766119	-1.75795	0.194231	0.418362	-0.541208	-1.26897	0.118712	0.298173	-0.594435	-1.4057	0.116541	0.43399	-0.619719	-1.37061
MATZUK_SPERMATOZOA	Spermatozoa genes, based on mouse models with male reproductive defects.	0.0481541	0.160751	-0.418731	-1.35728	0.04	0.178318	-0.419828	-1.37687	0.232372	0.564356	-0.344377	-1.14181	0.306358	0.687017	-0.343201	-1.09721	0.175	0.422367	-0.34397	-1.17943	0.257426	0.493682	-0.312562	-1.1054	0.592018	0.765371	-0.261524	-0.946011	0.0428461	0.247319	-0.418942	-1.37052
LEE_LIVER_CANCER_MYC_TGFA_DN	Genes down-regulated in hepatocellular carcinoma (HCC) tissue of MYC and TGFA [GeneID=4609;7039] double transgenic mice.	0.355109	0.571726	-0.378017	-1.07717	0.402985	0.675562	-0.361847	-1.04575	0.234711	0.564921	-0.408862	-1.19834	0.410413	0.771289	-0.3676	-1.04431	0.0711679	0.253508	-0.454418	-1.36471	0.318267	0.556835	-0.356095	-1.10897	0.256214	0.479613	0.393654	1.18049	0.0814159	0.353341	-0.47232	-1.36995
ABBUD_LIF_SIGNALING_2_UP	Genes up-regulated in GH3 cells (pituitary cancer) after treatment with LIF [GeneID=3976].	0.0161397	0.0720725	-0.759927	-1.61532	0.128015	0.370692	-0.641414	-1.37645	0.125475	0.406401	-0.640769	-1.37932	0.0128315	0.117704	-0.774142	-1.63829	0.171657	0.418922	-0.600029	-1.31966	0.349112	0.58505	-0.489791	-1.10218	0.3361	0.563482	-0.49517	-1.12212	0.0987203	0.393997	-0.646124	-1.36985
HU_ANGIOGENESIS_UP	Up-regulated genes that separate angiogenic from non-angiogenic non-small cell lung carcinoma (NSCLC) samples.	0.000823715	0.007556	-0.72635	-1.77189	0.00544832	0.0449486	-0.68077	-1.67595	0.893694	1	-0.274234	-0.685363	0.892123	1	-0.282425	-0.684417	0.230476	0.498273	-0.464286	-1.19688	0.0304758	0.13043	-0.568015	-1.49967	0.011285	0.0664407	-0.63106	-1.69665	0.0864662	0.366491	-0.556151	-1.3697
BIOCARTA_VIP_PATHWAY	Neuropeptides VIP and PACAP inhibit the apoptosis of activated T cells	0.152364	0.345185	-0.498441	-1.27636	0.197552	0.469455	-0.479482	-1.2377	0.330986	0.6692	-0.422206	-1.1041	0.547386	0.86067	-0.370108	-0.94414	0.133208	0.364945	-0.482592	-1.3016	0.568966	0.75217	-0.33636	-0.928862	0.206061	0.416647	-0.432759	-1.21575	0.0760668	0.339679	-0.530777	-1.36854
WP_MIR5093P_ALTERATION_OF_YAP1ECM_AXIS	miR-509-3p alteration of YAP1/ECM axis	0.0017337	0.0136999	-0.758012	-1.78916	0.00951786	0.0659712	-0.698162	-1.66848	0.0515098	0.246598	-0.618099	-1.49428	0.179181	0.540323	-0.531859	-1.24771	0.0511364	0.207994	-0.61273	-1.51954	0.00339993	0.0274876	-0.695716	-1.76709	0.0206616	0.100103	-0.628383	-1.61539	0.0943396	0.385514	-0.571127	-1.36778
REACTOME_PHASE_4_RESTING_MEMBRANE_POTENTIAL	Phase 4 - resting membrane potential	0.691071	0.840531	-0.361243	-0.822011	0.184859	0.453852	-0.547298	-1.25756	0.591398	0.851579	-0.390111	-0.903594	0.453925	0.805616	-0.451378	-1.02098	0.48659	0.741778	-0.419796	-0.991896	0.589583	0.768391	0.369362	0.892768	0.127016	0.309116	-0.556759	-1.36086	0.104673	0.405327	-0.592709	-1.36677
KEGG_AXON_GUIDANCE	Axon guidance	0.000806385	0.00740999	-0.4882	-1.65833	0.00592912	0.0475689	-0.439346	-1.51249	0.566096	0.839307	-0.271923	-0.948927	0.351648	0.723852	-0.315426	-1.06103	0.437943	0.706314	-0.279611	-1.00976	0.000241875	0.00345976	-0.466065	-1.74055	6.62107e-05	0.00133373	-0.478211	-1.82207	0.0475685	0.260806	-0.39821	-1.36621
LIU_SOX4_TARGETS_UP	Genes up-regulated in LNCaP cells (prostate cancer) by overexpression of SOX4 [GeneID=6659] and down-regulated by its RNAi knockdown.	8.61935e-05	0.00120281	-0.521881	-1.78384	0.00222691	0.0242923	-0.461687	-1.59924	0.00864307	0.0711934	-0.423832	-1.48412	0.0850767	0.379267	-0.377855	-1.27343	0.00112775	0.0135408	-0.440351	-1.60301	0.000582414	0.00691386	-0.447321	-1.69046	0.000584948	0.0072217	-0.432411	-1.65604	0.0249392	0.174753	-0.393358	-1.36608
REACTOME_TRANSMISSION_ACROSS_CHEMICAL_SYNAPSES	Transmission across Chemical Synapses	0.0207849	0.0856706	-0.373352	-1.35681	0.0127633	0.0806857	-0.373283	-1.37401	0.0191945	0.126524	-0.354734	-1.32156	0.0583658	0.317352	-0.353605	-1.25935	0.202726	0.461276	-0.291136	-1.12772	0.0354302	0.143887	-0.313294	-1.25845	0.17	0.371353	0.296973	1.14852	0.0116212	0.108063	-0.372042	-1.36592
JIANG_TIP30_TARGETS_UP	Up-regulated genes in HepG2 cells (liver cancer) overexpressing an oncogenic variant of tumor suppressor TIP30 [GeneID=10553] compared to its wild type form.	0.0221686	0.0899604	-0.526616	-1.51936	0.0199725	0.108745	-0.510379	-1.48624	0.19103	0.515869	-0.419687	-1.23749	0.359756	0.732448	-0.378421	-1.08386	0.0470163	0.19888	-0.461969	-1.40051	0.0578035	0.201659	-0.438999	-1.37095	0.05625	0.194174	-0.434046	-1.37664	0.0830389	0.358016	-0.466111	-1.36515
REACTOME_SIGNALING_BY_NTRK2_TRKB	Signaling by NTRK2 (TRKB)	0.0595447	0.184325	-0.563841	-1.44383	0.0249781	0.126996	-0.585941	-1.51251	0.304577	0.640731	-0.428828	-1.12142	0.281046	0.662797	-0.448116	-1.14314	0.0806754	0.270137	-0.518107	-1.39738	0.132184	0.331336	-0.469327	-1.29605	0.0434334	0.16427	-0.550044	-1.54524	0.0816327	0.353697	-0.529314	-1.36476
WP_NETWORK_MAP_OF_SARSCOV2_SIGNALING_PATHWAY	Network map of SARS-CoV-2 signaling pathway	0.000297327	0.00337792	-0.496673	-1.72296	0.0878274	0.297694	-0.358325	-1.26016	0.0900763	0.347065	-0.351928	-1.25309	0.0246098	0.183159	-0.404884	-1.38067	0.00379434	0.0330713	-0.416853	-1.53563	0.0645161	0.21653	-0.340096	-1.29653	0.000158794	0.00263668	-0.448371	-1.73019	0.0270578	0.18262	-0.388238	-1.36354
REACTOME_PIWI_INTERACTING_RNA_PIRNA_BIOGENESIS	PIWI-interacting RNA (piRNA) biogenesis	0.856818	0.938644	0.270681	0.717115	0.24735	0.530599	-0.455704	-1.16509	0.559859	0.835614	-0.360817	-0.93713	0.562706	0.869144	-0.372065	-0.940762	0.15197	0.39161	-0.476091	-1.27511	0.442561	0.660723	-0.361961	-0.996506	0.496047	0.693885	-0.341665	-0.957985	0.0898876	0.375613	-0.535567	-1.36256
BONCI_TARGETS_OF_MIR15A_AND_MIR16_1	Potential targets of MIR15A and MIR16-1 [GeneID=406948;406950] microRNAs in prostate cancer.	0.350962	0.569946	-0.326231	-1.0609	0.0233014	0.121292	-0.441312	-1.45244	0.644904	0.880476	-0.274683	-0.914537	0.577424	0.872807	-0.295455	-0.946976	0.647585	0.853711	-0.264812	-0.910764	0.248532	0.484416	-0.313644	-1.11795	0.217195	0.4314	-0.315462	-1.14111	0.0496949	0.26607	-0.414561	-1.36236
MARTIN_NFKB_TARGETS_UP	NF-kB-controlled genes up-regulated in endothelial cells in response to viral GPCR protein.	0.00365822	0.0241139	-0.655937	-1.77173	0.00518493	0.0433896	-0.621231	-1.69542	0.240773	0.572265	-0.42902	-1.18441	0.214984	0.589352	-0.449452	-1.20769	0.0181386	0.103449	-0.555505	-1.58023	0.151751	0.359637	-0.43522	-1.27567	0.0109837	0.0650468	-0.561653	-1.66746	0.0825853	0.356646	-0.498821	-1.36211
LEE_LIVER_CANCER_DENA_UP	Genes up-regulated in hepatocellular carcinoma (HCC) induced by diethylnitrosamine (DENA) [PubChem=5921].	0.295752	0.513674	-0.37676	-1.11515	0.0900164	0.301414	-0.444285	-1.32943	0.137645	0.428111	-0.414236	-1.25252	0.202435	0.570757	-0.406833	-1.19096	0.0676417	0.244939	-0.440247	-1.36382	0.509395	0.706274	0.306937	0.972333	0.191489	0.396819	-0.361961	-1.17746	0.0667838	0.314304	-0.454844	-1.36167
REACTOME_PYROPTOSIS	Pyroptosis	0.0453721	0.155537	-0.609122	-1.48592	0.0198487	0.108712	-0.633962	-1.56071	0.0954955	0.355357	-0.553564	-1.38346	0.159247	0.511676	-0.531505	-1.28803	0.0155308	0.0928133	-0.604087	-1.55727	0.247104	0.482752	-0.447769	-1.1822	0.0562249	0.194174	-0.549115	-1.47634	0.0864662	0.366491	-0.552736	-1.36129
REACTOME_ADORA2B_MEDIATED_ANTI_INFLAMMATORY_CYTOKINES_PRODUCTION	ADORA2B mediated anti-inflammatory cytokines production	0.0734095	0.213591	-0.426198	-1.32789	0.0406504	0.181063	-0.441758	-1.39214	0.292208	0.625802	-0.345316	-1.10261	0.161481	0.513823	-0.395167	-1.21935	0.163375	0.408984	-0.364463	-1.20157	0.0867052	0.261011	-0.381749	-1.30535	0.0647948	0.209456	-0.382111	-1.32818	0.0482759	0.263583	-0.426164	-1.36101
ROESSLER_LIVER_CANCER_METASTASIS_DN	Genes down-regulated in liver samples containing tumor thrombi in the major branches of the portal vein at surgery (PT) compared to those from metastasis-free HCC patients (PN) at the time of surgery and at follow-up.	0.0257949	0.100554	-0.504872	-1.49434	0.0900164	0.301414	-0.442742	-1.32482	0.0464345	0.233522	-0.477445	-1.44365	0.0110464	0.106155	-0.53936	-1.57892	0.0170942	0.0991083	-0.503631	-1.56018	0.00789911	0.0509799	-0.500701	-1.61049	0.0163933	0.0855877	-0.474315	-1.54295	0.0667838	0.314304	-0.454525	-1.36072
JECHLINGER_EPITHELIAL_TO_MESENCHYMAL_TRANSITION_DN	Genes down-regulated during epithelial to mesenchymal transition (EMT) induced by TGFB1 [GeneID=7040] in the EpH4 cells (mammary epithelium cell line transformed by HRAS [GeneID=3265]).	0.00234159	0.0172077	-0.56584	-1.6937	0.0187009	0.104276	-0.504497	-1.52808	0.00722146	0.0637753	-0.510312	-1.56396	0.0929878	0.396995	-0.444549	-1.316	0.00433535	0.0363961	-0.526542	-1.66814	0.0054854	0.0391058	-0.503702	-1.65517	0.0529661	0.186186	-0.410751	-1.36897	0.0507881	0.269449	-0.446271	-1.36016
PID_LYSOPHOSPHOLIPID_PATHWAY	LPA receptor mediated events	0.090312	0.244135	-0.436341	-1.32064	0.029282	0.140956	-0.469769	-1.43911	0.458128	0.771333	-0.320549	-0.993855	0.668675	0.925979	-0.295916	-0.886218	0.333925	0.614162	-0.33404	-1.07661	0.0836431	0.254956	-0.401594	-1.3433	0.0134984	0.0755074	-0.467007	-1.58174	0.0491228	0.265333	-0.441131	-1.35978
AMBROSINI_FLAVOPIRIDOL_TREATMENT_TP53	Genes down-regulated by flavopiridol [PubChem=5287969] in the HCT116 cells (colon cancer) depending on their TP53 [GeneID=7157] status: wild-type vs loss of the gene's function (LOF).	0.00270715	0.0192472	-0.494199	-1.62952	0.0089733	0.0635397	-0.450842	-1.50549	0.110224	0.381242	-0.364902	-1.23549	0.327116	0.706038	-0.327546	-1.06958	0.0851449	0.279928	-0.361388	-1.26364	0.00102175	0.0108305	-0.46688	-1.69115	5.50876e-05	0.00115157	-0.507324	-1.87163	0.0285533	0.187979	-0.408132	-1.35937
ZHOU_INFLAMMATORY_RESPONSE_FIMA_UP	Genes up-regulated in macrophages by P.gingivalis FimA pathogen.	0.00267133	0.019096	-0.361532	-1.38276	0.00208869	0.0234174	-0.367089	-1.42524	0.0085494	0.0708576	-0.335509	-1.31532	0.0948478	0.398692	-0.315077	-1.18149	0.00156082	0.0171331	-0.350682	-1.43344	0.125265	0.322032	-0.267426	-1.13425	0.0236775	0.109556	-0.289411	-1.25308	0.00340172	0.0479807	-0.351148	-1.35881
MIKKELSEN_NPC_ICP_WITH_H3K27ME3	Genes with intermediate-CpG-density promoters (ICP) bearing histone H3 trimethylation mark at K27 (H3K27me3) in neural progenitor cells (NPC).	0.0915751	0.245652	-0.665372	-1.44039	0.219601	0.497945	-0.571799	-1.24744	0.661111	0.891277	-0.38661	-0.849614	0.750442	0.969606	-0.368529	-0.792435	0.189824	0.443376	-0.577514	-1.29379	0.379668	0.610892	0.48293	1.08781	0.775967	0.883593	-0.329793	-0.760701	0.123596	0.449415	-0.62752	-1.35872
GAUSSMANN_MLL_AF4_FUSION_TARGETS_C_UP	Up-regulated genes from the set C (Fig. 5a): specific to cells expressing AF4-MLL [GeneID=4299;4297] fusion protein alone.	0.00506053	0.0310194	-0.428009	-1.50101	0.0207725	0.110765	-0.380806	-1.35406	0.333837	0.670395	-0.29386	-1.05709	0.39538	0.757736	-0.299103	-1.03018	0.316695	0.596447	-0.284781	-1.06368	0.0511811	0.188719	-0.335609	-1.29997	0.0146182	0.0796505	-0.352061	-1.37723	0.0191598	0.147841	-0.381001	-1.35864
MA_MYELOID_DIFFERENTIATION_DN	Genes down-regulated during myeloid differentiation induced by tretinoin (ATRA) [PubChem=444795] and IL3 [GeneID=3652] in the EML cell line (myeloid progenitor).	0.020449	0.0850205	-0.560129	-1.5366	0.164912	0.422095	-0.458875	-1.27509	0.190731	0.515619	-0.441934	-1.23833	0.343137	0.716985	-0.397911	-1.08504	0.0376574	0.169339	-0.519757	-1.51018	0.0682261	0.222903	-0.465805	-1.3924	0.00658317	0.0452088	-0.554309	-1.6931	0.0807899	0.352191	-0.487148	-1.35852
RODRIGUES_NTN1_TARGETS_UP	Genes up-regulated in HCT8/S11 cells (colon cancer) engineered to stably express NTN1 [GeneID=1630] off a plasmid vector.	0.227599	0.442464	-0.511107	-1.20638	0.0670194	0.251	-0.616036	-1.47221	0.305239	0.641149	0.442584	1.12793	0.701923	0.944357	0.327469	0.841677	0.618143	0.835161	0.353527	0.899713	0.367432	0.59836	0.427513	1.08372	0.078629	0.234238	-0.569384	-1.46372	0.101887	0.40015	-0.567198	-1.35837
ZHAN_MULTIPLE_MYELOMA_PR_DN	Top 50 down-regulated genes in cluster PR of multiple myeloma samples characterized by increased expression of proliferation and cell cycle genes.	0.000871347	0.00790674	-0.623388	-1.82446	0.00211329	0.0234924	-0.575864	-1.70531	0.09	0.347065	-0.445334	-1.33262	0.409712	0.771289	-0.358143	-1.03978	0.340149	0.620139	-0.357958	-1.09588	0.0521236	0.19016	-0.442264	-1.40372	0.0106001	0.0635643	-0.489715	-1.57822	0.08	0.35097	-0.45812	-1.35816
RIGGI_EWING_SARCOMA_PROGENITOR_DN	Genes down-regulated in mesenchymal stem cells (MSC) engineered to express EWS-FLI1 [GeneID=2130;2321] fusion protein.	0.014504	0.066698	-0.393017	-1.37884	0.157658	0.414029	-0.328326	-1.1707	0.125948	0.4072	-0.335152	-1.20405	0.0663058	0.340567	-0.374734	-1.29137	0.108475	0.324971	-0.329062	-1.2325	0.0324825	0.135697	0.347518	1.32332	0.125	0.30634	0.323436	1.21255	0.0197349	0.150727	-0.381862	-1.35793
LEE_CALORIE_RESTRICTION_MUSCLE_UP	Up-regulated in the gastrocnemius muscle of aged (30-month) mice subjected to caloric restriction diet since young adulthood.	0.111888	0.281333	-0.499458	-1.34907	0.116522	0.350609	-0.487871	-1.33146	0.140598	0.433418	-0.467982	-1.29197	0.14658	0.48799	-0.476233	-1.27965	0.0282622	0.140428	-0.538887	-1.53296	0.0486381	0.182419	-0.499828	-1.46505	0.762712	0.876046	0.282276	0.799742	0.0843806	0.362312	-0.497262	-1.35785
KAN_RESPONSE_TO_ARSENIC_TRIOXIDE	Genes changed in U373-MG cells (malignant glioma) upon treatment with arsenic trioxide [PubChem=14888], a chemical that can cause autophagic cell death.	0.0107956	0.0543828	-0.455205	-1.52388	0.0181378	0.102069	-0.42278	-1.4365	0.139021	0.430349	-0.347172	-1.19249	0.124118	0.452257	-0.367286	-1.21621	0.00888693	0.0630131	-0.434823	-1.54596	0.0901804	0.266925	-0.339003	-1.24618	0.0574549	0.195757	-0.356523	-1.33226	0.0295236	0.192674	-0.402103	-1.35737
GHO_ATF5_TARGETS_DN	Genes down-regulated in HEP3B cells (liver cancer) overexpressing ATF5 [GeneID=22809] off a plasmid vector.	0.108734	0.276171	-0.583621	-1.36692	0.208113	0.48351	-0.522898	-1.23675	0.721925	0.927508	-0.34555	-0.825633	0.908007	1	-0.278612	-0.648518	0.441509	0.709022	-0.410406	-1.00915	0.293103	0.531048	-0.449987	-1.13056	0.052	0.184854	-0.617769	-1.57448	0.11028	0.419002	-0.572552	-1.35722
REACTOME_CARNITINE_METABOLISM	Carnitine metabolism	0.0224004	0.0906904	-0.708308	-1.56848	0.00362376	0.0338325	-0.761744	-1.69999	0.378428	0.711433	-0.481029	-1.08212	0.510345	0.838404	-0.444105	-0.980871	0.340467	0.620288	-0.479143	-1.09862	0.0276889	0.122293	-0.668175	-1.5725	0.146341	0.337815	-0.55404	-1.31359	0.119626	0.441855	-0.599879	-1.35711
PIEPOLI_LGI1_TARGETS_UP	Up-regulated genes in U87 cells (glioblastoma multiforme, GBM) engineered to stably express LGI1 [GeneID=9211].	0.555759	0.741659	-0.417507	-0.917773	0.316456	0.604017	-0.514247	-1.13945	0.471455	0.775921	-0.443743	-0.991568	0.392606	0.756241	-0.493655	-1.07757	0.291747	0.570109	-0.504115	-1.15675	0.455769	0.670994	-0.427723	-1.00288	0.116832	0.296286	0.6103	1.39576	0.120301	0.443271	-0.613442	-1.35673
REACTOME_LEISHMANIA_INFECTION	Leishmania infection	0.0319635	0.117969	-0.375797	-1.32361	0.0065407	0.0509185	-0.400996	-1.43353	0.169985	0.48342	-0.320312	-1.1611	0.0236433	0.178343	-0.386141	-1.3446	0.010103	0.0691139	-0.378933	-1.42501	0.0137656	0.0746156	-0.354876	-1.39087	0.000597603	0.00732623	-0.399426	-1.58676	0.0128404	0.113043	-0.379788	-1.35627
ZIRN_TRETINOIN_RESPONSE_UP	Genes up-regulated in MS427 cells (Wilms tumor with normal WT1 [GeneID=7490]) after treatment with 10 microM tretinoin (ATRA) [PubChem=444795] for 24 h.	0.00992921	0.0508775	-0.672654	-1.61561	0.232112	0.51342	-0.499244	-1.21354	0.554367	0.832741	-0.385739	-0.943183	0.168333	0.525741	-0.529682	-1.26662	0.192015	0.445798	-0.492218	-1.23422	0.0708812	0.22747	-0.565954	-1.45695	0.0126073	0.0718248	-0.640989	-1.66616	0.0951493	0.387314	-0.557089	-1.35625
TAKEDA_TARGETS_OF_NUP98_HOXA9_FUSION_6HR_DN	Genes down-rgulated in CD34+ [GeneID=947] hematopoetic cells by expression of NUP98-HOXA9 fusion [GeneID=4928;3205] off a retroviral vector at 6h.	0.061082	0.187535	-0.506546	-1.40582	0.189565	0.45921	-0.448004	-1.25825	0.185185	0.507928	-0.443359	-1.25674	0.130225	0.46106	-0.474343	-1.31044	0.243346	0.513304	-0.41021	-1.19558	0.123288	0.318665	-0.435967	-1.31097	0.0911017	0.256169	-0.440188	-1.34564	0.0821429	0.355028	-0.481545	-1.35623
RUTELLA_RESPONSE_TO_HGF_VS_CSF2RB_AND_IL4_UP	Genes up-regulated in peripheral blood mononucleocytes by HGF [GeneID=3082] compared to those regulated by CSF2RB (GM-CSF) and IL4 [GeneID=1437;3565].	4.71927e-06	9.86535e-05	-0.441538	-1.66913	0.000156876	0.00326639	-0.399431	-1.53266	0.12259	0.402017	-0.298418	-1.15863	0.00458552	0.0582468	-0.365999	-1.35762	3.6633e-05	0.000877686	-0.394865	-1.5919	0.000180241	0.00270982	-0.363303	-1.51826	4.22009e-05	0.000950335	-0.368031	-1.56456	0.00760313	0.0820857	-0.354785	-1.35605
PAL_PRMT5_TARGETS_DN	Genes down-regulated in NIH-3T3 cells (fibroblast) after knockdown of PRMT5 [GeneID=10419] by RNAi.	0.705336	0.85094	0.31363	0.836405	0.481395	0.738508	0.365784	0.990985	0.629032	0.874547	0.326403	0.90043	0.235294	0.606889	-0.464244	-1.18428	0.234522	0.50308	-0.443177	-1.19529	0.564583	0.747695	0.342325	0.930452	0.311111	0.537663	-0.39611	-1.1128	0.0890538	0.37468	-0.5259	-1.35596
REACTOME_CLEC7A_DECTIN_1_INDUCES_NFAT_ACTIVATION	CLEC7A (Dectin-1) induces NFAT activation	0.130037	0.309715	-0.631018	-1.36602	0.165154	0.422097	-0.608485	-1.32747	0.535185	0.817684	-0.423272	-0.930182	0.883186	1	-0.29911	-0.643167	0.457926	0.720245	-0.445114	-0.997181	1	1	0.165161	0.372027	0.285132	0.509582	-0.503434	-1.16122	0.123596	0.449415	-0.626038	-1.35551
MCBRYAN_PUBERTAL_BREAST_3_4WK_DN	Genes down-regulated during pubertal mammary gland development between weeks 3 and 4.	0.0050004	0.0307947	-0.621134	-1.69652	0.0709343	0.260799	-0.516821	-1.42888	0.0016193	0.0214558	-0.636224	-1.77257	0.00395083	0.0524811	-0.624018	-1.6907	0.0012045	0.0141387	-0.63877	-1.83028	0.0163129	0.0842459	-0.546229	-1.61085	0.00295374	0.0252826	-0.585343	-1.7542	0.0982143	0.393087	-0.488703	-1.35425
WP_HYPOTHESIZED_PATHWAYS_IN_PATHOGENESIS_OF_CARDIOVASCULAR_DISEASE	Hypothesized pathways in pathogenesis of cardiovascular disease	0.000284189	0.00327005	-0.744081	-1.90537	0.00585958	0.0473456	-0.654474	-1.68942	0.214789	0.543189	-0.464478	-1.21464	0.509804	0.838404	-0.378017	-0.964315	0.106942	0.322485	-0.500953	-1.35112	0.00564042	0.0400477	-0.627912	-1.73399	0.001528	0.01493	-0.675877	-1.89875	0.0890538	0.37468	-0.524951	-1.35351
RASHI_RESPONSE_TO_IONIZING_RADIATION_1	Cluster 1: ATM [GeneID=472] dependent genes induced at 30 min after ionizing radiation treatment.	0.0987654	0.258336	-0.480253	-1.33004	0.0643478	0.245806	-0.492096	-1.38446	0.136602	0.426958	-0.456787	-1.29814	0.352848	0.724333	-0.390361	-1.08606	0.0755445	0.263027	-0.485601	-1.42444	0.0817121	0.25161	-0.445685	-1.34813	0.174737	0.376837	-0.409643	-1.2619	0.0915619	0.379783	-0.478072	-1.35344
CHIARETTI_ACUTE_LYMPHOBLASTIC_LEUKEMIA_ZAP70	Differentially expressed genes between high vs low ZAP70 [GeneID=7535] acute lymphoblastic leukemia (ALL) cases with no known molecular aberrations.	0.0161097	0.0719997	-0.509791	-1.53008	0.0480132	0.204651	-0.455511	-1.38554	0.0733333	0.310808	-0.43596	-1.33995	0.192424	0.558964	-0.402567	-1.19876	0.0237706	0.124725	-0.47113	-1.50457	0.0412103	0.161728	-0.438695	-1.44909	0.00829709	0.053417	-0.478459	-1.60412	0.0488656	0.265183	-0.441007	-1.35185
KRASNOSELSKAYA_ILF3_TARGETS_UP	Up-regulated in GHOST(3)CXCR4 cells (osteosarcoma) upon ectopic expression of ILF3 [GeneID=3609].	0.0576923	0.180831	-0.534009	-1.44239	0.49913	0.747731	-0.3552	-0.969384	0.362039	0.699417	-0.384116	-1.06044	0.13355	0.46431	-0.480859	-1.29208	0.0789474	0.268462	-0.488989	-1.39102	0.338115	0.576003	0.386296	1.11288	0.350318	0.578207	-0.367824	-1.09201	0.0933573	0.382297	-0.495031	-1.35176
LU_IL4_SIGNALING	Genes up-regulated in peripheral B lymphocytes after incubation with IL4 [GeneID=3565] for 4 h.	0.0121859	0.059024	-0.48197	-1.5148	0.0741935	0.266704	-0.419541	-1.33319	0.471338	0.775921	-0.309263	-0.998219	0.642753	0.912232	-0.291263	-0.904468	0.13986	0.373649	-0.369453	-1.23739	0.00831088	0.052832	-0.447921	-1.5425	0.083151	0.241995	-0.373822	-1.31021	0.0442177	0.251365	-0.419287	-1.35139
KANG_IMMORTALIZED_BY_TERT_DN	Down-regulated genes in the signature of adipose stromal cells (ADSC) immortalized by forced expression of telomerase (TERT) [GeneID=7015].	0.000634354	0.00609607	-0.544445	-1.7314	0.00235517	0.0254198	-0.515374	-1.65797	0.0141973	0.100939	-0.453818	-1.47999	0.0280676	0.200467	-0.464678	-1.46239	0.0215805	0.116735	-0.438667	-1.47932	0.0150192	0.0792815	-0.437579	-1.52069	0.00133185	0.0133514	-0.479337	-1.6835	0.0564784	0.285219	-0.414396	-1.35134
BROWNE_HCMV_INFECTION_12HR_DN	Genes down-regulated in primary fibroblast cell culture after infection with HCMV (AD169 strain) at 12 h time point that were not down-regulated at the previous time point, 10 h.	0.00505569	0.0310194	-0.475285	-1.56032	0.126418	0.367285	-0.369104	-1.22473	0.202247	0.529272	-0.345023	-1.16148	0.41763	0.776881	-0.315817	-1.02476	0.462094	0.723979	-0.28689	-0.995905	0.383838	0.614774	0.291555	1.03734	0.020788	0.100437	-0.388512	-1.43295	0.0436975	0.248728	-0.406647	-1.35133
BLANCO_MELO_MERS_COV_INFECTION_MCR5_CELLS_DN	Genes down-regulated in MERS-CoV infection (MRC5 cells, MOI: 3, 24hpi)	0.00219365	0.0163495	-0.684723	-1.76971	0.0611888	0.237644	-0.539359	-1.409	0.0492091	0.241987	-0.555708	-1.47125	0.0842975	0.377575	-0.527199	-1.35685	0.0669145	0.243144	-0.50985	-1.39771	0.0270841	0.121048	-0.554222	-1.55642	0.195565	0.40193	-0.421447	-1.2058	0.0830258	0.358016	-0.519851	-1.35119
ZHONG_SECRETOME_OF_LUNG_CANCER_AND_FIBROBLAST	Proteins secreted in co-culture of LKR-13 tumor cells (non-small cell lung cancer, NSCLC) and MLg stroma cells (fibroblasts).	0.00302271	0.0207594	-0.462152	-1.56985	0.217666	0.49527	-0.332245	-1.14378	0.012448	0.0932254	-0.419188	-1.46284	0.000429207	0.00983427	-0.492325	-1.65609	0.000149158	0.00270806	-0.500846	-1.8087	0.0756972	0.237505	-0.341159	-1.27408	0.000965531	0.0104889	-0.432334	-1.64727	0.0530053	0.275638	-0.393833	-1.35119
TIAN_TNF_SIGNALING_NOT_VIA_NFKB	Genes modulated in HeLa cells (cervical carcinoma) by TNF [GeneID=7124] not via NFKB pathway.	0.0113445	0.0563705	-0.636059	-1.58794	0.131206	0.375579	-0.513977	-1.29788	0.121908	0.401287	-0.511041	-1.31067	0.438017	0.798535	-0.413501	-1.03431	0.107955	0.324234	-0.508222	-1.33688	0.094518	0.274523	-0.499408	-1.35416	0.00712214	0.0479066	-0.63763	-1.76145	0.10076	0.397213	-0.536161	-1.35114
ABDELMOHSEN_ELAVL4_TARGETS	Major ELAVL4 [GeneID=1996] associated mRNAs encoding proteins with functions in neuronal physiology.	0.237077	0.452836	-0.509122	-1.19243	0.118166	0.353285	-0.564598	-1.33538	0.809269	0.970346	-0.319736	-0.763954	0.572402	0.870627	-0.39498	-0.919384	0.286792	0.564441	-0.464608	-1.14243	0.952083	0.99296	0.234839	0.587257	0.264	0.486892	-0.457472	-1.16594	0.115888	0.433605	-0.569871	-1.35087
PID_TGFBR_PATHWAY	TGF-beta receptor signaling	0.00132815	0.0111501	-0.578805	-1.71493	0.00677252	0.0518043	-0.528011	-1.58527	0.00740692	0.0648817	-0.532141	-1.61848	0.113602	0.429756	-0.436196	-1.28704	0.00357009	0.0316423	-0.544274	-1.70412	0.0285435	0.125119	-0.444635	-1.44252	0.00348354	0.0283724	-0.50308	-1.65793	0.0552585	0.281223	-0.448601	-1.35069
WP_HIPPOMERLIN_SIGNALING_DYSREGULATION	Hippo-Merlin signaling dysregulation	0.0241801	0.0957533	-0.428004	-1.42664	0.0290607	0.140406	-0.410863	-1.38433	0.348649	0.685153	0.285148	1.04996	0.242297	0.615938	-0.343998	-1.13379	0.123656	0.349393	-0.342557	-1.20937	0.0676248	0.22149	-0.364157	-1.32692	0.00941056	0.0585038	-0.402683	-1.49796	0.0514455	0.271564	-0.401819	-1.35064
PLASARI_TGFB1_SIGNALING_VIA_NFIC_10HR_UP	Genes up-regulated after 10 h of TGFB1 [GeneID=7040] stimulation in MEF cells (embryonic fibroblast) with NFIC [GeneID=4782] knockout vs wild type MEFs.	0.0017966	0.0140698	-0.594778	-1.7058	0.000235626	0.00449295	-0.643631	-1.8656	0.303987	0.640312	-0.385891	-1.13401	0.121538	0.447204	-0.458184	-1.30503	0.0085166	0.0609908	-0.537098	-1.62557	0.0111088	0.0645492	-0.494842	-1.54588	0.0498022	0.180714	-0.457677	-1.44654	0.0950704	0.387314	-0.463596	-1.34948
OSADA_ASCL1_TARGETS_DN	Genes down-regulated in A549 cells (lung cancer) upon expression of ASCL1 [GeneID=429] off a viral vector.	0.087344	0.239413	-0.547697	-1.36734	0.161348	0.418052	-0.500452	-1.26372	0.487633	0.786505	-0.388338	-0.995972	0.553719	0.862894	-0.382921	-0.957821	0.386364	0.662717	-0.401208	-1.05538	0.183365	0.402033	-0.455266	-1.23447	0.0650888	0.209908	-0.518814	-1.43322	0.10076	0.397213	-0.535432	-1.3493
HESS_TARGETS_OF_HOXA9_AND_MEIS1_DN	Genes down-regulated in hematopoietic precursor cells conditionally expressing HOXA9 and MEIS1 [GeneID=3205;4211].	0.0463576	0.157845	-0.468605	-1.40035	0.268212	0.552319	-0.373758	-1.12947	0.25	0.579139	-0.373326	-1.14172	0.134238	0.465531	-0.421908	-1.24976	0.0869565	0.282951	-0.420117	-1.32943	0.138837	0.340343	-0.377092	-1.23797	0.133891	0.320496	-0.37231	-1.24015	0.0564374	0.285219	-0.444067	-1.34909
GRADE_COLON_VS_RECTAL_CANCER_UP	Genes up-regulated in rectal but down-regulated in colon carcinoma compared to normal mucosa samples.	0.202109	0.412793	-0.444109	-1.21649	0.181019	0.448023	-0.451704	-1.25	0.0902655	0.347368	-0.48413	-1.35481	0.103448	0.413714	-0.48586	-1.32069	0.0699433	0.250473	-0.488631	-1.4123	0.0898438	0.266786	-0.461059	-1.37405	0.12369	0.304552	-0.427096	-1.29664	0.0964286	0.390288	-0.484803	-1.34884
WP_RETT_SYNDROME_CAUSING_GENES	Rett syndrome causing genes	0.0452261	0.155302	-0.496671	-1.42928	0.0231416	0.12094	-0.51185	-1.49135	0.323826	0.663457	-0.378337	-1.11517	0.408257	0.768889	-0.3625	-1.0417	0.159049	0.401515	-0.408553	-1.23999	0.0968992	0.278439	-0.418001	-1.3076	0.322785	0.550758	-0.349862	-1.11184	0.0820244	0.354808	-0.458588	-1.3488
DOUGLAS_BMI1_TARGETS_DN	Genes down-regulated in A4573 cells (Ewing's sarcoma, ESFT) after knockdown of BMI1 [GeneID=648] by RNAi.	8.0381e-06	0.000155058	-0.447572	-1.67656	0.00515846	0.0432724	-0.367263	-1.39606	0.0196741	0.128716	-0.338626	-1.302	0.0696822	0.347277	-0.333976	-1.22835	0.000675637	0.00906667	-0.373382	-1.49826	0.000795165	0.00885824	-0.356039	-1.47743	0.0408202	0.156338	-0.281793	-1.18978	0.00878538	0.0907419	-0.355067	-1.34818
FALVELLA_SMOKERS_WITH_LUNG_CANCER	Genes that distinguish normal from cancer (lung adenocarcinoma) samples and smokers from non-smoking subjects.	0.00618306	0.0360873	-0.505192	-1.58779	0.000687901	0.0103126	-0.54072	-1.71826	0.0812102	0.329806	-0.409771	-1.32263	0.0732064	0.3541	-0.431391	-1.33961	0.00285097	0.0267125	-0.492334	-1.64895	0.0854369	0.25823	-0.379354	-1.30638	0.047045	0.172861	-0.393337	-1.37861	0.0493197	0.265689	-0.41801	-1.34728
YAO_TEMPORAL_RESPONSE_TO_PROGESTERONE_CLUSTER_8	Genes co-regulated in uterus during a time course response to progesterone [PubChem=5994]: SOM cluster 8.	0.0662252	0.198562	-0.476433	-1.37457	0.0150104	0.0900504	-0.524446	-1.5272	0.204319	0.531249	-0.415105	-1.22398	0.304878	0.685234	-0.395409	-1.13251	0.0377905	0.16976	-0.485894	-1.47304	0.0944123	0.274474	-0.419714	-1.31072	0.35625	0.583531	-0.342322	-1.08572	0.090106	0.375824	-0.459991	-1.34723
REACTOME_MATURATION_OF_SARS_COV_1_NUCLEOPROTEIN	Maturation of SARS-CoV-1 nucleoprotein	0.496337	0.694226	-0.450331	-0.974874	0.38294	0.666019	-0.493697	-1.07705	0.438889	0.756713	-0.465436	-1.02284	0.256637	0.631898	-0.560436	-1.20509	0.209393	0.471539	-0.558204	-1.25053	0.340385	0.577572	-0.480439	-1.10531	0.352342	0.579161	-0.474947	-1.09551	0.127341	0.455619	-0.621969	-1.3467
KIM_WT1_TARGETS_12HR_UP	Genes up-regulated in UB27 cells (osteosarcoma) at 12 hr after inducing the expression of a mutated form of WT1 [GeneID=7490].	1.53932e-06	3.67128e-05	-0.545339	-1.90912	0.00163257	0.0194684	-0.439144	-1.55542	0.028736	0.16679	-0.377023	-1.35219	0.153425	0.50157	-0.346206	-1.19015	0.00136151	0.0155418	-0.421526	-1.56491	2.83797e-06	8.00582e-05	-0.502564	-1.93987	4.82845e-06	0.000177167	-0.474374	-1.84462	0.0298344	0.1935	-0.381113	-1.34636
REACTOME_EGR2_AND_SOX10_MEDIATED_INITIATION_OF_SCHWANN_CELL_MYELINATION	EGR2 and SOX10-mediated initiation of Schwann cell myelination	0.0197971	0.0831003	-0.599688	-1.53669	0.0196228	0.107926	-0.593211	-1.53701	0.0218067	0.137028	-0.578298	-1.51917	0.0447761	0.271919	-0.570568	-1.45894	0.0363879	0.165592	-0.555122	-1.50799	0.001719	0.0164291	-0.64113	-1.78868	0.0299518	0.127356	-0.557291	-1.57912	0.0808824	0.352191	-0.520575	-1.34635
LINDVALL_IMMORTALIZED_BY_TERT_UP	Genes up-regulated in BJ cells (foreskin fibroblasts) immortalized by expression of TERT [GeneID=7015].	0.0158192	0.0711254	-0.485846	-1.48284	0.107843	0.334034	-0.418182	-1.29085	0.431118	0.755165	-0.323193	-1.01317	0.268945	0.645837	-0.37022	-1.1201	0.181818	0.43264	-0.371176	-1.20287	0.578059	0.758079	0.283756	0.933066	0.010532	0.0634456	-0.461776	-1.57055	0.062069	0.302221	-0.431904	-1.34566
INGRAM_SHH_TARGETS_UP	Genes up-regulated in 10T1/2 cells (multipotent mesoderma) by expression of SHH [GeneID=6469].	0.0020228	0.015382	-0.485693	-1.62872	0.00788219	0.0576015	-0.454174	-1.54346	0.0260352	0.154532	-0.403892	-1.39365	0.0449438	0.27231	-0.404882	-1.34388	0.0218841	0.117649	-0.394177	-1.40645	0.034764	0.141401	-0.376254	-1.39036	0.0271548	0.119934	-0.384604	-1.44404	0.0461653	0.25816	-0.396682	-1.34564
BIOCARTA_CSK_PATHWAY	Activation of Csk by cAMP-dependent Protein Kinase Inhibits Signaling through the T Cell Receptor	0.968017	1	0.232046	0.502694	0.391466	0.670179	-0.495431	-1.06318	0.463878	0.773715	-0.460817	-0.991951	0.629964	0.904453	-0.41841	-0.885471	0.858283	0.982892	-0.310505	-0.682902	0.434343	0.656805	0.473391	1.04511	0.6639	0.813176	-0.368573	-0.835233	0.122486	0.447241	-0.634609	-1.34543
REACTOME_CHONDROITIN_SULFATE_BIOSYNTHESIS	Chondroitin sulfate biosynthesis	0.0918728	0.246124	-0.592345	-1.42272	0.106457	0.332451	-0.568246	-1.38126	0.087344	0.343446	-0.579122	-1.41603	0.0983333	0.404037	-0.57892	-1.38436	0.0589354	0.225389	-0.589017	-1.47694	0.0313944	0.133058	-0.60618	-1.5605	0.0204838	0.0997019	-0.61657	-1.60269	0.104478	0.40487	-0.552388	-1.34481
BLANCO_MELO_BRONCHIAL_EPITHELIAL_CELLS_INFLUENZA_A_INFECTION_UP	Genes up-regulated oninfection of normal human bronchial epithelial cells by Influenza A (MOI: 3, 12hpi)	0.00599531	0.0351476	-0.447274	-1.51965	0.00282248	0.028776	-0.467934	-1.61122	0.0628931	0.28157	-0.376206	-1.31203	0.394737	0.757566	-0.308004	-1.03546	0.0792793	0.268894	-0.350827	-1.26529	0.0191921	0.0941132	-0.372177	-1.38784	0.262911	0.485887	-0.287522	-1.09396	0.0503633	0.268009	-0.390625	-1.34358
LI_WILMS_TUMOR_VS_FETAL_KIDNEY_2_DN	Genes down-regulated in Wilm's tumor vs fetal kidney.	6.46468e-05	0.000944221	-0.672395	-1.95482	0.0547264	0.221737	-0.476172	-1.39856	0.159204	0.464596	0.392319	1.23624	0.251445	0.62657	0.360912	1.13188	0.238447	0.506122	-0.387905	-1.18083	4.75854e-05	0.000898132	-0.629707	-1.98092	0.0452622	0.169033	-0.452335	-1.44634	0.0856643	0.365348	-0.456481	-1.34346
WP_FATTY_ACID_TRANSPORTERS	Fatty acid transporters	0.0217534	0.0886684	-0.748001	-1.58997	0.205937	0.480886	-0.591055	-1.26838	0.231939	0.564356	-0.578771	-1.24586	0.0920578	0.395276	-0.677737	-1.43428	0.0638723	0.236512	-0.681571	-1.499	0.00398113	0.0309466	-0.802997	-1.80699	0.641079	0.799938	-0.375509	-0.850949	0.122486	0.447241	-0.63342	-1.34291
RAMASWAMY_METASTASIS_UP	Up-regulated genes in metastatic vs primary solid tumors.	0.972362	1	0.208848	0.689969	0.744224	0.898308	-0.272912	-0.852653	0.32459	0.664245	-0.339929	-1.0756	0.291101	0.670798	-0.361346	-1.10306	0.312274	0.591304	-0.330814	-1.0833	0.728778	0.857761	0.254869	0.855288	0.934924	0.983273	-0.21285	-0.731636	0.0548885	0.2802	-0.425308	-1.34253
TAKEDA_TARGETS_OF_NUP98_HOXA9_FUSION_10D_DN	Genes down-regulated in CD34+ [GeneID=947] hematopoetic cells by expression of NUP98-HOXA9 fusion [GeneID=4928;3205] off a retroviral vector at 10 days after transduction.	0.000905034	0.00810858	-0.518773	-1.69963	0.0180726	0.101855	-0.447036	-1.48296	0.0667727	0.292695	-0.391578	-1.31597	0.0534682	0.29973	-0.418623	-1.35182	0.00424294	0.0357922	-0.464635	-1.61872	0.208661	0.435988	-0.318303	-1.14621	0.0719424	0.222703	0.377231	1.30726	0.0491525	0.265333	-0.406404	-1.34201
CHIANG_LIVER_CANCER_SUBCLASS_PROLIFERATION_DN	Top 200 marker genes down-regulated in the 'proliferation' subclass of hepatocellular carcinoma (HCC); characterized by increased proliferation, high levels of serum AFP [GeneID=174], and chromosomal instability.	0.00193888	0.0148853	-0.467846	-1.5922	0.034494	0.159042	-0.405087	-1.39516	0.0204222	0.131802	-0.403022	-1.40711	0.0773481	0.361541	-0.378478	-1.27274	0.0451264	0.194609	-0.375879	-1.35342	0.092	0.269675	-0.334251	-1.24639	0.0646651	0.209456	-0.339638	-1.29236	0.0486341	0.264438	-0.391212	-1.34155
REACTOME_CREB1_PHOSPHORYLATION_THROUGH_THE_ACTIVATION_OF_ADENYLATE_CYCLASE	CREB1 phosphorylation through the activation of Adenylate Cyclase	0.93621	0.987542	-0.265337	-0.564008	0.304267	0.59239	-0.540641	-1.1602	0.65019	0.884737	-0.40055	-0.86222	0.803249	0.995115	-0.344914	-0.729933	0.500998	0.751497	-0.436998	-0.961101	0.635108	0.795928	-0.381579	-0.858669	0.676349	0.820912	-0.360017	-0.815842	0.126143	0.454004	-0.632498	-1.34096
ZWANG_CLASS_3_TRANSIENTLY_INDUCED_BY_EGF	Class III of genes transiently induced by EGF [GeneID =1950] in 184A1 cells (mammary epithelium).	6.39225e-05	0.0009395	-0.463855	-1.66244	0.000415635	0.00701234	-0.430393	-1.56534	0.012878	0.09517	-0.377432	-1.39259	0.0944882	0.398216	-0.345282	-1.22055	0.000678601	0.00908322	-0.407571	-1.55666	0.00137521	0.0137702	-0.386364	-1.53327	1.64068e-05	0.000448366	-0.435247	-1.76172	0.0198625	0.151202	-0.369017	-1.34086
KATSANOU_ELAVL1_TARGETS_DN	Genes down-regulated in MEF cells (embryonic fibroblast) with ELAVL1 [GeneID=1994] knocked out.	0.052381	0.169551	-0.394384	-1.34094	0.1458	0.397617	-0.346028	-1.19081	0.272013	0.60192	-0.316802	-1.10424	0.120666	0.44533	-0.363224	-1.21992	0.144128	0.378351	-0.328007	-1.1861	0.251473	0.488154	-0.295188	-1.10852	0.218605	0.432577	-0.29468	-1.12324	0.0543629	0.279649	-0.389603	-1.34029
SMID_BREAST_CANCER_BASAL_DN	Genes down-regulated in basal subtype of breast cancer samles.	6.35302e-06	0.000128704	-0.400037	-1.57872	2.56637e-05	0.000739876	-0.374068	-1.49677	0.036802	0.199484	-0.302924	-1.22768	0.0400891	0.258422	-0.317898	-1.21989	0.00286732	0.0268179	-0.314293	-1.32709	9.13526e-06	0.000227169	-0.350119	-1.5484	4.30914e-05	0.000962131	-0.323504	-1.45059	0.00258331	0.0397496	-0.336469	-1.33993
LEE_CALORIE_RESTRICTION_NEOCORTEX_UP	Up-regulated in the neocortex of aged (30-month) mice subjected to caloric restriction since young adulthood.	0.0272677	0.104667	-0.481301	-1.44853	0.0301192	0.143799	-0.46795	-1.42614	0.148333	0.445509	-0.399842	-1.23162	0.183333	0.547808	-0.40124	-1.19794	0.078853	0.268462	-0.411071	-1.31584	0.2397	0.473713	-0.346275	-1.15132	0.00013907	0.00240825	-0.565306	-1.90713	0.0529101	0.275638	-0.435915	-1.33977
REACTOME_MATURATION_OF_SARS_COV_2_NUCLEOPROTEIN	Maturation of SARS-CoV-2 nucleoprotein	0.706927	0.85094	-0.355927	-0.822849	0.455342	0.717194	-0.428537	-1.00187	0.519504	0.809322	-0.402506	-0.949358	0.340604	0.716005	-0.480473	-1.10784	0.271863	0.547588	-0.477673	-1.15133	0.435453	0.657131	-0.409487	-1.00962	0.525355	0.71339	-0.379812	-0.94453	0.124304	0.450157	-0.568464	-1.33923
ONDER_CDH1_TARGETS_1_DN	Genes down-regulated in HMLE cells (mmortalized nontransformed mammary epithelial) by expression of a dominant-negative form of E-cadhedrin (CDH1) [GeneID=999].	0.411672	0.619951	-0.297455	-1.02188	0.0709779	0.260799	-0.373868	-1.29977	0.585516	0.849144	-0.267093	-0.944063	0.470097	0.81594	-0.292496	-0.989447	0.0740741	0.259457	-0.352509	-1.2898	0.591753	0.769308	0.254944	0.945137	0.598967	0.771613	0.254945	0.933287	0.0377051	0.226101	-0.384379	-1.33892
KYNG_RESPONSE_TO_H2O2_VIA_ERCC6	Genes down-regulated in CS-B cells (Cockayne syndrome fibroblast, CS) with defficient ERCC6 [GeneID=2074] in response to hydrogen peroxide [PubChem=784].	0.0555556	0.17656	-0.63061	-1.48845	0.0529101	0.216026	-0.625706	-1.49532	0.062167	0.279425	-0.609768	-1.47414	0.00565639	0.0663961	-0.734213	-1.72242	0.0757576	0.263071	-0.587337	-1.45657	0.0270323	0.120935	-0.615068	-1.56225	0.112903	0.289825	-0.516667	-1.3282	0.10566	0.408548	-0.55905	-1.33885
WU_CELL_MIGRATION	Genes associated with migration rate of 40 human bladder cancer cells.	0.000371287	0.00401679	-0.492372	-1.70804	0.05547	0.223885	-0.376403	-1.32374	0.0854962	0.338821	-0.357488	-1.27289	0.308116	0.687657	-0.319447	-1.08933	0.00444294	0.0370033	-0.412255	-1.51869	0.000253952	0.00361107	-0.447355	-1.70542	0.000718217	0.00835585	-0.425622	-1.64241	0.0355278	0.218434	-0.381197	-1.33881
REACTOME_CLATHRIN_MEDIATED_ENDOCYTOSIS	Clathrin-mediated endocytosis	0.0292731	0.110263	-0.410337	-1.40948	0.05625	0.225248	-0.378415	-1.31422	0.970634	1	-0.204033	-0.718111	0.684798	0.934009	-0.264157	-0.89082	0.491135	0.744955	-0.269726	-0.981888	0.238748	0.473256	-0.294875	-1.1168	0.232057	0.449467	-0.291962	-1.11671	0.044961	0.252852	-0.384997	-1.33872
REACTOME_SIGNALING_BY_NOTCH2	Signaling by NOTCH2	0.0276532	0.105796	-0.586778	-1.54611	0.0116595	0.0758428	-0.608871	-1.62333	0.0458274	0.232101	-0.558939	-1.50919	0.014219	0.126263	-0.609366	-1.60605	0.652672	0.856356	-0.314047	-0.87302	0.00419066	0.0321938	-0.605193	-1.73375	0.0145636	0.0795162	-0.548306	-1.59274	0.112319	0.424289	-0.500605	-1.33854
FULCHER_INFLAMMATORY_RESPONSE_LECTIN_VS_LPS_DN	Genes down-regulated in monocyte-derived dendritic cells (MDDC) after stimulation with galecin-1 (lectin, LGALS1) [GeneID=3956] compared to that with bacterial lipopolysaccharide (LPS).	6.48256e-05	0.000944221	-0.412081	-1.56512	0.00020219	0.0039498	-0.394853	-1.52325	0.00063978	0.0103187	-0.372872	-1.4543	0.00122917	0.0222396	-0.385997	-1.43655	0.000405212	0.00597232	-0.360335	-1.45569	3.87441e-05	0.000755725	-0.372435	-1.57111	0.00018458	0.00294375	-0.345982	-1.48366	0.0077668	0.0829988	-0.347619	-1.33795
JEON_SMAD6_TARGETS_UP	Genes up-regulated in H1299 cells (lung cancer) upon knockdown of SMAD6 [GeneID=4091] by RNAi.	0.00580748	0.0344315	-0.70624	-1.70911	0.0234599	0.121755	-0.623974	-1.52035	0.174863	0.490909	-0.516779	-1.2701	0.438567	0.798697	-0.427197	-1.02587	0.0246429	0.128148	-0.638118	-1.6084	0.131115	0.330117	-0.513553	-1.33088	0.00288035	0.0247749	-0.693289	-1.82009	0.100548	0.397213	-0.542558	-1.3376
BERNARD_PPAPDC1B_TARGETS_UP	Genes up-regulated in ZR-75-1 cells (breast cancer, amplified 8p11-12 region) upon knockdown of PPAPDC1B [GeneID=84513] by RNAi.	0.336861	0.556044	-0.397494	-1.09044	0.164912	0.422095	-0.459175	-1.27593	0.0262679	0.155562	-0.522143	-1.46308	0.104575	0.415912	-0.488051	-1.33085	0.0433201	0.188788	-0.513775	-1.49279	0.0331174	0.137298	-0.494813	-1.47911	0.0665281	0.212474	-0.456556	-1.39452	0.0969479	0.391166	-0.479369	-1.33682
WP_INITIATION_OF_TRANSCRIPTION_AND_TRANSLATION_ELONGATION_AT_THE_HIV1_LTR	Initiation of transcription and translation elongation at the HIV-1 LTR	0.163194	0.360995	-0.464274	-1.26609	0.151203	0.40599	-0.465711	-1.28599	0.234266	0.564717	-0.428139	-1.19103	0.449838	0.803917	-0.370355	-1.0031	0.303774	0.580867	-0.393588	-1.12428	0.257253	0.493682	-0.394417	-1.16636	0.115385	0.29418	-0.448867	-1.33929	0.0987433	0.393997	-0.486064	-1.33574
CONCANNON_APOPTOSIS_BY_EPOXOMICIN_UP	Genes up-regulated in SH-SY5Y cells (neuroblastoma) after treatment with epoxomicin [PubChem=3035402], a protease inhibitor causing apoptosis.	3.07483e-07	8.58173e-06	-0.505215	-1.83604	0.00996518	0.0679056	-0.379612	-1.40038	0.00858038	0.0708576	-0.370306	-1.38103	0.134715	0.465952	-0.33144	-1.18218	2.71834e-05	0.000702618	-0.442994	-1.7162	0.000146335	0.00228594	-0.403628	-1.62661	0.000287972	0.0041625	-0.384647	-1.57528	0.0221266	0.161472	-0.363112	-1.33495
FISCHER_G1_S_CELL_CYCLE	Cell cycle genes with peak expression in G1/S check point.	0.0207117	0.0855703	0.34306	1.30898	0.23493	0.515334	-0.310949	-1.12413	0.0394736	0.209846	0.309675	1.22724	0.407115	0.768116	-0.289781	-1.01959	0.215103	0.477825	0.278766	1.10353	0.0263225	0.119055	0.33992	1.32037	0.178451	0.38016	0.3041	1.15721	0.0329748	0.207208	-0.369002	-1.33418
KIM_MYCN_AMPLIFICATION_TARGETS_DN	Genes negatively correlated with amplifications of MYCN [GeneID=4613] in the SCLC (small cell lung cancer) cell lines.	0.0183413	0.0790122	-0.433425	-1.44182	0.0658106	0.24914	-0.388804	-1.30786	0.208333	0.536108	-0.339539	-1.15601	0.169231	0.526195	-0.360598	-1.18981	0.0778986	0.266703	-0.363954	-1.27809	0.172	0.385019	-0.315809	-1.15133	0.1	0.270325	-0.329876	-1.21931	0.0490998	0.265333	-0.395851	-1.33409
GARGALOVIC_RESPONSE_TO_OXIDIZED_PHOSPHOLIPIDS_YELLOW_UP	Genes from the yellow module which are up-regulated in HAEC cells (primary aortic endothelium) after exposure to the oxidized 1-palmitoyl-2-arachidonyl-sn-3-glycerophosphorylcholine (oxPAPC).	0.167558	0.366782	-0.469291	-1.25034	0.0442478	0.192511	-0.546096	-1.47296	0.238011	0.568891	-0.434338	-1.18672	0.775748	0.9806	-0.302536	-0.802758	0.117083	0.338202	-0.470112	-1.31819	0.904483	0.968622	-0.246165	-0.712746	0.689218	0.831546	-0.289454	-0.850313	0.110517	0.419596	-0.491355	-1.33409
NADERI_BREAST_CANCER_PROGNOSIS_DN	Down-regulated genes in the breast cancer prognostic signature of 70 genes that significantly correlated with survival.	0.0156287	0.0705713	-0.705532	-1.60544	0.165493	0.422756	-0.557062	-1.27999	0.111111	0.382546	-0.594202	-1.37632	0.163823	0.518755	-0.565453	-1.27901	0.111111	0.329751	-0.588107	-1.38958	0.187739	0.408912	-0.515921	-1.25174	0.0806452	0.237705	-0.608452	-1.4872	0.117757	0.436042	-0.578407	-1.33379
MODY_HIPPOCAMPUS_NEONATAL	Genes highly expressed in the neonatal hippocampus (clusters 4 and 8).	0.0172316	0.0755341	-0.603494	-1.59015	0.107965	0.334206	-0.503357	-1.34202	0.226381	0.558076	-0.437709	-1.18186	0.0793388	0.364528	-0.529669	-1.39599	0.036439	0.165681	-0.561546	-1.56104	0.065764	0.218672	-0.499281	-1.43034	0.0252443	0.114582	-0.526128	-1.52832	0.115942	0.433605	-0.498752	-1.33359
PEREZ_TP53_AND_TP63_TARGETS	Genes up-regulated in HMEC cells (primary mammary epithelium) upon expression of both of TP53 [GeneID=7157] and the transcriptionally active isoform of TP63 [GeneID=8626] off adenoviral vectors.	0.00231397	0.0171006	-0.412647	-1.47784	0.00435876	0.0385673	-0.40163	-1.45733	0.0440729	0.227385	-0.34873	-1.28088	0.152742	0.500897	-0.334768	-1.183	0.111702	0.330827	-0.314809	-1.19901	6.42067e-06	0.000167608	-0.455309	-1.80402	5.35486e-05	0.00112839	-0.420947	-1.70398	0.0196607	0.150696	-0.369022	-1.33328
MATZUK_CENTRAL_FOR_FEMALE_FERTILITY	Genes central for female fertility pathways, based on mouse models with female fertility defects.	0.18638	0.39168	-0.524895	-1.23893	0.10582	0.331597	-0.563534	-1.34674	0.460036	0.772913	-0.417373	-1.00902	0.261092	0.636325	-0.502734	-1.17939	0.354167	0.633804	-0.437165	-1.08415	0.439771	0.659501	-0.402727	-1.02291	0.41129	0.627155	-0.401972	-1.03335	0.109434	0.416691	-0.556716	-1.33327
WP_INFLAMMATORY_RESPONSE_PATHWAY	Inflammatory response pathway	0.00722752	0.0403005	-0.656417	-1.60129	0.241877	0.525286	-0.481649	-1.18574	0.0540541	0.254369	-0.584437	-1.46062	0.160959	0.513662	-0.527812	-1.27908	0.0232248	0.122843	-0.586204	-1.51117	0.0675676	0.221441	-0.545371	-1.43989	0.0562249	0.194174	-0.548313	-1.47418	0.107143	0.412457	-0.541245	-1.33299
WEST_ADRENOCORTICAL_TUMOR_MARKERS_DN	Top down-regulated genes in pediatric adrenocortical tumors (ACT) compared to the normal tissue.	0.215971	0.429567	-0.560351	-1.24085	0.382406	0.666019	-0.48378	-1.07966	0.493601	0.791761	-0.442623	-0.995719	0.294828	0.675234	-0.521491	-1.15179	0.307393	0.584607	-0.495137	-1.1353	0.46124	0.674694	-0.427882	-1.00699	0.47561	0.675562	-0.418694	-0.992696	0.13271	0.466085	-0.589181	-1.3329
DAZARD_UV_RESPONSE_CLUSTER_G28	Cluster G28: genes differentially up-regulated in NHEK (normal keratinocyte) compared to SCC12B2 cells (squamous cell carcinoma) by UV-B radiation.	0.144643	0.333573	-0.579832	-1.31941	0.225352	0.504446	-0.524607	-1.20542	0.603943	0.857383	-0.386572	-0.895397	0.805461	0.995115	-0.331015	-0.748728	0.0938697	0.295244	-0.60576	-1.43129	0.477011	0.685221	-0.407136	-0.9878	0.110887	0.288043	-0.57542	-1.40647	0.117757	0.436042	-0.577754	-1.33229
REACTOME_TRANSCRIPTIONAL_REGULATION_BY_MECP2	Transcriptional Regulation by MECP2	0.0823723	0.23002	-0.446602	-1.32901	0.0656814	0.24892	-0.455089	-1.37062	0.28125	0.612331	-0.36752	-1.12071	0.110106	0.423241	-0.434116	-1.28059	0.0542495	0.215642	-0.43978	-1.38163	0.242884	0.477666	-0.351401	-1.14266	0.288382	0.513276	-0.333766	-1.10323	0.0663082	0.313129	-0.442775	-1.33209
WP_CELL_DIFFERENTIATION_INDEX	Cell differentiation - index	0.22686	0.441355	-0.552126	-1.22263	0.0807899	0.281477	-0.643756	-1.43667	0.0409536	0.214679	-0.68209	-1.53442	0.0465517	0.275447	-0.687327	-1.51806	0.0642023	0.237065	-0.652805	-1.49681	0.00843903	0.0531756	-0.718585	-1.69114	0.0873984	0.249499	-0.610865	-1.44832	0.13271	0.466085	-0.588807	-1.33206
REACTOME_INTERFERON_ALPHA_BETA_SIGNALING	Interferon alpha/beta signaling	0.0415973	0.145507	-0.494062	-1.4527	0.20903	0.485087	-0.401355	-1.19067	0.671096	0.896683	-0.289386	-0.872716	0.195751	0.561659	-0.412018	-1.20422	0.0955882	0.298188	-0.424515	-1.31049	0.00047534	0.00593836	-0.589079	-1.8921	0.0126416	0.0718639	-0.484469	-1.57163	0.0886957	0.374105	-0.445077	-1.33135
SCHLESINGER_H3K27ME3_IN_NORMAL_AND_METHYLATED_IN_CANCER	Genes bearing the H3K27me3 mark in normal cells; their DNA is methylated in cancer cells.	0.510753	0.705613	-0.409345	-0.966191	0.402116	0.675398	-0.440504	-1.05272	0.531083	0.815748	-0.393001	-0.950097	0.518771	0.839344	-0.411395	-0.96511	0.367424	0.647155	-0.433321	-1.07461	0.242171	0.476773	0.470195	1.19192	0.306324	0.532556	0.454157	1.13294	0.111321	0.421429	-0.555894	-1.3313
WP_FATTY_ACID_BIOSYNTHESIS	Fatty acid biosynthesis	0.0122059	0.0590271	-0.673926	-1.63091	0.0156847	0.0925735	-0.641591	-1.56327	0.0473588	0.236343	-0.60292	-1.48181	0.029505	0.208362	-0.632075	-1.51786	0.00407895	0.034971	-0.698885	-1.76156	0.0126002	0.0700354	-0.652317	-1.69049	0.0395322	0.152696	-0.578189	-1.51792	0.102377	0.401472	-0.539947	-1.33117
REACTOME_DISEASES_ASSOCIATED_WITH_O_GLYCOSYLATION_OF_PROTEINS	Diseases associated with O-glycosylation of proteins	0.0515807	0.168102	-0.479061	-1.40884	0.0913621	0.302755	-0.443412	-1.31908	0.663317	0.892645	-0.296241	-0.891908	0.380586	0.745124	-0.364892	-1.06208	0.499079	0.750335	-0.316914	-0.980939	0.0481696	0.18157	-0.444078	-1.42089	0.143469	0.333428	-0.378893	-1.23012	0.0808436	0.352191	-0.445222	-1.33109
MACAEVA_PBMC_RESPONSE_TO_IR	Genes up-regulated in human peripheral blood mononuclear cells (PBMC) at 8 h after exposure to 0.1 and 1.0 Gy dose of ionizing radiation.	0.0642055	0.194638	-0.407402	-1.32056	0.1536	0.408691	-0.368842	-1.20966	0.254808	0.584854	-0.338909	-1.12368	0.132948	0.463706	-0.384987	-1.2308	0.151786	0.391553	-0.350438	-1.20161	0.431683	0.655584	-0.287	-1.015	0.128603	0.312109	-0.336168	-1.21602	0.0494881	0.266049	-0.406836	-1.33092
AMIT_EGF_RESPONSE_60_HELA	Genes whose expression peaked at 60 min after stimulation of HeLa cells with EGF [GeneID=1950].	0.00380246	0.0248153	-0.567378	-1.66002	0.00699779	0.0527932	-0.54947	-1.62653	0.111667	0.383955	-0.431653	-1.29452	0.226929	0.59834	-0.408053	-1.18956	0.024796	0.128689	-0.493937	-1.51729	5.4549e-05	0.00102587	-0.631343	-2.00511	0.00431821	0.0333201	-0.528938	-1.70879	0.0891608	0.37468	-0.446774	-1.33085
STARK_PREFRONTAL_CORTEX_22Q11_DELETION_UP	Genes up-regulated in prefrontal cortex (PFC) of mice carrying a hemizygotic microdeletion in the 22q11.2 region.	0.00287296	0.0199397	-0.414048	-1.4794	0.000539342	0.00866796	-0.446774	-1.6157	0.113293	0.38726	-0.33174	-1.21707	0.217562	0.593908	-0.32337	-1.13931	0.236749	0.505048	-0.291506	-1.1089	0.00995979	0.0599301	-0.356415	-1.4127	0.0282992	0.123225	-0.323432	-1.30423	0.0260571	0.17919	-0.367969	-1.33079
BIOCARTA_UCALPAIN_PATHWAY	uCalpain and friends in Cell spread	0.00938897	0.04869	-0.747964	-1.6563	0.0556553	0.224116	-0.675486	-1.50749	0.008369	0.0703021	-0.744919	-1.67576	0.0166374	0.139898	-0.728747	-1.60954	0.029543	0.144332	-0.671876	-1.54054	0.0064955	0.0441475	-0.727631	-1.71243	0.000866867	0.00961617	-0.792907	-1.87993	0.13271	0.466085	-0.587978	-1.33018
MCMURRAY_TP53_HRAS_COOPERATION_RESPONSE_DN	Down-regulated 'cooperation response genes': responded synergystically to the combination of mutant TP53 and HRAS [GeneID=7157;3265] in YAMC cells (colon).	0.000274694	0.00317471	-0.604984	-1.81579	0.00199826	0.022591	-0.546711	-1.66294	0.00837409	0.0703021	-0.505446	-1.55352	0.0105451	0.104218	-0.519369	-1.54657	0.00608387	0.0470133	-0.51485	-1.64419	0.113422	0.30573	-0.38763	-1.28041	0.00483583	0.0361983	-0.492616	-1.65159	0.0663176	0.313129	-0.433857	-1.32993
SENGUPTA_NASOPHARYNGEAL_CARCINOMA_WITH_LMP1_UP	Genes up-regulated in nasopharyngeal carcinoma (NPC) positive for LMP1 [GeneID=9260], a latent gene of Epstein-Barr virus (EBV).	0.0256949	0.100239	-0.341723	-1.29311	0.000337296	0.00584294	-0.391427	-1.50094	0.315068	0.653682	-0.27187	-1.05666	0.253623	0.628702	-0.294084	-1.08816	0.257576	0.52969	-0.269494	-1.08445	0.167728	0.380818	-0.26742	-1.11546	0.0457413	0.170319	0.308794	1.24824	0.0121676	0.109508	-0.347671	-1.32951
REACTOME_TP53_REGULATES_TRANSCRIPTION_OF_DEATH_RECEPTORS_AND_LIGANDS	TP53 Regulates Transcription of Death Receptors and Ligands	0.263736	0.480495	-0.556118	-1.20388	0.357532	0.642235	-0.50021	-1.09126	0.216667	0.543687	-0.565678	-1.24313	0.230088	0.601513	-0.573025	-1.23216	0.395303	0.67075	-0.473126	-1.05994	0.723077	0.853156	-0.348924	-0.80274	0.136456	0.324223	-0.597945	-1.37922	0.136704	0.472998	-0.613828	-1.32907
DAIRKEE_CANCER_PRONE_RESPONSE_BPA_E2	'Cancer prone response profile' (CPRP): genes common to estradiol and bisphenol A [PubChem=5757;6623] response of epithelial cell cultures from patients at high risk of breast cancer.	0.000448967	0.00463144	-0.498075	-1.68171	0.00364521	0.0339121	-0.463441	-1.58344	1.9755e-06	0.000102628	-0.569891	-1.97636	3.33724e-06	0.000178679	-0.57274	-1.90656	1.16761e-06	5.67264e-05	-0.552054	-1.98416	0.0024058	0.0208648	-0.425958	-1.58683	0.0108588	0.0645254	-0.390321	-1.48429	0.0429752	0.24752	-0.388538	-1.32849
WP_PI3KAKT_SIGNALING_PATHWAY	PI3K-Akt signaling pathway	0.000315307	0.00355788	-0.413114	-1.52773	0.00143107	0.017524	-0.392135	-1.47091	0.104803	0.37251	-0.314016	-1.19239	0.360451	0.732772	-0.286836	-1.04397	0.0238708	0.125	-0.330929	-1.30715	0.0104746	0.0620115	-0.322115	-1.32986	0.0237926	0.109807	-0.304921	-1.27984	0.0136903	0.117759	-0.353336	-1.32739
YOSHIMURA_MAPK8_TARGETS_UP	Genes up-regulated in vascular smooth muscle cells (VSMC) by MAPK8 (JNK1) [GeneID=5599].	1.30168e-05	0.00023231	-0.363395	-1.46319	0.00395813	0.0356844	-0.312811	-1.27805	0.0120301	0.0905626	-0.297214	-1.22859	0.0176412	0.146461	-0.31354	-1.22452	0.0210634	0.114291	-0.279394	-1.20777	0.0615672	0.210451	0.255078	1.13811	0.00819423	0.0528845	-0.269172	-1.23295	0.000999006	0.0212218	-0.32604	-1.32736
REACTOME_SIGNALING_BY_NOTCH1_PEST_DOMAIN_MUTANTS_IN_CANCER	Signaling by NOTCH1 PEST Domain Mutants in Cancer	0.0190116	0.0806417	-0.498356	-1.49171	0.0261366	0.131108	-0.49317	-1.49378	0.00931995	0.0754657	-0.502354	-1.53957	0.0103825	0.103742	-0.52935	-1.56704	0.23775	0.506122	-0.366083	-1.15979	0.00681306	0.0457137	-0.498069	-1.63666	0.0286853	0.124082	-0.446058	-1.48664	0.0700525	0.322709	-0.435471	-1.32724
DORN_ADENOVIRUS_INFECTION_24HR_UP	Genes up-regulated in HeLa cells (cervical carcinoma) 24 h after infection with adenovirus Ad12.	0.300188	0.517779	-0.547111	-1.16295	0.202226	0.475657	-0.594389	-1.27554	0.0186299	0.123735	-0.753789	-1.6226	0.0176883	0.14662	-0.766453	-1.62202	0.0159762	0.0945376	-0.745393	-1.63936	0.542406	0.730494	-0.411908	-0.926918	0.56639	0.746508	-0.401718	-0.910343	0.137112	0.473305	-0.625925	-1.32702
MIKKELSEN_MEF_ICP_WITH_H3K4ME3_AND_H3K27ME3	Genes with intermediate-CpG-density promoters (ICP) bearing the bivalent tri-methylation marks at H3K4 (H3K4me3) and H3K27 (H3K27me3) in MEF cells (embryonic fibroblasts).	0.0881834	0.240488	-0.523624	-1.35334	0.0594406	0.233797	-0.545845	-1.42594	0.671353	0.89679	-0.330054	-0.873824	0.682645	0.93277	-0.337418	-0.868409	0.747212	0.920118	-0.301383	-0.826214	0.316092	0.553953	-0.394739	-1.10854	0.649194	0.804326	-0.309538	-0.885616	0.107011	0.412457	-0.510538	-1.32698
IVANOVA_HEMATOPOIESIS_STEM_CELL_LONG_TERM	Genes in the expression cluster 'LT-HSC Shared': up-regulated in long term hematopoietic stem cells (LT-HSC) from adult bone marrow and fetal liver.	1.49248e-06	3.57582e-05	-0.533715	-1.87967	0.000612684	0.00945515	-0.453416	-1.62039	0.00664815	0.0606658	-0.401581	-1.45625	0.108434	0.419581	-0.354476	-1.23413	0.184859	0.436498	-0.306138	-1.14864	0.0173652	0.0880342	-0.35776	-1.39805	4.24047e-05	0.000950843	-0.436238	-1.72801	0.0275715	0.184133	-0.371892	-1.32687
PYEON_CANCER_HEAD_AND_NECK_VS_CERVICAL_DN	Down-regulated genes in head and neck cancer compared to cervical carcinoma samples.	0.00325076	0.0219803	-0.800131	-1.75887	0.0560579	0.224874	-0.683642	-1.51478	0.106814	0.374634	-0.624424	-1.39531	0.0915493	0.393737	-0.650741	-1.42046	0.0921305	0.29209	-0.635572	-1.45839	0.0692308	0.223541	-0.643028	-1.50771	0.380282	0.602072	-0.455435	-1.07699	0.135338	0.47059	-0.599682	-1.32629
REACTOME_VASOPRESSIN_REGULATES_RENAL_WATER_HOMEOSTASIS_VIA_AQUAPORINS	Vasopressin regulates renal water homeostasis via Aquaporins	0.225524	0.440126	-0.436822	-1.2161	0.224525	0.503669	-0.431033	-1.21902	0.381533	0.714042	-0.372654	-1.06396	0.218153	0.593908	-0.438564	-1.2207	0.404851	0.680159	-0.351594	-1.03795	0.171484	0.384355	-0.412624	-1.25719	0.031324	0.130546	-0.509602	-1.5795	0.107527	0.413359	-0.464177	-1.32544
NATSUME_RESPONSE_TO_INTERFERON_BETA_UP	Genes up-regulated in T98 cells (glioma) 48 h after treatment with interferon beta.	0.000453105	0.00463144	-0.594722	-1.78499	0.0234071	0.12161	-0.466514	-1.419	0.103333	0.370035	-0.420453	-1.29229	0.166667	0.523339	-0.408975	-1.21784	0.0237706	0.124725	-0.471588	-1.50603	0.000107797	0.00181869	-0.585279	-1.93328	0.0322402	0.133515	-0.431239	-1.44581	0.069808	0.322693	-0.432308	-1.32518
TAKEDA_TARGETS_OF_NUP98_HOXA9_FUSION_8D_UP	Genes up-regulated in CD34+ [GeneID=947] hematopoetic cells by expression of NUP98-HOXA9 fusion [GeneID=4928;3205] off a retroviral vector at 8 days after transduction.	6.49635e-05	0.000944221	-0.537984	-1.8051	0.0572337	0.227849	-0.387001	-1.31506	0.327532	0.666654	-0.314811	-1.08303	0.0713287	0.35109	-0.392105	-1.30137	0.0332038	0.155	-0.388849	-1.38871	0.0192143	0.0941342	-0.386592	-1.43199	0.0580103	0.197265	-0.360159	-1.35236	0.0465116	0.25825	-0.390201	-1.32516
MCBRYAN_PUBERTAL_BREAST_4_5WK_UP	Genes up-regulated during pubertal mammary gland development between week 4 and 5.	0.000842804	0.00769077	-0.426147	-1.54905	0.00660056	0.0511568	-0.386542	-1.42393	0.00640373	0.0589481	-0.381234	-1.4219	0.010837	0.105284	-0.394449	-1.411	0.000727813	0.00961923	-0.398481	-1.54585	0.017628	0.0889368	-0.330689	-1.33202	0.00400477	0.0314566	-0.347535	-1.42597	0.0115862	0.107981	-0.3595	-1.32374
BAELDE_DIABETIC_NEPHROPATHY_DN	Genes down-regulated in glomeruli of kidneys from patients with diabetic nephropathy (type 2 diabetes mellitus).	1.11844e-07	3.41189e-06	-0.453524	-1.74153	3.36648e-06	0.00013693	-0.416742	-1.62371	0.00852283	0.0708576	-0.334036	-1.31686	0.160279	0.512572	-0.300769	-1.13211	0.00108786	0.0130918	-0.347453	-1.42816	3.90293e-07	1.44216e-05	-0.398349	-1.70121	8.88003e-06	0.000291209	-0.368965	-1.60286	0.00522987	0.0644158	-0.340442	-1.32327
ZHAN_MULTIPLE_MYELOMA_UP	Genes most significantly up-regulated in multiple myeloma samples, compared to normal bone marrow plasma cells.	0.0106948	0.0540246	-0.510924	-1.54637	0.019711	0.108183	-0.483761	-1.48198	0.00291981	0.0334485	-0.522643	-1.62044	0.0199401	0.157807	-0.49988	-1.49706	0.00122946	0.0143355	-0.554131	-1.78595	0.00220914	0.0196464	-0.514994	-1.72261	0.0161527	0.0847534	-0.459274	-1.55554	0.0684211	0.319116	-0.429161	-1.32288
PEREZ_TP63_TARGETS	Genes up-regulated in the HMEC cells (primary mammary epithelium) upon expression of the transcriptionally active isoform of TP63 [GeneID=8626] off adenoviral vector.	0.000161428	0.00207093	-0.411458	-1.55293	0.00134226	0.0168087	-0.378051	-1.44739	0.0140844	0.100474	-0.333831	-1.29285	0.0772947	0.361541	-0.327341	-1.21018	0.0540541	0.215191	-0.304567	-1.22315	1.4505e-06	4.5848e-05	-0.414325	-1.72665	1.87251e-05	0.000486389	-0.380471	-1.61236	0.0125388	0.1117	-0.347087	-1.3221
CHIARADONNA_NEOPLASTIC_TRANSFORMATION_KRAS_CDC25_DN	Genes down-regulated in NIH3T3 cells (fibroblasts) transformed by activated KRAS [GeneID=3845] vs those reverted to normal cells upon over-expression of a dominant negative form of CDC25 [GeneID=5923].	0.00715485	0.0401084	-0.595319	-1.63313	0.00999012	0.0679415	-0.582835	-1.61955	0.0134675	0.0979585	-0.547583	-1.53437	0.0262862	0.192418	-0.547405	-1.49269	0.00289759	0.0269961	-0.609037	-1.76958	0.245614	0.481051	-0.391019	-1.16885	0.0603259	0.201476	-0.470514	-1.43715	0.100539	0.397213	-0.474018	-1.3219
BALDWIN_PRKCI_TARGETS_UP	Genes up-regulated in U87MG cells (glioblastoma multiforme) after knockdown of PRKCI [GeneID=5584] by RNAi.	0.0454545	0.155679	-0.505459	-1.40719	0.0569948	0.22707	-0.493347	-1.39525	0.0594883	0.272369	-0.498256	-1.42256	0.27707	0.658807	-0.412828	-1.14907	0.227612	0.494936	-0.411489	-1.21477	0.331407	0.569773	-0.358108	-1.09109	0.347917	0.576055	-0.349334	-1.08275	0.109319	0.416555	-0.462938	-1.3219
WP_METAPATHWAY_BIOTRANSFORMATION_PHASE_I_AND_II	Metapathway biotransformation Phase I and II	0.00658889	0.0375374	-0.46109	-1.54191	0.0648734	0.247166	-0.387002	-1.31146	0.462366	0.773715	0.27027	0.998462	0.51831	0.839344	-0.295862	-0.977883	0.218807	0.482199	-0.318926	-1.12884	0.0232558	0.108755	-0.391856	-1.44012	0.0162146	0.0849082	-0.383885	-1.4362	0.0496689	0.26607	-0.391722	-1.32173
REACTOME_NOTCH_HLH_TRANSCRIPTION_PATHWAY	Notch-HLH transcription pathway	0.0080418	0.0432329	-0.634046	-1.65976	0.04947	0.20739	-0.558398	-1.47914	0.0962567	0.355675	-0.51053	-1.36887	0.170813	0.527506	-0.478216	-1.25003	0.396917	0.672248	-0.380173	-1.04538	0.0907336	0.267912	-0.481318	-1.37205	0.011814	0.0684197	-0.564908	-1.62637	0.126374	0.454004	-0.499736	-1.3217
BENPORATH_SUZ12_TARGETS	Set 'Suz12 targets': genes identified by ChIP on chip as targets of the Polycomb protein SUZ12 [GeneID=23512] in human embryonic stem cells.	0.00658184	0.0375374	-0.318369	-1.27142	0.00372696	0.0342476	-0.323717	-1.31189	2.27167e-06	0.00011461	0.330431	1.48114	1.76389e-07	1.92815e-05	0.333181	1.47949	2.6641e-06	0.000109207	0.331061	1.48457	0.000166058	0.00254025	0.321174	1.42112	0.00515384	0.0379273	0.303206	1.3079	0.00159573	0.0281039	-0.326814	-1.32141
REACTOME_EPIGENETIC_REGULATION_OF_GENE_EXPRESSION	Epigenetic regulation of gene expression	0.737342	0.868806	-0.254339	-0.865582	0.126582	0.367558	-0.351164	-1.20944	0.0006369	0.0103142	-0.475231	-1.65922	3.41691e-05	0.00120326	-0.530576	-1.78422	0.00204556	0.0206772	-0.444183	-1.59937	0.828	0.925328	-0.225729	-0.841723	0.0586801	0.198296	-0.344981	-1.31269	0.047619	0.260811	-0.385076	-1.32051
REACTOME_BIOLOGICAL_OXIDATIONS	Biological oxidations	0.0306394	0.114018	-0.398943	-1.36595	0.154088	0.40889	-0.344099	-1.19325	0.120063	0.39995	-0.3487	-1.22072	0.0769231	0.360988	-0.381112	-1.28422	0.0730838	0.257536	-0.353176	-1.28328	0.015492	0.0810435	-0.376824	-1.42234	0.241706	0.462352	-0.292342	-1.11823	0.0415649	0.241542	-0.379689	-1.31908
YOSHIMURA_MAPK8_TARGETS_DN	Genes down-regulated in vascular smooth muscle cells (VSMC) by MAPK8 (JNK1) [GeneID=5599].	7.13631e-06	0.000141834	-0.442978	-1.67501	5.29196e-05	0.00133495	-0.412788	-1.58258	0.0312	0.176408	-0.326472	-1.2666	0.0387409	0.253775	-0.341643	-1.26402	0.000130069	0.00244614	-0.391988	-1.57351	0.00731998	0.0482408	-0.325708	-1.35816	0.00721531	0.0482892	-0.312192	-1.32939	0.0228836	0.164705	-0.345606	-1.31871
REACTOME_PEPTIDE_LIGAND_BINDING_RECEPTORS	Peptide ligand-binding receptors	0.154093	0.347305	-0.384667	-1.22713	0.192557	0.463886	-0.364673	-1.1746	0.378422	0.711433	-0.321408	-1.04826	0.125	0.452637	-0.401218	-1.26473	0.00968874	0.0671556	-0.460653	-1.55282	0.101961	0.286703	-0.363899	-1.26622	0.0968468	0.264664	-0.358877	-1.26075	0.0713101	0.326781	-0.403765	-1.31869
[truncated: 4,358 more rows]
