# Supplementary material for: Fusion-positive rhabdomyosarcoma oncofusions share a common interactome
Source: Nat Commun. 2026 May 28;17:6933. doi: 10.1038/s41467-026-73749-y (PMC13389464; doi:10.1038/s41467-026-73749-y)
Supplement: Supplementary file 7 — Supplementary Dataset 5 [file 41467_2026_73749_MOESM7_ESM.xlsx]

## Sheet: Column Descriptions
gene_set	From mSigDB
description	From mSigDB
FDR	Benjamini-Hochberg FDR
NES	normalized enrichment score

## Sheet: Sheet1
GeneSet	Ctrl NES	Ctrl FDR	P3F NES	P3F FDR	P3F4 NES	P3F4 FDR	P3I NES	P3I FDR	P3M NES	P3M FDR	P3N1 NES	P3N1 FDR	P3N2 NES	P3N2 FDR	P7F NES	P7F FDR
gene_sets.gmt#HALLMARK_ADIPOGENESIS	0.7384	1	-1.4936	0.0232	-1.0509	0.4477	-1.4434	0.0399	-1.5064	0.0234	-1.3832	0.076	-1.3862	0.0688	-1.2777	0.1199
gene_sets.gmt#HALLMARK_ALLOGRAFT_REJECTION	1.1381	0.5335	-0.921	0.7019	-1.0615	0.4359	-0.8516	0.8453	0.9733	0.6053	1.2095	0.3312	1.1537	0.3323	0.942	0.8288
gene_sets.gmt#HALLMARK_ANDROGEN_RESPONSE	-1.0997	0.3582	-0.8522	0.8243	-1.1336	0.3288	0.6486	0.9903	-0.902	0.7989	1.0228	0.7424	1.1455	0.3083	0.9998	0.8237
gene_sets.gmt#HALLMARK_ANGIOGENESIS	-1.6241	0.0141	-1.8502	0	-1.7893	0.0022	-1.5649	0.0159	-2.023	0	-1.9872	0.0003	-1.7737	0.0034	-1.5586	0.0178
gene_sets.gmt#HALLMARK_APICAL_JUNCTION	-1.2436	0.191	-1.5556	0.0139	-1.2103	0.2495	-1.637	0.0115	-1.3793	0.0512	-1.3217	0.1051	-1.4298	0.0712	-1.8117	0.0023
gene_sets.gmt#HALLMARK_APICAL_SURFACE	-1.5087	0.0333	-1.1617	0.2412	-1.1941	0.2456	-1.6186	0.0125	-1.1785	0.1999	-1.2374	0.1725	-1.4112	0.0765	-1.236	0.1546
gene_sets.gmt#HALLMARK_APOPTOSIS	-1.3665	0.1047	-1.612	0.0082	-1.3964	0.0805	-1.3576	0.0619	-1.5444	0.0192	-1.3471	0.0935	-1.2471	0.1766	-1.6377	0.0093
gene_sets.gmt#HALLMARK_BILE_ACID_METABOLISM	1.1338	0.4717	-1.0657	0.3957	-0.8434	0.801	-1.3201	0.0798	-0.8696	0.8193	-0.9162	0.7388	1.0478	0.4711	-1.0221	0.4757
gene_sets.gmt#HALLMARK_CHOLESTEROL_HOMEOSTASIS	-1.2773	0.1564	-1.1089	0.3173	-1.3647	0.0879	-0.8047	0.8838	-1.7811	0.0024	-1.6119	0.0121	-1.6508	0.0097	-1.1859	0.2059
gene_sets.gmt#HALLMARK_COAGULATION	-1.2032	0.2115	-2.0679	0	-1.405	0.0874	-1.4895	0.03	-1.6771	0.0051	-1.5331	0.0215	-1.393	0.0748	-1.8885	0.0008
gene_sets.gmt#HALLMARK_COMPLEMENT	-1.2359	0.1808	-1.647	0.0054	-1.3908	0.0794	-1.1589	0.2433	-1.5267	0.0216	-1.198	0.2024	-1.1144	0.3828	-1.5659	0.0177
gene_sets.gmt#HALLMARK_DNA_REPAIR	0.8411	0.9632	1.2355	0.1311	1.1916	0.2056	1.0087	0.799	0.6338	0.9938	0.894	0.8407	0.6781	1	-0.5074	0.9993
gene_sets.gmt#HALLMARK_E2F_TARGETS	1.6547	0.0314	3.0343	0	2.7123	0	2.8901	0	2.6547	0	2.5577	0	2.4058	0	2.5657	0
gene_sets.gmt#HALLMARK_EPITHELIAL_MESENCHYMAL_TRANSITION	-2.0478	0.0005	-2.2298	0	-2.0133	0.0008	-1.9027	0	-2.137	0	-2.1223	0	-1.9116	0.0007	-2.2242	0
gene_sets.gmt#HALLMARK_ESTROGEN_RESPONSE_EARLY	1.2416	0.2858	-1.3213	0.0913	-1.3321	0.1013	-1.5827	0.0142	-1.1877	0.1936	-1.2109	0.1916	-1.1435	0.3468	-1.3263	0.0909
gene_sets.gmt#HALLMARK_ESTROGEN_RESPONSE_LATE	-1.3416	0.1104	-1.3848	0.0532	-1.3627	0.0845	-1.3977	0.0458	-1.3958	0.0455	-1.3533	0.0947	-1.3395	0.0834	-1.5495	0.0176
gene_sets.gmt#HALLMARK_FATTY_ACID_METABOLISM	-1.3499	0.1112	-1.2922	0.112	-1.4429	0.0797	-1.4056	0.0452	-1.7609	0.0021	-1.6239	0.0122	-1.6442	0.009	-1.3474	0.0797
gene_sets.gmt#HALLMARK_G2M_CHECKPOINT	1.306	0.2066	2.6221	0	2.1033	0.0003	2.5481	0	2.2392	0	2.2617	0	2.1301	0	2.178	0
gene_sets.gmt#HALLMARK_GLYCOLYSIS	-1.0709	0.3935	-1.2015	0.2041	-1.0451	0.4341	-1.0412	0.4371	-1.2055	0.175	-0.8962	0.7453	-0.9795	0.6693	-1.155	0.2494
gene_sets.gmt#HALLMARK_HEDGEHOG_SIGNALING	-1.2311	0.1786	-1.4745	0.0271	-1.3851	0.079	-1.4147	0.044	-1.4343	0.0395	-1.1157	0.3243	-1.0524	0.5055	-1.5488	0.0164
gene_sets.gmt#HALLMARK_HEME_METABOLISM	-0.8743	0.8851	-1.2312	0.169	-1.123	0.3386	-1.4326	0.0418	-1.406	0.046	-1.2313	0.1724	-1.1213	0.3822	-1.1481	0.253
gene_sets.gmt#HALLMARK_HYPOXIA	-1.3246	0.1105	-1.7757	0.0015	-1.425	0.0816	-1.4184	0.0449	-1.5678	0.0158	-1.5602	0.0187	-1.3632	0.0763	-1.6729	0.0066
gene_sets.gmt#HALLMARK_IL2_STAT5_SIGNALING	1.1048	0.4449	-1.4069	0.0449	-1.114	0.3456	-1.3946	0.0447	-1.2391	0.1489	1.1189	0.5411	1.1859	0.3057	-1.2476	0.1473
gene_sets.gmt#HALLMARK_IL6_JAK_STAT3_SIGNALING	-1.2369	0.1897	-1.3716	0.0582	-1.0508	0.4347	-1.0158	0.4857	-1.404	0.0447	-0.9557	0.6937	-1.0093	0.6047	-0.8756	0.8091
gene_sets.gmt#HALLMARK_INFLAMMATORY_RESPONSE	-1.6217	0.0121	-1.6945	0.004	-1.5683	0.0282	-1.2048	0.1803	-1.7642	0.0024	-1.4073	0.0659	-1.3607	0.0734	-1.3793	0.0657
gene_sets.gmt#HALLMARK_INTERFERON_ALPHA_RESPONSE	-1.1014	0.3701	-1.756	0.0017	-1.3966	0.0871	-1.7439	0.0028	-1.4547	0.0351	0.8434	0.9008	-0.8836	0.7659	-1.7323	0.0037
gene_sets.gmt#HALLMARK_INTERFERON_GAMMA_RESPONSE	-1.1825	0.235	-1.5356	0.0165	-1.2094	0.2397	-1.4677	0.0345	-1.3772	0.0503	0.9218	0.9825	-0.93	0.6718	-1.4846	0.0251
gene_sets.gmt#HALLMARK_KRAS_SIGNALING_DN	-1.4723	0.0414	-1.4635	0.028	-1.178	0.2526	-1.3398	0.0697	1.3241	0.0746	1.2644	0.268	1.3294	0.1447	-1.1113	0.3002
gene_sets.gmt#HALLMARK_KRAS_SIGNALING_UP	-1.3367	0.1067	-1.6655	0.0047	-1.4696	0.0669	-1.2388	0.1457	-1.3567	0.0572	-1.3225	0.1107	-1.3894	0.072	-1.5051	0.0225
gene_sets.gmt#HALLMARK_MITOTIC_SPINDLE	-0.7449	1	0.9869	0.4832	-0.8881	0.7257	1.0038	0.7181	1.2692	0.0966	0.9539	0.9449	1.0507	0.5128	-0.8788	0.8242
gene_sets.gmt#HALLMARK_MTORC1_SIGNALING	1.1228	0.4433	1.0273	0.4864	1.0705	0.3627	0.9575	0.7281	-1.4597	0.0357	-0.9347	0.709	-0.937	0.7207	0.9266	0.7872
gene_sets.gmt#HALLMARK_MYC_TARGETS_V1	1.5549	0.0451	2.1324	0	1.9262	0.0005	2.0604	0	-0.4545	0.9998	1.1035	0.5129	0.8354	1	1.8751	0.0008
gene_sets.gmt#HALLMARK_MYC_TARGETS_V2	0.504	0.9998	1.8034	0.0015	1.1831	0.1871	1.491	0.0292	-0.8766	0.8222	0.5438	0.9988	0.5949	0.996	1.0928	0.5668
gene_sets.gmt#HALLMARK_MYOGENESIS	-2.6837	0	-2.9312	0	-2.8651	0	-2.978	0	-3.1634	0	-3.1613	0	-3.0866	0	-2.7709	0
gene_sets.gmt#HALLMARK_NOTCH_SIGNALING	0.9261	0.8481	-0.8067	0.8882	-0.8999	0.717	-0.8184	0.8862	-0.7755	0.9495	-0.8258	0.8781	-0.9503	0.7313	-0.93	0.7071
gene_sets.gmt#HALLMARK_OXIDATIVE_PHOSPHORYLATION	-0.5589	0.9984	-1.4312	0.0379	-1.3369	0.1029	-1.7925	0.0019	-2.3317	0	-2.131	0	-2.1032	0	-1.42	0.0479
gene_sets.gmt#HALLMARK_P53_PATHWAY	1.087	0.4536	-1.1893	0.2077	-0.9893	0.534	-1.0556	0.4175	-1.4112	0.0458	-1.1514	0.2671	-1.0795	0.4527	-1.3552	0.0778
gene_sets.gmt#HALLMARK_PANCREAS_BETA_CELLS	0.8961	0.8843	-1.2773	0.1219	-1.206	0.2357	1.0847	0.5901	-0.9448	0.6941	-1.0097	0.5778	-0.81	0.872	-0.8465	0.8316
gene_sets.gmt#HALLMARK_PEROXISOME	-0.8327	0.9547	-1.1455	0.2602	-1.1886	0.244	-1.5043	0.0286	-1.212	0.1721	-1.2726	0.1449	-1.2453	0.1701	-1.1167	0.2991
gene_sets.gmt#HALLMARK_PI3K_AKT_MTOR_SIGNALING	-1.0824	0.3825	-0.7095	0.97	0.8784	0.8612	0.6578	1	-1.0774	0.3739	0.9143	0.9218	-0.8557	0.8084	0.9198	0.7258
gene_sets.gmt#HALLMARK_PROTEIN_SECRETION	-0.5769	1	-1.2001	0.1988	-1.0054	0.5117	0.9386	0.7203	-1.0763	0.3657	-0.7749	0.9262	0.8034	1	0.8757	0.7668
gene_sets.gmt#HALLMARK_REACTIVE_OXYGEN_SPECIES_PATHWAY	0.9743	0.7297	-0.8935	0.7514	0.8081	0.8966	-1.1275	0.2805	-1.2148	0.1741	-0.9137	0.7226	-0.9326	0.6867	-0.8467	0.8537
gene_sets.gmt#HALLMARK_SPERMATOGENESIS	0.9897	0.7321	1.5235	0.0141	1.3495	0.0697	1.6276	0.0093	1.5767	0.0088	1.6256	0.0141	1.3547	0.1579	1.2786	0.1886
gene_sets.gmt#HALLMARK_TGF_BETA_SIGNALING	-1.7066	0.0095	-2.074	0	-1.9818	0.0006	-2.049	0	-1.9157	0.0003	-1.9252	0.0003	-1.7868	0.0036	-2.0019	0
gene_sets.gmt#HALLMARK_TNFA_SIGNALING_VIA_NFKB	-1.657	0.0124	-1.7837	0.0016	-1.6323	0.0154	-1.6104	0.012	-1.8578	0.0013	-1.4646	0.0417	-1.4045	0.0736	-1.8025	0.0024
gene_sets.gmt#HALLMARK_UNFOLDED_PROTEIN_RESPONSE	1.4349	0.0791	1	0.5028	1.5309	0.0193	0.9716	0.7557	-0.9007	0.7819	0.9063	0.8721	1.2017	0.3318	0.9768	0.7961
gene_sets.gmt#HALLMARK_UV_RESPONSE_DN	-1.8496	0.0016	-2.1619	0	-2.0511	0.0012	-1.8042	0.0021	-1.9914	0	-1.9205	0.0002	-1.6829	0.0086	-2.0053	0
gene_sets.gmt#HALLMARK_UV_RESPONSE_UP	-0.8322	0.9238	-0.9405	0.6925	-0.9511	0.6087	-1.0149	0.4737	-1.2954	0.0984	-0.9717	0.6716	-0.9453	0.7203	-1.1917	0.2048
gene_sets.gmt#HALLMARK_WNT_BETA_CATENIN_SIGNALING	-0.9138	0.8065	-0.9343	0.6879	-1.0706	0.4303	-0.8639	0.8408	-0.8437	0.8589	-0.9422	0.7109	-0.9343	0.7039	-1.3077	0.1012
gene_sets.gmt#HALLMARK_XENOBIOTIC_METABOLISM	-1.1532	0.2773	-1.4992	0.0226	-1.2501	0.1955	-1.1319	0.2825	-1.6482	0.0067	-1.2578	0.1552	-1.3685	0.0772	-1.2983	0.1046
