# Supplementary material for: Fusion-positive rhabdomyosarcoma oncofusions share a common interactome
Source: Nat Commun. 2026 May 28;17:6933. doi: 10.1038/s41467-026-73749-y (PMC13389464; doi:10.1038/s41467-026-73749-y)
Supplement: Supplementary file 8 — Supplementary Dataset 6 [file 41467_2026_73749_MOESM8_ESM.xlsx]

## Sheet: Column Descriptions
Protein accession - from the uniprot
Description – from uniprot
Peptides– number of identified peptides for that protein.
PD_Detected_Peptides – indicates how many peptide quant measurments were made within a sample
CV – caluculated % coefficient of variation within a group
FC – fold change
Pvalue – heterosedastic two tailed t.test of log2 expression values

## Sheet: P3F1 v Turbo
Accession	Description	Peptides	PD_Detected_Peptides	Unique	P3F1-TurboV5 s1 Normalized	P3F1-TurboV5 s2 Normalized	P3F1-TurboV5 s3 Normalized	TurboV5-NLS s1 Normalized	TurboV5-NLS s2 Normalized	TurboV5-NLS s3 Normalized	70685_1 SPQC Normalized	70685_2 SPQC Normalized	70685_3 SPQC Normalized	P3F1-TurboV5 v TurboV5-NLS FoldChange	P3F1-TurboV5 v TurboV5-NLS p-value
Q96RQ3	Methylcrotonoyl-CoA carboxylase subunit alpha, mitochondrial OS=Homo sapiens OX=9606 GN=MCCC1 PE=1 SV=3	65	63.63.60.24.24.25	65	8.79601e+07	9.71836e+07	9.05915e+07	2.87548e+06	2.66356e+06	2.71098e+06	7.41006e+07	7.1682e+07	7.16332e+07	33.4224	1.68032e-07
Q12778	Forkhead box protein O1 OS=Homo sapiens OX=9606 GN=FOXO1 PE=1 SV=2	22	21.22.21.6.5.6	20	2.00209e+07	2.4359e+07	2.35947e+07	300098	255971	294234	6.48486e+06	6.31824e+06	6.20668e+06	79.9416	9.47963e-07
Q8NHM5	Lysine-specific demethylase 2B OS=Homo sapiens OX=9606 GN=KDM2B PE=1 SV=1	23	20.22.23.11.15.12	23	5.17172e+06	5.73468e+06	5.07729e+06	441489	473040	492122	3.21485e+06	3.12401e+06	3.21418e+06	11.3629	1.43528e-06
Q9Y5R5	Doublesex- and mab-3-related transcription factor 2 OS=Homo sapiens OX=9606 GN=DMRT2 PE=2 SV=2	12	12.12.12.1.1.2	9	2.61482e+06	3.13277e+06	3.04463e+06	62830.2	54472.1	59472.1	1.59608e+06	1.74126e+06	1.70079e+06	49.737	1.54382e-06
P11498	Pyruvate carboxylase, mitochondrial OS=Homo sapiens OX=9606 GN=PC PE=1 SV=2	136	130.135.129.45.50.47	136	5.94271e+08	6.46972e+08	6.26792e+08	6.00096e+06	5.45471e+06	5.11251e+06	4.30117e+08	4.2509e+08	4.34223e+08	112.748	2.55279e-06
Q9Y618	Nuclear receptor corepressor 2 OS=Homo sapiens OX=9606 GN=NCOR2 PE=1 SV=3	139	129.129.130.52.40.50	134	1.06875e+08	1.14108e+08	1.20344e+08	4.69324e+06	4.14051e+06	3.97934e+06	8.95909e+07	8.74477e+07	8.96594e+07	26.639	2.56061e-06
P17275	Transcription factor jun-B OS=Homo sapiens OX=9606 GN=JUNB PE=1 SV=1	5	5.5.5.1.1.1	5	1.0604e+06	1.12613e+06	1.26881e+06	43083.8	40763.9	46449.6	468305	545159	509471	26.5188	2.67672e-06
Q6UUV7	CREB-regulated transcription coactivator 3 OS=Homo sapiens OX=9606 GN=CRTC3 PE=1 SV=2	11	11.11.11.2.1.1	11	2.98575e+06	3.15721e+06	3.26947e+06	121893	104615	112518	1.79436e+06	1.75896e+06	1.87268e+06	27.7632	3.39789e-06
Q9ULM3	YEATS domain-containing protein 2 OS=Homo sapiens OX=9606 GN=YEATS2 PE=1 SV=2	7	7.7.7.4.6.6	7	460312	430784	459435	148548	150771	157952	273724	278872	312171	2.95345	3.77294e-06
Q6ZRI6	Uncharacterized protein C15orf39 OS=Homo sapiens OX=9606 GN=C15orf39 PE=1 SV=3	8	4.6.5.1.1.-	8	762468	865778	778323	95334.3	81556.1	83728.9	249674	259626	225456	9.23405	5.41036e-06
Q9Y3Y4	Pygopus homolog 1 OS=Homo sapiens OX=9606 GN=PYGO1 PE=1 SV=2	4	4.3.4.1.1.-	4	712468	620946	531182	8669.61	6172.27	6979.04	549671	450865	394513	85.4499	5.59662e-06
O75925	E3 SUMO-protein ligase PIAS1 OS=Homo sapiens OX=9606 GN=PIAS1 PE=1 SV=2	11	8.10.10.1.2.1	9	965702	861746	1.13075e+06	29302.8	37567.7	31998.9	950052	918728	985938	29.9203	6.27346e-06
Q5TGY3	AT-hook DNA-binding motif-containing protein 1 OS=Homo sapiens OX=9606 GN=AHDC1 PE=1 SV=1	42	41.41.38.24.20.25	42	2.16734e+07	2.44043e+07	1.99739e+07	1.56828e+06	1.27836e+06	1.52603e+06	1.17798e+07	1.18955e+07	1.24309e+07	15.1056	6.70407e-06
Q6W2J9	BCL-6 corepressor OS=Homo sapiens OX=9606 GN=BCOR PE=1 SV=1	44	40.43.41.15.9.16	44	1.2951e+07	1.50006e+07	1.36683e+07	1.22977e+06	1.00535e+06	1.12763e+06	8.50452e+06	8.08098e+06	8.79916e+06	12.3768	9.22945e-06
Q96AX1	Vacuolar protein sorting-associated protein 33A OS=Homo sapiens OX=9606 GN=VPS33A PE=1 SV=1	2	2.2.2.1.2.1	2	287443	322587	303808	37836.7	41769.3	35528.5	364122	363005	365519	7.93714	9.85262e-06
O60911	Cathepsin L2 OS=Homo sapiens OX=9606 GN=CTSV PE=1 SV=2	9	3.3.5.2.2.3	9	186110	196714	180621	60789.2	66682.1	65577.4	516439	499618	408736	2.91867	1.08029e-05
Q86UU0	B-cell CLL/lymphoma 9-like protein OS=Homo sapiens OX=9606 GN=BCL9L PE=1 SV=1	27	24.26.26.5.4.4	27	5.79699e+06	6.26015e+06	6.4418e+06	627779	642003	731897	5.07489e+06	5.02843e+06	5.02797e+06	9.24172	1.08473e-05
Q9ULL5	Proline-rich protein 12 OS=Homo sapiens OX=9606 GN=PRR12 PE=1 SV=3	59	54.55.56.22.18.25	59	4.5981e+07	4.92611e+07	4.54874e+07	6.69982e+06	6.39381e+06	5.84168e+06	3.76639e+07	3.64482e+07	3.88501e+07	7.43212	1.10893e-05
O60341	Lysine-specific histone demethylase 1A OS=Homo sapiens OX=9606 GN=KDM1A PE=1 SV=2	35	34.34.34.26.26.24	35	2.18323e+07	1.94839e+07	2.16621e+07	3.40783e+06	2.98211e+06	2.92004e+06	1.49662e+07	1.45556e+07	1.50712e+07	6.76459	1.15523e-05
Q9BSM1	Polycomb group RING finger protein 1 OS=Homo sapiens OX=9606 GN=PCGF1 PE=1 SV=2	10	10.10.6.2.3.3	10	2.25387e+06	2.40662e+06	2.06674e+06	230204	192827	191560	1.35285e+06	1.47818e+06	1.42634e+06	10.9459	1.25599e-05
Q04726	Transducin-like enhancer protein 3 OS=Homo sapiens OX=9606 GN=TLE3 PE=1 SV=2	23	22.23.22.5.7.4	15	9.22093e+06	9.15797e+06	1.05398e+07	175745	144170	133878	6.07497e+06	6.0576e+06	5.96076e+06	63.7267	1.59679e-05
Q9H2Z4	Homeobox protein Nkx-2.4 OS=Homo sapiens OX=9606 GN=NKX2-4 PE=3 SV=3	5	4.4.4.1.-.1	5	659543	963842	909517	14647.3	12094.9	18195.5	545142	501790	545214	56.3648	1.73864e-05
Q9C0C9	(E3-independent) E2 ubiquitin-conjugating enzyme OS=Homo sapiens OX=9606 GN=UBE2O PE=1 SV=3	20	18.20.20.14.13.14	20	5.16024e+06	5.24426e+06	4.61041e+06	956882	1.11661e+06	1.07924e+06	3.1318e+06	2.68647e+06	2.84365e+06	4.76251	1.74908e-05
O14958	Calsequestrin-2 OS=Homo sapiens OX=9606 GN=CASQ2 PE=1 SV=2	24	21.20.21.7.13.8	24	9.89523e+06	7.7076e+06	7.72995e+06	516747	473484	384689	7.06542e+06	6.95644e+06	7.40505e+06	18.4249	1.7784e-05
Q9BWW4	Single-stranded DNA-binding protein 3 OS=Homo sapiens OX=9606 GN=SSBP3 PE=1 SV=1	6	5.6.6.2.2.2	2	2.14647e+06	1.7865e+06	2.06543e+06	85308.6	108930	84975.6	1.40777e+06	1.38141e+06	1.5117e+06	21.4831	2.02863e-05
P46779	60S ribosomal protein L28 OS=Homo sapiens OX=9606 GN=RPL28 PE=1 SV=3	24	24.24.24.21.23.21	24	1.6554e+08	1.6367e+08	1.73751e+08	8.45464e+07	8.69113e+07	9.06794e+07	1.49157e+08	1.49931e+08	1.39812e+08	1.91869	2.03005e-05
Q13950	Runt-related transcription factor 2 OS=Homo sapiens OX=9606 GN=RUNX2 PE=1 SV=2	12	12.11.9.3.2.2	9	1.22453e+06	1.23305e+06	1.0667e+06	153842	166610	188620	1.55432e+06	1.30118e+06	1.47406e+06	6.92296	2.11643e-05
Q16836	Hydroxyacyl-coenzyme A dehydrogenase, mitochondrial OS=Homo sapiens OX=9606 GN=HADH PE=1 SV=3	10	9.8.9.7.8.7	10	1.45602e+06	1.40201e+06	1.43251e+06	585633	611909	624545	1.23724e+06	1.44683e+06	1.59442e+06	2.35474	2.13874e-05
Q96PN7	Transcriptional-regulating factor 1 OS=Homo sapiens OX=9606 GN=TRERF1 PE=1 SV=1	14	14.14.13.3.3.2	14	2.24892e+06	1.78901e+06	1.83025e+06	108281	126428	112271	1.50064e+06	1.63308e+06	1.5177e+06	16.9122	2.21332e-05
Q92585	Mastermind-like protein 1 OS=Homo sapiens OX=9606 GN=MAML1 PE=1 SV=3	22	20.20.21.6.4.6	22	1.15624e+07	1.21452e+07	1.34713e+07	2.70622e+06	2.29874e+06	2.64382e+06	1.18901e+07	1.20396e+07	1.14679e+07	4.86077	2.29146e-05
P14859	POU domain, class 2, transcription factor 1 OS=Homo sapiens OX=9606 GN=POU2F1 PE=1 SV=2	5	5.4.5.1.2.2	5	611923	610170	706659	88453.4	83734	71510.5	438083	420612	521138	7.91453	2.38605e-05
Q6KC79	Nipped-B-like protein OS=Homo sapiens OX=9606 GN=NIPBL PE=1 SV=2	95	88.92.89.73.81.77	95	3.03351e+07	2.89227e+07	2.81727e+07	1.20498e+07	1.26575e+07	1.32158e+07	2.06841e+07	2.18818e+07	2.0816e+07	2.30547	2.40057e-05
P28066	Proteasome subunit alpha type-5 OS=Homo sapiens OX=9606 GN=PSMA5 PE=1 SV=3	5	5.5.5.5.4.4	5	683187	748633	680544	244448	268908	241694	816270	837859	819065	2.79765	2.49733e-05
Q9P2R6	Arginine-glutamic acid dipeptide repeats protein OS=Homo sapiens OX=9606 GN=RERE PE=1 SV=2	11	11.11.11.3.3.3	11	1.17491e+06	1.17315e+06	1.22804e+06	83869.8	83218	93384.9	785659	757568	767843	13.7293	2.65368e-05
O60701	UDP-glucose 6-dehydrogenase OS=Homo sapiens OX=9606 GN=UGDH PE=1 SV=1	12	11.11.10.9.9.9	12	2.29279e+06	2.15002e+06	1.95223e+06	509650	574700	509069	1.4949e+06	1.49924e+06	1.55179e+06	4.01341	2.74326e-05
Q8NDV7	Trinucleotide repeat-containing gene 6A protein OS=Homo sapiens OX=9606 GN=TNRC6A PE=1 SV=2	24	22.23.23.17.15.19	23	4.6365e+06	5.57762e+06	5.31985e+06	843446	931332	968534	2.6784e+06	2.62039e+06	2.45343e+06	5.66249	2.92332e-05
Q3KNV8	Polycomb group RING finger protein 3 OS=Homo sapiens OX=9606 GN=PCGF3 PE=1 SV=1	5	4.5.4.1.-.-	5	867709	1.0131e+06	878866	14933.3	15219.1	15807.5	852346	803909	801906	60.0451	3.20657e-05
O95870	Phosphatidylserine lipase ABHD16A OS=Homo sapiens OX=9606 GN=ABHD16A PE=1 SV=3	2	2.2.2.2.2.2	2	42650.5	45247.6	44512.3	21791.4	23435.7	23165.3	35839	43975.8	42465.4	1.93604	3.31133e-05
Q09472	Histone acetyltransferase p300 OS=Homo sapiens OX=9606 GN=EP300 PE=1 SV=2	50	48.50.47.8.8.12	50	5.44511e+07	5.66868e+07	5.53783e+07	2.03498e+06	1.93449e+06	2.20091e+06	3.98322e+07	3.93156e+07	4.07025e+07	26.9864	3.42353e-05
P23528	Cofilin-1 OS=Homo sapiens OX=9606 GN=CFL1 PE=1 SV=3	13	12.13.13.12.12.11	7	2.05128e+07	2.07365e+07	2.17585e+07	1.30935e+07	1.23625e+07	1.26096e+07	1.79265e+07	1.70424e+07	1.69056e+07	1.65524	3.57276e-05
Q9ULJ6	Zinc finger MIZ domain-containing protein 1 OS=Homo sapiens OX=9606 GN=ZMIZ1 PE=1 SV=3	19	15.16.17.1.1.1	11	6.70062e+06	6.41513e+06	7.35272e+06	51869.6	53872.8	68962.5	5.02554e+06	4.71821e+06	5.11864e+06	117.16	3.69302e-05
Q9UKL0	REST corepressor 1 OS=Homo sapiens OX=9606 GN=RCOR1 PE=1 SV=2	20	18.20.20.14.9.11	15	6.53874e+06	5.76153e+06	7.17774e+06	1.05532e+06	1.17388e+06	988344	4.19476e+06	4.51045e+06	4.56624e+06	6.05369	3.73543e-05
Q9BQ52	Zinc phosphodiesterase ELAC protein 2 OS=Homo sapiens OX=9606 GN=ELAC2 PE=1 SV=2	5	4.5.5.4.4.4	5	895115	874685	941589	337133	322007	359627	853119	743702	840592	2.66144	4.14508e-05
P82921	28S ribosomal protein S21, mitochondrial OS=Homo sapiens OX=9606 GN=MRPS21 PE=1 SV=3	2	2.2.2.2.2.2	2	304650	317728	313627	175212	164061	168256	270794	269116	277185	1.84424	4.15198e-05
O94880	PHD finger protein 14 OS=Homo sapiens OX=9606 GN=PHF14 PE=1 SV=2	3	3.3.3.3.2.1	3	143752	124838	138022	40115.9	40016.6	34703.6	97176.8	95247.4	107158	3.5408	4.32133e-05
P17544	Cyclic AMP-dependent transcription factor ATF-7 OS=Homo sapiens OX=9606 GN=ATF7 PE=1 SV=2	13	13.12.12.6.2.5	9	2.46054e+06	3.24707e+06	3.09299e+06	308600	225616	257952	2.04882e+06	1.9702e+06	2.01702e+06	11.1095	4.34238e-05
P82650	28S ribosomal protein S22, mitochondrial OS=Homo sapiens OX=9606 GN=MRPS22 PE=1 SV=1	22	22.21.22.15.18.18	22	7.41862e+06	7.58438e+06	6.67563e+06	2.37655e+06	2.34262e+06	2.57746e+06	4.83436e+06	4.79759e+06	5.06232e+06	2.97105	4.4154e-05
P53041	Serine/threonine-protein phosphatase 5 OS=Homo sapiens OX=9606 GN=PPP5C PE=1 SV=1	2	2.2.2.1.1.1	2	37548.5	32733.2	36651.5	11233.2	10867.9	12162.4	16798.8	20983.9	18324.3	3.1209	4.47293e-05
P49792	E3 SUMO-protein ligase RanBP2 OS=Homo sapiens OX=9606 GN=RANBP2 PE=1 SV=2	80	74.78.77.61.70.67	59	3.47794e+07	3.45924e+07	3.2487e+07	1.31045e+07	1.42645e+07	1.44932e+07	1.91309e+07	2.10033e+07	1.87226e+07	2.43319	4.84801e-05
O15379	Histone deacetylase 3 OS=Homo sapiens OX=9606 GN=HDAC3 PE=1 SV=2	6	6.6.6.3.3.3	6	1.21907e+06	1.16349e+06	1.1659e+06	142084	155596	160954	831152	920482	899088	7.737	4.86471e-05
Q8IWI9	MAX gene-associated protein OS=Homo sapiens OX=9606 GN=MGA PE=1 SV=4	78	60.73.66.50.52.51	78	1.36074e+07	1.37261e+07	1.44394e+07	5.58837e+06	5.64461e+06	6.11965e+06	1.02508e+07	1.07142e+07	1.09991e+07	2.40729	4.97325e-05
Q9BTK6	PAXIP1-associated glutamate-rich protein 1 OS=Homo sapiens OX=9606 GN=PAGR1 PE=1 SV=1	7	7.6.7.2.2.1	7	1.4883e+06	1.58944e+06	1.67084e+06	141736	139361	136642	1.47564e+06	1.30198e+06	1.47335e+06	11.3674	5.20012e-05
Q8WU58	Protein FAM222B OS=Homo sapiens OX=9606 GN=FAM222B PE=2 SV=1	6	5.6.6.1.1.1	6	1.45895e+06	1.47978e+06	1.75124e+06	240846	188019	230669	971127	923764	1.13401e+06	7.11103	5.56567e-05
O75376	Nuclear receptor corepressor 1 OS=Homo sapiens OX=9606 GN=NCOR1 PE=1 SV=2	103	92.94.93.34.31.36	103	3.71035e+07	3.98688e+07	4.01231e+07	4.21255e+06	4.31565e+06	3.63584e+06	2.68721e+07	2.80917e+07	2.7708e+07	9.62636	6.12136e-05
Q9UJ55	MAGE-like protein 2 OS=Homo sapiens OX=9606 GN=MAGEL2 PE=1 SV=2	21	18.20.21.8.10.7	21	4.93064e+06	5.846e+06	5.50771e+06	519487	483354	395826	4.32461e+06	4.09204e+06	4.05224e+06	11.6428	6.12931e-05
P35712	Transcription factor SOX-6 OS=Homo sapiens OX=9606 GN=SOX6 PE=1 SV=3	12	10.10.10.1.1.1	5	753103	810595	962920	35398.9	26961.4	39416.3	511694	537467	564456	24.8251	6.30529e-05
Q15124	Phosphoglucomutase-like protein 5 OS=Homo sapiens OX=9606 GN=PGM5 PE=1 SV=2	15	15.15.14.10.12.9	15	3.27496e+06	3.11954e+06	2.76982e+06	873673	985980	881542	2.22869e+06	2.37408e+06	2.20655e+06	3.34318	6.72158e-05
Q13227	G protein pathway suppressor 2 OS=Homo sapiens OX=9606 GN=GPS2 PE=1 SV=3	10	10.10.10.7.7.8	10	7.12317e+06	6.51871e+06	8.19566e+06	624827	481099	661317	6.04654e+06	4.73295e+06	5.51205e+06	12.3568	7.5572e-05
Q92786	Prospero homeobox protein 1 OS=Homo sapiens OX=9606 GN=PROX1 PE=1 SV=2	23	23.23.23.12.11.12	23	5.44336e+06	5.25767e+06	6.15773e+06	559831	538007	693359	3.78175e+06	3.61783e+06	3.66833e+06	9.41201	7.65213e-05
Q13200	26S proteasome non-ATPase regulatory subunit 2 OS=Homo sapiens OX=9606 GN=PSMD2 PE=1 SV=3	34	28.28.28.26.28.29	34	5.14945e+06	4.84512e+06	4.91188e+06	3.07452e+06	3.26567e+06	3.2473e+06	6.0395e+06	6.19761e+06	6.01076e+06	1.55478	7.88452e-05
Q96L92	Sorting nexin-27 OS=Homo sapiens OX=9606 GN=SNX27 PE=1 SV=2	11	10.11.11.10.10.10	11	2.47229e+06	2.24133e+06	2.36373e+06	1.10667e+06	1.22054e+06	1.20402e+06	1.79644e+06	1.87492e+06	1.94792e+06	2.00421	7.92217e-05
Q9UJP4	Kelch-like protein 21 OS=Homo sapiens OX=9606 GN=KLHL21 PE=1 SV=4	2	2.2.2.1.2.1	2	260908	204273	342428	5652.27	7861.09	5934.02	168997	148652	163726	41.5279	8.14832e-05
Q96RN5	Mediator of RNA polymerase II transcription subunit 15 OS=Homo sapiens OX=9606 GN=MED15 PE=1 SV=2	19	13.14.15.3.4.2	19	3.60284e+06	4.49691e+06	5.17523e+06	132305	134662	85258	5.26575e+06	4.80371e+06	4.96192e+06	37.689	8.2918e-05
P82930	28S ribosomal protein S34, mitochondrial OS=Homo sapiens OX=9606 GN=MRPS34 PE=1 SV=2	16	16.15.16.13.13.13	16	5.40923e+06	5.9042e+06	4.88145e+06	1.34921e+06	1.54557e+06	1.62636e+06	3.98784e+06	3.8288e+06	4.2e+06	3.58203	8.30959e-05
Q9GZV5	WW domain-containing transcription regulator protein 1 OS=Homo sapiens OX=9606 GN=WWTR1 PE=1 SV=1	11	9.10.9.6.7.6	11	2.96023e+06	3.98587e+06	3.16065e+06	453116	479292	377826	1.65477e+06	2.12232e+06	2.03149e+06	7.71371	8.51368e-05
Q8NBT0	POC1 centriolar protein homolog A OS=Homo sapiens OX=9606 GN=POC1A PE=1 SV=2	1	1.1.1.-.-.-	1	132867	148737	127111	583.639	690.984	871.381	107386	134246	108361	190.454	8.54292e-05
O60907	F-box-like/WD repeat-containing protein TBL1X OS=Homo sapiens OX=9606 GN=TBL1X PE=1 SV=3	3	2.3.2.-.-.-	3	275018	224511	355655	7712.18	9857.53	5633.9	272906	239168	314667	36.8557	8.57851e-05
Q13423	NAD(P) transhydrogenase, mitochondrial OS=Homo sapiens OX=9606 GN=NNT PE=1 SV=3	4	4.4.4.3.4.2	4	253898	286035	281821	96581.6	92877.8	82194.6	240885	215985	241053	3.025	8.62313e-05
P28347	Transcriptional enhancer factor TEF-1 OS=Homo sapiens OX=9606 GN=TEAD1 PE=1 SV=2	19	19.17.19.4.6.5	8	1.51815e+07	1.39333e+07	1.32155e+07	779454	1.00751e+06	803055	8.28119e+06	7.7218e+06	8.31148e+06	16.3436	8.73072e-05
Q9BZK7	F-box-like/WD repeat-containing protein TBL1XR1 OS=Homo sapiens OX=9606 GN=TBL1XR1 PE=1 SV=1	29	28.29.28.21.18.23	23	5.17348e+07	5.19365e+07	4.93316e+07	4.12799e+06	4.2161e+06	4.80049e+06	4.08164e+07	3.8568e+07	3.99387e+07	11.64	8.91974e-05
Q9Y6Q9	Nuclear receptor coactivator 3 OS=Homo sapiens OX=9606 GN=NCOA3 PE=1 SV=1	47	39.43.42.5.5.6	47	1.60952e+07	1.74036e+07	1.88591e+07	297275	262871	374265	1.67264e+07	1.605e+07	1.5821e+07	56.0329	9.46539e-05
P41161	ETS translocation variant 5 OS=Homo sapiens OX=9606 GN=ETV5 PE=1 SV=1	1	1.1.1.-.-.-	1	39525.3	56851.9	51869.4	727.822	1024.07	1268.39	33730.3	48022.9	33818.7	49.0836	9.61731e-05
P85037	Forkhead box protein K1 OS=Homo sapiens OX=9606 GN=FOXK1 PE=1 SV=1	28	27.27.27.25.22.22	23	3.00505e+07	3.07758e+07	3.00031e+07	7.96107e+06	7.4678e+06	7.31881e+06	1.73334e+07	1.76404e+07	1.71159e+07	3.99291	9.62554e-05
Q8WXX7	Autism susceptibility gene 2 protein OS=Homo sapiens OX=9606 GN=AUTS2 PE=1 SV=1	23	22.20.19.6.6.6	23	8.45165e+06	8.25676e+06	9.0963e+06	308233	236606	268146	5.39694e+06	6.01738e+06	5.43938e+06	31.7407	9.97235e-05
P61962	DDB1- and CUL4-associated factor 7 OS=Homo sapiens OX=9606 GN=DCAF7 PE=1 SV=1	12	11.12.11.9.6.5	12	8.27088e+06	8.44706e+06	8.95403e+06	1.59162e+06	1.57612e+06	1.56278e+06	6.50968e+06	6.14466e+06	6.65445e+06	5.42687	0.0001023
P52948	Nuclear pore complex protein Nup98-Nup96 OS=Homo sapiens OX=9606 GN=NUP98 PE=1 SV=4	26	24.25.24.23.24.25	26	2.6271e+07	2.39471e+07	2.43123e+07	1.29154e+07	1.36589e+07	1.2751e+07	1.68761e+07	1.51074e+07	1.57629e+07	1.89523	0.000103072
O14578	Citron Rho-interacting kinase OS=Homo sapiens OX=9606 GN=CIT PE=1 SV=2	17	12.13.13.16.16.16	17	4.02666e+06	4.4418e+06	3.99807e+06	1.82615e+06	1.61087e+06	1.60347e+06	932277	772961	815301	2.47328	0.000106685
Q14807	Kinesin-like protein KIF22 OS=Homo sapiens OX=9606 GN=KIF22 PE=1 SV=5	11	9.10.10.7.10.9	11	1.44573e+06	1.39632e+06	1.38113e+06	919416	859205	876658	1.15311e+06	1.18976e+06	1.29333e+06	1.59048	0.000107075
Q9NY93	Probable ATP-dependent RNA helicase DDX56 OS=Homo sapiens OX=9606 GN=DDX56 PE=1 SV=1	15	13.13.12.6.9.9	15	1.91594e+06	2.02908e+06	1.68848e+06	483459	565258	586369	1.68664e+06	1.50439e+06	1.65668e+06	3.44539	0.000108608
P27708	CAD protein OS=Homo sapiens OX=9606 GN=CAD PE=1 SV=3	47	46.45.45.40.39.42	44	1.69041e+07	1.56731e+07	1.63204e+07	7.01423e+06	7.36754e+06	7.86664e+06	1.34307e+07	1.36004e+07	1.3691e+07	2.1978	0.000110419
O60293	Zinc finger C3H1 domain-containing protein OS=Homo sapiens OX=9606 GN=ZFC3H1 PE=1 SV=3	3	3.3.3.2.3.3	3	836289	864303	741606	194334	209156	240304	782796	784405	747985	3.79344	0.000114813
Q9H147	Deoxynucleotidyltransferase terminal-interacting protein 1 OS=Homo sapiens OX=9606 GN=DNTTIP1 PE=1 SV=2	19	18.19.19.16.17.18	19	1.19587e+07	1.23987e+07	1.1314e+07	3.69827e+06	3.71859e+06	4.23517e+06	7.79651e+06	7.36919e+06	8.50916e+06	3.06139	0.000118411
Q06587	E3 ubiquitin-protein ligase RING1 OS=Homo sapiens OX=9606 GN=RING1 PE=1 SV=2	6	6.6.6.6.5.6	6	3.8055e+06	4.23859e+06	3.79133e+06	1.31275e+06	1.09427e+06	1.16193e+06	2.7927e+06	2.44898e+06	2.49801e+06	3.31622	0.000120988
P61964	WD repeat-containing protein 5 OS=Homo sapiens OX=9606 GN=WDR5 PE=1 SV=1	14	14.14.14.13.13.13	14	1.74884e+07	1.67373e+07	1.57968e+07	4.80943e+06	5.61074e+06	5.45315e+06	1.3545e+07	1.35021e+07	1.27616e+07	3.15136	0.000121009
P61968	LIM domain transcription factor LMO4 OS=Homo sapiens OX=9606 GN=LMO4 PE=1 SV=1	2	2.2.2.1.1.1	2	892028	714527	876399	163220	145802	192035	562973	632560	547062	4.95543	0.000126613
O95573	Long-chain-fatty-acid--CoA ligase 3 OS=Homo sapiens OX=9606 GN=ACSL3 PE=1 SV=3	11	10.9.10.8.10.8	11	1.6963e+06	1.63728e+06	1.71327e+06	913868	903537	899462	1.23475e+06	1.27227e+06	1.13558e+06	1.8576	0.000135018
Q9UL36	Zinc finger protein 236 OS=Homo sapiens OX=9606 GN=ZNF236 PE=2 SV=2	1	1.1.1.1.1.1	1	154041	154390	197708	29395.3	27096.1	36013.7	135672	113822	129901	5.47149	0.000137116
Q8WUZ0	B-cell CLL/lymphoma 7 protein family member C OS=Homo sapiens OX=9606 GN=BCL7C PE=1 SV=3	8	7.8.7.7.6.8	7	3.78178e+06	3.40122e+06	3.76689e+06	1.3439e+06	1.3222e+06	1.26807e+06	2.4738e+06	2.63571e+06	2.82056e+06	2.78328	0.00013951
Q53ET0	CREB-regulated transcription coactivator 2 OS=Homo sapiens OX=9606 GN=CRTC2 PE=1 SV=2	2	1.2.2.-.-.-	2	166129	132388	164185	6650.67	4228.73	5420.64	112179	153235	145952	28.3865	0.000140117
P11055	Myosin-3 OS=Homo sapiens OX=9606 GN=MYH3 PE=1 SV=3	83	53.61.67.23.21.23	49	6.90506e+06	7.0252e+06	9.0874e+06	1.56574e+06	1.30536e+06	1.21634e+06	6.01962e+06	5.88296e+06	6.43784e+06	5.63131	0.00014306
P62917	60S ribosomal protein L8 OS=Homo sapiens OX=9606 GN=RPL8 PE=1 SV=2	32	29.30.30.28.27.26	32	2.24519e+08	2.47901e+08	2.24933e+08	7.89029e+07	8.30156e+07	8.14645e+07	2.06386e+08	2.08821e+08	2.14994e+08	2.86525	0.000148317
P19623	Spermidine synthase OS=Homo sapiens OX=9606 GN=SRM PE=1 SV=1	6	6.5.6.2.4.4	6	670105	620363	571037	174218	138419	151319	650768	648772	618035	4.01225	0.000153494
Q2TAL8	Glutamine-rich protein 1 OS=Homo sapiens OX=9606 GN=QRICH1 PE=1 SV=1	4	4.4.4.3.3.3	4	643203	747881	657648	192254	157626	156095	503022	564721	535671	4.04908	0.00015597
Q6STE5	SWI/SNF-related matrix-associated actin-dependent regulator of chromatin subfamily D member 3 OS=Homo sapiens OX=9606 GN=SMARCD3 PE=1 SV=1	43	39.41.40.33.32.29	39	7.84578e+07	8.58648e+07	9.78649e+07	1.13132e+07	8.6651e+06	8.11402e+06	8.0789e+07	8.36766e+07	8.53257e+07	9.33308	0.000159742
Q6L8Q7	2',5'-phosphodiesterase 12 OS=Homo sapiens OX=9606 GN=PDE12 PE=1 SV=2	10	10.10.10.6.7.6	10	3.4381e+06	3.64382e+06	2.94673e+06	437610	495416	599940	1.38194e+06	1.28886e+06	1.44442e+06	6.542	0.000160343
Q86UP2	Kinectin OS=Homo sapiens OX=9606 GN=KTN1 PE=1 SV=1	104	97.100.101.73.78.82	104	3.96549e+07	4.35035e+07	4.55475e+07	1.23236e+07	1.17977e+07	1.43585e+07	3.25515e+07	3.17479e+07	3.34678e+07	3.34476	0.000170038
Q9HD33	39S ribosomal protein L47, mitochondrial OS=Homo sapiens OX=9606 GN=MRPL47 PE=1 SV=2	20	18.18.19.19.17.19	20	7.41127e+06	8.62062e+06	7.56367e+06	3.21839e+06	2.73898e+06	3.15942e+06	5.87193e+06	5.944e+06	6.39981e+06	2.58814	0.000171312
Q9BXF3	Cat eye syndrome critical region protein 2 OS=Homo sapiens OX=9606 GN=CECR2 PE=1 SV=2	35	34.35.34.22.19.25	35	8.29003e+06	8.93465e+06	9.29014e+06	1.29087e+06	1.27271e+06	1.25995e+06	6.14926e+06	6.29252e+06	6.48085e+06	6.93464	0.000171895
Q99856	AT-rich interactive domain-containing protein 3A OS=Homo sapiens OX=9606 GN=ARID3A PE=1 SV=2	3	3.3.3.1.1.1	3	204276	177231	182575	13274.1	9742.26	10385	63787.1	66253.5	56754.8	16.888	0.000172303
Q2M3W8	Zinc finger protein 181 OS=Homo sapiens OX=9606 GN=ZNF181 PE=1 SV=1	1	1.1.1.1.1.-	1	198647	131478	156193	17378.3	17141.6	13256.4	87318.1	77872.8	101380	10.179	0.000172765
Q14865	AT-rich interactive domain-containing protein 5B OS=Homo sapiens OX=9606 GN=ARID5B PE=1 SV=3	2	2.1.2.-.-.-	2	87907.4	104577	97723.9	2369.97	3307.33	3349.24	67933.4	86042	75649	32.1505	0.000176376
P36578	60S ribosomal protein L4 OS=Homo sapiens OX=9606 GN=RPL4 PE=1 SV=5	82	79.79.78.75.77.75	82	1.12242e+09	1.17657e+09	1.17257e+09	5.32703e+08	5.70188e+08	5.86378e+08	1.1127e+09	1.05831e+09	1.05361e+09	2.05507	0.000176727
Q13085	Acetyl-CoA carboxylase 1 OS=Homo sapiens OX=9606 GN=ACACA PE=1 SV=2	126	86.94.94.45.47.46	112	1.25019e+07	1.14275e+07	1.30723e+07	4.06067e+06	3.55219e+06	4.31256e+06	2.44128e+07	2.41041e+07	2.49923e+07	3.10276	0.000182596
Q86YD1	Prostate tumor-overexpressed gene 1 protein OS=Homo sapiens OX=9606 GN=PTOV1 PE=1 SV=1	6	5.5.5.5.5.6	6	537951	567887	542963	329404	300607	313760	521338	553963	606150	1.74703	0.000182898
O15231	Zinc finger protein 185 OS=Homo sapiens OX=9606 GN=ZNF185 PE=1 SV=3	2	1.1.1.-.1.-	2	62357	45319.6	70781.3	4157.09	5960.15	5159.51	6911.14	2139.61	43129.4	11.6817	0.000182944
Q3ZCQ8	Mitochondrial import inner membrane translocase subunit TIM50 OS=Homo sapiens OX=9606 GN=TIMM50 PE=1 SV=2	10	10.9.10.8.10.9	10	1.3608e+06	1.33076e+06	1.26316e+06	753811	829487	778609	1.28836e+06	1.29075e+06	1.25462e+06	1.67438	0.000188795
Q5T4S7	E3 ubiquitin-protein ligase UBR4 OS=Homo sapiens OX=9606 GN=UBR4 PE=1 SV=1	20	16.15.14.12.14.17	20	2.70527e+06	3.32806e+06	3.36618e+06	456119	495822	515129	2.14665e+06	2.06035e+06	2.33302e+06	6.40699	0.000189741
Q15652	Probable JmjC domain-containing histone demethylation protein 2C OS=Homo sapiens OX=9606 GN=JMJD1C PE=1 SV=2	114	106.104.103.46.34.40	113	5.86136e+07	5.71858e+07	5.88129e+07	6.55196e+06	6.7111e+06	5.8797e+06	4.01422e+07	4.15595e+07	4.04577e+07	9.12157	0.000190346
Q13084	39S ribosomal protein L28, mitochondrial OS=Homo sapiens OX=9606 GN=MRPL28 PE=1 SV=4	15	15.15.15.12.14.14	15	5.02412e+06	4.50108e+06	4.09446e+06	1.35773e+06	1.20964e+06	1.33665e+06	3.32084e+06	3.81673e+06	2.58465e+06	3.48863	0.00020262
Q9HCC0	Methylcrotonoyl-CoA carboxylase beta chain, mitochondrial OS=Homo sapiens OX=9606 GN=MCCC2 PE=1 SV=1	25	25.25.23.15.12.11	25	1.23227e+07	1.01236e+07	1.28688e+07	929419	604878	699721	6.60745e+06	6.64508e+06	7.13129e+06	15.8079	0.000202653
P15336	Cyclic AMP-dependent transcription factor ATF-2 OS=Homo sapiens OX=9606 GN=ATF2 PE=1 SV=4	6	6.6.5.3.2.2	6	987822	1.17017e+06	1.05287e+06	98314.3	76214.5	105187	514281	494138	636350	11.479	0.000219446
P02511	Alpha-crystallin B chain OS=Homo sapiens OX=9606 GN=CRYAB PE=1 SV=2	16	10.13.12.8.4.6	16	1.61465e+06	1.67186e+06	1.98072e+06	356972	265158	274218	1.05138e+06	1.15509e+06	1.2335e+06	5.87633	0.000228931
Q14764	Major vault protein OS=Homo sapiens OX=9606 GN=MVP PE=1 SV=4	2	1.1.1.-.1.-	2	985182	416508	660154	2443.19	4372.07	6796.53	503423	626323	591698	151.475	0.000238156
P19367	Hexokinase-1 OS=Homo sapiens OX=9606 GN=HK1 PE=1 SV=3	13	10.12.11.7.11.11	10	1.0459e+06	1.1226e+06	987366	442150	473480	454161	1.20488e+06	1.02895e+06	1.18998e+06	2.3039	0.00024722
P07947	Tyrosine-protein kinase Yes OS=Homo sapiens OX=9606 GN=YES1 PE=1 SV=3	6	6.5.6.6.5.5	6	2.13268e+06	1.92407e+06	2.16557e+06	1.08286e+06	1.12976e+06	989057	1.67597e+06	1.43414e+06	1.60808e+06	1.94345	0.000254979
Q9Y251	Heparanase OS=Homo sapiens OX=9606 GN=HPSE PE=1 SV=2	13	12.12.12.10.12.11	13	7.56944e+06	6.62417e+06	6.5225e+06	1.51726e+06	1.84929e+06	1.92381e+06	6.99862e+06	6.60894e+06	8.11384e+06	3.91583	0.000267048
Q9H165	B-cell lymphoma/leukemia 11A OS=Homo sapiens OX=9606 GN=BCL11A PE=1 SV=2	10	7.8.9.4.3.2	10	636447	580726	709842	82038.5	87719.5	62721.8	502007	547619	485637	8.28895	0.000270571
Q6YN16	Hydroxysteroid dehydrogenase-like protein 2 OS=Homo sapiens OX=9606 GN=HSDL2 PE=1 SV=1	2	2.2.2.1.1.1	2	374271	375899	423936	31054.6	40766.5	30774.4	344612	396264	297209	11.444	0.000271483
Q9NRP0	Oligosaccharyltransferase complex subunit OSTC OS=Homo sapiens OX=9606 GN=OSTC PE=1 SV=1	1	1.1.1.-.-.-	1	109820	197001	100742	2477.78	4190.11	4931.79	125603	118322	146183	35.1357	0.000275773
P62826	GTP-binding nuclear protein Ran OS=Homo sapiens OX=9606 GN=RAN PE=1 SV=3	16	15.16.16.16.16.16	16	4.61472e+07	4.79492e+07	4.33156e+07	2.36124e+07	2.36836e+07	2.26072e+07	3.58399e+07	3.49899e+07	3.80121e+07	1.96575	0.000280473
Q9BZG1	Ras-related protein Rab-34 OS=Homo sapiens OX=9606 GN=RAB34 PE=1 SV=1	5	5.4.5.4.5.4	5	629128	696485	629302	298524	315782	301197	498941	561519	514460	2.13535	0.000282477
O60502	Protein O-GlcNAcase OS=Homo sapiens OX=9606 GN=OGA PE=1 SV=2	3	3.3.3.2.2.3	3	214227	195209	196072	109559	116713	112489	164006	178692	177956	1.78741	0.00028556
Q15291	Retinoblastoma-binding protein 5 OS=Homo sapiens OX=9606 GN=RBBP5 PE=1 SV=2	24	23.24.24.22.24.22	24	1.18405e+07	1.10171e+07	1.05914e+07	3.85859e+06	3.22169e+06	3.76713e+06	1.07222e+07	1.03124e+07	1.10085e+07	3.08359	0.000287777
Q96BN2	Transcriptional adapter 1 OS=Homo sapiens OX=9606 GN=TADA1 PE=1 SV=1	8	8.7.8.5.6.7	8	1.25372e+06	1.33869e+06	1.31766e+06	645599	674909	724402	1.18081e+06	1.15614e+06	1.16435e+06	1.9121	0.000299024
Q2KHR3	Glutamine and serine-rich protein 1 OS=Homo sapiens OX=9606 GN=QSER1 PE=1 SV=3	50	40.45.42.18.14.18	50	1.6036e+07	1.82711e+07	1.8383e+07	3.4869e+06	3.08138e+06	2.61752e+06	1.53482e+07	1.61842e+07	1.42155e+07	5.73604	0.000299445
Q9UPN9	E3 ubiquitin-protein ligase TRIM33 OS=Homo sapiens OX=9606 GN=TRIM33 PE=1 SV=3	36	32.33.33.11.11.9	35	9.56674e+06	9.757e+06	9.85395e+06	413196	398223	336700	1.15299e+07	1.12936e+07	1.13624e+07	25.4135	0.00030045
O95299	NADH dehydrogenase [ubiquinone] 1 alpha subcomplex subunit 10, mitochondrial OS=Homo sapiens OX=9606 GN=NDUFA10 PE=1 SV=1	8	6.7.8.6.5.5	8	835768	955237	817678	273179	242674	308056	851622	713788	801236	3.16622	0.000311568
Q13643	Four and a half LIM domains protein 3 OS=Homo sapiens OX=9606 GN=FHL3 PE=1 SV=4	2	2.2.2.2.2.2	2	281037	246943	290091	118745	102377	122122	232996	222203	240332	2.38335	0.000313332
Q05048	Cleavage stimulation factor subunit 1 OS=Homo sapiens OX=9606 GN=CSTF1 PE=1 SV=1	10	8.8.9.7.8.8	10	1.10319e+06	998840	932231	398768	436602	399167	867496	843713	985555	2.45781	0.000314852
P35080	Profilin-2 OS=Homo sapiens OX=9606 GN=PFN2 PE=1 SV=3	6	5.6.4.5.5.5	6	3.82358e+06	3.88649e+06	3.58527e+06	2.1066e+06	2.1424e+06	2.34397e+06	3.37192e+06	2.95456e+06	3.18106e+06	1.71324	0.00031827
Q6PI48	Aspartate--tRNA ligase, mitochondrial OS=Homo sapiens OX=9606 GN=DARS2 PE=1 SV=1	6	4.4.5.5.3.3	6	1.10653e+06	1.18078e+06	1.69161e+06	126297	80448.5	73549.7	1.24238e+06	1.19415e+06	1.26739e+06	14.1955	0.000319151
Q86W11	Zinc finger and SCAN domain-containing protein 30 OS=Homo sapiens OX=9606 GN=ZSCAN30 PE=1 SV=1	1	1.1.1.-.-.-	1	77079.5	203749	142303	686.24	845.115	1870.83	994409	767373	872246	124.37	0.000323027
Q13951	Core-binding factor subunit beta OS=Homo sapiens OX=9606 GN=CBFB PE=1 SV=2	13	9.12.11.5.9.6	13	1.74672e+06	1.9271e+06	1.46491e+06	543634	425936	431614	1.75754e+06	1.7306e+06	1.65679e+06	3.66742	0.000323642
Q16851	UTP--glucose-1-phosphate uridylyltransferase OS=Homo sapiens OX=9606 GN=UGP2 PE=1 SV=5	2	-.2.2.-.-.-	2	101134	65185.3	111543	3300.98	5970.67	5590.77	43955.5	60863	70795.3	18.6956	0.000328487
Q8N0V4	Leucine-rich repeat LGI family member 2 OS=Homo sapiens OX=9606 GN=LGI2 PE=2 SV=1	1	1.1.1.-.1.-	1	244605	185083	107263	1339.47	893.303	961.018	190521	188116	191830	168.123	0.000341321
Q9UM82	Spermatogenesis-associated protein 2 OS=Homo sapiens OX=9606 GN=SPATA2 PE=1 SV=2	25	25.25.25.13.9.10	25	7.70407e+06	6.14153e+06	6.45924e+06	1.00106e+06	1.03719e+06	1.09879e+06	3.49048e+06	3.58391e+06	3.48456e+06	6.47261	0.000344179
Q9Y285	Phenylalanine--tRNA ligase alpha subunit OS=Homo sapiens OX=9606 GN=FARSA PE=1 SV=3	14	13.12.12.8.12.11	14	3.24268e+07	3.27354e+07	3.67126e+07	1.78163e+07	1.59933e+07	1.51566e+07	3.51883e+07	3.24136e+07	3.79199e+07	2.08051	0.00034669
Q6Y7W6	GRB10-interacting GYF protein 2 OS=Homo sapiens OX=9606 GN=GIGYF2 PE=1 SV=1	18	15.17.16.15.15.15	18	3.08217e+06	2.96582e+06	2.69112e+06	1.58661e+06	1.61944e+06	1.4584e+06	2.04875e+06	2.13592e+06	1.92791e+06	1.87356	0.00034784
Q02978	Mitochondrial 2-oxoglutarate/malate carrier protein OS=Homo sapiens OX=9606 GN=SLC25A11 PE=1 SV=3	15	15.15.15.13.15.14	15	4.16505e+06	3.66143e+06	4.00927e+06	2.05071e+06	2.308e+06	2.19992e+06	3.89965e+06	3.74493e+06	4.15246e+06	1.80461	0.000349296
P30044	Peroxiredoxin-5, mitochondrial OS=Homo sapiens OX=9606 GN=PRDX5 PE=1 SV=4	2	2.2.2.2.1.1	2	452738	419780	436255	244727	218371	240245	411503	419472	506444	1.86079	0.000357172
Q99594	Transcriptional enhancer factor TEF-5 OS=Homo sapiens OX=9606 GN=TEAD3 PE=1 SV=2	6	6.6.6.1.1.-	6	1.62379e+06	1.48016e+06	1.35952e+06	32271.9	23928.2	19839.9	762940	662925	627433	58.6989	0.000359267
P49760	Dual specificity protein kinase CLK2 OS=Homo sapiens OX=9606 GN=CLK2 PE=1 SV=1	4	4.3.2.1.3.4	4	2.32167e+07	2.29899e+07	2.18271e+07	9.71446e+06	8.44782e+06	8.8799e+06	2.03196e+07	1.86459e+07	1.79926e+07	2.51584	0.000360668
Q93074	Mediator of RNA polymerase II transcription subunit 12 OS=Homo sapiens OX=9606 GN=MED12 PE=1 SV=4	37	35.36.34.15.16.18	36	6.93815e+06	6.95803e+06	6.47187e+06	2.34784e+06	2.26425e+06	2.65432e+06	5.30417e+06	5.24757e+06	5.17883e+06	2.80305	0.000363571
Q16540	39S ribosomal protein L23, mitochondrial OS=Homo sapiens OX=9606 GN=MRPL23 PE=1 SV=1	7	7.7.7.6.6.7	7	8.31215e+06	8.62315e+06	7.53436e+06	2.66703e+06	2.69391e+06	2.80518e+06	5.67858e+06	5.54622e+06	6.01517e+06	2.99648	0.000367344
Q06413	Myocyte-specific enhancer factor 2C OS=Homo sapiens OX=9606 GN=MEF2C PE=1 SV=1	3	3.3.3.1.2.2	3	1.52815e+06	1.57171e+06	1.39517e+06	293641	247186	224930	675780	673656	798131	5.87004	0.000370856
O75477	Erlin-1 OS=Homo sapiens OX=9606 GN=ERLIN1 PE=1 SV=2	6	6.5.4.5.3.4	6	309991	308332	321845	184989	188015	200864	379611	395029	348499	1.6383	0.000373919
P15309	Prostatic acid phosphatase OS=Homo sapiens OX=9606 GN=ACPP PE=1 SV=3	4	-.1.3.1.1.2	4	19962	21571.7	21958.4	8590.16	8758.74	10010	35669.5	40335.4	36342.1	2.32071	0.000376143
Q96QT6	PHD finger protein 12 OS=Homo sapiens OX=9606 GN=PHF12 PE=1 SV=2	11	11.9.10.6.9.7	11	1.41385e+06	1.28097e+06	1.09529e+06	432712	329680	376300	894760	851103	890409	3.32848	0.000377026
O14579	Coatomer subunit epsilon OS=Homo sapiens OX=9606 GN=COPE PE=1 SV=3	10	10.10.10.10.10.10	10	3.72194e+06	3.3902e+06	3.43824e+06	1.98086e+06	1.91157e+06	2.01267e+06	2.14167e+06	2.16076e+06	2.18571e+06	1.78666	0.000378257
P19237	Troponin I, slow skeletal muscle OS=Homo sapiens OX=9606 GN=TNNI1 PE=1 SV=3	4	4.3.4.3.2.2	4	1.83037e+06	1.82568e+06	2.08648e+06	742268	899287	831504	1.65405e+06	1.51606e+06	1.88198e+06	2.32203	0.000383667
P46939	Utrophin OS=Homo sapiens OX=9606 GN=UTRN PE=1 SV=2	2	1.1.2.2.2.2	2	2.31038e+07	2.28675e+07	2.17209e+07	9.6911e+06	8.42173e+06	8.82285e+06	2.02313e+07	1.8544e+07	1.78962e+07	2.5131	0.000385615
Q96JJ7	Protein disulfide-isomerase TMX3 OS=Homo sapiens OX=9606 GN=TMX3 PE=1 SV=2	6	4.3.4.4.4.4	6	711529	737358	723352	395635	406340	429021	638781	764266	826587	1.76462	0.000385762
Q9H4W6	Transcription factor COE3 OS=Homo sapiens OX=9606 GN=EBF3 PE=1 SV=2	15	14.12.13.7.9.8	11	4.58894e+06	3.26636e+06	3.4473e+06	896090	647803	657474	2.87139e+06	2.67155e+06	2.87045e+06	5.13436	0.000394857
Q02930	Cyclic AMP-responsive element-binding protein 5 OS=Homo sapiens OX=9606 GN=CREB5 PE=1 SV=3	11	9.10.10.2.2.4	11	1.97574e+06	1.99524e+06	2.35745e+06	194476	192618	199574	1.48946e+06	1.54223e+06	1.51436e+06	10.7871	0.000397642
O75364	Pituitary homeobox 3 OS=Homo sapiens OX=9606 GN=PITX3 PE=1 SV=1	7	4.7.5.3.2.2	7	6.04181e+06	9.53925e+06	5.65528e+06	671242	529497	446592	4.12983e+06	3.93867e+06	3.45449e+06	12.8914	0.000401519
P52594	Arf-GAP domain and FG repeat-containing protein 1 OS=Homo sapiens OX=9606 GN=AGFG1 PE=1 SV=2	22	19.18.21.14.16.11	22	3.67427e+07	3.53253e+07	4.07078e+07	6.71167e+06	5.00381e+06	5.35146e+06	2.59562e+07	2.49052e+07	2.43103e+07	6.60785	0.000407241
P25789	Proteasome subunit alpha type-4 OS=Homo sapiens OX=9606 GN=PSMA4 PE=1 SV=1	4	2.2.2.2.1.2	4	250801	272733	321332	53696.2	66371.4	46222.3	304395	372092	367564	5.08068	0.000421012
Q8NEZ4	Histone-lysine N-methyltransferase 2C OS=Homo sapiens OX=9606 GN=KMT2C PE=1 SV=3	73	62.70.63.21.22.22	73	1.76037e+07	1.81268e+07	1.64958e+07	4.73886e+06	3.87999e+06	3.9703e+06	1.54657e+07	1.49896e+07	1.53945e+07	4.14852	0.000425128
Q8IWV8	E3 ubiquitin-protein ligase UBR2 OS=Homo sapiens OX=9606 GN=UBR2 PE=1 SV=1	2	2.2.2.1.1.-	2	160629	209636	183665	6737.83	6898.19	10855.8	148610	142489	129101	22.617	0.00042601
Q9UQL6	Histone deacetylase 5 OS=Homo sapiens OX=9606 GN=HDAC5 PE=1 SV=2	13	12.13.13.4.2.3	11	1.14945e+06	1.393e+06	1.44019e+06	101458	70273.1	109338	710700	729215	679856	14.1696	0.00042668
P67775	Serine/threonine-protein phosphatase 2A catalytic subunit alpha isoform OS=Homo sapiens OX=9606 GN=PPP2CA PE=1 SV=1	7	6.6.6.6.7.5	7	1.12796e+06	1.03717e+06	1.03547e+06	668232	710131	730574	1.034e+06	947996	1.01774e+06	1.51764	0.000427724
O15294	UDP-N-acetylglucosamine--peptide N-acetylglucosaminyltransferase 110 kDa subunit OS=Homo sapiens OX=9606 GN=OGT PE=1 SV=3	41	38.38.39.32.29.26	41	1.07112e+07	1.07782e+07	1.10094e+07	2.64782e+06	2.31581e+06	2.4183e+06	8.10908e+06	7.85221e+06	8.55592e+06	4.40249	0.000440114
P48047	ATP synthase subunit O, mitochondrial OS=Homo sapiens OX=9606 GN=ATP5PO PE=1 SV=1	7	7.5.7.5.5.4	7	886015	815535	952095	249536	304285	240611	889670	810766	851848	3.3403	0.0004441
Q9P291	Armadillo repeat-containing X-linked protein 1 OS=Homo sapiens OX=9606 GN=ARMCX1 PE=1 SV=1	7	7.7.7.6.5.5	7	782962	826007	680620	299456	298219	269227	663853	582468	723320	2.64112	0.000444355
Q8N5N7	39S ribosomal protein L50, mitochondrial OS=Homo sapiens OX=9606 GN=MRPL50 PE=1 SV=2	2	2.2.2.2.2.2	2	94146.5	82598.9	82347.2	44967.5	47150.1	42165.7	58541.9	54353.9	57414.2	1.92945	0.000447978
Q15788	Nuclear receptor coactivator 1 OS=Homo sapiens OX=9606 GN=NCOA1 PE=1 SV=3	45	39.42.42.8.9.7	44	2.83358e+07	3.30628e+07	3.15763e+07	385288	375691	242492	2.06217e+07	2.05478e+07	2.04882e+07	92.6533	0.000448874
O60885	Bromodomain-containing protein 4 OS=Homo sapiens OX=9606 GN=BRD4 PE=1 SV=2	50	47.47.49.36.42.35	47	2.34853e+07	2.5179e+07	2.6755e+07	7.03501e+06	7.27429e+06	7.12976e+06	2.27249e+07	2.20396e+07	2.28178e+07	3.51784	0.00045721
Q9NPI1	Bromodomain-containing protein 7 OS=Homo sapiens OX=9606 GN=BRD7 PE=1 SV=1	32	31.31.27.22.27.25	32	1.28925e+07	1.51315e+07	1.36851e+07	3.69961e+06	3.73149e+06	4.66492e+06	1.08567e+07	1.00156e+07	1.08773e+07	3.44816	0.000459316
P42357	Histidine ammonia-lyase OS=Homo sapiens OX=9606 GN=HAL PE=1 SV=1	13	1.7.9.2.2.2	13	316460	372795	478046	62728.7	61280.6	84925.5	854375	730163	1.00224e+06	5.58692	0.000461088
Q5JSZ5	Protein PRRC2B OS=Homo sapiens OX=9606 GN=PRRC2B PE=1 SV=2	29	26.29.28.21.15.20	27	5.42256e+06	5.75179e+06	5.62042e+06	1.99697e+06	1.81216e+06	1.71191e+06	2.83661e+06	2.88521e+06	2.91996e+06	3.04196	0.000471608
Q9HB63	Netrin-4 OS=Homo sapiens OX=9606 GN=NTN4 PE=1 SV=2	6	4.4.3.2.2.2	6	343978	466377	395616	33066.9	37985.6	53331.6	302723	282161	373100	9.69554	0.000477574
P04843	Dolichyl-diphosphooligosaccharide--protein glycosyltransferase subunit 1 OS=Homo sapiens OX=9606 GN=RPN1 PE=1 SV=1	33	33.32.32.29.30.30	33	8.66765e+06	7.92238e+06	9.25775e+06	4.55163e+06	4.10588e+06	4.2805e+06	6.90049e+06	7.285e+06	7.23995e+06	1.99782	0.00048532
P61313	60S ribosomal protein L15 OS=Homo sapiens OX=9606 GN=RPL15 PE=1 SV=2	18	17.18.18.17.17.18	18	1.04565e+08	1.07847e+08	8.73002e+07	3.66226e+07	3.75461e+07	4.40327e+07	8.19234e+07	8.41623e+07	8.2768e+07	2.5356	0.000488637
Q16610	Extracellular matrix protein 1 OS=Homo sapiens OX=9606 GN=ECM1 PE=1 SV=2	3	1.3.3.-.1.1	3	223489	184598	222740	7546.05	12033.1	8101.52	158476	138194	137491	22.7894	0.000492282
Q9UPQ9	Trinucleotide repeat-containing gene 6B protein OS=Homo sapiens OX=9606 GN=TNRC6B PE=1 SV=4	44	39.42.43.35.26.30	44	7.72618e+06	9.96849e+06	1.0154e+07	2.91583e+06	2.13517e+06	2.32906e+06	4.18248e+06	3.8407e+06	4.04552e+06	3.7735	0.000492708
P20340	Ras-related protein Rab-6A OS=Homo sapiens OX=9606 GN=RAB6A PE=1 SV=3	4	3.4.4.3.3.3	4	700686	674692	809095	259224	251967	236416	523076	532996	537066	2.92195	0.000493339
P15408	Fos-related antigen 2 OS=Homo sapiens OX=9606 GN=FOSL2 PE=1 SV=1	3	2.3.3.1.-.1	3	839892	911583	847581	16450	23737.2	21798.4	598317	583239	495812	41.9301	0.000498936
Q9NSC2	Sal-like protein 1 OS=Homo sapiens OX=9606 GN=SALL1 PE=1 SV=2	1	1.1.1.-.-.-	1	14790.6	10572.4	12069.1	2660.56	3390.99	3458.18	8086.88	10489.4	8628.68	3.93619	0.000500034
O15090	Zinc finger protein 536 OS=Homo sapiens OX=9606 GN=ZNF536 PE=1 SV=3	37	26.30.31.14.9.10	36	4.67476e+06	4.93447e+06	5.72904e+06	985748	958306	1.30531e+06	5.95205e+06	5.8251e+06	5.24045e+06	4.7204	0.000513488
P50914	60S ribosomal protein L14 OS=Homo sapiens OX=9606 GN=RPL14 PE=1 SV=4	24	22.21.22.16.22.18	24	1.2056e+08	1.29472e+08	1.16484e+08	5.59205e+07	5.55069e+07	5.39541e+07	9.90801e+07	9.66453e+07	9.79471e+07	2.21618	0.000522413
P23760	Paired box protein Pax-3 OS=Homo sapiens OX=9606 GN=PAX3 PE=1 SV=2	32	32.32.32.12.10.11	21	8.89382e+07	8.7107e+07	8.1648e+07	897357	565604	727928	3.1652e+07	3.06681e+07	3.03392e+07	117.62	0.000524543
Q96A35	39S ribosomal protein L24, mitochondrial OS=Homo sapiens OX=9606 GN=MRPL24 PE=1 SV=1	17	17.17.17.16.15.14	17	7.69909e+06	8.64688e+06	8.3629e+06	3.55957e+06	3.05495e+06	3.66113e+06	5.93006e+06	6.78096e+06	6.64328e+06	2.4046	0.000536964
O75030	Microphthalmia-associated transcription factor OS=Homo sapiens OX=9606 GN=MITF PE=1 SV=2	4	3.3.4.-.-.-	2	328119	326786	409019	8902.01	4886.82	5516.75	166336	184608	215063	55.1097	0.000556627
Q96EB6	NAD-dependent protein deacetylase sirtuin-1 OS=Homo sapiens OX=9606 GN=SIRT1 PE=1 SV=2	6	5.6.5.3.2.3	6	914939	728478	888856	116507	75556.2	103521	419365	349969	260612	8.56701	0.000559283
Q8WUB8	PHD finger protein 10 OS=Homo sapiens OX=9606 GN=PHF10 PE=1 SV=3	21	19.19.17.18.18.17	21	5.04738e+06	4.67979e+06	4.53648e+06	2.1234e+06	1.83967e+06	2.18699e+06	2.75602e+06	2.9806e+06	2.66208e+06	2.31927	0.000564467
Q5VYK3	Proteasome adapter and scaffold protein ECM29 OS=Homo sapiens OX=9606 GN=ECPAS PE=1 SV=2	6	4.4.5.4.4.4	6	2.3478e+07	2.31857e+07	2.21203e+07	1.02274e+07	8.85494e+06	9.28263e+06	2.06309e+07	1.89559e+07	1.82876e+07	2.42496	0.000564827
Q9H6W3	Ribosomal oxygenase 1 OS=Homo sapiens OX=9606 GN=RIOX1 PE=1 SV=2	12	9.11.9.7.7.8	12	1.44771e+06	1.91734e+06	1.49334e+06	485753	418122	523435	1.19581e+06	1.339e+06	1.28048e+06	3.40388	0.000586948
Q9H1B7	Probable E3 ubiquitin-protein ligase IRF2BPL OS=Homo sapiens OX=9606 GN=IRF2BPL PE=1 SV=1	8	6.8.8.3.3.2	8	1.45307e+06	1.14753e+06	1.20293e+06	324788	351988	367292	880109	903980	919952	3.64299	0.000595066
Q86TD4	Sarcalumenin OS=Homo sapiens OX=9606 GN=SRL PE=2 SV=2	4	4.4.4.4.4.4	4	4.58359e+06	4.51832e+06	4.6804e+06	89846.8	70400.7	62498.1	3.17566e+06	3.89491e+06	3.27019e+06	61.8747	0.000602394
Q99496	E3 ubiquitin-protein ligase RING2 OS=Homo sapiens OX=9606 GN=RNF2 PE=1 SV=1	12	11.11.11.10.10.11	9	6.52025e+06	6.64826e+06	6.61197e+06	2.78989e+06	2.53994e+06	2.60861e+06	4.62001e+06	4.88372e+06	5.04235e+06	2.49174	0.000602854
Q9UBL3	Set1/Ash2 histone methyltransferase complex subunit ASH2 OS=Homo sapiens OX=9606 GN=ASH2L PE=1 SV=1	24	21.22.21.13.15.12	24	9.43356e+06	9.40477e+06	9.91168e+06	1.86662e+06	1.79697e+06	1.53054e+06	8.46233e+06	8.23922e+06	8.97615e+06	5.5351	0.00060299
O95352	Ubiquitin-like modifier-activating enzyme ATG7 OS=Homo sapiens OX=9606 GN=ATG7 PE=1 SV=1	6	6.5.5.4.4.4	6	258891	234985	230140	56672.1	69219.4	71605.1	185047	195522	210803	3.66597	0.000605271
Q9BYD1	39S ribosomal protein L13, mitochondrial OS=Homo sapiens OX=9606 GN=MRPL13 PE=1 SV=1	6	5.5.4.5.5.5	6	416687	408295	354068	183277	182863	152079	336350	378322	350788	2.2752	0.000605794
O43823	A-kinase anchor protein 8 OS=Homo sapiens OX=9606 GN=AKAP8 PE=1 SV=1	18	15.16.16.15.13.15	18	2.0421e+06	1.94948e+06	2.32342e+06	1.09449e+06	956945	1.09213e+06	1.84846e+06	1.90201e+06	1.82699e+06	2.00887	0.000611952
Q9UG63	ATP-binding cassette sub-family F member 2 OS=Homo sapiens OX=9606 GN=ABCF2 PE=1 SV=2	33	30.32.31.31.30.29	33	8.95049e+06	9.03397e+06	8.18889e+06	5.48764e+06	5.6821e+06	5.02967e+06	6.63714e+06	6.80244e+06	6.42114e+06	1.6157	0.000619765
Q01664	Transcription factor AP-4 OS=Homo sapiens OX=9606 GN=TFAP4 PE=1 SV=2	3	2.3.3.1.1.-	3	192846	213141	272924	45292.3	43659.1	62258.9	87274.4	98060.1	90433.1	4.48985	0.000620424
Q9BRQ0	Pygopus homolog 2 OS=Homo sapiens OX=9606 GN=PYGO2 PE=1 SV=2	4	3.3.3.-.-.-	4	1.17713e+06	1.36223e+06	1.37265e+06	6854.08	10939.4	5988.7	1.11252e+06	1.10512e+06	1.02111e+06	164.493	0.000623305
Q9Y3D3	28S ribosomal protein S16, mitochondrial OS=Homo sapiens OX=9606 GN=MRPS16 PE=1 SV=1	6	6.6.5.4.5.4	6	1.45055e+06	1.86201e+06	1.34187e+06	356750	425677	476394	1.05174e+06	1.10936e+06	1.24403e+06	3.69745	0.000624183
Q63HK5	Teashirt homolog 3 OS=Homo sapiens OX=9606 GN=TSHZ3 PE=1 SV=2	37	31.35.36.27.19.23	37	7.22549e+06	8.16238e+06	8.57608e+06	2.95456e+06	2.74094e+06	2.84034e+06	5.44798e+06	5.16365e+06	5.39142e+06	2.80745	0.000624513
Q96EZ8	Microspherule protein 1 OS=Homo sapiens OX=9606 GN=MCRS1 PE=1 SV=1	8	7.7.8.5.6.7	8	1.03457e+06	984125	947321	211443	263094	247956	650708	589064	548559	4.10525	0.000628851
Q12955	Ankyrin-3 OS=Homo sapiens OX=9606 GN=ANK3 PE=1 SV=3	2	2.1.1.1.1.1	2	1.24024e+06	1.17905e+06	1.21808e+06	11887.8	14691.2	9513.01	835466	863375	1.32754e+06	100.78	0.000631859
P52744	Zinc finger protein 138 OS=Homo sapiens OX=9606 GN=ZNF138 PE=1 SV=2	1	1.1.1.-.-.-	1	178921	69654.9	136404	1180.9	3381.94	1471.77	197612	186865	177118	63.7954	0.000650605
Q9NX20	39S ribosomal protein L16, mitochondrial OS=Homo sapiens OX=9606 GN=MRPL16 PE=1 SV=1	5	5.5.5.5.4.5	5	605733	593567	622855	400267	400642	404485	614515	589250	658700	1.51167	0.000653204
P78411	Iroquois-class homeodomain protein IRX-5 OS=Homo sapiens OX=9606 GN=IRX5 PE=1 SV=3	1	1.1.1.-.-.-	1	9341.57	6488.8	8329.76	1514.4	1247.73	1441.59	7867.97	8402.3	7226.43	5.74733	0.000657404
Q14532	Keratin, type I cuticular Ha2 OS=Homo sapiens OX=9606 GN=KRT32 PE=2 SV=3	2	1.1.1.1.1.1	2	106450	83065.7	141672	11296.8	16200	15926.1	95521.7	123047	116206	7.62702	0.000676608
Q9UHA4	Ragulator complex protein LAMTOR3 OS=Homo sapiens OX=9606 GN=LAMTOR3 PE=1 SV=1	1	1.-.1.1.1.-	1	18882.4	22492.8	21562.6	11526.7	10179.6	9759.77	12085	10838.4	16073.6	2.00018	0.000682777
P51797	Chloride transport protein 6 OS=Homo sapiens OX=9606 GN=CLCN6 PE=1 SV=2	1	1.1.1.1.1.1	1	22789.4	19258	21124	8924.11	10152.6	8125.29	9524.04	12483.6	13312.3	2.32231	0.000688108
Q8NF64	Zinc finger MIZ domain-containing protein 2 OS=Homo sapiens OX=9606 GN=ZMIZ2 PE=1 SV=2	7	5.6.7.2.1.1	7	3.18364e+06	3.12449e+06	3.05526e+06	55266.4	49713.7	37374.5	2.00134e+06	1.79493e+06	1.95674e+06	65.7752	0.000691883
Q92922	SWI/SNF complex subunit SMARCC1 OS=Homo sapiens OX=9606 GN=SMARCC1 PE=1 SV=3	66	63.64.62.55.52.56	48	9.89815e+07	1.0154e+08	1.0442e+08	3.86086e+07	3.63303e+07	4.21237e+07	8.20666e+07	8.27063e+07	8.07712e+07	2.60494	0.000692059
Q9P0M9	39S ribosomal protein L27, mitochondrial OS=Homo sapiens OX=9606 GN=MRPL27 PE=1 SV=1	7	6.6.4.3.6.6	7	1.32346e+06	1.50716e+06	1.2801e+06	388794	381525	401821	1.48167e+06	1.57075e+06	1.53516e+06	3.50703	0.000695722
Q15596	Nuclear receptor coactivator 2 OS=Homo sapiens OX=9606 GN=NCOA2 PE=1 SV=2	43	37.37.39.4.1.4	43	1.93427e+07	1.95164e+07	2.04059e+07	277136	271974	394581	1.56844e+07	1.57046e+07	1.54165e+07	62.8014	0.000696916
P32969	60S ribosomal protein L9 OS=Homo sapiens OX=9606 GN=RPL9 PE=1 SV=1	17	16.17.15.14.16.15	17	1.50413e+07	1.50435e+07	1.39496e+07	7.66647e+06	7.59552e+06	8.64993e+06	1.05134e+07	9.75831e+06	1.07025e+07	1.84153	0.000703058
P62380	TATA box-binding protein-like protein 1 OS=Homo sapiens OX=9606 GN=TBPL1 PE=1 SV=1	2	2.2.2.1.2.1	2	101889	80306.7	75476.7	16823.9	19671.9	12750.6	65212	75141.7	62363.3	5.23232	0.000719356
Q6AI39	BRD4-interacting chromatin-remodeling complex-associated protein-like OS=Homo sapiens OX=9606 GN=BICRAL PE=1 SV=2	14	14.14.14.8.8.9	14	2.34205e+06	2.48334e+06	2.6158e+06	580016	441413	515645	1.60356e+06	1.7707e+06	1.87116e+06	4.84115	0.000723868
P05412	Transcription factor AP-1 OS=Homo sapiens OX=9606 GN=JUN PE=1 SV=2	13	11.13.11.7.7.9	11	8.82492e+06	9.01315e+06	8.91347e+06	1.05689e+06	869841	1.04e+06	5.79787e+06	5.82052e+06	6.00682e+06	9.01716	0.000724625
Q5HY92	Fidgetin OS=Homo sapiens OX=9606 GN=FIGN PE=1 SV=2	9	9.7.8.3.3.4	9	1.18984e+06	1.05628e+06	1.01052e+06	258025	259602	250916	715165	767669	785269	4.23742	0.000729086
Q9P0M6	Core histone macro-H2A.2 OS=Homo sapiens OX=9606 GN=H2AFY2 PE=1 SV=3	4	3.4.4.1.2.2	4	299619	432293	391422	60418.7	56074.5	67882.7	232619	217527	250937	6.09263	0.000731072
Q9Y277	Voltage-dependent anion-selective channel protein 3 OS=Homo sapiens OX=9606 GN=VDAC3 PE=1 SV=1	9	9.9.9.6.7.7	8	3.74411e+06	3.87342e+06	3.41856e+06	681967	822634	906850	2.37092e+06	2.35701e+06	2.38258e+06	4.57654	0.000740877
Q9UHV7	Mediator of RNA polymerase II transcription subunit 13 OS=Homo sapiens OX=9606 GN=MED13 PE=1 SV=3	8	7.8.8.6.7.7	8	586070	525533	520128	256428	211687	249508	434069	421768	453115	2.2738	0.000753872
Q92610	Zinc finger protein 592 OS=Homo sapiens OX=9606 GN=ZNF592 PE=1 SV=2	11	8.9.7.5.6.7	11	341249	375006	331317	209514	198357	178897	272638	271183	330928	1.78533	0.000766428
P43686	26S proteasome regulatory subunit 6B OS=Homo sapiens OX=9606 GN=PSMC4 PE=1 SV=2	7	7.7.7.6.7.7	7	691956	615117	687435	434765	410682	390818	909015	879915	875571	1.61333	0.000770743
Q969G3	SWI/SNF-related matrix-associated actin-dependent regulator of chromatin subfamily E member 1 OS=Homo sapiens OX=9606 GN=SMARCE1 PE=1 SV=2	27	26.27.26.23.21.23	26	1.84271e+07	1.94597e+07	2.17425e+07	8.76382e+06	7.15181e+06	6.96569e+06	1.53007e+07	1.47345e+07	1.54012e+07	2.60603	0.000777761
P51532	Transcription activator BRG1 OS=Homo sapiens OX=9606 GN=SMARCA4 PE=1 SV=2	117	114.113.116.100.101.99	71	1.77804e+08	1.73656e+08	1.61897e+08	4.71741e+07	5.05858e+07	5.88125e+07	1.29576e+08	1.26254e+08	1.28023e+08	3.27872	0.000788242
Q12824	SWI/SNF-related matrix-associated actin-dependent regulator of chromatin subfamily B member 1 OS=Homo sapiens OX=9606 GN=SMARCB1 PE=1 SV=2	25	23.23.21.20.21.20	25	1.82966e+07	1.84511e+07	2.07744e+07	8.56311e+06	6.80373e+06	7.64171e+06	1.50665e+07	1.50933e+07	1.50321e+07	2.50003	0.000788263
Q6N021	Methylcytosine dioxygenase TET2 OS=Homo sapiens OX=9606 GN=TET2 PE=1 SV=3	51	41.42.43.10.9.8	49	7.09395e+06	7.65366e+06	7.76387e+06	517079	622968	434101	6.43573e+06	7.04469e+06	6.50897e+06	14.3008	0.000793167
Q04727	Transducin-like enhancer protein 4 OS=Homo sapiens OX=9606 GN=TLE4 PE=1 SV=3	5	4.5.4.1.1.-	5	346311	615020	596514	48000.8	32344.5	44202.6	567238	639593	514257	12.508	0.000796529
P40692	DNA mismatch repair protein Mlh1 OS=Homo sapiens OX=9606 GN=MLH1 PE=1 SV=1	9	8.7.7.7.5.6	9	535825	544309	630838	282183	262870	226726	599696	544865	546101	2.21692	0.000803139
Q14814	Myocyte-specific enhancer factor 2D OS=Homo sapiens OX=9606 GN=MEF2D PE=1 SV=1	21	20.20.20.19.20.20	17	2.31716e+07	2.31365e+07	2.1055e+07	8.41075e+06	8.30368e+06	8.44308e+06	1.31373e+07	1.42658e+07	1.48706e+07	2.67765	0.000803489
P11586	C-1-tetrahydrofolate synthase, cytoplasmic OS=Homo sapiens OX=9606 GN=MTHFD1 PE=1 SV=3	24	22.24.23.21.22.23	23	2.50706e+06	2.62313e+06	2.78033e+06	1.59977e+06	1.68412e+06	1.80935e+06	2.67536e+06	2.81861e+06	2.85763e+06	1.55314	0.000803885
Q92793	CREB-binding protein OS=Homo sapiens OX=9606 GN=CREBBP PE=1 SV=3	99	89.97.89.16.15.13	61	1.57909e+08	1.482e+08	1.49289e+08	4.38598e+06	3.52474e+06	5.29766e+06	1.03123e+08	1.09209e+08	1.10412e+08	34.4779	0.000822355
Q9Y6J0	Calcineurin-binding protein cabin-1 OS=Homo sapiens OX=9606 GN=CABIN1 PE=1 SV=1	5	5.4.4.1.1.3	5	335357	265262	316058	52555.1	76181.2	55109.7	128935	143319	134672	4.98611	0.000826067
Q71F56	Mediator of RNA polymerase II transcription subunit 13-like OS=Homo sapiens OX=9606 GN=MED13L PE=1 SV=1	7	7.7.7.4.4.4	7	169602	158369	198907	43362.6	46505.7	42980.1	147593	159442	150748	3.96601	0.000831447
Q9NQB0	Transcription factor 7-like 2 OS=Homo sapiens OX=9606 GN=TCF7L2 PE=1 SV=2	9	9.8.8.4.4.3	8	1.88089e+06	1.8375e+06	1.88519e+06	254717	218062	270145	1.46875e+06	1.34758e+06	1.49066e+06	7.5426	0.000841738
P30048	Thioredoxin-dependent peroxide reductase, mitochondrial OS=Homo sapiens OX=9606 GN=PRDX3 PE=1 SV=3	10	8.10.9.7.8.8	10	1.38503e+06	1.30307e+06	1.24915e+06	754222	807437	694372	1.06223e+06	1.01863e+06	1.08861e+06	1.74521	0.000842163
P05166	Propionyl-CoA carboxylase beta chain, mitochondrial OS=Homo sapiens OX=9606 GN=PCCB PE=1 SV=3	28	18.19.20.9.8.8	28	1.90686e+06	2.29758e+06	2.56008e+06	348065	381585	380598	5.0969e+06	5.0551e+06	5.28211e+06	6.0928	0.000850205
Q9NV88	Integrator complex subunit 9 OS=Homo sapiens OX=9606 GN=INTS9 PE=1 SV=2	8	7.6.7.6.5.6	8	581565	464955	530973	104147	145328	139119	407623	415994	371280	4.05949	0.000852287
Q16186	Proteasomal ubiquitin receptor ADRM1 OS=Homo sapiens OX=9606 GN=ADRM1 PE=1 SV=2	1	1.1.1.1.1.1	1	252126	255114	306964	74941.1	80580.2	80869.8	207758	238683	177341	3.44431	0.000852461
Q6PJG2	ELM2 and SANT domain-containing protein 1 OS=Homo sapiens OX=9606 GN=ELMSAN1 PE=1 SV=2	41	41.41.41.34.34.31	41	1.52234e+07	1.76428e+07	1.46879e+07	4.26392e+06	3.15942e+06	4.23506e+06	9.2044e+06	9.1642e+06	9.04251e+06	4.07895	0.000857215
Q96BD5	PHD finger protein 21A OS=Homo sapiens OX=9606 GN=PHF21A PE=1 SV=1	11	11.11.10.7.6.4	11	3.2461e+06	2.4056e+06	2.95738e+06	761151	1.05517e+06	850146	2.33465e+06	2.52655e+06	3.07321e+06	3.22864	0.00087202
P05165	Propionyl-CoA carboxylase alpha chain, mitochondrial OS=Homo sapiens OX=9606 GN=PCCA PE=1 SV=4	54	42.46.47.14.12.9	54	1.3871e+07	1.53349e+07	1.64256e+07	1.20589e+06	760709	868033	2.03578e+07	2.0926e+07	2.10746e+07	16.0979	0.000873545
Q9UL54	Serine/threonine-protein kinase TAO2 OS=Homo sapiens OX=9606 GN=TAOK2 PE=1 SV=2	29	24.23.23.20.19.22	29	6.98086e+06	7.38822e+06	6.92948e+06	4.49927e+06	4.95803e+06	4.50854e+06	8.22609e+06	7.33714e+06	7.96795e+06	1.52505	0.000879316
P22105	Tenascin-X OS=Homo sapiens OX=9606 GN=TNXB PE=1 SV=5	2	2.2.2.2.2.2	2	2.60203e+06	1.90569e+06	3.0781e+06	364387	496551	518016	1.86069e+06	1.74467e+06	2.08731e+06	5.50115	0.000884192
Q96RU2	Ubiquitin carboxyl-terminal hydrolase 28 OS=Homo sapiens OX=9606 GN=USP28 PE=1 SV=1	2	2.2.2.1.1.1	2	216197	302863	320824	15073.2	8339.15	16789.1	164207	163919	149853	20.8918	0.000898458
O00763	Acetyl-CoA carboxylase 2 OS=Homo sapiens OX=9606 GN=ACACB PE=1 SV=3	11	6.6.7.2.1.-	11	227271	216812	359605	17758.6	35047.2	25028.7	241495	5.55592e+06	424722	10.3256	0.000908262
P18847	Cyclic AMP-dependent transcription factor ATF-3 OS=Homo sapiens OX=9606 GN=ATF3 PE=1 SV=2	8	8.7.7.6.6.7	8	3.09578e+06	3.52965e+06	3.59159e+06	1.41441e+06	1.16155e+06	1.46616e+06	2.28917e+06	2.01356e+06	2.21448e+06	2.52764	0.000917366
P53396	ATP-citrate synthase OS=Homo sapiens OX=9606 GN=ACLY PE=1 SV=3	44	44.44.44.43.44.44	44	2.08809e+07	2.10915e+07	2.1418e+07	9.59721e+06	1.04771e+07	9.54041e+06	1.51071e+07	1.54435e+07	1.56034e+07	2.1405	0.000920583
Q16629	Serine/arginine-rich splicing factor 7 OS=Homo sapiens OX=9606 GN=SRSF7 PE=1 SV=1	18	16.18.15.15.16.14	17	2.72559e+07	2.46182e+07	2.6513e+07	1.66704e+07	1.67192e+07	1.85238e+07	2.57495e+07	2.68263e+07	2.66151e+07	1.50996	0.000933612
Q96RK0	Protein capicua homolog OS=Homo sapiens OX=9606 GN=CIC PE=1 SV=2	19	15.16.16.3.4.2	19	2.45755e+06	2.69181e+06	2.75622e+06	772898	969715	788035	2.94008e+06	2.51764e+06	2.40837e+06	3.12394	0.000937358
Q99697	Pituitary homeobox 2 OS=Homo sapiens OX=9606 GN=PITX2 PE=1 SV=2	22	22.22.22.16.7.12	13	3.6861e+07	4.16489e+07	3.2326e+07	4.16106e+06	2.462e+06	2.8998e+06	2.14159e+07	2.17612e+07	2.15294e+07	11.6389	0.000945368
P39060	Collagen alpha-1(XVIII) chain OS=Homo sapiens OX=9606 GN=COL18A1 PE=1 SV=5	5	3.3.5.3.3.4	5	676664	840820	979135	150864	182641	111260	958006	767339	816270	5.61334	0.000947366
Q9UM47	Neurogenic locus notch homolog protein 3 OS=Homo sapiens OX=9606 GN=NOTCH3 PE=1 SV=2	2	2.2.2.2.2.1	2	136695	161070	173175	69430	73773.2	61645	116186	113102	112938	2.29897	0.00097666
P45378	Troponin T, fast skeletal muscle OS=Homo sapiens OX=9606 GN=TNNT3 PE=1 SV=3	12	12.9.12.5.3.3	11	2.51243e+06	1.38579e+06	3.53357e+06	122563	60868.6	97311.3	971798	1.09199e+06	1.21873e+06	26.4719	0.000977677
Q15361	Transcription termination factor 1 OS=Homo sapiens OX=9606 GN=TTF1 PE=1 SV=3	56	54.56.50.37.46.44	56	2.11334e+07	2.13348e+07	1.98859e+07	8.72617e+06	9.25036e+06	1.03036e+07	1.99882e+07	2.06287e+07	2.09911e+07	2.20487	0.000980391
Q14566	DNA replication licensing factor MCM6 OS=Homo sapiens OX=9606 GN=MCM6 PE=1 SV=1	24	24.24.23.24.24.24	24	6.75646e+06	6.74109e+06	6.00474e+06	3.24054e+06	3.53758e+06	3.87007e+06	5.86411e+06	5.51116e+06	5.73915e+06	1.83151	0.00098132
P05141	ADP/ATP translocase 2 OS=Homo sapiens OX=9606 GN=SLC25A5 PE=1 SV=7	35	35.35.34.34.34.34	12	6.14973e+07	5.74185e+07	5.43789e+07	3.58484e+07	4.0177e+07	3.85008e+07	5.16153e+07	5.44568e+07	5.82709e+07	1.51315	0.00107213
Q92945	Far upstream element-binding protein 2 OS=Homo sapiens OX=9606 GN=KHSRP PE=1 SV=4	25	24.24.25.24.20.20	22	6.85031e+06	7.81009e+06	7.98183e+06	3.78844e+06	2.99132e+06	3.37368e+06	6.44865e+06	6.33896e+06	6.22186e+06	2.23	0.00108508
Q9Y4P1	Cysteine protease ATG4B OS=Homo sapiens OX=9606 GN=ATG4B PE=1 SV=2	5	4.4.4.4.3.3	5	356517	319524	281475	128492	150186	139460	212520	213015	175142	2.28995	0.00108878
Q96PV6	Leukocyte receptor cluster member 8 OS=Homo sapiens OX=9606 GN=LENG8 PE=1 SV=3	11	9.11.10.7.5.9	11	1.3845e+06	1.51055e+06	1.1863e+06	602350	548456	661633	981185	926192	926865	2.25186	0.00109274
Q76L83	Putative Polycomb group protein ASXL2 OS=Homo sapiens OX=9606 GN=ASXL2 PE=1 SV=1	12	9.10.11.9.4.5	12	568098	489593	421814	205179	165590	152081	571204	625395	569787	2.82969	0.00110129
O43683	Mitotic checkpoint serine/threonine-protein kinase BUB1 OS=Homo sapiens OX=9606 GN=BUB1 PE=1 SV=1	3	2.2.2.1.1.1	3	68331.4	102502	83607.9	23251.5	18480	25074.8	73871.6	78528.5	62315.5	3.80864	0.00110697
Q8IYA6	Cytoskeleton-associated protein 2-like OS=Homo sapiens OX=9606 GN=CKAP2L PE=1 SV=4	3	2.3.3.2.2.2	3	2.06433e+06	2.42211e+06	2.29094e+06	63184.9	34644.3	49501.1	2.34179e+06	2.29176e+06	1.80112e+06	46.0012	0.00110972
Q96GM5	SWI/SNF-related matrix-associated actin-dependent regulator of chromatin subfamily D member 1 OS=Homo sapiens OX=9606 GN=SMARCD1 PE=1 SV=2	58	52.54.49.44.45.43	43	7.24767e+07	7.01839e+07	7.27642e+07	1.68115e+07	1.58704e+07	1.92423e+07	6.17252e+07	5.99813e+07	6.17835e+07	4.14883	0.0011104
Q10571	Transcriptional activator MN1 OS=Homo sapiens OX=9606 GN=MN1 PE=1 SV=3	8	6.7.5.-.2.2	8	471259	518570	520650	114711	120807	149613	306235	365189	325553	3.92199	0.00114651
Q9BQ48	39S ribosomal protein L34, mitochondrial OS=Homo sapiens OX=9606 GN=MRPL34 PE=1 SV=1	4	4.4.4.4.4.4	4	4.67505e+06	4.99416e+06	4.0541e+06	1.8548e+06	1.91003e+06	2.33603e+06	4.63479e+06	4.37104e+06	4.15214e+06	2.2494	0.00115625
O43435	T-box transcription factor TBX1 OS=Homo sapiens OX=9606 GN=TBX1 PE=1 SV=1	17	13.15.14.2.3.1	17	2.60445e+06	2.55201e+06	2.66542e+06	43673.4	68111.2	46436.4	2.07749e+06	2.15333e+06	1.98505e+06	49.4364	0.00115966
O95478	Ribosome biogenesis protein NSA2 homolog OS=Homo sapiens OX=9606 GN=NSA2 PE=1 SV=1	19	19.18.18.15.19.17	19	1.69366e+07	1.80281e+07	1.5152e+07	7.65219e+06	8.29502e+06	8.17966e+06	1.28647e+07	1.28862e+07	1.32155e+07	2.07721	0.00117994
Q9Y512	Sorting and assembly machinery component 50 homolog OS=Homo sapiens OX=9606 GN=SAMM50 PE=1 SV=3	1	1.1.1.1.1.1	1	55821.4	57093.8	49172.6	15746.3	16966.9	20883.4	43906.4	48974.4	37193.1	3.02422	0.001182
P04844	Dolichyl-diphosphooligosaccharide--protein glycosyltransferase subunit 2 OS=Homo sapiens OX=9606 GN=RPN2 PE=1 SV=3	11	10.10.10.8.10.10	11	1.51093e+06	1.35871e+06	1.48332e+06	722438	853553	823647	1.47444e+06	1.43624e+06	1.65621e+06	1.81401	0.00123398
Q8NBF2	NHL repeat-containing protein 2 OS=Homo sapiens OX=9606 GN=NHLRC2 PE=1 SV=1	4	4.4.4.4.4.4	4	328410	375764	382372	177003	210384	206470	323459	284428	313853	1.82964	0.00123399
P09382	Galectin-1 OS=Homo sapiens OX=9606 GN=LGALS1 PE=1 SV=2	5	5.5.5.5.5.5	5	2.83903e+06	3.14418e+06	3.13745e+06	1.72965e+06	1.7256e+06	1.98509e+06	2.67242e+06	2.49715e+06	2.43135e+06	1.67649	0.00125043
Q99958	Forkhead box protein C2 OS=Homo sapiens OX=9606 GN=FOXC2 PE=1 SV=1	5	3.3.3.-.-.-	5	433542	429403	482269	10521.9	12008.5	6869.53	493658	371780	331669	45.7557	0.00125083
Q15436	Protein transport protein Sec23A OS=Homo sapiens OX=9606 GN=SEC23A PE=1 SV=2	12	11.10.11.11.10.8	11	1.27108e+06	1.25279e+06	1.27458e+06	747951	686526	713164	833273	918870	821327	1.76866	0.00125166
Q8IZD2	Inactive histone-lysine N-methyltransferase 2E OS=Homo sapiens OX=9606 GN=KMT2E PE=1 SV=1	7	4.6.6.2.1.1	7	604337	627857	557877	40864.1	39631.8	26970.3	321457	312296	344792	16.6571	0.00126744
Q13207	T-box transcription factor TBX2 OS=Homo sapiens OX=9606 GN=TBX2 PE=1 SV=3	20	14.15.13.6.7.8	13	1.56394e+06	1.67261e+06	1.47141e+06	444041	326739	363477	1.91942e+06	1.86771e+06	1.91728e+06	4.15069	0.00127166
Q7L5D6	Golgi to ER traffic protein 4 homolog OS=Homo sapiens OX=9606 GN=GET4 PE=1 SV=1	4	4.4.4.2.4.4	4	735314	602912	537751	191839	237418	253261	571418	534311	538579	2.74861	0.00128081
Q8IXJ9	Polycomb group protein ASXL1 OS=Homo sapiens OX=9606 GN=ASXL1 PE=1 SV=4	4	3.3.3.2.2.3	4	97612.8	133576	109140	27970.4	25173	28544.6	79373.1	80356.4	95272.7	4.16621	0.00128933
Q8TEK3	Histone-lysine N-methyltransferase, H3 lysine-79 specific OS=Homo sapiens OX=9606 GN=DOT1L PE=1 SV=3	14	14.14.12.8.11.11	14	1.83074e+06	1.97371e+06	1.46438e+06	607529	612820	770524	920200	1.10019e+06	1.07817e+06	2.64649	0.00131846
Q15283	Ras GTPase-activating protein 2 OS=Homo sapiens OX=9606 GN=RASA2 PE=1 SV=3	2	2.1.2.2.2.2	2	609570	664711	539539	307784	319791	280067	362768	545892	783116	1.99839	0.00135396
Q8NFU7	Methylcytosine dioxygenase TET1 OS=Homo sapiens OX=9606 GN=TET1 PE=1 SV=2	2	2.1.1.1.1.1	2	66909.4	60072.2	51905.9	7503.05	4449.57	4752.39	45047.7	48024.9	42632.3	10.7086	0.00136134
Q12946	Forkhead box protein F1 OS=Homo sapiens OX=9606 GN=FOXF1 PE=1 SV=2	6	5.6.6.2.1.3	6	190180	244001	265148	31026.6	36517.3	52466.5	154726	180748	163165	5.82724	0.00136444
Q6ZW49	PAX-interacting protein 1 OS=Homo sapiens OX=9606 GN=PAXIP1 PE=1 SV=2	32	29.30.29.10.12.15	32	1.12954e+07	1.10947e+07	1.06553e+07	2.26589e+06	1.8547e+06	2.37362e+06	9.34094e+06	9.47466e+06	9.50813e+06	5.08844	0.00138093
Q9H7S9	Zinc finger protein 703 OS=Homo sapiens OX=9606 GN=ZNF703 PE=1 SV=1	4	1.3.2.-.-.-	4	284619	282037	324185	12034.7	6628.17	8953.38	221731	195960	240718	32.2579	0.00138196
P68036	Ubiquitin-conjugating enzyme E2 L3 OS=Homo sapiens OX=9606 GN=UBE2L3 PE=1 SV=1	6	5.5.5.4.5.5	5	1.1036e+06	1.23491e+06	1.23994e+06	412232	433856	525423	609999	642924	636408	2.60913	0.00138585
P54687	Branched-chain-amino-acid aminotransferase, cytosolic OS=Homo sapiens OX=9606 GN=BCAT1 PE=1 SV=3	6	6.5.5.5.6.6	6	735134	790348	882411	475640	417644	470466	719031	697962	734560	1.76564	0.00138896
Q14999	Cullin-7 OS=Homo sapiens OX=9606 GN=CUL7 PE=1 SV=2	3	2.3.2.2.3.2	3	145360	107002	125255	44937.8	45550.9	55491.1	80588.4	78382	78343.7	2.58678	0.00139049
Q9Y673	Dolichyl-phosphate beta-glucosyltransferase OS=Homo sapiens OX=9606 GN=ALG5 PE=1 SV=1	2	1.2.2.1.2.2	2	169853	176605	203680	92593	100436	90211.6	147651	170657	167040	1.9423	0.00139125
P12277	Creatine kinase B-type OS=Homo sapiens OX=9606 GN=CKB PE=1 SV=1	12	10.12.12.11.11.10	11	3.81769e+06	4.41544e+06	4.8753e+06	1.64359e+06	1.5188e+06	1.48248e+06	2.19521e+06	2.07894e+06	2.32992e+06	2.82213	0.0014234
O60315	Zinc finger E-box-binding homeobox 2 OS=Homo sapiens OX=9606 GN=ZEB2 PE=1 SV=1	45	43.40.42.36.33.32	40	2.06241e+07	2.15918e+07	2.21292e+07	4.34814e+06	3.40567e+06	3.32524e+06	1.37538e+07	1.44268e+07	1.4194e+07	5.80782	0.00145347
Q96FW1	Ubiquitin thioesterase OTUB1 OS=Homo sapiens OX=9606 GN=OTUB1 PE=1 SV=2	6	6.6.6.6.6.6	6	1.30647e+06	1.34073e+06	1.27756e+06	807343	717203	738805	1.09732e+06	1.04304e+06	1.01289e+06	1.73405	0.00148664
P11166	Solute carrier family 2, facilitated glucose transporter member 1 OS=Homo sapiens OX=9606 GN=SLC2A1 PE=1 SV=2	6	6.5.5.3.5.5	6	740213	719597	692855	304413	296495	349767	761861	702982	659094	2.26435	0.00149529
Q16891	MICOS complex subunit MIC60 OS=Homo sapiens OX=9606 GN=IMMT PE=1 SV=1	11	9.10.10.8.8.8	11	839156	711686	824357	291842	302125	307349	835120	824496	853540	2.63526	0.00150947
P39880	Homeobox protein cut-like 1 OS=Homo sapiens OX=9606 GN=CUX1 PE=1 SV=3	18	9.11.11.7.4.4	7	3.56935e+06	3.75478e+06	3.54208e+06	476659	598948	634342	3.04161e+06	3.09732e+06	3.23794e+06	6.3547	0.00152072
Q9Y4P8	WD repeat domain phosphoinositide-interacting protein 2 OS=Homo sapiens OX=9606 GN=WIPI2 PE=1 SV=1	1	1.1.1.1.1.1	1	83069.8	62112.9	61166.7	28133.5	22977.1	21826.1	52976.9	60454.2	65493.1	2.82916	0.0015362
Q86X55	Histone-arginine methyltransferase CARM1 OS=Homo sapiens OX=9606 GN=CARM1 PE=1 SV=3	4	4.4.4.3.2.3	4	665562	597292	511678	125972	127464	133971	355717	400804	359040	4.58053	0.00153756
P36915	Guanine nucleotide-binding protein-like 1 OS=Homo sapiens OX=9606 GN=GNL1 PE=1 SV=2	24	23.21.21.22.22.22	24	1.24622e+07	1.12862e+07	1.21045e+07	6.58207e+06	6.67954e+06	7.65034e+06	9.89138e+06	9.8657e+06	1.0323e+07	1.71447	0.00154273
Q13445	Transmembrane emp24 domain-containing protein 1 OS=Homo sapiens OX=9606 GN=TMED1 PE=1 SV=1	1	1.-.1.1.-.1	1	28613.8	25769	25461.6	12249.1	11513.4	14272	21792.5	28969.5	26402.4	2.09927	0.00154285
Q9UPW0	Forkhead box protein J3 OS=Homo sapiens OX=9606 GN=FOXJ3 PE=1 SV=2	3	2.3.2.-.-.-	3	327968	219849	358387	4748.42	2965.61	8676.61	96779.2	176595	135581	55.2878	0.00154819
Q8NFD5	AT-rich interactive domain-containing protein 1B OS=Homo sapiens OX=9606 GN=ARID1B PE=1 SV=2	72	69.71.71.24.22.23	72	3.82692e+07	4.0184e+07	4.24543e+07	4.55227e+06	3.14491e+06	4.40725e+06	2.97487e+07	3.02045e+07	3.05975e+07	9.9887	0.00155418
P46937	Transcriptional coactivator YAP1 OS=Homo sapiens OX=9606 GN=YAP1 PE=1 SV=2	27	27.25.24.14.11.11	27	3.16618e+07	3.79754e+07	3.55422e+07	3.57061e+06	2.13015e+06	2.42101e+06	2.18105e+07	2.17852e+07	2.19656e+07	12.9503	0.00156363
Q9NQG5	Regulation of nuclear pre-mRNA domain-containing protein 1B OS=Homo sapiens OX=9606 GN=RPRD1B PE=1 SV=1	7	4.5.5.3.4.3	7	279919	355955	373467	149008	122956	122652	332869	378737	349891	2.55778	0.00157308
Q92481	Transcription factor AP-2-beta OS=Homo sapiens OX=9606 GN=TFAP2B PE=1 SV=2	13	13.13.13.10.11.9	13	3.91157e+06	4.00063e+06	3.87567e+06	923822	765460	740011	2.57207e+06	2.76145e+06	2.76783e+06	4.85239	0.00160398
Q9Y520	Protein PRRC2C OS=Homo sapiens OX=9606 GN=PRRC2C PE=1 SV=4	15	13.13.13.9.11.10	15	2.38508e+06	1.96478e+06	2.05836e+06	1.1157e+06	1.08571e+06	1.00176e+06	1.33412e+06	1.24133e+06	1.37615e+06	2.00058	0.00161934
Q9HCS4	Transcription factor 7-like 1 OS=Homo sapiens OX=9606 GN=TCF7L1 PE=2 SV=1	16	15.15.16.4.2.2	12	3.74713e+06	4.77099e+06	4.34992e+06	197347	96148.7	123531	4.55664e+06	4.29979e+06	4.1182e+06	30.8566	0.00166102
P51571	Translocon-associated protein subunit delta OS=Homo sapiens OX=9606 GN=SSR4 PE=1 SV=1	5	5.5.5.5.5.5	5	1.54612e+06	1.69654e+06	1.50286e+06	957229	1.03841e+06	1.10576e+06	1.63751e+06	1.59958e+06	1.64629e+06	1.53012	0.00166596
P21781	Fibroblast growth factor 7 OS=Homo sapiens OX=9606 GN=FGF7 PE=1 SV=1	2	2.2.2.2.2.2	2	547393	437008	423112	99852	93386.3	96881.9	302527	284881	338711	4.85149	0.00167054
Q9UMX1	Suppressor of fused homolog OS=Homo sapiens OX=9606 GN=SUFU PE=1 SV=2	4	3.3.4.2.3.3	4	128776	115544	155772	59839.8	49612.8	43429.3	69772.2	88102.9	85016.9	2.617	0.00167452
P33993	DNA replication licensing factor MCM7 OS=Homo sapiens OX=9606 GN=MCM7 PE=1 SV=4	33	32.32.32.31.31.32	33	1.71299e+07	1.73257e+07	1.5125e+07	6.01769e+06	7.58361e+06	7.5055e+06	1.32376e+07	1.42223e+07	1.40594e+07	2.34904	0.00169053
Q15084	Protein disulfide-isomerase A6 OS=Homo sapiens OX=9606 GN=PDIA6 PE=1 SV=1	16	16.16.15.14.15.13	16	4.69975e+06	4.79293e+06	4.64845e+06	1.94503e+06	2.13042e+06	2.2352e+06	3.9604e+06	3.79372e+06	3.89203e+06	2.24084	0.00171175
O95677	Eyes absent homolog 4 OS=Homo sapiens OX=9606 GN=EYA4 PE=1 SV=2	8	8.7.8.1.-.2	4	1.92777e+06	1.63148e+06	1.80055e+06	22150.6	22500.7	42285.1	968801	1.08641e+06	1.09223e+06	61.6521	0.00171301
O15164	Transcription intermediary factor 1-alpha OS=Homo sapiens OX=9606 GN=TRIM24 PE=1 SV=3	25	19.18.19.7.6.5	25	3.01619e+06	2.82851e+06	3.02025e+06	377050	389704	279018	3.43082e+06	3.35357e+06	3.66472e+06	8.47694	0.00173354
Q01167	Forkhead box protein K2 OS=Homo sapiens OX=9606 GN=FOXK2 PE=1 SV=3	14	13.14.14.12.13.11	14	8.88965e+06	1.04579e+07	8.90762e+06	4.5567e+06	3.47289e+06	4.20317e+06	8.13688e+06	8.13715e+06	4.26755e+06	2.30979	0.00175361
Q00534	Cyclin-dependent kinase 6 OS=Homo sapiens OX=9606 GN=CDK6 PE=1 SV=1	11	9.9.8.10.10.9	11	2.72073e+06	2.73106e+06	2.35749e+06	1.32749e+06	1.43221e+06	1.39468e+06	2.36661e+06	2.73851e+06	2.7621e+06	1.87977	0.00177074
O95084	Serine protease 23 OS=Homo sapiens OX=9606 GN=PRSS23 PE=1 SV=1	4	3.3.3.1.1.1	4	196223	200286	224131	18079.9	16826.6	26215	173538	155284	158779	10.1542	0.00177203
Q5TFE4	5'-nucleotidase domain-containing protein 1 OS=Homo sapiens OX=9606 GN=NT5DC1 PE=1 SV=1	5	5.4.3.1.3.5	5	537525	489570	423207	217513	216502	246502	397478	382195	516622	2.13117	0.00178038
Q8TEB1	DDB1- and CUL4-associated factor 11 OS=Homo sapiens OX=9606 GN=DCAF11 PE=1 SV=1	3	3.3.3.3.3.2	3	175500	165613	157304	117753	103535	103636	158449	148630	170345	1.53395	0.0018036
Q14938	Nuclear factor 1 X-type OS=Homo sapiens OX=9606 GN=NFIX PE=1 SV=2	11	11.11.10.9.8.7	11	4.51006e+06	4.96817e+06	4.47807e+06	1.06992e+06	920228	752472	3.31333e+06	3.08565e+06	3.40592e+06	5.08867	0.00180904
Q9NRX2	39S ribosomal protein L17, mitochondrial OS=Homo sapiens OX=9606 GN=MRPL17 PE=1 SV=1	2	2.2.2.2.2.2	2	112484	134587	135960	66467.5	64982.3	76368.8	112848	90097	83592.6	1.8431	0.00180999
Q9NQC7	Ubiquitin carboxyl-terminal hydrolase CYLD OS=Homo sapiens OX=9606 GN=CYLD PE=1 SV=1	13	13.13.13.9.8.8	13	4.52733e+06	4.04744e+06	4.01357e+06	558923	744818	495103	1.76782e+06	1.92038e+06	1.95417e+06	6.99801	0.00183427
Q9P281	BAH and coiled-coil domain-containing protein 1 OS=Homo sapiens OX=9606 GN=BAHCC1 PE=1 SV=4	9	5.6.5.2.3.2	9	447889	334051	407852	144192	153588	107667	247252	212349	230059	2.93452	0.0018425
Q9NZH8	Interleukin-36 gamma OS=Homo sapiens OX=9606 GN=IL36G PE=1 SV=1	2	2.2.2.1.1.1	2	143670	92309.5	177604	4379.72	3238.58	9158.38	204620	147985	100303	24.6523	0.00185115
P17252	Protein kinase C alpha type OS=Homo sapiens OX=9606 GN=PRKCA PE=1 SV=4	9	9.8.9.7.6.7	9	1.30017e+06	1.38769e+06	1.19527e+06	308511	397086	422727	1.19755e+06	1.0523e+06	1.0581e+06	3.44151	0.00188628
Q14697	Neutral alpha-glucosidase AB OS=Homo sapiens OX=9606 GN=GANAB PE=1 SV=3	44	42.44.42.42.40.41	44	2.16642e+07	2.31722e+07	2.11424e+07	1.03122e+07	1.20469e+07	1.22288e+07	2.00612e+07	1.97607e+07	2.08241e+07	1.90757	0.00191654
Q9H0L4	Cleavage stimulation factor subunit 2 tau variant OS=Homo sapiens OX=9606 GN=CSTF2T PE=1 SV=1	10	4.8.8.5.5.4	6	381131	383808	518874	152798	177223	125156	527979	502173	551012	2.82047	0.00193395
P37198	Nuclear pore glycoprotein p62 OS=Homo sapiens OX=9606 GN=NUP62 PE=1 SV=3	5	4.4.4.3.3.3	5	538948	597470	747303	259232	208603	231211	495211	479858	550628	2.6947	0.00195487
Q9UL18	Protein argonaute-1 OS=Homo sapiens OX=9606 GN=AGO1 PE=1 SV=3	4	4.4.4.2.2.2	4	564084	594891	601076	91866.2	64721.5	82218.8	263785	310661	301450	7.3702	0.00196657
P20339	Ras-related protein Rab-5A OS=Homo sapiens OX=9606 GN=RAB5A PE=1 SV=2	7	7.7.7.6.7.6	5	9.21122e+06	1.20781e+07	8.69262e+06	2.84962e+06	3.77468e+06	3.96528e+06	1.41824e+07	1.3858e+07	1.52236e+07	2.83126	0.00197127
O94916	Nuclear factor of activated T-cells 5 OS=Homo sapiens OX=9606 GN=NFAT5 PE=1 SV=1	6	3.6.5.5.5.5	6	571113	613241	678023	287651	219819	223527	275500	236472	258950	2.54772	0.00200671
P63000	Ras-related C3 botulinum toxin substrate 1 OS=Homo sapiens OX=9606 GN=RAC1 PE=1 SV=1	3	3.3.3.3.3.3	2	1.16852e+06	1.03489e+06	1.22223e+06	606325	647450	657785	939259	1.00262e+06	940469	1.79207	0.00201539
Q8N3F8	MICAL-like protein 1 OS=Homo sapiens OX=9606 GN=MICALL1 PE=1 SV=2	2	2.2.2.1.2.1	2	324511	437611	257681	49622.2	47841.3	25401	131027	41804.1	431112	8.30023	0.00202209
O14497	AT-rich interactive domain-containing protein 1A OS=Homo sapiens OX=9606 GN=ARID1A PE=1 SV=3	94	87.92.90.67.52.53	90	5.46755e+07	6.02145e+07	6.47726e+07	1.33501e+07	8.98249e+06	9.30769e+06	5.43333e+07	5.48113e+07	5.70039e+07	5.67828	0.0020322
Q6P4R8	Nuclear factor related to kappa-B-binding protein OS=Homo sapiens OX=9606 GN=NFRKB PE=1 SV=2	28	28.27.26.22.20.24	28	8.29109e+06	8.31072e+06	7.84164e+06	2.89513e+06	2.32761e+06	2.79331e+06	5.39834e+06	4.95771e+06	5.35178e+06	3.04932	0.00203834
Q9Y2R5	28S ribosomal protein S17, mitochondrial OS=Homo sapiens OX=9606 GN=MRPS17 PE=1 SV=1	6	6.6.6.4.5.5	6	1.69195e+06	2.29779e+06	1.59607e+06	517440	660781	705103	1.29438e+06	1.37057e+06	1.50602e+06	2.96593	0.0020552
O95025	Semaphorin-3D OS=Homo sapiens OX=9606 GN=SEMA3D PE=2 SV=2	6	5.6.6.1.2.2	6	801948	970586	827523	213891	287871	301814	618966	552090	598922	3.23561	0.00207287
Q99575	Ribonucleases P/MRP protein subunit POP1 OS=Homo sapiens OX=9606 GN=POP1 PE=1 SV=2	31	26.29.29.27.25.26	31	8.11845e+06	8.08226e+06	7.73597e+06	2.86224e+06	3.26539e+06	3.4516e+06	6.3135e+06	6.18761e+06	6.71682e+06	2.49881	0.00207367
Q9BQE9	B-cell CLL/lymphoma 7 protein family member B OS=Homo sapiens OX=9606 GN=BCL7B PE=1 SV=1	6	6.6.6.6.5.6	3	4.88312e+06	5.0662e+06	5.07947e+06	1.77585e+06	1.48531e+06	1.46093e+06	2.6775e+06	3.42789e+06	2.66501e+06	3.18266	0.00207515
Q14687	Genetic suppressor element 1 OS=Homo sapiens OX=9606 GN=GSE1 PE=1 SV=3	33	29.31.31.13.15.16	33	1.00746e+07	1.06558e+07	1.13429e+07	2.51247e+06	1.74561e+06	2.17777e+06	7.29391e+06	7.03081e+06	7.1794e+06	4.98355	0.00208789
Q9UHK0	Nuclear fragile X mental retardation-interacting protein 1 OS=Homo sapiens OX=9606 GN=NUFIP1 PE=1 SV=2	12	11.12.10.9.10.12	12	2.68127e+06	2.85279e+06	2.23606e+06	1.17664e+06	1.04501e+06	1.37589e+06	1.4468e+06	1.43399e+06	1.48353e+06	2.15984	0.00209959
P61966	AP-1 complex subunit sigma-1A OS=Homo sapiens OX=9606 GN=AP1S1 PE=1 SV=1	2	2.2.2.2.2.2	2	50869.5	41756.8	51274.2	25129.7	27386.4	22986.2	46341.9	48979.7	63708.1	1.90591	0.00210131
Q99741	Cell division control protein 6 homolog OS=Homo sapiens OX=9606 GN=CDC6 PE=1 SV=1	2	2.2.2.2.2.2	2	140138	176998	115063	28738.3	31206.7	26001.3	69037.9	69503.8	60267.2	5.02872	0.00210727
Q9UPN6	SR-related and CTD-associated factor 8 OS=Homo sapiens OX=9606 GN=SCAF8 PE=1 SV=1	3	3.3.3.2.2.2	3	762236	694104	542862	128639	86906	68830.7	629068	597085	716064	7.03015	0.00211527
O15417	Trinucleotide repeat-containing gene 18 protein OS=Homo sapiens OX=9606 GN=TNRC18 PE=1 SV=3	13	13.12.13.4.6.7	13	1.03935e+06	1.24787e+06	1.10219e+06	81869.6	92780.7	139753	731769	756806	736761	10.7804	0.00212644
Q8NEJ9	Neuroguidin OS=Homo sapiens OX=9606 GN=NGDN PE=1 SV=1	10	9.9.10.10.8.9	10	2.40459e+06	2.07864e+06	2.3187e+06	1.59776e+06	1.406e+06	1.48177e+06	1.75508e+06	1.64516e+06	1.54832e+06	1.51642	0.00212956
Q8N441	Fibroblast growth factor receptor-like 1 OS=Homo sapiens OX=9606 GN=FGFRL1 PE=1 SV=1	4	2.3.3.1.2.2	4	294775	419991	327219	139004	107638	136105	184278	159691	195012	2.72239	0.00213452
O00232	26S proteasome non-ATPase regulatory subunit 12 OS=Homo sapiens OX=9606 GN=PSMD12 PE=1 SV=3	3	1.2.2.3.2.3	3	619171	536853	615910	137559	142875	98922.1	596921	797660	680250	4.6709	0.00213706
Q99719	Septin-5 OS=Homo sapiens OX=9606 GN=SEPTIN5 PE=1 SV=1	2	2.2.2.2.2.2	2	139349	119027	105358	47298.9	54114.7	55068.1	164357	152451	124982	2.32445	0.00214694
Q9Y676	28S ribosomal protein S18b, mitochondrial OS=Homo sapiens OX=9606 GN=MRPS18B PE=1 SV=1	9	9.9.9.8.7.7	9	2.36867e+06	3.07521e+06	2.29655e+06	1.04463e+06	949295	1.2143e+06	1.87662e+06	1.80565e+06	1.73452e+06	2.41268	0.0021561
P61106	Ras-related protein Rab-14 OS=Homo sapiens OX=9606 GN=RAB14 PE=1 SV=4	4	4.4.4.4.4.4	4	873705	798174	1.00237e+06	421042	519524	423493	478784	488170	616663	1.96051	0.00216276
Q86U86	Protein polybromo-1 OS=Homo sapiens OX=9606 GN=PBRM1 PE=1 SV=1	113	100.104.101.85.82.89	113	1.24886e+08	1.47994e+08	1.29716e+08	3.02125e+07	3.67301e+07	4.40871e+07	9.93205e+07	9.45093e+07	9.24941e+07	3.62602	0.00216327
P52657	Transcription initiation factor IIA subunit 2 OS=Homo sapiens OX=9606 GN=GTF2A2 PE=1 SV=1	2	2.2.2.1.1.-	2	297312	306084	322497	60516.8	82011.6	65947.4	265878	331745	264653	4.44125	0.00218122
P51665	26S proteasome non-ATPase regulatory subunit 7 OS=Homo sapiens OX=9606 GN=PSMD7 PE=1 SV=2	2	1.2.2.1.1.-	2	66475.2	77568	95967.5	30995	20658.1	26414.8	89707.5	29346.1	27820.8	3.07439	0.00218291
P22492	Histone H1t OS=Homo sapiens OX=9606 GN=HIST1H1T PE=2 SV=4	12	11.11.12.11.12.10	12	1.40538e+08	1.64572e+08	1.26821e+08	2.91702e+07	4.48223e+07	4.03049e+07	9.24361e+07	9.62963e+07	1.09577e+08	3.77901	0.00218711
P49327	Fatty acid synthase OS=Homo sapiens OX=9606 GN=FASN PE=1 SV=3	111	108.108.108.101.100.103	110	7.35127e+07	7.47469e+07	7.17968e+07	3.53132e+07	3.95615e+07	4.02302e+07	6.28888e+07	6.00813e+07	6.12731e+07	1.91179	0.00221462
Q9NRZ9	Lymphoid-specific helicase OS=Homo sapiens OX=9606 GN=HELLS PE=1 SV=1	87	80.79.81.61.57.54	87	1.25396e+08	1.24735e+08	1.21722e+08	2.29822e+07	2.03572e+07	1.68538e+07	1.11515e+08	1.10316e+08	1.14449e+08	6.17766	0.0022244
O15015	Zinc finger protein 646 OS=Homo sapiens OX=9606 GN=ZNF646 PE=1 SV=2	2	1.2.1.-.-.-	2	5.93275e+06	6.38749e+06	6.81365e+06	5211.33	1644.6	1594.19	5.39493e+06	4.71605e+06	6.04075e+06	2264.33	0.00222692
O15119	T-box transcription factor TBX3 OS=Homo sapiens OX=9606 GN=TBX3 PE=1 SV=4	5	5.5.4.-.-.1	5	228723	306077	188588	17290.7	11815.1	27747.7	136547	233528	154910	12.7237	0.0022328
P17535	Transcription factor jun-D OS=Homo sapiens OX=9606 GN=JUND PE=1 SV=3	6	5.5.6.4.4.3	6	2.04314e+06	1.79652e+06	2.02669e+06	478343	320469	379085	1.33145e+06	1.39571e+06	1.24851e+06	4.98035	0.00225869
Q92621	Nuclear pore complex protein Nup205 OS=Homo sapiens OX=9606 GN=NUP205 PE=1 SV=3	5	5.5.5.5.5.5	5	346284	313645	327461	106900	122771	138349	250662	245707	243915	2.68298	0.00227238
O43896	Kinesin-like protein KIF1C OS=Homo sapiens OX=9606 GN=KIF1C PE=1 SV=3	1	1.1.1.1.1.1	1	661658	695645	622479	150223	108656	107580	372044	429410	389267	5.40248	0.00227389
Q9BVI0	PHD finger protein 20 OS=Homo sapiens OX=9606 GN=PHF20 PE=1 SV=2	2	2.1.2.1.1.2	2	34341.7	35489.9	34551.9	18080.1	15567.8	16643.7	13988.4	16800.5	23391.7	2.07557	0.00231115
P52952	Homeobox protein Nkx-2.5 OS=Homo sapiens OX=9606 GN=NKX2-5 PE=1 SV=1	10	9.9.10.2.3.4	8	2.6583e+06	2.1972e+06	2.37187e+06	80752.6	159410	107015	1.73775e+06	1.22438e+06	1.15994e+06	20.8174	0.00235344
Q9HAH7	Probable fibrosin-1 OS=Homo sapiens OX=9606 GN=FBRS PE=1 SV=3	9	9.9.8.1.-.1	9	5.74553e+06	5.54113e+06	4.92654e+06	45845	17128	25368.5	3.66727e+06	3.48025e+06	3.49021e+06	183.529	0.00235931
P30837	Aldehyde dehydrogenase X, mitochondrial OS=Homo sapiens OX=9606 GN=ALDH1B1 PE=1 SV=3	16	13.16.15.14.13.13	14	1.91869e+06	2.34264e+06	2.10889e+06	1.1066e+06	1.2207e+06	1.2296e+06	2.17662e+06	1.9903e+06	2.15384e+06	1.79095	0.00238094
Q5T3J3	Ligand-dependent nuclear receptor-interacting factor 1 OS=Homo sapiens OX=9606 GN=LRIF1 PE=1 SV=1	4	4.4.3.4.3.3	4	237220	227099	242448	92437.6	84780.9	73306.5	184153	189078	200176	2.82115	0.00238452
Q6KB66	Keratin, type II cytoskeletal 80 OS=Homo sapiens OX=9606 GN=KRT80 PE=1 SV=2	18	6.12.13.7.10.11	18	1.23105e+06	1.31133e+06	1.57531e+06	620979	637265	718702	1.98334e+06	1.79712e+06	1.99947e+06	2.08285	0.00240707
Q9HCM7	Fibrosin-1-like protein OS=Homo sapiens OX=9606 GN=FBRSL1 PE=1 SV=4	13	8.8.9.2.3.2	13	872160	966569	881604	35466.7	62689.5	41312.9	930023	974081	944509	19.5049	0.00241353
Q9H7E9	UPF0488 protein C8orf33 OS=Homo sapiens OX=9606 GN=C8orf33 PE=1 SV=1	6	5.5.6.3.4.4	6	379497	289135	384416	162599	138160	133012	248822	292340	267210	2.42766	0.00242505
Q8NG06	E3 ubiquitin-protein ligase TRIM58 OS=Homo sapiens OX=9606 GN=TRIM58 PE=2 SV=2	1	1.1.1.-.1.1	1	25288.3	17445	26606.8	5440.2	7028.7	7936.45	19588.5	19134	14094.8	3.39813	0.00242523
Q86X76	Deaminated glutathione amidase OS=Homo sapiens OX=9606 GN=NIT1 PE=1 SV=2	1	1.1.1.1.1.1	1	23290.9	21685.4	28485.3	10755.2	12376.7	10407.6	18907.8	21359.1	17590.7	2.1903	0.00243972
O00470	Homeobox protein Meis1 OS=Homo sapiens OX=9606 GN=MEIS1 PE=1 SV=1	5	5.3.4.-.2.1	5	994918	1.09404e+06	1.08036e+06	55233.3	88868.7	55248.9	598098	517017	418407	15.8982	0.00244073
Q8WUD1	Ras-related protein Rab-2B OS=Homo sapiens OX=9606 GN=RAB2B PE=1 SV=1	1	1.1.1.1.1.1	1	17067.8	13792	14645.5	8952.2	7890.36	7013.49	9868.14	11698.3	12215.9	1.9075	0.00251382
Q8IXI1	Mitochondrial Rho GTPase 2 OS=Homo sapiens OX=9606 GN=RHOT2 PE=1 SV=2	5	4.5.4.4.5.5	3	389147	336718	384954	257986	226128	220453	334092	343788	343197	1.5766	0.00251528
O15054	Lysine-specific demethylase 6B OS=Homo sapiens OX=9606 GN=KDM6B PE=1 SV=4	3	3.3.3.1.1.1	3	319014	276393	312725	53662.6	34237.1	36174.1	165575	136952	145037	7.31928	0.00254122
Q14671	Pumilio homolog 1 OS=Homo sapiens OX=9606 GN=PUM1 PE=1 SV=3	6	6.6.6.5.3.3	4	670112	838951	800905	155548	116701	89847.8	550270	554574	610723	6.37943	0.0025598
Q9UGY1	Nucleolar protein 12 OS=Homo sapiens OX=9606 GN=NOL12 PE=1 SV=1	8	6.8.8.8.6.6	8	1.60173e+06	1.54451e+06	1.41471e+06	903800	944443	927633	1.5064e+06	1.4487e+06	1.34865e+06	1.64307	0.00258326
P53804	E3 ubiquitin-protein ligase TTC3 OS=Homo sapiens OX=9606 GN=TTC3 PE=1 SV=2	4	4.4.4.3.3.4	4	98384.7	89011.3	82540.1	36774	45635.1	47249.1	55305.2	80742.7	66035.9	2.0819	0.00258657
Q14008	Cytoskeleton-associated protein 5 OS=Homo sapiens OX=9606 GN=CKAP5 PE=1 SV=3	14	12.12.12.10.11.13	14	341752	339451	383225	223682	234104	220715	280132	296027	302990	1.56879	0.0026003
Q8WUA7	TBC1 domain family member 22A OS=Homo sapiens OX=9606 GN=TBC1D22A PE=1 SV=2	2	2.1.2.1.1.1	2	46639.3	49839	37887.8	13688.5	13460.9	14654.4	31826.2	41398.2	42754.9	3.2142	0.0026219
Q96SC8	Doublesex- and mab-3-related transcription factor A2 OS=Homo sapiens OX=9606 GN=DMRTA2 PE=2 SV=2	4	4.3.4.1.2.-	4	1.15476e+06	1.06878e+06	1.48512e+06	33354.9	69000.5	29354.5	742988	919531	930599	28.1577	0.00263405
P53621	Coatomer subunit alpha OS=Homo sapiens OX=9606 GN=COPA PE=1 SV=2	58	54.56.55.53.52.55	58	2.63805e+07	2.28904e+07	2.53434e+07	1.56448e+07	1.66453e+07	1.69731e+07	2.44258e+07	2.36365e+07	2.41341e+07	1.51461	0.00264453
O95631	Netrin-1 OS=Homo sapiens OX=9606 GN=NTN1 PE=1 SV=2	6	5.6.5.4.5.6	6	929338	970353	785946	428413	486798	538361	407223	379420	375917	1.84761	0.00264553
P49189	4-trimethylaminobutyraldehyde dehydrogenase OS=Homo sapiens OX=9606 GN=ALDH9A1 PE=1 SV=3	3	2.2.3.2.1.1	3	108053	142019	149321	36368.2	21021.1	23434.4	97681	95701.1	106325	4.94152	0.00264833
Q12769	Nuclear pore complex protein Nup160 OS=Homo sapiens OX=9606 GN=NUP160 PE=1 SV=3	9	8.8.8.6.9.8	9	820111	646371	656256	298490	330845	344181	537051	602467	568503	2.18049	0.00264945
Q86V15	Zinc finger protein castor homolog 1 OS=Homo sapiens OX=9606 GN=CASZ1 PE=1 SV=4	12	12.11.10.7.7.6	12	1.12661e+06	1.15652e+06	1.25721e+06	341520	245265	317914	411940	357505	375250	3.91328	0.0026648
Q02413	Desmoglein-1 OS=Homo sapiens OX=9606 GN=DSG1 PE=1 SV=2	38	20.28.28.10.21.19	37	2.26335e+06	2.8361e+06	3.52297e+06	769415	1.08765e+06	894687	8.1314e+06	8.81215e+06	8.42196e+06	3.13343	0.00268907
P39023	60S ribosomal protein L3 OS=Homo sapiens OX=9606 GN=RPL3 PE=1 SV=2	76	74.73.70.60.70.61	76	6.59069e+08	6.38383e+08	5.89517e+08	1.79325e+08	2.36674e+08	2.27609e+08	4.04923e+08	4.0904e+08	3.97848e+08	2.93186	0.00270156
Q7Z3B4	Nucleoporin p54 OS=Homo sapiens OX=9606 GN=NUP54 PE=1 SV=2	7	4.6.7.3.1.2	7	886640	873231	977667	60848.6	32723.1	47819.9	493424	495022	559287	19.3614	0.00271347
O43318	Mitogen-activated protein kinase kinase kinase 7 OS=Homo sapiens OX=9606 GN=MAP3K7 PE=1 SV=1	7	7.7.7.6.6.6	7	773018	624687	698312	235790	278233	189938	512134	598494	538599	2.97746	0.00271395
Q96JK2	DDB1- and CUL4-associated factor 5 OS=Homo sapiens OX=9606 GN=DCAF5 PE=1 SV=2	6	6.5.4.4.5.4	6	504336	401301	390262	190314	238548	200071	339421	317289	382394	2.06047	0.00272496
P60842	Eukaryotic initiation factor 4A-I OS=Homo sapiens OX=9606 GN=EIF4A1 PE=1 SV=1	40	40.39.38.36.39.34	21	5.59543e+07	5.2667e+07	4.97156e+07	2.14478e+07	2.7195e+07	2.54546e+07	4.24622e+07	4.27706e+07	4.19392e+07	2.13688	0.0027281
Q9Y4K3	TNF receptor-associated factor 6 OS=Homo sapiens OX=9606 GN=TRAF6 PE=1 SV=1	2	2.2.2.2.1.2	2	79293.6	97291.1	85835.5	48043.9	55828.2	50681.6	61285.5	77540	70098.6	1.69792	0.0027867
P12268	Inosine-5'-monophosphate dehydrogenase 2 OS=Homo sapiens OX=9606 GN=IMPDH2 PE=1 SV=2	9	8.8.9.8.6.6	8	986232	1.15739e+06	1.24092e+06	499549	631194	481954	889462	858549	873017	2.09869	0.00278901
Q7Z589	BRCA2-interacting transcriptional repressor EMSY OS=Homo sapiens OX=9606 GN=EMSY PE=1 SV=2	20	17.20.18.12.9.11	20	5.20289e+06	6.00993e+06	4.9946e+06	2.50174e+06	2.84414e+06	3.21806e+06	4.12731e+06	4.18404e+06	5.13197e+06	1.89252	0.00279717
Q13637	Ras-related protein Rab-32 OS=Homo sapiens OX=9606 GN=RAB32 PE=1 SV=3	4	4.4.3.3.4.4	3	754942	695165	629981	474387	428021	409085	709576	474975	832450	1.58605	0.00280068
Q9H7D7	WD repeat-containing protein 26 OS=Homo sapiens OX=9606 GN=WDR26 PE=1 SV=3	3	3.3.3.2.2.1	3	471481	399041	366610	185327	201659	214256	259230	292695	199531	2.05763	0.00281507
P11802	Cyclin-dependent kinase 4 OS=Homo sapiens OX=9606 GN=CDK4 PE=1 SV=2	4	4.4.4.4.4.4	4	590930	636717	525418	250254	328814	291266	509376	590332	490962	2.01424	0.00282275
P56182	Ribosomal RNA processing protein 1 homolog A OS=Homo sapiens OX=9606 GN=RRP1 PE=1 SV=1	15	14.11.13.11.13.12	15	3.24615e+06	3.27359e+06	2.86181e+06	1.46432e+06	1.66125e+06	1.85819e+06	3.10633e+06	3.0906e+06	2.8548e+06	1.88243	0.00283129
Q13330	Metastasis-associated protein MTA1 OS=Homo sapiens OX=9606 GN=MTA1 PE=1 SV=2	45	39.39.40.43.43.40	35	2.62929e+07	2.59785e+07	2.90529e+07	1.89954e+07	1.60226e+07	1.76261e+07	2.15443e+07	1.72735e+07	2.08206e+07	1.54479	0.00284376
Q9NQL2	Ras-related GTP-binding protein D OS=Homo sapiens OX=9606 GN=RRAGD PE=1 SV=1	5	5.5.5.4.5.4	5	775349	576413	713801	354622	320709	273736	446810	473783	573095	2.17641	0.00284719
Q01826	DNA-binding protein SATB1 OS=Homo sapiens OX=9606 GN=SATB1 PE=1 SV=1	5	4.4.3.1.1.1	2	174702	234419	265832	62284.3	75906.8	88322.5	224038	208889	272019	2.97975	0.00285835
O96019	Actin-like protein 6A OS=Homo sapiens OX=9606 GN=ACTL6A PE=1 SV=1	32	31.31.31.30.28.31	32	3.68103e+07	3.56304e+07	3.7112e+07	1.38222e+07	1.20713e+07	1.49236e+07	2.56652e+07	2.53315e+07	2.57259e+07	2.68399	0.00289773
Q5TAP6	U3 small nucleolar RNA-associated protein 14 homolog C OS=Homo sapiens OX=9606 GN=UTP14C PE=1 SV=1	1	1.1.1.1.1.1	1	85624.5	104002	97503.3	61260.4	49326.9	52419.2	61956.3	61960.4	75817.9	1.76146	0.00290644
P45379	Troponin T, cardiac muscle OS=Homo sapiens OX=9606 GN=TNNT2 PE=1 SV=3	8	7.7.8.5.4.3	8	1.32845e+06	907983	1.57543e+06	291351	183827	140879	380692	409223	385831	6.18753	0.00294297
Q7Z5J4	Retinoic acid-induced protein 1 OS=Homo sapiens OX=9606 GN=RAI1 PE=1 SV=2	6	5.6.6.4.2.2	6	325578	457941	285152	82997.3	45194.5	43588.1	238393	236247	293076	6.22116	0.00298526
Q9Y5K5	Ubiquitin carboxyl-terminal hydrolase isozyme L5 OS=Homo sapiens OX=9606 GN=UCHL5 PE=1 SV=3	10	10.10.10.8.9.9	10	1.95642e+06	1.73711e+06	1.66815e+06	772831	816055	1.00219e+06	1.71078e+06	1.60145e+06	1.66584e+06	2.06928	0.00300217
P36639	7,8-dihydro-8-oxoguanine triphosphatase OS=Homo sapiens OX=9606 GN=NUDT1 PE=1 SV=3	2	2.2.2.2.2.2	2	66105.9	98256.1	79804.4	20997.4	31139.6	29735.2	68726.5	52367.9	53516.3	2.98229	0.00300262
P24539	ATP synthase F(0) complex subunit B1, mitochondrial OS=Homo sapiens OX=9606 GN=ATP5PB PE=1 SV=2	3	3.3.3.2.2.3	3	728477	895147	837604	454242	427240	527347	824562	850818	752148	1.747	0.0030596
O94964	Protein SOGA1 OS=Homo sapiens OX=9606 GN=SOGA1 PE=1 SV=2	8	7.7.6.6.6.5	8	1.1804e+06	1.08509e+06	1.21683e+06	98180.7	159700	105141	102249	102530	92923.8	9.59257	0.00307822
O15049	NEDD4-binding protein 3 OS=Homo sapiens OX=9606 GN=N4BP3 PE=1 SV=3	3	3.3.3.3.3.3	3	207977	169357	167319	80190.1	88802.8	87948.3	110345	199384	175601	2.11976	0.00310391
Q8NE86	Calcium uniporter protein, mitochondrial OS=Homo sapiens OX=9606 GN=MCU PE=1 SV=1	7	6.6.5.7.6.6	7	803888	907224	678684	276144	366225	377984	776467	735434	670326	2.34213	0.00311549
P06733	Alpha-enolase OS=Homo sapiens OX=9606 GN=ENO1 PE=1 SV=2	32	31.32.32.29.29.26	29	1.42428e+07	2.08629e+07	1.74572e+07	7.35211e+06	5.8208e+06	6.22401e+06	1.43647e+07	1.40927e+07	1.44674e+07	2.70986	0.00311855
Q5T6V5	Queuosine salvage protein OS=Homo sapiens OX=9606 GN=C9orf64 PE=1 SV=1	3	2.2.3.2.1.2	3	164072	185822	191095	109759	102672	107305	236199	265416	246298	1.69199	0.00312378
P48788	Troponin I, fast skeletal muscle OS=Homo sapiens OX=9606 GN=TNNI2 PE=1 SV=2	10	9.8.9.8.6.4	10	3.11139e+06	2.4379e+06	3.59697e+06	1.10644e+06	922747	1.34036e+06	1.54276e+06	1.52141e+06	1.54481e+06	2.71438	0.00313665
Q9BY32	Inosine triphosphate pyrophosphatase OS=Homo sapiens OX=9606 GN=ITPA PE=1 SV=2	4	3.3.3.3.2.4	4	438941	425300	401866	145430	187268	172481	431029	431187	445365	2.50625	0.00314128
Q8TAQ2	SWI/SNF complex subunit SMARCC2 OS=Homo sapiens OX=9606 GN=SMARCC2 PE=1 SV=1	45	41.43.40.40.36.35	45	3.86587e+07	3.74324e+07	3.8951e+07	1.75959e+07	1.47858e+07	1.73915e+07	3.07389e+07	3.07372e+07	2.99378e+07	2.31133	0.0031783
Q9H223	EH domain-containing protein 4 OS=Homo sapiens OX=9606 GN=EHD4 PE=1 SV=1	28	26.21.24.28.25.26	24	2.81299e+07	2.79854e+07	2.68694e+07	1.47184e+07	1.22897e+07	1.30225e+07	2.49179e+07	2.34908e+07	2.29048e+07	2.07304	0.00320709
Q8IWS0	PHD finger protein 6 OS=Homo sapiens OX=9606 GN=PHF6 PE=1 SV=1	22	22.21.21.20.20.21	22	1.74258e+07	1.84391e+07	1.61606e+07	6.37128e+06	7.87497e+06	8.32359e+06	1.25043e+07	1.25586e+07	1.23396e+07	2.30509	0.00323973
P05976	Myosin light chain 1/3, skeletal muscle isoform OS=Homo sapiens OX=9606 GN=MYL1 PE=1 SV=3	16	11.12.14.7.6.6	16	7.42401e+06	5.53574e+06	8.31758e+06	466493	171802	238472	5.04925e+06	4.62503e+06	4.54385e+06	24.2679	0.00325139
Q9Y6Q1	Calpain-6 OS=Homo sapiens OX=9606 GN=CAPN6 PE=1 SV=2	45	42.44.44.38.38.38	45	3.25514e+07	2.98474e+07	5.01633e+07	8.48973e+06	7.4178e+06	6.43407e+06	1.61704e+07	1.59575e+07	1.66604e+07	5.03823	0.00325464
Q9NVM9	Integrator complex subunit 13 OS=Homo sapiens OX=9606 GN=INTS13 PE=1 SV=2	11	11.9.11.11.9.10	11	7.87539e+06	6.17702e+06	7.00908e+06	2.20969e+06	2.21939e+06	2.15985e+06	4.40468e+06	4.10621e+06	3.71763e+06	3.19649	0.00327518
Q9H1A4	Anaphase-promoting complex subunit 1 OS=Homo sapiens OX=9606 GN=ANAPC1 PE=1 SV=1	2	2.2.1.2.2.2	2	79342.5	60749.3	59621.1	29397.9	35163.1	27147.5	27494.3	41116.5	52098	2.17769	0.00330372
Q4VC05	B-cell CLL/lymphoma 7 protein family member A OS=Homo sapiens OX=9606 GN=BCL7A PE=1 SV=1	2	2.2.2.2.2.2	2	1.71363e+06	1.70943e+06	1.83227e+06	684233	517550	594001	1.03762e+06	1.06173e+06	1.22302e+06	2.92648	0.00330446
P48436	Transcription factor SOX-9 OS=Homo sapiens OX=9606 GN=SOX9 PE=1 SV=1	4	1.-.1.-.-.-	4	45733.2	37456.5	45492.9	9774.86	6153.56	9647.35	82404.8	58243.2	58810.2	5.03142	0.00331233
Q9Y6M7	Sodium bicarbonate cotransporter 3 OS=Homo sapiens OX=9606 GN=SLC4A7 PE=1 SV=2	1	1.1.1.-.-.-	1	22829.7	14647.7	37398.9	3104.42	1937.41	1130.85	14137.8	18528.1	16344.5	12.1303	0.00331405
Q8IX01	SURP and G-patch domain-containing protein 2 OS=Homo sapiens OX=9606 GN=SUGP2 PE=1 SV=2	30	24.24.27.24.22.20	30	2.65454e+06	3.23874e+06	3.18536e+06	1.81211e+06	1.38917e+06	1.5087e+06	3.08644e+06	2.93501e+06	2.86425e+06	1.92753	0.00331419
O60662	Kelch-like protein 41 OS=Homo sapiens OX=9606 GN=KLHL41 PE=1 SV=2	10	10.10.10.10.10.9	10	1.46714e+06	1.20957e+06	1.68237e+06	531432	548518	478150	887251	836537	1.00382e+06	2.79768	0.00334299
P49915	GMP synthase [glutamine-hydrolyzing] OS=Homo sapiens OX=9606 GN=GMPS PE=1 SV=1	30	24.28.26.24.24.24	30	7.16266e+06	7.91926e+06	7.00987e+06	3.76219e+06	4.52414e+06	4.52869e+06	7.68338e+06	7.52425e+06	7.34858e+06	1.7239	0.00337461
Q9GZU2	Paternally-expressed gene 3 protein OS=Homo sapiens OX=9606 GN=PEG3 PE=1 SV=1	47	39.43.42.39.37.45	47	1.60063e+07	1.64114e+07	1.64898e+07	1.02847e+07	1.05854e+07	1.1439e+07	1.63361e+07	1.58507e+07	1.6579e+07	1.51374	0.00339017
Q9NP50	SIN3-HDAC complex-associated factor OS=Homo sapiens OX=9606 GN=SINHCAF PE=1 SV=1	4	4.4.4.3.3.4	4	542926	683864	666923	300973	311600	344217	738603	539490	681498	1.97924	0.00339509
Q96SF7	T-box transcription factor TBX15 OS=Homo sapiens OX=9606 GN=TBX15 PE=1 SV=2	18	17.18.18.8.5.7	18	4.22672e+06	3.90424e+06	4.23177e+06	242916	295110	428619	2.79154e+06	2.87838e+06	2.8003e+06	12.7893	0.00345064
Q9GZR7	ATP-dependent RNA helicase DDX24 OS=Homo sapiens OX=9606 GN=DDX24 PE=1 SV=1	46	44.43.43.40.42.42	46	4.25821e+07	3.72177e+07	3.00737e+07	1.32913e+07	1.71614e+07	1.68921e+07	2.89469e+07	2.5411e+07	2.95092e+07	2.3207	0.00346813
Q9Y3A5	Ribosome maturation protein SBDS OS=Homo sapiens OX=9606 GN=SBDS PE=1 SV=4	6	6.4.6.5.6.6	6	861195	732693	776334	440056	517447	525257	672359	561605	681956	1.59852	0.00346829
P57073	Transcription factor SOX-8 OS=Homo sapiens OX=9606 GN=SOX8 PE=2 SV=1	16	16.15.16.7.7.5	9	3.42484e+06	4.21189e+06	4.9729e+06	1.01817e+06	748690	1.32968e+06	3.95092e+06	3.90098e+06	4.00758e+06	4.07216	0.00350544
P04049	RAF proto-oncogene serine/threonine-protein kinase OS=Homo sapiens OX=9606 GN=RAF1 PE=1 SV=1	13	12.12.13.12.12.12	9	1.95078e+06	1.67601e+06	1.67764e+06	1.07492e+06	1.22156e+06	1.19874e+06	1.42945e+06	1.48609e+06	1.34005e+06	1.51762	0.00350767
Q15392	Delta(24)-sterol reductase OS=Homo sapiens OX=9606 GN=DHCR24 PE=1 SV=2	7	6.6.6.6.4.6	7	457803	387576	470845	188409	150429	211613	432853	380155	403987	2.39117	0.00353265
O15084	Serine/threonine-protein phosphatase 6 regulatory ankyrin repeat subunit A OS=Homo sapiens OX=9606 GN=ANKRD28 PE=1 SV=5	3	3.1.3.1.2.2	3	142860	115898	126608	31706.5	46423.4	44416.3	109017	122769	95450.6	3.14467	0.00354175
Q9UNL2	Translocon-associated protein subunit gamma OS=Homo sapiens OX=9606 GN=SSR3 PE=1 SV=1	3	3.3.3.3.3.2	3	136557	172136	120292	44783.6	66570.1	50774.8	106825	129500	131040	2.64595	0.00355519
P19174	1-phosphatidylinositol 4,5-bisphosphate phosphodiesterase gamma-1 OS=Homo sapiens OX=9606 GN=PLCG1 PE=1 SV=1	11	10.10.10.9.9.11	11	992640	866958	1.01462e+06	624078	575655	621102	805554	838064	876751	1.57852	0.00362596
P46782	40S ribosomal protein S5 OS=Homo sapiens OX=9606 GN=RPS5 PE=1 SV=4	9	7.7.6.6.6.6	9	1.32415e+08	1.48269e+08	1.7278e+08	5.66172e+07	7.48367e+07	7.61435e+07	1.25795e+08	1.13978e+08	1.59435e+08	2.18434	0.00363397
O95714	E3 ubiquitin-protein ligase HERC2 OS=Homo sapiens OX=9606 GN=HERC2 PE=1 SV=2	27	25.24.25.15.19.22	27	1.73579e+06	1.54993e+06	1.5279e+06	612586	726465	816619	1.32366e+06	1.22523e+06	1.32905e+06	2.23301	0.00367844
Q12873	Chromodomain-helicase-DNA-binding protein 3 OS=Homo sapiens OX=9606 GN=CHD3 PE=1 SV=3	46	41.44.44.41.34.38	42	8.22464e+06	8.1061e+06	7.53343e+06	3.58139e+06	3.21436e+06	4.11122e+06	6.39764e+06	6.32138e+06	6.63701e+06	2.18797	0.00367966
Q99081	Transcription factor 12 OS=Homo sapiens OX=9606 GN=TCF12 PE=1 SV=1	35	35.35.35.16.11.13	30	6.05071e+07	6.49894e+07	5.99237e+07	1.91011e+06	1.23663e+06	810299	4.22439e+07	3.96348e+07	3.91933e+07	46.8584	0.00368686
Q9C0K0	B-cell lymphoma/leukemia 11B OS=Homo sapiens OX=9606 GN=BCL11B PE=1 SV=1	8	6.8.7.3.5.3	8	486796	577068	691765	60593.9	122044	84222	294426	265038	282435	6.57884	0.00370841
O15145	Actin-related protein 2/3 complex subunit 3 OS=Homo sapiens OX=9606 GN=ARPC3 PE=1 SV=3	5	5.5.4.5.5.4	5	4.68652e+06	4.07061e+06	3.57023e+06	1.19681e+06	1.80646e+06	1.31383e+06	2.91306e+06	3.06109e+06	2.95479e+06	2.85548	0.00371288
Q8NBZ0	INO80 complex subunit E OS=Homo sapiens OX=9606 GN=INO80E PE=1 SV=1	4	4.4.4.2.4.4	4	992850	906900	791878	367559	339960	472630	670889	586629	691182	2.28075	0.00372512
Q9UNQ2	Probable dimethyladenosine transferase OS=Homo sapiens OX=9606 GN=DIMT1 PE=1 SV=1	10	10.10.10.9.9.8	10	1.05342e+06	869629	967029	582461	583712	651078	904837	901577	1.0079e+06	1.59036	0.00373918
Q8TCJ2	Dolichyl-diphosphooligosaccharide--protein glycosyltransferase subunit STT3B OS=Homo sapiens OX=9606 GN=STT3B PE=1 SV=1	21	20.21.19.18.20.20	20	6.36805e+06	5.22108e+06	5.24974e+06	2.19533e+06	2.70802e+06	3.00815e+06	5.04541e+06	5.2092e+06	5.27395e+06	2.1284	0.00374393
Q7Z794	Keratin, type II cytoskeletal 1b OS=Homo sapiens OX=9606 GN=KRT77 PE=2 SV=3	21	8.19.20.6.9.9	21	3.79941e+06	5.16946e+06	9.73888e+06	410377	628966	884998	3.17036e+06	2.70578e+06	2.78339e+06	9.72164	0.0037489
Q99567	Nuclear pore complex protein Nup88 OS=Homo sapiens OX=9606 GN=NUP88 PE=1 SV=2	6	6.6.6.5.6.6	6	458528	408310	470044	220666	202843	164440	218332	220184	190209	2.2738	0.00377946
Q68BL8	Olfactomedin-like protein 2B OS=Homo sapiens OX=9606 GN=OLFML2B PE=2 SV=2	2	2.2.2.2.2.1	2	73149.3	71441.3	65277.7	17396.3	24313.7	22754.6	42693.7	38839.7	16596	3.25556	0.00378611
Q96CS3	FAS-associated factor 2 OS=Homo sapiens OX=9606 GN=FAF2 PE=1 SV=2	8	7.7.7.6.7.7	8	756265	861989	727767	456588	488636	549524	854742	756015	648569	1.56951	0.00379663
P62424	60S ribosomal protein L7a OS=Homo sapiens OX=9606 GN=RPL7A PE=1 SV=2	47	46.46.46.38.44.43	47	1.81755e+09	2.10738e+09	1.65394e+09	2.97588e+08	4.68634e+08	4.75931e+08	1.2333e+09	1.20235e+09	1.17841e+09	4.4913	0.00380246
Q9HD67	Unconventional myosin-X OS=Homo sapiens OX=9606 GN=MYO10 PE=1 SV=3	2	1.-.1.-.1.-	2	13603.9	17582.1	10311.8	1730.92	1619.73	1545.96	10107.2	8299.2	12435	8.47482	0.00388563
O43474	Krueppel-like factor 4 OS=Homo sapiens OX=9606 GN=KLF4 PE=1 SV=3	1	1.1.1.1.1.1	1	265102	366345	350274	151770	124131	158904	232150	213599	278216	2.25784	0.00393462
P53355	Death-associated protein kinase 1 OS=Homo sapiens OX=9606 GN=DAPK1 PE=1 SV=6	6	5.5.5.5.6.4	6	324305	341355	282579	200991	205689	183347	231235	300062	263249	1.60711	0.00394739
P49411	Elongation factor Tu, mitochondrial OS=Homo sapiens OX=9606 GN=TUFM PE=1 SV=2	35	35.34.35.33.33.35	35	2.30101e+07	2.36421e+07	2.22274e+07	9.72559e+06	1.0395e+07	1.20089e+07	1.84493e+07	1.82737e+07	1.85597e+07	2.14382	0.00394815
Q9BYE7	Polycomb group RING finger protein 6 OS=Homo sapiens OX=9606 GN=PCGF6 PE=1 SV=2	7	6.7.6.7.7.6	7	1.21409e+06	1.26569e+06	1.26248e+06	619652	720304	712515	1.06526e+06	1.06335e+06	1.05821e+06	1.82329	0.00396972
O15014	Zinc finger protein 609 OS=Homo sapiens OX=9606 GN=ZNF609 PE=1 SV=2	77	71.72.69.55.62.63	76	4.7142e+07	5.8129e+07	5.29527e+07	1.52165e+07	1.3623e+07	2.06797e+07	4.79246e+07	4.42186e+07	4.19596e+07	3.1952	0.00397392
P15923	Transcription factor E2-alpha OS=Homo sapiens OX=9606 GN=TCF3 PE=1 SV=1	15	15.15.15.6.3.2	15	1.73297e+07	1.73882e+07	1.89125e+07	268942	94638.2	120692	9.78114e+06	1.09752e+07	9.85403e+06	110.744	0.0040253
P20929	Nebulin OS=Homo sapiens OX=9606 GN=NEB PE=1 SV=5	33	26.27.28.18.22.19	33	1.98208e+06	2.14622e+06	2.25493e+06	1.19563e+06	1.39347e+06	1.43624e+06	1.62746e+06	1.45635e+06	1.52664e+06	1.58576	0.00402533
Q9BUF5	Tubulin beta-6 chain OS=Homo sapiens OX=9606 GN=TUBB6 PE=1 SV=1	15	13.14.12.14.13.14	15	6.30888e+06	5.32063e+06	5.54811e+06	3.565e+06	3.9909e+06	3.72385e+06	5.81795e+06	6.05928e+06	6.17513e+06	1.52287	0.00412465
Q9BYN8	28S ribosomal protein S26, mitochondrial OS=Homo sapiens OX=9606 GN=MRPS26 PE=1 SV=1	14	13.13.13.8.12.10	14	3.61378e+06	4.32386e+06	3.0469e+06	1.43528e+06	1.29159e+06	1.52529e+06	2.52364e+06	2.64532e+06	2.08404e+06	2.58329	0.0041406
Q01484	Ankyrin-2 OS=Homo sapiens OX=9606 GN=ANK2 PE=1 SV=4	11	9.9.10.11.9.10	9	1.78836e+06	2.16416e+06	2.20134e+06	1.03677e+06	991276	1.08895e+06	1.65001e+06	1.54633e+06	1.55068e+06	1.97429	0.00416942
Q12857	Nuclear factor 1 A-type OS=Homo sapiens OX=9606 GN=NFIA PE=1 SV=2	11	10.11.11.11.10.10	11	1.08414e+07	1.12686e+07	9.51651e+06	4.96876e+06	3.48616e+06	4.0286e+06	7.40716e+06	6.82551e+06	6.99676e+06	2.53345	0.00418794
Q7Z353	Highly divergent homeobox OS=Homo sapiens OX=9606 GN=HDX PE=1 SV=1	3	3.3.2.-.-.-	3	98867.4	106308	103732	6118.45	7284.16	11081	74321.6	91613.1	68385.1	12.6169	0.00422259
P42704	Leucine-rich PPR motif-containing protein, mitochondrial OS=Homo sapiens OX=9606 GN=LRPPRC PE=1 SV=3	22	15.17.20.14.18.20	22	1.26746e+06	1.21609e+06	1.50895e+06	718808	841623	801526	1.31438e+06	1.43182e+06	1.52852e+06	1.69033	0.00424014
Q03164	Histone-lysine N-methyltransferase 2A OS=Homo sapiens OX=9606 GN=KMT2A PE=1 SV=5	57	55.51.53.49.39.45	56	8.8068e+06	9.17803e+06	9.13839e+06	5.64261e+06	4.918e+06	5.58594e+06	6.58083e+06	6.50053e+06	6.35265e+06	1.67982	0.00424912
Q6NSZ9	Zinc finger and SCAN domain-containing protein 25 OS=Homo sapiens OX=9606 GN=ZSCAN25 PE=1 SV=3	2	1.2.2.1.1.2	2	167777	183519	166247	69774.6	50255.5	56052.7	114477	119867	100755	2.93921	0.00425472
P15884	Transcription factor 4 OS=Homo sapiens OX=9606 GN=TCF4 PE=1 SV=3	19	18.19.18.5.6.3	19	6.82615e+06	5.93564e+06	6.16245e+06	143666	236735	93760	3.6355e+06	3.81597e+06	3.4319e+06	39.911	0.00426038
O60306	RNA helicase aquarius OS=Homo sapiens OX=9606 GN=AQR PE=1 SV=4	3	3.3.3.3.3.2	3	230448	220574	182880	67216.6	94505.2	63638.3	110947	138133	116071	2.81284	0.00426634
O75182	Paired amphipathic helix protein Sin3b OS=Homo sapiens OX=9606 GN=SIN3B PE=1 SV=2	6	6.6.5.5.6.6	6	335404	282194	287903	129763	107557	151512	209119	195258	210299	2.32877	0.00426997
O75436	Vacuolar protein sorting-associated protein 26A OS=Homo sapiens OX=9606 GN=VPS26A PE=1 SV=2	4	3.4.3.3.3.3	3	432104	377357	440454	226473	197991	167148	474228	448855	521823	2.11273	0.00427924
P09668	Pro-cathepsin H OS=Homo sapiens OX=9606 GN=CTSH PE=1 SV=4	3	3.3.3.-.-.-	3	382203	391539	316079	7201.13	4154.91	11890.9	288756	258688	240251	46.8802	0.00428424
P01023	Alpha-2-macroglobulin OS=Homo sapiens OX=9606 GN=A2M PE=1 SV=3	3	3.3.3.1.2.2	3	334887	432686	597565	78739.3	108219	144931	357225	429089	339221	4.11323	0.00435412
Q8IXI2	Mitochondrial Rho GTPase 1 OS=Homo sapiens OX=9606 GN=RHOT1 PE=1 SV=2	1	1.1.1.1.1.1	1	35747.7	34351.6	27277	14761.7	16493.9	19008.4	15519.7	15747	17410.4	1.9373	0.00436202
O15269	Serine palmitoyltransferase 1 OS=Homo sapiens OX=9606 GN=SPTLC1 PE=1 SV=1	11	11.11.11.8.9.10	11	2.67378e+06	2.18427e+06	2.49997e+06	1.42823e+06	1.63233e+06	1.50734e+06	2.31691e+06	2.31912e+06	2.16638e+06	1.61081	0.00437046
O75165	DnaJ homolog subfamily C member 13 OS=Homo sapiens OX=9606 GN=DNAJC13 PE=1 SV=5	5	5.4.5.3.3.3	5	146697	109521	107074	39962.2	38972	35918.9	112906	128431	103894	3.1631	0.0043878
Q9UBX3	Mitochondrial dicarboxylate carrier OS=Homo sapiens OX=9606 GN=SLC25A10 PE=1 SV=2	2	2.2.2.2.2.2	2	67072.8	68798.1	55618.3	35664.1	41255.3	32486.6	62646.3	66113.1	59205.1	1.75026	0.00441305
O43854	EGF-like repeat and discoidin I-like domain-containing protein 3 OS=Homo sapiens OX=9606 GN=EDIL3 PE=1 SV=1	3	2.3.2.-.-.-	3	97687.8	173222	92506.5	9752.95	3855.06	11175	5277.66	46094.8	12505.5	14.6639	0.00441404
O75351	Vacuolar protein sorting-associated protein 4B OS=Homo sapiens OX=9606 GN=VPS4B PE=1 SV=2	4	3.4.4.2.4.3	3	399641	314698	392619	170923	192722	177958	392344	307097	362679	2.04385	0.00453107
O60573	Eukaryotic translation initiation factor 4E type 2 OS=Homo sapiens OX=9606 GN=EIF4E2 PE=1 SV=1	6	6.5.5.5.6.4	6	829629	746431	723949	515124	422739	422500	425003	434685	362036	1.69073	0.00453664
P53007	Tricarboxylate transport protein, mitochondrial OS=Homo sapiens OX=9606 GN=SLC25A1 PE=1 SV=2	6	6.6.6.5.6.6	6	576173	462645	521635	291942	353142	302615	543025	611314	695422	1.64657	0.00455102
P62851	40S ribosomal protein S25 OS=Homo sapiens OX=9606 GN=RPS25 PE=1 SV=1	14	12.14.14.13.13.14	14	3.77197e+07	4.08105e+07	3.80649e+07	2.04414e+07	2.4407e+07	2.39837e+07	3.40853e+07	3.41001e+07	3.5104e+07	1.6939	0.00459669
P27540	Aryl hydrocarbon receptor nuclear translocator OS=Homo sapiens OX=9606 GN=ARNT PE=1 SV=1	10	9.8.9.2.1.2	10	812759	789845	827469	147020	204651	201404	936690	806413	944677	4.39375	0.00464048
Q9BYD2	39S ribosomal protein L9, mitochondrial OS=Homo sapiens OX=9606 GN=MRPL9 PE=1 SV=2	6	4.5.5.4.3.5	6	632860	702827	602711	435282	348229	366579	459333	458527	476981	1.68543	0.00464238
O96008	Mitochondrial import receptor subunit TOM40 homolog OS=Homo sapiens OX=9606 GN=TOMM40 PE=1 SV=1	2	2.1.2.1.-.1	2	441749	379251	412578	73830	116278	101408	365883	319473	239304	4.2316	0.00464449
Q9BXJ9	N-alpha-acetyltransferase 15, NatA auxiliary subunit OS=Homo sapiens OX=9606 GN=NAA15 PE=1 SV=1	8	7.6.7.4.5.6	8	636466	565381	595781	197731	215494	271304	562515	642814	574055	2.62608	0.00467297
P49736	DNA replication licensing factor MCM2 OS=Homo sapiens OX=9606 GN=MCM2 PE=1 SV=4	20	17.19.17.15.15.14	20	4.15631e+06	3.39838e+06	3.45629e+06	1.58441e+06	1.76256e+06	2.16075e+06	3.1472e+06	3.30834e+06	3.11183e+06	1.99919	0.00470403
Q8NEC7	Glutathione S-transferase C-terminal domain-containing protein OS=Homo sapiens OX=9606 GN=GSTCD PE=1 SV=2	4	4.2.4.4.4.4	4	100627	101686	92875.8	65906.2	55601.8	54953.7	92300.5	92644.2	77053.4	1.67282	0.00474376
O15350	Tumor protein p73 OS=Homo sapiens OX=9606 GN=TP73 PE=1 SV=1	3	3.3.3.1.-.1	3	119843	108161	92750.4	4616.76	8274.2	3332.22	64560.2	62621.9	55449.3	19.7714	0.00474643
Q58A45	PAN2-PAN3 deadenylation complex subunit PAN3 OS=Homo sapiens OX=9606 GN=PAN3 PE=1 SV=3	2	1.1.2.2.1.1	2	25068.9	23925	30262.1	13951.8	9897.9	12646.7	17003	19995.6	17193.5	2.17162	0.00474862
P35998	26S proteasome regulatory subunit 7 OS=Homo sapiens OX=9606 GN=PSMC2 PE=1 SV=3	15	14.13.12.12.12.12	15	1.7463e+06	2.13436e+06	2.1438e+06	1.07285e+06	1.22082e+06	1.1451e+06	2.91001e+06	2.86347e+06	3.06291e+06	1.75193	0.00483351
Q5SRE5	Nucleoporin NUP188 homolog OS=Homo sapiens OX=9606 GN=NUP188 PE=1 SV=1	6	6.6.6.6.5.5	6	226183	184924	227096	101027	104135	109529	163407	160073	183319	2.02802	0.00484558
Q07020	60S ribosomal protein L18 OS=Homo sapiens OX=9606 GN=RPL18 PE=1 SV=2	31	31.31.31.30.31.30	31	9.97253e+08	1.0691e+09	9.86885e+08	4.09227e+08	4.78155e+08	5.27442e+08	8.07544e+08	8.42986e+08	8.44904e+08	2.15803	0.00484599
Q9Y4P3	Transducin beta-like protein 2 OS=Homo sapiens OX=9606 GN=TBL2 PE=1 SV=1	12	12.10.11.11.11.9	12	2.55496e+06	2.14306e+06	2.52071e+06	1.43222e+06	1.35034e+06	1.46362e+06	2.0645e+06	2.07798e+06	1.97407e+06	1.70005	0.00487091
Q9Y496	Kinesin-like protein KIF3A OS=Homo sapiens OX=9606 GN=KIF3A PE=1 SV=4	4	4.3.3.2.2.2	4	220947	275240	244831	39456.3	36414.8	21269.9	13579.9	26692	11903	7.62828	0.00487135
Q9P086	Mediator of RNA polymerase II transcription subunit 11 OS=Homo sapiens OX=9606 GN=MED11 PE=1 SV=2	1	1.1.1.1.1.1	1	83743.2	91053.8	77054.3	44961.6	43472.6	55013.7	75073.1	73946.9	82699.2	1.7557	0.0048954
Q08188	Protein-glutamine gamma-glutamyltransferase E OS=Homo sapiens OX=9606 GN=TGM3 PE=1 SV=4	21	9.13.15.4.10.12	21	1.26187e+06	1.18743e+06	1.66868e+06	666241	478266	642746	2.13677e+06	1.65389e+06	1.46304e+06	2.30408	0.00492037
Q9P2D1	Chromodomain-helicase-DNA-binding protein 7 OS=Homo sapiens OX=9606 GN=CHD7 PE=1 SV=3	173	165.163.162.131.137.138	142	1.31495e+08	1.2598e+08	1.16261e+08	4.06177e+07	4.57313e+07	5.6631e+07	9.24317e+07	9.27823e+07	9.51239e+07	2.6139	0.00494384
Q9Y2X3	Nucleolar protein 58 OS=Homo sapiens OX=9606 GN=NOP58 PE=1 SV=1	36	35.36.35.32.33.34	36	7.63087e+07	7.87028e+07	6.86831e+07	2.80644e+07	3.39681e+07	3.82612e+07	6.02848e+07	5.83427e+07	5.93924e+07	2.2304	0.00496507
Q9UK99	F-box only protein 3 OS=Homo sapiens OX=9606 GN=FBXO3 PE=1 SV=3	3	2.3.3.2.3.3	3	696948	681364	857750	296732	366052	415388	786491	787063	827463	2.07394	0.00498505
Q8TCN5	Zinc finger protein 507 OS=Homo sapiens OX=9606 GN=ZNF507 PE=1 SV=2	2	1.1.2.1.-.1	2	12803.1	17585.1	18072.7	6550.64	6317.94	8222.01	21863.1	21175.5	14086.7	2.29775	0.00498795
Q96BW9	Phosphatidate cytidylyltransferase, mitochondrial OS=Homo sapiens OX=9606 GN=TAMM41 PE=1 SV=2	4	4.3.4.2.3.2	4	481278	454660	484278	106993	150380	110857	319837	322711	298679	3.85688	0.0049959
P82663	28S ribosomal protein S25, mitochondrial OS=Homo sapiens OX=9606 GN=MRPS25 PE=1 SV=1	7	7.7.7.7.6.6	7	2.37665e+06	2.12146e+06	2.2876e+06	613561	707107	883998	1.5644e+06	1.53508e+06	1.62208e+06	3.07788	0.00503697
Q8WYA0	Intraflagellar transport protein 81 homolog OS=Homo sapiens OX=9606 GN=IFT81 PE=1 SV=1	3	1.1.1.3.1.3	3	2.07707e+07	1.69941e+07	1.76981e+07	4.51179e+06	6.98713e+06	6.25333e+06	1.32294e+07	1.20886e+07	1.43579e+07	3.12428	0.00509301
P60866	40S ribosomal protein S20 OS=Homo sapiens OX=9606 GN=RPS20 PE=1 SV=1	8	7.6.8.7.6.6	8	9.10225e+06	1.08816e+07	1.0346e+07	6.94635e+06	6.25209e+06	6.68625e+06	1.01635e+07	9.81227e+06	1.09843e+07	1.52529	0.00514236
O00712	Nuclear factor 1 B-type OS=Homo sapiens OX=9606 GN=NFIB PE=1 SV=2	21	20.20.20.18.20.18	18	2.96662e+07	2.88383e+07	2.72725e+07	1.55656e+07	1.21144e+07	1.35803e+07	2.20727e+07	2.1654e+07	1.94882e+07	2.07892	0.00519058
Q5VZP5	Inactive dual specificity phosphatase 27 OS=Homo sapiens OX=9606 GN=DUSP27 PE=2 SV=1	5	4.5.3.3.4.3	5	136753	163069	96159.6	32970	40809.6	46396.6	105806	102194	87795.1	3.29501	0.00522306
Q9NQW7	Xaa-Pro aminopeptidase 1 OS=Homo sapiens OX=9606 GN=XPNPEP1 PE=1 SV=3	4	3.4.3.3.3.4	4	132041	141851	130127	65870.8	57214.3	73756.8	148790	148898	127228	2.05251	0.00522389
P61221	ATP-binding cassette sub-family E member 1 OS=Homo sapiens OX=9606 GN=ABCE1 PE=1 SV=1	25	23.23.21.21.21.23	25	7.26113e+06	7.48483e+06	6.79367e+06	4.26817e+06	4.85139e+06	5.08e+06	7.12206e+06	6.85632e+06	7.08755e+06	1.51692	0.00524509
O75175	CCR4-NOT transcription complex subunit 3 OS=Homo sapiens OX=9606 GN=CNOT3 PE=1 SV=1	3	3.3.3.3.3.3	3	155825	155970	183700	117439	95750.8	102711	124004	147777	146342	1.56851	0.00525972
Q92540	Protein SMG7 OS=Homo sapiens OX=9606 GN=SMG7 PE=1 SV=2	9	7.8.7.7.4.4	9	831268	786513	801495	219874	215458	156075	522232	529525	549168	4.09071	0.0052626
O75362	Zinc finger protein 217 OS=Homo sapiens OX=9606 GN=ZNF217 PE=1 SV=1	11	7.8.7.5.6.6	11	2.6631e+06	2.43257e+06	2.23575e+06	954160	1.32764e+06	1.08944e+06	2.18451e+06	2.12286e+06	2.0146e+06	2.1747	0.00529369
Q92560	Ubiquitin carboxyl-terminal hydrolase BAP1 OS=Homo sapiens OX=9606 GN=BAP1 PE=1 SV=2	12	11.12.12.7.6.8	12	1.01946e+06	1.12814e+06	1.11536e+06	246602	165004	253133	855415	799450	894866	4.90864	0.00531305
Q5TKA1	Protein lin-9 homolog OS=Homo sapiens OX=9606 GN=LIN9 PE=1 SV=1	6	5.4.4.5.5.3	6	337899	298770	313019	67538.2	88645.1	55358.7	222312	225822	212892	4.48936	0.00534029
Q13835	Plakophilin-1 OS=Homo sapiens OX=9606 GN=PKP1 PE=1 SV=2	21	16.17.17.16.17.13	21	3.38497e+06	3.23488e+06	4.01119e+06	1.71721e+06	2.17477e+06	2.15239e+06	4.3784e+06	4.51763e+06	4.67074e+06	1.75883	0.00539675
Q92925	SWI/SNF-related matrix-associated actin-dependent regulator of chromatin subfamily D member 2 OS=Homo sapiens OX=9606 GN=SMARCD2 PE=1 SV=3	10	8.9.8.8.8.8	10	1.13839e+06	979616	1.02536e+06	509268	499528	643358	1.17486e+06	1.0779e+06	1.09673e+06	1.90259	0.00540687
P62081	40S ribosomal protein S7 OS=Homo sapiens OX=9606 GN=RPS7 PE=1 SV=1	34	31.33.33.31.32.32	34	1.34137e+08	1.32775e+08	1.22746e+08	5.96153e+07	7.12363e+07	7.50114e+07	1.11366e+08	1.11799e+08	1.05259e+08	1.8928	0.00542372
Q9HCJ0	Trinucleotide repeat-containing gene 6C protein OS=Homo sapiens OX=9606 GN=TNRC6C PE=1 SV=3	4	2.3.2.3.1.2	4	77022.8	135562	98522.8	37900.2	23284.2	31446.9	77612.7	71572.4	66355.2	3.35857	0.00543262
P46778	60S ribosomal protein L21 OS=Homo sapiens OX=9606 GN=RPL21 PE=1 SV=2	36	35.35.35.34.36.33	36	1.83383e+08	1.65422e+08	1.60203e+08	9.43259e+07	1.17403e+08	1.06161e+08	1.57246e+08	1.62648e+08	1.73575e+08	1.60122	0.00545549
Q8NBS9	Thioredoxin domain-containing protein 5 OS=Homo sapiens OX=9606 GN=TXNDC5 PE=1 SV=2	4	4.4.4.4.4.3	4	183409	210496	198513	92786.4	114731	117548	191499	220069	205832	1.82246	0.00546735
P12004	Proliferating cell nuclear antigen OS=Homo sapiens OX=9606 GN=PCNA PE=1 SV=1	19	17.19.16.15.16.16	19	6.14935e+06	7.86944e+06	6.56568e+06	3.50691e+06	3.99491e+06	4.40727e+06	7.18005e+06	7.17692e+06	6.46352e+06	1.72847	0.00547475
P60174	Triosephosphate isomerase OS=Homo sapiens OX=9606 GN=TPI1 PE=1 SV=3	15	4.12.12.12.5.9	15	1.5996e+06	2.15971e+06	1.60435e+06	875173	578624	594055	3.26208e+06	2.84735e+06	2.87292e+06	2.61916	0.00551086
Q14254	Flotillin-2 OS=Homo sapiens OX=9606 GN=FLOT2 PE=1 SV=2	7	6.6.6.5.4.4	7	683274	497961	407415	97802.9	170153	165179	291736	323624	332093	3.6678	0.00555941
Q9NZ01	Very-long-chain enoyl-CoA reductase OS=Homo sapiens OX=9606 GN=TECR PE=1 SV=1	9	9.8.9.8.8.8	9	1.31857e+06	1.28735e+06	1.33376e+06	743335	863106	814186	1.25893e+06	1.3825e+06	1.3286e+06	1.62755	0.00556701
Q92782	Zinc finger protein neuro-d4 OS=Homo sapiens OX=9606 GN=DPF1 PE=1 SV=2	11	8.10.9.5.7.5	9	2.54519e+06	3.18558e+06	2.8425e+06	1.96358e+06	1.69015e+06	1.7037e+06	2.0092e+06	1.90646e+06	2.18245e+06	1.60026	0.00558245
Q8IY67	Ribonucleoprotein PTB-binding 1 OS=Homo sapiens OX=9606 GN=RAVER1 PE=1 SV=1	10	10.10.10.4.3.1	10	1.19931e+06	1.59914e+06	1.68891e+06	193437	89948	79005.7	691042	897260	829605	12.3827	0.00576317
P0DJD0	RANBP2-like and GRIP domain-containing protein 1 OS=Homo sapiens OX=9606 GN=RGPD1 PE=2 SV=1	1	1.1.1.1.1.1	1	254198	196857	272578	104552	136861	99491.7	178231	209960	293756	2.12268	0.00576698
P49711	Transcriptional repressor CTCF OS=Homo sapiens OX=9606 GN=CTCF PE=1 SV=1	10	9.10.10.8.9.10	10	2.52109e+06	2.76961e+06	2.17845e+06	1.29039e+06	1.42179e+06	1.6502e+06	2.36284e+06	2.57116e+06	2.53681e+06	1.71218	0.0057695
Q9UHL9	General transcription factor II-I repeat domain-containing protein 1 OS=Homo sapiens OX=9606 GN=GTF2IRD1 PE=1 SV=1	1	1.1.1.1.1.1	1	37610.5	33970.8	33595.3	11157.5	12118.2	8189.98	33895.9	33463.7	26065.3	3.34258	0.00579179
Q9P2K3	REST corepressor 3 OS=Homo sapiens OX=9606 GN=RCOR3 PE=1 SV=2	13	13.13.13.9.9.8	13	3.9978e+06	4.09459e+06	4.18258e+06	1.14339e+06	768987	835887	2.76637e+06	3.17321e+06	3.17738e+06	4.46645	0.00585991
Q92820	Gamma-glutamyl hydrolase OS=Homo sapiens OX=9606 GN=GGH PE=1 SV=2	5	4.4.4.5.4.5	5	849825	594871	765918	287336	349185	332095	821229	799403	752319	2.28224	0.00586912
Q9NZM4	BRD4-interacting chromatin-remodeling complex-associated protein OS=Homo sapiens OX=9606 GN=BICRA PE=1 SV=2	42	40.41.41.31.36.35	39	4.09535e+07	3.80368e+07	3.75686e+07	9.72478e+06	1.07732e+07	1.41435e+07	3.19511e+07	3.16256e+07	3.18785e+07	3.36472	0.00587311
Q96PK6	RNA-binding protein 14 OS=Homo sapiens OX=9606 GN=RBM14 PE=1 SV=2	29	29.29.29.27.26.25	29	3.07306e+07	3.19862e+07	3.4712e+07	1.23785e+07	8.42966e+06	1.09774e+07	2.10623e+07	1.96069e+07	2.09826e+07	3.06519	0.00587736
Q9Y2D5	A-kinase anchor protein 2 OS=Homo sapiens OX=9606 GN=AKAP2 PE=1 SV=3	6	3.3.4.5.5.3	6	1.39568e+06	1.46531e+06	1.5415e+06	1.00525e+06	822766	926461	1.24624e+06	1.10101e+06	1.3697e+06	1.5983	0.00588445
P50452	Serpin B8 OS=Homo sapiens OX=9606 GN=SERPINB8 PE=1 SV=2	1	1.1.1.-.1.1	1	41431.9	31066.7	31992.7	19443.4	13806.5	17203.1	29522.7	32403.9	31060.1	2.07106	0.00591649
Q8TEP8	Centrosomal protein of 192 kDa OS=Homo sapiens OX=9606 GN=CEP192 PE=1 SV=3	8	5.5.7.6.5.4	8	235484	272062	266041	92430.7	111443	75021.6	132585	200337	151634	2.77376	0.00592842
Q6MZP7	Protein lin-54 homolog OS=Homo sapiens OX=9606 GN=LIN54 PE=1 SV=3	15	10.11.12.9.9.7	15	3.06852e+06	2.93575e+06	3.22442e+06	586272	356023	353734	2.53955e+06	2.43772e+06	2.47433e+06	7.12074	0.00593243
P51531	Probable global transcription activator SNF2L2 OS=Homo sapiens OX=9606 GN=SMARCA2 PE=1 SV=2	38	36.38.37.32.33.36	38	2.11801e+07	2.14041e+07	2.09202e+07	6.11836e+06	6.77927e+06	8.24138e+06	1.5085e+07	1.60692e+07	1.53271e+07	3.00413	0.00593619
Q13724	Mannosyl-oligosaccharide glucosidase OS=Homo sapiens OX=9606 GN=MOGS PE=1 SV=5	4	1.2.2.1.1.-	4	52812.8	52332.7	79854.9	20840.5	27359.8	19758.1	74319	67013.9	72617.5	2.72226	0.00595488
Q68DQ2	Very large A-kinase anchor protein OS=Homo sapiens OX=9606 GN=CRYBG3 PE=1 SV=3	2	2.2.2.1.1.1	2	19166.3	18609.1	21925.8	9797.4	6734.15	8022.09	14606.1	14707.8	18253.5	2.43146	0.00596463
Q92643	GPI-anchor transamidase OS=Homo sapiens OX=9606 GN=PIGK PE=1 SV=2	5	5.5.4.5.5.5	5	858502	778931	824109	328111	424018	408874	654789	609838	739786	2.12019	0.00598495
Q9H832	Ubiquitin-conjugating enzyme E2 Z OS=Homo sapiens OX=9606 GN=UBE2Z PE=1 SV=2	3	3.3.2.2.3.2	3	138450	123208	149773	41068.9	62425.8	48371.6	118377	110760	100526	2.70916	0.00599344
Q9BWT1	Cell division cycle-associated protein 7 OS=Homo sapiens OX=9606 GN=CDCA7 PE=1 SV=1	1	1.1.1.1.-.1	1	27122.6	35089.1	23268.6	6305.76	6619.95	6528.49	18918.2	23387.4	15190.8	4.39392	0.00603016
Q8IY57	YY1-associated factor 2 OS=Homo sapiens OX=9606 GN=YAF2 PE=1 SV=3	2	2.2.2.1.2.1	2	425420	457533	416202	168270	215878	162765	307820	270196	299324	2.37543	0.00603764
P62847	40S ribosomal protein S24 OS=Homo sapiens OX=9606 GN=RPS24 PE=1 SV=1	20	19.19.18.17.19.17	20	6.59962e+07	6.65576e+07	6.81638e+07	3.77492e+07	4.34398e+07	4.25806e+07	6.43666e+07	6.15971e+07	5.98642e+07	1.6217	0.00606542
Q86YT6	E3 ubiquitin-protein ligase MIB1 OS=Homo sapiens OX=9606 GN=MIB1 PE=1 SV=1	6	6.6.5.5.5.6	6	1.44083e+06	1.20166e+06	1.42546e+06	855982	636555	721894	837997	787326	769202	1.83702	0.00606994
Q7Z7C8	Transcription initiation factor TFIID subunit 8 OS=Homo sapiens OX=9606 GN=TAF8 PE=1 SV=1	6	6.4.5.5.3.3	6	565404	482678	436722	302166	313076	255620	643376	634078	674565	1.70498	0.00609544
Q9H8G2	Caspase activity and apoptosis inhibitor 1 OS=Homo sapiens OX=9606 GN=CAAP1 PE=1 SV=2	6	6.6.6.6.6.6	6	1.60743e+06	1.68623e+06	1.59155e+06	778164	842046	964597	1.46049e+06	1.25817e+06	1.36632e+06	1.88997	0.00610855
P32119	Peroxiredoxin-2 OS=Homo sapiens OX=9606 GN=PRDX2 PE=1 SV=5	11	6.9.9.10.9.9	11	2.47958e+06	2.70227e+06	2.28354e+06	1.60159e+06	1.6503e+06	1.54801e+06	3.14454e+06	2.71592e+06	3.18423e+06	1.55532	0.00611495
P35250	Replication factor C subunit 2 OS=Homo sapiens OX=9606 GN=RFC2 PE=1 SV=3	5	4.4.5.4.2.4	5	410340	434690	404903	86427.5	95900.8	129790	146970	172320	163694	4.00468	0.00616006
Q6PJP8	DNA cross-link repair 1A protein OS=Homo sapiens OX=9606 GN=DCLRE1A PE=1 SV=3	6	6.6.6.3.5.5	6	520936	577980	508630	174824	134006	109641	384285	327974	405423	3.84147	0.00617298
Q96AE4	Far upstream element-binding protein 1 OS=Homo sapiens OX=9606 GN=FUBP1 PE=1 SV=3	16	14.14.16.16.11.12	14	4.04367e+06	4.95324e+06	5.42888e+06	1.89663e+06	1.21896e+06	1.12604e+06	3.25023e+06	3.06451e+06	3.06786e+06	3.401	0.00619085
P10244	Myb-related protein B OS=Homo sapiens OX=9606 GN=MYBL2 PE=1 SV=1	4	3.3.4.2.2.3	4	440693	455963	448036	253847	296322	267919	349250	351446	363758	1.6437	0.00619466
P62750	60S ribosomal protein L23a OS=Homo sapiens OX=9606 GN=RPL23A PE=1 SV=1	38	38.38.38.35.38.37	38	1.83633e+09	1.9991e+09	1.79549e+09	9.05153e+08	1.07423e+09	1.15247e+09	1.60546e+09	1.5649e+09	1.62277e+09	1.79795	0.00624476
Q96K83	Zinc finger protein 521 OS=Homo sapiens OX=9606 GN=ZNF521 PE=1 SV=1	9	8.8.9.7.7.7	6	645324	548953	500232	232713	242391	241091	393583	342642	357021	2.36599	0.0062455
Q01433	AMP deaminase 2 OS=Homo sapiens OX=9606 GN=AMPD2 PE=1 SV=2	2	2.2.1.2.2.2	2	1.49503e+06	2.0172e+06	1.63422e+06	828942	886707	1.01938e+06	1.13299e+06	1.27455e+06	1.21067e+06	1.88168	0.00624714
Q92626	Peroxidasin homolog OS=Homo sapiens OX=9606 GN=PXDN PE=1 SV=2	9	8.6.7.7.8.8	9	443564	448344	431357	302968	273108	260924	532583	493713	557726	1.58096	0.00625703
Q7LFL8	CXXC-type zinc finger protein 5 OS=Homo sapiens OX=9606 GN=CXXC5 PE=1 SV=1	4	2.4.2.1.-.1	4	229346	276578	201569	105070	75017.7	63254.4	170945	168400	215920	2.9074	0.00627242
Q96EK4	THAP domain-containing protein 11 OS=Homo sapiens OX=9606 GN=THAP11 PE=1 SV=2	3	3.2.3.2.3.3	3	187762	232730	200284	117410	140482	137183	167607	156365	158464	1.57128	0.00630068
P13489	Ribonuclease inhibitor OS=Homo sapiens OX=9606 GN=RNH1 PE=1 SV=2	12	11.12.11.10.12.10	12	3.7599e+06	3.65786e+06	3.18761e+06	2.13499e+06	2.24649e+06	2.26674e+06	3.09563e+06	3.04782e+06	3.21579e+06	1.59522	0.00630764
Q08117	TLE family member 5 OS=Homo sapiens OX=9606 GN=TLE5 PE=1 SV=4	4	4.3.3.1.-.1	4	703151	681611	608385	47849.7	69278.4	98107.3	331249	315022	292393	9.26031	0.00635498
Q03252	Lamin-B2 OS=Homo sapiens OX=9606 GN=LMNB2 PE=1 SV=4	9	7.8.6.5.8.7	9	4.30795e+06	3.32749e+06	3.08355e+06	1.47467e+06	1.66985e+06	1.45001e+06	2.74365e+06	3.00236e+06	2.81377e+06	2.33299	0.00641955
P41250	Glycine--tRNA ligase OS=Homo sapiens OX=9606 GN=GARS PE=1 SV=3	23	22.22.22.17.20.18	23	4.05658e+06	4.15345e+06	4.19132e+06	1.14186e+06	1.3777e+06	1.57655e+06	3.26091e+06	3.47424e+06	3.34949e+06	3.02759	0.00648799
Q8WUM0	Nuclear pore complex protein Nup133 OS=Homo sapiens OX=9606 GN=NUP133 PE=1 SV=2	12	12.11.11.9.11.9	12	867171	706395	732586	382330	399316	400393	646260	683905	672592	1.95099	0.00649929
Q8NBT2	Kinetochore protein Spc24 OS=Homo sapiens OX=9606 GN=SPC24 PE=1 SV=2	1	1.1.1.-.-.-	1	16971.8	19631.7	10546.3	538.054	606.018	1748.47	20357.5	16919.3	16596.3	16.3005	0.00651151
Q2M3X9	Zinc finger protein 674 OS=Homo sapiens OX=9606 GN=ZNF674 PE=2 SV=1	1	1.1.1.1.1.1	1	170845	291594	181540	81172.2	52260	64498.8	175915	186003	176306	3.25355	0.00653788
P25787	Proteasome subunit alpha type-2 OS=Homo sapiens OX=9606 GN=PSMA2 PE=1 SV=2	2	1.2.2.1.1.-	2	106287	157620	93479.4	29070.7	35347.5	28961.7	100100	79732.3	85769.4	3.82723	0.00657797
Q9BXW7	Haloacid dehalogenase-like hydrolase domain-containing 5 OS=Homo sapiens OX=9606 GN=HDHD5 PE=1 SV=1	5	3.5.5.3.4.4	5	411888	561069	536778	189363	181048	175052	519446	538083	484799	2.76781	0.00659515
P13693	Translationally-controlled tumor protein OS=Homo sapiens OX=9606 GN=TPT1 PE=1 SV=1	10	8.9.8.9.9.9	10	1.62441e+06	1.96631e+06	1.6829e+06	1.09033e+06	1.06883e+06	1.00947e+06	1.98364e+06	1.79675e+06	1.99239e+06	1.66432	0.0066089
Q6IQ21	Zinc finger protein 770 OS=Homo sapiens OX=9606 GN=ZNF770 PE=1 SV=1	8	8.7.6.7.7.6	8	2.21124e+06	2.42592e+06	2.12804e+06	1.36851e+06	1.41289e+06	1.66171e+06	2.21146e+06	2.03723e+06	2.01769e+06	1.52263	0.00662149
P08237	ATP-dependent 6-phosphofructokinase, muscle type OS=Homo sapiens OX=9606 GN=PFKM PE=1 SV=2	23	21.22.21.21.22.20	20	4.81545e+06	4.81023e+06	5.49931e+06	2.88831e+06	3.02171e+06	3.59723e+06	5.04883e+06	5.08537e+06	5.31567e+06	1.59089	0.00665897
Q15181	Inorganic pyrophosphatase OS=Homo sapiens OX=9606 GN=PPA1 PE=1 SV=2	1	1.1.1.1.1.-	1	56026.3	57979.1	55929.2	22640.7	22301.9	28142.2	23900	42494.1	25789.7	2.32517	0.00667695
Q9NXR8	Inhibitor of growth protein 3 OS=Homo sapiens OX=9606 GN=ING3 PE=1 SV=2	20	13.13.12.14.12.10	20	1.91599e+06	2.01059e+06	2.2037e+06	1.36571e+06	1.06246e+06	1.18979e+06	2.56313e+06	2.46434e+06	2.37485e+06	1.6944	0.0066995
P60468	Protein transport protein Sec61 subunit beta OS=Homo sapiens OX=9606 GN=SEC61B PE=1 SV=2	2	2.2.2.2.2.2	2	1.08193e+06	960104	877495	547262	680576	627301	1.18233e+06	993024	951439	1.57375	0.00672394
P51798	H(+)/Cl(-) exchange transporter 7 OS=Homo sapiens OX=9606 GN=CLCN7 PE=1 SV=2	1	1.1.1.1.1.1	1	43819.3	49557.9	40978.8	31967.9	30594	26449.7	44484.1	43314.2	41248.8	1.50942	0.00672671
Q7L523	Ras-related GTP-binding protein A OS=Homo sapiens OX=9606 GN=RRAGA PE=1 SV=1	4	4.4.4.4.4.4	4	420945	380789	381863	230188	270620	217372	393646	362355	367533	1.64805	0.0067282
Q6ZNA1	Zinc finger protein 836 OS=Homo sapiens OX=9606 GN=ZNF836 PE=2 SV=2	2	2.2.2.2.1.1	1	359440	325142	364677	21805.7	8637.64	9749.22	475414	425648	349228	26.1058	0.00676415
Q5H9F3	BCL-6 corepressor-like protein 1 OS=Homo sapiens OX=9606 GN=BCORL1 PE=1 SV=1	8	7.7.7.3.7.3	8	2.18072e+06	1.62288e+06	1.35121e+06	298855	601123	376715	383668	407610	395104	4.03763	0.00678569
Q9UN79	Transcription factor SOX-13 OS=Homo sapiens OX=9606 GN=SOX13 PE=1 SV=3	5	4.3.5.1.1.1	5	175663	160781	207036	57273.3	89432.3	68451.9	110102	148759	110815	2.52596	0.00680266
P45880	Voltage-dependent anion-selective channel protein 2 OS=Homo sapiens OX=9606 GN=VDAC2 PE=1 SV=2	12	12.12.12.11.11.12	12	1.28908e+07	1.22418e+07	1.12317e+07	3.68422e+06	5.17105e+06	5.08032e+06	7.56878e+06	7.63599e+06	7.72739e+06	2.60945	0.00686094
P61077	Ubiquitin-conjugating enzyme E2 D3 OS=Homo sapiens OX=9606 GN=UBE2D3 PE=1 SV=1	4	4.4.3.2.3.2	3	1.41387e+06	1.03286e+06	1.09798e+06	393359	389185	378867	898672	948848	1.14452e+06	3.05207	0.00686454
O94855	Protein transport protein Sec24D OS=Homo sapiens OX=9606 GN=SEC24D PE=1 SV=2	4	2.3.3.-.2.-	4	61556.6	85665.4	59224.9	9456.8	20088.1	12478.8	44840.3	54935.2	67143	4.91263	0.00694513
O00303	Eukaryotic translation initiation factor 3 subunit F OS=Homo sapiens OX=9606 GN=EIF3F PE=1 SV=1	13	12.12.12.12.12.12	13	4.16633e+06	3.43497e+06	3.395e+06	2.06376e+06	2.28676e+06	2.27045e+06	3.15589e+06	3.39071e+06	3.52034e+06	1.66083	0.00698303
P22087	rRNA 2'-O-methyltransferase fibrillarin OS=Homo sapiens OX=9606 GN=FBL PE=1 SV=2	11	11.11.11.9.9.9	11	1.94602e+06	2.09057e+06	1.82498e+06	1.12571e+06	886385	1.13691e+06	1.69352e+06	1.6146e+06	1.81761e+06	1.86141	0.00699696
P19484	Transcription factor EB OS=Homo sapiens OX=9606 GN=TFEB PE=1 SV=3	1	1.1.1.-.-.-	1	87720.3	89800.4	120248	2071.43	1549.21	499.168	53076.9	73369.5	55356.7	72.2771	0.00700008
Q9BV44	THUMP domain-containing protein 3 OS=Homo sapiens OX=9606 GN=THUMPD3 PE=1 SV=1	8	8.8.7.7.7.7	8	1.51245e+06	1.60522e+06	1.25258e+06	667733	876313	861414	1.46593e+06	1.49833e+06	1.50014e+06	1.8168	0.00702166
P14618	Pyruvate kinase PKM OS=Homo sapiens OX=9606 GN=PKM PE=1 SV=4	36	31.36.35.33.31.32	36	1.99628e+07	2.64078e+07	2.38185e+07	9.66356e+06	9.59851e+06	1.01049e+07	1.74539e+07	1.80689e+07	1.95498e+07	2.39007	0.00703738
P19793	Retinoic acid receptor RXR-alpha OS=Homo sapiens OX=9606 GN=RXRA PE=1 SV=1	16	14.15.14.15.16.15	9	4.65264e+06	4.09868e+06	4.00825e+06	2.90285e+06	2.42748e+06	2.25388e+06	3.0834e+06	3.09569e+06	3.36521e+06	1.68239	0.00706264
Q5T9A4	ATPase family AAA domain-containing protein 3B OS=Homo sapiens OX=9606 GN=ATAD3B PE=1 SV=1	1	1.1.1.1.1.1	1	78443.4	80056.6	53225.8	26035.6	29722.7	23284.3	76705.8	69797.2	65839.2	2.67863	0.0071412
O60508	Pre-mRNA-processing factor 17 OS=Homo sapiens OX=9606 GN=CDC40 PE=1 SV=1	14	9.9.7.14.14.14	14	6.74183e+06	6.79112e+06	7.58701e+06	3.35751e+06	2.38107e+06	2.47277e+06	6.72527e+06	6.27302e+06	5.66542e+06	2.57205	0.00716581
Q9BQ67	Glutamate-rich WD repeat-containing protein 1 OS=Homo sapiens OX=9606 GN=GRWD1 PE=1 SV=1	20	20.20.20.18.17.19	20	1.61806e+07	1.95833e+07	1.87262e+07	9.52163e+06	1.03081e+07	1.24104e+07	1.49033e+07	1.41103e+07	1.35734e+07	1.69013	0.00716776
P10809	60 kDa heat shock protein, mitochondrial OS=Homo sapiens OX=9606 GN=HSPD1 PE=1 SV=2	33	28.30.29.29.30.27	33	9.33467e+06	1.24287e+07	1.09206e+07	5.51577e+06	6.40311e+06	6.50573e+06	1.08596e+07	1.0839e+07	1.04501e+07	1.77393	0.00721107
Q15311	RalA-binding protein 1 OS=Homo sapiens OX=9606 GN=RALBP1 PE=1 SV=3	4	4.4.4.4.4.4	4	1.01371e+06	731500	1.012e+06	420411	493637	390491	990668	873480	1.01372e+06	2.11355	0.00730912
Q9NWU5	39S ribosomal protein L22, mitochondrial OS=Homo sapiens OX=9606 GN=MRPL22 PE=1 SV=1	4	4.4.3.1.3.3	3	303167	302137	449992	69404.4	69878.4	128745	251973	280118	280021	3.93727	0.00731242
O14647	Chromodomain-helicase-DNA-binding protein 2 OS=Homo sapiens OX=9606 GN=CHD2 PE=1 SV=2	30	27.26.26.27.26.26	23	6.50585e+06	5.37939e+06	5.29125e+06	3.33295e+06	3.96769e+06	3.7162e+06	4.76315e+06	5.05377e+06	4.78175e+06	1.55911	0.00732479
Q9NSD9	Phenylalanine--tRNA ligase beta subunit OS=Homo sapiens OX=9606 GN=FARSB PE=1 SV=3	23	21.21.22.21.23.21	23	3.08345e+07	1.99568e+07	3.05291e+07	9.53137e+06	1.23626e+07	8.89926e+06	2.60818e+07	2.66489e+07	2.79658e+07	2.64085	0.00734383
O00443	Phosphatidylinositol 4-phosphate 3-kinase C2 domain-containing subunit alpha OS=Homo sapiens OX=9606 GN=PIK3C2A PE=1 SV=2	4	4.4.3.3.4.4	4	174275	150817	156244	103210	105950	107297	68974.4	70113	108148	1.52102	0.00744247
P57088	Transmembrane protein 33 OS=Homo sapiens OX=9606 GN=TMEM33 PE=1 SV=2	5	5.5.4.4.5.5	5	1.16411e+06	898193	1.07154e+06	543739	590518	535119	916146	861677	1.04523e+06	1.87725	0.00746698
Q15437	Protein transport protein Sec23B OS=Homo sapiens OX=9606 GN=SEC23B PE=1 SV=2	8	6.7.7.7.5.8	8	504757	433923	500707	358301	309803	291329	361061	295414	299872	1.50025	0.00749925
Q5SNT2	Transmembrane protein 201 OS=Homo sapiens OX=9606 GN=TMEM201 PE=1 SV=1	3	3.3.3.3.3.2	3	119145	103497	128093	52042.3	72388.3	57456.8	55835.9	69879.6	61901	1.92831	0.00750228
Q9H269	Vacuolar protein sorting-associated protein 16 homolog OS=Homo sapiens OX=9606 GN=VPS16 PE=1 SV=2	2	2.2.2.2.2.2	2	77576.3	86805.4	71980.9	49586.4	44031	36660.7	73969.9	71687	61317.8	1.81429	0.00750427
O00411	DNA-directed RNA polymerase, mitochondrial OS=Homo sapiens OX=9606 GN=POLRMT PE=1 SV=2	3	2.2.3.1.1.2	3	85785	64064.2	53668.1	13236.1	18221	25863.1	49905.5	49488.6	60331.4	3.55053	0.00753532
P37268	Squalene synthase OS=Homo sapiens OX=9606 GN=FDFT1 PE=1 SV=1	2	1.1.1.1.1.1	2	8557.97	10281.1	11197.5	5453.89	4900.23	3709.63	4121.22	3339.04	7215.31	2.13574	0.00754206
Q9UIA9	Exportin-7 OS=Homo sapiens OX=9606 GN=XPO7 PE=1 SV=3	3	2.2.3.2.2.3	3	5.7196e+06	5.66293e+06	4.32247e+06	1.48584e+06	1.78066e+06	964311	2.656e+06	3.29741e+06	2.97547e+06	3.71205	0.00757075
Q9H9G7	Protein argonaute-3 OS=Homo sapiens OX=9606 GN=AGO3 PE=1 SV=2	9	8.9.9.8.7.8	7	1.3142e+06	1.2997e+06	1.34583e+06	441648	338476	295001	510752	494833	494303	3.68303	0.00762441
Q92993	Histone acetyltransferase KAT5 OS=Homo sapiens OX=9606 GN=KAT5 PE=1 SV=2	16	11.10.13.7.12.10	16	1.5147e+06	1.26649e+06	1.27201e+06	855243	879708	960471	1.77143e+06	1.79133e+06	1.56161e+06	1.50374	0.00765026
P62191	26S proteasome regulatory subunit 4 OS=Homo sapiens OX=9606 GN=PSMC1 PE=1 SV=1	25	21.22.19.20.21.23	23	5.74636e+06	7.16533e+06	6.55216e+06	4.00939e+06	4.03202e+06	4.70089e+06	8.47311e+06	8.62109e+06	9.18463e+06	1.5275	0.00771624
Q96I59	Probable asparagine--tRNA ligase, mitochondrial OS=Homo sapiens OX=9606 GN=NARS2 PE=1 SV=3	4	3.4.4.3.3.2	4	150979	160649	137073	65351.6	78924.7	89316.2	100710	126899	183532	1.92087	0.00774776
Q9ULK4	Mediator of RNA polymerase II transcription subunit 23 OS=Homo sapiens OX=9606 GN=MED23 PE=1 SV=2	19	17.13.13.6.6.6	19	1.36507e+08	1.32696e+08	1.37351e+08	5.45465e+07	7.00098e+07	6.45875e+07	1.31165e+08	1.16825e+08	1.32226e+08	2.14944	0.0079696
Q13164	Mitogen-activated protein kinase 7 OS=Homo sapiens OX=9606 GN=MAPK7 PE=1 SV=2	3	3.3.2.2.2.1	3	261922	154418	206723	48266.7	54038.1	47318.4	130783	118472	118441	4.16421	0.00802681
Q14315	Filamin-C OS=Homo sapiens OX=9606 GN=FLNC PE=1 SV=3	107	98.105.101.97.101.102	99	4.43403e+07	4.61747e+07	5.28857e+07	3.16343e+07	2.976e+07	3.1653e+07	3.58041e+07	3.46008e+07	3.7412e+07	1.54116	0.00804155
Q9P0U4	CXXC-type zinc finger protein 1 OS=Homo sapiens OX=9606 GN=CXXC1 PE=1 SV=2	12	11.11.11.10.10.11	12	2.31532e+06	2.32963e+06	1.97949e+06	1.39491e+06	1.47314e+06	1.50374e+06	2.4689e+06	2.3529e+06	2.33521e+06	1.51527	0.00805376
O14818	Proteasome subunit alpha type-7 OS=Homo sapiens OX=9606 GN=PSMA7 PE=1 SV=1	9	8.8.8.7.8.7	9	1.10984e+06	1.41926e+06	1.38853e+06	616326	645438	667258	1.29765e+06	1.30316e+06	1.46984e+06	2.03089	0.0080602
Q6P2H3	Centrosomal protein of 85 kDa OS=Homo sapiens OX=9606 GN=CEP85 PE=1 SV=1	15	15.15.15.10.10.12	15	3.32102e+06	4.273e+06	3.90588e+06	1.72999e+06	1.70365e+06	1.6997e+06	2.11169e+06	1.71265e+06	2.34791e+06	2.24024	0.00808907
O75970	Multiple PDZ domain protein OS=Homo sapiens OX=9606 GN=MPDZ PE=1 SV=2	21	19.17.17.17.16.18	21	1.86935e+06	1.82334e+06	1.78327e+06	1.00736e+06	1.08384e+06	1.21383e+06	1.55071e+06	1.57119e+06	1.70852e+06	1.65685	0.00810477
Q9BX70	BTB/POZ domain-containing protein 2 OS=Homo sapiens OX=9606 GN=BTBD2 PE=1 SV=1	5	5.5.4.2.2.4	3	1.05605e+06	699218	758603	219742	296246	382575	624609	740861	833650	2.79765	0.00811013
Q9BXS5	AP-1 complex subunit mu-1 OS=Homo sapiens OX=9606 GN=AP1M1 PE=1 SV=3	23	22.22.22.20.22.20	18	1.64931e+07	1.45137e+07	1.28788e+07	6.51287e+06	8.8817e+06	8.38711e+06	1.18847e+07	1.24193e+07	1.16119e+07	1.84535	0.00812688
Q96HW7	Integrator complex subunit 4 OS=Homo sapiens OX=9606 GN=INTS4 PE=1 SV=2	2	2.2.2.2.2.1	2	53215.9	51530.9	55059	28792.9	34299.2	27915.1	46142.1	49594.2	45185.8	1.75597	0.0081692
Q9BQ70	Transcription factor 25 OS=Homo sapiens OX=9606 GN=TCF25 PE=1 SV=1	15	12.13.12.11.11.12	15	2.46047e+06	2.11601e+06	2.26862e+06	650962	912265	961740	1.88335e+06	2.03588e+06	1.98905e+06	2.71096	0.00818957
Q8NG31	Kinetochore scaffold 1 OS=Homo sapiens OX=9606 GN=KNL1 PE=1 SV=3	8	7.8.6.6.6.8	8	234019	226247	232122	145450	119784	129437	201237	214722	190947	1.75434	0.00819743
Q8TF68	Zinc finger protein 384 OS=Homo sapiens OX=9606 GN=ZNF384 PE=1 SV=2	5	3.4.4.4.3.4	2	1.48562e+06	1.1108e+06	1.0449e+06	555690	315614	386296	845889	891118	742542	2.89545	0.00833207
P25311	Zinc-alpha-2-glycoprotein OS=Homo sapiens OX=9606 GN=AZGP1 PE=1 SV=2	9	5.7.6.3.6.3	9	606004	678245	1.16176e+06	78470	209644	112357	832282	817714	828467	6.10783	0.00834183
Q68CP9	AT-rich interactive domain-containing protein 2 OS=Homo sapiens OX=9606 GN=ARID2 PE=1 SV=2	65	58.62.59.51.50.54	65	2.8794e+07	2.93337e+07	2.67974e+07	9.00097e+06	1.01012e+07	1.29521e+07	2.11825e+07	2.06578e+07	2.12193e+07	2.64941	0.00835106
P61019	Ras-related protein Rab-2A OS=Homo sapiens OX=9606 GN=RAB2A PE=1 SV=1	5	4.4.4.4.4.4	3	163201	174629	223605	93678.6	108403	90556.8	149397	182866	153093	1.91853	0.00835405
Q9BV38	WD repeat-containing protein 18 OS=Homo sapiens OX=9606 GN=WDR18 PE=1 SV=2	3	3.3.3.2.2.3	3	326364	350995	311376	88487.6	71559.2	116118	233965	199836	301397	3.58024	0.00839528
P53680	AP-2 complex subunit sigma OS=Homo sapiens OX=9606 GN=AP2S1 PE=1 SV=2	3	3.3.3.3.3.3	3	1.10297e+06	958651	924086	732529	586870	658718	1.08375e+06	914139	1.03358e+06	1.50937	0.00845541
Q8N1N4	Keratin, type II cytoskeletal 78 OS=Homo sapiens OX=9606 GN=KRT78 PE=1 SV=2	24	7.15.19.7.15.12	23	1.84655e+06	1.95974e+06	3.11264e+06	612960	833120	784610	3.70072e+06	3.71502e+06	3.57091e+06	3.1017	0.00847849
Q9H0E3	Histone deacetylase complex subunit SAP130 OS=Homo sapiens OX=9606 GN=SAP130 PE=1 SV=1	9	8.8.8.7.4.5	9	955396	1.1188e+06	1.43332e+06	467390	514826	589724	1.31357e+06	1.19746e+06	1.23129e+06	2.23133	0.00852194
Q9P015	39S ribosomal protein L15, mitochondrial OS=Homo sapiens OX=9606 GN=MRPL15 PE=1 SV=1	12	12.10.12.10.11.11	12	2.25217e+06	3.03146e+06	2.54549e+06	1.33177e+06	1.68912e+06	1.48097e+06	2.56857e+06	2.37301e+06	2.54617e+06	1.73909	0.00853324
P41227	N-alpha-acetyltransferase 10 OS=Homo sapiens OX=9606 GN=NAA10 PE=1 SV=1	7	6.6.6.6.5.6	7	1.79883e+06	1.69708e+06	1.59016e+06	903419	1.10032e+06	1.12598e+06	1.39197e+06	1.58398e+06	1.59191e+06	1.62509	0.00854167
P55084	Trifunctional enzyme subunit beta, mitochondrial OS=Homo sapiens OX=9606 GN=HADHB PE=1 SV=3	18	12.14.13.11.10.15	18	1.57649e+06	1.8143e+06	1.49211e+06	660666	752846	953261	2.14138e+06	2.32001e+06	2.2652e+06	2.0631	0.00856756
P48443	Retinoic acid receptor RXR-gamma OS=Homo sapiens OX=9606 GN=RXRG PE=1 SV=1	4	4.4.4.3.1.1	4	276416	300358	244935	27484.2	11833.7	10626.1	83747.4	102281	95079.5	16.4526	0.00861183
Q9UPW6	DNA-binding protein SATB2 OS=Homo sapiens OX=9606 GN=SATB2 PE=1 SV=2	3	1.-.1.-.-.-	3	44597.4	48169.6	57348.8	4225.21	8798.99	8356.25	66094.5	50179.4	63037.7	7.02117	0.00871465
O95625	Zinc finger and BTB domain-containing protein 11 OS=Homo sapiens OX=9606 GN=ZBTB11 PE=1 SV=2	18	12.13.10.8.5.6	18	1.02073e+07	8.79826e+06	8.02704e+06	4.97467e+06	6.04478e+06	6.04843e+06	9.67631e+06	9.01421e+06	8.59026e+06	1.58383	0.00874214
P52597	Heterogeneous nuclear ribonucleoprotein F OS=Homo sapiens OX=9606 GN=HNRNPF PE=1 SV=3	12	12.12.12.12.12.12	12	7.7951e+06	8.67362e+06	8.0999e+06	5.33518e+06	4.36513e+06	4.1597e+06	6.07224e+06	6.14768e+06	5.94753e+06	1.77263	0.00879457
P08754	Guanine nucleotide-binding protein G(i) subunit alpha OS=Homo sapiens OX=9606 GN=GNAI3 PE=1 SV=3	8	8.8.7.7.8.7	5	1.16532e+06	1.22357e+06	1.50622e+06	890126	700214	721955	957094	987385	938476	1.68452	0.00881252
O15226	NF-kappa-B-repressing factor OS=Homo sapiens OX=9606 GN=NKRF PE=1 SV=2	3	3.3.3.3.3.3	3	289025	227498	207923	129475	144925	113194	204867	179319	183683	1.86909	0.00883129
P81877	Single-stranded DNA-binding protein 2 OS=Homo sapiens OX=9606 GN=SSBP2 PE=1 SV=2	2	2.2.2.1.1.-	2	583473	478816	621776	49767.4	105306	96640.4	142139	142786	156711	6.6904	0.00885392
Q96P63	Serpin B12 OS=Homo sapiens OX=9606 GN=SERPINB12 PE=1 SV=1	12	6.11.11.6.8.10	12	1.18824e+06	1.23401e+06	1.75824e+06	533091	741566	618857	1.54112e+06	1.70037e+06	2.02271e+06	2.20779	0.00891493
Q9P035	Very-long-chain (3R)-3-hydroxyacyl-CoA dehydratase 3 OS=Homo sapiens OX=9606 GN=HACD3 PE=1 SV=2	3	2.3.2.2.2.2	3	308829	246195	221663	130787	123626	162273	236955	183558	201974	1.86396	0.00901823
Q7Z7F0	KH homology domain-containing protein 4 OS=Homo sapiens OX=9606 GN=KHDC4 PE=1 SV=1	12	12.12.12.11.9.6	12	3.32746e+06	3.25568e+06	3.05206e+06	795699	553080	435949	2.11276e+06	1.99122e+06	2.08946e+06	5.39869	0.00906218
P60953	Cell division control protein 42 homolog OS=Homo sapiens OX=9606 GN=CDC42 PE=1 SV=2	3	3.3.3.3.3.3	3	445331	545121	608269	302092	264055	320453	436982	360565	386111	1.8032	0.00909326
P56545	C-terminal-binding protein 2 OS=Homo sapiens OX=9606 GN=CTBP2 PE=1 SV=1	14	13.14.13.13.11.10	10	3.90869e+06	3.61374e+06	3.69183e+06	1.22226e+06	1.41576e+06	929736	2.40882e+06	2.29412e+06	2.42171e+06	3.14322	0.0091709
P57772	Selenocysteine-specific elongation factor OS=Homo sapiens OX=9606 GN=EEFSEC PE=1 SV=4	20	20.20.20.17.20.19	20	6.09826e+06	4.83914e+06	5.31947e+06	2.92563e+06	3.49676e+06	3.73774e+06	4.55815e+06	4.48868e+06	4.76477e+06	1.60007	0.00918275
Q52LR7	Enhancer of polycomb homolog 2 OS=Homo sapiens OX=9606 GN=EPC2 PE=1 SV=2	31	18.25.22.20.20.21	30	3.63763e+06	3.73853e+06	3.53482e+06	2.0359e+06	2.32198e+06	2.45845e+06	4.13305e+06	3.76828e+06	4.19475e+06	1.60071	0.00919314
P46736	Lys-63-specific deubiquitinase BRCC36 OS=Homo sapiens OX=9606 GN=BRCC3 PE=1 SV=2	3	2.3.3.3.2.3	3	261474	276831	280513	198728	166211	169909	193188	167196	155448	1.53094	0.00928635
Q92567	Protein FAM168A OS=Homo sapiens OX=9606 GN=FAM168A PE=1 SV=2	2	2.2.2.2.1.2	2	607565	521930	445415	100219	114921	190793	160324	114751	118682	3.87973	0.0092902
Q7Z5L9	Interferon regulatory factor 2-binding protein 2 OS=Homo sapiens OX=9606 GN=IRF2BP2 PE=1 SV=2	10	8.8.9.7.1.2	10	871872	1.33727e+06	1.52889e+06	162632	50473.3	51781.3	1.00163e+06	1.06123e+06	1.00418e+06	14.1118	0.00929783
P53677	AP-3 complex subunit mu-2 OS=Homo sapiens OX=9606 GN=AP3M2 PE=2 SV=1	3	3.3.3.3.3.3	3	92973.3	76770.1	89311.1	55624.6	60206.1	55438.8	74843.2	83004.7	73791.6	1.51256	0.00930546
Q13137	Calcium-binding and coiled-coil domain-containing protein 2 OS=Homo sapiens OX=9606 GN=CALCOCO2 PE=1 SV=1	2	2.2.2.2.2.2	2	573410	836505	802554	313252	405911	322073	740129	660687	772642	2.12485	0.00931226
Q9UDY4	DnaJ homolog subfamily B member 4 OS=Homo sapiens OX=9606 GN=DNAJB4 PE=1 SV=1	3	2.2.3.2.2.2	3	118631	101471	105442	76978.3	60816.1	61204.8	73408.3	98801.3	88777	1.63591	0.00933979
P17036	Zinc finger protein 3 OS=Homo sapiens OX=9606 GN=ZNF3 PE=1 SV=3	3	2.3.1.2.1.2	2	35816.4	46105.6	38853.7	23082.3	23567.5	28496	36822.1	34076.7	35716.5	1.60722	0.00936504
Q9Y508	E3 ubiquitin-protein ligase RNF114 OS=Homo sapiens OX=9606 GN=RNF114 PE=1 SV=1	4	4.4.4.4.3.4	4	754557	658229	689804	299039	293706	205664	685468	598745	576406	2.63348	0.00938184
Q86XN7	Proline and serine-rich protein 1 OS=Homo sapiens OX=9606 GN=PROSER1 PE=1 SV=2	6	6.6.6.1.-.1	6	758885	757057	752289	28345	9645.56	27908.6	725892	679385	679275	34.4197	0.00942522
P52655	Transcription initiation factor IIA subunit 1 OS=Homo sapiens OX=9606 GN=GTF2A1 PE=1 SV=1	3	3.3.2.2.2.2	3	253582	262550	336475	105470	63333.3	55906.5	221012	194212	198728	3.79425	0.00947409
P78426	Homeobox protein Nkx-6.1 OS=Homo sapiens OX=9606 GN=NKX6-1 PE=1 SV=2	1	1.1.1.1.-.-	1	34241.8	32628.1	35055.2	5944.62	3263.56	2942.6	25845.7	24144.1	30648.6	8.38836	0.00947888
Q9H871	E3 ubiquitin-protein transferase RMND5A OS=Homo sapiens OX=9606 GN=RMND5A PE=1 SV=1	2	2.1.2.2.2.2	2	1.08784e+06	704839	670314	362573	294850	262031	310622	321913	265830	2.67875	0.00961869
Q8N1F7	Nuclear pore complex protein Nup93 OS=Homo sapiens OX=9606 GN=NUP93 PE=1 SV=2	23	21.18.20.19.21.21	23	2.91845e+06	2.73151e+06	2.96415e+06	1.73896e+06	1.778e+06	2.1004e+06	3.50007e+06	3.23255e+06	3.09674e+06	1.53348	0.00966761
Q9H9B4	Sideroflexin-1 OS=Homo sapiens OX=9606 GN=SFXN1 PE=1 SV=4	9	5.6.5.6.6.7	9	2.10262e+06	2.38695e+06	2.33412e+06	918171	824547	1.1957e+06	2.0713e+06	2.04905e+06	2.50366e+06	2.32223	0.00967544
Q9UK53	Inhibitor of growth protein 1 OS=Homo sapiens OX=9606 GN=ING1 PE=1 SV=2	2	1.2.2.2.1.2	2	203049	172196	149787	90985.4	91048	103169	109245	83870.2	175566	1.84091	0.00968926
Q8IW35	Centrosomal protein of 97 kDa OS=Homo sapiens OX=9606 GN=CEP97 PE=1 SV=1	8	7.8.7.7.7.7	8	443102	453463	538706	348447	283770	274310	322764	353744	365095	1.58326	0.00970328
P07339	Cathepsin D OS=Homo sapiens OX=9606 GN=CTSD PE=1 SV=1	12	4.9.9.4.7.6	12	630369	788547	1.16189e+06	217780	318509	303925	2.57026e+06	2.24743e+06	2.29815e+06	3.0716	0.00975621
O00622	CCN family member 1 OS=Homo sapiens OX=9606 GN=CCN1 PE=1 SV=1	16	13.16.14.15.13.15	16	7.32271e+06	1.1518e+07	8.20361e+06	2.81377e+06	3.42406e+06	4.60473e+06	7.09559e+06	6.54358e+06	7.32559e+06	2.49428	0.00982134
Q86TB9	Protein PAT1 homolog 1 OS=Homo sapiens OX=9606 GN=PATL1 PE=1 SV=2	8	5.7.8.6.6.4	8	655845	651656	584805	251885	256996	174345	304004	389810	333359	2.76967	0.00982178
Q9UKB1	F-box/WD repeat-containing protein 11 OS=Homo sapiens OX=9606 GN=FBXW11 PE=1 SV=1	4	4.3.4.4.3.4	4	371486	322135	328300	155712	208767	197788	328258	310053	307276	1.8175	0.00993734
Q14194	Dihydropyrimidinase-related protein 1 OS=Homo sapiens OX=9606 GN=CRMP1 PE=1 SV=1	13	11.12.11.11.9.9	11	1.6946e+06	1.7962e+06	1.63871e+06	961401	711473	751343	1.1862e+06	1.26788e+06	1.1574e+06	2.11594	0.00997133
P11177	Pyruvate dehydrogenase E1 component subunit beta, mitochondrial OS=Homo sapiens OX=9606 GN=PDHB PE=1 SV=3	1	1.1.1.1.1.1	1	98856.9	91949	117248	49020.8	60845.1	66866.1	84076.7	88115.5	83527.6	1.74306	0.0100253
Q8WUH6	Transmembrane protein 263 OS=Homo sapiens OX=9606 GN=TMEM263 PE=1 SV=1	5	5.5.4.5.5.4	5	2.10174e+06	2.73487e+06	2.00945e+06	949114	1.38813e+06	1.14586e+06	1.82148e+06	1.53399e+06	1.73787e+06	1.96551	0.0100756
Q9H3G5	Probable serine carboxypeptidase CPVL OS=Homo sapiens OX=9606 GN=CPVL PE=1 SV=2	1	1.1.1.-.1.1	1	20046.7	12450.6	16768	8480.54	5872.33	6717.05	12143	19575.1	15927.8	2.33818	0.0100923
P14384	Carboxypeptidase M OS=Homo sapiens OX=9606 GN=CPM PE=1 SV=2	3	1.2.3.1.1.1	3	1.17831e+08	9.42036e+07	8.61597e+07	3.46583e+07	5.03135e+07	5.19065e+07	8.34667e+07	8.06469e+07	7.85013e+07	2.17854	0.0101455
Q9P0W2	SWI/SNF-related matrix-associated actin-dependent regulator of chromatin subfamily E member 1-related OS=Homo sapiens OX=9606 GN=HMG20B PE=1 SV=1	13	11.11.10.8.9.5	13	2.08918e+06	1.82044e+06	2.09793e+06	562491	700533	402648	1.52255e+06	1.60407e+06	1.41984e+06	3.60669	0.0101638
P61254	60S ribosomal protein L26 OS=Homo sapiens OX=9606 GN=RPL26 PE=1 SV=1	41	40.41.41.37.39.36	8	1.07262e+09	1.11201e+09	1.05003e+09	4.72068e+08	5.74313e+08	6.09806e+08	9.3715e+08	9.16137e+08	9.15456e+08	1.95307	0.0101934
Q9Y230	RuvB-like 2 OS=Homo sapiens OX=9606 GN=RUVBL2 PE=1 SV=3	17	16.17.17.15.14.14	17	3.86731e+06	4.04689e+06	4.0527e+06	2.12274e+06	2.2847e+06	1.77229e+06	3.42036e+06	3.15876e+06	3.169e+06	1.93647	0.0102102
Q9BT17	Mitochondrial ribosome-associated GTPase 1 OS=Homo sapiens OX=9606 GN=MTG1 PE=1 SV=2	3	3.3.3.3.3.3	3	109647	106720	137132	61067.3	72126.7	79601.9	105856	108404	126014	1.66121	0.0102605
Q9HCD5	Nuclear receptor coactivator 5 OS=Homo sapiens OX=9606 GN=NCOA5 PE=1 SV=2	10	8.9.8.8.9.7	10	828609	795483	922271	588437	604162	486001	814374	889344	767116	1.51696	0.0102998
Q9P2P5	E3 ubiquitin-protein ligase HECW2 OS=Homo sapiens OX=9606 GN=HECW2 PE=1 SV=2	3	1.1.1.1.1.2	3	32496.4	31537.8	31401.4	12796.9	14370.6	17039.9	43018.8	31264.3	38305.3	2.15881	0.0103097
P49720	Proteasome subunit beta type-3 OS=Homo sapiens OX=9606 GN=PSMB3 PE=1 SV=2	1	1.1.1.1.1.1	1	29483.9	41713.5	35166.6	14100.2	19231.2	20132.7	37812.7	29686.8	28256.3	1.98945	0.0103631
O94788	Retinal dehydrogenase 2 OS=Homo sapiens OX=9606 GN=ALDH1A2 PE=1 SV=3	2	2.2.2.2.1.1	2	144770	145697	180169	91899.6	104548	105771	162920	112937	138035	1.55727	0.0104617
P54253	Ataxin-1 OS=Homo sapiens OX=9606 GN=ATXN1 PE=1 SV=2	4	3.4.4.-.-.-	4	210064	212363	252237	3027.62	11640.2	3918.46	211067	160368	165245	36.2991	0.010568
P40937	Replication factor C subunit 5 OS=Homo sapiens OX=9606 GN=RFC5 PE=1 SV=1	3	3.3.3.3.2.3	3	964485	794382	713172	252711	352526	415130	592617	623618	560045	2.4227	0.0105742
Q9UHI8	A disintegrin and metalloproteinase with thrombospondin motifs 1 OS=Homo sapiens OX=9606 GN=ADAMTS1 PE=1 SV=4	17	16.17.16.16.16.16	17	1.47534e+07	1.38768e+07	1.42773e+07	5.99015e+06	7.31127e+06	7.90776e+06	1.14029e+07	1.0925e+07	1.11777e+07	2.02306	0.0105779
Q8TCG1	Protein CIP2A OS=Homo sapiens OX=9606 GN=CIP2A PE=1 SV=2	4	3.3.3.4.3.4	4	2.13991e+06	1.74458e+06	1.76207e+06	775987	1.03484e+06	1.10682e+06	1.6871e+06	1.51273e+06	1.38836e+06	1.93531	0.0106052
Q9H4Q4	PR domain zinc finger protein 12 OS=Homo sapiens OX=9606 GN=PRDM12 PE=1 SV=2	1	1.1.1.-.-.-	1	16421.3	22855.8	23814.7	1690.31	4573.77	2655.67	8122.17	13222.5	16222.8	7.07327	0.010629
P54756	Ephrin type-A receptor 5 OS=Homo sapiens OX=9606 GN=EPHA5 PE=1 SV=3	2	2.2.2.-.-.-	2	56147.7	38868.9	80192.8	8854.84	2458.22	6073.81	51781.8	62144.1	64014.3	10.0771	0.0106519
Q9Y4C2	TRPM8 channel-associated factor 1 OS=Homo sapiens OX=9606 GN=TCAF1 PE=1 SV=3	1	1.1.1.1.1.1	1	46118.8	32290.1	41777.4	20536.6	24334	17259.2	26409.5	30007.5	31642.5	1.93444	0.0106798
O00154	Cytosolic acyl coenzyme A thioester hydrolase OS=Homo sapiens OX=9606 GN=ACOT7 PE=1 SV=3	2	2.2.2.2.2.2	2	218684	205002	235421	158218	123663	131082	188290	218289	197752	1.59604	0.0106812
Q9UGP4	LIM domain-containing protein 1 OS=Homo sapiens OX=9606 GN=LIMD1 PE=1 SV=1	2	1.2.2.2.2.2	2	402328	268160	468047	173933	117997	125944	65737	70053.6	63595.9	2.72458	0.0106885
Q96S55	ATPase WRNIP1 OS=Homo sapiens OX=9606 GN=WRNIP1 PE=1 SV=2	5	5.5.4.5.5.5	5	7.53678e+06	8.86186e+06	7.12671e+06	3.03898e+06	3.5724e+06	2.16399e+06	5.39887e+06	6.55829e+06	6.57397e+06	2.68084	0.0107785
P55072	Transitional endoplasmic reticulum ATPase OS=Homo sapiens OX=9606 GN=VCP PE=1 SV=4	55	53.54.54.41.48.48	55	2.55792e+07	3.16148e+07	2.4662e+07	5.63779e+06	8.46646e+06	1.03961e+07	2.26676e+07	2.28644e+07	2.42367e+07	3.34102	0.0108329
O00512	B-cell CLL/lymphoma 9 protein OS=Homo sapiens OX=9606 GN=BCL9 PE=1 SV=4	43	38.40.39.9.8.10	43	2.27052e+07	2.59137e+07	2.63284e+07	7.24343e+06	1.05953e+07	1.09225e+07	2.12525e+07	1.89725e+07	2.20103e+07	2.60584	0.0108599
P48735	Isocitrate dehydrogenase [NADP], mitochondrial OS=Homo sapiens OX=9606 GN=IDH2 PE=1 SV=2	15	13.14.13.8.11.13	14	2.03572e+06	1.88781e+06	2.00971e+06	749960	979061	1.01176e+06	2.27206e+06	2.25129e+06	2.43388e+06	2.1648	0.0108767
P30050	60S ribosomal protein L12 OS=Homo sapiens OX=9606 GN=RPL12 PE=1 SV=1	10	9.10.8.8.9.9	10	1.53305e+07	1.62794e+07	1.454e+07	7.95869e+06	9.22772e+06	1.03553e+07	1.20351e+07	1.33327e+07	1.376e+07	1.67563	0.0109275
Q96QD5	DEP domain-containing protein 7 OS=Homo sapiens OX=9606 GN=DEPDC7 PE=2 SV=1	4	2.2.2.2.1.2	4	76393.7	83439.9	92612	40824.9	36854.3	26441.9	81851.4	84939.3	76823.7	2.42454	0.0109449
P22695	Cytochrome b-c1 complex subunit 2, mitochondrial OS=Homo sapiens OX=9606 GN=UQCRC2 PE=1 SV=3	13	11.13.13.12.12.10	13	6.13426e+06	5.92357e+06	5.9034e+06	3.27751e+06	3.2359e+06	3.9364e+06	5.01871e+06	5.23614e+06	4.77582e+06	1.71881	0.0109568
Q969N2	GPI transamidase component PIG-T OS=Homo sapiens OX=9606 GN=PIGT PE=1 SV=1	5	3.4.3.3.3.3	5	176625	167708	150673	79341.2	99319.2	106297	153939	169447	134391	1.73713	0.01099
Q01469	Fatty acid-binding protein 5 OS=Homo sapiens OX=9606 GN=FABP5 PE=1 SV=3	13	4.5.6.4.6.2	13	258062	307915	283488	158510	189504	138416	1.62734e+06	1.72507e+06	1.73824e+06	1.74632	0.011009
Q99798	Aconitate hydratase, mitochondrial OS=Homo sapiens OX=9606 GN=ACO2 PE=1 SV=2	7	5.6.6.5.5.6	7	496789	528742	536549	276890	336507	341317	480220	459663	454844	1.63617	0.0110222
P55786	Puromycin-sensitive aminopeptidase OS=Homo sapiens OX=9606 GN=NPEPPS PE=1 SV=2	22	20.21.20.21.18.19	22	3.36633e+06	3.36152e+06	3.44721e+06	1.64935e+06	1.92257e+06	2.06011e+06	3.43485e+06	3.40911e+06	3.67225e+06	1.80664	0.011024
Q13516	Oligodendrocyte transcription factor 2 OS=Homo sapiens OX=9606 GN=OLIG2 PE=2 SV=2	2	2.2.2.1.1.1	2	56575.9	53298.2	46489.4	11474.1	5349.54	9232.78	31026.2	33090.8	29130	6.00096	0.0110383
P15559	NAD(P)H dehydrogenase [quinone] 1 OS=Homo sapiens OX=9606 GN=NQO1 PE=1 SV=1	13	11.11.10.9.10.11	13	2.83168e+06	2.94962e+06	2.78083e+06	1.02527e+06	1.33109e+06	1.39793e+06	5.25398e+06	5.23492e+06	5.2188e+06	2.28062	0.0111031
Q02040	A-kinase anchor protein 17A OS=Homo sapiens OX=9606 GN=AKAP17A PE=1 SV=2	32	30.30.28.28.28.28	32	2.06911e+07	2.0505e+07	1.99784e+07	7.66854e+06	9.49281e+06	1.03474e+07	1.47957e+07	1.54386e+07	1.45886e+07	2.22382	0.0111199
P22234	Multifunctional protein ADE2 OS=Homo sapiens OX=9606 GN=PAICS PE=1 SV=3	12	12.12.12.10.11.12	12	2.55699e+06	2.52761e+06	3.05416e+06	1.87706e+06	1.58922e+06	1.38221e+06	2.35085e+06	2.30082e+06	2.39826e+06	1.67861	0.0111305
Q9UMN6	Histone-lysine N-methyltransferase 2B OS=Homo sapiens OX=9606 GN=KMT2B PE=1 SV=1	6	6.6.6.4.5.6	6	712528	512762	470827	230554	323279	244919	448417	391840	433531	2.12346	0.0111704
Q13685	Angio-associated migratory cell protein OS=Homo sapiens OX=9606 GN=AAMP PE=1 SV=2	1	1.1.1.-.1.1	1	28857.5	28149.5	25708.2	6925.52	11260.1	8044.22	18972	18149.1	15718.7	3.15347	0.0112103
P51570	Galactokinase OS=Homo sapiens OX=9606 GN=GALK1 PE=1 SV=1	7	7.7.7.7.7.7	7	683660	652671	717764	429905	425075	513863	614581	677660	605338	1.50061	0.0112355
Q9Y261	Hepatocyte nuclear factor 3-beta OS=Homo sapiens OX=9606 GN=FOXA2 PE=1 SV=1	4	3.4.3.1.-.1	4	293595	348053	359570	68357.9	47460.8	29105.6	238983	261892	306056	6.90856	0.0112557
Q9NWW5	Ceroid-lipofuscinosis neuronal protein 6 OS=Homo sapiens OX=9606 GN=CLN6 PE=1 SV=1	3	3.3.3.1.2.3	3	179795	154187	138466	59480.9	83537.6	87473.9	87174.4	109488	129196	2.04973	0.0113042
Q96GX5	Serine/threonine-protein kinase greatwall OS=Homo sapiens OX=9606 GN=MASTL PE=1 SV=1	5	4.3.3.3.4.3	5	162801	159298	186156	97183.7	87636.5	67746.6	262456	199508	220459	2.01236	0.0113045
Q9BTV4	Transmembrane protein 43 OS=Homo sapiens OX=9606 GN=TMEM43 PE=1 SV=1	4	4.4.4.4.4.4	4	351688	290254	346868	173893	205065	141741	235108	271113	254492	1.89901	0.0113323
Q13564	NEDD8-activating enzyme E1 regulatory subunit OS=Homo sapiens OX=9606 GN=NAE1 PE=1 SV=1	10	7.7.8.6.5.6	10	9.39877e+06	7.33482e+06	4.49847e+06	1.55246e+06	2.24179e+06	1.60145e+06	4.58935e+06	4.93988e+06	4.48686e+06	3.935	0.0113361
Q08426	Peroxisomal bifunctional enzyme OS=Homo sapiens OX=9606 GN=EHHADH PE=1 SV=3	2	2.2.2.2.2.2	2	57940	62480.3	61527.8	24160.7	31758.4	31937	54194	62520.3	47581.4	2.07098	0.0115088
Q15562	Transcriptional enhancer factor TEF-4 OS=Homo sapiens OX=9606 GN=TEAD2 PE=1 SV=2	4	2.3.3.1.1.1	4	118662	116699	104290	11698.2	25124.1	14364.9	61384.4	74813.6	63931.1	6.63547	0.0115644
P21964	Catechol O-methyltransferase OS=Homo sapiens OX=9606 GN=COMT PE=1 SV=2	3	2.3.2.3.3.3	3	125626	129344	117004	84289.8	66720	80225	104644	126502	105930	1.60864	0.0115902
Q99504	Eyes absent homolog 3 OS=Homo sapiens OX=9606 GN=EYA3 PE=1 SV=3	10	9.9.10.6.4.4	9	1.52562e+06	1.47192e+06	1.72425e+06	222367	98851.4	214216	1.27798e+06	940353	1.12175e+06	8.81861	0.011627
Q5EB52	Mesoderm-specific transcript homolog protein OS=Homo sapiens OX=9606 GN=MEST PE=2 SV=2	9	9.9.9.9.9.9	9	2.6222e+06	2.01674e+06	1.96297e+06	1.13834e+06	1.28187e+06	1.41944e+06	2.17085e+06	2.06015e+06	2.12837e+06	1.7194	0.0116509
P50851	Lipopolysaccharide-responsive and beige-like anchor protein OS=Homo sapiens OX=9606 GN=LRBA PE=1 SV=4	5	3.3.3.2.1.2	5	56044	39165.2	46300	20381.7	26845	27934.6	46809.3	45810.9	49616.6	1.88274	0.0116839
Q96QK1	Vacuolar protein sorting-associated protein 35 OS=Homo sapiens OX=9606 GN=VPS35 PE=1 SV=2	6	6.6.5.5.5.5	6	606027	413431	447918	230109	231589	199753	197734	197352	206144	2.21842	0.0116941
Q9BYM8	RanBP-type and C3HC4-type zinc finger-containing protein 1 OS=Homo sapiens OX=9606 GN=RBCK1 PE=1 SV=2	2	2.2.2.2.2.2	2	369894	430491	436530	187203	145349	222008	340441	234171	274933	2.23045	0.0118125
P63244	Receptor of activated protein C kinase 1 OS=Homo sapiens OX=9606 GN=RACK1 PE=1 SV=3	25	23.25.23.23.24.23	25	4.36806e+07	4.58073e+07	3.84899e+07	1.92059e+07	2.54047e+07	2.60586e+07	3.60494e+07	3.48684e+07	3.5279e+07	1.81094	0.0118189
Q53T94	TATA box-binding protein-associated factor RNA polymerase I subunit B OS=Homo sapiens OX=9606 GN=TAF1B PE=1 SV=1	3	3.3.2.2.3.3	3	170265	162999	208524	129641	106135	112788	101421	93482.7	124062	1.55434	0.0118325
O75592	E3 ubiquitin-protein ligase MYCBP2 OS=Homo sapiens OX=9606 GN=MYCBP2 PE=1 SV=4	54	49.50.49.52.48.49	54	1.92287e+07	1.34837e+07	1.64742e+07	7.79103e+06	9.16986e+06	1.01767e+07	1.23073e+07	1.36233e+07	1.34273e+07	1.81249	0.0120147
P98179	RNA-binding protein 3 OS=Homo sapiens OX=9606 GN=RBM3 PE=1 SV=1	2	-.1.1.1.1.1	2	20690.6	17622	23411.4	11129.5	11368.6	14471.3	26679	32000.9	28420.1	1.6696	0.0120791
Q02086	Transcription factor Sp2 OS=Homo sapiens OX=9606 GN=SP2 PE=1 SV=3	3	3.3.2.3.2.2	3	153039	158239	134512	93029.3	69016.6	66498.2	131225	122910	122215	1.95056	0.0120849
P62195	26S proteasome regulatory subunit 8 OS=Homo sapiens OX=9606 GN=PSMC5 PE=1 SV=1	10	6.8.8.5.7.6	10	587117	751828	732225	448186	412698	394691	810497	718681	694897	1.64958	0.0121136
Q8N0Z3	Spindle and centriole-associated protein 1 OS=Homo sapiens OX=9606 GN=SPICE1 PE=1 SV=1	7	5.6.4.4.4.4	7	418009	437479	416851	160637	224163	183842	369237	388272	337922	2.2375	0.0121539
O15372	Eukaryotic translation initiation factor 3 subunit H OS=Homo sapiens OX=9606 GN=EIF3H PE=1 SV=1	2	2.2.2.2.2.2	2	71815.5	71063.3	88343.6	56893.1	45548.9	45497.8	64423.1	54088.9	56940.3	1.56295	0.0121802
O60663	LIM homeobox transcription factor 1-beta OS=Homo sapiens OX=9606 GN=LMX1B PE=1 SV=3	4	4.2.2.2.1.2	4	314359	156888	164544	38698.1	53595.1	48998.7	304323	407414	352475	4.49984	0.0122442
Q9UKM9	RNA-binding protein Raly OS=Homo sapiens OX=9606 GN=RALY PE=1 SV=1	12	11.11.12.11.10.11	12	2.95505e+06	2.64409e+06	3.49372e+06	1.74586e+06	2.09468e+06	1.846e+06	2.77721e+06	2.90764e+06	2.60375e+06	1.59901	0.0122459
P48552	Nuclear receptor-interacting protein 1 OS=Homo sapiens OX=9606 GN=NRIP1 PE=1 SV=2	4	3.4.4.3.1.1	4	75216.7	86164.7	75996.8	19416.9	9611.85	10044	69758.6	68787.7	62032.4	6.07528	0.0123058
Q99442	Translocation protein SEC62 OS=Homo sapiens OX=9606 GN=SEC62 PE=1 SV=1	15	15.15.15.10.14.13	15	1.45786e+07	1.44849e+07	1.72145e+07	4.77383e+06	7.03728e+06	7.31482e+06	1.4895e+07	1.41557e+07	1.52079e+07	2.41965	0.0123828
Q6ZS17	Rho family-interacting cell polarization regulator 1 OS=Homo sapiens OX=9606 GN=RIPOR1 PE=1 SV=1	4	2.3.4.3.2.2	4	91111.6	79724.3	166542	39625.1	17682.8	18694.9	140647	160190	155450	4.43901	0.0124511
Q14517	Protocadherin Fat 1 OS=Homo sapiens OX=9606 GN=FAT1 PE=1 SV=2	8	7.6.8.6.4.3	8	167782	207122	325619	100854	60574.6	54969.3	196413	103635	178324	3.2372	0.0124955
O95373	Importin-7 OS=Homo sapiens OX=9606 GN=IPO7 PE=1 SV=1	17	14.14.15.14.12.14	17	3.4431e+07	3.17191e+07	3.49947e+07	9.08266e+06	1.32507e+07	7.93688e+06	1.45848e+07	2.48977e+07	1.53241e+07	3.3414	0.0126508
Q9ULH7	Myocardin-related transcription factor B OS=Homo sapiens OX=9606 GN=MRTFB PE=1 SV=3	2	1.2.2.2.2.2	2	63050.6	61489.2	72363.3	35964.9	25282.5	23854.5	75213.5	77902.6	59446.1	2.31373	0.0126527
P32456	Guanylate-binding protein 2 OS=Homo sapiens OX=9606 GN=GBP2 PE=1 SV=3	4	4.2.4.1.-.2	2	100437	183410	280383	17269	14338.9	15126.4	66367	240951	193457	12.0732	0.01269
Q15075	Early endosome antigen 1 OS=Homo sapiens OX=9606 GN=EEA1 PE=1 SV=2	2	-.1.2.1.1.1	2	13409.1	17939	17044.9	9553.41	8500.95	9898.11	20922.2	19487.8	10423.8	1.73126	0.0127189
Q969R5	Lethal(3)malignant brain tumor-like protein 2 OS=Homo sapiens OX=9606 GN=L3MBTL2 PE=1 SV=1	11	10.11.9.10.10.8	8	2.66382e+06	2.27927e+06	2.28485e+06	1.24285e+06	1.42964e+06	977753	2.18161e+06	1.77324e+06	2.1395e+06	1.98012	0.012803
P31629	Transcription factor HIVEP2 OS=Homo sapiens OX=9606 GN=HIVEP2 PE=1 SV=2	8	7.7.7.7.6.6	8	209782	248391	262548	150230	101259	111221	123958	174868	151746	1.98705	0.0128176
Q8IU81	Interferon regulatory factor 2-binding protein 1 OS=Homo sapiens OX=9606 GN=IRF2BP1 PE=1 SV=1	8	8.8.8.5.5.3	8	586916	579377	597586	79810.6	149152	127852	524773	526243	562793	4.94341	0.0128821
P15172	Myoblast determination protein 1 OS=Homo sapiens OX=9606 GN=MYOD1 PE=1 SV=3	2	2.2.2.-.-.-	2	112061	105497	111033	1846.97	6683.69	1967.77	87256.5	94865.3	113781	31.2991	0.0128843
Q9BRR8	G patch domain-containing protein 1 OS=Homo sapiens OX=9606 GN=GPATCH1 PE=1 SV=1	41	39.41.41.38.37.39	41	4.26651e+07	3.91145e+07	4.22024e+07	2.00753e+07	2.32595e+07	2.67137e+07	2.91226e+07	2.8768e+07	3.04267e+07	1.76994	0.0129492
O43251	RNA binding protein fox-1 homolog 2 OS=Homo sapiens OX=9606 GN=RBFOX2 PE=1 SV=3	8	6.7.8.7.6.6	8	2.07964e+06	3.04345e+06	3.196e+06	1.28412e+06	1.05106e+06	1.51644e+06	1.95793e+06	2.49643e+06	2.42854e+06	2.1599	0.0129657
Q8NCW5	NAD(P)H-hydrate epimerase OS=Homo sapiens OX=9606 GN=NAXE PE=1 SV=2	2	1.1.1.-.1.-	2	8072.73	15102.3	15720.7	2904.69	3047.35	5254.98	24193.2	22849.2	24053.9	3.47065	0.0129834
Q5T5X7	BEN domain-containing protein 3 OS=Homo sapiens OX=9606 GN=BEND3 PE=1 SV=1	13	11.12.13.7.6.7	13	772997	811224	986902	125646	190401	268738	706804	652660	745935	4.3967	0.0129984
Q9BRK4	Leucine zipper putative tumor suppressor 2 OS=Homo sapiens OX=9606 GN=LZTS2 PE=1 SV=2	11	10.11.10.9.9.10	10	1.00215e+06	1.48865e+06	1.59887e+06	686255	538651	523561	1.00565e+06	905640	917652	2.339	0.0130248
P35869	Aryl hydrocarbon receptor OS=Homo sapiens OX=9606 GN=AHR PE=1 SV=2	4	2.2.4.-.-.-	4	44683.6	42282.8	104554	15789.3	8388.48	10255.7	108308	112865	125726	5.56206	0.0130906
Q96J02	E3 ubiquitin-protein ligase Itchy homolog OS=Homo sapiens OX=9606 GN=ITCH PE=1 SV=2	5	2.4.4.2.3.2	4	331657	256178	324808	192618	137701	129248	278437	247184	296303	1.98588	0.0131515
Q9UM00	Calcium load-activated calcium channel OS=Homo sapiens OX=9606 GN=TMCO1 PE=1 SV=2	5	5.5.5.4.4.5	5	1.27486e+06	1.12528e+06	1.19019e+06	464011	551480	677758	1.2545e+06	1.25051e+06	1.38145e+06	2.12038	0.0131518
Q08554	Desmocollin-1 OS=Homo sapiens OX=9606 GN=DSC1 PE=1 SV=2	13	6.7.8.3.5.4	13	619082	1.1145e+06	1.19026e+06	245240	409037	211690	2.94075e+06	2.60903e+06	2.69463e+06	3.37639	0.0134333
P09211	Glutathione S-transferase P OS=Homo sapiens OX=9606 GN=GSTP1 PE=1 SV=2	6	2.3.3.3.3.4	6	9.15558e+06	9.24568e+06	8.97586e+06	2.53809e+06	3.08769e+06	3.93272e+06	8.29585e+06	7.44234e+06	8.39919e+06	2.86416	0.0134425
Q53GQ0	Very-long-chain 3-oxoacyl-CoA reductase OS=Homo sapiens OX=9606 GN=HSD17B12 PE=1 SV=2	6	5.4.5.6.6.5	6	1.39913e+06	1.92812e+06	1.79886e+06	1.05347e+06	1.02905e+06	866864	941690	1.52142e+06	1.84416e+06	1.73803	0.0134942
Q8WUY8	N-acetyltransferase 14 OS=Homo sapiens OX=9606 GN=NAT14 PE=1 SV=1	1	1.1.1.1.1.1	1	42696.1	42535.3	42500.3	22738	18158.1	23517.1	37773.7	38005.5	40010.4	1.983	0.0134987
P60981	Destrin OS=Homo sapiens OX=9606 GN=DSTN PE=1 SV=3	5	4.5.5.5.4.5	5	1.14625e+06	1.22673e+06	1.01893e+06	596499	682388	807060	1.2104e+06	1.11724e+06	1.18373e+06	1.62608	0.0136498
P31930	Cytochrome b-c1 complex subunit 1, mitochondrial OS=Homo sapiens OX=9606 GN=UQCRC1 PE=1 SV=3	17	15.16.15.17.16.16	16	4.11602e+06	5.16268e+06	5.13163e+06	2.49455e+06	2.60683e+06	3.39566e+06	4.73533e+06	4.17594e+06	4.537e+06	1.69592	0.0136725
O75177	Calcium-responsive transactivator OS=Homo sapiens OX=9606 GN=SS18L1 PE=1 SV=2	2	2.2.1.2.1.2	2	404339	552386	402156	137941	166527	242489	374248	299672	324937	2.48443	0.013681
P17987	T-complex protein 1 subunit alpha OS=Homo sapiens OX=9606 GN=TCP1 PE=1 SV=1	32	29.31.31.31.31.29	32	2.2288e+07	2.39688e+07	1.92702e+07	1.36041e+07	1.31454e+07	1.30511e+07	1.71719e+07	1.7067e+07	1.72257e+07	1.64638	0.0136927
O00479	High mobility group nucleosome-binding domain-containing protein 4 OS=Homo sapiens OX=9606 GN=HMGN4 PE=1 SV=3	2	1.2.2.1.2.1	2	158676	156361	157911	27132.7	49559.4	33114.9	161647	166228	152354	4.30708	0.0137653
Q8IXM3	39S ribosomal protein L41, mitochondrial OS=Homo sapiens OX=9606 GN=MRPL41 PE=1 SV=1	6	3.5.3.3.4.5	6	1.36901e+06	1.44936e+06	1.3442e+06	404903	591133	589404	1.20115e+06	1.10952e+06	1.28909e+06	2.6255	0.0138142
P07741	Adenine phosphoribosyltransferase OS=Homo sapiens OX=9606 GN=APRT PE=1 SV=2	2	2.2.2.1.2.-	2	57798	86330.3	56693.4	13005.2	24258.5	10227.3	60001.1	64555.9	47047.5	4.22862	0.0138949
P35711	Transcription factor SOX-5 OS=Homo sapiens OX=9606 GN=SOX5 PE=1 SV=3	2	2.2.2.1.1.1	2	60740.4	53596	80795.5	30645.6	15900.6	22966.3	61987.2	59586.1	68115.3	2.80715	0.0139545
Q96EE3	Nucleoporin SEH1 OS=Homo sapiens OX=9606 GN=SEH1L PE=1 SV=3	8	8.8.8.7.7.7	8	2.1948e+06	1.95676e+06	1.95897e+06	987588	1.354e+06	1.12093e+06	1.55723e+06	1.58233e+06	1.53225e+06	1.76477	0.0140091
Q8WXI9	Transcriptional repressor p66-beta OS=Homo sapiens OX=9606 GN=GATAD2B PE=1 SV=1	33	31.32.32.31.31.31	33	1.51171e+07	1.35288e+07	1.56489e+07	1.02729e+07	7.62815e+06	8.12451e+06	1.01454e+07	9.74636e+06	1.01657e+07	1.70197	0.0140417
Q8NDX5	Polyhomeotic-like protein 3 OS=Homo sapiens OX=9606 GN=PHC3 PE=1 SV=1	1	1.1.1.1.1.1	1	13938.5	12622.4	16733.7	10193.3	7566.1	7813.6	11240.6	11315.8	12249.9	1.69298	0.0140476
Q9BPU6	Dihydropyrimidinase-related protein 5 OS=Homo sapiens OX=9606 GN=DPYSL5 PE=1 SV=1	2	2.2.2.2.2.2	2	45594.1	55945.5	44393.9	29170.6	32636.3	31573.3	33192.5	38504.8	39092	1.56279	0.0141391
P51784	Ubiquitin carboxyl-terminal hydrolase 11 OS=Homo sapiens OX=9606 GN=USP11 PE=1 SV=3	7	7.7.6.6.6.6	7	840614	580195	577073	242483	354181	355746	495192	586848	449052	2.09771	0.0141418
O15409	Forkhead box protein P2 OS=Homo sapiens OX=9606 GN=FOXP2 PE=1 SV=2	3	2.2.2.1.1.1	3	205249	304176	216320	103304	129342	127511	171201	225684	267492	2.01507	0.0142168
P45973	Chromobox protein homolog 5 OS=Homo sapiens OX=9606 GN=CBX5 PE=1 SV=1	10	9.9.10.8.9.8	9	2.64787e+06	3.8005e+06	3.64908e+06	1.80298e+06	1.53551e+06	2.05955e+06	1.75179e+06	1.56523e+06	2.06091e+06	1.87058	0.0143664
O95568	Histidine protein methyltransferase 1 homolog OS=Homo sapiens OX=9606 GN=METTL18 PE=1 SV=1	9	8.9.8.6.8.7	8	1.4828e+06	1.06558e+06	1.73748e+06	655916	762976	528206	1.103e+06	864366	1.19692e+06	2.20115	0.0144956
P40939	Trifunctional enzyme subunit alpha, mitochondrial OS=Homo sapiens OX=9606 GN=HADHA PE=1 SV=2	29	25.27.26.22.26.27	29	3.85882e+06	4.74811e+06	3.92156e+06	2.23153e+06	2.8069e+06	2.92055e+06	5.06704e+06	5.39139e+06	5.02686e+06	1.57413	0.0145445
P27707	Deoxycytidine kinase OS=Homo sapiens OX=9606 GN=DCK PE=1 SV=1	5	5.5.5.5.5.5	5	1.24584e+06	948667	970094	576316	663492	726585	888132	1.03207e+06	1.07005e+06	1.60935	0.0146572
O60281	Zinc finger protein 292 OS=Homo sapiens OX=9606 GN=ZNF292 PE=1 SV=3	13	10.13.11.3.4.4	13	1.96755e+06	1.9547e+06	1.25706e+06	320370	714792	480586	1.2636e+06	1.2201e+06	1.22029e+06	3.41699	0.0147415
Q9HCM1	Retroelement silencing factor 1 OS=Homo sapiens OX=9606 GN=RESF1 PE=1 SV=3	4	4.4.4.2.3.3	4	262687	184415	219997	45540.2	86828.7	41767.5	150177	207528	202866	3.8309	0.014743
Q12765	Secernin-1 OS=Homo sapiens OX=9606 GN=SCRN1 PE=1 SV=2	2	1.2.2.1.1.1	2	52742.9	98113.3	59039.8	18454.3	29389.8	13366.2	33817.2	38796.6	23912.9	3.42909	0.0147898
Q8IUF1	COBW domain-containing protein 2 OS=Homo sapiens OX=9606 GN=CBWD2 PE=2 SV=1	1	1.1.1.1.1.1	1	77156.8	57357.3	57465.7	36231.2	33630.2	41016.7	50859.6	65277.4	60948.9	1.73145	0.0149482
Q9H190	Syntenin-2 OS=Homo sapiens OX=9606 GN=SDCBP2 PE=1 SV=2	2	1.2.2.1.1.2	2	118821	96656.3	87177.8	59218.8	38019.3	52606.2	92271.3	77750.6	60742.4	2.01979	0.0149787
Q7Z4R8	UPF0669 protein C6orf120 OS=Homo sapiens OX=9606 GN=C6orf120 PE=1 SV=1	1	1.1.1.-.-.-	1	64922.1	79068.3	105050	1494.46	545.732	3895.17	106046	79332.1	36179.8	41.9588	0.0151085
Q9BUN8	Derlin-1 OS=Homo sapiens OX=9606 GN=DERL1 PE=1 SV=1	3	3.2.3.2.3.2	3	317120	322233	297833	170195	182306	219156	265709	300011	244412	1.63942	0.0151419
Q9UMZ2	Synergin gamma OS=Homo sapiens OX=9606 GN=SYNRG PE=1 SV=2	25	22.23.24.22.17.15	25	6.57867e+06	7.04828e+06	8.71329e+06	2.07696e+06	1.00016e+06	864379	3.50996e+06	3.81164e+06	3.52432e+06	5.66797	0.015148
O75884	Serine hydrolase RBBP9 OS=Homo sapiens OX=9606 GN=RBBP9 PE=1 SV=2	2	2.2.2.2.2.2	2	276097	294201	281733	140253	174668	179053	276798	303310	316580	1.72485	0.0151488
Q8IY81	pre-rRNA 2'-O-ribose RNA methyltransferase FTSJ3 OS=Homo sapiens OX=9606 GN=FTSJ3 PE=1 SV=2	44	42.44.40.40.44.40	44	4.08856e+07	3.85201e+07	3.7626e+07	1.69984e+07	2.315e+07	2.15566e+07	3.44634e+07	3.32837e+07	3.34118e+07	1.89663	0.0151935
P00390	Glutathione reductase, mitochondrial OS=Homo sapiens OX=9606 GN=GSR PE=1 SV=2	4	3.4.3.4.3.3	4	242131	282384	329124	169425	185560	158613	215391	251998	261863	1.66208	0.0152096
O14980	Exportin-1 OS=Homo sapiens OX=9606 GN=XPO1 PE=1 SV=1	8	6.7.8.7.5.6	8	270481	269961	344117	109039	140206	175107	283090	261295	241429	2.0845	0.0153214
Q99623	Prohibitin-2 OS=Homo sapiens OX=9606 GN=PHB2 PE=1 SV=2	18	18.18.17.16.18.17	18	8.25607e+06	8.50756e+06	7.51734e+06	2.83261e+06	4.10519e+06	4.04659e+06	7.68704e+06	7.91223e+06	7.64439e+06	2.2105	0.0153837
Q9UJS0	Calcium-binding mitochondrial carrier protein Aralar2 OS=Homo sapiens OX=9606 GN=SLC25A13 PE=1 SV=2	17	17.17.16.15.15.15	13	1.85881e+06	1.47592e+06	1.51614e+06	954364	928079	981344	1.76585e+06	1.62842e+06	2.00869e+06	1.69386	0.0153878
P40429	60S ribosomal protein L13a OS=Homo sapiens OX=9606 GN=RPL13A PE=1 SV=2	30	28.29.28.26.27.25	30	1.11665e+08	1.19756e+08	9.60995e+07	4.73118e+07	7.01139e+07	5.94902e+07	9.38411e+07	9.11026e+07	9.43309e+07	1.85128	0.0155021
Q8N726	Tumor suppressor ARF OS=Homo sapiens OX=9606 GN=CDKN2A PE=1 SV=2	1	1.1.-.-.-.-	1	5702.95	14634.2	7514.27	2241.82	1786.26	760.17	7735.75	4056.41	985.68	5.81662	0.0155161
Q9H0C5	BTB/POZ domain-containing protein 1 OS=Homo sapiens OX=9606 GN=BTBD1 PE=1 SV=1	2	2.2.2.1.2.2	2	427932	370422	308200	114599	192094	172834	271044	251605	282207	2.3076	0.0155574
O76094	Signal recognition particle subunit SRP72 OS=Homo sapiens OX=9606 GN=SRP72 PE=1 SV=3	28	28.26.27.27.28.27	28	6.69027e+07	7.62065e+07	5.61005e+07	4.16246e+07	3.6756e+07	4.33033e+07	5.05517e+07	5.6918e+07	5.50842e+07	1.63711	0.0156024
P31749	RAC-alpha serine/threonine-protein kinase OS=Homo sapiens OX=9606 GN=AKT1 PE=1 SV=2	9	8.8.6.7.5.8	7	1.20761e+06	1.16805e+06	1.18152e+06	617181	700276	787395	967248	1.00017e+06	936866	1.68999	0.0157469
P50993	Sodium/potassium-transporting ATPase subunit alpha-2 OS=Homo sapiens OX=9606 GN=ATP1A2 PE=1 SV=1	1	-.1.1.-.-.-	1	65185.4	71624.7	82892.9	1608.46	663.518	3844.07	2489.1	1876.35	670.24	35.9224	0.0157712
Q9BT73	Proteasome assembly chaperone 3 OS=Homo sapiens OX=9606 GN=PSMG3 PE=1 SV=1	1	1.1.1.1.1.1	1	62929.5	53861.9	37115.2	18427.1	16155	16641.4	51943.4	32134.8	44679	3.00461	0.0157836
Q9UNE7	E3 ubiquitin-protein ligase CHIP OS=Homo sapiens OX=9606 GN=STUB1 PE=1 SV=2	1	1.1.1.1.1.1	1	105701	105543	132607	85572.9	72098	66512.4	87562	111925	124561	1.53379	0.0157972
Q9BQF6	Sentrin-specific protease 7 OS=Homo sapiens OX=9606 GN=SENP7 PE=1 SV=4	4	4.3.4.3.4.4	4	209201	215272	202168	124034	133800	154004	154771	166578	190217	1.52157	0.0158436
O43365	Homeobox protein Hox-A3 OS=Homo sapiens OX=9606 GN=HOXA3 PE=1 SV=1	2	1.1.1.-.-.-	2	47583.5	47306.7	204820	2208.99	1942.43	1768.3	54235	50619.2	252347	50.6293	0.0158685
Q8TED1	Probable glutathione peroxidase 8 OS=Homo sapiens OX=9606 GN=GPX8 PE=1 SV=2	2	2.2.2.2.2.2	2	73780.6	59603.5	50623.4	33489.6	30306.1	38053.7	45651.7	51082.2	42522.4	1.80666	0.0159385
Q9Y3U8	60S ribosomal protein L36 OS=Homo sapiens OX=9606 GN=RPL36 PE=1 SV=3	34	34.34.32.30.33.28	34	8.68386e+08	1.04857e+09	8.51577e+08	2.47634e+08	3.87329e+08	4.19721e+08	7.43694e+08	7.00038e+08	6.83156e+08	2.62499	0.0159601
Q9UBU9	Nuclear RNA export factor 1 OS=Homo sapiens OX=9606 GN=NXF1 PE=1 SV=1	21	20.20.21.19.19.21	21	4.04794e+06	4.30129e+06	4.41359e+06	2.77207e+06	2.0485e+06	2.22633e+06	2.98851e+06	3.02868e+06	2.85964e+06	1.81113	0.0159678
O75173	A disintegrin and metalloproteinase with thrombospondin motifs 4 OS=Homo sapiens OX=9606 GN=ADAMTS4 PE=1 SV=3	6	5.5.5.4.5.4	6	467611	513294	764455	222448	204194	247288	417335	391244	427439	2.58982	0.016067
Q9H426	Regulating synaptic membrane exocytosis protein 4 OS=Homo sapiens OX=9606 GN=RIMS4 PE=1 SV=3	2	2.2.1.-.1.1	2	140396	142973	127143	80412.9	62726.6	86237.1	123997	114406	98340.3	1.78969	0.0161807
Q9UM63	Zinc finger protein PLAGL1 OS=Homo sapiens OX=9606 GN=PLAGL1 PE=1 SV=2	1	1.1.1.1.1.1	1	35828.1	35642.8	35158.9	5195.5	10332.7	7977.44	24074.5	25680.5	21431.7	4.53634	0.016245
Q9ULS5	Transmembrane and coiled-coil domain protein 3 OS=Homo sapiens OX=9606 GN=TMCC3 PE=1 SV=3	2	2.2.2.2.2.2	2	1.52581e+07	1.90039e+07	1.20821e+07	7.79949e+06	5.94139e+06	8.94474e+06	1.23335e+07	1.23877e+07	1.17119e+07	2.04289	0.0162841
O75586	Mediator of RNA polymerase II transcription subunit 6 OS=Homo sapiens OX=9606 GN=MED6 PE=1 SV=2	11	8.9.9.8.10.8	11	2.51615e+06	2.69657e+06	3.5151e+06	1.48665e+06	1.69151e+06	1.77676e+06	2.03988e+06	3.13156e+06	2.8132e+06	1.76144	0.0164785
P35232	Prohibitin OS=Homo sapiens OX=9606 GN=PHB PE=1 SV=1	16	15.15.15.13.15.13	16	4.31832e+06	3.901e+06	3.67752e+06	1.78039e+06	2.40035e+06	2.45607e+06	4.53366e+06	4.24739e+06	4.35782e+06	1.79255	0.0165389
Q9H3C7	Gametogenetin-binding protein 2 OS=Homo sapiens OX=9606 GN=GGNBP2 PE=1 SV=1	2	1.1.2.2.2.1	2	410509	387319	301630	251306	181927	216159	194673	273838	293724	1.69306	0.0166374
Q9HCN8	Stromal cell-derived factor 2-like protein 1 OS=Homo sapiens OX=9606 GN=SDF2L1 PE=1 SV=2	3	2.3.3.2.3.2	3	249178	242948	293477	131981	184015	160010	199866	210506	194209	1.6504	0.0166478
Q8IXJ6	NAD-dependent protein deacetylase sirtuin-2 OS=Homo sapiens OX=9606 GN=SIRT2 PE=1 SV=2	2	2.1.2.1.-.-	2	35937.7	123970	136446	17903.7	4510.62	5681.27	60909.4	59115	58531.4	10.548	0.0166878
Q5D862	Filaggrin-2 OS=Homo sapiens OX=9606 GN=FLG2 PE=1 SV=1	27	7.17.21.8.16.15	27	2.40463e+06	3.70854e+06	4.77048e+06	977039	1.48661e+06	1.26403e+06	3.48599e+06	3.88539e+06	3.48937e+06	2.91969	0.0169029
Q96AC1	Fermitin family homolog 2 OS=Homo sapiens OX=9606 GN=FERMT2 PE=1 SV=1	38	33.36.32.35.35.36	38	1.09402e+08	1.46126e+08	1.19089e+08	7.62369e+07	6.24815e+07	8.6757e+07	9.88273e+07	1.03152e+08	9.30765e+07	1.66145	0.0169701
Q6YP21	Kynurenine--oxoglutarate transaminase 3 OS=Homo sapiens OX=9606 GN=KYAT3 PE=1 SV=1	11	10.10.10.9.10.10	11	1.42879e+06	1.33163e+06	1.33526e+06	750668	918957	943238	1.41606e+06	1.26376e+06	1.36115e+06	1.56751	0.0169771
Q9NS37	CREB/ATF bZIP transcription factor OS=Homo sapiens OX=9606 GN=CREBZF PE=1 SV=2	3	3.2.3.2.3.2	3	1.57602e+06	1.41749e+06	1.55995e+06	358367	252754	149268	1.26825e+06	1.50604e+06	1.43454e+06	5.98833	0.017028
P46100	Transcriptional regulator ATRX OS=Homo sapiens OX=9606 GN=ATRX PE=1 SV=5	2	2.2.2.1.1.1	2	65002.9	92554.2	95423	35835.3	38449.6	53399.7	80796.3	88198.3	77152.6	1.98129	0.017028
Q02878	60S ribosomal protein L6 OS=Homo sapiens OX=9606 GN=RPL6 PE=1 SV=3	25	23.25.25.24.23.24	25	1.02744e+08	1.10845e+08	9.93699e+07	6.23914e+07	6.51766e+07	7.92464e+07	8.662e+07	7.83524e+07	7.71474e+07	1.51324	0.0170468
Q96L91	E1A-binding protein p400 OS=Homo sapiens OX=9606 GN=EP400 PE=1 SV=4	77	61.61.61.54.51.57	77	2.13664e+07	2.08958e+07	2.1284e+07	1.14557e+07	1.22514e+07	1.4479e+07	2.3526e+07	2.31261e+07	2.42855e+07	1.66412	0.0170872
Q96T58	Msx2-interacting protein OS=Homo sapiens OX=9606 GN=SPEN PE=1 SV=1	7	6.6.6.6.4.5	7	192707	211319	186906	98960.7	60326	73833.6	135015	144383	144643	2.53488	0.0171625
Q13761	Runt-related transcription factor 3 OS=Homo sapiens OX=9606 GN=RUNX3 PE=1 SV=2	2	2.2.2.-.1.1	2	168902	166030	150081	6485.98	9066.64	22131.6	382788	420659	445566	12.8705	0.017195
Q04721	Neurogenic locus notch homolog protein 2 OS=Homo sapiens OX=9606 GN=NOTCH2 PE=1 SV=3	12	8.10.10.9.8.7	9	1.58797e+06	1.56576e+06	1.68629e+06	878698	622838	598950	1.4302e+06	1.49266e+06	1.60198e+06	2.30423	0.0172249
P20930	Filaggrin OS=Homo sapiens OX=9606 GN=FLG PE=1 SV=3	48	7.11.20.11.15.16	48	2.22748e+06	1.41073e+06	2.26327e+06	711910	926281	900886	7.40446e+06	7.11138e+06	6.96039e+06	2.32426	0.0172848
Q9BVL2	Nucleoporin p58/p45 OS=Homo sapiens OX=9606 GN=NUP58 PE=1 SV=1	6	6.5.5.3.3.4	6	612262	546459	689782	154805	115369	239743	495860	434947	510299	3.62511	0.0173007
Q9UI10	Translation initiation factor eIF-2B subunit delta OS=Homo sapiens OX=9606 GN=EIF2B4 PE=1 SV=2	28	27.27.27.23.23.26	28	1.1701e+07	1.13811e+07	1.05766e+07	5.1906e+06	5.92795e+06	7.25932e+06	1.07809e+07	1.00968e+07	1.05828e+07	1.83148	0.0173081
P53004	Biliverdin reductase A OS=Homo sapiens OX=9606 GN=BLVRA PE=1 SV=2	3	2.3.3.1.-.-	3	155444	183789	192260	11749.6	2206.54	5939.97	10747.5	15750.4	20944.4	26.7134	0.0173687
P04406	Glyceraldehyde-3-phosphate dehydrogenase OS=Homo sapiens OX=9606 GN=GAPDH PE=1 SV=3	45	38.40.34.33.37.34	45	4.70922e+07	6.56955e+07	4.71751e+07	3.12076e+07	2.71772e+07	2.66595e+07	6.9161e+07	7.11105e+07	7.47829e+07	1.88094	0.0173997
Q9H267	Vacuolar protein sorting-associated protein 33B OS=Homo sapiens OX=9606 GN=VPS33B PE=1 SV=2	2	2.2.1.2.1.2	2	325738	378726	282410	136029	180598	208172	191715	210324	234900	1.88048	0.0174677
Q9H8M2	Bromodomain-containing protein 9 OS=Homo sapiens OX=9606 GN=BRD9 PE=1 SV=2	44	42.42.40.35.34.41	44	2.92311e+07	2.74071e+07	2.48269e+07	9.59919e+06	1.14838e+07	1.53068e+07	2.11683e+07	2.26591e+07	2.17051e+07	2.23868	0.0174941
P15121	Aldo-keto reductase family 1 member B1 OS=Homo sapiens OX=9606 GN=AKR1B1 PE=1 SV=3	3	1.3.3.2.3.3	2	229977	271204	268001	157010	137703	104804	179389	172879	204153	1.92528	0.0176399
O14880	Microsomal glutathione S-transferase 3 OS=Homo sapiens OX=9606 GN=MGST3 PE=1 SV=1	1	1.1.1.1.1.1	1	130426	82377.1	80597.2	30702.5	33735.8	33591.7	60009	56167.3	63931.7	2.99296	0.0177727
Q9H2K8	Serine/threonine-protein kinase TAO3 OS=Homo sapiens OX=9606 GN=TAOK3 PE=1 SV=2	22	15.15.15.11.15.13	22	1.50716e+06	1.49742e+06	1.52405e+06	719694	791401	957254	1.71495e+06	1.92931e+06	1.78048e+06	1.83468	0.0178458
Q96EA4	Protein Spindly OS=Homo sapiens OX=9606 GN=SPDL1 PE=1 SV=2	12	9.11.10.11.10.8	12	968806	1.00455e+06	1.23456e+06	688855	440452	509569	939005	837079	714196	1.95739	0.0179676
P28072	Proteasome subunit beta type-6 OS=Homo sapiens OX=9606 GN=PSMB6 PE=1 SV=4	2	-.2.1.1.1.1	2	74804.7	164856	93621.9	24190.3	21494.2	46068	180591	204037	187950	3.6324	0.0179867
P38606	V-type proton ATPase catalytic subunit A OS=Homo sapiens OX=9606 GN=ATP6V1A PE=1 SV=2	9	5.7.6.6.5.5	9	128972	161152	137507	94490.5	81138.8	107436	223125	207568	233219	1.51072	0.0180042
P31939	Bifunctional purine biosynthesis protein PURH OS=Homo sapiens OX=9606 GN=ATIC PE=1 SV=3	13	10.12.11.9.11.10	13	764136	1.07749e+06	987861	641051	491684	538844	1.17191e+06	1.23703e+06	1.17517e+06	1.6927	0.0180226
P31751	RAC-beta serine/threonine-protein kinase OS=Homo sapiens OX=9606 GN=AKT2 PE=1 SV=2	2	2.2.2.2.2.2	2	48379.7	51771.1	52774.3	35463.9	27045.4	32369.5	46959.8	61293.3	45154.8	1.6118	0.018025
Q96G25	Mediator of RNA polymerase II transcription subunit 8 OS=Homo sapiens OX=9606 GN=MED8 PE=1 SV=2	16	15.15.14.11.13.13	16	5.14302e+06	5.77811e+06	5.0115e+06	1.46453e+06	1.76508e+06	2.5511e+06	4.57186e+06	4.15668e+06	3.77001e+06	2.75617	0.0181854
O60318	Germinal-center associated nuclear protein OS=Homo sapiens OX=9606 GN=MCM3AP PE=1 SV=2	3	2.2.2.3.1.3	3	96875.4	97343.2	95650.3	62247	49775.5	47394.1	71331.4	60080.4	61445.5	1.81831	0.0183713
P41743	Protein kinase C iota type OS=Homo sapiens OX=9606 GN=PRKCI PE=1 SV=2	4	4.3.3.3.3.4	4	887949	701410	639605	402961	505811	449184	520752	467191	542314	1.64141	0.0185315
Q76M96	Coiled-coil domain-containing protein 80 OS=Homo sapiens OX=9606 GN=CCDC80 PE=1 SV=1	4	2.2.2.1.1.-	4	38939.7	39618.1	30395.4	26077.7	21125.3	18519.7	48691.7	35087.8	36636.8	1.65777	0.0187781
Q9ULD9	Zinc finger protein 608 OS=Homo sapiens OX=9606 GN=ZNF608 PE=1 SV=4	19	16.17.16.8.7.10	19	3.06442e+07	2.90672e+07	1.81648e+07	5.82358e+06	1.25577e+07	7.13796e+06	1.5888e+07	1.57838e+07	1.06686e+07	3.05167	0.0188515
O76071	Probable cytosolic iron-sulfur protein assembly protein CIAO1 OS=Homo sapiens OX=9606 GN=CIAO1 PE=1 SV=1	3	3.3.3.3.3.3	3	605619	637409	557840	343478	398805	450864	692134	685459	709562	1.50934	0.018852
Q15031	Probable leucine--tRNA ligase, mitochondrial OS=Homo sapiens OX=9606 GN=LARS2 PE=1 SV=2	2	1.2.2.2.2.1	2	17374.6	17708.4	16379.6	8332	11229.2	8504.17	14639.4	19426.6	19338.6	1.83367	0.0188643
Q8TBZ6	tRNA methyltransferase 10 homolog A OS=Homo sapiens OX=9606 GN=TRMT10A PE=1 SV=1	3	3.3.3.3.3.3	3	221932	209069	171556	77251.7	81139.2	123544	168128	162527	155521	2.13722	0.0188694
P06576	ATP synthase subunit beta, mitochondrial OS=Homo sapiens OX=9606 GN=ATP5F1B PE=1 SV=3	21	17.18.20.19.19.17	21	3.01979e+06	3.98648e+06	4.01227e+06	1.90018e+06	2.50662e+06	2.3723e+06	4.39087e+06	4.43182e+06	5.06563e+06	1.62537	0.0188834
Q08J23	RNA cytosine C(5)-methyltransferase NSUN2 OS=Homo sapiens OX=9606 GN=NSUN2 PE=1 SV=2	7	5.5.5.4.4.6	7	398184	433663	436196	211405	192960	272689	406576	462218	455755	1.87288	0.0190082
Q15649	Zinc finger HIT domain-containing protein 3 OS=Homo sapiens OX=9606 GN=ZNHIT3 PE=1 SV=2	4	3.4.3.4.4.4	4	813806	977692	924979	486211	489853	658833	677659	598181	668527	1.66156	0.0190112
P78337	Pituitary homeobox 1 OS=Homo sapiens OX=9606 GN=PITX1 PE=1 SV=2	2	2.2.2.2.1.2	2	260663	278905	243668	107373	75010	56282	177664	198715	213656	3.28174	0.0190565
Q9Y2X9	Zinc finger protein 281 OS=Homo sapiens OX=9606 GN=ZNF281 PE=1 SV=1	27	25.25.23.15.14.14	26	2.18306e+07	1.71885e+07	1.71885e+07	5.40779e+06	6.50158e+06	2.99644e+06	1.64283e+07	1.46677e+07	1.51819e+07	3.77085	0.0190831
Q13153	Serine/threonine-protein kinase PAK 1 OS=Homo sapiens OX=9606 GN=PAK1 PE=1 SV=2	1	1.1.1.1.1.1	1	5.37986e+06	2.52187e+06	4.62251e+06	1.29983e+06	1.26797e+06	928529	3.6994e+06	3.91255e+06	3.50517e+06	3.58211	0.0191057
P48507	Glutamate--cysteine ligase regulatory subunit OS=Homo sapiens OX=9606 GN=GCLM PE=1 SV=1	3	3.3.3.3.2.3	3	338206	247867	260245	162444	190968	161458	280476	311312	331752	1.64375	0.0191295
Q96QR8	Transcriptional activator protein Pur-beta OS=Homo sapiens OX=9606 GN=PURB PE=1 SV=3	7	6.7.7.6.6.6	7	3.9286e+06	4.09391e+06	5.27474e+06	3.13458e+06	2.3914e+06	2.18463e+06	2.31067e+06	2.51382e+06	2.38105e+06	1.72454	0.0191596
Q96L73	Histone-lysine N-methyltransferase, H3 lysine-36 and H4 lysine-20 specific OS=Homo sapiens OX=9606 GN=NSD1 PE=1 SV=1	9	9.8.7.8.8.8	9	2.67863e+07	1.44855e+07	2.63509e+07	6.41773e+06	8.89855e+06	7.14829e+06	1.96626e+07	2.15705e+07	2.07051e+07	3.01019	0.0192366
Q6P2E9	Enhancer of mRNA-decapping protein 4 OS=Homo sapiens OX=9606 GN=EDC4 PE=1 SV=1	6	5.6.5.6.5.4	6	516653	562464	575186	388391	298178	370260	502365	458289	529561	1.56535	0.0192437
Q8NB78	Lysine-specific histone demethylase 1B OS=Homo sapiens OX=9606 GN=KDM1B PE=1 SV=3	4	4.4.3.3.2.1	4	183964	124605	162868	56914.4	34988	22313.6	117819	106286	102428	4.12758	0.0194166
P61586	Transforming protein RhoA OS=Homo sapiens OX=9606 GN=RHOA PE=1 SV=1	2	2.2.2.2.2.2	2	56058.1	55519	62750.1	41824.5	36511.4	30825.6	55717.6	62943.1	38385.3	1.59697	0.0195717
P39656	Dolichyl-diphosphooligosaccharide--protein glycosyltransferase 48 kDa subunit OS=Homo sapiens OX=9606 GN=DDOST PE=1 SV=4	10	10.9.10.9.10.10	10	1.72607e+06	1.8613e+06	1.74636e+06	760367	1.04902e+06	1.01292e+06	2.14878e+06	2.03086e+06	2.32165e+06	1.88985	0.0196801
Q9NVX2	Notchless protein homolog 1 OS=Homo sapiens OX=9606 GN=NLE1 PE=1 SV=4	6	5.5.5.5.6.5	6	193554	213455	163652	97768.4	138496	105269	290328	298478	290240	1.67088	0.0198542
Q0VF96	Cingulin-like protein 1 OS=Homo sapiens OX=9606 GN=CGNL1 PE=1 SV=2	6	6.4.6.6.5.4	6	4.39718e+08	5.14205e+08	4.44182e+08	2.42574e+08	3.29299e+08	3.07939e+08	3.67725e+08	3.62873e+08	3.77224e+08	1.5891	0.0199394
Q9UNF1	Melanoma-associated antigen D2 OS=Homo sapiens OX=9606 GN=MAGED2 PE=1 SV=2	34	33.33.31.30.32.29	30	1.35298e+07	1.30407e+07	1.04972e+07	7.65888e+06	8.48776e+06	7.77063e+06	1.0627e+07	1.02122e+07	1.04213e+07	1.54983	0.0200466
Q9UGP8	Translocation protein SEC63 homolog OS=Homo sapiens OX=9606 GN=SEC63 PE=1 SV=2	7	7.7.7.7.6.6	7	1.71459e+07	8.07907e+06	9.04017e+06	2.90819e+06	4.57691e+06	2.98718e+06	8.64357e+06	8.22174e+06	5.59569e+06	3.27199	0.0202087
Q9Y5V3	Melanoma-associated antigen D1 OS=Homo sapiens OX=9606 GN=MAGED1 PE=1 SV=3	2	2.2.2.1.1.1	2	178156	119220	161726	66213.9	70801.3	71376.1	167481	135410	163261	2.20308	0.0202104
P04439	HLA class I histocompatibility antigen, A alpha chain OS=Homo sapiens OX=9606 GN=HLA-A PE=1 SV=2	1	1.1.1.1.1.1	1	61278.5	48747.6	81224.6	34567.3	33392	24356.3	57979.2	75286.2	57202.1	2.0717	0.0203807
P01876	Immunoglobulin heavy constant alpha 1 OS=Homo sapiens OX=9606 GN=IGHA1 PE=1 SV=2	9	2.4.4.4.4.2	3	264445	301876	440617	185596	163167	124331	1.4572e+06	1.43376e+06	1.36374e+06	2.12841	0.020471
P0C7T5	Ataxin-1-like OS=Homo sapiens OX=9606 GN=ATXN1L PE=1 SV=1	11	11.10.10.1.1.2	11	990511	1.31819e+06	1.51047e+06	211655	95795.4	306605	1.08371e+06	1.1271e+06	1.19325e+06	6.21958	0.0205169
Q7L8L6	FAST kinase domain-containing protein 5, mitochondrial OS=Homo sapiens OX=9606 GN=FASTKD5 PE=1 SV=1	4	3.3.3.2.2.3	4	137881	99124	112110	49354.8	65766.6	75616.8	98413.4	116844	106330	1.83034	0.0205368
P41252	Isoleucine--tRNA ligase, cytoplasmic OS=Homo sapiens OX=9606 GN=IARS PE=1 SV=2	33	24.30.28.30.29.28	33	3.94583e+07	4.86461e+07	4.63583e+07	1.55871e+07	1.89528e+07	2.62182e+07	4.08195e+07	3.69474e+07	4.1178e+07	2.21308	0.0205843
Q92530	Proteasome inhibitor PI31 subunit OS=Homo sapiens OX=9606 GN=PSMF1 PE=1 SV=2	6	5.6.5.5.6.6	6	645159	917988	717262	378617	492848	491478	847236	905422	949600	1.67315	0.0210609
P51815	Zinc finger protein 75D OS=Homo sapiens OX=9606 GN=ZNF75D PE=2 SV=2	1	1.1.1.1.1.1	1	54128.7	99488.1	55953.6	18239.4	27040.6	32771.1	31117.4	23167.2	16554.6	2.68504	0.021179
P22314	Ubiquitin-like modifier-activating enzyme 1 OS=Homo sapiens OX=9606 GN=UBA1 PE=1 SV=3	8	5.6.5.8.6.7	8	925040	916204	848387	594749	420851	477488	922953	1.02592e+06	853975	1.80139	0.0212679
Q9H4I2	Zinc fingers and homeoboxes protein 3 OS=Homo sapiens OX=9606 GN=ZHX3 PE=1 SV=3	1	1.-.1.-.-.-	1	7553.92	6574.98	6210.41	553.714	1169.53	1536.19	7759.01	3787.55	6657.19	6.24014	0.0213597
P25788	Proteasome subunit alpha type-3 OS=Homo sapiens OX=9606 GN=PSMA3 PE=1 SV=2	6	3.5.3.2.4.1	6	211731	293603	206228	148544	137201	119017	214349	218781	227864	1.75798	0.0213656
P56524	Histone deacetylase 4 OS=Homo sapiens OX=9606 GN=HDAC4 PE=1 SV=3	4	3.3.4.4.2.1	4	146966	116725	132432	59176.6	90140.4	68649.9	119592	122804	114834	1.81735	0.0213906
Q9BQA1	Methylosome protein 50 OS=Homo sapiens OX=9606 GN=WDR77 PE=1 SV=1	7	7.7.7.7.7.7	7	2.39141e+06	1.91569e+06	1.90956e+06	1.08175e+06	1.38425e+06	1.4799e+06	1.9304e+06	1.71983e+06	1.87443e+06	1.57548	0.0214677
Q9Y312	Protein AAR2 homolog OS=Homo sapiens OX=9606 GN=AAR2 PE=1 SV=2	5	4.3.4.4.3.4	5	432281	352819	442478	267639	255953	257195	373472	304730	321154	1.57223	0.0214889
P27797	Calreticulin OS=Homo sapiens OX=9606 GN=CALR PE=1 SV=1	6	3.6.6.6.6.5	6	540710	633904	762506	447480	375431	370481	633515	641408	577283	1.62321	0.0215201
P50395	Rab GDP dissociation inhibitor beta OS=Homo sapiens OX=9606 GN=GDI2 PE=1 SV=2	10	8.7.8.6.8.6	10	2.00418e+06	2.84203e+06	2.48041e+06	1.16311e+06	1.24224e+06	1.711e+06	2.69074e+06	2.53432e+06	2.69446e+06	1.77988	0.0215992
Q7Z6Z7	E3 ubiquitin-protein ligase HUWE1 OS=Homo sapiens OX=9606 GN=HUWE1 PE=1 SV=3	9	8.9.9.8.8.7	9	1.28999e+06	1.32385e+06	1.13043e+06	608438	784554	855417	1.19671e+06	1.03304e+06	1.1786e+06	1.6653	0.0216465
O00567	Nucleolar protein 56 OS=Homo sapiens OX=9606 GN=NOP56 PE=1 SV=4	63	61.61.62.57.61.59	63	1.80159e+08	1.81898e+08	1.59989e+08	5.09742e+07	7.95216e+07	8.27982e+07	1.4636e+08	1.46333e+08	1.45941e+08	2.44754	0.02165
Q14186	Transcription factor Dp-1 OS=Homo sapiens OX=9606 GN=TFDP1 PE=1 SV=1	1	1.1.-.1.1.1	1	48820.9	39356	58152.7	19690.5	19642	10024.3	16637.3	15494.5	17078.8	2.96473	0.0217931
O60841	Eukaryotic translation initiation factor 5B OS=Homo sapiens OX=9606 GN=EIF5B PE=1 SV=4	136	128.129.132.116.119.119	134	5.02216e+08	4.98441e+08	5.27499e+08	1.41075e+08	1.92613e+08	2.4075e+08	4.305e+08	4.3276e+08	4.33149e+08	2.66026	0.0219364
Q92552	28S ribosomal protein S27, mitochondrial OS=Homo sapiens OX=9606 GN=MRPS27 PE=1 SV=3	3	2.2.2.2.2.2	3	122625	151689	183428	102476	77451.1	82274.1	132910	132642	136506	1.74577	0.0219795
P35573	Glycogen debranching enzyme OS=Homo sapiens OX=9606 GN=AGL PE=1 SV=3	4	1.3.2.-.-.-	4	37949.9	33010.9	19680	8907.06	10621.2	12153.3	17642.1	54664.8	24199.7	2.861	0.021989
O94986	Centrosomal protein of 152 kDa OS=Homo sapiens OX=9606 GN=CEP152 PE=1 SV=4	5	4.3.3.4.3.3	5	184764	182775	126442	87263.5	104761	79581.5	131387	97307.7	90068.2	1.81874	0.0222428
Q9NVV0	Trimeric intracellular cation channel type B OS=Homo sapiens OX=9606 GN=TMEM38B PE=1 SV=1	2	2.2.2.1.1.2	2	70632.7	34981.6	45889.5	11727.1	16446.4	24297	45154.8	39391.4	38916.2	2.88741	0.0224191
Q8WUI4	Histone deacetylase 7 OS=Homo sapiens OX=9606 GN=HDAC7 PE=1 SV=2	5	5.5.5.4.2.2	5	196350	199983	172431	78855.4	39480.5	43297.3	125706	135851	120714	3.51886	0.0224304
O43464	Serine protease HTRA2, mitochondrial OS=Homo sapiens OX=9606 GN=HTRA2 PE=1 SV=2	2	1.2.2.1.2.1	2	41332.9	48839.1	47084.3	9453.3	19336	11184.1	25258.8	31007.2	40968.2	3.43369	0.0225365
Q6ZU65	Ubinuclein-2 OS=Homo sapiens OX=9606 GN=UBN2 PE=1 SV=2	56	49.50.51.48.46.51	56	2.05864e+07	1.97094e+07	1.86373e+07	8.87983e+06	1.03515e+07	1.28545e+07	1.34897e+07	1.36663e+07	1.28516e+07	1.83673	0.0226123
Q92598	Heat shock protein 105 kDa OS=Homo sapiens OX=9606 GN=HSPH1 PE=1 SV=1	36	33.35.34.33.33.34	34	8.34473e+07	8.73847e+07	7.62772e+07	3.39955e+07	5.20569e+07	3.95958e+07	6.16787e+07	6.15583e+07	7.03273e+07	1.96668	0.0226261
P01040	Cystatin-A OS=Homo sapiens OX=9606 GN=CSTA PE=1 SV=1	6	2.4.5.2.1.3	6	218500	198349	360505	121826	83103.5	112486	674603	761195	575230	2.44901	0.0226615
Q5JTH9	RRP12-like protein OS=Homo sapiens OX=9606 GN=RRP12 PE=1 SV=2	66	61.63.61.58.58.62	65	4.71256e+07	4.48604e+07	4.34052e+07	1.98713e+07	2.43623e+07	2.86606e+07	4.11134e+07	3.9946e+07	4.10206e+07	1.85737	0.0226863
Q9NR31	GTP-binding protein SAR1a OS=Homo sapiens OX=9606 GN=SAR1A PE=1 SV=1	4	4.4.4.4.4.4	4	590882	473953	640215	404432	371690	334047	468520	411845	461301	1.53585	0.0227713
Q96GQ5	RUS1 family protein C16orf58 OS=Homo sapiens OX=9606 GN=C16orf58 PE=1 SV=2	2	1.1.2.-.-.1	2	65576.8	62715.9	68120.1	3926.89	4858.15	12828.6	55901.8	51413.8	52371.4	9.08743	0.0228537
A0JLT2	Mediator of RNA polymerase II transcription subunit 19 OS=Homo sapiens OX=9606 GN=MED19 PE=1 SV=2	14	14.14.14.11.14.14	14	1.37771e+07	1.6632e+07	1.33232e+07	7.82291e+06	7.96459e+06	1.08815e+07	1.21189e+07	1.25372e+07	1.29063e+07	1.63982	0.0229758
Q6ZMZ3	Nesprin-3 OS=Homo sapiens OX=9606 GN=SYNE3 PE=1 SV=2	3	3.3.3.3.3.3	3	778331	881780	763558	486045	420319	311475	469730	568366	562874	1.99014	0.0233496
Q8NFP7	Diphosphoinositol polyphosphate phosphohydrolase 3-alpha OS=Homo sapiens OX=9606 GN=NUDT10 PE=1 SV=1	6	6.6.6.6.6.6	6	1.35469e+06	1.44798e+06	1.22182e+06	793359	742388	1.0172e+06	1.14117e+06	980439	1.12024e+06	1.57641	0.0234612
P62241	40S ribosomal protein S8 OS=Homo sapiens OX=9606 GN=RPS8 PE=1 SV=2	30	30.30.29.28.30.28	30	7.89165e+08	8.20721e+08	6.69459e+08	3.60024e+08	5.00261e+08	5.0359e+08	6.11197e+08	6.06864e+08	6.1429e+08	1.67123	0.0238173
Q9P267	Methyl-CpG-binding domain protein 5 OS=Homo sapiens OX=9606 GN=MBD5 PE=1 SV=3	2	2.2.2.1.2.1	2	115166	93205.7	98141.2	7853.62	23960.6	8355.37	72128.8	23135.5	16789.5	7.63048	0.0238767
P13473	Lysosome-associated membrane glycoprotein 2 OS=Homo sapiens OX=9606 GN=LAMP2 PE=1 SV=2	2	-.2.2.1.2.2	2	52370.1	40452.5	65864.6	14448.5	9689.56	23979.5	45668.4	61278.3	70971.8	3.29791	0.0239985
Q15528	Mediator of RNA polymerase II transcription subunit 22 OS=Homo sapiens OX=9606 GN=MED22 PE=1 SV=2	6	5.4.3.3.3.4	6	400670	402132	358713	174584	162667	246259	453338	407484	422064	1.99057	0.0241165
Q96CW1	AP-2 complex subunit mu OS=Homo sapiens OX=9606 GN=AP2M1 PE=1 SV=2	72	70.71.67.66.70.64	72	5.69871e+08	5.28149e+08	4.82501e+08	2.3384e+08	3.19024e+08	3.39896e+08	4.59373e+08	4.37176e+08	4.53567e+08	1.77038	0.0241258
Q96CW5	Gamma-tubulin complex component 3 OS=Homo sapiens OX=9606 GN=TUBGCP3 PE=1 SV=2	5	4.4.4.3.3.3	5	368950	367847	357013	147634	177826	219423	269238	198692	266214	2.00742	0.0242305
Q9BRT9	DNA replication complex GINS protein SLD5 OS=Homo sapiens OX=9606 GN=GINS4 PE=1 SV=1	1	-.1.1.-.-.-	1	11589.7	9587.7	9156.91	1727.24	2991.51	3904.83	8194.74	8234.41	3496.2	3.5176	0.0243482
Q92769	Histone deacetylase 2 OS=Homo sapiens OX=9606 GN=HDAC2 PE=1 SV=2	32	28.32.30.27.25.26	18	6.69961e+07	7.32621e+07	7.09193e+07	3.44746e+07	3.23826e+07	4.64461e+07	6.29498e+07	5.86258e+07	6.13712e+07	1.86382	0.0243899
P52735	Guanine nucleotide exchange factor VAV2 OS=Homo sapiens OX=9606 GN=VAV2 PE=1 SV=2	2	2.1.2.1.1.1	2	40665.6	36104.3	35172.8	17510.4	21349.9	25708.5	37108.1	39824.2	37893.4	1.73369	0.0243974
P51148	Ras-related protein Rab-5C OS=Homo sapiens OX=9606 GN=RAB5C PE=1 SV=2	4	4.4.4.4.4.3	4	432700	446403	612966	327527	284070	266289	418485	403786	415544	1.69962	0.0244226
Q14677	Clathrin interactor 1 OS=Homo sapiens OX=9606 GN=CLINT1 PE=1 SV=1	18	15.17.14.16.14.13	18	3.74395e+06	3.4668e+06	3.8567e+06	2.40248e+06	1.8242e+06	1.61574e+06	2.52523e+06	2.27998e+06	2.32446e+06	1.89433	0.0244258
P36952	Serpin B5 OS=Homo sapiens OX=9606 GN=SERPINB5 PE=1 SV=2	11	3.2.3.3.4.2	11	256137	291792	312012	191371	126102	164993	735155	692955	758649	1.78239	0.0246289
Q92797	Symplekin OS=Homo sapiens OX=9606 GN=SYMPK PE=1 SV=2	19	9.6.7.6.3.6	19	1.07079e+07	1.1079e+07	9.84114e+06	2.79077e+06	4.77559e+06	4.52236e+06	9.54492e+06	9.25244e+06	1.12054e+07	2.61632	0.0246537
O75629	Protein CREG1 OS=Homo sapiens OX=9606 GN=CREG1 PE=1 SV=1	2	-.1.2.-.2.-	2	37561.4	32797.5	60389.3	8407.55	16171.3	5097.95	48887.5	36364.9	46537.5	4.40574	0.0246566
P62841	40S ribosomal protein S15 OS=Homo sapiens OX=9606 GN=RPS15 PE=1 SV=2	18	17.17.18.15.14.14	18	2.93937e+07	3.31416e+07	2.47614e+07	1.68513e+07	1.59907e+07	2.20883e+07	3.17256e+07	2.72062e+07	3.00303e+07	1.58923	0.0247015
Q13363	C-terminal-binding protein 1 OS=Homo sapiens OX=9606 GN=CTBP1 PE=1 SV=2	3	3.3.3.3.3.3	3	762127	711114	681641	315690	248629	165006	466771	474311	571803	2.95463	0.0248116
Q9UIV8	Serpin B13 OS=Homo sapiens OX=9606 GN=SERPINB13 PE=1 SV=2	7	-.2.3.1.1.-	7	29264.6	19412.1	28640.9	15085.8	11204.9	15474.7	184306	151230	218795	1.85124	0.0250079
Q15126	Phosphomevalonate kinase OS=Homo sapiens OX=9606 GN=PMVK PE=1 SV=3	2	1.1.1.-.1.1	2	17273.8	19716.7	21326.9	6829.75	10124.8	5274.37	15840	18139.3	19866.8	2.62349	0.0252594
O75190	DnaJ homolog subfamily B member 6 OS=Homo sapiens OX=9606 GN=DNAJB6 PE=1 SV=2	7	7.6.6.6.6.7	7	912583	893286	936888	448719	386298	570571	825311	860828	855899	1.95132	0.0252687
P46934	E3 ubiquitin-protein ligase NEDD4 OS=Homo sapiens OX=9606 GN=NEDD4 PE=1 SV=4	2	2.2.2.1.1.2	2	1.07405e+06	610378	1.63456e+06	114930	391691	165517	958356	1.16441e+06	1.03938e+06	4.93795	0.0253205
Q15154	Pericentriolar material 1 protein OS=Homo sapiens OX=9606 GN=PCM1 PE=1 SV=5	9	8.8.8.8.7.9	9	1.44743e+06	1.27267e+06	1.23406e+06	848337	872798	619158	1.21361e+06	1.13943e+06	980636	1.6896	0.0253599
Q9BTE3	Mini-chromosome maintenance complex-binding protein OS=Homo sapiens OX=9606 GN=MCMBP PE=1 SV=2	4	3.4.3.2.3.3	4	290461	286762	265789	193960	156849	204971	383835	341633	364881	1.51681	0.0255266
P05204	Non-histone chromosomal protein HMG-17 OS=Homo sapiens OX=9606 GN=HMGN2 PE=1 SV=3	6	3.4.5.5.4.5	6	1.22778e+07	9.13534e+06	1.0199e+07	3.38608e+06	6.25069e+06	4.2516e+06	9.20038e+06	1.13341e+07	1.01029e+07	2.27616	0.0255825
O96017	Serine/threonine-protein kinase Chk2 OS=Homo sapiens OX=9606 GN=CHEK2 PE=1 SV=1	2	2.2.2.2.2.2	2	1.30996e+06	1.71012e+06	1.24526e+06	810939	867619	1.04328e+06	897532	904643	878408	1.56708	0.0256181
O00264	Membrane-associated progesterone receptor component 1 OS=Homo sapiens OX=9606 GN=PGRMC1 PE=1 SV=3	7	5.7.5.6.5.7	7	1.81404e+06	2.50222e+06	2.3892e+06	1.26149e+06	1.30044e+06	1.41982e+06	2.17913e+06	1.94965e+06	2.34012e+06	1.68405	0.0257799
P60900	Proteasome subunit alpha type-6 OS=Homo sapiens OX=9606 GN=PSMA6 PE=1 SV=1	5	5.3.4.4.4.4	5	208106	327703	287411	96388.1	127425	169828	281322	296834	275818	2.0913	0.0258468
Q9HAD4	WD repeat-containing protein 41 OS=Homo sapiens OX=9606 GN=WDR41 PE=1 SV=3	3	3.3.3.3.3.3	3	165627	158764	153963	110567	95465	79960.6	145579	157737	129055	1.67261	0.0258905
P61088	Ubiquitin-conjugating enzyme E2 N OS=Homo sapiens OX=9606 GN=UBE2N PE=1 SV=1	5	3.4.4.2.3.3	5	275478	388341	307069	153450	228722	151964	268384	297007	327325	1.81768	0.0258961
Q99583	Max-binding protein MNT OS=Homo sapiens OX=9606 GN=MNT PE=1 SV=1	3	3.3.2.1.-.-	3	78432.8	79555	82864.4	21701	11673	7484.34	16293.3	15935.5	42642.6	5.89481	0.0259184
Q9NR09	Baculoviral IAP repeat-containing protein 6 OS=Homo sapiens OX=9606 GN=BIRC6 PE=1 SV=2	2	2.2.2.2.2.2	2	195893	172831	142661	102291	116836	106175	108899	107945	112576	1.57203	0.0261478
P04818	Thymidylate synthase OS=Homo sapiens OX=9606 GN=TYMS PE=1 SV=3	5	4.5.4.3.4.3	5	188200	238575	191293	113465	140475	88718.4	360204	363515	367589	1.80374	0.0262232
P47914	60S ribosomal protein L29 OS=Homo sapiens OX=9606 GN=RPL29 PE=1 SV=2	33	30.32.30.27.30.29	33	8.09578e+08	7.06053e+08	5.74103e+08	3.90953e+08	4.99901e+08	4.44205e+08	5.92976e+08	5.57761e+08	6.05831e+08	1.56527	0.0266995
P40425	Pre-B-cell leukemia transcription factor 2 OS=Homo sapiens OX=9606 GN=PBX2 PE=1 SV=2	2	1.2.2.1.1.1	1	802499	812126	608364	475690	365891	275776	395423	625971	801481	1.98951	0.0267614
Q6ZMR3	L-lactate dehydrogenase A-like 6A OS=Homo sapiens OX=9606 GN=LDHAL6A PE=2 SV=1	1	1.1.1.1.-.-	1	152418	48580.4	136105	16362.9	5013.09	1687.27	169961	154674	123476	14.6164	0.0268392
Q9NVM4	Protein arginine N-methyltransferase 7 OS=Homo sapiens OX=9606 GN=PRMT7 PE=1 SV=1	1	1.1.1.1.1.1	1	7120.32	9272.32	6480.15	5476.65	3709.15	4167.75	4938.85	6651.55	3022.32	1.71286	0.0268451
Q9NS56	E3 ubiquitin-protein ligase Topors OS=Homo sapiens OX=9606 GN=TOPORS PE=1 SV=1	1	1.1.1.1.1.1	1	67070.8	73300.7	38491.5	19053	22844.5	27199.8	60279.7	24334.3	34493.7	2.58857	0.0269673
P23921	Ribonucleoside-diphosphate reductase large subunit OS=Homo sapiens OX=9606 GN=RRM1 PE=1 SV=1	2	1.2.2.1.1.1	2	59770.8	64685.8	88813.6	45023.5	34118.6	44742.6	63652.8	52253.6	69767.5	1.72152	0.0271413
Q5T0B9	Zinc finger protein 362 OS=Homo sapiens OX=9606 GN=ZNF362 PE=1 SV=1	3	3.3.3.3.3.3	3	485268	521566	461592	173749	82619.2	71563.2	203014	362114	356218	4.47784	0.027368
Q9Y623	Myosin-4 OS=Homo sapiens OX=9606 GN=MYH4 PE=2 SV=2	1	1.1.1.1.1.1	1	89205.3	60543.9	79786.4	43311.4	41644.7	38887.9	50255.4	84391.5	95972.5	1.85343	0.0274345
Q8IWU5	Extracellular sulfatase Sulf-2 OS=Homo sapiens OX=9606 GN=SULF2 PE=1 SV=1	37	35.37.33.31.32.31	37	2.57763e+07	2.69297e+07	2.48296e+07	6.92364e+06	1.01392e+07	1.25429e+07	2.15677e+07	2.05282e+07	2.21169e+07	2.61893	0.0275677
Q9UID3	Vacuolar protein sorting-associated protein 51 homolog OS=Homo sapiens OX=9606 GN=VPS51 PE=1 SV=2	1	1.1.1.1.1.1	1	42793.4	42329.7	43968.4	26739	28335.5	20856.4	38520.4	33553.7	37244.6	1.70012	0.0276187
P04040	Catalase OS=Homo sapiens OX=9606 GN=CAT PE=1 SV=3	8	2.3.6.4.1.1	8	173203	130701	259436	76283.1	43290.1	24918	300409	449736	302448	3.89878	0.0276744
P49207	60S ribosomal protein L34 OS=Homo sapiens OX=9606 GN=RPL34 PE=1 SV=3	18	15.18.18.16.17.17	18	3.59701e+08	3.91212e+08	3.36218e+08	1.63822e+08	1.96595e+08	2.48445e+08	2.60163e+08	2.66145e+08	2.73773e+08	1.78551	0.0277054
P07108	Acyl-CoA-binding protein OS=Homo sapiens OX=9606 GN=DBI PE=1 SV=2	5	3.-.3.2.1.1	5	107714	76369.8	82411.3	44357.3	53661.1	30100.3	294055	279923	289591	2.08007	0.0277263
Q8IVW6	AT-rich interactive domain-containing protein 3B OS=Homo sapiens OX=9606 GN=ARID3B PE=1 SV=2	4	2.3.3.1.1.1	3	249213	315106	256341	58502.1	30970.4	14628.7	166705	187426	226825	7.8833	0.0279246
P25786	Proteasome subunit alpha type-1 OS=Homo sapiens OX=9606 GN=PSMA1 PE=1 SV=1	7	7.7.7.4.4.5	7	299302	637863	459862	137042	151998	186702	569048	544172	705200	2.93652	0.0279511
Q9H9T3	Elongator complex protein 3 OS=Homo sapiens OX=9606 GN=ELP3 PE=1 SV=2	2	1.1.1.-.1.-	2	49343.6	30698.6	29828.7	2614.89	10026.6	2726.41	47446.8	48201.3	37627.8	7.14938	0.028002
O60292	Signal-induced proliferation-associated 1-like protein 3 OS=Homo sapiens OX=9606 GN=SIPA1L3 PE=1 SV=3	3	3.3.3.3.3.2	3	223783	173434	191141	107697	121543	151785	164754	248042	205346	1.54415	0.0281141
Q14004	Cyclin-dependent kinase 13 OS=Homo sapiens OX=9606 GN=CDK13 PE=1 SV=2	5	5.5.4.3.3.3	5	601567	365807	433873	223359	203604	242782	287433	262336	258204	2.09221	0.0281942
Q7L7X3	Serine/threonine-protein kinase TAO1 OS=Homo sapiens OX=9606 GN=TAOK1 PE=1 SV=1	108	97.93.102.79.85.83	94	5.95693e+07	6.3017e+07	1.05209e+08	2.68825e+07	3.14833e+07	3.3926e+07	1.00715e+08	9.82193e+07	9.78959e+07	2.46821	0.0282014
P49454	Centromere protein F OS=Homo sapiens OX=9606 GN=CENPF PE=1 SV=3	27	16.20.23.25.23.25	27	3.92354e+07	2.90025e+07	2.5302e+07	1.1985e+07	2.04391e+07	1.48353e+07	2.47063e+07	2.61342e+07	2.34614e+07	1.97929	0.0282995
P67812	Signal peptidase complex catalytic subunit SEC11A OS=Homo sapiens OX=9606 GN=SEC11A PE=1 SV=1	7	7.5.6.6.5.4	7	697915	437111	422422	197524	288994	272076	412480	470110	535621	2.05307	0.0283277
O60725	Protein-S-isoprenylcysteine O-methyltransferase OS=Homo sapiens OX=9606 GN=ICMT PE=1 SV=1	2	1.2.2.2.2.2	2	125986	109944	139276	66878.5	67098.9	94613.9	72204.6	116544	125515	1.64138	0.0283281
Q10713	Mitochondrial-processing peptidase subunit alpha OS=Homo sapiens OX=9606 GN=PMPCA PE=1 SV=2	5	5.5.5.5.5.4	5	298028	503744	287367	129328	158485	139627	341789	287032	255542	2.54805	0.0283473
P83916	Chromobox protein homolog 1 OS=Homo sapiens OX=9606 GN=CBX1 PE=1 SV=1	11	11.9.8.9.9.9	9	4.4502e+06	5.06127e+06	5.35921e+06	3.02561e+06	1.93096e+06	2.81631e+06	3.39612e+06	3.331e+06	3.05373e+06	1.91315	0.0283898
A0A0C4DH68	Immunoglobulin kappa variable 2-24 OS=Homo sapiens OX=9606 GN=IGKV2-24 PE=3 SV=1	2	1.1.1.1.1.1	2	9946.11	7193.48	9959.46	5118.69	6521.71	5207.57	15607.8	16330	17222	1.60845	0.0284559
Q8WYB5	Histone acetyltransferase KAT6B OS=Homo sapiens OX=9606 GN=KAT6B PE=1 SV=3	3	3.3.3.2.2.1	2	266809	156407	205928	76400.7	112775	51102.6	143508	179018	191765	2.6184	0.028546
O14983	Sarcoplasmic/endoplasmic reticulum calcium ATPase 1 OS=Homo sapiens OX=9606 GN=ATP2A1 PE=1 SV=1	16	15.15.15.15.14.15	16	5.15876e+06	7.97215e+06	4.65879e+06	2.17229e+06	3.28001e+06	3.12567e+06	3.83036e+06	3.9476e+06	3.56148e+06	2.07388	0.0291267
Q9UHY1	Nuclear receptor-binding protein OS=Homo sapiens OX=9606 GN=NRBP1 PE=1 SV=1	2	2.2.1.2.2.2	2	91926.5	78955.4	88933.2	65370.2	49158.5	46368.8	58511.1	64860.2	58513.7	1.61479	0.0291602
P55039	Developmentally-regulated GTP-binding protein 2 OS=Homo sapiens OX=9606 GN=DRG2 PE=1 SV=1	1	1.1.1.1.1.1	1	720402	698491	523988	289658	153186	302518	489398	592609	444871	2.60662	0.0296955
P00330	Alcohol dehydrogenase 1 OS=Saccharomyces cerevisiae (strain ATCC 204508 / S288c) GN=ADH1 PE=1 SV=5	16	16.16.16.16.16.16	12	9.87955e+07	1.08832e+08	9.30722e+07	5.47675e+07	7.21283e+07	7.27799e+07	7.94545e+07	7.88673e+07	8.58151e+07	1.50594	0.0297096
Q96FX8	p53 apoptosis effector related to PMP-22 OS=Homo sapiens OX=9606 GN=PERP PE=2 SV=1	1	-.1.1.-.-.-	1	8918.44	5826.49	14593.7	794.529	800.136	3149.61	5530.99	18898.8	10042.3	6.18402	0.029743
P51153	Ras-related protein Rab-13 OS=Homo sapiens OX=9606 GN=RAB13 PE=1 SV=1	2	2.2.2.2.2.2	1	347825	238523	337110	201152	190649	155490	259887	256540	304493	1.68733	0.030042
Q86XL3	Ankyrin repeat and LEM domain-containing protein 2 OS=Homo sapiens OX=9606 GN=ANKLE2 PE=1 SV=4	2	2.1.2.2.2.2	2	626959	630083	782691	281990	193055	375563	583080	547013	652355	2.39797	0.0300458
O14607	Histone demethylase UTY OS=Homo sapiens OX=9606 GN=UTY PE=1 SV=2	1	1.1.1.1.1.1	1	194899	164884	123604	64128.7	87124.1	104111	99500.6	97629.4	91621.6	1.89293	0.0301736
E9PRG8	Uncharacterized protein C11orf98 OS=Homo sapiens OX=9606 GN=C11orf98 PE=4 SV=2	18	18.17.16.15.18.16	18	8.96777e+07	8.87388e+07	8.48006e+07	4.23139e+07	5.69842e+07	5.70477e+07	8.13033e+07	7.83937e+07	7.49376e+07	1.68356	0.0303328
O95235	Kinesin-like protein KIF20A OS=Homo sapiens OX=9606 GN=KIF20A PE=1 SV=1	1	1.1.1.1.1.1	1	14872.2	11688.4	15339.5	10937	8152.66	8066.7	11201.6	9405.63	11640.2	1.54292	0.03042
Q9NW64	Pre-mRNA-splicing factor RBM22 OS=Homo sapiens OX=9606 GN=RBM22 PE=1 SV=1	6	4.5.4.6.4.4	6	1.41984e+06	1.2617e+06	1.46015e+06	970613	641067	703042	802850	719843	714148	1.78928	0.0304374
Q14152	Eukaryotic translation initiation factor 3 subunit A OS=Homo sapiens OX=9606 GN=EIF3A PE=1 SV=1	31	24.28.25.30.31.28	31	1.76295e+07	2.18339e+07	1.86166e+07	1.238e+07	7.49942e+06	1.04756e+07	1.53717e+07	1.65079e+07	1.44636e+07	1.91336	0.0305662
P29803	Pyruvate dehydrogenase E1 component subunit alpha, testis-specific form, mitochondrial OS=Homo sapiens OX=9606 GN=PDHA2 PE=1 SV=1	2	2.2.2.2.2.2	2	98183.6	107198	77294.3	54393	64396.7	67153.5	82729.9	97359.9	77862.9	1.52022	0.0305984
Q92785	Zinc finger protein ubi-d4 OS=Homo sapiens OX=9606 GN=DPF2 PE=1 SV=2	16	13.16.16.16.12.15	16	5.1614e+06	5.13559e+06	5.79819e+06	3.69951e+06	2.43536e+06	2.65794e+06	4.73767e+06	4.32155e+06	3.99795e+06	1.83049	0.0306195
P00558	Phosphoglycerate kinase 1 OS=Homo sapiens OX=9606 GN=PGK1 PE=1 SV=3	21	16.18.19.13.17.19	18	3.3458e+06	5.70295e+06	3.58761e+06	1.2137e+06	2.12052e+06	2.17024e+06	5.72984e+06	5.38045e+06	5.58513e+06	2.29566	0.0306596
P17980	26S proteasome regulatory subunit 6A OS=Homo sapiens OX=9606 GN=PSMC3 PE=1 SV=3	9	7.7.9.8.7.5	9	459984	514153	636226	362104	315958	393413	799147	712193	762591	1.50294	0.0306682
Q96NM4	TOX high mobility group box family member 2 OS=Homo sapiens OX=9606 GN=TOX2 PE=2 SV=2	3	3.3.3.2.1.1	3	440369	439063	485509	69241.3	16031.4	12732.8	415460	362421	402225	13.9272	0.0307355
P23396	40S ribosomal protein S3 OS=Homo sapiens OX=9606 GN=RPS3 PE=1 SV=2	38	38.38.38.37.37.38	38	1.98573e+08	1.87577e+08	1.81764e+08	8.91465e+07	1.20252e+08	1.24776e+08	1.58079e+08	1.57022e+08	1.58862e+08	1.69945	0.0307764
O15066	Kinesin-like protein KIF3B OS=Homo sapiens OX=9606 GN=KIF3B PE=1 SV=1	10	10.10.10.10.9.9	9	992891	1.23158e+06	979228	818209	558770	628988	555971	506478	510469	1.59708	0.0308788
Q9UGL1	Lysine-specific demethylase 5B OS=Homo sapiens OX=9606 GN=KDM5B PE=1 SV=3	1	1.1.1.1.1.1	1	147999	217831	187460	117547	91728.7	127725	185241	176299	216853	1.6418	0.0310848
Q5BKX8	Caveolae-associated protein 4 OS=Homo sapiens OX=9606 GN=CAVIN4 PE=1 SV=2	2	1.2.2.1.1.1	2	59894.1	92593.3	140850	34691	16830.2	39046	44993	48036.6	51747.7	3.2389	0.0310983
Q8WYH8	Inhibitor of growth protein 5 OS=Homo sapiens OX=9606 GN=ING5 PE=1 SV=1	3	3.3.3.3.3.3	3	3.46007e+06	3.75043e+06	4.8798e+06	1.92483e+06	1.61008e+06	2.76053e+06	3.14231e+06	4.01913e+06	5.15717e+06	1.92048	0.0311228
O15111	Inhibitor of nuclear factor kappa-B kinase subunit alpha OS=Homo sapiens OX=9606 GN=CHUK PE=1 SV=2	3	3.2.3.3.3.2	2	718983	759160	819353	440113	600033	477695	795449	762458	647039	1.51366	0.0311249
Q562F6	Shugoshin 2 OS=Homo sapiens OX=9606 GN=SGO2 PE=1 SV=2	47	40.42.44.36.36.43	47	1.17889e+07	1.29464e+07	1.06574e+07	3.20001e+06	4.07754e+06	6.3701e+06	8.89735e+06	8.44538e+06	8.30108e+06	2.59332	0.0313829
P49721	Proteasome subunit beta type-2 OS=Homo sapiens OX=9606 GN=PSMB2 PE=1 SV=1	5	4.5.5.4.4.4	5	328084	358421	310264	236627	159045	169487	236165	292279	273297	1.7637	0.0314444
Q86XK2	F-box only protein 11 OS=Homo sapiens OX=9606 GN=FBXO11 PE=1 SV=3	3	1.3.3.3.2.1	3	451522	500264	544808	144278	56253	42535.1	266695	274271	289494	6.15714	0.0314968
Q8IYD8	Fanconi anemia group M protein OS=Homo sapiens OX=9606 GN=FANCM PE=1 SV=2	2	1.2.2.2.2.2	2	1.0067e+07	8.97014e+06	4.92571e+06	2.61795e+06	4.17417e+06	2.49295e+06	5.28247e+06	4.46461e+06	4.66343e+06	2.58079	0.0316049
Q7Z434	Mitochondrial antiviral-signaling protein OS=Homo sapiens OX=9606 GN=MAVS PE=1 SV=2	2	1.2.2.2.1.1	2	76625.8	71768.6	65480.6	32509.7	19141.9	14430.2	47907.3	59540.5	42410.4	3.23652	0.0316344
Q96I24	Far upstream element-binding protein 3 OS=Homo sapiens OX=9606 GN=FUBP3 PE=1 SV=2	8	8.8.8.7.8.6	8	586570	773320	879279	482546	338038	260633	516505	370110	395784	2.07097	0.0316789
P07195	L-lactate dehydrogenase B chain OS=Homo sapiens OX=9606 GN=LDHB PE=1 SV=2	16	16.16.16.15.16.16	16	4.41069e+07	4.48931e+07	4.27843e+07	2.46531e+07	3.1267e+07	3.14306e+07	4.34426e+07	4.26498e+07	4.57276e+07	1.50868	0.0317003
Q15654	Thyroid receptor-interacting protein 6 OS=Homo sapiens OX=9606 GN=TRIP6 PE=1 SV=3	5	4.4.4.4.2.4	5	933483	915169	1.04772e+06	617596	517758	385136	672561	674751	657343	1.9049	0.0318205
Q99816	Tumor susceptibility gene 101 protein OS=Homo sapiens OX=9606 GN=TSG101 PE=1 SV=2	3	2.2.2.2.2.2	3	85780.5	96055.6	125648	57523	73088.4	59672.8	91889.4	78275.8	84404.7	1.61592	0.0318244
P07305	Histone H1.0 OS=Homo sapiens OX=9606 GN=H1F0 PE=1 SV=3	38	35.34.34.24.36.29	38	5.66124e+08	5.1938e+08	4.24333e+08	1.73752e+08	3.06865e+08	2.61903e+08	4.93411e+08	4.59038e+08	4.47186e+08	2.0334	0.0318623
Q07954	Prolow-density lipoprotein receptor-related protein 1 OS=Homo sapiens OX=9606 GN=LRP1 PE=1 SV=2	3	1.2.3.2.3.2	3	268323	262893	175059	116119	109018	109183	170143	193890	149095	2.11257	0.0320493
P14923	Junction plakoglobin OS=Homo sapiens OX=9606 GN=JUP PE=1 SV=3	38	14.28.31.8.27.21	33	4.06142e+06	4.05636e+06	4.81087e+06	2.36798e+06	2.74433e+06	1.67928e+06	1.29948e+07	1.34224e+07	1.28046e+07	1.90363	0.0320656
P48651	Phosphatidylserine synthase 1 OS=Homo sapiens OX=9606 GN=PTDSS1 PE=1 SV=1	2	2.2.2.1.2.2	2	184268	122931	160208	84300.3	106629	90801.3	160897	164225	176231	1.65906	0.0322394
O15305	Phosphomannomutase 2 OS=Homo sapiens OX=9606 GN=PMM2 PE=1 SV=1	2	1.2.1.1.1.1	2	73648.6	139608	62002	25729.3	27253.4	41075.8	52474.5	73044.2	118413	2.92646	0.0322436
P69905	Hemoglobin subunit alpha OS=Homo sapiens OX=9606 GN=HBA1 PE=1 SV=2	3	3.3.3.2.3.2	3	81562.6	114204	147796	55341.2	61101.8	45152.5	106320	115054	102047	2.12606	0.032398
Q14240	Eukaryotic initiation factor 4A-II OS=Homo sapiens OX=9606 GN=EIF4A2 PE=1 SV=2	3	2.2.2.2.2.2	3	424645	600546	462424	341543	311199	225899	456993	487582	457213	1.69309	0.0326946
Q02078	Myocyte-specific enhancer factor 2A OS=Homo sapiens OX=9606 GN=MEF2A PE=1 SV=1	2	2.2.2.1.2.1	2	250202	411506	356295	2838.08	31250.1	3531.51	167966	201548	152546	27.0603	0.0327036
Q9P0K7	Ankycorbin OS=Homo sapiens OX=9606 GN=RAI14 PE=1 SV=2	16	11.7.11.10.10.10	16	1.10888e+07	8.23216e+06	1.06915e+07	6.0294e+06	6.07164e+06	6.38475e+06	7.7666e+06	8.9407e+06	1.11377e+07	1.62354	0.0327486
Q5JSL3	Dedicator of cytokinesis protein 11 OS=Homo sapiens OX=9606 GN=DOCK11 PE=1 SV=2	3	2.1.2.2.3.2	3	4.64712e+06	2.24687e+06	2.29793e+06	588438	1.45422e+06	926596	2.83232e+06	2.40735e+06	2.41202e+06	3.09569	0.0328716
Q9Y467	Sal-like protein 2 OS=Homo sapiens OX=9606 GN=SALL2 PE=1 SV=4	4	2.3.3.2.3.2	3	971547	862276	848244	316920	510841	489927	849498	769119	646381	2.03543	0.0331436
Q96MG2	Junctional sarcoplasmic reticulum protein 1 OS=Homo sapiens OX=9606 GN=JSRP1 PE=1 SV=1	14	12.14.13.14.13.13	14	7.8613e+06	8.45167e+06	8.25029e+06	4.55063e+06	3.81816e+06	5.65299e+06	5.39653e+06	6.33806e+06	5.9719e+06	1.75179	0.033298
P62910	60S ribosomal protein L32 OS=Homo sapiens OX=9606 GN=RPL32 PE=1 SV=2	42	40.42.41.39.41.41	42	1.08585e+09	1.31314e+09	9.43582e+08	6.16913e+08	7.38634e+08	8.40573e+08	8.35763e+08	8.38878e+08	8.52046e+08	1.52204	0.0333643
P19784	Casein kinase II subunit alpha' OS=Homo sapiens OX=9606 GN=CSNK2A2 PE=1 SV=1	25	25.24.25.24.25.25	25	3.03352e+07	3.00843e+07	2.81033e+07	1.73122e+07	1.74096e+07	2.28262e+07	2.45257e+07	2.36596e+07	2.49209e+07	1.53824	0.0335259
P10412	Histone H1.4 OS=Homo sapiens OX=9606 GN=HIST1H1E PE=1 SV=2	33	31.33.31.29.33.31	15	3.85264e+09	4.09302e+09	3.51251e+09	1.82117e+09	2.59114e+09	2.54231e+09	2.99188e+09	2.93769e+09	3.00712e+09	1.64756	0.0336161
P25054	Adenomatous polyposis coli protein OS=Homo sapiens OX=9606 GN=APC PE=1 SV=2	6	4.4.4.5.4.6	6	896287	337358	712665	139730	201817	148027	483261	481968	504999	3.97552	0.0336297
P15531	Nucleoside diphosphate kinase A OS=Homo sapiens OX=9606 GN=NME1 PE=1 SV=1	1	-.1.1.-.-.-	1	9616.93	10619.9	6929.79	2404.22	1002.09	511.951	11015.4	13245.2	14793.3	6.93333	0.0336845
Q8NDT2	Putative RNA-binding protein 15B OS=Homo sapiens OX=9606 GN=RBM15B PE=1 SV=3	3	3.3.3.3.2.2	3	146722	93760.9	101365	71508.8	66469.5	45614.2	164749	32822.9	83068.4	1.86199	0.0340957
Q9BWG4	Single-stranded DNA-binding protein 4 OS=Homo sapiens OX=9606 GN=SSBP4 PE=1 SV=1	3	3.3.3.1.1.1	3	853212	915940	829364	270515	89157.5	175068	467993	734133	655085	4.85939	0.0341582
O14744	Protein arginine N-methyltransferase 5 OS=Homo sapiens OX=9606 GN=PRMT5 PE=1 SV=4	22	22.22.22.22.22.22	22	1.23811e+07	1.22196e+07	1.1247e+07	6.03063e+06	6.62975e+06	8.75312e+06	9.70149e+06	8.66627e+06	9.55526e+06	1.67407	0.0347484
P54259	Atrophin-1 OS=Homo sapiens OX=9606 GN=ATN1 PE=1 SV=3	11	10.10.10.5.3.3	11	3.54511e+06	3.36105e+06	3.50726e+06	1.05811e+06	1.9255e+06	1.44023e+06	2.57953e+06	2.41312e+06	2.6783e+06	2.35393	0.0350635
P07384	Calpain-1 catalytic subunit OS=Homo sapiens OX=9606 GN=CAPN1 PE=1 SV=1	19	16.15.14.14.12.15	19	1.62249e+06	1.51313e+06	1.53306e+06	746348	1.04334e+06	1.01112e+06	1.43868e+06	1.35122e+06	1.55718e+06	1.6669	0.0351424
O14639	Actin-binding LIM protein 1 OS=Homo sapiens OX=9606 GN=ABLIM1 PE=1 SV=3	26	23.22.24.23.21.20	26	7.29703e+06	5.98863e+06	8.66352e+06	4.85131e+06	2.70753e+06	2.74669e+06	3.8014e+06	3.64675e+06	3.70012e+06	2.12984	0.0352001
Q9UNX3	60S ribosomal protein L26-like 1 OS=Homo sapiens OX=9606 GN=RPL26L1 PE=1 SV=1	8	8.8.7.7.7.5	8	1.79787e+07	2.03893e+07	2.17885e+07	1.01009e+07	6.99761e+06	1.22908e+07	1.90714e+07	1.75345e+07	2.16599e+07	2.04688	0.0352905
P04004	Vitronectin OS=Homo sapiens OX=9606 GN=VTN PE=1 SV=1	3	3.3.3.3.3.3	3	630935	949864	1.51139e+06	256122	280041	286342	712317	657169	636934	3.75947	0.0356764
Q147X3	N-alpha-acetyltransferase 30 OS=Homo sapiens OX=9606 GN=NAA30 PE=1 SV=1	1	1.1.1.1.1.1	1	47304.7	46753.3	45039.3	26896.4	35791	28407.8	44624.5	37829.4	42025.4	1.52694	0.0357341
P62330	ADP-ribosylation factor 6 OS=Homo sapiens OX=9606 GN=ARF6 PE=1 SV=2	4	2.3.4.3.3.3	4	245743	204639	259465	117925	126856	179605	272284	201661	259758	1.67264	0.0357417
O00231	26S proteasome non-ATPase regulatory subunit 11 OS=Homo sapiens OX=9606 GN=PSMD11 PE=1 SV=3	4	4.4.4.2.3.4	4	122507	144180	182056	98426.7	71623.9	102035	200563	207310	209883	1.64927	0.0361003
P21796	Voltage-dependent anion-selective channel protein 1 OS=Homo sapiens OX=9606 GN=VDAC1 PE=1 SV=2	5	4.4.4.1.3.3	5	262180	520602	396409	137488	177023	185169	331842	396954	422622	2.35989	0.036269
Q8IWU6	Extracellular sulfatase Sulf-1 OS=Homo sapiens OX=9606 GN=SULF1 PE=1 SV=1	12	11.12.11.9.12.12	12	3.19372e+06	2.98039e+06	2.83877e+06	1.54774e+06	1.67614e+06	2.24483e+06	2.24221e+06	2.22573e+06	2.53042e+06	1.64808	0.0363157
P84085	ADP-ribosylation factor 5 OS=Homo sapiens OX=9606 GN=ARF5 PE=1 SV=2	2	2.2.2.2.2.2	2	553578	471147	842421	292994	249285	292078	446153	438739	433892	2.23782	0.036717
O60568	Multifunctional procollagen lysine hydroxylase and glycosyltransferase LH3 OS=Homo sapiens OX=9606 GN=PLOD3 PE=1 SV=1	5	4.3.5.4.2.3	5	150652	200547	302792	129840	74145.6	71628.4	217583	233306	231112	2.37285	0.0370036
P35268	60S ribosomal protein L22 OS=Homo sapiens OX=9606 GN=RPL22 PE=1 SV=2	18	17.17.18.15.17.17	14	7.62894e+08	8.88731e+08	7.14305e+08	3.94133e+08	5.41615e+08	5.70081e+08	6.81402e+08	6.61269e+08	6.5969e+08	1.57118	0.0372539
O75962	Triple functional domain protein OS=Homo sapiens OX=9606 GN=TRIO PE=1 SV=2	5	5.4.4.5.5.5	5	165882	141842	135487	105741	86944.4	66685.9	88664.4	103929	102141	1.70879	0.0373793
Q8WVM7	Cohesin subunit SA-1 OS=Homo sapiens OX=9606 GN=STAG1 PE=1 SV=3	12	11.11.11.6.6.6	11	1.66988e+06	1.96623e+06	1.77114e+06	734781	1.16229e+06	1.07018e+06	1.64679e+06	1.67403e+06	1.62344e+06	1.82231	0.0374149
Q8IZD4	mRNA-decapping enzyme 1B OS=Homo sapiens OX=9606 GN=DCP1B PE=1 SV=2	2	2.2.2.2.2.2	2	72370.6	75914.3	93255	54119.2	39145.5	30180.9	46846.7	47270.1	48684.4	1.95665	0.0374712
P61086	Ubiquitin-conjugating enzyme E2 K OS=Homo sapiens OX=9606 GN=UBE2K PE=1 SV=3	3	2.3.3.3.3.2	3	477803	334072	476738	280629	296303	223514	328585	334997	345231	1.60987	0.0375344
Q8IXQ5	Kelch-like protein 7 OS=Homo sapiens OX=9606 GN=KLHL7 PE=1 SV=2	22	19.20.18.15.17.21	22	3.31437e+06	3.03152e+06	2.60609e+06	1.47333e+06	1.79524e+06	2.2628e+06	5.17486e+06	5.45422e+06	5.53508e+06	1.6184	0.0376473
P27037	Activin receptor type-2A OS=Homo sapiens OX=9606 GN=ACVR2A PE=1 SV=1	3	3.2.3.3.3.3	3	219554	316924	365122	160076	172664	138575	135175	140123	130822	1.91294	0.0376726
P61204	ADP-ribosylation factor 3 OS=Homo sapiens OX=9606 GN=ARF3 PE=1 SV=2	12	12.12.12.10.11.11	7	9.74504e+06	5.97953e+06	7.99362e+06	3.76741e+06	3.88083e+06	4.02173e+06	6.51467e+06	7.07629e+06	6.58542e+06	2.03241	0.0377239
Q6ZUT1	Uncharacterized protein NKAPD1 OS=Homo sapiens OX=9606 GN=NKAPD1 PE=1 SV=2	17	17.15.16.14.16.15	17	1.19683e+07	1.24648e+07	1.15075e+07	6.79336e+06	7.67237e+06	9.32395e+06	1.06132e+07	1.03517e+07	1.00345e+07	1.51076	0.0381239
Q15633	RISC-loading complex subunit TARBP2 OS=Homo sapiens OX=9606 GN=TARBP2 PE=1 SV=3	3	3.3.3.3.3.3	3	1.70366e+06	953620	1.31759e+06	739447	721708	551889	1.33409e+06	1.46366e+06	1.46507e+06	1.97456	0.038537
P08151	Zinc finger protein GLI1 OS=Homo sapiens OX=9606 GN=GLI1 PE=1 SV=1	5	5.5.5.2.2.3	5	451151	548467	444521	275844	130754	177269	275819	324503	237447	2.4734	0.0385639
Q96L46	Calpain small subunit 2 OS=Homo sapiens OX=9606 GN=CAPNS2 PE=2 SV=2	2	1.1.2.-.-.-	2	11202.1	10398.4	39671.2	2107.74	4804.8	2747.71	25530.6	19779.7	22525.7	6.34266	0.0389325
Q03001	Dystonin OS=Homo sapiens OX=9606 GN=DST PE=1 SV=4	21	14.17.17.21.20.19	21	2.82589e+07	1.90586e+07	1.41016e+07	5.03037e+06	1.15886e+07	7.22641e+06	1.73237e+07	1.72818e+07	1.58943e+07	2.57573	0.0390772
Q9UN67	Protocadherin beta-10 OS=Homo sapiens OX=9606 GN=PCDHB10 PE=1 SV=1	1	1.-.1.1.1.1	1	164766	183211	126266	53332.2	104677	66598.9	57400.2	91400.8	85932.9	2.11142	0.0392699
A6NC57	Ankyrin repeat domain-containing protein 62 OS=Homo sapiens OX=9606 GN=ANKRD62 PE=2 SV=4	3	3.2.3.3.3.3	3	550230	506300	470566	148095	267818	253883	442537	470319	459268	2.27994	0.0393473
P40925	Malate dehydrogenase, cytoplasmic OS=Homo sapiens OX=9606 GN=MDH1 PE=1 SV=4	6	2.4.4.1.2.2	6	104434	196464	118042	48409.5	76055	69243.1	283669	224629	261724	2.16274	0.0393769
Q71UI9	Histone H2A.V OS=Homo sapiens OX=9606 GN=H2AFV PE=1 SV=3	2	2.2.2.2.2.2	2	706188	864933	1.07514e+06	561302	476681	579139	799776	715429	966266	1.6364	0.0394671
Q8IVH2	Forkhead box protein P4 OS=Homo sapiens OX=9606 GN=FOXP4 PE=1 SV=1	3	3.3.3.2.2.2	3	290977	179861	226852	116912	123518	115329	260176	228313	230045	1.96113	0.0395334
Q9Y223	Bifunctional UDP-N-acetylglucosamine 2-epimerase/N-acetylmannosamine kinase OS=Homo sapiens OX=9606 GN=GNE PE=1 SV=1	3	2.2.2.1.2.1	3	149562	152608	164285	30650.9	72607.1	48067.5	118873	117458	173522	3.08246	0.0398442
Q13547	Histone deacetylase 1 OS=Homo sapiens OX=9606 GN=HDAC1 PE=1 SV=1	14	13.14.13.13.13.14	14	8.26209e+06	7.67178e+06	7.54657e+06	5.45498e+06	3.49102e+06	3.74807e+06	6.98715e+06	6.63147e+06	6.32226e+06	1.84972	0.0399309
Q05086	Ubiquitin-protein ligase E3A OS=Homo sapiens OX=9606 GN=UBE3A PE=1 SV=4	9	9.9.7.7.7.7	9	1.96811e+06	2.48311e+06	1.48058e+06	943674	1.05242e+06	960228	1.53536e+06	1.13895e+06	1.20965e+06	2.00648	0.0399641
O15504	Nucleoporin NUP42 OS=Homo sapiens OX=9606 GN=NUP42 PE=1 SV=1	1	1.1.1.-.1.-	1	56385.6	62540.2	68493.9	855.611	7138.52	4250.06	44645.7	49986.8	52590.6	15.3068	0.0403123
P17931	Galectin-3 OS=Homo sapiens OX=9606 GN=LGALS3 PE=1 SV=5	2	1.1.-.-.-.-	2	24765	30162.3	24477	2192.2	1254.47	6695.31	130413	139312	124244	7.82928	0.040645
P09496	Clathrin light chain A OS=Homo sapiens OX=9606 GN=CLTA PE=1 SV=1	3	3.3.3.2.3.3	3	482013	435970	512827	277146	252591	372535	604460	519074	562061	1.58579	0.041426
Q53EP0	Fibronectin type III domain-containing protein 3B OS=Homo sapiens OX=9606 GN=FNDC3B PE=1 SV=2	3	2.3.3.2.2.3	3	213459	205561	212431	90904.1	89834.5	140891	172828	183297	169257	1.96328	0.0414731
P31944	Caspase-14 OS=Homo sapiens OX=9606 GN=CASP14 PE=1 SV=2	28	3.11.11.6.8.5	28	3.07848e+06	2.60425e+06	1.81638e+06	1.14985e+06	1.55402e+06	1.36617e+06	5.14035e+06	4.73072e+06	4.48082e+06	1.84251	0.0415378
Q13127	RE1-silencing transcription factor OS=Homo sapiens OX=9606 GN=REST PE=1 SV=3	3	1.2.3.-.1.2	3	50358.3	40727.7	33049.3	8136.72	16684.6	19783.2	39290.7	39934	32623.4	2.78302	0.0416394
P78413	Iroquois-class homeodomain protein IRX-4 OS=Homo sapiens OX=9606 GN=IRX4 PE=1 SV=2	2	2.2.2.1.1.1	1	2.14555e+06	2.66087e+06	1.9493e+06	1.085e+06	1.33613e+06	1.71176e+06	1.34829e+06	1.4482e+06	1.39321e+06	1.63462	0.0416716
Q13506	NGFI-A-binding protein 1 OS=Homo sapiens OX=9606 GN=NAB1 PE=1 SV=2	17	13.16.16.8.8.7	16	1.79091e+07	9.15167e+06	8.72339e+06	2.20014e+06	6.09058e+06	2.13009e+06	9.71772e+06	1.06479e+07	9.18421e+06	3.43392	0.0418881
Q13485	Mothers against decapentaplegic homolog 4 OS=Homo sapiens OX=9606 GN=SMAD4 PE=1 SV=1	2	2.2.2.-.2.1	2	96575.3	95313.1	94422.4	11183.5	33362.6	9994.05	75881.4	86853.8	66857.3	5.24954	0.0419279
Q6UXK5	Leucine-rich repeat neuronal protein 1 OS=Homo sapiens OX=9606 GN=LRRN1 PE=1 SV=1	3	3.1.3.2.1.1	3	31338.3	39709.4	94287.8	14339.4	10184.2	11491.9	30534.7	30740.8	34323.5	4.59067	0.0421567
Q99470	Stromal cell-derived factor 2 OS=Homo sapiens OX=9606 GN=SDF2 PE=1 SV=2	3	3.3.2.2.3.2	3	1.01377e+06	975912	1.05045e+06	521697	715708	705044	597387	957456	868305	1.5651	0.042176
Q53TQ3	INO80 complex subunit D OS=Homo sapiens OX=9606 GN=INO80D PE=1 SV=3	11	2.3.2.1.-.-	11	190623	154351	153316	64993.3	21107.7	20873.2	1.438e+06	1.39712e+06	1.64618e+06	4.65804	0.0422574
Q9UBQ5	Eukaryotic translation initiation factor 3 subunit K OS=Homo sapiens OX=9606 GN=EIF3K PE=1 SV=1	1	1.1.1.1.1.1	1	20712.6	27061.3	23849.8	18510.7	15143.9	12177.2	30110.7	16778.2	19091.3	1.56275	0.0424343
Q8WYK2	Jun dimerization protein 2 OS=Homo sapiens OX=9606 GN=JDP2 PE=1 SV=1	3	2.2.2.3.2.2	3	154743	108596	97002.2	64796.6	73574.7	61887.6	97091.3	92243.2	98023.9	1.79938	0.0428016
Q9Y2G5	GDP-fucose protein O-fucosyltransferase 2 OS=Homo sapiens OX=9606 GN=POFUT2 PE=1 SV=3	1	1.1.1.1.1.1	1	22803.4	13182.4	12247	6917.22	9768.12	5985.12	17208.5	17792.4	19188.2	2.12756	0.0436427
P50747	Biotin--protein ligase OS=Homo sapiens OX=9606 GN=HLCS PE=1 SV=1	3	3.3.3.3.3.1	3	67817.1	57186.3	45064.6	38487.4	21956.9	19405.2	39717.6	29126.2	42020.6	2.12986	0.0438516
Q9HCS7	Pre-mRNA-splicing factor SYF1 OS=Homo sapiens OX=9606 GN=XAB2 PE=1 SV=2	42	31.35.29.24.22.29	42	5.5564e+06	6.24051e+06	7.87875e+06	3.99391e+06	4.34988e+06	4.21282e+06	1.16607e+07	1.14046e+07	1.12483e+07	1.56696	0.0439186
Q9P2N7	Kelch-like protein 13 OS=Homo sapiens OX=9606 GN=KLHL13 PE=1 SV=3	2	2.2.2.2.2.2	2	108341	106064	116908	52986.5	81538	61034.6	75041	74071.2	66334.3	1.69419	0.0443139
Q9H0A8	COMM domain-containing protein 4 OS=Homo sapiens OX=9606 GN=COMMD4 PE=1 SV=1	2	1.2.2.2.2.2	2	87734.2	53337.1	75954.1	40490	40311.9	35219.9	55112.9	56813	52751.9	1.87056	0.0443339
Q9UKU9	Angiopoietin-related protein 2 OS=Homo sapiens OX=9606 GN=ANGPTL2 PE=1 SV=1	2	1.2.2.1.1.1	2	20652.9	20599.3	30019.4	11606.6	10266.8	17471.5	22460.6	23682.9	27168.7	1.81146	0.0443398
Q96GA3	Protein LTV1 homolog OS=Homo sapiens OX=9606 GN=LTV1 PE=1 SV=1	46	45.46.45.41.46.42	46	1.07531e+08	1.12043e+08	1.07474e+08	5.47389e+07	6.8554e+07	7.9754e+07	9.13084e+07	8.61615e+07	9.42161e+07	1.61071	0.0447125
O75439	Mitochondrial-processing peptidase subunit beta OS=Homo sapiens OX=9606 GN=PMPCB PE=1 SV=2	3	2.2.2.2.2.2	3	148111	205214	148775	122123	117309	89730.1	169677	171750	183773	1.52539	0.0450978
Q8TBC4	NEDD8-activating enzyme E1 catalytic subunit OS=Homo sapiens OX=9606 GN=UBA3 PE=1 SV=2	6	4.5.4.5.5.4	6	206741	248010	166643	119532	139947	134778	235648	197390	245810	1.57612	0.0453307
Q9UJY4	ADP-ribosylation factor-binding protein GGA2 OS=Homo sapiens OX=9606 GN=GGA2 PE=1 SV=3	2	2.2.2.2.2.2	2	101454	79675.1	95098	67844.2	45646	39679.3	70710.7	71080.4	58853.6	1.80341	0.0454495
P01857	Immunoglobulin heavy constant gamma 1 OS=Homo sapiens OX=9606 GN=IGHG1 PE=1 SV=1	7	-.4.6.3.5.3	3	256151	233716	319305	69311	130326	43739.4	1.86571e+06	1.76115e+06	1.82582e+06	3.32477	0.0456837
Q92616	eIF-2-alpha kinase activator GCN1 OS=Homo sapiens OX=9606 GN=GCN1 PE=1 SV=6	8	4.5.3.5.6.3	8	247315	313607	442574	187998	67454.4	102004	417260	427507	445780	2.80732	0.0460107
Q08431	Lactadherin OS=Homo sapiens OX=9606 GN=MFGE8 PE=1 SV=3	2	2.2.2.1.2.2	2	94322.2	131006	67858	52432.2	38515.7	50282.5	66741.7	55540.3	80387.3	2.07594	0.0463016
P08651	Nuclear factor 1 C-type OS=Homo sapiens OX=9606 GN=NFIC PE=1 SV=2	15	12.15.15.14.13.14	14	7.72158e+06	8.0648e+06	5.41173e+06	5.22725e+06	3.61883e+06	4.27384e+06	5.02513e+06	5.22739e+06	4.83622e+06	1.61572	0.0465153
Q9BRH9	Zinc finger protein 251 OS=Homo sapiens OX=9606 GN=ZNF251 PE=1 SV=4	1	1.1.1.1.1.1	1	91249.9	135679	97409.8	53047.8	74853	73357.2	94175.6	86390.1	87047.6	1.61156	0.046684
Q5T447	E3 ubiquitin-protein ligase HECTD3 OS=Homo sapiens OX=9606 GN=HECTD3 PE=1 SV=1	1	1.1.1.1.1.1	1	15545.1	13597.5	13072.9	11496.6	7947.1	8596.73	14273.4	14700.4	9505.27	1.50552	0.0468551
Q9H0B8	Cysteine-rich secretory protein LCCL domain-containing 2 OS=Homo sapiens OX=9606 GN=CRISPLD2 PE=2 SV=1	5	2.2.3.1.-.1	5	274181	246991	219330	38587.7	9403.21	48939	178869	295940	202892	7.63957	0.046891
Q9BVP2	Guanine nucleotide-binding protein-like 3 OS=Homo sapiens OX=9606 GN=GNL3 PE=1 SV=2	49	42.46.43.44.45.47	48	6.15388e+07	6.76014e+07	4.95917e+07	2.80004e+07	3.83007e+07	4.42896e+07	5.32083e+07	5.40773e+07	5.53413e+07	1.61616	0.0472772
Q9Y4L1	Hypoxia up-regulated protein 1 OS=Homo sapiens OX=9606 GN=HYOU1 PE=1 SV=1	3	3.3.3.3.3.1	3	59901.2	60114.8	81264.2	30406.2	49440.8	41462.3	63152.9	59689.1	55253.1	1.65923	0.0473954
Q92823	Neuronal cell adhesion molecule OS=Homo sapiens OX=9606 GN=NRCAM PE=1 SV=3	2	2.2.2.2.2.2	2	1.05999e+06	1.17927e+06	1.21291e+06	314583	574554	602171	806894	831133	1.15654e+06	2.31486	0.0476342
O43151	Methylcytosine dioxygenase TET3 OS=Homo sapiens OX=9606 GN=TET3 PE=1 SV=3	3	2.1.3.-.1.1	3	39411.7	48020.9	31037.5	26508.8	26159.4	17476.2	36901.3	56723	53608.5	1.68895	0.047798
P54277	PMS1 protein homolog 1 OS=Homo sapiens OX=9606 GN=PMS1 PE=1 SV=1	18	8.12.13.9.9.12	18	3.40019e+07	3.43478e+07	2.28074e+07	1.06748e+07	2.10058e+07	1.45358e+07	2.22611e+07	2.20915e+07	2.26141e+07	1.9724	0.0488227
Q6ZU80	Centrosomal protein of 128 kDa OS=Homo sapiens OX=9606 GN=CEP128 PE=1 SV=2	14	4.6.9.9.10.10	14	1.60715e+06	1.08398e+06	1.43679e+06	781769	1.01004e+06	909597	1.34324e+06	1.23465e+06	1.29651e+06	1.52806	0.0494515
O43240	Kallikrein-10 OS=Homo sapiens OX=9606 GN=KLK10 PE=1 SV=3	4	-.1.1.-.-.-	4	14895.7	8728.11	15070.2	8188.93	5781.12	6064.91	199182	231717	230719	1.93132	0.0495205
Q96MW1	Coiled-coil domain-containing protein 43 OS=Homo sapiens OX=9606 GN=CCDC43 PE=1 SV=2	7	2.3.2.7.7.7	7	441979	475211	446676	1.16753e+07	1.05865e+07	1.10379e+07	1.67484e+06	1.74992e+06	1.97921e+06	-24.4157	1.89926e-07
O95239	Chromosome-associated kinesin KIF4A OS=Homo sapiens OX=9606 GN=KIF4A PE=1 SV=3	81	51.53.50.80.78.79	80	1.42999e+07	1.50602e+07	1.51552e+07	6.6514e+07	6.77375e+07	6.46311e+07	2.04281e+07	2.13719e+07	2.10529e+07	-4.46774	8.63942e-07
Q08945	FACT complex subunit SSRP1 OS=Homo sapiens OX=9606 GN=SSRP1 PE=1 SV=1	34	29.30.30.34.34.34	34	1.30979e+07	1.26594e+07	1.29546e+07	3.24057e+07	3.19532e+07	3.34177e+07	1.8297e+07	2.00538e+07	1.93994e+07	-2.52575	1.38151e-06
Q92979	Ribosomal RNA small subunit methyltransferase NEP1 OS=Homo sapiens OX=9606 GN=EMG1 PE=1 SV=4	6	3.3.3.6.6.6	6	137146	128612	150456	2.51798e+06	2.16856e+06	2.43413e+06	379180	384901	384264	-17.1082	1.56036e-06
Q8TDD1	ATP-dependent RNA helicase DDX54 OS=Homo sapiens OX=9606 GN=DDX54 PE=1 SV=2	11	10.10.9.9.9.7	11	1.51563e+06	1.41656e+06	1.47532e+06	6.90969e+06	6.86581e+06	6.39905e+06	1.93909e+06	1.83135e+06	2.33792e+06	-4.57732	1.85461e-06
P41223	Protein BUD31 homolog OS=Homo sapiens OX=9606 GN=BUD31 PE=1 SV=2	7	4.4.4.7.5.7	7	245658	224051	236638	2.05322e+06	1.8193e+06	1.93795e+06	384823	387085	391128	-8.22608	2.32836e-06
Q8WUA2	Peptidyl-prolyl cis-trans isomerase-like 4 OS=Homo sapiens OX=9606 GN=PPIL4 PE=1 SV=1	34	19.17.18.34.33.33	34	2.52518e+06	2.83228e+06	2.42697e+06	4.20753e+07	4.09847e+07	4.59768e+07	8.38736e+06	8.59152e+06	8.13173e+06	-16.5763	2.44016e-06
O14776	Transcription elongation regulator 1 OS=Homo sapiens OX=9606 GN=TCERG1 PE=1 SV=2	67	53.54.51.66.67.66	67	1.24268e+07	1.21886e+07	1.22519e+07	6.23993e+07	6.00697e+07	6.22672e+07	1.72048e+07	1.7303e+07	1.73464e+07	-5.01084	2.49957e-06
Q5F1R6	DnaJ homolog subfamily C member 21 OS=Homo sapiens OX=9606 GN=DNAJC21 PE=1 SV=2	12	6.8.6.12.12.12	12	650860	644098	691634	2.49545e+06	2.38169e+06	2.59683e+06	1.00747e+06	933270	784839	-3.76221	2.79197e-06
O60869	Endothelial differentiation-related factor 1 OS=Homo sapiens OX=9606 GN=EDF1 PE=1 SV=1	14	3.4.2.14.14.14	14	239074	252858	222028	8.52752e+06	7.77252e+06	9.49825e+06	1.39161e+06	1.46207e+06	1.35841e+06	-36.1341	4.29435e-06
Q9H6R4	Nucleolar protein 6 OS=Homo sapiens OX=9606 GN=NOL6 PE=1 SV=2	33	22.22.21.33.31.33	33	3.0072e+06	2.64357e+06	2.73011e+06	2.05057e+07	1.80933e+07	2.04438e+07	4.69074e+06	5.11727e+06	5.18376e+06	-7.04495	4.36916e-06
P55196	Afadin OS=Homo sapiens OX=9606 GN=AFDN PE=1 SV=3	75	37.40.41.75.70.73	75	3.67165e+06	3.11623e+06	3.50209e+06	3.59021e+07	3.0861e+07	3.3189e+07	7.46899e+06	7.16421e+06	6.74773e+06	-9.71354	4.60099e-06
Q9Y2W2	WW domain-binding protein 11 OS=Homo sapiens OX=9606 GN=WBP11 PE=1 SV=1	33	20.17.15.31.32.33	33	1.35725e+06	1.33802e+06	1.24486e+06	3.25622e+07	2.9048e+07	2.80177e+07	4.40871e+06	4.42778e+06	4.75608e+06	-22.7475	4.88739e-06
Q9UQB8	Brain-specific angiogenesis inhibitor 1-associated protein 2 OS=Homo sapiens OX=9606 GN=BAIAP2 PE=1 SV=1	41	27.28.30.41.40.40	41	2.86949e+06	2.74268e+06	3.21285e+06	3.13427e+07	2.68112e+07	3.10214e+07	6.84333e+06	6.54075e+06	6.23557e+06	-10.1048	4.94029e-06
Q9UNF0	Protein kinase C and casein kinase substrate in neurons protein 2 OS=Homo sapiens OX=9606 GN=PACSIN2 PE=1 SV=2	16	7.9.9.16.16.14	16	1.40167e+06	1.34552e+06	1.42874e+06	4.65676e+06	4.29489e+06	4.50118e+06	1.47913e+06	1.41983e+06	1.59687e+06	-3.22152	4.95686e-06
O75475	PC4 and SFRS1-interacting protein OS=Homo sapiens OX=9606 GN=PSIP1 PE=1 SV=1	23	14.13.12.22.20.23	21	1.55134e+06	1.61497e+06	1.77361e+06	1.3767e+07	1.17933e+07	1.26435e+07	3.29538e+06	3.06467e+06	3.46587e+06	-7.73368	5.01032e-06
P35269	General transcription factor IIF subunit 1 OS=Homo sapiens OX=9606 GN=GTF2F1 PE=1 SV=2	39	19.19.16.38.39.38	39	2.79292e+06	2.60895e+06	2.33109e+06	4.1803e+07	3.73545e+07	3.41101e+07	6.10271e+06	6.19051e+06	6.12568e+06	-14.6474	5.02456e-06
Q12802	A-kinase anchor protein 13 OS=Homo sapiens OX=9606 GN=AKAP13 PE=1 SV=2	52	22.22.18.52.52.52	52	1.45872e+06	1.28581e+06	1.39886e+06	1.00466e+07	9.17604e+06	1.06367e+07	2.85983e+06	2.72109e+06	2.4676e+06	-7.20653	5.03303e-06
Q15024	Exosome complex component RRP42 OS=Homo sapiens OX=9606 GN=EXOSC7 PE=1 SV=3	9	4.4.5.9.9.9	9	297813	348733	288702	4.77245e+06	4.30415e+06	3.95307e+06	704453	826199	765876	-13.9318	5.29952e-06
Q8TEQ6	Gem-associated protein 5 OS=Homo sapiens OX=9606 GN=GEMIN5 PE=1 SV=3	25	15.15.16.24.24.25	25	1.1101e+06	988997	1.00246e+06	4.94948e+06	5.57459e+06	5.2886e+06	1.43582e+06	1.45857e+06	1.30657e+06	-5.0983	5.52182e-06
P0DP91	Chimeric ERCC6-PGBD3 protein OS=Homo sapiens OX=9606 GN=ERCC6 PE=1 SV=1	2	-.-.-.2.2.2	2	1769.08	2044.57	2502.26	202585	235253	303662	41099.2	6584.83	3544.58	-117.402	8.4949e-06
Q9HB19	Pleckstrin homology domain-containing family A member 2 OS=Homo sapiens OX=9606 GN=PLEKHA2 PE=1 SV=2	18	7.8.8.18.18.18	18	348129	406408	326532	4.96272e+06	4.23187e+06	5.25121e+06	937583	860864	759754	-13.3625	9.28225e-06
O75822	Eukaryotic translation initiation factor 3 subunit J OS=Homo sapiens OX=9606 GN=EIF3J PE=1 SV=2	3	1.1.1.3.3.3	3	14379.6	10678.5	12891.2	414584	318426	392619	15032.8	14963.3	49253.2	-29.6613	9.3432e-06
Q8NI36	WD repeat-containing protein 36 OS=Homo sapiens OX=9606 GN=WDR36 PE=1 SV=1	41	14.14.10.41.41.41	41	1.9705e+06	2.10064e+06	2.1771e+06	2.83161e+07	2.76641e+07	2.893e+07	5.33548e+06	5.19113e+06	5.11207e+06	-13.5895	9.50233e-06
P51858	Hepatoma-derived growth factor OS=Homo sapiens OX=9606 GN=HDGF PE=1 SV=1	12	7.6.5.11.11.10	12	412230	450155	354114	7.25413e+06	5.71455e+06	6.65049e+06	1.03074e+06	1.05562e+06	1.24415e+06	-16.1276	9.50609e-06
P49674	Casein kinase I isoform epsilon OS=Homo sapiens OX=9606 GN=CSNK1E PE=1 SV=1	17	14.14.15.17.17.17	7	4.17092e+06	4.24475e+06	3.99838e+06	9.16477e+06	9.68984e+06	9.83417e+06	4.4613e+06	4.63772e+06	5.21893e+06	-2.31099	1.00125e-05
O95359	Transforming acidic coiled-coil-containing protein 2 OS=Homo sapiens OX=9606 GN=TACC2 PE=1 SV=3	30	14.12.14.29.29.30	27	1.35634e+06	1.18846e+06	1.24897e+06	9.74481e+06	8.41699e+06	9.80808e+06	1.63337e+06	1.63084e+06	1.56644e+06	-7.37258	1.05894e-05
Q9NWS0	PIH1 domain-containing protein 1 OS=Homo sapiens OX=9606 GN=PIH1D1 PE=1 SV=1	11	8.9.9.11.11.11	11	1.06689e+06	1.22722e+06	1.0625e+06	8.04572e+06	7.34773e+06	7.16837e+06	1.29621e+06	1.22911e+06	1.45748e+06	-6.72161	1.16155e-05
Q8N543	Prolyl 3-hydroxylase OGFOD1 OS=Homo sapiens OX=9606 GN=OGFOD1 PE=1 SV=1	7	5.4.4.7.7.7	7	78486.5	81828.5	67714.2	875604	714684	860778	139602	165976	139062	-10.7489	1.21392e-05
Q9BXY0	Protein MAK16 homolog OS=Homo sapiens OX=9606 GN=MAK16 PE=1 SV=2	2	-.2.1.2.2.1	2	15601.6	14261.6	16946.2	107305	115413	129903	165680	131594	127806	-7.53313	1.24334e-05
Q9Y399	28S ribosomal protein S2, mitochondrial OS=Homo sapiens OX=9606 GN=MRPS2 PE=1 SV=1	6	3.4.3.5.6.6	6	274254	241720	241554	1.2468e+06	1.14505e+06	1.07806e+06	507188	551864	587918	-4.58057	1.40391e-05
Q9Y295	Developmentally-regulated GTP-binding protein 1 OS=Homo sapiens OX=9606 GN=DRG1 PE=1 SV=1	24	21.22.21.23.24.23	23	8.01484e+06	7.31293e+06	7.49092e+06	2.04451e+07	2.16542e+07	2.18337e+07	9.76239e+06	1.00178e+07	1.04286e+07	-2.80179	1.42659e-05
O43768	Alpha-endosulfine OS=Homo sapiens OX=9606 GN=ENSA PE=1 SV=1	3	-.-.-.3.3.3	3	9409.92	7565.87	8914.51	374633	282425	371514	69599.6	65776.9	57510.5	-39.7281	1.44087e-05
Q9UGM6	Tryptophan--tRNA ligase, mitochondrial OS=Homo sapiens OX=9606 GN=WARS2 PE=1 SV=1	2	-.-.1.2.2.2	2	9294.98	10279.6	8622.37	141666	181742	159396	4920.11	8442	4213.47	-17.1226	1.45549e-05
P30419	Glycylpeptide N-tetradecanoyltransferase 1 OS=Homo sapiens OX=9606 GN=NMT1 PE=1 SV=2	27	9.10.7.26.27.27	22	517438	385993	441757	2.09579e+07	1.46344e+07	1.77149e+07	2.26005e+06	2.2982e+06	2.55646e+06	-39.6281	1.48091e-05
Q9NXF1	Testis-expressed protein 10 OS=Homo sapiens OX=9606 GN=TEX10 PE=1 SV=2	28	16.14.16.28.26.27	28	1.30601e+06	1.18884e+06	1.06214e+06	1.19826e+07	1.0318e+07	1.07564e+07	2.17583e+06	2.15771e+06	2.16228e+06	-9.29353	1.50033e-05
Q8IWC1	MAP7 domain-containing protein 3 OS=Homo sapiens OX=9606 GN=MAP7D3 PE=1 SV=2	23	13.11.15.23.22.23	22	1.05173e+06	1.2003e+06	1.17269e+06	6.08599e+06	5.20716e+06	5.87706e+06	1.16406e+06	1.40328e+06	1.59831e+06	-5.01362	1.60579e-05
Q5TBB1	Ribonuclease H2 subunit B OS=Homo sapiens OX=9606 GN=RNASEH2B PE=1 SV=1	12	5.5.5.10.12.12	12	290010	250220	279184	3.31137e+06	3.06705e+06	3.1165e+06	393159	384619	342401	-11.5875	1.69134e-05
Q8WW59	SPRY domain-containing protein 4 OS=Homo sapiens OX=9606 GN=SPRYD4 PE=1 SV=2	6	-.1.-.6.6.6	6	33007	33360.1	26224.8	887265	1.12055e+06	794223	26320.2	107317	24676.6	-30.2622	2.02363e-05
Q9H2W6	39S ribosomal protein L46, mitochondrial OS=Homo sapiens OX=9606 GN=MRPL46 PE=1 SV=1	13	6.8.7.13.13.13	13	741592	668223	857980	8.04335e+06	7.44385e+06	9.09106e+06	1.61415e+06	1.48797e+06	1.58211e+06	-10.838	2.0237e-05
P26583	High mobility group protein B2 OS=Homo sapiens OX=9606 GN=HMGB2 PE=1 SV=2	8	6.6.6.7.8.8	8	1.61104e+06	1.89891e+06	1.57634e+06	2.40545e+07	1.90228e+07	2.3789e+07	4.5874e+06	4.84406e+06	4.62387e+06	-13.1464	2.03247e-05
Q99661	Kinesin-like protein KIF2C OS=Homo sapiens OX=9606 GN=KIF2C PE=1 SV=2	27	19.18.18.27.26.27	25	2.51897e+06	2.32351e+06	2.63112e+06	1.18619e+07	1.20135e+07	1.27273e+07	3.70346e+06	3.63531e+06	3.7366e+06	-4.8976	2.0816e-05
O75792	Ribonuclease H2 subunit A OS=Homo sapiens OX=9606 GN=RNASEH2A PE=1 SV=2	3	1.-.1.3.3.3	3	35347.7	31995.3	29289.1	728144	706759	562667	92507.6	80962.1	100440	-20.6719	2.23422e-05
Q9H6Y2	WD repeat-containing protein 55 OS=Homo sapiens OX=9606 GN=WDR55 PE=1 SV=2	19	11.11.9.19.18.19	19	878094	759583	990011	9.39598e+06	8.34002e+06	1.04627e+07	1.93341e+06	1.89961e+06	2.0636e+06	-10.7314	2.34185e-05
Q96IZ7	Serine/Arginine-related protein 53 OS=Homo sapiens OX=9606 GN=RSRC1 PE=1 SV=1	5	5.3.4.5.5.5	5	210311	175412	178991	1.15333e+06	965320	1.08424e+06	317693	290912	400196	-5.6717	2.54016e-05
Q9NPD3	Exosome complex component RRP41 OS=Homo sapiens OX=9606 GN=EXOSC4 PE=1 SV=3	6	4.4.3.6.6.5	6	432299	371192	373706	3.73674e+06	4.03953e+06	3.20525e+06	591423	583899	622832	-9.32854	2.54586e-05
Q16513	Serine/threonine-protein kinase N2 OS=Homo sapiens OX=9606 GN=PKN2 PE=1 SV=1	24	14.15.15.24.24.24	24	1.03147e+06	1.09524e+06	1.22476e+06	7.02294e+06	6.13814e+06	5.77616e+06	2.02936e+06	1.92831e+06	2.01414e+06	-5.65044	2.63945e-05
O60934	Nibrin OS=Homo sapiens OX=9606 GN=NBN PE=1 SV=1	9	4.5.7.9.9.7	9	300762	312608	312461	1.50939e+06	1.3913e+06	1.3911e+06	345215	313286	329902	-4.63561	2.65213e-05
Q7Z7F7	39S ribosomal protein L55, mitochondrial OS=Homo sapiens OX=9606 GN=MRPL55 PE=1 SV=1	5	3.3.1.5.5.5	5	77042.1	100877	83948.6	2.31787e+06	2.2593e+06	3.1564e+06	440554	446563	498999	-29.5324	2.88336e-05
Q96NC0	Zinc finger matrin-type protein 2 OS=Homo sapiens OX=9606 GN=ZMAT2 PE=1 SV=1	21	11.12.11.20.20.20	21	1.49363e+06	1.98611e+06	2.04797e+06	4.32825e+07	4.30766e+07	6.07728e+07	8.04315e+06	7.43638e+06	7.07331e+06	-26.6172	3.08615e-05
Q9NTI5	Sister chromatid cohesion protein PDS5 homolog B OS=Homo sapiens OX=9606 GN=PDS5B PE=1 SV=1	44	31.35.31.44.44.44	40	3.72465e+06	3.21468e+06	3.43257e+06	1.12444e+07	1.2633e+07	1.22175e+07	4.72404e+06	4.47285e+06	4.62838e+06	-3.48006	3.08637e-05
Q9BUL5	PHD finger protein 23 OS=Homo sapiens OX=9606 GN=PHF23 PE=1 SV=1	10	8.8.7.10.9.10	10	756263	837789	733605	3.52106e+06	3.37785e+06	3.67345e+06	1.47896e+06	1.30229e+06	1.26146e+06	-4.54206	3.17073e-05
Q9H089	Large subunit GTPase 1 homolog OS=Homo sapiens OX=9606 GN=LSG1 PE=1 SV=2	25	15.16.13.25.23.22	25	1.89805e+06	1.61185e+06	1.60317e+06	1.03521e+07	8.51126e+06	8.90128e+06	2.51389e+06	2.32573e+06	2.37397e+06	-5.43013	3.23308e-05
P51948	CDK-activating kinase assembly factor MAT1 OS=Homo sapiens OX=9606 GN=MNAT1 PE=1 SV=1	16	7.9.7.15.16.16	16	737232	796262	717444	6.00762e+06	5.54065e+06	5.00632e+06	1.4377e+06	1.36121e+06	1.45784e+06	-7.35453	3.39368e-05
P49589	Cysteine--tRNA ligase, cytoplasmic OS=Homo sapiens OX=9606 GN=CARS PE=1 SV=3	10	5.7.6.10.9.10	10	340261	363423	382988	1.82991e+06	1.60765e+06	1.5616e+06	559458	499241	564448	-4.60043	3.42572e-05
Q9UKE5	TRAF2 and NCK-interacting protein kinase OS=Homo sapiens OX=9606 GN=TNIK PE=1 SV=1	31	18.18.18.30.31.31	31	1.40894e+06	1.38886e+06	1.69483e+06	1.07419e+07	8.56669e+06	9.67086e+06	2.52556e+06	2.51732e+06	2.52896e+06	-6.45046	3.44746e-05
P25098	Beta-adrenergic receptor kinase 1 OS=Homo sapiens OX=9606 GN=GRK2 PE=1 SV=2	16	5.4.3.16.16.16	11	1.99165e+06	1.99891e+06	1.81069e+06	5.03392e+06	4.62536e+06	4.60309e+06	1.96051e+06	2.36052e+06	1.92073e+06	-2.4585	3.53199e-05
O75400	Pre-mRNA-processing factor 40 homolog A OS=Homo sapiens OX=9606 GN=PRPF40A PE=1 SV=2	68	61.59.62.66.64.66	64	6.31927e+07	5.84023e+07	5.72113e+07	1.39546e+08	1.33596e+08	1.47939e+08	6.63787e+07	6.45912e+07	6.58963e+07	-2.35495	3.5348e-05
Q8IWX8	Calcium homeostasis endoplasmic reticulum protein OS=Homo sapiens OX=9606 GN=CHERP PE=1 SV=3	25	23.22.24.23.23.24	25	6.89528e+06	7.93393e+06	7.71485e+06	3.03354e+07	2.60743e+07	2.66687e+07	9.54311e+06	9.48464e+06	1.00321e+07	-3.68516	3.61193e-05
P21127	Cyclin-dependent kinase 11B OS=Homo sapiens OX=9606 GN=CDK11B PE=1 SV=4	50	36.40.37.49.50.48	6	8.88529e+06	7.31681e+06	7.23189e+06	5.65788e+07	4.52117e+07	5.22197e+07	1.5389e+07	1.33265e+07	1.44346e+07	-6.57209	3.61339e-05
Q9NVM6	DnaJ homolog subfamily C member 17 OS=Homo sapiens OX=9606 GN=DNAJC17 PE=1 SV=1	16	7.8.8.15.16.16	16	489878	603799	409721	1.09354e+07	7.86476e+06	1.04407e+07	1.80238e+06	1.67884e+06	1.78679e+06	-19.4499	4.28868e-05
O75717	WD repeat and HMG-box DNA-binding protein 1 OS=Homo sapiens OX=9606 GN=WDHD1 PE=1 SV=1	35	17.23.20.35.35.34	35	2.29147e+06	2.12261e+06	2.26544e+06	1.67316e+07	1.42838e+07	1.51631e+07	3.73734e+06	3.82969e+06	3.87588e+06	-6.91346	4.29142e-05
Q92889	DNA repair endonuclease XPF OS=Homo sapiens OX=9606 GN=ERCC4 PE=1 SV=3	14	7.9.10.14.14.14	14	457597	479151	403357	1.72784e+06	1.62727e+06	1.88509e+06	622257	470960	517652	-3.91029	4.40915e-05
Q5VTE6	Protein angel homolog 2 OS=Homo sapiens OX=9606 GN=ANGEL2 PE=2 SV=1	3	-.-.-.3.2.3	3	8750.15	6111	6077.59	287378	193549	193219	50285.4	32920.4	46657.3	-32.1961	4.42739e-05
O75937	DnaJ homolog subfamily C member 8 OS=Homo sapiens OX=9606 GN=DNAJC8 PE=1 SV=2	14	1.3.3.14.13.14	14	249699	267399	178148	7.32903e+06	4.96956e+06	6.37547e+06	838634	662658	581196	-26.8596	4.43699e-05
Q8TBZ3	WD repeat-containing protein 20 OS=Homo sapiens OX=9606 GN=WDR20 PE=1 SV=2	7	2.4.4.6.7.7	7	162885	156000	148475	474972	466831	420900	151849	152648	189759	-2.91574	4.7413e-05
Q9UEY8	Gamma-adducin OS=Homo sapiens OX=9606 GN=ADD3 PE=1 SV=1	18	8.10.8.18.18.17	17	396943	312108	409861	4.27424e+06	3.44742e+06	3.68523e+06	621547	655689	583669	-10.1946	5.03753e-05
Q9UHX1	Poly(U)-binding-splicing factor PUF60 OS=Homo sapiens OX=9606 GN=PUF60 PE=1 SV=1	25	22.22.22.25.25.25	25	8.98853e+06	8.57407e+06	8.52e+06	2.61082e+07	2.41345e+07	2.3702e+07	9.96453e+06	9.77193e+06	1.02455e+07	-2.83502	5.0382e-05
Q7L014	Probable ATP-dependent RNA helicase DDX46 OS=Homo sapiens OX=9606 GN=DDX46 PE=1 SV=2	99	77.77.79.98.99.97	99	7.69409e+07	7.21521e+07	6.77157e+07	2.3073e+08	2.09708e+08	1.99546e+08	8.16212e+07	7.82205e+07	7.64441e+07	-2.95184	5.04923e-05
Q08AD1	Calmodulin-regulated spectrin-associated protein 2 OS=Homo sapiens OX=9606 GN=CAMSAP2 PE=1 SV=3	18	7.10.9.17.17.17	17	451891	527780	513338	2.14624e+06	1.96027e+06	2.15544e+06	475294	493994	521752	-4.19418	5.18273e-05
Q9UBP0	Spastin OS=Homo sapiens OX=9606 GN=SPAST PE=1 SV=1	5	-.-.-.5.5.5	5	12047.2	14287.4	17496	516193	422943	426477	10938.4	20781.6	24282.7	-31.1566	5.43494e-05
Q01780	Exosome component 10 OS=Homo sapiens OX=9606 GN=EXOSC10 PE=1 SV=2	63	43.53.49.63.62.63	63	7.16284e+06	7.10666e+06	7.37654e+06	5.48825e+07	4.93844e+07	5.06982e+07	1.24376e+07	1.24415e+07	1.19386e+07	-7.15905	5.4665e-05
Q9HB71	Calcyclin-binding protein OS=Homo sapiens OX=9606 GN=CACYBP PE=1 SV=2	20	13.14.12.20.19.20	20	2.68074e+06	2.54534e+06	2.87673e+06	1.5646e+07	1.38765e+07	1.29425e+07	3.99894e+06	3.68732e+06	3.80857e+06	-5.24078	5.48714e-05
Q69YN2	CWF19-like protein 1 OS=Homo sapiens OX=9606 GN=CWF19L1 PE=1 SV=2	13	7.6.5.13.13.13	13	491085	525448	446812	4.85405e+06	4.46004e+06	3.77868e+06	1.22558e+06	1.13154e+06	1.13824e+06	-8.94716	5.59115e-05
Q13442	28 kDa heat- and acid-stable phosphoprotein OS=Homo sapiens OX=9606 GN=PDAP1 PE=1 SV=1	21	4.6.3.20.20.21	21	229562	174725	127824	3.43196e+07	2.8077e+07	4.01333e+07	4.43433e+06	3.74099e+06	4.75257e+06	-192.685	5.59815e-05
Q96BK5	PIN2/TERF1-interacting telomerase inhibitor 1 OS=Homo sapiens OX=9606 GN=PINX1 PE=1 SV=2	23	9.10.12.22.23.20	23	1.05403e+06	1.19644e+06	895839	9.81971e+06	1.31442e+07	1.32456e+07	1.90814e+06	2.14611e+06	2.09896e+06	-11.5086	5.60211e-05
Q6NVY1	3-hydroxyisobutyryl-CoA hydrolase, mitochondrial OS=Homo sapiens OX=9606 GN=HIBCH PE=1 SV=2	4	-.-.1.4.4.4	4	15389.2	11007.5	13598.7	391852	257369	351858	27244	17735.8	18745.2	-25.0298	5.63594e-05
Q9H6T3	RNA polymerase II-associated protein 3 OS=Homo sapiens OX=9606 GN=RPAP3 PE=1 SV=2	40	25.26.22.37.38.40	40	4.04201e+06	4.54251e+06	5.13275e+06	2.93802e+07	2.48692e+07	2.53071e+07	6.63391e+06	6.34948e+06	6.67966e+06	-5.79974	5.74691e-05
Q9NUJ1	Mycophenolic acid acyl-glucuronide esterase, mitochondrial OS=Homo sapiens OX=9606 GN=ABHD10 PE=1 SV=1	9	2.1.1.9.9.9	9	427273	322226	318890	1.49731e+07	9.59811e+06	1.08304e+07	1.8314e+06	1.87871e+06	1.82204e+06	-33.1355	5.90543e-05
Q9Y3E7	Charged multivesicular body protein 3 OS=Homo sapiens OX=9606 GN=CHMP3 PE=1 SV=3	5	2.3.3.5.5.5	5	202543	240916	204157	1.17781e+06	953811	989084	319286	261681	265502	-4.81876	6.14456e-05
Q9Y388	RNA-binding motif protein, X-linked 2 OS=Homo sapiens OX=9606 GN=RBMX2 PE=1 SV=2	17	11.12.11.17.17.17	17	2.48446e+06	2.61064e+06	2.18716e+06	1.5208e+07	1.32945e+07	1.70286e+07	4.41994e+06	4.81301e+06	4.75818e+06	-6.25233	6.20731e-05
Q9UQN3	Charged multivesicular body protein 2b OS=Homo sapiens OX=9606 GN=CHMP2B PE=1 SV=1	21	7.8.11.20.21.20	21	1.11325e+06	1.00522e+06	1.25669e+06	2.68441e+07	1.90767e+07	2.08941e+07	4.20942e+06	4.44604e+06	3.89591e+06	-19.796	6.22195e-05
O43815	Striatin OS=Homo sapiens OX=9606 GN=STRN PE=1 SV=4	7	3.3.4.7.7.7	5	137858	142399	179643	1.31485e+06	1.05888e+06	1.02791e+06	333429	321055	338804	-7.3965	6.38251e-05
Q5T5Y3	Calmodulin-regulated spectrin-associated protein 1 OS=Homo sapiens OX=9606 GN=CAMSAP1 PE=1 SV=2	57	24.24.22.55.55.55	56	1.46721e+06	1.70393e+06	1.4642e+06	1.87586e+07	1.75167e+07	1.84024e+07	1.9602e+06	2.09712e+06	2.28569e+06	-11.7958	6.66319e-05
Q9UQ13	Leucine-rich repeat protein SHOC-2 OS=Homo sapiens OX=9606 GN=SHOC2 PE=1 SV=2	3	3.2.2.3.3.3	3	150082	160035	168274	466301	441601	439087	116762	148337	105906	-2.81567	6.8003e-05
P09429	High mobility group protein B1 OS=Homo sapiens OX=9606 GN=HMGB1 PE=1 SV=3	32	18.22.21.32.32.32	25	8.27328e+06	1.05472e+07	8.16111e+06	1.82128e+08	1.23626e+08	1.64033e+08	2.83617e+07	2.84551e+07	2.74269e+07	-17.4114	7.52921e-05
Q8WUQ7	Cactin OS=Homo sapiens OX=9606 GN=CACTIN PE=1 SV=3	38	24.28.27.36.38.37	38	3.66501e+06	3.37704e+06	3.19705e+06	1.93683e+07	1.86702e+07	2.30322e+07	5.75611e+06	5.68133e+06	5.55863e+06	-5.96447	8.3667e-05
Q765P7	Protein MTSS 2 OS=Homo sapiens OX=9606 GN=MTSS2 PE=1 SV=1	14	12.13.12.14.14.14	14	1.75724e+06	1.52425e+06	1.69047e+06	4.77007e+06	4.11441e+06	4.36782e+06	1.51199e+06	1.70674e+06	1.5051e+06	-2.66541	8.43437e-05
Q96S94	Cyclin-L2 OS=Homo sapiens OX=9606 GN=CCNL2 PE=1 SV=1	11	5.6.4.11.11.11	10	281968	357078	260947	2.67314e+06	2.23658e+06	2.85474e+06	489991	473328	529687	-8.62725	8.49024e-05
Q7L804	Rab11 family-interacting protein 2 OS=Homo sapiens OX=9606 GN=RAB11FIP2 PE=1 SV=1	21	17.18.19.21.21.21	21	3.04397e+06	2.9019e+06	2.57947e+06	9.81519e+06	9.3674e+06	1.13441e+07	4.33332e+06	3.99345e+06	4.28617e+06	-3.5807	8.67389e-05
Q9NPD8	Ubiquitin-conjugating enzyme E2 T OS=Homo sapiens OX=9606 GN=UBE2T PE=1 SV=1	10	3.4.3.10.10.10	10	172755	225073	145819	3.78672e+06	2.87199e+06	2.46615e+06	458575	451425	423627	-16.7845	9.2837e-05
O15042	U2 snRNP-associated SURP motif-containing protein OS=Homo sapiens OX=9606 GN=U2SURP PE=1 SV=2	53	41.44.43.52.53.52	52	1.6088e+07	1.58252e+07	1.70943e+07	6.73399e+07	5.99884e+07	5.84655e+07	2.25395e+07	2.23145e+07	2.28899e+07	-3.79114	9.39058e-05
Q96NY9	Crossover junction endonuclease MUS81 OS=Homo sapiens OX=9606 GN=MUS81 PE=1 SV=3	2	-.1.1.2.2.2	2	17304.4	15506.7	16108.2	190951	187610	154754	6583.05	4841.74	4516.3	-10.902	9.44478e-05
Q8WVC0	RNA polymerase-associated protein LEO1 OS=Homo sapiens OX=9606 GN=LEO1 PE=1 SV=1	11	6.6.6.11.10.11	11	311028	218645	294790	3.46802e+06	2.46163e+06	2.86832e+06	581288	610063	536130	-10.6711	9.48301e-05
P46821	Microtubule-associated protein 1B OS=Homo sapiens OX=9606 GN=MAP1B PE=1 SV=2	78	49.59.55.77.77.77	76	3.40899e+07	3.05133e+07	3.11075e+07	6.97457e+07	6.37004e+07	6.8401e+07	3.91455e+07	3.94892e+07	3.87735e+07	-2.10893	9.5322e-05
A1X283	SH3 and PX domain-containing protein 2B OS=Homo sapiens OX=9606 GN=SH3PXD2B PE=1 SV=3	28	8.6.5.27.27.27	26	403984	359906	426591	1.03364e+07	8.40738e+06	7.41885e+06	1.26539e+06	1.14617e+06	1.15473e+06	-21.9765	9.62918e-05
P54132	Bloom syndrome protein OS=Homo sapiens OX=9606 GN=BLM PE=1 SV=1	13	8.12.9.13.12.12	13	613652	656251	695005	1.62639e+06	1.42871e+06	1.47688e+06	593789	570276	626666	-2.30646	9.82001e-05
Q96AY2	Crossover junction endonuclease EME1 OS=Homo sapiens OX=9606 GN=EME1 PE=1 SV=2	4	3.4.2.4.4.4	4	73346.1	82215.7	74645.7	243235	288191	281033	70493.1	72173	89455.5	-3.52925	0.000102102
Q8IWW6	Rho GTPase-activating protein 12 OS=Homo sapiens OX=9606 GN=ARHGAP12 PE=1 SV=1	9	3.3.3.9.8.8	9	61911.2	60329.6	82085.7	1.17093e+06	916464	766387	116632	150335	153678	-13.9667	0.000103059
Q15464	SH2 domain-containing adapter protein B OS=Homo sapiens OX=9606 GN=SHB PE=1 SV=2	6	1.1.2.6.4.6	6	85076.3	70876.5	102856	1.04643e+06	820142	817332	79050.2	141697	99364.9	-10.3702	0.00010455
P23381	Tryptophan--tRNA ligase, cytoplasmic OS=Homo sapiens OX=9606 GN=WARS PE=1 SV=2	12	8.9.8.12.12.12	12	424534	514097	521228	3.23627e+06	3.04874e+06	2.84314e+06	1.14053e+06	1.14504e+06	1.20472e+06	-6.25276	0.000108701
Q9H4L5	Oxysterol-binding protein-related protein 3 OS=Homo sapiens OX=9606 GN=OSBPL3 PE=1 SV=1	7	3.2.4.6.4.6	7	59983.2	65613.1	56074.2	259066	271633	251293	75628.4	98964.9	92420.1	-4.30445	0.000108868
Q04637	Eukaryotic translation initiation factor 4 gamma 1 OS=Homo sapiens OX=9606 GN=EIF4G1 PE=1 SV=4	62	46.51.50.62.60.59	54	9.61701e+06	9.2121e+06	1.1066e+07	3.50535e+07	2.99342e+07	3.01944e+07	1.00417e+07	1.0319e+07	1.11034e+07	-3.18387	0.000109092
Q12965	Unconventional myosin-Ie OS=Homo sapiens OX=9606 GN=MYO1E PE=1 SV=2	64	43.45.47.64.63.63	52	9.25649e+06	8.27671e+06	9.4519e+06	5.75265e+07	4.63451e+07	4.77297e+07	1.70251e+07	1.70253e+07	1.72315e+07	-5.61796	0.000110771
Q6P1X5	Transcription initiation factor TFIID subunit 2 OS=Homo sapiens OX=9606 GN=TAF2 PE=1 SV=3	38	34.34.31.37.38.37	38	4.22538e+06	3.77404e+06	3.68836e+06	9.46076e+06	9.17117e+06	1.05932e+07	3.74644e+06	3.7297e+06	3.99392e+06	-2.50049	0.000113416
Q14320	Protein FAM50A OS=Homo sapiens OX=9606 GN=FAM50A PE=1 SV=2	40	24.24.19.39.39.40	39	2.60387e+06	2.97663e+06	2.86566e+06	6.02005e+07	4.57285e+07	4.78198e+07	9.51714e+06	9.52339e+06	8.75182e+06	-18.2034	0.000114705
Q9H2H8	Peptidyl-prolyl cis-trans isomerase-like 3 OS=Homo sapiens OX=9606 GN=PPIL3 PE=1 SV=1	8	7.7.6.8.8.8	8	760679	839227	781821	3.71588e+06	3.09862e+06	3.36414e+06	878632	942128	950519	-4.27364	0.00011534
O43776	Asparagine--tRNA ligase, cytoplasmic OS=Homo sapiens OX=9606 GN=NARS PE=1 SV=1	18	10.9.11.18.18.18	18	848437	980452	1.06235e+06	6.75003e+06	6.33808e+06	7.13893e+06	1.56066e+06	1.40434e+06	1.50145e+06	-6.99599	0.000116774
Q9Y4E5	E3 SUMO-protein ligase ZNF451 OS=Homo sapiens OX=9606 GN=ZNF451 PE=1 SV=2	4	3.2.3.4.4.4	4	106865	127488	134764	483778	480170	587258	241992	227337	210672	-4.20247	0.00011946
Q9NQ50	39S ribosomal protein L40, mitochondrial OS=Homo sapiens OX=9606 GN=MRPL40 PE=1 SV=1	10	1.3.3.9.10.9	10	114445	103087	159272	3.15124e+06	2.19493e+06	3.75444e+06	256930	245019	288843	-24.1521	0.000127001
Q9BW30	Tubulin polymerization-promoting protein family member 3 OS=Homo sapiens OX=9606 GN=TPPP3 PE=1 SV=1	23	12.9.6.22.22.19	23	703522	1.11181e+06	815923	3.24707e+07	2.551e+07	2.59435e+07	4.16081e+06	4.35189e+06	4.42652e+06	-31.8951	0.000127632
Q15459	Splicing factor 3A subunit 1 OS=Homo sapiens OX=9606 GN=SF3A1 PE=1 SV=1	26	12.17.17.26.25.26	26	1.12608e+06	1.31422e+06	1.52199e+06	1.11652e+07	8.99029e+06	7.98761e+06	2.85688e+06	2.95293e+06	2.88042e+06	-7.10273	0.000128211
Q9Y2U8	Inner nuclear membrane protein Man1 OS=Homo sapiens OX=9606 GN=LEMD3 PE=1 SV=2	20	8.9.7.20.20.19	20	682969	830971	832264	6.53181e+06	5.28538e+06	4.78697e+06	1.203e+06	1.15268e+06	1.44122e+06	-7.07703	0.000128724
O43290	U4/U6.U5 tri-snRNP-associated protein 1 OS=Homo sapiens OX=9606 GN=SART1 PE=1 SV=1	106	73.68.68.104.106.103	106	2.53225e+07	2.81801e+07	2.49152e+07	2.87411e+08	2.58237e+08	3.38835e+08	5.87274e+07	5.7912e+07	5.66109e+07	-11.2791	0.000132929
Q8IV48	3'-5' exoribonuclease 1 OS=Homo sapiens OX=9606 GN=ERI1 PE=1 SV=3	6	4.3.3.6.6.6	6	233846	182099	222673	1.07671e+06	991680	1.19436e+06	415814	452020	404196	-5.10908	0.000133311
Q6UXN9	WD repeat-containing protein 82 OS=Homo sapiens OX=9606 GN=WDR82 PE=1 SV=1	23	19.17.19.23.22.23	23	6.15899e+06	5.97878e+06	6.34437e+06	2.1907e+07	1.96927e+07	1.95327e+07	7.84433e+06	6.93117e+06	7.6388e+06	-3.30765	0.000135531
Q9UMS4	Pre-mRNA-processing factor 19 OS=Homo sapiens OX=9606 GN=PRPF19 PE=1 SV=1	30	29.29.28.30.30.30	30	5.14881e+07	4.95943e+07	4.58426e+07	9.99566e+07	9.42043e+07	1.06687e+08	5.26123e+07	5.0005e+07	5.40276e+07	-2.04763	0.000135748
Q96I25	Splicing factor 45 OS=Homo sapiens OX=9606 GN=RBM17 PE=1 SV=1	28	22.23.22.27.27.26	27	3.538e+06	3.93705e+06	4.24863e+06	2.01469e+07	1.57696e+07	1.6893e+07	5.31068e+06	5.17157e+06	5.47051e+06	-4.50452	0.000140278
Q9P258	Protein RCC2 OS=Homo sapiens OX=9606 GN=RCC2 PE=1 SV=2	26	19.22.18.26.26.26	26	7.13127e+06	7.49866e+06	7.20914e+06	2.39844e+07	2.21473e+07	2.49275e+07	1.07966e+07	1.11181e+07	1.08115e+07	-3.25376	0.000142825
Q14966	Zinc finger protein 638 OS=Homo sapiens OX=9606 GN=ZNF638 PE=1 SV=2	60	41.39.38.52.59.60	60	6.14405e+06	5.9989e+06	5.32768e+06	2.00576e+07	1.81919e+07	2.2445e+07	6.12354e+06	6.5834e+06	6.20645e+06	-3.47409	0.000143667
Q15691	Microtubule-associated protein RP/EB family member 1 OS=Homo sapiens OX=9606 GN=MAPRE1 PE=1 SV=3	21	10.10.9.21.21.19	20	1.82645e+06	2.10864e+06	1.8372e+06	4.66443e+07	4.20194e+07	3.33629e+07	6.27585e+06	6.60807e+06	6.52084e+06	-21.1401	0.00014534
Q2NL82	Pre-rRNA-processing protein TSR1 homolog OS=Homo sapiens OX=9606 GN=TSR1 PE=1 SV=1	33	28.28.27.31.32.31	33	4.76671e+06	4.44316e+06	4.59022e+06	9.13214e+06	8.732e+06	9.7268e+06	4.69362e+06	4.89698e+06	4.83018e+06	-1.99933	0.000145686
Q13435	Splicing factor 3B subunit 2 OS=Homo sapiens OX=9606 GN=SF3B2 PE=1 SV=2	58	44.42.44.57.57.56	58	1.51185e+07	1.66677e+07	1.65548e+07	1.04417e+08	8.45566e+07	9.09287e+07	2.17623e+07	2.24554e+07	2.33799e+07	-5.79015	0.000146422
P07355	Annexin A2 OS=Homo sapiens OX=9606 GN=ANXA2 PE=1 SV=2	46	35.40.38.42.46.45	46	1.54405e+07	1.8412e+07	1.81634e+07	6.60962e+07	6.02941e+07	5.29539e+07	2.23427e+07	2.27723e+07	2.32906e+07	-3.44787	0.000148167
Q6PD62	RNA polymerase-associated protein CTR9 homolog OS=Homo sapiens OX=9606 GN=CTR9 PE=1 SV=1	34	18.22.17.33.34.34	34	1.69088e+06	1.71789e+06	1.61959e+06	1.19077e+07	1.09864e+07	1.01097e+07	2.57436e+06	2.35505e+06	2.22562e+06	-6.56353	0.000149289
P09661	U2 small nuclear ribonucleoprotein A' OS=Homo sapiens OX=9606 GN=SNRPA1 PE=1 SV=2	12	4.8.8.12.12.12	12	1.16905e+06	1.00899e+06	1.25585e+06	5.41539e+06	4.17957e+06	4.78066e+06	1.91476e+06	1.61896e+06	1.78095e+06	-4.18638	0.00015151
Q8IVN3	Musculoskeletal embryonic nuclear protein 1 OS=Homo sapiens OX=9606 GN=MUSTN1 PE=3 SV=2	7	3.2.3.5.7.6	7	191576	237077	136538	4.89499e+06	3.03605e+06	4.7085e+06	770041	785556	638587	-22.3633	0.000152624
P17706	Tyrosine-protein phosphatase non-receptor type 2 OS=Homo sapiens OX=9606 GN=PTPN2 PE=1 SV=2	8	6.7.6.7.7.7	8	583431	528719	525432	1.09826e+06	1.11314e+06	1.02783e+06	438323	446973	427973	-1.97806	0.000152837
Q06265	Exosome complex component RRP45 OS=Homo sapiens OX=9606 GN=EXOSC9 PE=1 SV=3	11	5.5.5.11.10.11	11	1.19446e+06	1.08352e+06	972200	5.88012e+06	6.30537e+06	5.71258e+06	1.68014e+06	1.63965e+06	1.75973e+06	-5.5068	0.000155548
Q9NYV4	Cyclin-dependent kinase 12 OS=Homo sapiens OX=9606 GN=CDK12 PE=1 SV=2	46	33.32.30.44.43.46	38	6.99891e+06	7.02346e+06	6.40567e+06	3.00214e+07	2.49368e+07	2.84355e+07	9.13114e+06	9.58138e+06	9.23133e+06	-4.08231	0.000157707
Q9NQX1	PR domain zinc finger protein 5 OS=Homo sapiens OX=9606 GN=PRDM5 PE=1 SV=2	2	1.1.1.2.2.1	2	52827.4	46970.5	38944.5	303262	246252	345130	57942.5	59555.7	39008.5	-6.44824	0.000158643
Q15428	Splicing factor 3A subunit 2 OS=Homo sapiens OX=9606 GN=SF3A2 PE=1 SV=2	7	4.4.5.6.7.7	7	407950	320770	337235	2.49337e+06	1.81081e+06	2.23832e+06	682984	630105	569072	-6.13769	0.000158803
Q6PGN9	Proline/serine-rich coiled-coil protein 1 OS=Homo sapiens OX=9606 GN=PSRC1 PE=1 SV=1	8	3.5.4.8.7.8	8	120759	175957	152427	1.41819e+06	1.05591e+06	1.05636e+06	297991	184740	165682	-7.86044	0.000162113
Q68D10	Protein SPT2 homolog OS=Homo sapiens OX=9606 GN=SPTY2D1 PE=1 SV=3	8	5.5.5.8.7.7	8	264986	305446	296559	1.13931e+06	941246	1.13841e+06	408685	326412	337820	-3.7128	0.000162803
Q7KZF4	Staphylococcal nuclease domain-containing protein 1 OS=Homo sapiens OX=9606 GN=SND1 PE=1 SV=1	54	38.39.41.54.53.53	54	5.49907e+06	5.92207e+06	7.08481e+06	2.85192e+07	2.72046e+07	3.22339e+07	9.41863e+06	9.37243e+06	9.36208e+06	-4.75294	0.00016448
P48382	DNA-binding protein RFX5 OS=Homo sapiens OX=9606 GN=RFX5 PE=1 SV=1	3	-.-.-.2.2.3	3	10290.9	12652.3	15384.3	197025	123462	157686	48854.7	4875.1	8867.47	-12.476	0.000166449
P51946	Cyclin-H OS=Homo sapiens OX=9606 GN=CCNH PE=1 SV=1	14	7.6.7.13.14.14	14	585770	378057	491637	6.59633e+06	5.0768e+06	4.3695e+06	1.21311e+06	1.1568e+06	1.12223e+06	-11.0223	0.000167161
O43684	Mitotic checkpoint protein BUB3 OS=Homo sapiens OX=9606 GN=BUB3 PE=1 SV=1	24	22.23.22.23.24.24	24	2.67728e+07	2.59047e+07	2.71654e+07	6.5729e+07	5.96721e+07	6.45447e+07	3.04682e+07	3.07252e+07	3.07134e+07	-2.379	0.000168732
Q9BUI4	DNA-directed RNA polymerase III subunit RPC3 OS=Homo sapiens OX=9606 GN=POLR3C PE=1 SV=1	17	15.15.14.17.17.17	17	1.97593e+06	1.6828e+06	1.93744e+06	7.37387e+06	6.60271e+06	5.86339e+06	2.16327e+06	1.99599e+06	2.62877e+06	-3.54528	0.000169379
P51116	Fragile X mental retardation syndrome-related protein 2 OS=Homo sapiens OX=9606 GN=FXR2 PE=1 SV=2	4	1.2.3.4.3.4	4	61115.9	59517.6	71128.7	241445	304726	301979	170237	136351	203401	-4.42292	0.000170327
O95391	Pre-mRNA-splicing factor SLU7 OS=Homo sapiens OX=9606 GN=SLU7 PE=1 SV=2	17	12.13.12.16.16.17	17	1.94782e+06	2.00811e+06	2.18538e+06	7.17516e+06	5.99817e+06	6.94633e+06	2.77374e+06	2.70124e+06	2.52933e+06	-3.27612	0.000179385
Q16637	Survival motor neuron protein OS=Homo sapiens OX=9606 GN=SMN1 PE=1 SV=1	7	6.7.7.7.7.7	7	1.88923e+06	1.98281e+06	2.06866e+06	3.21175e+06	3.52138e+06	3.26715e+06	1.97161e+06	1.92611e+06	2.15019e+06	-1.68335	0.000179957
Q9H0G5	Nuclear speckle splicing regulatory protein 1 OS=Homo sapiens OX=9606 GN=NSRP1 PE=1 SV=1	42	14.21.19.41.42.42	42	2.33527e+06	2.15409e+06	2.09994e+06	4.72117e+07	3.70223e+07	4.78838e+07	8.58868e+06	8.26006e+06	8.14497e+06	-20.0503	0.00018052
Q9Y657	Spindlin-1 OS=Homo sapiens OX=9606 GN=SPIN1 PE=1 SV=3	5	1.2.1.5.5.5	5	47255.2	30080.2	32995.7	978365	764375	956525	131617	134200	165604	-24.4652	0.000180639
Q8IWZ3	Ankyrin repeat and KH domain-containing protein 1 OS=Homo sapiens OX=9606 GN=ANKHD1 PE=1 SV=1	23	15.16.15.21.20.23	23	2.63454e+06	2.6611e+06	2.46759e+06	5.77652e+06	5.83462e+06	5.64923e+06	1.82835e+06	1.95758e+06	1.88727e+06	-2.22335	0.000183942
P51608	Methyl-CpG-binding protein 2 OS=Homo sapiens OX=9606 GN=MECP2 PE=1 SV=1	6	-.1.3.6.6.5	6	58886.8	40025.1	46630.6	722622	449061	573807	56344.5	45227.9	32955.4	-11.993	0.000193787
P18615	Negative elongation factor E OS=Homo sapiens OX=9606 GN=NELFE PE=1 SV=3	38	20.23.23.36.38.36	38	5.68521e+06	5.50972e+06	5.32865e+06	8.05632e+07	7.60651e+07	9.38464e+07	1.47418e+07	1.61693e+07	1.62342e+07	-15.1586	0.000199594
Q86UE4	Protein LYRIC OS=Homo sapiens OX=9606 GN=MTDH PE=1 SV=2	37	33.34.35.37.37.37	37	1.80348e+07	1.81437e+07	1.50816e+07	6.16546e+07	5.32293e+07	6.81193e+07	2.32137e+07	2.27569e+07	2.09088e+07	-3.57009	0.000202806
Q8TDP1	Ribonuclease H2 subunit C OS=Homo sapiens OX=9606 GN=RNASEH2C PE=1 SV=1	5	3.3.1.5.5.5	5	136550	131152	104420	1.47609e+06	1.40195e+06	1.29773e+06	257837	253374	236287	-11.2215	0.000204059
Q12874	Splicing factor 3A subunit 3 OS=Homo sapiens OX=9606 GN=SF3A3 PE=1 SV=1	16	9.10.10.16.16.15	16	582547	714473	666827	6.95143e+06	5.6059e+06	4.91532e+06	1.64973e+06	1.68271e+06	1.88447e+06	-8.89715	0.000206364
Q9H875	PRKR-interacting protein 1 OS=Homo sapiens OX=9606 GN=PRKRIP1 PE=1 SV=1	5	2.1.1.5.3.4	5	141717	105041	96668.5	1.06678e+06	828478	788083	154455	197664	79042	-7.81342	0.000208866
Q92817	Envoplakin OS=Homo sapiens OX=9606 GN=EVPL PE=1 SV=3	35	4.4.5.12.10.8	35	390173	409768	411144	1.05138e+06	1.07159e+06	1.18228e+06	1.14646e+06	1.07548e+06	1.16121e+06	-2.72916	0.000209631
Q8N3X1	Formin-binding protein 4 OS=Homo sapiens OX=9606 GN=FNBP4 PE=1 SV=3	13	4.7.6.13.12.12	13	767611	692035	614097	2.39913e+06	2.00212e+06	2.02634e+06	1.10953e+06	971942	777578	-3.09951	0.000213263
Q92989	Polyribonucleotide 5'-hydroxyl-kinase Clp1 OS=Homo sapiens OX=9606 GN=CLP1 PE=1 SV=1	11	9.10.9.11.11.11	11	807630	702081	863881	2.66078e+06	2.47678e+06	2.2942e+06	838273	888490	832782	-3.13102	0.000214281
Q9GZR1	Sentrin-specific protease 6 OS=Homo sapiens OX=9606 GN=SENP6 PE=1 SV=2	15	12.10.11.15.15.15	15	850847	721404	730431	2.13804e+06	2.09411e+06	1.89246e+06	678236	766535	773385	-2.65977	0.000218454
O75691	Small subunit processome component 20 homolog OS=Homo sapiens OX=9606 GN=UTP20 PE=1 SV=3	34	19.21.20.31.32.34	34	1.23707e+06	1.29004e+06	1.08777e+06	4.06526e+06	3.80651e+06	4.17303e+06	1.78695e+06	1.80891e+06	1.76738e+06	-3.33201	0.000220007
Q14498	RNA-binding protein 39 OS=Homo sapiens OX=9606 GN=RBM39 PE=1 SV=2	26	23.24.22.26.25.26	23	1.44254e+07	1.45004e+07	1.29907e+07	3.23857e+07	3.17252e+07	3.70528e+07	1.50303e+07	1.48105e+07	1.56719e+07	-2.41345	0.000220271
Q13868	Exosome complex component RRP4 OS=Homo sapiens OX=9606 GN=EXOSC2 PE=1 SV=2	13	7.9.7.13.13.13	13	385445	536236	404487	5.3112e+06	4.91677e+06	4.39559e+06	712891	732228	694308	-11.0269	0.00022238
Q15370	Elongin-B OS=Homo sapiens OX=9606 GN=ELOB PE=1 SV=1	10	8.10.8.10.10.10	10	2.50777e+06	3.34328e+06	3.27329e+06	1.76512e+07	1.99042e+07	2.57954e+07	6.13342e+06	5.40984e+06	6.48488e+06	-6.94306	0.000227195
Q9BY44	Eukaryotic translation initiation factor 2A OS=Homo sapiens OX=9606 GN=EIF2A PE=1 SV=3	34	26.28.27.33.33.32	34	1.22112e+07	1.16514e+07	1.15501e+07	2.89557e+07	2.57385e+07	2.76592e+07	1.2922e+07	1.40724e+07	1.39089e+07	-2.32553	0.000228033
P82979	SAP domain-containing ribonucleoprotein OS=Homo sapiens OX=9606 GN=SARNP PE=1 SV=3	15	4.6.6.14.14.13	15	875887	974517	1.00896e+06	1.2006e+07	9.83208e+06	8.8289e+06	1.94532e+06	1.57535e+06	1.73708e+06	-10.7251	0.000229599
O00499	Myc box-dependent-interacting protein 1 OS=Homo sapiens OX=9606 GN=BIN1 PE=1 SV=1	8	5.4.3.8.7.7	8	192219	250216	228085	1.80195e+06	1.32017e+06	1.30404e+06	336846	367154	308891	-6.60108	0.000237163
Q9UK76	Jupiter microtubule associated homolog 1 OS=Homo sapiens OX=9606 GN=JPT1 PE=1 SV=3	5	3.2.3.5.5.5	5	817275	896579	649547	1.16714e+07	8.50847e+06	7.37014e+06	1.60081e+06	1.79695e+06	1.81849e+06	-11.6569	0.000241744
Q96G21	U3 small nucleolar ribonucleoprotein protein IMP4 OS=Homo sapiens OX=9606 GN=IMP4 PE=1 SV=1	16	14.15.14.16.16.16	16	3.06865e+06	2.79721e+06	2.70586e+06	6.13766e+06	6.11818e+06	7.06428e+06	3.39976e+06	3.30699e+06	3.25109e+06	-2.25394	0.000241892
O60583	Cyclin-T2 OS=Homo sapiens OX=9606 GN=CCNT2 PE=1 SV=2	7	3.4.3.7.6.7	7	281613	300652	223458	1.11079e+06	1.31364e+06	1.52173e+06	418334	205031	316573	-4.89766	0.000242181
Q5SW79	Centrosomal protein of 170 kDa OS=Homo sapiens OX=9606 GN=CEP170 PE=1 SV=1	44	28.28.30.41.41.44	44	3.22984e+06	3.30011e+06	3.62407e+06	1.3722e+07	1.18176e+07	1.11772e+07	3.45022e+06	3.60427e+06	3.75888e+06	-3.61599	0.000246131
P20290	Transcription factor BTF3 OS=Homo sapiens OX=9606 GN=BTF3 PE=1 SV=1	13	12.12.10.12.13.12	13	2.44425e+06	2.30314e+06	2.65398e+06	5.59447e+06	5.67628e+06	6.57995e+06	2.64952e+06	2.48173e+06	2.67394e+06	-2.41181	0.000250801
Q8NFC6	Biorientation of chromosomes in cell division protein 1-like 1 OS=Homo sapiens OX=9606 GN=BOD1L1 PE=1 SV=2	69	15.24.23.65.64.64	67	901605	1.08636e+06	1.09064e+06	1.80276e+07	1.35746e+07	2.04781e+07	3.07711e+06	3.0266e+06	2.87929e+06	-16.9169	0.000251535
O15498	Synaptobrevin homolog YKT6 OS=Homo sapiens OX=9606 GN=YKT6 PE=1 SV=1	4	1.1.3.4.4.3	4	40330.1	51595.8	56000.7	433844	361257	413930	207747	226668	254040	-8.17319	0.000258052
P62140	Serine/threonine-protein phosphatase PP1-beta catalytic subunit OS=Homo sapiens OX=9606 GN=PPP1CB PE=1 SV=3	5	5.5.5.5.5.5	5	2.38402e+06	2.28682e+06	2.41653e+06	6.17183e+06	5.47318e+06	5.69082e+06	2.09944e+06	2.60788e+06	2.2991e+06	-2.44602	0.00026259
Q92545	Transmembrane protein 131 OS=Homo sapiens OX=9606 GN=TMEM131 PE=1 SV=3	9	9.8.7.9.8.9	9	281173	254628	260013	504242	522268	493539	211203	244840	218849	-1.91005	0.000268631
Q63HR2	Tensin-2 OS=Homo sapiens OX=9606 GN=TNS2 PE=1 SV=2	2	1.2.-.2.2.2	2	12143.3	10785.8	11020.3	21871.9	20072.7	22919.1	14267.6	16122.7	15903.2	-1.9106	0.00026924
Q9BY42	Replication termination factor 2 OS=Homo sapiens OX=9606 GN=RTF2 PE=1 SV=3	12	7.8.7.11.12.11	12	374918	309338	426680	4.59894e+06	3.01934e+06	4.44885e+06	735965	853500	955848	-10.8621	0.000273936
Q53H47	Histone-lysine N-methyltransferase SETMAR OS=Homo sapiens OX=9606 GN=SETMAR PE=1 SV=2	7	3.4.4.7.7.6	7	149129	118304	108290	890271	641402	650254	124514	114911	111201	-5.80729	0.000275192
P26358	DNA (cytosine-5)-methyltransferase 1 OS=Homo sapiens OX=9606 GN=DNMT1 PE=1 SV=2	41	30.34.32.38.39.40	41	3.40366e+06	3.56799e+06	3.35763e+06	7.36684e+06	6.86722e+06	7.73566e+06	4.7239e+06	4.88309e+06	4.72531e+06	-2.12694	0.000275983
O94763	Unconventional prefoldin RPB5 interactor 1 OS=Homo sapiens OX=9606 GN=URI1 PE=1 SV=3	3	2.2.2.3.3.3	3	73329	77429.6	91471.9	289891	239300	308143	90241.3	72205.3	68563.3	-3.45676	0.000282504
Q15014	Mortality factor 4-like protein 2 OS=Homo sapiens OX=9606 GN=MORF4L2 PE=1 SV=1	11	9.10.9.11.11.11	11	1.37068e+06	1.49328e+06	1.32572e+06	2.53455e+06	2.46555e+06	2.79173e+06	1.62793e+06	1.53759e+06	1.48169e+06	-1.85977	0.000282982
Q01970	1-phosphatidylinositol 4,5-bisphosphate phosphodiesterase beta-3 OS=Homo sapiens OX=9606 GN=PLCB3 PE=1 SV=2	30	15.16.18.29.30.29	30	1.66317e+06	1.6708e+06	1.66187e+06	6.18285e+06	5.91489e+06	6.4047e+06	2.07564e+06	2.10337e+06	2.18748e+06	-3.70357	0.000289395
P13984	General transcription factor IIF subunit 2 OS=Homo sapiens OX=9606 GN=GTF2F2 PE=1 SV=2	27	22.19.20.27.27.27	27	2.57379e+06	2.58936e+06	2.64994e+06	3.83901e+07	3.45257e+07	3.20125e+07	6.13642e+06	6.01663e+06	6.04929e+06	-13.4298	0.000294175
Q5EBL8	PDZ domain-containing protein 11 OS=Homo sapiens OX=9606 GN=PDZD11 PE=1 SV=2	3	2.2.2.3.3.3	3	101894	123193	91182.5	769977	572393	540075	180619	139163	119524	-5.95203	0.000295715
P29084	Transcription initiation factor IIE subunit beta OS=Homo sapiens OX=9606 GN=GTF2E2 PE=1 SV=1	28	19.20.21.28.28.27	28	3.49998e+06	4.74243e+06	4.56908e+06	2.21437e+07	2.12807e+07	2.61544e+07	6.68399e+06	6.52872e+06	6.81558e+06	-5.43097	0.000295841
Q13136	Liprin-alpha-1 OS=Homo sapiens OX=9606 GN=PPFIA1 PE=1 SV=1	9	4.4.6.8.7.8	9	58983.3	57378.4	79539.5	351582	311114	408305	68928.6	73568	70712.7	-5.46705	0.000310568
Q8WWK9	Cytoskeleton-associated protein 2 OS=Homo sapiens OX=9606 GN=CKAP2 PE=1 SV=1	11	9.8.11.11.11.11	11	1.53996e+06	1.65664e+06	1.83875e+06	3.60444e+06	4.23585e+06	3.72028e+06	1.62072e+06	1.95013e+06	1.85262e+06	-2.29588	0.000312616
O00425	Insulin-like growth factor 2 mRNA-binding protein 3 OS=Homo sapiens OX=9606 GN=IGF2BP3 PE=1 SV=2	12	8.9.10.12.12.12	12	998445	1.07233e+06	1.08923e+06	1.77423e+06	1.60681e+06	1.74378e+06	1.22748e+06	1.32119e+06	1.24654e+06	-1.62178	0.000315271
O60870	DNA/RNA-binding protein KIN17 OS=Homo sapiens OX=9606 GN=KIN PE=1 SV=2	18	7.3.5.18.18.18	18	670016	705945	614359	6.87396e+06	5.04934e+06	6.04888e+06	873122	902373	939053	-9.02979	0.00031538
Q9H1E3	Nuclear ubiquitous casein and cyclin-dependent kinase substrate 1 OS=Homo sapiens OX=9606 GN=NUCKS1 PE=1 SV=1	8	2.1.2.7.8.8	8	118711	140008	106190	8.11949e+06	5.02546e+06	8.66007e+06	1.18587e+06	1.18936e+06	1.12856e+06	-59.7548	0.000316605
Q96RL1	BRCA1-A complex subunit RAP80 OS=Homo sapiens OX=9606 GN=UIMC1 PE=1 SV=2	7	5.6.4.7.7.7	7	159964	183755	175876	858354	665132	770843	257314	275395	213720	-4.4156	0.000319728
Q8IYD1	Eukaryotic peptide chain release factor GTP-binding subunit ERF3B OS=Homo sapiens OX=9606 GN=GSPT2 PE=1 SV=2	4	3.2.3.4.4.4	4	54008.3	53127.3	70282.7	363822	311098	252310	108624	96262.9	96443.6	-5.22624	0.000333506
Q96HP4	Oxidoreductase NAD-binding domain-containing protein 1 OS=Homo sapiens OX=9606 GN=OXNAD1 PE=1 SV=1	2	1.1.1.2.2.2	2	6447.33	6972.95	7230.6	49061.6	44686.8	58463.6	26910.3	10324.6	8173.36	-7.37073	0.000334403
O15347	High mobility group protein B3 OS=Homo sapiens OX=9606 GN=HMGB3 PE=1 SV=4	8	3.6.5.8.8.8	8	464426	653467	616254	3.09201e+06	2.646e+06	3.48101e+06	731932	721299	666087	-5.31617	0.000339347
O75643	U5 small nuclear ribonucleoprotein 200 kDa helicase OS=Homo sapiens OX=9606 GN=SNRNP200 PE=1 SV=2	152	142.135.137.148.145.143	150	1.02601e+08	9.61233e+07	9.2789e+07	1.48466e+08	1.50769e+08	1.60544e+08	9.92906e+07	9.52152e+07	9.99506e+07	-1.57721	0.000346328
Q05682	Caldesmon OS=Homo sapiens OX=9606 GN=CALD1 PE=1 SV=3	32	14.15.17.32.28.30	32	1.22701e+06	1.00195e+06	1.15943e+06	1.04002e+07	7.79574e+06	7.39003e+06	1.58877e+06	1.61385e+06	1.65267e+06	-7.55104	0.000350917
O96028	Histone-lysine N-methyltransferase NSD2 OS=Homo sapiens OX=9606 GN=NSD2 PE=1 SV=1	18	11.15.13.17.16.18	18	1.17372e+06	1.35825e+06	1.16575e+06	6.41187e+06	4.93963e+06	6.32498e+06	1.80844e+06	1.82591e+06	2.02258e+06	-4.78038	0.000352962
Q15648	Mediator of RNA polymerase II transcription subunit 1 OS=Homo sapiens OX=9606 GN=MED1 PE=1 SV=4	72	65.63.64.70.72.70	72	2.19266e+07	2.02075e+07	2.02931e+07	4.56038e+07	4.91008e+07	5.34892e+07	2.58873e+07	2.60113e+07	2.55222e+07	-2.37387	0.000353271
P49916	DNA ligase 3 OS=Homo sapiens OX=9606 GN=LIG3 PE=1 SV=2	40	17.21.19.35.37.39	40	1.37464e+06	1.74172e+06	1.73866e+06	1.1846e+07	1.05605e+07	1.13943e+07	2.89823e+06	2.78566e+06	2.93681e+06	-6.96203	0.000355505
O00178	GTP-binding protein 1 OS=Homo sapiens OX=9606 GN=GTPBP1 PE=1 SV=3	13	8.11.10.12.13.11	13	713504	732609	789184	2.32843e+06	2.07024e+06	1.93245e+06	844536	750568	892032	-2.83234	0.000369403
O94913	Pre-mRNA cleavage complex 2 protein Pcf11 OS=Homo sapiens OX=9606 GN=PCF11 PE=1 SV=3	36	26.30.30.35.35.36	36	4.00686e+06	3.74873e+06	3.85545e+06	1.18406e+07	1.01758e+07	1.09102e+07	4.55073e+06	4.51746e+06	4.53221e+06	-2.8358	0.000369754
P31040	Succinate dehydrogenase [ubiquinone] flavoprotein subunit, mitochondrial OS=Homo sapiens OX=9606 GN=SDHA PE=1 SV=2	3	2.2.3.3.3.3	3	1.61236e+06	1.95746e+06	1.9468e+06	4.61907e+06	4.45947e+06	5.36325e+06	2.29388e+06	2.29471e+06	2.07567e+06	-2.61787	0.000377554
Q96RS6	NudC domain-containing protein 1 OS=Homo sapiens OX=9606 GN=NUDCD1 PE=1 SV=2	10	7.7.7.10.10.10	10	324498	270160	251390	2.30688e+06	2.10437e+06	2.27662e+06	532606	613160	553073	-7.90484	0.000377851
Q8WWH5	Probable tRNA pseudouridine synthase 1 OS=Homo sapiens OX=9606 GN=TRUB1 PE=1 SV=1	1	-.-.-.1.1.1	1	2780.58	2152.33	2101.27	46792.4	43888.4	28575.3	6208.81	3288.33	1597.68	-16.9538	0.000382111
Q13616	Cullin-1 OS=Homo sapiens OX=9606 GN=CUL1 PE=1 SV=2	14	14.13.13.12.14.13	14	1.35597e+06	1.26101e+06	1.29427e+06	3.16637e+06	2.81754e+06	2.78722e+06	2.09989e+06	1.90979e+06	1.5863e+06	-2.24254	0.000398645
Q9Y3A4	Ribosomal RNA-processing protein 7 homolog A OS=Homo sapiens OX=9606 GN=RRP7A PE=1 SV=2	10	6.5.6.10.9.10	10	468058	533764	597948	3.67972e+06	3.43661e+06	3.74244e+06	986768	654852	1.02351e+06	-6.7877	0.000404807
P42167	Lamina-associated polypeptide 2, isoforms beta/gamma OS=Homo sapiens OX=9606 GN=TMPO PE=1 SV=2	44	23.18.20.43.44.42	28	7.44983e+06	7.50808e+06	7.06592e+06	2.74849e+08	2.02399e+08	2.27316e+08	3.65796e+07	3.43514e+07	3.61455e+07	-31.991	0.0004053
Q14207	Protein NPAT OS=Homo sapiens OX=9606 GN=NPAT PE=1 SV=3	11	4.6.5.10.9.11	11	778235	674971	685131	2.3215e+06	2.44063e+06	2.43893e+06	832936	727820	859283	-3.3676	0.000416442
O60231	Pre-mRNA-splicing factor ATP-dependent RNA helicase DHX16 OS=Homo sapiens OX=9606 GN=DHX16 PE=1 SV=2	58	47.46.43.57.58.58	56	1.18576e+07	1.18297e+07	1.16664e+07	5.95438e+07	5.26094e+07	5.58008e+07	1.54954e+07	1.58108e+07	1.64344e+07	-4.75068	0.00041892
Q9BWT3	Poly(A) polymerase gamma OS=Homo sapiens OX=9606 GN=PAPOLG PE=1 SV=2	23	11.12.12.23.22.21	20	522226	551199	608746	5.46961e+06	4.07476e+06	4.11277e+06	1.149e+06	1.05941e+06	1.11454e+06	-8.11876	0.000419248
O75528	Transcriptional adapter 3 OS=Homo sapiens OX=9606 GN=TADA3 PE=1 SV=1	16	15.15.16.16.16.16	16	3.177e+06	2.90648e+06	2.92755e+06	4.56115e+06	4.51274e+06	4.9537e+06	3.28477e+06	2.97531e+06	2.73242e+06	-1.55671	0.000420785
Q9NZM5	Ribosome biogenesis protein NOP53 OS=Homo sapiens OX=9606 GN=NOP53 PE=1 SV=2	22	19.20.18.22.22.22	22	7.58995e+06	7.3053e+06	6.5176e+06	1.84093e+07	1.51224e+07	1.74143e+07	8.66376e+06	7.87915e+06	8.37477e+06	-2.37922	0.000424064
Q7RTV0	PHD finger-like domain-containing protein 5A OS=Homo sapiens OX=9606 GN=PHF5A PE=1 SV=1	4	3.4.3.3.4.4	4	1.02297e+06	1.03556e+06	1.14623e+06	1.85766e+06	1.81055e+06	2.05972e+06	1.44748e+06	1.6162e+06	1.39494e+06	-1.78732	0.000424105
Q5T3I0	G patch domain-containing protein 4 OS=Homo sapiens OX=9606 GN=GPATCH4 PE=1 SV=2	43	28.30.32.40.37.42	43	7.21219e+06	9.99578e+06	8.21781e+06	3.53592e+07	2.94207e+07	4.06823e+07	1.15447e+07	1.17345e+07	1.16764e+07	-4.14784	0.000438096
Q9UPP1	Histone lysine demethylase PHF8 OS=Homo sapiens OX=9606 GN=PHF8 PE=1 SV=3	13	8.10.11.13.12.13	12	1.06039e+06	991171	1.1012e+06	3.22179e+06	3.15025e+06	3.21314e+06	1.04027e+06	1.13783e+06	1.20243e+06	-3.04025	0.000438908
Q99996	A-kinase anchor protein 9 OS=Homo sapiens OX=9606 GN=AKAP9 PE=1 SV=4	86	53.58.66.80.79.78	85	5.02022e+06	4.70324e+06	5.44229e+06	9.09116e+06	9.35231e+06	1.04798e+07	8.40033e+06	7.83148e+06	7.47306e+06	-1.90715	0.000440996
Q9ULW0	Targeting protein for Xklp2 OS=Homo sapiens OX=9606 GN=TPX2 PE=1 SV=2	50	31.34.36.47.44.50	50	3.27638e+06	3.82512e+06	4.1201e+06	2.43698e+07	1.89753e+07	2.76393e+07	5.95211e+06	6.405e+06	5.72835e+06	-6.3257	0.000444835
Q9NVS2	39S ribosomal protein S18a, mitochondrial OS=Homo sapiens OX=9606 GN=MRPS18A PE=1 SV=1	2	-.-.1.2.2.-	2	5245.29	5472.03	6949.77	106740	69018.2	66926.3	9937.85	3327.43	1779.1	-13.7365	0.000445475
Q8TAF3	WD repeat-containing protein 48 OS=Homo sapiens OX=9606 GN=WDR48 PE=1 SV=1	19	14.13.15.17.15.18	19	1.93074e+06	2.33974e+06	1.9891e+06	5.41358e+06	4.79093e+06	6.00975e+06	2.31936e+06	2.14294e+06	2.30627e+06	-2.59031	0.000446818
Q8IXT5	RNA-binding protein 12B OS=Homo sapiens OX=9606 GN=RBM12B PE=1 SV=2	12	6.9.9.12.12.12	12	302391	255385	375168	1.8325e+06	1.36479e+06	1.41632e+06	401467	405112	375619	-4.94522	0.000451302
Q9UQ88	Cyclin-dependent kinase 11A OS=Homo sapiens OX=9606 GN=CDK11A PE=1 SV=4	1	1.1.1.1.1.1	1	27566.7	26924.2	25477.6	119913	98919.4	115331	39955.5	50839.1	42041.2	-4.17869	0.000451568
Q03701	CCAAT/enhancer-binding protein zeta OS=Homo sapiens OX=9606 GN=CEBPZ PE=1 SV=3	39	30.31.28.38.39.39	39	7.93692e+06	6.87708e+06	6.85325e+06	2.16817e+07	2.1389e+07	2.28642e+07	9.67671e+06	9.14148e+06	9.96461e+06	-3.04307	0.000452686
Q8WXX5	DnaJ homolog subfamily C member 9 OS=Homo sapiens OX=9606 GN=DNAJC9 PE=1 SV=1	17	7.9.9.16.17.17	17	1.469e+06	1.97973e+06	1.77401e+06	7.78307e+06	6.47124e+06	6.78802e+06	2.13308e+06	2.17128e+06	2.04567e+06	-4.02898	0.000455625
Q9HCG8	Pre-mRNA-splicing factor CWC22 homolog OS=Homo sapiens OX=9606 GN=CWC22 PE=1 SV=3	9	3.3.3.9.8.9	9	114801	94143.8	73992.8	1.35501e+06	1.1283e+06	1.12493e+06	208945	214550	207799	-12.7528	0.000456697
P53999	Activated RNA polymerase II transcriptional coactivator p15 OS=Homo sapiens OX=9606 GN=SUB1 PE=1 SV=3	21	10.7.7.21.21.20	21	1.08408e+06	1.04324e+06	1.00199e+06	3.20413e+07	2.49746e+07	3.42781e+07	4.50019e+06	4.37317e+06	3.98137e+06	-29.174	0.000459322
Q8NDI1	EH domain-binding protein 1 OS=Homo sapiens OX=9606 GN=EHBP1 PE=1 SV=3	10	4.4.2.9.10.10	8	921133	754251	848329	1.89199e+06	1.92115e+06	2.15772e+06	1.258e+06	1.2926e+06	1.25324e+06	-2.36591	0.000464961
Q8NI27	THO complex subunit 2 OS=Homo sapiens OX=9606 GN=THOC2 PE=1 SV=2	27	20.20.18.27.25.27	27	2.46344e+06	1.96834e+06	1.99587e+06	7.54923e+06	7.67037e+06	8.54647e+06	2.9754e+06	3.09797e+06	3.10809e+06	-3.69747	0.000477747
O14965	Aurora kinase A OS=Homo sapiens OX=9606 GN=AURKA PE=1 SV=2	21	13.15.14.21.21.20	19	1.3899e+06	1.14431e+06	1.52229e+06	5.72019e+06	5.01336e+06	5.87675e+06	2.10893e+06	2.03513e+06	2.47014e+06	-4.09474	0.000482388
Q70E73	Ras-associated and pleckstrin homology domains-containing protein 1 OS=Homo sapiens OX=9606 GN=RAPH1 PE=1 SV=3	22	14.17.13.21.21.21	22	1.46432e+06	1.95938e+06	1.6622e+06	6.87681e+06	5.69874e+06	6.07681e+06	1.97774e+06	2.07915e+06	1.8964e+06	-3.66747	0.000482518
Q9Y224	RNA transcription, translation and transport factor protein OS=Homo sapiens OX=9606 GN=RTRAF PE=1 SV=1	4	2.1.2.3.3.4	4	141489	104096	126208	432853	537851	615347	298490	360796	334180	-4.26594	0.000484634
Q96GY0	Zinc finger C2HC domain-containing protein 1A OS=Homo sapiens OX=9606 GN=ZC2HC1A PE=1 SV=2	15	9.9.11.15.14.14	15	560447	556938	606626	3.75894e+06	2.92623e+06	3.30746e+06	1.12582e+06	1.03894e+06	1.01861e+06	-5.79615	0.000501635
Q96BZ8	Leukocyte receptor cluster member 1 OS=Homo sapiens OX=9606 GN=LENG1 PE=1 SV=1	2	2.2.2.2.2.2	2	119031	79529	92865.4	736977	532777	484337	141191	168504	200582	-6.019	0.000505966
Q96AA8	Janus kinase and microtubule-interacting protein 2 OS=Homo sapiens OX=9606 GN=JAKMIP2 PE=1 SV=1	28	20.25.20.25.27.27	28	3.00167e+06	3.10572e+06	2.83585e+06	5.8729e+06	5.85135e+06	6.69807e+06	2.85132e+06	2.88873e+06	2.80781e+06	-2.05992	0.000509342
Q9NVU0	DNA-directed RNA polymerase III subunit RPC5 OS=Homo sapiens OX=9606 GN=POLR3E PE=1 SV=1	6	3.5.5.6.6.5	6	58122.2	49166.2	44775.6	152641	164081	128843	65963.9	64533.5	57412.8	-2.93011	0.000515585
O75570	Peptide chain release factor 1, mitochondrial OS=Homo sapiens OX=9606 GN=MTRF1 PE=1 SV=2	4	-.-.-.4.4.4	4	13156.4	6236.79	10817.5	541302	408571	354046	42400.8	24661.7	24962.2	-43.1608	0.000521823
Q8NC60	Nitric oxide-associated protein 1 OS=Homo sapiens OX=9606 GN=NOA1 PE=1 SV=2	3	-.-.-.3.3.2	3	9241.36	9713.96	11880.2	269745	269120	265731	437215	694686	506556	-26.0932	0.000528978
Q52LJ0	Protein FAM98B OS=Homo sapiens OX=9606 GN=FAM98B PE=1 SV=2	6	3.5.3.6.6.5	5	325537	287114	262512	1.1054e+06	1.00074e+06	827338	485598	542265	517687	-3.35193	0.000529112
P11413	Glucose-6-phosphate 1-dehydrogenase OS=Homo sapiens OX=9606 GN=G6PD PE=1 SV=4	19	17.18.17.18.19.19	19	1.83852e+06	1.70368e+06	1.93223e+06	2.85932e+06	3.14071e+06	3.21645e+06	2.17422e+06	1.9636e+06	2.5262e+06	-1.68355	0.000529997
Q99733	Nucleosome assembly protein 1-like 4 OS=Homo sapiens OX=9606 GN=NAP1L4 PE=1 SV=1	2	2.1.1.2.1.2	2	167242	224820	186296	712190	621176	556365	141433	195833	149119	-3.26741	0.000541059
Q9BQP7	Mitochondrial genome maintenance exonuclease 1 OS=Homo sapiens OX=9606 GN=MGME1 PE=1 SV=1	5	4.3.3.4.5.5	5	88591.8	49151.1	57925	1.09462e+06	763400	791941	206415	218815	182162	-13.5431	0.000543877
Q9Y232	Chromodomain Y-like protein OS=Homo sapiens OX=9606 GN=CDYL PE=1 SV=2	12	6.8.8.12.12.12	12	810171	749829	695961	3.70772e+06	2.89793e+06	2.89378e+06	845216	714151	751119	-4.21081	0.000548291
Q8NFX7	Syntaxin-binding protein 6 OS=Homo sapiens OX=9606 GN=STXBP6 PE=1 SV=2	1	-.-.1.1.1.1	1	4299.22	4477.14	2044.45	152345	107880	192831	643.894	58920.2	845.46	-41.8688	0.000548808
Q92499	ATP-dependent RNA helicase DDX1 OS=Homo sapiens OX=9606 GN=DDX1 PE=1 SV=2	18	16.15.17.18.17.18	18	2.16339e+06	2.35035e+06	2.50259e+06	4.98436e+06	4.85392e+06	4.61214e+06	2.51153e+06	2.73928e+06	2.50094e+06	-2.05954	0.000550817
Q9NVA2	Septin-11 OS=Homo sapiens OX=9606 GN=SEPTIN11 PE=1 SV=3	17	9.13.13.16.15.16	8	1.04873e+06	1.28678e+06	1.40272e+06	5.5975e+06	4.14428e+06	4.24699e+06	2.004e+06	1.87358e+06	1.98298e+06	-3.74209	0.000556506
P25440	Bromodomain-containing protein 2 OS=Homo sapiens OX=9606 GN=BRD2 PE=1 SV=2	11	7.5.6.11.9.11	11	603427	580372	531644	1.51452e+06	1.55731e+06	1.86389e+06	636639	599101	671294	-2.87722	0.000558802
Q12815	Tastin OS=Homo sapiens OX=9606 GN=TROAP PE=1 SV=3	1	-.-.1.1.1.1	1	1816.66	1387.28	3495.38	1.08829e+06	802258	1.12713e+06	240591	210408	281777	-450.446	0.000563137
P13051	Uracil-DNA glycosylase OS=Homo sapiens OX=9606 GN=UNG PE=1 SV=2	4	1.1.2.4.4.3	4	89853.8	88493.8	140378	1.07479e+06	730691	694172	253510	236607	218913	-7.84266	0.000569106
Q8NC51	Plasminogen activator inhibitor 1 RNA-binding protein OS=Homo sapiens OX=9606 GN=SERBP1 PE=1 SV=2	29	18.21.20.29.29.29	29	1.29413e+07	1.32969e+07	1.41424e+07	1.4244e+08	1.09594e+08	1.12905e+08	2.53992e+07	2.75801e+07	2.58234e+07	-9.03751	0.000574668
Q6GQQ9	OTU domain-containing protein 7B OS=Homo sapiens OX=9606 GN=OTUD7B PE=1 SV=1	4	3.2.3.4.4.4	4	54445.6	45458.2	45255.1	264186	215793	187538	83982.8	36018.6	49788	-4.59853	0.000582052
P34897	Serine hydroxymethyltransferase, mitochondrial OS=Homo sapiens OX=9606 GN=SHMT2 PE=1 SV=3	37	20.24.21.35.36.36	36	7.05806e+06	7.27176e+06	7.17639e+06	3.51545e+07	3.26287e+07	3.01024e+07	1.17705e+07	1.11055e+07	1.15392e+07	-4.55151	0.000596801
Q9BTL3	RNA guanine-N7 methyltransferase activating subunit OS=Homo sapiens OX=9606 GN=RAMAC PE=1 SV=1	5	3.2.2.5.3.5	5	121158	163301	104677	1.49664e+06	980497	884686	145408	204040	217890	-8.63923	0.000604091
Q9BTV6	Diphthine methyltransferase OS=Homo sapiens OX=9606 GN=DPH7 PE=1 SV=2	3	2.2.2.3.3.2	3	17936.9	18655.5	11938.7	155671	94082.8	113798	18205.7	14393	13731.9	-7.4911	0.000604442
Q9H910	Jupiter microtubule associated homolog 2 OS=Homo sapiens OX=9606 GN=JPT2 PE=1 SV=1	10	-.2.-.10.10.10	10	27116.1	53106.6	26333.3	1.846e+06	2.22471e+06	2.70465e+06	190012	222716	215214	-63.585	0.000610071
Q9NRL3	Striatin-4 OS=Homo sapiens OX=9606 GN=STRN4 PE=1 SV=2	2	-.1.-.2.2.2	2	6542.43	3359.78	3992.48	101061	95497.6	136883	156673	160185	182876	-23.9978	0.000616816
Q9Y448	Small kinetochore-associated protein OS=Homo sapiens OX=9606 GN=KNSTRN PE=1 SV=2	12	4.3.4.12.12.12	12	218723	212097	217471	4.03276e+06	3.34485e+06	4.34996e+06	458814	501610	449004	-18.09	0.000623084
Q14241	Elongin-A OS=Homo sapiens OX=9606 GN=ELOA PE=1 SV=2	79	66.68.65.76.78.76	79	3.40574e+07	3.29542e+07	3.6325e+07	1.43133e+08	1.49325e+08	1.80474e+08	4.67796e+07	5.06191e+07	4.97896e+07	-4.57662	0.000624401
P78316	Nucleolar protein 14 OS=Homo sapiens OX=9606 GN=NOP14 PE=1 SV=3	8	5.5.4.8.8.8	8	213464	233966	200280	421488	378195	404766	227049	216345	239619	-1.85955	0.000631023
Q8IX21	SMC5-SMC6 complex localization factor protein 2 OS=Homo sapiens OX=9606 GN=SLF2 PE=1 SV=2	34	24.25.26.34.33.33	34	3.09338e+06	3.14317e+06	3.01611e+06	1.05087e+07	9.37822e+06	1.07983e+07	3.39236e+06	3.2766e+06	3.58632e+06	-3.31637	0.000631319
O00559	Receptor-binding cancer antigen expressed on SiSo cells OS=Homo sapiens OX=9606 GN=EBAG9 PE=1 SV=1	2	1.1.1.2.2.2	2	12431.1	14327.3	10778.7	93043.4	64198.7	63955.3	21954	21010.2	18189.1	-5.89276	0.000632134
Q711Q0	Cardiac-enriched FHL2-interacting protein OS=Homo sapiens OX=9606 GN=CEFIP PE=1 SV=2	9	6.7.7.9.9.8	9	391382	415565	421456	1.3536e+06	1.12778e+06	1.28925e+06	158047	238965	137650	-3.06954	0.000634659
Q9ULC4	Malignant T-cell-amplified sequence 1 OS=Homo sapiens OX=9606 GN=MCTS1 PE=1 SV=1	7	4.5.4.7.7.7	7	555501	553679	576106	1.26296e+06	1.13955e+06	1.26442e+06	662954	623604	671086	-2.17585	0.000643982
O00401	Neural Wiskott-Aldrich syndrome protein OS=Homo sapiens OX=9606 GN=WASL PE=1 SV=2	6	2.4.3.6.6.4	6	101189	117728	94300.4	643001	474587	456919	83129.1	82601.7	101414	-5.02689	0.000652864
Q6UX04	Spliceosome-associated protein CWC27 homolog OS=Homo sapiens OX=9606 GN=CWC27 PE=1 SV=1	13	2.5.3.13.13.12	13	143693	212157	117358	4.99604e+06	3.88238e+06	4.11092e+06	517068	537927	528025	-27.4495	0.000667114
Q00341	Vigilin OS=Homo sapiens OX=9606 GN=HDLBP PE=1 SV=2	28	16.19.22.28.27.27	27	1.54628e+06	1.6544e+06	1.98287e+06	7.71321e+06	6.48454e+06	5.44934e+06	2.21729e+06	2.05783e+06	2.18058e+06	-3.79028	0.000671605
O43395	U4/U6 small nuclear ribonucleoprotein Prp3 OS=Homo sapiens OX=9606 GN=PRPF3 PE=1 SV=2	56	53.55.54.55.55.54	56	6.10727e+07	6.2934e+07	5.34892e+07	1.21174e+08	1.0521e+08	1.11748e+08	6.51793e+07	6.60386e+07	6.40688e+07	-1.90502	0.000680683
Q96Q89	Kinesin-like protein KIF20B OS=Homo sapiens OX=9606 GN=KIF20B PE=1 SV=3	30	12.12.17.29.27.29	30	1.28735e+06	1.12278e+06	1.12768e+06	4.79368e+06	4.68781e+06	4.82815e+06	1.35311e+06	1.28008e+06	1.22698e+06	-4.04478	0.000694781
Q96EY8	Corrinoid adenosyltransferase OS=Homo sapiens OX=9606 GN=MMAB PE=1 SV=1	3	-.-.-.3.3.2	3	8260.18	7407.9	8431.02	266825	215046	169454	6726.51	8499.64	10036.2	-27.0269	0.000695642
Q9NYP3	Protein downstream neighbor of Son OS=Homo sapiens OX=9606 GN=DONSON PE=1 SV=2	5	1.2.2.5.5.4	5	24540.8	28769	26185.2	174468	124462	147754	29461.4	31891	35922.8	-5.61903	0.000708721
P61604	10 kDa heat shock protein, mitochondrial OS=Homo sapiens OX=9606 GN=HSPE1 PE=1 SV=2	11	4.8.6.11.11.11	11	706329	1.01976e+06	849619	7.30651e+06	4.65173e+06	4.87871e+06	1.57803e+06	1.61198e+06	1.95056e+06	-6.53682	0.000710054
Q12800	Alpha-globin transcription factor CP2 OS=Homo sapiens OX=9606 GN=TFCP2 PE=1 SV=2	15	10.14.11.15.15.15	12	2.27056e+06	2.0897e+06	1.63258e+06	6.42659e+06	6.83054e+06	8.24976e+06	2.20157e+06	2.24968e+06	2.25635e+06	-3.58876	0.000710797
Q8IXQ4	GPALPP motifs-containing protein 1 OS=Homo sapiens OX=9606 GN=GPALPP1 PE=1 SV=1	21	6.10.10.21.21.20	21	762432	889049	1.01968e+06	1.94923e+07	1.17106e+07	1.96717e+07	3.18005e+06	3.12312e+06	3.07395e+06	-19.0459	0.000713926
Q9UI36	Dachshund homolog 1 OS=Homo sapiens OX=9606 GN=DACH1 PE=1 SV=4	13	3.4.3.6.6.6	13	99206.8	98534.4	120818	421910	453998	419411	603595	602491	612993	-4.06618	0.000717659
P06730	Eukaryotic translation initiation factor 4E OS=Homo sapiens OX=9606 GN=EIF4E PE=1 SV=2	8	7.7.6.8.8.7	8	2.76097e+06	2.4296e+06	2.44585e+06	4.70566e+06	4.86233e+06	4.18082e+06	2.66833e+06	2.72348e+06	2.72901e+06	-1.80042	0.000718843
Q12872	Splicing factor, suppressor of white-apricot homolog OS=Homo sapiens OX=9606 GN=SFSWAP PE=1 SV=3	32	21.21.24.32.30.32	32	3.08533e+06	3.03122e+06	3.01546e+06	1.81928e+07	1.60514e+07	1.91426e+07	5.39988e+06	5.30864e+06	5.34598e+06	-5.84612	0.000733133
Q9Y450	HBS1-like protein OS=Homo sapiens OX=9606 GN=HBS1L PE=1 SV=1	30	25.25.25.30.30.30	30	7.06859e+06	5.88429e+06	5.74749e+06	1.48154e+07	1.43971e+07	1.65444e+07	6.54277e+06	5.75108e+06	5.65355e+06	-2.44684	0.000735796
Q8NFW8	N-acylneuraminate cytidylyltransferase OS=Homo sapiens OX=9606 GN=CMAS PE=1 SV=2	11	8.10.8.11.11.11	11	455155	434387	402588	1.8683e+06	1.55329e+06	2.03176e+06	623870	609066	574668	-4.22044	0.000739682
Q9ULW3	Activator of basal transcription 1 OS=Homo sapiens OX=9606 GN=ABT1 PE=1 SV=1	7	2.3.2.7.7.7	7	131370	108960	71669.1	1.32796e+06	1.40176e+06	1.83779e+06	558879	516934	421843	-14.6395	0.000742671
Q8IXK0	Polyhomeotic-like protein 2 OS=Homo sapiens OX=9606 GN=PHC2 PE=1 SV=1	5	1.2.2.5.4.5	4	145586	105771	132294	481164	358190	435800	155666	144133	144362	-3.32374	0.000750497
Q5SSJ5	Heterochromatin protein 1-binding protein 3 OS=Homo sapiens OX=9606 GN=HP1BP3 PE=1 SV=1	42	37.35.34.42.39.41	42	2.1996e+07	1.97018e+07	1.98329e+07	3.91415e+07	3.56133e+07	3.35289e+07	2.25038e+07	1.93728e+07	1.9169e+07	-1.75983	0.000772636
Q92878	DNA repair protein RAD50 OS=Homo sapiens OX=9606 GN=RAD50 PE=1 SV=1	19	10.12.14.18.18.17	19	745434	757280	964476	2.66598e+06	2.18569e+06	2.26328e+06	1.15089e+06	1.46213e+06	1.69096e+06	-2.88382	0.000777366
Q96Q83	Alpha-ketoglutarate-dependent dioxygenase alkB homolog 3 OS=Homo sapiens OX=9606 GN=ALKBH3 PE=1 SV=1	6	-.-.-.6.6.6	6	22217.7	23671.4	18418.2	555687	322251	360617	53138.9	20327	23511.5	-19.2599	0.000778479
Q9H501	ESF1 homolog OS=Homo sapiens OX=9606 GN=ESF1 PE=1 SV=1	45	27.30.31.45.44.45	45	4.44587e+06	4.04759e+06	4.21135e+06	2.43997e+07	2.24993e+07	2.95282e+07	8.9447e+06	8.77777e+06	8.4864e+06	-6.01561	0.000790036
Q6NW29	RWD domain-containing protein 4 OS=Homo sapiens OX=9606 GN=RWDD4 PE=1 SV=3	3	3.2.1.2.2.2	3	71906.6	61836	53348.3	279478	207813	200828	77216.5	91246.8	120847	-3.67799	0.0007981
Q9UBM7	7-dehydrocholesterol reductase OS=Homo sapiens OX=9606 GN=DHCR7 PE=1 SV=1	6	4.5.4.6.6.5	6	607578	655392	619739	940404	1.06085e+06	994687	835417	735821	790006	-1.59129	0.000804412
Q6P6C2	RNA demethylase ALKBH5 OS=Homo sapiens OX=9606 GN=ALKBH5 PE=1 SV=2	9	6.8.7.8.9.9	9	764926	826085	972146	2.4634e+06	2.16458e+06	1.90396e+06	1.11963e+06	969598	949265	-2.5484	0.000813714
P16949	Stathmin OS=Homo sapiens OX=9606 GN=STMN1 PE=1 SV=3	9	6.7.6.9.9.9	9	1.88843e+06	2.2886e+06	2.02936e+06	3.91948e+06	4.40141e+06	4.39565e+06	2.3674e+06	1.97463e+06	1.92463e+06	-2.04894	0.000837007
Q01968	Inositol polyphosphate 5-phosphatase OCRL OS=Homo sapiens OX=9606 GN=OCRL PE=1 SV=3	12	10.10.10.12.11.12	12	540831	472975	571890	2.35487e+06	1.9866e+06	1.6924e+06	499763	561571	491185	-3.80519	0.000845819
Q14644	Ras GTPase-activating protein 3 OS=Homo sapiens OX=9606 GN=RASA3 PE=1 SV=3	15	11.12.13.15.15.15	14	413903	380777	506273	2.16666e+06	2.40498e+06	2.3563e+06	747323	635537	728481	-5.32528	0.000847718
O60828	Polyglutamine-binding protein 1 OS=Homo sapiens OX=9606 GN=PQBP1 PE=1 SV=1	9	7.7.6.9.9.9	9	1.02956e+06	1.03512e+06	954125	8.50499e+06	6.30154e+06	7.30893e+06	1.83596e+06	1.77105e+06	1.88772e+06	-7.32589	0.000865358
Q00688	Peptidyl-prolyl cis-trans isomerase FKBP3 OS=Homo sapiens OX=9606 GN=FKBP3 PE=1 SV=1	10	3.3.3.9.10.9	10	804304	549496	672258	2.76318e+06	2.6468e+06	3.31115e+06	872662	873832	897294	-4.30448	0.000874443
Q14669	E3 ubiquitin-protein ligase TRIP12 OS=Homo sapiens OX=9606 GN=TRIP12 PE=1 SV=1	56	27.34.29.54.54.55	56	5.62616e+06	6.31971e+06	6.14212e+06	2.11964e+07	2.17277e+07	2.71414e+07	7.84406e+06	7.67613e+06	8.42798e+06	-3.87359	0.00088142
Q6PKG0	La-related protein 1 OS=Homo sapiens OX=9606 GN=LARP1 PE=1 SV=2	24	16.16.17.22.22.22	22	2.15456e+06	2.4943e+06	2.16124e+06	4.99045e+06	4.59691e+06	4.6964e+06	2.27568e+06	2.07423e+06	2.03786e+06	-2.09744	0.000883128
Q92997	Segment polarity protein dishevelled homolog DVL-3 OS=Homo sapiens OX=9606 GN=DVL3 PE=1 SV=2	24	18.22.21.24.24.24	18	5.88855e+06	5.98945e+06	5.64394e+06	2.14882e+07	1.92954e+07	1.77565e+07	5.42807e+06	5.21283e+06	5.63628e+06	-3.34096	0.000901944
Q5RKV6	Exosome complex component MTR3 OS=Homo sapiens OX=9606 GN=EXOSC6 PE=1 SV=1	9	4.4.3.9.9.9	9	312097	225274	264834	2.61547e+06	2.49993e+06	2.39235e+06	370648	333925	340508	-9.35889	0.000911482
Q8N1G1	RNA exonuclease 1 homolog OS=Homo sapiens OX=9606 GN=REXO1 PE=1 SV=3	10	5.7.5.10.10.10	10	280118	330555	319257	1.69321e+06	1.1991e+06	1.40242e+06	371339	402523	382166	-4.61833	0.000918456
Q86W56	Poly(ADP-ribose) glycohydrolase OS=Homo sapiens OX=9606 GN=PARG PE=1 SV=1	3	2.2.2.3.3.3	3	45520.3	43483.7	36945.5	357612	260028	236613	52220.1	51867.5	66797.6	-6.7825	0.000918838
O43143	Pre-mRNA-splicing factor ATP-dependent RNA helicase DHX15 OS=Homo sapiens OX=9606 GN=DHX15 PE=1 SV=2	61	55.58.56.61.61.60	61	4.3402e+07	3.86029e+07	3.78968e+07	9.63347e+07	8.33188e+07	7.8284e+07	4.43642e+07	4.27983e+07	4.48158e+07	-2.15124	0.000921604
P14373	Zinc finger protein RFP OS=Homo sapiens OX=9606 GN=TRIM27 PE=1 SV=1	3	1.3.2.2.3.3	3	59273.4	64383.9	45195.4	206162	212823	255400	46629.6	55960.8	42333.6	-3.99392	0.000942621
O14641	Segment polarity protein dishevelled homolog DVL-2 OS=Homo sapiens OX=9606 GN=DVL2 PE=1 SV=1	7	3.6.4.7.7.6	7	286013	352742	291873	883590	682821	853470	356375	303009	425621	-2.60027	0.000948754
Q8N302	Angiogenic factor with G patch and FHA domains 1 OS=Homo sapiens OX=9606 GN=AGGF1 PE=1 SV=2	6	3.4.6.6.4.6	6	763929	668114	913286	2.70792e+06	2.5087e+06	1.99581e+06	1.39303e+06	1.47687e+06	1.58538e+06	-3.07523	0.000953616
P63241	Eukaryotic translation initiation factor 5A-1 OS=Homo sapiens OX=9606 GN=EIF5A PE=1 SV=2	8	7.8.8.8.7.8	8	3.7663e+06	4.37614e+06	4.12599e+06	7.08104e+06	6.66845e+06	7.37313e+06	4.27071e+06	4.32553e+06	4.60603e+06	-1.72171	0.000961116
Q9Y3D9	28S ribosomal protein S23, mitochondrial OS=Homo sapiens OX=9606 GN=MRPS23 PE=1 SV=2	2	2.2.2.2.2.2	2	127032	105667	156712	573996	423872	487248	159837	194853	196901	-3.81374	0.000979487
Q6P3W7	SCY1-like protein 2 OS=Homo sapiens OX=9606 GN=SCYL2 PE=1 SV=1	2	1.-.1.2.1.2	2	8720.14	4438.6	7292.17	1.35232e+06	755929	402367	222817	241319	313473	-122.763	0.000983769
P42574	Caspase-3 OS=Homo sapiens OX=9606 GN=CASP3 PE=1 SV=2	2	-.-.-.2.1.2	2	6822.28	4297.94	8248.86	302111	302013	246545	11228.8	4174.56	7523.67	-43.9189	0.000995884
O14974	Protein phosphatase 1 regulatory subunit 12A OS=Homo sapiens OX=9606 GN=PPP1R12A PE=1 SV=1	30	17.15.20.28.28.28	29	1.32356e+06	1.39616e+06	2.14571e+06	1.22898e+07	8.54818e+06	1.00457e+07	2.39792e+06	2.19758e+06	2.05273e+06	-6.34759	0.00100031
E9PAV3	Nascent polypeptide-associated complex subunit alpha, muscle-specific form OS=Homo sapiens OX=9606 GN=NACA PE=1 SV=1	14	12.12.12.14.14.14	14	4.00942e+06	4.56337e+06	4.39004e+06	9.57794e+06	9.72534e+06	1.17405e+07	4.94158e+06	4.31242e+06	4.48518e+06	-2.39483	0.00100324
Q9UIU6	Homeobox protein SIX4 OS=Homo sapiens OX=9606 GN=SIX4 PE=1 SV=2	8	8.8.7.3.2.2	8	2.33504e+06	1.44898e+06	1.8111e+06	1.1422e+07	8.0716e+06	8.13563e+06	2.5146e+06	2.62949e+06	2.40382e+06	-4.9381	0.00100593
P46063	ATP-dependent DNA helicase Q1 OS=Homo sapiens OX=9606 GN=RECQL PE=1 SV=3	16	16.16.15.16.16.15	15	1.70847e+06	1.64652e+06	1.84105e+06	4.87089e+06	4.05646e+06	4.00976e+06	2.23466e+06	2.13645e+06	2.33213e+06	-2.4898	0.00100903
P39748	Flap endonuclease 1 OS=Homo sapiens OX=9606 GN=FEN1 PE=1 SV=1	17	9.13.11.17.17.16	17	1.90584e+06	1.96168e+06	2.23063e+06	9.5223e+06	7.43875e+06	1.03358e+07	2.4711e+06	2.62791e+06	2.72913e+06	-4.47625	0.00102161
Q96B26	Exosome complex component RRP43 OS=Homo sapiens OX=9606 GN=EXOSC8 PE=1 SV=1	5	3.5.3.5.5.5	5	284685	349559	264633	1.17286e+06	1.02793e+06	1.06895e+06	326096	357492	359207	-3.63759	0.00102593
Q96LT9	RNA-binding region-containing protein 3 OS=Homo sapiens OX=9606 GN=RNPC3 PE=1 SV=1	3	2.2.1.3.3.3	3	44464.6	39187	33421.3	113244	105671	92793.1	12304.2	33129.2	11508	-2.66251	0.00103966
Q15369	Elongin-C OS=Homo sapiens OX=9606 GN=ELOC PE=1 SV=1	10	8.10.9.10.10.10	10	3.71828e+06	3.9846e+06	3.76746e+06	2.23992e+07	2.58177e+07	2.98296e+07	7.37884e+06	7.59807e+06	8.18009e+06	-6.8042	0.00105595
Q9H1D9	DNA-directed RNA polymerase III subunit RPC6 OS=Homo sapiens OX=9606 GN=POLR3F PE=1 SV=1	15	15.15.15.15.15.15	15	6.37431e+06	5.64983e+06	5.92599e+06	1.68261e+07	1.52244e+07	1.33881e+07	6.90383e+06	6.42127e+06	6.88814e+06	-2.53138	0.0010648
Q9UBB9	Tuftelin-interacting protein 11 OS=Homo sapiens OX=9606 GN=TFIP11 PE=1 SV=1	8	5.6.7.8.8.8	8	328161	358991	399077	750723	684119	636516	265332	392555	330036	-1.90693	0.0010717
Q9NQZ2	Something about silencing protein 10 OS=Homo sapiens OX=9606 GN=UTP3 PE=1 SV=1	11	9.8.10.10.11.11	11	1.3311e+06	1.43301e+06	1.24078e+06	3.05081e+06	3.92055e+06	3.48644e+06	1.20811e+06	1.19107e+06	1.27015e+06	-2.61125	0.00107226
P12081	Histidine--tRNA ligase, cytoplasmic OS=Homo sapiens OX=9606 GN=HARS PE=1 SV=2	8	4.5.4.8.7.7	8	322452	294104	301767	724774	630629	608602	450211	435432	484926	-2.13868	0.00108617
Q13895	Bystin OS=Homo sapiens OX=9606 GN=BYSL PE=1 SV=3	19	11.13.7.19.19.19	19	627865	927552	591483	4.51825e+06	3.45076e+06	3.31932e+06	1.01156e+06	914684	898107	-5.25797	0.00109784
P55010	Eukaryotic translation initiation factor 5 OS=Homo sapiens OX=9606 GN=EIF5 PE=1 SV=2	15	8.9.7.15.15.15	15	780644	892371	897793	7.47725e+06	6.32815e+06	5.03003e+06	1.21276e+06	1.14826e+06	1.02353e+06	-7.32666	0.00110549
Q9BVC5	Ashwin OS=Homo sapiens OX=9606 GN=C2orf49 PE=1 SV=1	4	2.2.3.4.4.4	4	60828.6	75218.6	113350	861481	530617	553258	204812	196133	222530	-7.80024	0.00112223
Q01995	Transgelin OS=Homo sapiens OX=9606 GN=TAGLN PE=1 SV=4	6	4.3.2.6.5.6	6	135355	109120	123394	921694	656302	618881	260793	219427	229536	-5.97191	0.00112436
P20248	Cyclin-A2 OS=Homo sapiens OX=9606 GN=CCNA2 PE=1 SV=2	9	5.5.7.9.9.9	9	439634	358673	398357	3.06212e+06	2.01783e+06	2.32115e+06	641812	583591	573229	-6.18478	0.00113498
Q9P246	Stromal interaction molecule 2 OS=Homo sapiens OX=9606 GN=STIM2 PE=1 SV=2	2	1.2.2.2.2.2	2	33847.9	37203.3	29843.1	88397.5	74526.7	68877.2	31603.3	21331.2	22488.4	-2.29747	0.00113659
O14893	Gem-associated protein 2 OS=Homo sapiens OX=9606 GN=GEMIN2 PE=1 SV=1	2	1.1.1.2.2.2	2	349986	357366	376871	719140	787206	854160	429710	471943	277827	-2.17714	0.00114962
Q14690	Protein RRP5 homolog OS=Homo sapiens OX=9606 GN=PDCD11 PE=1 SV=3	12	8.7.9.11.11.10	12	385317	339542	414857	784998	781721	661631	414400	509935	475068	-1.95518	0.00117851
P55884	Eukaryotic translation initiation factor 3 subunit B OS=Homo sapiens OX=9606 GN=EIF3B PE=1 SV=3	9	4.8.7.9.9.9	9	747444	672095	664898	1.42278e+06	1.26972e+06	1.18339e+06	938336	802908	1.03041e+06	-1.85944	0.00118399
P23193	Transcription elongation factor A protein 1 OS=Homo sapiens OX=9606 GN=TCEA1 PE=1 SV=2	8	4.3.4.8.7.8	8	110580	143190	175967	2.85583e+06	1.54684e+06	1.46658e+06	612780	666032	699960	-13.6578	0.00118825
Q8IVH8	Mitogen-activated protein kinase kinase kinase kinase 3 OS=Homo sapiens OX=9606 GN=MAP4K3 PE=1 SV=1	12	6.8.6.11.11.10	11	446626	458698	434000	2.34138e+06	1.85398e+06	2.1548e+06	744114	854844	567082	-4.74132	0.00120287
Q9NW61	Pleckstrin homology domain-containing family J member 1 OS=Homo sapiens OX=9606 GN=PLEKHJ1 PE=1 SV=1	8	6.8.6.7.8.7	8	391705	404956	334535	1.11523e+06	1.06487e+06	845651	497967	450386	399414	-2.67482	0.00122857
Q9BTE7	DCN1-like protein 5 OS=Homo sapiens OX=9606 GN=DCUN1D5 PE=1 SV=1	5	3.3.3.5.5.5	4	111307	138791	100300	683965	460768	453775	177292	179661	153812	-4.56197	0.00125738
Q15139	Serine/threonine-protein kinase D1 OS=Homo sapiens OX=9606 GN=PRKD1 PE=1 SV=2	5	3.4.2.5.5.5	2	212162	166928	170800	386408	508931	459577	125558	126707	246417	-2.46398	0.0012603
P23588	Eukaryotic translation initiation factor 4B OS=Homo sapiens OX=9606 GN=EIF4B PE=1 SV=2	77	38.35.35.77.74.77	77	3.09699e+07	3.22561e+07	3.53217e+07	5.86103e+08	3.76481e+08	4.2483e+08	8.37115e+07	8.43733e+07	8.07046e+07	-14.0786	0.00126219
Q4VCS5	Angiomotin OS=Homo sapiens OX=9606 GN=AMOT PE=1 SV=1	2	1.2.2.2.2.1	2	35073.9	29163.9	27004	70583.8	83224.9	75087.6	41362.4	39931.8	33437.1	-2.50868	0.00128189
Q6VY07	Phosphofurin acidic cluster sorting protein 1 OS=Homo sapiens OX=9606 GN=PACS1 PE=1 SV=2	3	3.3.3.3.3.3	3	130260	129226	136097	567228	510954	455371	205473	269453	263663	-3.87669	0.00128214
Q9BXJ5	Complement C1q tumor necrosis factor-related protein 2 OS=Homo sapiens OX=9606 GN=C1QTNF2 PE=1 SV=1	3	1.2.2.3.1.2	3	88443.1	82474.6	72828.1	168661	149767	140371	49809.3	83466.4	93220.6	-1.88228	0.00128495
Q7Z569	BRCA1-associated protein OS=Homo sapiens OX=9606 GN=BRAP PE=1 SV=2	4	1.2.1.4.4.4	4	90141.6	112535	89150.8	707099	488165	457163	87937.8	152763	92565.1	-5.66234	0.00128568
Q9HC35	Echinoderm microtubule-associated protein-like 4 OS=Homo sapiens OX=9606 GN=EML4 PE=1 SV=3	14	3.4.2.14.14.14	14	127026	115960	169252	2.38461e+06	2.25653e+06	2.37083e+06	260977	242332	282335	-17.0095	0.00128655
O94885	SAM and SH3 domain-containing protein 1 OS=Homo sapiens OX=9606 GN=SASH1 PE=1 SV=3	8	4.3.5.8.8.8	8	145059	103030	182497	1.12105e+06	715119	760168	301551	295445	335896	-6.02977	0.00130074
P56270	Myc-associated zinc finger protein OS=Homo sapiens OX=9606 GN=MAZ PE=1 SV=1	3	1.2.1.3.2.3	3	146227	138279	111978	408126	348122	501089	125990	168287	134131	-3.17122	0.0013042
P29475	Nitric oxide synthase, brain OS=Homo sapiens OX=9606 GN=NOS1 PE=1 SV=2	12	4.4.8.12.12.12	12	199190	176418	142722	1.6296e+06	977063	1.04002e+06	176710	179418	174161	-7.03546	0.00130656
Q9UII2	ATPase inhibitor, mitochondrial OS=Homo sapiens OX=9606 GN=ATP5IF1 PE=1 SV=1	3	1.1.1.3.3.3	3	740109	593158	629059	1.64527e+06	1.80192e+06	1.64384e+06	981781	805865	840126	-2.59438	0.00131613
Q9UDT6	CAP-Gly domain-containing linker protein 2 OS=Homo sapiens OX=9606 GN=CLIP2 PE=1 SV=1	3	1.1.-.3.3.3	3	35676.3	27238.7	24203.7	106041	120514	92490.6	38420.1	40032.6	39972.3	-3.66219	0.00132228
Q9HCE1	Helicase MOV-10 OS=Homo sapiens OX=9606 GN=MOV10 PE=1 SV=2	7	3.5.3.5.6.6	7	227655	270185	262966	605158	765655	592855	471742	449163	490810	-2.58104	0.00132644
Q9Y5B9	FACT complex subunit SPT16 OS=Homo sapiens OX=9606 GN=SUPT16H PE=1 SV=1	75	63.63.61.75.73.74	75	3.23055e+07	2.73814e+07	2.84273e+07	4.62707e+07	5.30037e+07	5.34649e+07	3.45705e+07	3.45606e+07	3.95194e+07	-1.73342	0.00132827
Q96MX6	WD repeat-containing protein 92 OS=Homo sapiens OX=9606 GN=WDR92 PE=1 SV=1	6	-.2.1.5.6.6	6	49356.8	75292.6	46716.3	936569	799269	813424	289962	272253	303382	-14.8762	0.00133734
Q96GC5	39S ribosomal protein L48, mitochondrial OS=Homo sapiens OX=9606 GN=MRPL48 PE=1 SV=2	7	2.2.2.7.7.7	7	357952	512753	602086	3.89629e+06	4.07285e+06	4.91725e+06	985649	983354	1.01652e+06	-8.74965	0.0013525
Q9Y3I0	tRNA-splicing ligase RtcB homolog OS=Homo sapiens OX=9606 GN=RTCB PE=1 SV=1	16	10.15.15.15.16.16	16	2.22725e+06	2.2589e+06	2.61426e+06	4.43771e+06	3.78144e+06	4.12059e+06	2.95286e+06	2.79246e+06	3.29857e+06	-1.73789	0.00137102
Q09666	Neuroblast differentiation-associated protein AHNAK OS=Homo sapiens OX=9606 GN=AHNAK PE=1 SV=2	406	186.237.245.399.387.399	405	3.734e+07	3.40313e+07	4.22852e+07	3.54553e+08	2.29716e+08	3.49992e+08	6.3466e+07	6.20026e+07	6.82278e+07	-8.22003	0.00137654
O00139	Kinesin-like protein KIF2A OS=Homo sapiens OX=9606 GN=KIF2A PE=1 SV=3	22	15.19.18.22.22.20	22	2.2854e+06	2.12296e+06	2.17018e+06	4.38366e+06	4.845e+06	5.24585e+06	2.92377e+06	3.09257e+06	3.12376e+06	-2.20026	0.00138934
Q9Y2S6	Translation machinery-associated protein 7 OS=Homo sapiens OX=9606 GN=TMA7 PE=1 SV=1	3	1.-.1.3.3.3	3	25918.8	23944.4	18179.6	503573	449619	949907	199062	162783	209091	-27.9691	0.00139605
Q13492	Phosphatidylinositol-binding clathrin assembly protein OS=Homo sapiens OX=9606 GN=PICALM PE=1 SV=2	7	5.4.5.7.7.7	7	184055	158464	250562	1.03713e+06	885460	765322	209975	205684	153559	-4.53211	0.00140563
P17028	Zinc finger protein 24 OS=Homo sapiens OX=9606 GN=ZNF24 PE=1 SV=4	12	8.10.9.11.11.11	12	1.32515e+06	1.13206e+06	1.11181e+06	3.51756e+06	2.62859e+06	3.02494e+06	1.34591e+06	1.49699e+06	1.46022e+06	-2.56963	0.00141189
O94806	Serine/threonine-protein kinase D3 OS=Homo sapiens OX=9606 GN=PRKD3 PE=1 SV=1	2	1.1.1.2.2.2	2	40460.9	52956.3	37134.6	190012	127796	143987	58798	48475.3	63981.8	-3.53725	0.00141482
P20585	DNA mismatch repair protein Msh3 OS=Homo sapiens OX=9606 GN=MSH3 PE=1 SV=4	10	9.9.6.9.10.9	10	324146	269358	267554	672904	672108	538911	404144	458472	381559	-2.18792	0.00142843
P82673	28S ribosomal protein S35, mitochondrial OS=Homo sapiens OX=9606 GN=MRPS35 PE=1 SV=1	6	6.5.5.6.5.6	6	612929	731801	677987	1.26803e+06	1.10173e+06	1.11624e+06	665446	660322	670860	-1.72343	0.00143044
Q9BXS6	Nucleolar and spindle-associated protein 1 OS=Homo sapiens OX=9606 GN=NUSAP1 PE=1 SV=1	18	7.11.13.17.17.16	18	1.06361e+06	1.15417e+06	1.35932e+06	4.6415e+06	3.56803e+06	5.281e+06	1.50028e+06	1.43756e+06	1.56367e+06	-3.77136	0.00143584
Q9Y3E1	Hepatoma-derived growth factor-related protein 3 OS=Homo sapiens OX=9606 GN=HDGFL3 PE=1 SV=1	1	-.-.1.1.1.1	1	1515.19	1744.1	2924.15	22269.8	13484.6	15350.1	5278.44	3547.36	3466.74	-8.26474	0.00143745
Q9BWU0	Kanadaptin OS=Homo sapiens OX=9606 GN=SLC4A1AP PE=1 SV=1	25	22.21.19.25.25.25	25	3.19268e+06	3.59263e+06	3.49596e+06	1.16566e+07	9.05855e+06	9.51309e+06	2.82755e+06	2.66098e+06	2.71544e+06	-2.94013	0.0014527
Q05519	Serine/arginine-rich splicing factor 11 OS=Homo sapiens OX=9606 GN=SRSF11 PE=1 SV=1	15	14.13.14.15.14.15	15	7.36711e+06	6.21321e+06	7.61556e+06	1.45745e+07	1.24368e+07	1.41781e+07	8.76204e+06	9.22549e+06	9.51587e+06	-1.94328	0.00145629
O43663	Protein regulator of cytokinesis 1 OS=Homo sapiens OX=9606 GN=PRC1 PE=1 SV=2	4	3.3.3.4.3.4	4	162450	180105	222333	550572	433401	590408	224039	201727	212881	-2.78706	0.0014613
Q9H5V9	UPF0428 protein CXorf56 OS=Homo sapiens OX=9606 GN=CXorf56 PE=1 SV=1	16	12.14.15.16.15.16	16	5.35153e+06	5.1958e+06	5.03702e+06	2.39831e+07	2.23342e+07	2.8769e+07	6.27614e+06	7.32943e+06	7.72407e+06	-4.81806	0.00147517
Q9NZI7	Upstream-binding protein 1 OS=Homo sapiens OX=9606 GN=UBP1 PE=1 SV=1	8	6.7.7.8.8.8	8	1.10529e+06	821092	946003	2.41858e+06	2.65659e+06	2.86791e+06	1.2279e+06	1.13829e+06	1.16417e+06	-2.76532	0.0014775
Q96AT1	Uncharacterized protein KIAA1143 OS=Homo sapiens OX=9606 GN=KIAA1143 PE=1 SV=2	9	6.8.5.9.9.9	9	228116	336752	183761	4.16226e+06	2.11321e+06	2.09315e+06	573613	637429	611832	-11.1786	0.00148164
Q15054	DNA polymerase delta subunit 3 OS=Homo sapiens OX=9606 GN=POLD3 PE=1 SV=2	5	3.3.3.5.5.5	5	304567	198388	223113	1.10797e+06	809172	850301	371457	330124	318920	-3.81154	0.00149361
Q5TEJ8	Protein THEMIS2 OS=Homo sapiens OX=9606 GN=THEMIS2 PE=1 SV=1	2	1.1.1.2.2.2	2	19821.7	18158.6	16887.4	94967.2	79517.9	66150.1	25690.9	24022.1	25655.8	-4.38574	0.00152302
P23508	Colorectal mutant cancer protein OS=Homo sapiens OX=9606 GN=MCC PE=1 SV=2	19	13.11.11.19.19.19	19	1.2247e+06	988973	1.28038e+06	5.30861e+06	5.55553e+06	5.69213e+06	1.81872e+06	2.09245e+06	1.92464e+06	-4.73841	0.00153245
Q8WWY3	U4/U6 small nuclear ribonucleoprotein Prp31 OS=Homo sapiens OX=9606 GN=PRPF31 PE=1 SV=2	14	6.9.11.14.14.14	14	812430	788240	852477	3.60965e+06	3.4448e+06	2.81267e+06	989363	863876	912310	-4.02224	0.00154718
P51003	Poly(A) polymerase alpha OS=Homo sapiens OX=9606 GN=PAPOLA PE=1 SV=4	8	6.7.7.8.8.8	8	317541	300692	254466	1.08441e+06	874092	761440	284458	269189	243075	-3.11671	0.00154766
Q9UPN3	Microtubule-actin cross-linking factor 1, isoforms 1/2/3/5 OS=Homo sapiens OX=9606 GN=MACF1 PE=1 SV=4	120	79.91.79.120.116.116	117	6.57264e+06	6.08062e+06	6.81504e+06	2.08828e+07	1.69718e+07	1.65064e+07	6.30742e+06	6.33218e+06	6.19765e+06	-2.79228	0.00154794
Q5VWN6	Protein TASOR 2 OS=Homo sapiens OX=9606 GN=TASOR2 PE=1 SV=1	4	2.3.4.1.2.2	4	1.27535e+06	1.01913e+06	1.06757e+06	3.58517e+06	2.76176e+06	3.87237e+06	1.36832e+06	1.43318e+06	1.4685e+06	-3.03961	0.00155553
P36873	Serine/threonine-protein phosphatase PP1-gamma catalytic subunit OS=Homo sapiens OX=9606 GN=PPP1CC PE=1 SV=1	21	15.20.18.21.21.21	4	9.38549e+06	1.05732e+07	9.70687e+06	2.90352e+07	2.39944e+07	3.09607e+07	1.10005e+07	1.16993e+07	1.16047e+07	-2.83124	0.00155711
Q8IUD2	ELKS/Rab6-interacting/CAST family member 1 OS=Homo sapiens OX=9606 GN=ERC1 PE=1 SV=1	28	11.12.15.28.24.28	28	2.43183e+06	1.81911e+06	1.71923e+06	7.34661e+06	5.17212e+06	6.00921e+06	1.72794e+06	1.74441e+06	1.84531e+06	-3.10342	0.00157486
O94925	Glutaminase kidney isoform, mitochondrial OS=Homo sapiens OX=9606 GN=GLS PE=1 SV=1	4	4.3.3.3.4.4	4	213306	184079	171048	384878	413337	334046	296375	278859	286125	-1.9919	0.00158042
Q9UK58	Cyclin-L1 OS=Homo sapiens OX=9606 GN=CCNL1 PE=1 SV=1	11	6.4.5.11.11.11	11	311369	200786	229409	4.04085e+06	3.94061e+06	4.26911e+06	782826	683363	965465	-16.5199	0.00158959
Q8WW12	PEST proteolytic signal-containing nuclear protein OS=Homo sapiens OX=9606 GN=PCNP PE=1 SV=2	21	17.15.14.21.21.20	21	7.96359e+06	7.09109e+06	6.8774e+06	8.44284e+07	5.79471e+07	5.58508e+07	1.57501e+07	1.52215e+07	1.43934e+07	-9.03819	0.00160921
Q9Y5T5	Ubiquitin carboxyl-terminal hydrolase 16 OS=Homo sapiens OX=9606 GN=USP16 PE=1 SV=1	32	20.22.20.31.31.32	32	2.92017e+06	3.10394e+06	2.88336e+06	1.64165e+07	1.48342e+07	2.01937e+07	4.17902e+06	4.33328e+06	4.40315e+06	-5.77542	0.0016329
P49406	39S ribosomal protein L19, mitochondrial OS=Homo sapiens OX=9606 GN=MRPL19 PE=1 SV=2	6	5.6.5.6.6.6	6	190306	183748	214687	344656	317346	296347	186613	185203	191425	-1.6278	0.00165471
Q9Y490	Talin-1 OS=Homo sapiens OX=9606 GN=TLN1 PE=1 SV=3	123	75.86.83.122.120.117	109	1.79163e+07	1.6011e+07	1.89696e+07	7.28438e+07	6.0977e+07	5.16198e+07	1.77345e+07	1.75373e+07	1.70856e+07	-3.5057	0.00165711
Q5T8P6	RNA-binding protein 26 OS=Homo sapiens OX=9606 GN=RBM26 PE=1 SV=3	28	20.20.18.28.28.27	28	1.84022e+06	1.55976e+06	2.08994e+06	1.08172e+07	8.20788e+06	6.70736e+06	2.18492e+06	2.36149e+06	2.51568e+06	-4.68721	0.00166087
Q9NQT4	Exosome complex component RRP46 OS=Homo sapiens OX=9606 GN=EXOSC5 PE=1 SV=1	2	2.1.1.2.2.2	2	80914.2	81472	82729.5	442965	456343	365373	90469.7	71855.8	79459.1	-5.15953	0.00167048
P09884	DNA polymerase alpha catalytic subunit OS=Homo sapiens OX=9606 GN=POLA1 PE=1 SV=2	29	15.15.15.28.26.27	29	929473	701423	740531	5.58155e+06	5.4668e+06	5.35927e+06	1.38514e+06	1.24419e+06	1.30446e+06	-6.91887	0.00167118
P18887	DNA repair protein XRCC1 OS=Homo sapiens OX=9606 GN=XRCC1 PE=1 SV=2	9	6.9.8.9.8.9	9	462802	501272	462380	3.81404e+06	2.81895e+06	2.81211e+06	961123	918959	895286	-6.62139	0.00167144
P78559	Microtubule-associated protein 1A OS=Homo sapiens OX=9606 GN=MAP1A PE=1 SV=6	27	22.23.23.26.26.25	27	2.32911e+06	2.70269e+06	2.57622e+06	4.09977e+06	4.43992e+06	4.17944e+06	1.93152e+06	1.87618e+06	1.85432e+06	-1.6718	0.00168434
P06748	Nucleophosmin OS=Homo sapiens OX=9606 GN=NPM1 PE=1 SV=2	19	16.17.15.18.19.19	19	1.56266e+07	1.5326e+07	1.79398e+07	5.58263e+07	4.54904e+07	4.10295e+07	2.03781e+07	2.12308e+07	2.22178e+07	-2.91142	0.00168752
O95985	DNA topoisomerase 3-beta-1 OS=Homo sapiens OX=9606 GN=TOP3B PE=1 SV=1	3	-.2.2.3.3.3	3	35043	44307	35375.2	120097	102656	85554.5	34829.9	57993.2	42753	-2.68735	0.00173535
Q9BW19	Kinesin-like protein KIFC1 OS=Homo sapiens OX=9606 GN=KIFC1 PE=1 SV=2	26	16.21.18.26.25.26	26	1.53832e+06	1.87682e+06	1.8393e+06	9.05063e+06	5.96265e+06	7.53006e+06	2.32032e+06	2.42443e+06	2.43362e+06	-4.29035	0.00173956
Q6NTE8	MRN complex-interacting protein OS=Homo sapiens OX=9606 GN=MRNIP PE=1 SV=2	5	1.1.1.5.4.5	5	34436.9	38895.7	34647.9	1.02612e+06	607071	668408	152238	194569	153144	-21.3149	0.00175129
Q9BVJ6	U3 small nucleolar RNA-associated protein 14 homolog A OS=Homo sapiens OX=9606 GN=UTP14A PE=1 SV=1	37	31.29.27.37.35.37	28	3.73038e+06	3.91868e+06	3.82887e+06	1.76171e+07	1.64714e+07	2.12468e+07	5.48222e+06	5.6419e+06	5.75116e+06	-4.82101	0.00175884
Q5TAX3	Terminal uridylyltransferase 4 OS=Homo sapiens OX=9606 GN=TUT4 PE=1 SV=3	1	1.1.1.1.1.1	1	4530.32	3543.82	4446.67	14993.8	15090.7	13890.9	4415.82	3750.35	4556.74	-3.51219	0.00176197
Q86Y07	Serine/threonine-protein kinase VRK2 OS=Homo sapiens OX=9606 GN=VRK2 PE=1 SV=3	2	2.2.1.2.2.2	2	25835.9	22704.3	19783.7	60683.9	53582.8	53671.3	26098.6	27725.2	20966.7	-2.45797	0.00177644
Q8TF74	WAS/WASL-interacting protein family member 2 OS=Homo sapiens OX=9606 GN=WIPF2 PE=1 SV=1	3	1.1.1.2.3.3	3	21270.5	22326.2	17950.4	133548	103048	84277.7	18647.3	16550.2	25021.4	-5.21347	0.00178709
Q86V48	Leucine zipper protein 1 OS=Homo sapiens OX=9606 GN=LUZP1 PE=1 SV=2	60	34.42.45.60.59.59	60	6.1011e+06	5.9892e+06	6.40761e+06	2.20797e+07	1.74553e+07	1.95211e+07	6.74775e+06	6.85522e+06	7.12414e+06	-3.19258	0.00179146
P31025	Lipocalin-1 OS=Homo sapiens OX=9606 GN=LCN1 PE=1 SV=1	9	3.2.3.2.3.2	9	191403	312416	186887	1.31484e+06	2.27353e+06	1.23485e+06	2.57118e+06	2.70413e+06	2.73944e+06	-6.98303	0.00179389
Q96C57	Protein CUSTOS OS=Homo sapiens OX=9606 GN=CUSTOS PE=1 SV=2	5	3.2.3.5.5.5	5	112184	143755	190794	746022	638833	889253	464491	442096	325006	-5.09054	0.00179451
Q9Y3C6	Peptidyl-prolyl cis-trans isomerase-like 1 OS=Homo sapiens OX=9606 GN=PPIL1 PE=1 SV=1	12	9.9.8.12.12.11	12	2.19765e+06	2.42456e+06	2.20452e+06	1.11504e+07	8.91525e+06	8.20302e+06	2.6977e+06	2.96179e+06	3.24244e+06	-4.14087	0.0018039
Q96IK1	Biorientation of chromosomes in cell division protein 1 OS=Homo sapiens OX=9606 GN=BOD1 PE=1 SV=2	1	1.1.1.1.1.1	1	48445.1	45135.1	56545.1	91208.7	92480.3	110590	60708.9	71398	61080.3	-1.96023	0.00180966
Q9BZ95	Histone-lysine N-methyltransferase NSD3 OS=Homo sapiens OX=9606 GN=NSD3 PE=1 SV=1	9	7.7.6.7.8.9	9	650174	696795	634364	1.19759e+06	1.10773e+06	1.32647e+06	691234	833633	822816	-1.83301	0.00182085
Q8IY92	Structure-specific endonuclease subunit SLX4 OS=Homo sapiens OX=9606 GN=SLX4 PE=1 SV=3	18	15.15.15.18.18.17	18	762310	872664	794912	2.27716e+06	2.09635e+06	2.79057e+06	748322	912502	953054	-2.94832	0.00182635
Q92620	Pre-mRNA-splicing factor ATP-dependent RNA helicase PRP16 OS=Homo sapiens OX=9606 GN=DHX38 PE=1 SV=2	98	64.68.65.96.92.93	96	2.06366e+07	1.90066e+07	1.7497e+07	1.83183e+08	1.18189e+08	1.3026e+08	3.45457e+07	3.39915e+07	3.35189e+07	-7.55391	0.0018456
P11274	Breakpoint cluster region protein OS=Homo sapiens OX=9606 GN=BCR PE=1 SV=2	11	7.9.7.11.11.10	11	476686	391602	336843	1.39879e+06	1.19323e+06	1.18033e+06	453047	518619	379653	-3.13024	0.00184821
Q14919	Dr1-associated corepressor OS=Homo sapiens OX=9606 GN=DRAP1 PE=1 SV=3	3	1.1.1.3.3.3	3	43876.2	56614.3	31733.6	1.08131e+06	1.01861e+06	1.15308e+06	162207	170288	159534	-24.6021	0.00185571
P49756	RNA-binding protein 25 OS=Homo sapiens OX=9606 GN=RBM25 PE=1 SV=3	56	51.51.52.56.56.56	56	4.8608e+07	5.20713e+07	5.05662e+07	1.35537e+08	1.18208e+08	1.45457e+08	5.39002e+07	5.41301e+07	5.25112e+07	-2.63943	0.001862
Q8N183	NADH dehydrogenase [ubiquinone] 1 alpha subcomplex assembly factor 2 OS=Homo sapiens OX=9606 GN=NDUFAF2 PE=1 SV=1	1	-.-.-.1.1.1	1	2147.36	5857.84	2091.38	144615	63999.8	62162.6	15390.8	16690.8	14689.8	-26.8187	0.00186989
Q8IVM0	Coiled-coil domain-containing protein 50 OS=Homo sapiens OX=9606 GN=CCDC50 PE=1 SV=1	4	-.3.2.4.4.4	4	32790.9	33003.5	42854.8	555390	287448	395924	71804.1	79622.7	80701	-11.4015	0.00187694
A6NHR9	Structural maintenance of chromosomes flexible hinge domain-containing protein 1 OS=Homo sapiens OX=9606 GN=SMCHD1 PE=1 SV=2	17	8.11.12.16.17.16	17	464550	424646	498805	2.12247e+06	2.06667e+06	1.52203e+06	566451	612647	590630	-4.11467	0.00187899
Q8N6N3	UPF0690 protein C1orf52 OS=Homo sapiens OX=9606 GN=C1orf52 PE=1 SV=1	5	4.3.3.5.4.5	5	152228	119774	124126	1.35791e+06	888969	804281	225316	246317	212543	-7.70247	0.00189126
Q9Y3A2	Probable U3 small nucleolar RNA-associated protein 11 OS=Homo sapiens OX=9606 GN=UTP11 PE=1 SV=2	11	9.9.7.9.10.9	11	2.15663e+06	1.81873e+06	2.21647e+06	4.76398e+06	3.69847e+06	4.2393e+06	2.44415e+06	2.72431e+06	2.77691e+06	-2.05137	0.00189822
Q9UQR0	Sex comb on midleg-like protein 2 OS=Homo sapiens OX=9606 GN=SCML2 PE=1 SV=1	5	4.5.5.5.5.5	5	51964.6	58871.9	56051.9	190090	156177	144070	61169.2	65471.4	56722.8	-2.93811	0.00190272
Q6IBS0	Twinfilin-2 OS=Homo sapiens OX=9606 GN=TWF2 PE=1 SV=2	6	2.2.3.6.6.6	6	363124	223057	288872	1.3666e+06	1.25236e+06	889991	465705	465468	535975	-4.00998	0.00196844
Q8NDD1	Uncharacterized protein C1orf131 OS=Homo sapiens OX=9606 GN=C1orf131 PE=1 SV=4	13	11.11.12.13.12.13	12	1.17089e+06	1.03982e+06	1.16756e+06	2.57966e+06	3.02893e+06	3.40967e+06	1.17648e+06	1.0978e+06	1.14412e+06	-2.66949	0.00196962
Q9BW85	Splicing factor YJU2 OS=Homo sapiens OX=9606 GN=YJU2 PE=1 SV=1	8	2.5.3.8.7.8	8	204698	194412	160992	1.47724e+06	1.07016e+06	884179	256631	264725	262274	-6.12671	0.00198896
Q16555	Dihydropyrimidinase-related protein 2 OS=Homo sapiens OX=9606 GN=DPYSL2 PE=1 SV=1	4	3.3.3.4.4.4	4	120221	191467	155822	762715	573214	482407	365696	413355	351786	-3.88941	0.00201388
Q9Y3B2	Exosome complex component CSL4 OS=Homo sapiens OX=9606 GN=EXOSC1 PE=1 SV=1	3	3.3.3.3.3.3	3	273129	206786	252637	606849	561560	471502	258977	229180	261912	-2.23863	0.00201624
O95425	Supervillin OS=Homo sapiens OX=9606 GN=SVIL PE=1 SV=2	50	22.24.31.46.34.42	50	2.42363e+06	2.55101e+06	2.98602e+06	9.41912e+06	6.72953e+06	7.19875e+06	4.4587e+06	4.28024e+06	4.53411e+06	-2.93284	0.00202085
P52788	Spermine synthase OS=Homo sapiens OX=9606 GN=SMS PE=1 SV=2	4	4.3.3.4.3.3	4	460907	505491	501289	752744	783263	680514	423792	492238	367422	-1.51021	0.00202235
Q96JP5	E3 ubiquitin-protein ligase ZFP91 OS=Homo sapiens OX=9606 GN=ZFP91 PE=1 SV=1	23	12.16.16.22.21.21	23	7.47642e+06	6.77766e+06	7.54992e+06	3.5082e+07	2.52836e+07	3.22966e+07	9.19272e+06	9.02314e+06	9.47957e+06	-4.24978	0.00206628
O75764	Transcription elongation factor A protein 3 OS=Homo sapiens OX=9606 GN=TCEA3 PE=1 SV=2	7	5.6.4.7.6.6	7	163012	147279	186556	1.26253e+06	788296	857208	344984	287241	371679	-5.85297	0.00207328
P24941	Cyclin-dependent kinase 2 OS=Homo sapiens OX=9606 GN=CDK2 PE=1 SV=2	12	5.7.6.12.11.11	12	941437	707589	578717	3.62569e+06	2.44784e+06	2.55568e+06	772058	827935	856562	-3.87352	0.00207369
P49591	Serine--tRNA ligase, cytoplasmic OS=Homo sapiens OX=9606 GN=SARS PE=1 SV=3	3	2.2.3.3.3.3	3	259937	313827	293700	686501	558609	540993	370299	282935	343480	-2.05899	0.00207576
Q5T7V8	RAB6-interacting golgin OS=Homo sapiens OX=9606 GN=GORAB PE=1 SV=1	2	-.-.-.2.2.2	2	3695.52	10873.7	9123.06	339248	172492	210711	6493.21	4999.15	35772.3	-30.4931	0.00209485
O75152	Zinc finger CCCH domain-containing protein 11A OS=Homo sapiens OX=9606 GN=ZC3H11A PE=1 SV=3	28	15.17.18.26.28.27	28	3.07083e+06	3.21762e+06	3.05886e+06	1.00319e+07	8.11216e+06	8.73283e+06	3.83382e+06	4.48914e+06	4.10667e+06	-2.87536	0.00209902
Q8N7H5	RNA polymerase II-associated factor 1 homolog OS=Homo sapiens OX=9606 GN=PAF1 PE=1 SV=2	16	12.14.12.16.16.16	16	959490	1.04717e+06	960850	6.39527e+06	4.47734e+06	5.556e+06	1.50201e+06	1.65718e+06	1.49405e+06	-5.53616	0.00209923
Q9NZ63	Telomere length and silencing protein 1 homolog OS=Homo sapiens OX=9606 GN=C9orf78 PE=1 SV=1	8	1.4.3.8.8.8	8	109171	211766	189124	3.32105e+06	1.33677e+06	1.9103e+06	233342	260986	265570	-12.8771	0.00210882
Q14847	LIM and SH3 domain protein 1 OS=Homo sapiens OX=9606 GN=LASP1 PE=1 SV=2	17	12.14.13.16.17.15	17	3.18497e+06	4.17659e+06	4.02909e+06	1.4856e+07	1.02622e+07	1.06158e+07	7.59253e+06	7.44501e+06	7.73793e+06	-3.13713	0.00213469
Q49A26	Putative oxidoreductase GLYR1 OS=Homo sapiens OX=9606 GN=GLYR1 PE=1 SV=4	13	10.10.11.13.13.12	13	1.07512e+06	999377	1.0097e+06	2.61257e+06	2.59371e+06	2.16164e+06	1.03933e+06	1.09735e+06	1.16072e+06	-2.38893	0.00213909
Q9Y5M8	Signal recognition particle receptor subunit beta OS=Homo sapiens OX=9606 GN=SRPRB PE=1 SV=3	10	5.6.6.9.9.10	10	780301	975967	885151	2.05897e+06	2.23975e+06	2.13287e+06	1.05171e+06	988481	1.02673e+06	-2.4349	0.0021426
Q9ULV4	Coronin-1C OS=Homo sapiens OX=9606 GN=CORO1C PE=1 SV=1	32	20.23.24.32.32.28	31	5.73397e+06	5.56954e+06	8.2524e+06	3.80696e+07	2.48318e+07	2.31098e+07	1.45577e+07	1.43419e+07	1.45413e+07	-4.39822	0.00215342
O00571	ATP-dependent RNA helicase DDX3X OS=Homo sapiens OX=9606 GN=DDX3X PE=1 SV=3	50	46.45.47.50.50.50	50	2.37691e+07	2.39633e+07	3.04294e+07	7.55648e+07	5.50571e+07	6.03586e+07	3.0161e+07	2.93325e+07	2.95987e+07	-2.4434	0.00216458
O15143	Actin-related protein 2/3 complex subunit 1B OS=Homo sapiens OX=9606 GN=ARPC1B PE=1 SV=3	16	14.16.13.15.16.16	16	2.58579e+06	3.09351e+06	2.68069e+06	4.28362e+06	4.92827e+06	4.78641e+06	3.86654e+06	3.77967e+06	4.00226e+06	-1.67444	0.00217822
Q9GZR2	RNA exonuclease 4 OS=Homo sapiens OX=9606 GN=REXO4 PE=1 SV=2	15	4.5.6.15.13.15	15	248180	321517	305766	4.77678e+06	2.54812e+06	2.94836e+06	570483	601804	606735	-11.7347	0.00219551
Q8NEF9	Serum response factor-binding protein 1 OS=Homo sapiens OX=9606 GN=SRFBP1 PE=1 SV=1	11	7.7.5.11.11.11	11	796282	1.07429e+06	867897	2.88959e+06	2.03537e+06	2.30456e+06	754465	880927	812567	-2.63999	0.00220511
Q9NS86	LanC-like protein 2 OS=Homo sapiens OX=9606 GN=LANCL2 PE=1 SV=1	4	1.2.2.3.3.4	4	55276.5	47883.2	72082.2	168503	184080	218536	221594	201970	185814	-3.25903	0.00220976
Q03468	DNA excision repair protein ERCC-6 OS=Homo sapiens OX=9606 GN=ERCC6 PE=1 SV=1	11	3.6.5.11.10.11	8	163626	223540	138154	893774	894988	1.08144e+06	266791	219776	291475	-5.46373	0.00221688
Q7Z6I8	UPF0461 protein C5orf24 OS=Homo sapiens OX=9606 GN=C5orf24 PE=1 SV=1	2	-.1.-.2.2.2	2	8620.35	10316	8330.31	53756.8	40562.4	67462.3	11256.9	14466.8	17827.2	-5.9333	0.00229413
O43719	HIV Tat-specific factor 1 OS=Homo sapiens OX=9606 GN=HTATSF1 PE=1 SV=1	8	3.2.5.8.8.8	8	132866	68766.1	138312	1.67714e+06	1.54589e+06	1.16799e+06	257333	263916	282519	-12.9169	0.00229542
Q16527	Cysteine and glycine-rich protein 2 OS=Homo sapiens OX=9606 GN=CSRP2 PE=1 SV=3	3	2.1.2.3.3.3	3	197741	218658	239756	882568	628608	650280	339540	356822	357747	-3.29413	0.00231678
Q8N2M8	CLK4-associating serine/arginine rich protein OS=Homo sapiens OX=9606 GN=CLASRP PE=1 SV=4	11	4.4.3.11.9.11	11	324589	351819	470540	4.73378e+06	2.62027e+06	2.53253e+06	454983	537245	484631	-8.6199	0.00234004
Q9Y421	Protein FAM32A OS=Homo sapiens OX=9606 GN=FAM32A PE=1 SV=2	5	2.3.3.5.4.5	5	308403	258143	241431	1.01007e+06	1.55277e+06	1.57435e+06	436764	435675	390841	-5.12044	0.00234551
Q96ES7	SAGA-associated factor 29 OS=Homo sapiens OX=9606 GN=SGF29 PE=1 SV=1	11	8.9.8.10.11.10	11	1.72602e+06	1.98378e+06	1.71803e+06	2.9836e+06	2.58653e+06	2.85958e+06	1.90184e+06	1.89641e+06	1.75674e+06	-1.55305	0.00234847
P28715	DNA repair protein complementing XP-G cells OS=Homo sapiens OX=9606 GN=ERCC5 PE=1 SV=3	7	3.3.4.5.7.7	7	252732	311375	280786	486717	449373	540478	367987	343169	335501	-1.74764	0.00238233
Q8IYB5	Stromal membrane-associated protein 1 OS=Homo sapiens OX=9606 GN=SMAP1 PE=1 SV=2	7	6.6.5.7.7.6	6	512897	510465	620903	3.01788e+06	2.30523e+06	1.91954e+06	424910	497765	452209	-4.4048	0.00239032
O00541	Pescadillo homolog OS=Homo sapiens OX=9606 GN=PES1 PE=1 SV=1	23	18.17.21.22.22.20	23	5.54182e+06	4.41976e+06	5.07236e+06	8.85139e+06	1.0189e+07	9.03709e+06	5.7023e+06	5.77543e+06	5.7493e+06	-1.8676	0.00239158
O43148	mRNA cap guanine-N7 methyltransferase OS=Homo sapiens OX=9606 GN=RNMT PE=1 SV=1	16	6.8.6.16.15.15	16	562820	590104	546937	6.99635e+06	4.92733e+06	4.69879e+06	1.10158e+06	1.06592e+06	1.0653e+06	-9.77873	0.00239586
Q9NZZ3	Charged multivesicular body protein 5 OS=Homo sapiens OX=9606 GN=CHMP5 PE=1 SV=1	3	3.3.3.3.3.3	3	427914	532031	489429	1.79408e+06	1.38919e+06	1.2394e+06	445912	699598	543411	-3.05144	0.00239998
O43314	Inositol hexakisphosphate and diphosphoinositol-pentakisphosphate kinase 2 OS=Homo sapiens OX=9606 GN=PPIP5K2 PE=1 SV=3	5	4.4.4.5.5.5	5	114193	99920.2	94241.6	294594	295398	302014	185256	235286	188328	-2.89279	0.00242673
Q99961	Endophilin-A2 OS=Homo sapiens OX=9606 GN=SH3GL1 PE=1 SV=1	15	7.5.5.14.15.14	15	772364	327750	517542	6.90808e+06	4.76272e+06	3.62808e+06	659377	869354	914885	-9.45743	0.00244347
Q7L4I2	Arginine/serine-rich coiled-coil protein 2 OS=Homo sapiens OX=9606 GN=RSRC2 PE=1 SV=1	5	3.4.5.5.5.5	5	232445	300293	356766	2.17519e+06	1.21584e+06	1.35731e+06	341357	341029	406753	-5.33819	0.00247845
Q9BRJ6	Uncharacterized protein C7orf50 OS=Homo sapiens OX=9606 GN=C7orf50 PE=1 SV=1	6	2.4.4.6.3.5	6	297696	286239	348737	1.15802e+06	797061	918458	373375	278849	264652	-3.08098	0.00248693
Q9H1E1	Ribonuclease 7 OS=Homo sapiens OX=9606 GN=RNASE7 PE=1 SV=2	3	-.2.2.2.2.2	3	105576	82774	111145	226848	310108	331320	62227.1	94626.3	67468.4	-2.89913	0.00251353
Q96QC0	Serine/threonine-protein phosphatase 1 regulatory subunit 10 OS=Homo sapiens OX=9606 GN=PPP1R10 PE=1 SV=1	40	34.34.35.39.40.38	40	1.2057e+07	1.09541e+07	1.12626e+07	3.14658e+07	2.48067e+07	3.00481e+07	1.09663e+07	1.0968e+07	1.12699e+07	-2.51857	0.002528
O75940	Survival of motor neuron-related-splicing factor 30 OS=Homo sapiens OX=9606 GN=SMNDC1 PE=1 SV=1	10	9.10.8.10.10.10	10	2.47693e+06	3.05707e+06	2.83312e+06	1.02737e+07	7.65006e+06	1.13153e+07	3.65536e+06	4.02556e+06	3.46387e+06	-3.49453	0.0025371
Q99728	BRCA1-associated RING domain protein 1 OS=Homo sapiens OX=9606 GN=BARD1 PE=1 SV=2	5	5.4.4.5.5.5	5	126663	109190	112975	282988	217692	241679	117484	126540	111036	-2.12815	0.00255052
Q9UHR5	SAP30-binding protein OS=Homo sapiens OX=9606 GN=SAP30BP PE=1 SV=1	18	13.13.13.18.18.18	18	1.60213e+06	1.57452e+06	1.62512e+06	9.28035e+06	7.63063e+06	1.04343e+07	2.27822e+06	2.10896e+06	1.9778e+06	-5.69484	0.00255058
O43670	BUB3-interacting and GLEBS motif-containing protein ZNF207 OS=Homo sapiens OX=9606 GN=ZNF207 PE=1 SV=1	15	12.13.11.14.15.15	15	1.48936e+07	1.34571e+07	1.436e+07	2.64225e+07	2.68869e+07	3.20909e+07	1.59202e+07	1.506e+07	1.60185e+07	-1.9995	0.00255358
Q6NUP7	Serine/threonine-protein phosphatase 4 regulatory subunit 4 OS=Homo sapiens OX=9606 GN=PPP4R4 PE=1 SV=1	1	-.-.-.1.1.1	1	2216.26	1904.09	3393.83	18345.7	9863.17	12378.6	1693.46	1893.35	2313.61	-5.40145	0.00257207
P0DP23	Calmodulin-1 OS=Homo sapiens OX=9606 GN=CALM1 PE=1 SV=1	4	2.1.3.4.3.4	4	153217	195280	202232	1.08998e+06	733549	1.27468e+06	346757	376966	363234	-5.62564	0.00257752
Q6IEG0	U11/U12 small nuclear ribonucleoprotein 48 kDa protein OS=Homo sapiens OX=9606 GN=SNRNP48 PE=1 SV=2	2	2.2.2.2.2.2	2	56017.3	56407.6	49850.4	186695	139247	145752	56521.5	50783	46294.3	-2.90675	0.00258908
Q96AG4	Leucine-rich repeat-containing protein 59 OS=Homo sapiens OX=9606 GN=LRRC59 PE=1 SV=1	9	7.7.7.9.9.9	9	812702	818266	840601	2.28549e+06	1.96128e+06	2.35612e+06	1.28815e+06	1.09503e+06	1.2603e+06	-2.67154	0.00259359
O14562	Ubiquitin domain-containing protein UBFD1 OS=Homo sapiens OX=9606 GN=UBFD1 PE=1 SV=2	3	2.2.3.3.3.2	3	23222.5	16336.7	26763.1	125413	99549.6	71192.2	41581.3	19637.3	19027.2	-4.46538	0.00260641
Q9BRD0	BUD13 homolog OS=Homo sapiens OX=9606 GN=BUD13 PE=1 SV=1	42	24.26.27.41.41.40	42	2.53645e+06	3.04867e+06	2.68255e+06	3.71843e+07	2.23096e+07	3.79261e+07	5.84037e+06	7.01818e+06	7.02878e+06	-11.7833	0.00263699
P48444	Coatomer subunit delta OS=Homo sapiens OX=9606 GN=ARCN1 PE=1 SV=1	46	32.39.33.45.45.46	46	7.8803e+06	7.35072e+06	7.21427e+06	6.82645e+07	5.11885e+07	4.52096e+07	1.30993e+07	1.34859e+07	1.41155e+07	-7.33618	0.00265047
Q15819	Ubiquitin-conjugating enzyme E2 variant 2 OS=Homo sapiens OX=9606 GN=UBE2V2 PE=1 SV=4	1	1.1.1.1.1.1	1	7416.94	13555.9	9130.47	71442.2	39557.9	46801	13975.9	13001.1	12389.6	-5.24199	0.00266596
Q92917	G-patch domain and KOW motifs-containing protein OS=Homo sapiens OX=9606 GN=GPKOW PE=1 SV=2	14	8.7.10.14.14.14	14	420057	351946	502350	4.05325e+06	2.262e+06	2.36342e+06	739584	727978	711649	-6.81026	0.00267077
Q9UBU8	Mortality factor 4-like protein 1 OS=Homo sapiens OX=9606 GN=MORF4L1 PE=1 SV=2	8	4.5.3.8.8.8	8	198875	197875	199552	2.29009e+06	1.58198e+06	2.24517e+06	534251	604504	518565	-10.2586	0.0026747
Q8WVJ2	NudC domain-containing protein 2 OS=Homo sapiens OX=9606 GN=NUDCD2 PE=1 SV=1	2	1.2.2.2.2.2	2	257926	263482	219610	1.20801e+06	965786	786756	256892	244931	259208	-3.99525	0.00269814
O95639	Cleavage and polyadenylation specificity factor subunit 4 OS=Homo sapiens OX=9606 GN=CPSF4 PE=1 SV=1	8	5.7.6.8.6.8	8	1.78459e+06	1.86695e+06	1.86061e+06	4.2323e+06	3.86542e+06	4.68395e+06	1.92361e+06	1.82204e+06	1.85036e+06	-2.31882	0.00269981
Q13642	Four and a half LIM domains protein 1 OS=Homo sapiens OX=9606 GN=FHL1 PE=1 SV=4	4	3.4.3.4.4.4	4	642001	456646	547114	1.8225e+06	1.58499e+06	1.61815e+06	1.08121e+06	1.02693e+06	1.12262e+06	-3.05368	0.00270191
Q5T2D3	OTU domain-containing protein 3 OS=Homo sapiens OX=9606 GN=OTUD3 PE=1 SV=1	10	9.8.8.10.10.9	10	669358	945541	751865	1.91997e+06	1.89882e+06	2.30327e+06	639358	575894	623948	-2.58668	0.00273669
O95243	Methyl-CpG-binding domain protein 4 OS=Homo sapiens OX=9606 GN=MBD4 PE=1 SV=1	3	2.3.2.3.3.3	3	38040	40144.9	38715.3	66547.5	73918.5	63849.5	45636.1	49003.9	42129	-1.74778	0.00273815
Q02241	Kinesin-like protein KIF23 OS=Homo sapiens OX=9606 GN=KIF23 PE=1 SV=3	30	20.24.25.30.29.29	30	2.77277e+06	2.9641e+06	3.5535e+06	8.11918e+06	7.68084e+06	8.40125e+06	2.95426e+06	2.95906e+06	3.06951e+06	-2.60498	0.00274847
P33316	Deoxyuridine 5'-triphosphate nucleotidohydrolase, mitochondrial OS=Homo sapiens OX=9606 GN=DUT PE=1 SV=4	4	1.1.1.4.4.3	4	75628.5	147846	93202.4	890453	651115	629645	189296	152175	155151	-6.85625	0.00277982
P00750	Tissue-type plasminogen activator OS=Homo sapiens OX=9606 GN=PLAT PE=1 SV=1	3	-.2.2.3.3.3	3	58328.3	56713.9	51161	96936.6	92742.8	94304.2	83935	72993.4	72862.7	-1.70865	0.00280618
Q96EU6	Ribosomal RNA processing protein 36 homolog OS=Homo sapiens OX=9606 GN=RRP36 PE=1 SV=1	10	5.4.4.10.9.10	9	383954	355814	404307	2.52653e+06	1.77446e+06	1.74993e+06	356499	414922	428032	-5.28891	0.00282852
Q14155	Rho guanine nucleotide exchange factor 7 OS=Homo sapiens OX=9606 GN=ARHGEF7 PE=1 SV=2	10	7.6.6.10.8.10	8	476483	386777	440057	1.58451e+06	1.21133e+06	1.09556e+06	484236	491395	528591	-2.98577	0.0028338
Q9BYD6	39S ribosomal protein L1, mitochondrial OS=Homo sapiens OX=9606 GN=MRPL1 PE=1 SV=2	1	-.-.-.1.1.1	1	615.147	884.611	2273.63	149249	206727	226043	97873.5	70270	82563	-154.243	0.00289224
Q13033	Striatin-3 OS=Homo sapiens OX=9606 GN=STRN3 PE=1 SV=3	2	-.-.-.2.2.2	2	7514.48	4121.73	8975.53	224057	207159	181804	2506.72	8237.06	2883.53	-29.7413	0.0029378
Q9UKY7	Protein CDV3 homolog OS=Homo sapiens OX=9606 GN=CDV3 PE=1 SV=1	5	2.3.3.5.5.5	5	181020	183621	191175	9.08942e+06	4.64664e+06	7.6864e+06	1.08737e+06	1.1622e+06	1.17263e+06	-38.5423	0.00294063
Q8TBE9	N-acylneuraminate-9-phosphatase OS=Homo sapiens OX=9606 GN=NANP PE=1 SV=1	6	1.2.1.6.5.5	6	49401.3	117996	46976.9	1.37943e+06	845403	717744	124770	121507	161573	-13.7264	0.00299461
Q9P2N5	RNA-binding protein 27 OS=Homo sapiens OX=9606 GN=RBM27 PE=1 SV=2	40	35.36.36.40.40.38	37	8.20728e+06	7.45674e+06	7.7489e+06	2.53191e+07	2.04866e+07	1.94497e+07	8.41002e+06	7.55605e+06	8.20844e+06	-2.78715	0.00301647
Q86VY4	Testis-specific Y-encoded-like protein 5 OS=Homo sapiens OX=9606 GN=TSPYL5 PE=1 SV=2	11	6.9.8.10.11.11	11	372527	438204	279600	1.38669e+06	914325	1.14131e+06	447461	530319	504839	-3.15714	0.00302216
O60551	Glycylpeptide N-tetradecanoyltransferase 2 OS=Homo sapiens OX=9606 GN=NMT2 PE=1 SV=1	2	-.-.-.1.1.2	2	7099.04	8384.61	7588.25	17325	19495.7	14584.2	7101.61	6796.46	8292.28	-2.22803	0.00302242
Q6FI81	Anamorsin OS=Homo sapiens OX=9606 GN=CIAPIN1 PE=1 SV=2	10	6.6.5.10.10.10	10	492818	411790	428030	4.95503e+06	3.71267e+06	2.79857e+06	619045	738541	802700	-8.60419	0.0030268
Q9H4H8	Protein FAM83D OS=Homo sapiens OX=9606 GN=FAM83D PE=1 SV=3	6	5.3.3.6.6.6	6	266717	175829	227838	1.44351e+06	1.33484e+06	1.32323e+06	417846	404658	383657	-6.11824	0.00305544
Q86UK7	E3 ubiquitin-protein ligase ZNF598 OS=Homo sapiens OX=9606 GN=ZNF598 PE=1 SV=1	10	6.7.6.9.10.10	10	535992	624614	554780	2.22669e+06	1.53691e+06	1.87024e+06	478185	534070	480277	-3.28429	0.00308112
P18754	Regulator of chromosome condensation OS=Homo sapiens OX=9606 GN=RCC1 PE=1 SV=1	4	3.4.3.4.4.4	4	152381	150517	187213	335580	317404	291461	157982	204956	217755	-1.927	0.0031119
Q6ZN66	Guanylate-binding protein 6 OS=Homo sapiens OX=9606 GN=GBP6 PE=2 SV=1	1	1.1.1.1.1.1	1	271167	343767	324844	894585	881604	843268	407576	352173	351146	-2.78732	0.00314476
Q96EL2	28S ribosomal protein S24, mitochondrial OS=Homo sapiens OX=9606 GN=MRPS24 PE=1 SV=1	3	3.3.2.3.3.3	3	525972	581920	485582	816726	910527	775034	446297	511551	626722	-1.57034	0.00317533
Q5UIP0	Telomere-associated protein RIF1 OS=Homo sapiens OX=9606 GN=RIF1 PE=1 SV=2	19	12.7.8.18.17.19	19	741950	713290	760591	1.76172e+06	2.12713e+06	2.22875e+06	1.03169e+06	728601	903725	-2.76086	0.00318831
P61326	Protein mago nashi homolog OS=Homo sapiens OX=9606 GN=MAGOH PE=1 SV=1	5	4.4.4.5.5.5	5	228819	216227	229306	1.51968e+06	1.14884e+06	1.06505e+06	306028	346203	306121	-5.53651	0.00319075
P82909	28S ribosomal protein S36, mitochondrial OS=Homo sapiens OX=9606 GN=MRPS36 PE=1 SV=2	4	2.2.2.4.4.4	4	77851.6	192829	114250	2.08046e+06	925643	980803	289820	224127	245132	-10.3575	0.00323624
O94842	TOX high mobility group box family member 4 OS=Homo sapiens OX=9606 GN=TOX4 PE=1 SV=1	17	16.16.16.17.17.17	13	9.25434e+06	9.16723e+06	8.86647e+06	1.96452e+07	1.7286e+07	2.06055e+07	8.97392e+06	9.29559e+06	9.71203e+06	-2.10849	0.00326172
Q96SB8	Structural maintenance of chromosomes protein 6 OS=Homo sapiens OX=9606 GN=SMC6 PE=1 SV=2	3	3.2.2.3.3.3	3	47746.3	35908.4	36600.2	104939	119151	109319	59315.9	82955.4	172206	-2.77251	0.0032681
P07093	Glia-derived nexin OS=Homo sapiens OX=9606 GN=SERPINE2 PE=1 SV=1	13	9.11.7.12.11.11	13	1.02313e+06	960302	974169	2.03918e+06	2.38424e+06	2.53543e+06	1.72901e+06	1.92869e+06	1.75243e+06	-2.35287	0.00329328
P25490	Transcriptional repressor protein YY1 OS=Homo sapiens OX=9606 GN=YY1 PE=1 SV=2	12	8.11.8.10.11.12	7	1.98579e+06	2.27702e+06	1.93281e+06	3.41858e+06	3.09296e+06	3.81491e+06	2.36329e+06	2.20623e+06	2.13475e+06	-1.66673	0.00329639
Q9NP61	ADP-ribosylation factor GTPase-activating protein 3 OS=Homo sapiens OX=9606 GN=ARFGAP3 PE=1 SV=1	3	1.1.2.2.3.3	3	67345.8	50910.7	53601.3	179321	168331	163843	119519	111891	115665	-2.97627	0.00333816
P48730	Casein kinase I isoform delta OS=Homo sapiens OX=9606 GN=CSNK1D PE=1 SV=2	5	2.4.5.5.5.5	5	457339	392678	560517	1.30539e+06	1.00847e+06	1.01753e+06	426470	351052	377519	-2.3618	0.00334156
O00505	Importin subunit alpha-4 OS=Homo sapiens OX=9606 GN=KPNA3 PE=1 SV=2	20	16.17.17.20.20.20	12	1.13306e+07	9.10277e+06	9.29176e+06	2.78889e+07	2.81361e+07	2.9114e+07	1.23129e+07	1.20811e+07	1.18449e+07	-2.86421	0.00336748
P35754	Glutaredoxin-1 OS=Homo sapiens OX=9606 GN=GLRX PE=1 SV=2	1	1.-.-.1.1.1	1	940.761	1849.48	953.2	81706.3	448847	181330	309896	281175	282012	-190.168	0.00343327
Q9BRP8	Partner of Y14 and mago OS=Homo sapiens OX=9606 GN=PYM1 PE=1 SV=1	6	5.5.4.6.6.6	6	349929	387054	311615	5.58733e+06	2.8351e+06	3.98526e+06	996353	973729	885450	-11.8326	0.00343923
O75391	Sperm-associated antigen 7 OS=Homo sapiens OX=9606 GN=SPAG7 PE=1 SV=2	10	7.5.8.10.10.10	10	602655	296218	522869	3.88708e+06	2.57678e+06	2.52794e+06	727148	745773	626877	-6.3245	0.00345744
Q15427	Splicing factor 3B subunit 4 OS=Homo sapiens OX=9606 GN=SF3B4 PE=1 SV=1	4	3.3.3.4.4.4	4	1.80047e+06	2.58061e+06	1.69705e+06	8.38167e+06	5.14231e+06	7.49709e+06	2.75767e+06	2.78657e+06	2.64747e+06	-3.45848	0.00347006
Q9UI09	NADH dehydrogenase [ubiquinone] 1 alpha subcomplex subunit 12 OS=Homo sapiens OX=9606 GN=NDUFA12 PE=1 SV=1	1	-.-.-.1.1.1	1	7498.71	6115.61	5738.14	51177.8	44759.6	28357.4	15399.5	10795.2	10305.3	-6.42269	0.00347739
Q9UEE9	Craniofacial development protein 1 OS=Homo sapiens OX=9606 GN=CFDP1 PE=1 SV=1	6	2.4.4.5.6.5	6	147239	117908	120352	1.39035e+06	920407	746922	130430	130709	121709	-7.93174	0.00348621
Q8NFY9	Kelch repeat and BTB domain-containing protein 8 OS=Homo sapiens OX=9606 GN=KBTBD8 PE=1 SV=2	3	3.3.2.3.3.3	3	56536.9	47851.6	36892	181801	190519	212054	69797.7	73384.1	72726.4	-4.13627	0.00348879
P43268	ETS translocation variant 4 OS=Homo sapiens OX=9606 GN=ETV4 PE=1 SV=3	5	3.2.3.1.2.2	3	289580	291968	372073	906118	629548	744236	370623	349504	390328	-2.39078	0.00352149
Q9UJW0	Dynactin subunit 4 OS=Homo sapiens OX=9606 GN=DCTN4 PE=1 SV=1	2	2.2.2.2.2.2	2	125637	103584	95163	223746	238738	185356	121793	136126	134964	-1.99713	0.00352814
O95989	Diphosphoinositol polyphosphate phosphohydrolase 1 OS=Homo sapiens OX=9606 GN=NUDT3 PE=1 SV=1	2	1.-.1.2.2.2	2	16865.2	22585.8	12028.4	147897	129516	116890	24916.3	28420.2	29975.7	-7.65943	0.00354656
Q86Y91	Kinesin-like protein KIF18B OS=Homo sapiens OX=9606 GN=KIF18B PE=1 SV=4	5	4.4.5.5.5.5	5	222275	228851	210365	509603	430984	413043	160030	171940	128419	-2.04633	0.00358715
Q96D71	RalBP1-associated Eps domain-containing protein 1 OS=Homo sapiens OX=9606 GN=REPS1 PE=1 SV=3	12	4.7.10.12.12.12	12	486901	470011	710333	2.01787e+06	1.59374e+06	1.91807e+06	505356	804680	673955	-3.31666	0.00360531
Q8WU90	Zinc finger CCCH domain-containing protein 15 OS=Homo sapiens OX=9606 GN=ZC3H15 PE=1 SV=1	21	17.15.19.21.20.21	21	5.30035e+06	5.74484e+06	5.69205e+06	1.42065e+07	1.42912e+07	1.8243e+07	7.30332e+06	7.59129e+06	6.95622e+06	-2.79262	0.00361165
P32121	Beta-arrestin-2 OS=Homo sapiens OX=9606 GN=ARRB2 PE=1 SV=2	17	11.17.14.17.17.17	17	4.1674e+06	3.49782e+06	3.68429e+06	6.99739e+06	8.57512e+06	9.46387e+06	5.75437e+06	5.97531e+06	5.68615e+06	-2.20594	0.00361224
Q5QJ74	Tubulin-specific chaperone cofactor E-like protein OS=Homo sapiens OX=9606 GN=TBCEL PE=1 SV=2	6	2.3.2.5.6.6	6	75476	69395.3	99316.3	287194	253718	184162	157792	166083	158957	-2.96933	0.0036183
Q7L592	Protein arginine methyltransferase NDUFAF7, mitochondrial OS=Homo sapiens OX=9606 GN=NDUFAF7 PE=1 SV=1	2	-.-.-.2.2.2	2	5966.47	3943.61	9125.38	86931.5	61112.9	64990.8	4750.99	10788.7	4312.81	-11.1915	0.00362011
Q08379	Golgin subfamily A member 2 OS=Homo sapiens OX=9606 GN=GOLGA2 PE=1 SV=3	5	4.4.4.5.5.5	5	97149.9	104987	111898	486399	400078	325897	132951	108829	125834	-3.86064	0.00362289
Q6PII3	Coiled-coil domain-containing protein 174 OS=Homo sapiens OX=9606 GN=CCDC174 PE=1 SV=3	4	3.3.3.4.4.3	4	95864.7	124407	83639.7	512560	291627	376847	93855.5	114565	84474.4	-3.88611	0.00364149
P11171	Protein 4.1 OS=Homo sapiens OX=9606 GN=EPB41 PE=1 SV=4	3	3.3.3.3.3.3	3	322503	254664	299503	525704	576566	499349	397134	454496	453668	-1.82693	0.00366157
Q9NUQ3	Gamma-taxilin OS=Homo sapiens OX=9606 GN=TXLNG PE=1 SV=2	9	3.2.5.8.9.9	9	102649	86625.6	182039	1.57451e+06	1.31215e+06	1.72736e+06	315233	389532	340657	-12.4262	0.00367052
Q53EL6	Programmed cell death protein 4 OS=Homo sapiens OX=9606 GN=PDCD4 PE=1 SV=2	7	3.3.4.7.7.7	7	67211.8	94355.4	184982	2.26977e+06	1.34833e+06	1.73276e+06	388147	353947	381263	-15.4404	0.00370507
Q9Y314	Nitric oxide synthase-interacting protein OS=Homo sapiens OX=9606 GN=NOSIP PE=1 SV=1	27	18.22.20.27.26.25	27	1.14596e+07	1.2439e+07	1.31014e+07	5.84526e+07	3.9801e+07	4.42283e+07	1.70188e+07	1.65811e+07	1.64762e+07	-3.85086	0.00374363
Q9Y2Q9	28S ribosomal protein S28, mitochondrial OS=Homo sapiens OX=9606 GN=MRPS28 PE=1 SV=1	3	2.3.1.3.3.2	3	136891	133315	137157	455555	370448	367938	163828	168333	175266	-2.9309	0.00376419
Q9NV56	MRG/MORF4L-binding protein OS=Homo sapiens OX=9606 GN=MRGBP PE=1 SV=1	7	4.5.4.7.6.7	7	359206	407525	420320	2.60727e+06	1.70253e+06	2.69864e+06	691366	593059	619335	-5.90408	0.00379151
Q5VT52	Regulation of nuclear pre-mRNA domain-containing protein 2 OS=Homo sapiens OX=9606 GN=RPRD2 PE=1 SV=1	15	14.14.13.11.10.9	15	1.55244e+06	1.72033e+06	1.75794e+06	4.30556e+06	4.20187e+06	5.67811e+06	2.32533e+06	2.34205e+06	2.54975e+06	-2.8198	0.00382623
Q9NVP2	Histone chaperone ASF1B OS=Homo sapiens OX=9606 GN=ASF1B PE=1 SV=1	3	2.2.2.3.3.3	3	329330	159552	310184	2.68261e+06	1.56751e+06	1.27746e+06	433770	422402	246749	-6.91755	0.00385154
P30086	Phosphatidylethanolamine-binding protein 1 OS=Homo sapiens OX=9606 GN=PEBP1 PE=1 SV=3	4	2.1.2.3.2.2	4	107652	150937	122368	337622	286799	288862	263483	248012	253339	-2.39734	0.00390361
Q9H074	Polyadenylate-binding protein-interacting protein 1 OS=Homo sapiens OX=9606 GN=PAIP1 PE=1 SV=1	2	1.1.1.1.2.2	2	17088.5	28049.7	27088.1	87163.7	77511.6	108504	25718	32931.8	31316.8	-3.78227	0.0039206
Q9Y5V0	Zinc finger protein 706 OS=Homo sapiens OX=9606 GN=ZNF706 PE=1 SV=1	5	4.5.5.4.5.5	5	709116	876864	726533	1.24144e+06	1.30447e+06	1.55868e+06	973493	986617	1.1778e+06	-1.77495	0.00400346
Q15004	PCNA-associated factor OS=Homo sapiens OX=9606 GN=PCLAF PE=1 SV=1	3	2.2.1.3.3.3	3	27163.3	26547.9	31738.3	168162	295776	187431	37461.9	31939.9	55426	-7.62284	0.00401759
Q9Y3B4	Splicing factor 3B subunit 6 OS=Homo sapiens OX=9606 GN=SF3B6 PE=1 SV=1	7	5.6.4.7.7.7	7	1.30138e+06	1.53848e+06	1.63582e+06	7.31364e+06	4.60461e+06	5.07704e+06	1.43225e+06	1.92769e+06	1.87506e+06	-3.79725	0.00402098
Q9NRY4	Rho GTPase-activating protein 35 OS=Homo sapiens OX=9606 GN=ARHGAP35 PE=1 SV=3	14	11.11.11.14.14.13	14	296849	270561	329515	1.84252e+06	1.19191e+06	1.18862e+06	372152	386121	438945	-4.70836	0.004049
Q7L0Y3	tRNA methyltransferase 10 homolog C OS=Homo sapiens OX=9606 GN=TRMT10C PE=1 SV=2	33	31.30.29.33.33.33	33	1.00043e+07	1.13482e+07	1.13832e+07	1.77058e+07	1.56257e+07	1.91366e+07	1.08694e+07	1.10126e+07	1.13352e+07	-1.60278	0.00408397
Q96KM6	Zinc finger protein 512B OS=Homo sapiens OX=9606 GN=ZNF512B PE=1 SV=1	11	9.7.8.11.11.11	11	629373	679756	596602	1.53034e+06	1.17796e+06	1.26281e+06	675651	677988	527912	-2.08377	0.00409323
P30405	Peptidyl-prolyl cis-trans isomerase F, mitochondrial OS=Homo sapiens OX=9606 GN=PPIF PE=1 SV=1	8	2.1.3.8.8.8	7	582351	462711	506505	1.27462e+06	1.83038e+06	1.92168e+06	842556	645259	537386	-3.23974	0.00411642
Q8N2G6	Zinc finger CCHC domain-containing protein 24 OS=Homo sapiens OX=9606 GN=ZCCHC24 PE=1 SV=1	1	1.1.1.1.1.1	1	9430.87	12418.1	9042.78	26187.9	20470.6	20760.8	12212.6	11751	7720.51	-2.18244	0.00412117
Q9Y3A3	MOB-like protein phocein OS=Homo sapiens OX=9606 GN=MOB4 PE=1 SV=1	1	-.-.-.1.1.1	1	3088.33	5592.82	6111.93	33255.5	30588.1	17944.4	3264.95	736.079	3928.73	-5.5288	0.00413263
Q13523	Serine/threonine-protein kinase PRP4 homolog OS=Homo sapiens OX=9606 GN=PRPF4B PE=1 SV=3	55	47.50.52.51.50.53	55	2.52946e+07	2.23325e+07	2.61955e+07	3.60575e+07	4.02799e+07	4.48049e+07	2.53778e+07	2.55639e+07	2.61065e+07	-1.64099	0.00414135
O60610	Protein diaphanous homolog 1 OS=Homo sapiens OX=9606 GN=DIAPH1 PE=1 SV=2	11	7.5.8.10.10.8	11	296933	294269	356539	603014	498191	499084	415319	481138	461512	-1.68853	0.00417354
Q9P270	SLAIN motif-containing protein 2 OS=Homo sapiens OX=9606 GN=SLAIN2 PE=1 SV=2	21	13.13.16.21.21.21	21	1.7363e+06	1.88711e+06	1.8932e+06	1.11643e+07	8.27142e+06	7.4425e+06	1.95864e+06	1.72695e+06	2.04018e+06	-4.87224	0.00418488
P26368	Splicing factor U2AF 65 kDa subunit OS=Homo sapiens OX=9606 GN=U2AF2 PE=1 SV=4	13	11.12.11.13.13.13	13	5.58211e+06	5.97577e+06	5.10585e+06	1.99659e+07	1.39717e+07	1.51657e+07	6.06745e+06	5.94067e+06	6.03203e+06	-2.94672	0.00422683
Q9H444	Charged multivesicular body protein 4b OS=Homo sapiens OX=9606 GN=CHMP4B PE=1 SV=1	7	5.6.7.7.7.7	7	766174	803443	1.06352e+06	4.98667e+06	3.6164e+06	2.74181e+06	1.37416e+06	1.44609e+06	1.50075e+06	-4.30851	0.00425316
Q16881	Thioredoxin reductase 1, cytoplasmic OS=Homo sapiens OX=9606 GN=TXNRD1 PE=1 SV=3	4	3.3.3.4.4.4	4	123841	175297	128805	766603	590205	421257	200934	218904	169215	-4.15491	0.00426461
Q86VM9	Zinc finger CCCH domain-containing protein 18 OS=Homo sapiens OX=9606 GN=ZC3H18 PE=1 SV=2	17	14.12.14.15.17.14	17	1.87862e+06	1.9388e+06	1.78537e+06	4.92469e+06	3.80978e+06	4.5215e+06	2.12452e+06	2.27369e+06	2.2399e+06	-2.36596	0.00430401
P18031	Tyrosine-protein phosphatase non-receptor type 1 OS=Homo sapiens OX=9606 GN=PTPN1 PE=1 SV=1	2	1.1.1.2.1.2	2	69981.5	60587.4	74768.5	127353	115751	116927	68967.1	84533.6	85065.5	-1.75337	0.00433411
B2RTY4	Unconventional myosin-IXa OS=Homo sapiens OX=9606 GN=MYO9A PE=1 SV=2	10	8.7.7.10.10.10	10	182270	140588	144062	299609	306297	345491	205503	208377	206405	-2.03761	0.00436202
P08670	Vimentin OS=Homo sapiens OX=9606 GN=VIM PE=1 SV=4	87	84.85.84.84.87.85	80	2.78485e+08	2.94401e+08	3.06668e+08	5.02593e+08	4.27765e+08	5.06731e+08	2.92605e+08	2.99191e+08	2.86719e+08	-1.63388	0.00441158
Q66PJ3	ADP-ribosylation factor-like protein 6-interacting protein 4 OS=Homo sapiens OX=9606 GN=ARL6IP4 PE=1 SV=2	16	14.14.12.15.16.15	16	3.29679e+06	3.3714e+06	3.43052e+06	8.06022e+06	8.56673e+06	1.02121e+07	5.46008e+06	5.43455e+06	5.45414e+06	-2.65767	0.0044145
Q14137	Ribosome biogenesis protein BOP1 OS=Homo sapiens OX=9606 GN=BOP1 PE=1 SV=2	29	24.23.24.28.26.27	29	4.76739e+06	3.75802e+06	4.60039e+06	7.39558e+06	7.90269e+06	8.63561e+06	4.78367e+06	5.034e+06	5.07577e+06	-1.82342	0.0044311
Q9C0B1	Alpha-ketoglutarate-dependent dioxygenase FTO OS=Homo sapiens OX=9606 GN=FTO PE=1 SV=3	3	2.2.1.3.2.3	3	35839.2	29071.8	30953.4	97873.7	72755.8	68965.5	29191.5	28429.1	21646.7	-2.49931	0.00447866
Q9H3P2	Negative elongation factor A OS=Homo sapiens OX=9606 GN=NELFA PE=1 SV=3	12	12.9.7.11.11.9	12	1.24088e+06	1.05586e+06	1.20383e+06	3.07125e+06	2.37423e+06	2.29199e+06	1.22847e+06	1.27048e+06	1.21259e+06	-2.21034	0.00453077
P68871	Hemoglobin subunit beta OS=Homo sapiens OX=9606 GN=HBB PE=1 SV=2	2	1.1.1.1.1.-	2	17293	25273.7	33060.6	93062.8	136559	93570.8	34837.5	32567.8	39174.9	-4.27349	0.00453651
O14613	Cdc42 effector protein 2 OS=Homo sapiens OX=9606 GN=CDC42EP2 PE=1 SV=1	1	1.1.1.1.1.1	1	18561.2	21741.6	25572.9	74714.5	48147.7	56278.2	28636.9	21039.6	23025.1	-2.71937	0.00454915
Q96JM7	Lethal(3)malignant brain tumor-like protein 3 OS=Homo sapiens OX=9606 GN=L3MBTL3 PE=1 SV=2	13	9.8.11.12.13.11	13	556033	513647	769833	2.52602e+06	1.59416e+06	1.65094e+06	544567	710774	619291	-3.13731	0.00456938
Q8TAP9	M-phase-specific PLK1-interacting protein OS=Homo sapiens OX=9606 GN=MPLKIP PE=1 SV=1	2	1.1.2.2.2.2	2	39138.5	40200.2	73545.3	316743	228022	199860	92809.5	87998.4	99576.9	-4.87052	0.00461402
Q9P021	Cysteine-rich PDZ-binding protein OS=Homo sapiens OX=9606 GN=CRIPT PE=1 SV=1	5	4.3.4.5.5.5	5	212231	154397	178024	391014	447640	434671	249500	214298	246636	-2.33787	0.00462611
Q13813	Spectrin alpha chain, non-erythrocytic 1 OS=Homo sapiens OX=9606 GN=SPTAN1 PE=1 SV=3	56	32.31.42.53.54.53	56	2.02793e+06	1.96378e+06	2.88245e+06	8.61926e+06	7.3689e+06	7.8664e+06	2.93332e+06	3.28041e+06	3.06385e+06	-3.47018	0.00464989
P62068	Ubiquitin carboxyl-terminal hydrolase 46 OS=Homo sapiens OX=9606 GN=USP46 PE=1 SV=1	2	2.2.2.2.2.2	2	97971.7	64359.5	81187.1	242354	187857	195237	84270.8	90716.4	105696	-2.56838	0.00465953
Q9NWZ8	Gem-associated protein 8 OS=Homo sapiens OX=9606 GN=GEMIN8 PE=1 SV=1	2	2.2.1.2.2.2	2	26442.9	21852	23780.3	79148.4	54163.7	61219.5	28749.8	17474.1	17192.8	-2.69901	0.00467509
Q9H9F9	Actin-related protein 5 OS=Homo sapiens OX=9606 GN=ACTR5 PE=1 SV=2	3	-.2.1.3.3.3	3	20877.8	29979.5	20820.7	90584.4	56590.3	64241	25642.8	23746.7	27978	-2.94952	0.00468668
Q7RTP6	[F-actin]-monooxygenase MICAL3 OS=Homo sapiens OX=9606 GN=MICAL3 PE=1 SV=2	13	7.11.9.13.12.13	12	348457	451984	457286	998723	880383	877641	488031	512800	428760	-2.19185	0.00469647
Q13017	Rho GTPase-activating protein 5 OS=Homo sapiens OX=9606 GN=ARHGAP5 PE=1 SV=2	16	12.12.10.16.16.16	16	648508	492301	638016	1.46822e+06	1.61763e+06	1.57321e+06	638244	727165	577876	-2.61917	0.00469919
O75794	Cell division cycle protein 123 homolog OS=Homo sapiens OX=9606 GN=CDC123 PE=1 SV=1	3	1.2.2.3.2.3	3	49319	36752.2	43371.5	122984	123567	116091	26976.9	29830.2	27855.4	-2.80157	0.00472733
P30260	Cell division cycle protein 27 homolog OS=Homo sapiens OX=9606 GN=CDC27 PE=1 SV=2	17	9.10.12.17.16.17	17	2.14753e+06	2.42087e+06	1.89244e+06	3.52318e+06	3.97719e+06	3.99085e+06	2.06912e+06	1.98627e+06	1.7465e+06	-1.77859	0.00472875
Q9NY61	Protein AATF OS=Homo sapiens OX=9606 GN=AATF PE=1 SV=1	5	3.2.2.5.5.5	5	100211	74526.6	56240.8	564262	562210	630602	138097	115105	152155	-7.6071	0.00473407
O75815	Breast cancer anti-estrogen resistance protein 3 OS=Homo sapiens OX=9606 GN=BCAR3 PE=1 SV=1	3	1.1.1.3.3.2	3	12129.7	9999.28	14203.5	53252.7	31180.3	38850.8	7940.63	9254.18	14366.6	-3.39321	0.00475919
P50750	Cyclin-dependent kinase 9 OS=Homo sapiens OX=9606 GN=CDK9 PE=1 SV=3	15	13.15.14.14.15.15	15	3.0396e+06	2.23619e+06	2.49734e+06	5.87686e+06	5.01568e+06	4.99892e+06	2.28983e+06	2.43634e+06	2.47572e+06	-2.04441	0.00476384
P02671	Fibrinogen alpha chain OS=Homo sapiens OX=9606 GN=FGA PE=1 SV=2	2	-.-.-.1.1.-	2	3981.89	1400.42	1475.43	38350.9	19872.6	35419.7	3608.43	2449.23	2532.91	-13.6551	0.00478954
Q15019	Septin-2 OS=Homo sapiens OX=9606 GN=SEPTIN2 PE=1 SV=1	17	12.16.15.17.16.16	17	2.5035e+06	2.83926e+06	2.52923e+06	8.53257e+06	6.21081e+06	6.41741e+06	3.63225e+06	3.81671e+06	3.62134e+06	-2.68811	0.00479236
P08240	Signal recognition particle receptor subunit alpha OS=Homo sapiens OX=9606 GN=SRPRA PE=1 SV=2	18	13.12.12.17.18.17	18	1.6762e+06	1.67094e+06	2.50028e+06	5.78839e+06	7.02454e+06	5.75413e+06	4.73062e+06	4.7357e+06	4.58446e+06	-3.17526	0.00481478
Q9NQS1	Cell death regulator Aven OS=Homo sapiens OX=9606 GN=AVEN PE=1 SV=1	1	-.-.-.1.1.1	1	1252.33	6114.48	1711.41	187668	53885.2	73145.8	3009.8	701.201	739.415	-34.6652	0.00485516
Q12972	Nuclear inhibitor of protein phosphatase 1 OS=Homo sapiens OX=9606 GN=PPP1R8 PE=1 SV=2	2	1.1.1.2.1.2	2	16140.2	19861.8	14571.6	207716	124104	98174.4	16439.6	61060.6	13315.2	-8.50236	0.00491972
Q9H2G2	STE20-like serine/threonine-protein kinase OS=Homo sapiens OX=9606 GN=SLK PE=1 SV=1	10	5.6.8.10.9.10	10	427844	422237	455574	2.2127e+06	1.48287e+06	1.84565e+06	434509	419666	476845	-4.24402	0.00498014
O43660	Pleiotropic regulator 1 OS=Homo sapiens OX=9606 GN=PLRG1 PE=1 SV=1	30	24.29.25.30.30.30	30	1.17041e+07	1.16098e+07	1.14465e+07	2.98225e+07	2.54935e+07	3.19856e+07	1.48114e+07	1.42099e+07	1.43607e+07	-2.51152	0.00498141
Q15008	26S proteasome non-ATPase regulatory subunit 6 OS=Homo sapiens OX=9606 GN=PSMD6 PE=1 SV=1	2	-.-.-.2.2.2	2	8245.67	4575.67	4826.66	103199	43577.8	40909.9	5270.23	4258.2	6358.21	-10.635	0.00502973
Q13614	Myotubularin-related protein 2 OS=Homo sapiens OX=9606 GN=MTMR2 PE=1 SV=4	3	3.3.2.3.3.3	2	23580.8	20204.6	23088.7	52199.3	42362.9	39139.3	23368.4	27908.8	25621.6	-1.9993	0.00513299
Q12792	Twinfilin-1 OS=Homo sapiens OX=9606 GN=TWF1 PE=1 SV=3	9	5.5.8.9.8.7	6	350219	310719	498256	1.75981e+06	1.32521e+06	984267	674261	655546	672089	-3.51045	0.0051339
Q96ST2	Protein IWS1 homolog OS=Homo sapiens OX=9606 GN=IWS1 PE=1 SV=2	14	8.8.6.14.13.14	14	447959	401641	632808	4.32018e+06	2.21083e+06	2.19787e+06	1.09302e+06	1.13774e+06	1.05122e+06	-5.8883	0.00514113
P61923	Coatomer subunit zeta-1 OS=Homo sapiens OX=9606 GN=COPZ1 PE=1 SV=1	3	2.3.3.3.3.3	3	329158	345875	272928	1.93836e+06	1.1267e+06	1.26162e+06	467980	454240	547121	-4.5642	0.00514224
P52298	Nuclear cap-binding protein subunit 2 OS=Homo sapiens OX=9606 GN=NCBP2 PE=1 SV=1	11	7.8.8.11.11.11	11	1.33059e+06	1.83509e+06	1.50526e+06	1.27304e+07	7.36692e+06	6.77262e+06	2.08377e+06	2.0632e+06	1.79522e+06	-5.75258	0.00514722
Q9BXF6	Rab11 family-interacting protein 5 OS=Homo sapiens OX=9606 GN=RAB11FIP5 PE=1 SV=1	2	1.1.1.1.2.2	2	11599.2	13431.5	13360	113246	62777.4	93677	12019.7	13953.6	12062.2	-7.02514	0.00521609
P48729	Casein kinase I isoform alpha OS=Homo sapiens OX=9606 GN=CSNK1A1 PE=1 SV=2	18	17.15.14.18.17.18	18	5.5839e+06	4.12522e+06	4.66706e+06	9.81999e+06	1.1171e+07	1.06852e+07	4.88172e+06	4.897e+06	4.85481e+06	-2.20339	0.00522448
P32322	Pyrroline-5-carboxylate reductase 1, mitochondrial OS=Homo sapiens OX=9606 GN=PYCR1 PE=1 SV=2	9	7.8.7.9.8.8	8	875035	1.04992e+06	826131	1.55086e+06	1.47912e+06	1.72472e+06	1.39658e+06	1.19561e+06	1.1815e+06	-1.72829	0.00527439
Q9BRJ2	39S ribosomal protein L45, mitochondrial OS=Homo sapiens OX=9606 GN=MRPL45 PE=1 SV=2	9	6.5.6.9.9.9	9	353245	349406	354915	1.76332e+06	1.2575e+06	1.34057e+06	512612	506077	500930	-4.12399	0.00532271
P35251	Replication factor C subunit 1 OS=Homo sapiens OX=9606 GN=RFC1 PE=1 SV=4	73	59.61.56.70.69.69	73	2.36142e+07	2.39541e+07	2.24725e+07	4.89622e+07	4.80932e+07	6.02838e+07	3.09729e+07	3.04871e+07	3.02024e+07	-2.24639	0.00532333
Q9P016	Thymocyte nuclear protein 1 OS=Homo sapiens OX=9606 GN=THYN1 PE=1 SV=1	5	2.1.2.5.4.5	5	51690.4	53985	85570.5	335863	278219	318317	143682	122719	151176	-4.87539	0.00532978
Q96QE5	Transcription elongation factor, mitochondrial OS=Homo sapiens OX=9606 GN=TEFM PE=1 SV=1	8	8.6.5.8.8.8	8	467909	302725	386572	1.36477e+06	1.26235e+06	1.46109e+06	396308	351878	402050	-3.53283	0.00533894
Q9Y3F4	Serine-threonine kinase receptor-associated protein OS=Homo sapiens OX=9606 GN=STRAP PE=1 SV=1	12	9.9.9.12.11.12	12	1.66195e+06	1.53942e+06	1.88854e+06	3.49911e+06	3.03947e+06	2.64847e+06	1.99274e+06	2.04926e+06	1.87334e+06	-1.80495	0.0053965
P11310	Medium-chain specific acyl-CoA dehydrogenase, mitochondrial OS=Homo sapiens OX=9606 GN=ACADM PE=1 SV=1	3	2.2.2.2.2.2	3	776672	852441	844386	1.31074e+06	1.64782e+06	1.51567e+06	1.12753e+06	1.09813e+06	1.03444e+06	-1.80887	0.00541784
Q9UJV9	Probable ATP-dependent RNA helicase DDX41 OS=Homo sapiens OX=9606 GN=DDX41 PE=1 SV=2	35	31.33.32.33.35.35	35	8.09567e+06	8.05377e+06	7.06e+06	1.38386e+07	1.58884e+07	1.88087e+07	1.15962e+07	1.16884e+07	1.09743e+07	-2.0912	0.00543803
Q5VZL5	Zinc finger MYM-type protein 4 OS=Homo sapiens OX=9606 GN=ZMYM4 PE=1 SV=1	13	12.12.11.12.10.9	13	708428	895931	919472	1.66604e+06	1.59337e+06	1.34253e+06	1.01423e+06	756636	1.01956e+06	-1.8234	0.00545661
Q6NS38	DNA oxidative demethylase ALKBH2 OS=Homo sapiens OX=9606 GN=ALKBH2 PE=1 SV=1	8	1.5.1.7.7.8	8	27792.9	65956.7	23332.6	2.08343e+06	2.1788e+06	2.35674e+06	187374	136156	156863	-56.5326	0.00548178
O75909	Cyclin-K OS=Homo sapiens OX=9606 GN=CCNK PE=1 SV=2	9	5.4.6.9.9.9	9	530949	486972	527574	3.14045e+06	1.99998e+06	2.31016e+06	742831	690563	646354	-4.82085	0.00554345
Q5VSY0	G kinase-anchoring protein 1 OS=Homo sapiens OX=9606 GN=GKAP1 PE=1 SV=2	13	10.13.13.13.13.13	13	1.78967e+06	1.94308e+06	1.95157e+06	7.1716e+06	5.33114e+06	7.71281e+06	2.41891e+06	2.3627e+06	1.93612e+06	-3.55637	0.00555084
P82933	28S ribosomal protein S9, mitochondrial OS=Homo sapiens OX=9606 GN=MRPS9 PE=1 SV=2	16	12.13.13.16.15.16	16	936927	957496	1.01228e+06	4.32669e+06	2.95522e+06	3.43851e+06	1.29823e+06	1.47046e+06	1.39642e+06	-3.68817	0.00558238
Q9NQ38	Serine protease inhibitor Kazal-type 5 OS=Homo sapiens OX=9606 GN=SPINK5 PE=1 SV=2	5	-.1.-.4.3.3	5	12553.4	30571.7	10539.2	148933	278934	122563	48148.3	44331.8	47175.6	-10.2569	0.00561659
Q8N3C0	Activating signal cointegrator 1 complex subunit 3 OS=Homo sapiens OX=9606 GN=ASCC3 PE=1 SV=3	19	16.14.14.19.17.18	19	1.12841e+06	882262	869646	1.95322e+06	1.77708e+06	1.55171e+06	1.13011e+06	1.05492e+06	1.09645e+06	-1.83383	0.0056239
Q9UDY2	Tight junction protein ZO-2 OS=Homo sapiens OX=9606 GN=TJP2 PE=1 SV=2	51	24.31.32.50.50.51	51	1.04567e+07	8.05715e+06	8.23391e+06	2.30781e+07	2.21317e+07	2.3579e+07	1.02378e+07	9.89028e+06	9.65185e+06	-2.57176	0.00566438
Q9HAU5	Regulator of nonsense transcripts 2 OS=Homo sapiens OX=9606 GN=UPF2 PE=1 SV=1	43	33.32.37.43.43.43	43	5.91196e+06	4.65849e+06	6.29549e+06	1.45168e+07	1.43336e+07	1.55504e+07	6.24813e+06	6.21368e+06	7.0649e+06	-2.63257	0.00570006
P19338	Nucleolin OS=Homo sapiens OX=9606 GN=NCL PE=1 SV=3	46	42.43.43.46.46.45	46	2.26615e+07	2.3271e+07	2.61825e+07	6.3897e+07	4.74208e+07	4.89365e+07	2.83618e+07	2.95134e+07	3.00303e+07	-2.22221	0.00576444
O94992	Protein HEXIM1 OS=Homo sapiens OX=9606 GN=HEXIM1 PE=1 SV=1	9	5.6.8.9.9.9	9	505683	572527	923040	3.38046e+06	1.85233e+06	2.53098e+06	843469	836856	884378	-3.87946	0.0057901
A3KN83	Protein strawberry notch homolog 1 OS=Homo sapiens OX=9606 GN=SBNO1 PE=1 SV=1	13	10.9.12.11.11.11	13	593054	498050	626590	1.31474e+06	983642	1.01821e+06	845360	838301	854042	-1.93084	0.00579456
Q9UHD1	Cysteine and histidine-rich domain-containing protein 1 OS=Homo sapiens OX=9606 GN=CHORDC1 PE=1 SV=2	8	6.6.8.8.8.8	8	369871	334775	604397	2.26416e+06	1.73177e+06	1.20996e+06	567737	588914	558715	-3.97687	0.00579971
Q9H825	mRNA N(3)-methylcytidine methyltransferase METTL8 OS=Homo sapiens OX=9606 GN=METTL8 PE=1 SV=2	2	2.2.2.1.2.2	2	75350	72333.7	102524	209365	151284	193971	96396.1	156771	89880	-2.21664	0.00583324
Q5VYS8	Terminal uridylyltransferase 7 OS=Homo sapiens OX=9606 GN=TUT7 PE=1 SV=1	5	5.5.5.5.5.5	5	134363	163447	145005	241699	202010	231846	187946	191976	193170	-1.5256	0.00583661
Q9BZL4	Protein phosphatase 1 regulatory subunit 12C OS=Homo sapiens OX=9606 GN=PPP1R12C PE=1 SV=1	4	2.3.2.4.4.4	4	28141.7	63188.8	43650	285772	156777	254705	124398	78418.8	78290.5	-5.16559	0.00587953
Q9BTV5	Fibronectin type III and SPRY domain-containing protein 1 OS=Homo sapiens OX=9606 GN=FSD1 PE=1 SV=1	2	2.1.1.2.2.1	2	26061.2	14400.6	21888.7	451155	149483	220818	167860	75393.7	109867	-13.1748	0.00594169
Q9H8W3	Protein FAM204A OS=Homo sapiens OX=9606 GN=FAM204A PE=1 SV=1	1	-.1.1.1.1.1	1	3229.45	3842.28	4939.75	38671.7	17257.4	32314.6	11252	10326.4	3948.16	-7.34661	0.00595345
P15170	Eukaryotic peptide chain release factor GTP-binding subunit ERF3A OS=Homo sapiens OX=9606 GN=GSPT1 PE=1 SV=1	33	23.27.25.33.32.32	15	6.72092e+06	7.08116e+06	7.03829e+06	3.21648e+07	2.51304e+07	2.20579e+07	8.30834e+06	8.16331e+06	8.25647e+06	-3.80767	0.00599868
Q658Y4	Protein FAM91A1 OS=Homo sapiens OX=9606 GN=FAM91A1 PE=1 SV=3	5	4.5.3.5.5.5	5	177932	160879	202532	329346	343450	314342	254544	241205	284356	-1.8235	0.00600385
Q8NAV1	Pre-mRNA-splicing factor 38A OS=Homo sapiens OX=9606 GN=PRPF38A PE=1 SV=1	5	2.4.4.5.5.5	5	78258.4	84940.1	71410.9	574450	439358	320029	105963	105205	96811.1	-5.68535	0.00600676
Q8N4B1	Sesquipedalian-1 OS=Homo sapiens OX=9606 GN=PHETA1 PE=1 SV=1	2	2.1.1.1.2.2	2	96857	62147.6	49486.8	259983	366282	327839	121135	118680	126008	-4.57623	0.00610564
Q9BQ39	ATP-dependent RNA helicase DDX50 OS=Homo sapiens OX=9606 GN=DDX50 PE=1 SV=1	29	23.23.21.29.28.29	27	4.42157e+06	4.13363e+06	3.89417e+06	1.68958e+07	1.11287e+07	1.3602e+07	5.33474e+06	5.51815e+06	5.86653e+06	-3.34366	0.00618128
P62136	Serine/threonine-protein phosphatase PP1-alpha catalytic subunit OS=Homo sapiens OX=9606 GN=PPP1CA PE=1 SV=1	3	3.3.3.3.3.3	3	977655	986022	1.41562e+06	3.09985e+06	2.69707e+06	2.41425e+06	1.33567e+06	1.45979e+06	1.34971e+06	-2.42984	0.00623436
P29692	Elongation factor 1-delta OS=Homo sapiens OX=9606 GN=EEF1D PE=1 SV=5	7	6.7.7.7.7.7	7	561981	803670	756871	1.78238e+06	1.40838e+06	1.38198e+06	955182	887208	866880	-2.1544	0.00629654
P27695	DNA-(apurinic or apyrimidinic site) lyase OS=Homo sapiens OX=9606 GN=APEX1 PE=1 SV=2	4	1.4.2.4.4.4	4	259243	317165	281377	934720	896422	1.43132e+06	567074	444989	400442	-3.80335	0.00632469
Q70Z53	Protein FRA10AC1 OS=Homo sapiens OX=9606 GN=FRA10AC1 PE=1 SV=3	5	3.4.2.5.5.5	5	136870	250943	199381	1.10141e+06	961118	894254	367498	302161	592272	-5.03544	0.00634071
P35611	Alpha-adducin OS=Homo sapiens OX=9606 GN=ADD1 PE=1 SV=2	10	3.4.5.8.10.9	10	399090	247035	395279	1.9949e+06	2.07729e+06	1.87044e+06	603788	360311	619565	-5.70636	0.00637787
P29317	Ephrin type-A receptor 2 OS=Homo sapiens OX=9606 GN=EPHA2 PE=1 SV=2	6	5.5.4.6.5.4	6	432293	408033	517541	829085	760759	664408	647861	594147	705228	-1.66014	0.00638688
Q9C0C7	Activating molecule in BECN1-regulated autophagy protein 1 OS=Homo sapiens OX=9606 GN=AMBRA1 PE=1 SV=2	2	2.2.2.2.2.2	2	25607.7	36999.5	24176.7	79580.5	96244.7	89799.9	30462.3	31147.9	27589.1	-3.06076	0.00640829
O75306	NADH dehydrogenase [ubiquinone] iron-sulfur protein 2, mitochondrial OS=Homo sapiens OX=9606 GN=NDUFS2 PE=1 SV=2	5	3.4.4.4.4.5	5	70624.2	102964	107675	272127	240816	193746	182447	229952	197665	-2.51255	0.00641565
P46013	Proliferation marker protein Ki-67 OS=Homo sapiens OX=9606 GN=MKI67 PE=1 SV=2	27	10.10.11.27.23.25	27	520245	530191	526407	3.16661e+06	2.05089e+06	2.85965e+06	496503	527091	516347	-5.12236	0.00643877
Q9UKV3	Apoptotic chromatin condensation inducer in the nucleus OS=Homo sapiens OX=9606 GN=ACIN1 PE=1 SV=2	33	32.32.30.32.31.31	33	6.78557e+06	6.88273e+06	6.90292e+06	1.14699e+07	1.00501e+07	1.06603e+07	6.85626e+06	7.0217e+06	6.73195e+06	-1.56434	0.00644912
Q96S99	Pleckstrin homology domain-containing family F member 1 OS=Homo sapiens OX=9606 GN=PLEKHF1 PE=1 SV=3	3	1.2.1.3.3.3	3	108340	126699	93952.7	211676	251726	324481	127682	187940	199725	-2.39485	0.00647153
Q9UFC0	Leucine-rich repeat and WD repeat-containing protein 1 OS=Homo sapiens OX=9606 GN=LRWD1 PE=1 SV=2	5	3.2.5.5.5.5	5	309119	380797	427358	824209	655465	665200	631269	567241	535726	-1.91974	0.00648262
P00505	Aspartate aminotransferase, mitochondrial OS=Homo sapiens OX=9606 GN=GOT2 PE=1 SV=3	4	1.2.2.2.2.2	4	743995	834259	785174	1.90566e+06	1.76104e+06	2.4577e+06	1.06809e+06	910463	1.10014e+06	-2.59132	0.00653719
O60245	Protocadherin-7 OS=Homo sapiens OX=9606 GN=PCDH7 PE=1 SV=2	12	9.10.10.12.12.10	12	431655	411477	574111	1.15986e+06	976972	1.0521e+06	597964	533381	531973	-2.25009	0.00662182
Q6DD87	Zinc finger protein 787 OS=Homo sapiens OX=9606 GN=ZNF787 PE=1 SV=4	5	3.4.3.5.4.5	5	176899	215806	165678	602079	381213	470878	250403	229878	248021	-2.60425	0.00666787
Q8NI08	Nuclear receptor coactivator 7 OS=Homo sapiens OX=9606 GN=NCOA7 PE=1 SV=2	5	1.1.-.5.5.3	5	31009.7	17421.5	41441.3	278547	211082	287384	32030.7	42839.9	25173.7	-8.64573	0.00669604
Q5TCZ1	SH3 and PX domain-containing protein 2A OS=Homo sapiens OX=9606 GN=SH3PXD2A PE=1 SV=1	2	2.2.2.2.2.2	2	67110.8	57230.8	57095.1	154639	114236	115180	55799.1	90209.4	61054.3	-2.11674	0.00671641
Q9NRN7	L-aminoadipate-semialdehyde dehydrogenase-phosphopantetheinyl transferase OS=Homo sapiens OX=9606 GN=AASDHPPT PE=1 SV=2	14	12.12.12.14.13.14	14	3.31617e+06	3.53187e+06	3.03763e+06	1.90799e+07	1.36791e+07	1.13668e+07	3.69692e+06	3.57477e+06	4.01643e+06	-4.46362	0.00673359
Q9Y3B7	39S ribosomal protein L11, mitochondrial OS=Homo sapiens OX=9606 GN=MRPL11 PE=1 SV=1	3	2.2.2.3.3.3	3	72753.5	100930	99380.3	213456	165883	188147	89506.3	125585	79042.8	-2.07822	0.00673637
Q6P1J9	Parafibromin OS=Homo sapiens OX=9606 GN=CDC73 PE=1 SV=1	24	14.17.17.24.22.24	24	1.16552e+06	1.16388e+06	1.41673e+06	9.93788e+06	6.19133e+06	5.29854e+06	1.70826e+06	1.73227e+06	1.5404e+06	-5.71995	0.00678108
P16333	Cytoplasmic protein NCK1 OS=Homo sapiens OX=9606 GN=NCK1 PE=1 SV=1	25	17.17.18.25.25.24	22	1.76545e+06	1.89419e+06	1.96089e+06	1.67423e+07	1.18849e+07	9.20746e+06	3.1746e+06	3.18784e+06	2.98738e+06	-6.73154	0.00697658
Q86TX2	Acyl-coenzyme A thioesterase 1 OS=Homo sapiens OX=9606 GN=ACOT1 PE=1 SV=1	13	6.5.6.12.13.12	13	375803	339626	316804	6.8189e+06	3.9191e+06	3.01467e+06	632116	781835	640440	-13.3232	0.00699041
P38398	Breast cancer type 1 susceptibility protein OS=Homo sapiens OX=9606 GN=BRCA1 PE=1 SV=2	6	3.4.4.6.4.5	6	137960	166020	117352	306467	235311	284910	162103	129205	155108	-1.96208	0.00699362
Q9Y2S7	Polymerase delta-interacting protein 2 OS=Homo sapiens OX=9606 GN=POLDIP2 PE=1 SV=1	7	5.4.5.7.7.6	7	281974	157272	186340	1.10246e+06	828992	552577	368933	401353	319152	-3.97072	0.00701598
Q96KG9	N-terminal kinase-like protein OS=Homo sapiens OX=9606 GN=SCYL1 PE=1 SV=1	10	6.7.7.10.10.10	10	331523	495385	548558	1.56985e+06	1.27521e+06	1.02021e+06	540018	525877	503720	-2.81015	0.00702876
Q99832	T-complex protein 1 subunit eta OS=Homo sapiens OX=9606 GN=CCT7 PE=1 SV=2	15	11.14.11.15.15.15	15	1.14764e+06	1.59251e+06	1.64647e+06	3.80411e+06	2.86322e+06	2.8702e+06	1.67091e+06	1.62652e+06	1.68628e+06	-2.17423	0.00703052
P40926	Malate dehydrogenase, mitochondrial OS=Homo sapiens OX=9606 GN=MDH2 PE=1 SV=3	13	8.12.8.13.13.13	13	447715	914663	523315	4.00537e+06	3.18841e+06	2.87266e+06	1.28184e+06	1.42106e+06	1.33764e+06	-5.33833	0.00703054
Q9NV70	Exocyst complex component 1 OS=Homo sapiens OX=9606 GN=EXOC1 PE=1 SV=4	11	11.9.10.11.11.11	11	1.2237e+06	1.0431e+06	958039	1.56827e+06	1.98361e+06	1.96611e+06	1.15252e+06	1.1118e+06	1.13364e+06	-1.71109	0.007058
P32780	General transcription factor IIH subunit 1 OS=Homo sapiens OX=9606 GN=GTF2H1 PE=1 SV=1	6	5.4.4.6.5.6	6	271815	193972	196571	669906	610207	657492	318353	297191	288333	-2.92532	0.00712728
Q6P4F7	Rho GTPase-activating protein 11A OS=Homo sapiens OX=9606 GN=ARHGAP11A PE=1 SV=2	2	2.2.1.2.2.2	2	12193.1	11311.8	12798.5	22305	17759.7	19216	13863.5	16099.5	12132.1	-1.63292	0.00715667
P40222	Alpha-taxilin OS=Homo sapiens OX=9606 GN=TXLNA PE=1 SV=3	26	19.18.21.26.25.25	24	2.47267e+06	2.31641e+06	3.64107e+06	1.05902e+07	9.68298e+06	1.11337e+07	4.52899e+06	4.54536e+06	4.64242e+06	-3.72554	0.00717661
Q14684	Ribosomal RNA processing protein 1 homolog B OS=Homo sapiens OX=9606 GN=RRP1B PE=1 SV=3	67	59.58.63.61.64.61	67	2.61241e+07	3.12926e+07	3.28643e+07	5.66054e+07	4.40186e+07	5.52051e+07	4.05104e+07	4.17453e+07	4.05982e+07	-1.72605	0.00718908
P29083	General transcription factor IIE subunit 1 OS=Homo sapiens OX=9606 GN=GTF2E1 PE=1 SV=2	7	2.-.-.7.7.7	7	47072.3	10119.7	28169.6	1.4573e+06	874611	837507	161757	182565	155788	-37.1293	0.00724065
Q9Y546	Leucine-rich repeat-containing protein 42 OS=Homo sapiens OX=9606 GN=LRRC42 PE=1 SV=1	3	2.3.2.3.2.2	3	106724	109842	82227.6	205843	214573	186096	104027	137231	121767	-2.02987	0.00726909
O14640	Segment polarity protein dishevelled homolog DVL-1 OS=Homo sapiens OX=9606 GN=DVL1 PE=1 SV=2	3	1.2.1.3.3.3	3	32633.9	55888.1	28065.8	210466	167088	223370	86666	80491.4	90858.7	-5.15426	0.00731189
Q9NYZ3	G2 and S phase-expressed protein 1 OS=Homo sapiens OX=9606 GN=GTSE1 PE=1 SV=3	7	6.7.6.7.7.6	7	221151	270220	247778	452716	356170	382687	212330	234019	204774	-1.61209	0.00732231
Q13586	Stromal interaction molecule 1 OS=Homo sapiens OX=9606 GN=STIM1 PE=1 SV=3	6	4.3.4.5.5.6	6	65600.3	56398.1	61252.8	357028	249155	210603	79065.3	78290.2	63106	-4.45719	0.00734935
Q9ULX3	RNA-binding protein NOB1 OS=Homo sapiens OX=9606 GN=NOB1 PE=1 SV=1	14	7.11.9.11.12.13	14	1.85365e+06	2.00589e+06	1.68436e+06	2.86732e+06	2.96137e+06	2.78956e+06	2.42418e+06	2.36881e+06	2.26125e+06	-1.55455	0.00736277
Q9H2U1	ATP-dependent DNA/RNA helicase DHX36 OS=Homo sapiens OX=9606 GN=DHX36 PE=1 SV=2	18	14.14.14.17.15.16	16	1.66107e+06	1.59421e+06	1.60375e+06	4.61724e+06	3.47622e+06	3.81777e+06	1.8709e+06	2.06123e+06	2.28369e+06	-2.45136	0.00757861
Q13573	SNW domain-containing protein 1 OS=Homo sapiens OX=9606 GN=SNW1 PE=1 SV=1	42	35.37.37.42.41.41	42	1.32536e+07	1.39336e+07	1.3862e+07	5.30275e+07	3.63876e+07	4.37423e+07	1.63852e+07	1.70955e+07	1.77643e+07	-3.24385	0.00758319
A1A4S6	Rho GTPase-activating protein 10 OS=Homo sapiens OX=9606 GN=ARHGAP10 PE=1 SV=1	3	-.1.2.3.3.3	3	14067.4	10720.7	25753.4	153360	66616.1	82761.6	32305.8	18078	21496	-5.98989	0.00758636
Q8TEW0	Partitioning defective 3 homolog OS=Homo sapiens OX=9606 GN=PARD3 PE=1 SV=2	18	13.16.14.18.18.17	18	4.54593e+06	5.03343e+06	5.63912e+06	7.79667e+06	6.92376e+06	8.29081e+06	4.52142e+06	4.77118e+06	4.45246e+06	-1.51206	0.00760156
O00566	U3 small nucleolar ribonucleoprotein protein MPP10 OS=Homo sapiens OX=9606 GN=MPHOSPH10 PE=1 SV=2	29	24.28.23.28.28.29	29	4.43829e+06	5.41423e+06	3.25771e+06	1.23555e+07	1.2118e+07	1.50351e+07	5.60215e+06	4.82937e+06	4.90127e+06	-3.01357	0.00761008
O43293	Death-associated protein kinase 3 OS=Homo sapiens OX=9606 GN=DAPK3 PE=1 SV=1	6	4.4.6.6.6.6	6	342451	297595	300825	617639	546310	470430	310363	363610	317011	-1.73709	0.00764
Q96MF7	E3 SUMO-protein ligase NSE2 OS=Homo sapiens OX=9606 GN=NSMCE2 PE=1 SV=2	1	-.-.-.1.1.1	1	1534.83	3239.36	4337.33	18622.9	16813.4	32963.8	9372.81	6569.74	7927.2	-7.50699	0.00767272
P51452	Dual specificity protein phosphatase 3 OS=Homo sapiens OX=9606 GN=DUSP3 PE=1 SV=1	3	3.2.3.3.3.3	3	484767	335519	376088	937208	879071	772559	253333	261765	202866	-2.1639	0.00772847
Q15404	Ras suppressor protein 1 OS=Homo sapiens OX=9606 GN=RSU1 PE=1 SV=3	3	2.2.2.3.3.3	3	63733.5	42996.5	64802.7	169140	135533	112863	67563.9	56452.6	75478.9	-2.43414	0.00774994
Q9Y2W1	Thyroid hormone receptor-associated protein 3 OS=Homo sapiens OX=9606 GN=THRAP3 PE=1 SV=2	41	22.30.29.40.40.40	41	7.37652e+06	7.38953e+06	7.23375e+06	3.29343e+07	2.24112e+07	2.49182e+07	9.38562e+06	9.45257e+06	9.45825e+06	-3.64838	0.00776884
Q96PZ0	Pseudouridylate synthase 7 homolog OS=Homo sapiens OX=9606 GN=PUS7 PE=1 SV=2	8	4.4.5.8.8.8	8	86223.1	116376	104776	819045	523379	393394	225654	248309	249800	-5.64724	0.00778875
Q9NWH9	SAFB-like transcription modulator OS=Homo sapiens OX=9606 GN=SLTM PE=1 SV=2	19	14.16.16.18.18.18	19	1.12689e+06	1.12808e+06	1.35156e+06	5.03701e+06	3.22901e+06	3.28954e+06	1.715e+06	1.71303e+06	1.85059e+06	-3.20407	0.00779085
Q9ULZ3	Apoptosis-associated speck-like protein containing a CARD OS=Homo sapiens OX=9606 GN=PYCARD PE=1 SV=2	1	-.1.-.-.1.1	1	2824.57	1964.04	6429.72	107899	95158.3	79760.4	710.817	1412.97	679.058	-25.2103	0.00779364
Q00056	Homeobox protein Hox-A4 OS=Homo sapiens OX=9606 GN=HOXA4 PE=2 SV=3	1	-.-.-.1.1.1	1	4535.07	1000.95	3490.8	116790	74514.7	138937	69249.9	46832	55684.8	-36.5844	0.007808
O00423	Echinoderm microtubule-associated protein-like 1 OS=Homo sapiens OX=9606 GN=EML1 PE=1 SV=3	3	1.1.1.2.3.3	3	11562.5	16149.5	9243.5	62954	68522.8	66146.8	32785.9	29479.7	34292.6	-5.34761	0.0078331
P14635	G2/mitotic-specific cyclin-B1 OS=Homo sapiens OX=9606 GN=CCNB1 PE=1 SV=1	8	5.6.7.8.8.7	8	570863	559017	562137	2.79627e+06	1.93901e+06	1.93948e+06	577495	523747	566168	-3.94485	0.00785823
P02765	Alpha-2-HS-glycoprotein OS=Homo sapiens OX=9606 GN=AHSG PE=1 SV=2	1	-.1.-.1.1.-	1	5340.15	2860.65	1574.93	55706	34274.8	50219.7	57084.3	692.937	1614.29	-14.3417	0.00786832
Q9UHN1	DNA polymerase subunit gamma-2, mitochondrial OS=Homo sapiens OX=9606 GN=POLG2 PE=1 SV=1	1	-.-.-.1.1.1	1	1542.78	2862.03	2716.89	19682.3	20115.4	20755.5	2558.59	5592.95	2963.52	-8.50263	0.00787229
O96013	Serine/threonine-protein kinase PAK 4 OS=Homo sapiens OX=9606 GN=PAK4 PE=1 SV=1	12	8.9.8.12.12.12	12	734757	707639	642644	3.89434e+06	2.53755e+06	2.40599e+06	727224	732613	976725	-4.23871	0.00795699
P55199	RNA polymerase II elongation factor ELL OS=Homo sapiens OX=9606 GN=ELL PE=1 SV=1	4	3.1.2.3.4.3	4	49362.7	75385.3	61866.8	227684	233140	222278	154786	118698	160224	-3.66049	0.00795966
Q9NUQ8	ATP-binding cassette sub-family F member 3 OS=Homo sapiens OX=9606 GN=ABCF3 PE=1 SV=2	2	2.2.2.2.2.2	2	87959.2	86416.9	84126.9	191219	186810	153016	78976.5	100284	79336.5	-2.05431	0.00799256
Q9BRR0	Zinc finger protein with KRAB and SCAN domains 3 OS=Homo sapiens OX=9606 GN=ZKSCAN3 PE=1 SV=2	2	1.2.1.2.2.1	2	30379	28218.3	24825.6	45083.1	42168.4	55352.1	20163.4	21848	24211.2	-1.70941	0.00801238
O60493	Sorting nexin-3 OS=Homo sapiens OX=9606 GN=SNX3 PE=1 SV=3	8	6.7.7.8.8.8	7	399082	492833	750474	3.56707e+06	2.20751e+06	1.6273e+06	694856	683520	753151	-4.50678	0.00802659
Q15393	Splicing factor 3B subunit 3 OS=Homo sapiens OX=9606 GN=SF3B3 PE=1 SV=4	36	25.29.27.35.34.35	36	5.61058e+06	5.35704e+06	5.49146e+06	1.61146e+07	1.45079e+07	1.18327e+07	6.65476e+06	6.32872e+06	6.65471e+06	-2.57944	0.00810851
P21359	Neurofibromin OS=Homo sapiens OX=9606 GN=NF1 PE=1 SV=2	1	1.1.-.1.1.1	1	10367.5	8060.58	10235.7	22498.7	15593.8	19027.9	16220.7	17527.6	20041.9	-1.99277	0.00814323
Q13123	Protein Red OS=Homo sapiens OX=9606 GN=IK PE=1 SV=3	33	21.21.17.32.32.33	33	1.9108e+06	2.07671e+06	1.99401e+06	1.28647e+07	7.8541e+06	8.50161e+06	2.75595e+06	2.45775e+06	2.58132e+06	-4.88511	0.00822128
P21912	Succinate dehydrogenase [ubiquinone] iron-sulfur subunit, mitochondrial OS=Homo sapiens OX=9606 GN=SDHB PE=1 SV=3	2	1.2.1.2.2.1	2	56518.9	49065.1	36699.6	114051	138370	89101.3	40437.4	47373.7	33371.7	-2.4003	0.0082539
Q9Y6W3	Calpain-7 OS=Homo sapiens OX=9606 GN=CAPN7 PE=1 SV=1	4	3.3.2.4.4.3	4	69965.5	112764	81149.4	263506	170735	231700	91287.2	76326.3	77761.1	-2.52366	0.00838805
Q9UKK9	ADP-sugar pyrophosphatase OS=Homo sapiens OX=9606 GN=NUDT5 PE=1 SV=1	4	2.3.4.4.4.4	4	72373.7	75148.4	78233.2	683828	479121	365510	124583	97221.1	230302	-6.77042	0.00840465
Q7Z417	Nuclear fragile X mental retardation-interacting protein 2 OS=Homo sapiens OX=9606 GN=NUFIP2 PE=1 SV=1	28	17.24.21.25.26.27	27	4.60661e+06	4.78074e+06	6.50297e+06	1.08512e+07	9.50726e+06	1.20075e+07	5.43523e+06	5.17153e+06	5.15586e+06	-2.03683	0.00843776
Q14739	Delta(14)-sterol reductase LBR OS=Homo sapiens OX=9606 GN=LBR PE=1 SV=2	18	14.14.15.17.18.18	18	4.91839e+06	4.38901e+06	4.23269e+06	2.30292e+07	1.38701e+07	1.56621e+07	6.13585e+06	6.29291e+06	6.37435e+06	-3.88191	0.00845829
Q15814	Tubulin-specific chaperone C OS=Homo sapiens OX=9606 GN=TBCC PE=1 SV=2	4	3.3.3.3.4.3	4	199311	155897	213545	442448	337356	323178	185861	178018	153694	-1.9393	0.00851473
Q9P2W1	Homologous-pairing protein 2 homolog OS=Homo sapiens OX=9606 GN=PSMC3IP PE=1 SV=1	1	1.1.1.1.1.1	1	6817.7	10174.8	7074.24	58317.3	26180.8	48677.1	13082.4	14457.3	12503.9	-5.53359	0.0085742
O75381	Peroxisomal membrane protein PEX14 OS=Homo sapiens OX=9606 GN=PEX14 PE=1 SV=1	3	1.2.2.3.2.3	3	18185.6	17480.4	22097	91761.6	59578	52993	40245.7	45611.5	49595.8	-3.53743	0.00870675
Q8IYW5	E3 ubiquitin-protein ligase RNF168 OS=Homo sapiens OX=9606 GN=RNF168 PE=1 SV=1	2	1.2.2.2.2.2	2	36463.6	41501.7	23123.8	84059.5	146581	95470.8	29808.3	41636.6	32118.8	-3.22598	0.00875128
Q9BQ61	Telomerase RNA component interacting RNase OS=Homo sapiens OX=9606 GN=TRIR PE=1 SV=1	13	9.10.12.13.13.11	13	1.12274e+06	1.36894e+06	1.18471e+06	8.1867e+06	4.62371e+06	4.80807e+06	1.59649e+06	1.63399e+06	1.53588e+06	-4.79234	0.008823
Q9H116	GDNF-inducible zinc finger protein 1 OS=Homo sapiens OX=9606 GN=GZF1 PE=1 SV=1	5	3.5.3.4.2.2	5	293494	300904	283610	2.71147e+06	1.57421e+06	1.5716e+06	435557	409002	404409	-6.6711	0.00888846
Q99755	Phosphatidylinositol 4-phosphate 5-kinase type-1 alpha OS=Homo sapiens OX=9606 GN=PIP5K1A PE=1 SV=1	23	19.19.21.21.23.23	20	5.97662e+06	4.34787e+06	5.88547e+06	9.69077e+06	1.30388e+07	1.53437e+07	9.25419e+06	8.86453e+06	9.17144e+06	-2.34876	0.00890633
Q86XJ1	GAS2-like protein 3 OS=Homo sapiens OX=9606 GN=GAS2L3 PE=1 SV=1	3	2.2.1.3.3.3	3	31588.5	23217.8	29782.5	181507	93075.8	105662	52148.3	47794.8	70044.6	-4.49521	0.00894873
Q8NI77	Kinesin-like protein KIF18A OS=Homo sapiens OX=9606 GN=KIF18A PE=1 SV=2	12	8.7.8.11.12.12	11	617692	620103	845374	1.56328e+06	1.37095e+06	1.31772e+06	601868	803243	744361	-2.0411	0.00897455
P30622	CAP-Gly domain-containing linker protein 1 OS=Homo sapiens OX=9606 GN=CLIP1 PE=1 SV=2	7	4.5.4.7.7.7	7	178611	270148	215171	1.04795e+06	536466	810475	329704	386859	312469	-3.60714	0.00898106
P49458	Signal recognition particle 9 kDa protein OS=Homo sapiens OX=9606 GN=SRP9 PE=1 SV=2	16	15.15.15.15.16.16	16	1.0531e+07	1.23665e+07	1.1054e+07	1.99656e+07	2.22617e+07	2.81606e+07	1.50772e+07	1.47353e+07	1.45965e+07	-2.07319	0.00899026
Q9UKJ3	G patch domain-containing protein 8 OS=Homo sapiens OX=9606 GN=GPATCH8 PE=1 SV=2	12	8.8.10.12.12.12	12	596409	598772	617315	1.6863e+06	1.28956e+06	1.72878e+06	648728	648321	671611	-2.59567	0.00899641
Q8IX18	Probable ATP-dependent RNA helicase DHX40 OS=Homo sapiens OX=9606 GN=DHX40 PE=1 SV=2	6	3.4.3.6.6.6	6	34925.3	56161	81299.3	462618	369926	355374	111280	104172	110917	-6.89105	0.00907226
Q9UK59	Lariat debranching enzyme OS=Homo sapiens OX=9606 GN=DBR1 PE=1 SV=2	10	8.9.9.10.10.10	10	783453	773403	764518	3.15471e+06	2.42544e+06	2.13207e+06	996782	942832	1.00044e+06	-3.32226	0.00909952
Q9NVZ3	Adaptin ear-binding coat-associated protein 2 OS=Homo sapiens OX=9606 GN=NECAP2 PE=1 SV=1	3	1.1.1.3.3.3	3	78373	79329.3	83284.1	967643	596923	481429	186690	193578	196844	-8.49008	0.00913422
Q96R06	Sperm-associated antigen 5 OS=Homo sapiens OX=9606 GN=SPAG5 PE=1 SV=2	16	11.13.11.16.16.14	16	805207	791339	776265	2.32585e+06	1.69457e+06	1.94952e+06	669934	686429	663550	-2.51598	0.00917734
P23246	Splicing factor, proline- and glutamine-rich OS=Homo sapiens OX=9606 GN=SFPQ PE=1 SV=2	57	53.55.52.55.56.55	56	3.23784e+07	3.18318e+07	4.33712e+07	7.29584e+07	5.64094e+07	7.56686e+07	3.25555e+07	3.28645e+07	3.48972e+07	-1.90587	0.00917832
Q15020	Squamous cell carcinoma antigen recognized by T-cells 3 OS=Homo sapiens OX=9606 GN=SART3 PE=1 SV=1	25	20.20.21.25.24.25	25	3.13794e+06	3.4945e+06	3.47621e+06	8.11022e+06	6.21971e+06	6.1188e+06	3.22971e+06	2.96312e+06	2.86854e+06	-2.0229	0.00923592
Q15631	Translin OS=Homo sapiens OX=9606 GN=TSN PE=1 SV=1	3	2.2.2.3.3.3	3	92881.4	127428	114853	448397	298312	258416	164352	162856	164873	-2.99892	0.00936372
P42694	Probable helicase with zinc finger domain OS=Homo sapiens OX=9606 GN=HELZ PE=1 SV=2	3	3.3.3.2.2.2	3	190580	227717	222971	364403	484695	525866	207397	212249	203334	-2.14413	0.00942334
P37802	Transgelin-2 OS=Homo sapiens OX=9606 GN=TAGLN2 PE=1 SV=3	7	3.4.3.6.5.6	7	146825	145263	164659	565136	394726	374673	256871	233884	353863	-2.92183	0.00946888
Q96BH1	E3 ubiquitin-protein ligase RNF25 OS=Homo sapiens OX=9606 GN=RNF25 PE=1 SV=1	2	2.2.1.2.2.2	2	33858.5	61691.4	62680	219678	205141	151553	64552	86991.1	87392.8	-3.64262	0.00951288
Q8WYP5	Protein ELYS OS=Homo sapiens OX=9606 GN=AHCTF1 PE=1 SV=3	5	5.4.5.5.4.5	5	156226	123481	143134	216582	193864	233102	128480	164353	170795	-1.52196	0.00966245
Q9UPT8	Zinc finger CCCH domain-containing protein 4 OS=Homo sapiens OX=9606 GN=ZC3H4 PE=1 SV=3	23	21.21.20.21.21.21	23	6.98189e+06	7.85548e+06	5.67841e+06	1.40818e+07	1.04838e+07	1.27865e+07	6.92131e+06	7.08595e+06	7.19039e+06	-1.82065	0.00969396
Q96IZ0	PRKC apoptosis WT1 regulator protein OS=Homo sapiens OX=9606 GN=PAWR PE=1 SV=1	3	1.1.1.3.3.3	3	21443.7	14278.6	39164.7	300799	226412	238935	121997	127291	132793	-10.2307	0.00972009
O95218	Zinc finger Ran-binding domain-containing protein 2 OS=Homo sapiens OX=9606 GN=ZRANB2 PE=1 SV=2	10	3.4.3.10.10.10	10	273273	316198	261677	4.11374e+06	1.75241e+06	3.55752e+06	467049	496092	466559	-11.0717	0.00978263
Q13177	Serine/threonine-protein kinase PAK 2 OS=Homo sapiens OX=9606 GN=PAK2 PE=1 SV=3	19	13.16.12.19.19.18	15	4.04481e+06	4.00984e+06	3.7235e+06	1.78438e+07	1.36055e+07	1.10491e+07	4.11738e+06	3.78942e+06	3.71975e+06	-3.60823	0.00982692
P46087	Probable 28S rRNA (cytosine(4447)-C(5))-methyltransferase OS=Homo sapiens OX=9606 GN=NOP2 PE=1 SV=2	7	6.7.6.7.6.7	7	398865	471841	425870	718824	579008	715071	450840	440217	390340	-1.55248	0.00985124
P49841	Glycogen synthase kinase-3 beta OS=Homo sapiens OX=9606 GN=GSK3B PE=1 SV=2	1	-.-.-.1.1.1	1	1597.46	1405.83	5115.84	68163.7	69733.7	93694.2	1857.92	4405.06	3627.73	-28.5242	0.00988121
P11388	DNA topoisomerase 2-alpha OS=Homo sapiens OX=9606 GN=TOP2A PE=1 SV=3	78	67.68.66.75.75.75	59	1.64854e+07	1.3339e+07	1.61879e+07	2.58606e+07	2.72567e+07	2.74348e+07	2.05348e+07	2.13084e+07	2.1233e+07	-1.75066	0.00989937
Q92665	28S ribosomal protein S31, mitochondrial OS=Homo sapiens OX=9606 GN=MRPS31 PE=1 SV=3	10	9.7.9.10.9.9	10	1.16822e+06	1.14176e+06	1.17177e+06	4.2934e+06	2.98135e+06	3.21323e+06	1.39974e+06	1.31156e+06	1.49492e+06	-3.01227	0.00994263
Q9UKA9	Polypyrimidine tract-binding protein 2 OS=Homo sapiens OX=9606 GN=PTBP2 PE=1 SV=1	6	6.5.5.6.6.6	6	576642	677178	623382	2.20284e+06	1.73116e+06	1.3875e+06	643000	662138	681963	-2.8348	0.00995854
O75533	Splicing factor 3B subunit 1 OS=Homo sapiens OX=9606 GN=SF3B1 PE=1 SV=3	81	65.64.63.78.80.79	81	1.39442e+07	1.34879e+07	1.38353e+07	6.98239e+07	4.55044e+07	4.69397e+07	1.80528e+07	1.85461e+07	1.77997e+07	-3.93211	0.00997258
O75145	Liprin-alpha-3 OS=Homo sapiens OX=9606 GN=PPFIA3 PE=1 SV=3	2	1.-.1.2.1.2	2	16641.6	11524.8	10339.4	37865.5	29893.2	32602.4	10028.8	20165.1	19821.1	-2.60638	0.0100057
O75554	WW domain-binding protein 4 OS=Homo sapiens OX=9606 GN=WBP4 PE=1 SV=1	7	6.6.5.7.7.7	7	394228	553683	414392	5.47487e+06	2.19208e+06	2.89653e+06	875039	738905	766772	-7.75414	0.0100541
P21291	Cysteine and glycine-rich protein 1 OS=Homo sapiens OX=9606 GN=CSRP1 PE=1 SV=3	7	3.5.3.7.7.7	7	610843	593369	736745	8.28075e+06	3.51742e+06	4.73849e+06	1.4128e+06	1.58323e+06	1.49716e+06	-8.51985	0.0101065
Q9UFW8	CGG triplet repeat-binding protein 1 OS=Homo sapiens OX=9606 GN=CGGBP1 PE=1 SV=2	12	8.11.9.12.12.12	12	1.53845e+06	1.4621e+06	1.27381e+06	5.97314e+06	3.47888e+06	4.72734e+06	2.00619e+06	1.8547e+06	1.86876e+06	-3.31731	0.0101501
Q9NSY1	BMP-2-inducible protein kinase OS=Homo sapiens OX=9606 GN=BMP2K PE=1 SV=2	8	6.5.6.8.8.8	7	334460	386580	430904	796289	590071	626846	487535	405803	537739	-1.74766	0.0101713
O00429	Dynamin-1-like protein OS=Homo sapiens OX=9606 GN=DNM1L PE=1 SV=2	7	6.5.6.7.6.6	7	673419	1.3793e+06	1.25649e+06	5.59513e+06	2.82947e+06	5.14366e+06	1.20656e+06	1.55818e+06	1.344e+06	-4.10016	0.0104707
Q9BZF1	Oxysterol-binding protein-related protein 8 OS=Homo sapiens OX=9606 GN=OSBPL8 PE=1 SV=3	7	4.4.6.7.7.7	5	119215	96713	142235	271352	226116	199316	133346	156772	158419	-1.94544	0.0105111
Q9BZH6	WD repeat-containing protein 11 OS=Homo sapiens OX=9606 GN=WDR11 PE=1 SV=1	2	1.2.1.2.2.2	2	30926.7	44876.4	35096.3	105249	103592	102936	45545.8	37593.7	50567.4	-2.81136	0.0105337
Q92738	USP6 N-terminal-like protein OS=Homo sapiens OX=9606 GN=USP6NL PE=1 SV=3	8	7.8.7.7.8.7	8	390100	350518	368207	678080	635114	850407	195433	196551	224139	-1.95125	0.0105865
Q9UH99	SUN domain-containing protein 2 OS=Homo sapiens OX=9606 GN=SUN2 PE=1 SV=3	2	2.2.2.2.2.2	2	26906.9	35896.2	30870.6	56012.6	53542.2	76986.9	47275.7	40050.1	35995	-1.9914	0.0106047
Q8IYK4	Procollagen galactosyltransferase 2 OS=Homo sapiens OX=9606 GN=COLGALT2 PE=1 SV=1	1	1.1.1.1.1.1	1	737801	724932	595168	1.22759e+06	972092	1.02091e+06	676181	699922	730646	-1.56499	0.0106692
Q92541	RNA polymerase-associated protein RTF1 homolog OS=Homo sapiens OX=9606 GN=RTF1 PE=1 SV=4	24	15.16.16.24.23.21	24	2.33954e+06	2.59484e+06	2.51129e+06	9.00505e+06	6.22804e+06	6.1444e+06	2.15822e+06	2.23066e+06	2.37694e+06	-2.87113	0.0107222
P42330	Aldo-keto reductase family 1 member C3 OS=Homo sapiens OX=9606 GN=AKR1C3 PE=1 SV=4	15	3.4.6.13.11.8	11	174034	200261	227362	927733	627887	507588	1.43912e+06	1.81798e+06	1.34476e+06	-3.42921	0.0107331
Q96C19	EF-hand domain-containing protein D2 OS=Homo sapiens OX=9606 GN=EFHD2 PE=1 SV=1	15	11.10.11.13.13.12	13	873360	771126	837890	4.63678e+06	3.14437e+06	2.64429e+06	1.04758e+06	963618	871853	-4.19979	0.0107625
Q8ND56	Protein LSM14 homolog A OS=Homo sapiens OX=9606 GN=LSM14A PE=1 SV=3	4	2.3.3.4.3.3	4	147474	182209	138486	247375	308308	235611	52757.2	118412	46022.5	-1.69019	0.0109962
Q86X53	Glutamate-rich protein 1 OS=Homo sapiens OX=9606 GN=ERICH1 PE=1 SV=1	4	3.2.3.4.4.4	4	143743	80329.1	128945	538972	517266	471035	197728	198312	254125	-4.32635	0.011037
Q14247	Src substrate cortactin OS=Homo sapiens OX=9606 GN=CTTN PE=1 SV=2	35	22.26.26.34.32.33	35	3.20853e+06	3.58097e+06	4.16015e+06	2.81679e+07	1.35397e+07	1.63632e+07	5.61473e+06	5.41628e+06	5.77268e+06	-5.30344	0.011049
Q8IZ52	Chondroitin sulfate synthase 2 OS=Homo sapiens OX=9606 GN=CHPF PE=1 SV=2	2	1.2.1.2.2.2	2	13190.4	46768.1	19952.2	387434	227025	302811	307874	333372	275699	-11.4787	0.0111496
Q13427	Peptidyl-prolyl cis-trans isomerase G OS=Homo sapiens OX=9606 GN=PPIG PE=1 SV=2	19	19.19.19.19.19.18	19	6.13211e+06	7.34437e+06	5.50201e+06	9.8875e+06	9.55761e+06	1.23103e+07	6.09508e+06	6.28125e+06	5.84267e+06	-1.67323	0.0112923
Q9BT43	DNA-directed RNA polymerase III subunit RPC7-like OS=Homo sapiens OX=9606 GN=POLR3GL PE=1 SV=1	1	-.-.-.1.1.1	1	4677.69	630.009	2216.97	277804	218219	170693	52360.2	70591.2	61878.2	-88.604	0.0112944
Q5JRX3	Presequence protease, mitochondrial OS=Homo sapiens OX=9606 GN=PITRM1 PE=1 SV=3	2	1.1.1.2.2.1	2	9727.49	15727.7	11726.8	23232.5	30047.6	38704.3	9432.83	35530.3	12687.2	-2.4739	0.0113133
P50613	Cyclin-dependent kinase 7 OS=Homo sapiens OX=9606 GN=CDK7 PE=1 SV=1	15	12.14.13.15.15.15	15	5.91491e+06	4.73989e+06	3.71536e+06	1.2148e+07	1.2282e+07	1.02592e+07	5.14221e+06	5.3743e+06	5.60901e+06	-2.41398	0.0115029
O95453	Poly(A)-specific ribonuclease PARN OS=Homo sapiens OX=9606 GN=PARN PE=1 SV=1	8	5.3.5.8.8.8	8	60940.6	90409.5	131409	445388	324255	302315	116336	112709	69783.2	-3.79107	0.0116077
P36404	ADP-ribosylation factor-like protein 2 OS=Homo sapiens OX=9606 GN=ARL2 PE=1 SV=4	7	4.5.6.7.7.7	7	1.35261e+06	1.24045e+06	865755	3.43959e+06	3.56521e+06	2.13763e+06	1.20267e+06	1.18837e+06	1.07154e+06	-2.64323	0.0116628
Q96JK9	Mastermind-like protein 3 OS=Homo sapiens OX=9606 GN=MAML3 PE=1 SV=4	21	1.2.4.4.4.3	21	115681	167062	196089	869254	562635	398034	3.58173e+06	3.85611e+06	3.96866e+06	-3.82164	0.011695
Q14683	Structural maintenance of chromosomes protein 1A OS=Homo sapiens OX=9606 GN=SMC1A PE=1 SV=2	19	18.17.18.17.17.17	17	4.28942e+06	4.98883e+06	4.43026e+06	9.63423e+06	7.86288e+06	7.04672e+06	5.02811e+06	4.66182e+06	5.20949e+06	-1.79041	0.0116961
Q8N6H7	ADP-ribosylation factor GTPase-activating protein 2 OS=Homo sapiens OX=9606 GN=ARFGAP2 PE=1 SV=1	10	5.7.7.9.10.9	9	440448	412710	476818	1.65725e+06	1.16637e+06	1.04302e+06	565925	448966	440531	-2.9073	0.0117973
O15144	Actin-related protein 2/3 complex subunit 2 OS=Homo sapiens OX=9606 GN=ARPC2 PE=1 SV=1	16	14.15.12.15.13.12	16	1.74684e+06	1.81643e+06	1.78277e+06	3.474e+06	2.86706e+06	2.86386e+06	2.21918e+06	2.10318e+06	2.47157e+06	-1.72182	0.0119303
P51825	AF4/FMR2 family member 1 OS=Homo sapiens OX=9606 GN=AFF1 PE=1 SV=1	1	1.1.1.1.1.1	1	27204.6	22978.3	19597.5	63079.4	39480.9	51055.6	24259.6	29515.4	26292.8	-2.20142	0.0120084
P0C869	Cytosolic phospholipase A2 beta OS=Homo sapiens OX=9606 GN=PLA2G4B PE=1 SV=2	4	1.-.-.1.1.-	4	12455.1	15106.1	4696.27	140353	99550.3	147497	20615.1	22313	20775.7	-12.0096	0.0120114
Q9NYB9	Abl interactor 2 OS=Homo sapiens OX=9606 GN=ABI2 PE=1 SV=1	2	1.2.1.2.2.1	2	28343.9	41435.9	33267.8	92591.7	72707.7	58391.5	21345.3	13970.8	69740.5	-2.17075	0.0121212
Q9H7L9	Sin3 histone deacetylase corepressor complex component SDS3 OS=Homo sapiens OX=9606 GN=SUDS3 PE=1 SV=2	5	4.4.4.5.5.5	5	227818	236475	244402	552775	411340	453415	238007	229850	224940	-2.0002	0.0122401
Q9UKX7	Nuclear pore complex protein Nup50 OS=Homo sapiens OX=9606 GN=NUP50 PE=1 SV=2	18	14.16.15.18.17.17	18	4.12246e+06	4.4639e+06	4.69086e+06	9.25508e+06	6.86606e+06	7.52895e+06	2.66796e+06	2.97796e+06	3.15487e+06	-1.78125	0.0126699
O60942	mRNA-capping enzyme OS=Homo sapiens OX=9606 GN=RNGTT PE=1 SV=1	2	1.2.1.2.2.2	2	54230.3	91744.9	46502.3	259221	217851	142547	92318.2	100434	115768	-3.21917	0.0127013
Q9H7N4	Splicing factor, arginine/serine-rich 19 OS=Homo sapiens OX=9606 GN=SCAF1 PE=1 SV=3	8	4.6.7.7.5.7	7	852213	893017	791429	1.34738e+06	1.54466e+06	1.85259e+06	975794	875339	931872	-1.87043	0.0127689
Q15056	Eukaryotic translation initiation factor 4H OS=Homo sapiens OX=9606 GN=EIF4H PE=1 SV=5	11	8.8.9.11.11.11	11	983210	1.35352e+06	1.4253e+06	1.04874e+07	4.35239e+06	5.69976e+06	1.8874e+06	1.82647e+06	2.20516e+06	-5.45968	0.0129475
Q96Q45	Transmembrane protein 237 OS=Homo sapiens OX=9606 GN=TMEM237 PE=1 SV=2	2	2.1.2.2.2.2	2	25750.6	31283.6	20859.5	49455.7	42675.2	57092.1	30615.5	31748.3	23401	-1.91573	0.0129643
P61081	NEDD8-conjugating enzyme Ubc12 OS=Homo sapiens OX=9606 GN=UBE2M PE=1 SV=1	8	6.6.5.8.8.8	8	1.29266e+06	1.40285e+06	1.3459e+06	7.94083e+06	4.64609e+06	4.82784e+06	1.74615e+06	1.68075e+06	1.61041e+06	-4.30908	0.0130146
Q9H0S4	Probable ATP-dependent RNA helicase DDX47 OS=Homo sapiens OX=9606 GN=DDX47 PE=1 SV=1	34	33.32.31.34.34.33	34	1.76274e+07	1.43641e+07	1.75031e+07	2.49908e+07	2.56962e+07	2.71161e+07	1.85588e+07	1.87672e+07	2.01917e+07	-1.57195	0.0130661
Q96P47	Arf-GAP with GTPase, ANK repeat and PH domain-containing protein 3 OS=Homo sapiens OX=9606 GN=AGAP3 PE=1 SV=2	17	12.10.10.13.14.13	12	2.40253e+06	2.2157e+06	2.31251e+06	3.16366e+06	3.93968e+06	3.52256e+06	3.11468e+06	3.31655e+06	3.57954e+06	-1.53316	0.0132006
Q68DK7	Male-specific lethal 1 homolog OS=Homo sapiens OX=9606 GN=MSL1 PE=1 SV=3	7	3.6.4.4.6.7	7	236421	230269	354292	754951	784445	835135	286895	365569	394246	-2.8923	0.0132581
P05413	Fatty acid-binding protein, heart OS=Homo sapiens OX=9606 GN=FABP3 PE=1 SV=4	2	1.-.-.1.-.2	2	17661.1	7973.37	3322.19	60294	121349	283968	7418.83	12559.8	5537.04	-16.0796	0.0132927
P17844	Probable ATP-dependent RNA helicase DDX5 OS=Homo sapiens OX=9606 GN=DDX5 PE=1 SV=1	66	63.62.64.65.66.66	53	5.67023e+07	6.25886e+07	5.96574e+07	1.59012e+08	1.1549e+08	1.16062e+08	6.03644e+07	6.02354e+07	6.10611e+07	-2.18255	0.0135552
Q9BT25	HAUS augmin-like complex subunit 8 OS=Homo sapiens OX=9606 GN=HAUS8 PE=1 SV=3	1	1.1.1.1.1.1	1	35153.1	15859.9	33890.8	206910	103324	89743.7	23716.9	8896.64	18654.9	-4.71095	0.0136085
P78332	RNA-binding protein 6 OS=Homo sapiens OX=9606 GN=RBM6 PE=1 SV=5	10	6.7.10.10.8.9	10	415710	476989	569521	1.89775e+06	1.13978e+06	1.11201e+06	577932	629497	572005	-2.83784	0.0137139
Q9P1Y6	PHD and RING finger domain-containing protein 1 OS=Homo sapiens OX=9606 GN=PHRF1 PE=1 SV=3	5	3.4.4.5.5.5	5	154213	78339.2	76473.3	496653	391301	357611	115618	74934.8	102359	-4.03063	0.0137337
P10599	Thioredoxin OS=Homo sapiens OX=9606 GN=TXN PE=1 SV=3	12	10.10.11.12.12.12	12	7.59088e+06	8.96643e+06	9.79644e+06	2.73076e+07	1.85524e+07	1.70068e+07	9.68673e+06	9.85378e+06	1.08704e+07	-2.3855	0.0138707
Q9HD42	Charged multivesicular body protein 1a OS=Homo sapiens OX=9606 GN=CHMP1A PE=1 SV=1	2	2.2.2.2.2.2	2	317939	314701	364223	714410	513984	697133	317504	374445	370270	-1.93159	0.0139508
O75410	Transforming acidic coiled-coil-containing protein 1 OS=Homo sapiens OX=9606 GN=TACC1 PE=1 SV=2	6	5.4.4.6.5.6	6	134062	150681	126721	446967	391512	273507	110382	117000	102383	-2.70252	0.0140461
Q8N5Y2	Male-specific lethal 3 homolog OS=Homo sapiens OX=9606 GN=MSL3 PE=1 SV=1	3	3.2.3.3.3.3	2	62525.8	71261.6	54701.8	106758	109787	155553	82665.7	64658.6	56301.7	-1.97411	0.0140764
Q9C040	Tripartite motif-containing protein 2 OS=Homo sapiens OX=9606 GN=TRIM2 PE=1 SV=1	2	1.1.1.2.2.2	2	12921	23491.9	14394.5	63661.3	61761.9	53583.4	29701.6	22696	16424.3	-3.52324	0.0140829
P26599	Polypyrimidine tract-binding protein 1 OS=Homo sapiens OX=9606 GN=PTBP1 PE=1 SV=1	17	17.15.17.16.17.17	14	7.20134e+06	6.12849e+06	8.0244e+06	1.32378e+07	1.20466e+07	9.81286e+06	7.23726e+06	7.65241e+06	8.54e+06	-1.64357	0.0141774
Q9H4G0	Band 4.1-like protein 1 OS=Homo sapiens OX=9606 GN=EPB41L1 PE=1 SV=2	1	-.-.1.1.1.1	1	1737.37	1914.53	2307.39	6317.23	4054.58	3970.2	6009.74	3549.84	8254.43	-2.40666	0.0142692
Q71F23	Centromere protein U OS=Homo sapiens OX=9606 GN=CENPU PE=1 SV=1	2	2.2.-.2.2.2	2	52272.9	54498.3	50676.6	167135	112213	122994	52041.5	52237.2	58355.4	-2.5554	0.0144309
O75607	Nucleoplasmin-3 OS=Homo sapiens OX=9606 GN=NPM3 PE=1 SV=3	3	1.3.2.3.3.3	3	74949.3	186871	75326.3	787707	565922	466101	127076	135465	179145	-5.39744	0.0145107
Q9H0H5	Rac GTPase-activating protein 1 OS=Homo sapiens OX=9606 GN=RACGAP1 PE=1 SV=1	23	17.17.19.23.23.22	23	1.93727e+06	1.85937e+06	2.88585e+06	6.60642e+06	6.50059e+06	6.84025e+06	2.3887e+06	2.56762e+06	2.49191e+06	-2.985	0.014652
Q96FF9	Sororin OS=Homo sapiens OX=9606 GN=CDCA5 PE=1 SV=1	4	-.-.1.4.1.4	4	11333.6	10144.1	41620.6	645317	647179	564751	69028.8	93930.4	72511.6	-29.4342	0.0147593
P15311	Ezrin OS=Homo sapiens OX=9606 GN=EZR PE=1 SV=4	26	20.18.23.26.24.23	26	4.07278e+06	4.56943e+06	5.32917e+06	7.70861e+06	7.40283e+06	6.78581e+06	5.2539e+06	5.12957e+06	5.69115e+06	-1.56729	0.0148389
Q6ZSR9	Uncharacterized protein FLJ45252 OS=Homo sapiens OX=9606 PE=2 SV=2	2	1.1.1.2.-.2	2	116437	105281	137713	351790	294222	210616	126603	101151	94952.6	-2.38328	0.0150052
Q16181	Septin-7 OS=Homo sapiens OX=9606 GN=SEPTIN7 PE=1 SV=2	28	20.26.22.25.25.25	26	7.77667e+06	9.64134e+06	7.36278e+06	1.44393e+07	1.30009e+07	1.29272e+07	1.05443e+07	1.01025e+07	1.04276e+07	-1.62898	0.0150135
Q6WCQ1	Myosin phosphatase Rho-interacting protein OS=Homo sapiens OX=9606 GN=MPRIP PE=1 SV=3	46	33.34.40.43.39.44	45	5.63715e+06	5.04974e+06	7.36687e+06	1.23182e+07	1.04896e+07	1.20192e+07	9.33294e+06	9.14116e+06	8.55841e+06	-1.92907	0.0150608
P36776	Lon protease homolog, mitochondrial OS=Homo sapiens OX=9606 GN=LONP1 PE=1 SV=2	3	2.2.3.3.2.3	3	111191	122464	154334	202340	247261	200099	224188	214513	317060	-1.67453	0.0151011
Q5HYJ3	Protein FAM76B OS=Homo sapiens OX=9606 GN=FAM76B PE=1 SV=3	3	3.3.3.3.3.3	3	171283	228184	170591	515183	316304	394666	250758	245842	229305	-2.15093	0.0151216
Q9Y283	Inversin OS=Homo sapiens OX=9606 GN=INVS PE=1 SV=2	6	4.3.2.6.6.6	6	47119.6	41675.5	44941.9	175576	108660	115340	35514.3	33810.8	28813.8	-2.98778	0.0152574
Q8N954	G patch domain-containing protein 11 OS=Homo sapiens OX=9606 GN=GPATCH11 PE=1 SV=4	2	-.1.2.2.2.2	2	20481.2	23466.6	56935	267826	131989	128527	27479.3	74520.2	38225.3	-5.23718	0.0154076
P14316	Interferon regulatory factor 2 OS=Homo sapiens OX=9606 GN=IRF2 PE=1 SV=2	1	1.1.1.-.1.1	1	12951.6	8984.12	12086	23961.7	22045.9	20424.4	13954.6	14433.2	13234.3	-1.95264	0.0154375
Q8N4C8	Misshapen-like kinase 1 OS=Homo sapiens OX=9606 GN=MINK1 PE=1 SV=2	16	13.13.10.16.16.16	16	1.34435e+06	1.44191e+06	1.33357e+06	3.66976e+06	2.58247e+06	2.74629e+06	1.50998e+06	1.39412e+06	1.41831e+06	-2.1842	0.0154554
Q8TB52	F-box only protein 30 OS=Homo sapiens OX=9606 GN=FBXO30 PE=1 SV=3	2	2.2.2.2.2.2	2	37035.9	25660.9	42911.4	132239	88176.5	69668.1	43840.1	40901.2	56064.8	-2.74679	0.015743
Q9UM54	Unconventional myosin-VI OS=Homo sapiens OX=9606 GN=MYO6 PE=1 SV=4	45	24.18.26.41.39.37	45	1.86313e+06	1.63141e+06	1.67487e+06	7.22078e+06	5.18904e+06	4.1019e+06	3.28562e+06	3.21334e+06	3.54762e+06	-3.19412	0.0157802
Q9H2D6	TRIO and F-actin-binding protein OS=Homo sapiens OX=9606 GN=TRIOBP PE=1 SV=3	31	22.26.24.30.30.30	31	4.07596e+06	3.97609e+06	3.96675e+06	6.6213e+06	7.83622e+06	8.90586e+06	5.14663e+06	5.38801e+06	5.43285e+06	-1.9439	0.0158515
Q13347	Eukaryotic translation initiation factor 3 subunit I OS=Homo sapiens OX=9606 GN=EIF3I PE=1 SV=1	4	4.4.4.4.4.4	4	394005	527566	472620	879231	845092	643412	586844	507006	443572	-1.69829	0.0159746
Q96T51	RUN and FYVE domain-containing protein 1 OS=Homo sapiens OX=9606 GN=RUFY1 PE=1 SV=2	5	4.3.3.5.5.5	5	143983	113029	129560	367517	239267	245318	155989	105757	116163	-2.20425	0.0161728
O94804	Serine/threonine-protein kinase 10 OS=Homo sapiens OX=9606 GN=STK10 PE=1 SV=1	47	41.42.39.45.46.45	45	1.01405e+07	9.61177e+06	1.03388e+07	1.66408e+07	1.60588e+07	2.10261e+07	1.29897e+07	1.24823e+07	1.14431e+07	-1.78544	0.0162182
P52565	Rho GDP-dissociation inhibitor 1 OS=Homo sapiens OX=9606 GN=ARHGDIA PE=1 SV=3	3	2.2.3.3.3.3	3	62779.6	81143	113473	559994	365915	217116	220420	241448	197816	-4.44074	0.0162719
O43852	Calumenin OS=Homo sapiens OX=9606 GN=CALU PE=1 SV=2	1	-.1.1.1.-.1	1	44019.9	37285.9	62445.7	80915.5	116839	123682	109285	127672	126616	-2.23605	0.0164453
P22830	Ferrochelatase, mitochondrial OS=Homo sapiens OX=9606 GN=FECH PE=1 SV=2	2	1.1.1.2.2.2	2	10016.4	12111.2	11803.1	32410.4	23708.6	20260.8	19561.8	19654.9	15638.7	-2.25105	0.0168349
Q13627	Dual specificity tyrosine-phosphorylation-regulated kinase 1A OS=Homo sapiens OX=9606 GN=DYRK1A PE=1 SV=2	5	4.4.4.5.5.5	5	350795	327401	396812	505037	710933	629661	298100	257374	196112	-1.71685	0.0168431
Q9NX74	tRNA-dihydrouridine(20) synthase [NAD(P)+]-like OS=Homo sapiens OX=9606 GN=DUS2 PE=1 SV=1	1	-.1.-.1.1.1	1	741.978	3327.89	895.347	27323.7	11507.4	12437.9	4613.09	3711.65	5676.94	-10.3256	0.0168977
Q96GG9	DCN1-like protein 1 OS=Homo sapiens OX=9606 GN=DCUN1D1 PE=1 SV=1	1	-.-.1.1.1.1	1	3679.64	7022.07	8545.49	41959.7	40597.8	41684.8	5620.12	4297.75	6019.18	-6.45509	0.0169244
O75323	Protein NipSnap homolog 2 OS=Homo sapiens OX=9606 GN=NIPSNAP2 PE=1 SV=1	2	1.1.1.1.2.2	2	27045	32171	52617.1	142816	131447	151541	201733	170298	207826	-3.80749	0.0170479
Q9Y6R0	Numb-like protein OS=Homo sapiens OX=9606 GN=NUMBL PE=1 SV=1	3	1.3.1.3.3.3	2	12716.1	22955.6	23430.8	69427.8	51604.3	51367.9	17054.7	16160.4	11696.4	-2.91697	0.0171218
P50461	Cysteine and glycine-rich protein 3 OS=Homo sapiens OX=9606 GN=CSRP3 PE=1 SV=1	1	1.1.1.1.1.1	1	34378.8	23073.7	21500.4	113802	105497	54472.6	21607	30847.9	27008.3	-3.46753	0.017123
P35237	Serpin B6 OS=Homo sapiens OX=9606 GN=SERPINB6 PE=1 SV=3	4	2.2.3.3.3.4	3	57302.2	85309.8	37399.7	155182	215084	242348	294549	281837	278128	-3.4032	0.0171451
Q96F24	Nuclear receptor-binding factor 2 OS=Homo sapiens OX=9606 GN=NRBF2 PE=1 SV=1	1	1.1.-.1.1.1	1	11410.8	9211.85	9163.47	34786.7	19691	24145.2	9987.17	10373.4	9722.99	-2.63959	0.0172393
Q659C4	La-related protein 1B OS=Homo sapiens OX=9606 GN=LARP1B PE=1 SV=2	3	3.2.2.3.3.3	3	68198.9	60332.2	73959.8	181554	114377	140610	70112	59868	69871.2	-2.15585	0.0173715
Q6UB98	Ankyrin repeat domain-containing protein 12 OS=Homo sapiens OX=9606 GN=ANKRD12 PE=1 SV=3	14	9.6.10.13.12.14	14	602843	465963	559595	776401	836764	1.06765e+06	651745	675002	549176	-1.64628	0.0173951
O15381	Nuclear valosin-containing protein-like OS=Homo sapiens OX=9606 GN=NVL PE=1 SV=1	3	3.3.2.3.3.3	3	31498.5	24290.7	24526.8	51747.2	41043.1	38272.3	28297.8	26178.5	28986.2	-1.63184	0.0174155
Q9H8W4	Pleckstrin homology domain-containing family F member 2 OS=Homo sapiens OX=9606 GN=PLEKHF2 PE=1 SV=1	5	1.3.1.5.5.3	4	282800	269486	130205	862568	1.11079e+06	1.08751e+06	682455	598545	615486	-4.48485	0.017536
Q86XP3	ATP-dependent RNA helicase DDX42 OS=Homo sapiens OX=9606 GN=DDX42 PE=1 SV=1	35	27.26.28.34.34.35	35	4.68668e+06	4.03063e+06	4.05761e+06	2.4053e+07	1.29574e+07	1.33422e+07	5.38886e+06	5.18495e+06	5.70236e+06	-3.94151	0.0175757
Q9UIJ7	GTP:AMP phosphotransferase AK3, mitochondrial OS=Homo sapiens OX=9606 GN=AK3 PE=1 SV=4	4	3.3.3.4.4.4	4	442063	436973	456183	2.73585e+06	1.69152e+06	1.42263e+06	568515	554325	616712	-4.38131	0.0176639
P05109	Protein S100-A8 OS=Homo sapiens OX=9606 GN=S100A8 PE=1 SV=1	9	5.6.3.3.9.9	9	300675	483640	466101	1.42926e+06	1.39481e+06	3.35204e+06	2.54458e+06	2.36595e+06	2.80389e+06	-4.93924	0.0177822
Q9UMS6	Synaptopodin-2 OS=Homo sapiens OX=9606 GN=SYNPO2 PE=1 SV=2	4	4.4.4.4.4.4	4	160303	181648	154939	580534	337538	425259	150646	161310	135035	-2.70348	0.0180349
Q5JTV8	Torsin-1A-interacting protein 1 OS=Homo sapiens OX=9606 GN=TOR1AIP1 PE=1 SV=2	5	4.3.4.5.5.5	5	178437	189031	182268	779047	469448	498654	213415	237352	297370	-3.17816	0.018492
Q9Y5J1	U3 small nucleolar RNA-associated protein 18 homolog OS=Homo sapiens OX=9606 GN=UTP18 PE=1 SV=3	8	8.8.7.7.8.8	8	1.64463e+06	1.39443e+06	1.25181e+06	1.8655e+06	2.38764e+06	2.27244e+06	1.43504e+06	1.47649e+06	1.59138e+06	-1.5208	0.0185898
Q96GD4	Aurora kinase B OS=Homo sapiens OX=9606 GN=AURKB PE=1 SV=3	4	3.3.4.4.3.4	4	107244	108771	116794	685283	482622	331702	400077	446746	597881	-4.50591	0.0185996
Q15047	Histone-lysine N-methyltransferase SETDB1 OS=Homo sapiens OX=9606 GN=SETDB1 PE=1 SV=1	10	7.7.7.9.8.10	10	763077	592072	789487	4.45809e+06	3.08763e+06	1.89683e+06	861525	1.15301e+06	895692	-4.40287	0.0188294
Q96T21	Selenocysteine insertion sequence-binding protein 2 OS=Homo sapiens OX=9606 GN=SECISBP2 PE=1 SV=2	4	4.4.4.4.4.4	4	233303	216420	171777	341668	378247	282942	151876	191305	158783	-1.61361	0.0189082
Q96BP3	Peptidylprolyl isomerase domain and WD repeat-containing protein 1 OS=Homo sapiens OX=9606 GN=PPWD1 PE=1 SV=1	12	6.3.4.12.10.10	12	494115	211344	153436	2.33108e+06	1.65356e+06	1.45731e+06	452468	566687	410514	-6.33599	0.0190603
Q9NQT5	Exosome complex component RRP40 OS=Homo sapiens OX=9606 GN=EXOSC3 PE=1 SV=3	3	2.3.2.3.3.3	3	313163	254032	292051	445886	573029	410537	373319	187582	225511	-1.66361	0.019177
Q03111	Protein ENL OS=Homo sapiens OX=9606 GN=MLLT1 PE=1 SV=2	9	5.6.7.8.9.8	9	1.90598e+06	1.49779e+06	1.93327e+06	2.63807e+06	2.40897e+06	2.97354e+06	1.43242e+06	997227	1.4827e+06	-1.50281	0.0191812
P55081	Microfibrillar-associated protein 1 OS=Homo sapiens OX=9606 GN=MFAP1 PE=1 SV=2	5	4.4.4.5.5.5	5	429041	399391	219253	1.16297e+06	1.07512e+06	796839	355168	369813	314136	-2.8968	0.0192098
Q6ICB4	Sesquipedalian-2 OS=Homo sapiens OX=9606 GN=PHETA2 PE=1 SV=1	1	1.1.1.1.1.1	1	84556.5	61359.8	62201.6	254720	207015	130158	64078.3	82514.1	81320.5	-2.84403	0.0195306
Q8NHQ9	ATP-dependent RNA helicase DDX55 OS=Homo sapiens OX=9606 GN=DDX55 PE=1 SV=3	23	18.19.20.23.22.23	23	4.43546e+06	4.32078e+06	4.0303e+06	9.50591e+06	6.65763e+06	8.58993e+06	3.33937e+06	3.5977e+06	3.6022e+06	-1.9359	0.0196822
Q9H6P5	Threonine aspartase 1 OS=Homo sapiens OX=9606 GN=TASP1 PE=1 SV=1	3	2.2.2.3.3.3	3	1.68993e+06	1.89484e+06	1.80049e+06	4.55182e+06	4.59206e+06	3.09654e+06	1.91511e+06	2.04298e+06	1.90013e+06	-2.27295	0.0197423
Q15417	Calponin-3 OS=Homo sapiens OX=9606 GN=CNN3 PE=1 SV=1	28	26.24.25.27.28.27	26	1.06876e+07	1.23748e+07	1.30236e+07	4.31432e+07	2.88653e+07	2.45431e+07	1.32508e+07	1.28071e+07	1.41626e+07	-2.6756	0.0198272
Q6NXS1	Protein phosphatase inhibitor 2 family member B OS=Homo sapiens OX=9606 GN=PPP1R2B PE=1 SV=2	2	2.1.1.2.2.2	2	181518	197037	181212	652151	440036	403214	121248	146367	122344	-2.67147	0.019953
Q9H8V3	Protein ECT2 OS=Homo sapiens OX=9606 GN=ECT2 PE=1 SV=4	4	4.3.4.4.3.4	4	187541	134695	162881	256856	290892	257675	147841	135507	177626	-1.66027	0.02027
O75821	Eukaryotic translation initiation factor 3 subunit G OS=Homo sapiens OX=9606 GN=EIF3G PE=1 SV=2	5	4.5.5.5.5.5	5	439941	529069	436026	1.40589e+06	962902	852964	457691	487171	476970	-2.29301	0.0203477
Q8N5L8	Ribonuclease P protein subunit p25-like protein OS=Homo sapiens OX=9606 GN=RPP25L PE=1 SV=1	4	3.4.3.4.4.4	4	58813.7	130714	94043.8	391327	301922	320383	103913	123652	99259	-3.57452	0.0205733
Q9NR12	PDZ and LIM domain protein 7 OS=Homo sapiens OX=9606 GN=PDLIM7 PE=1 SV=1	12	12.11.11.11.12.11	12	5.22073e+06	5.24579e+06	6.08366e+06	9.82715e+06	7.54687e+06	7.7445e+06	5.66499e+06	5.97298e+06	6.49534e+06	-1.51772	0.0205862
Q9NUQ6	SPATS2-like protein OS=Homo sapiens OX=9606 GN=SPATS2L PE=1 SV=2	27	23.24.23.25.27.24	27	5.22622e+06	5.62635e+06	5.74781e+06	1.03438e+07	7.72109e+06	8.87754e+06	5.04756e+06	5.26751e+06	5.31163e+06	-1.623	0.0207558
Q9P013	Spliceosome-associated protein CWC15 homolog OS=Homo sapiens OX=9606 GN=CWC15 PE=1 SV=2	6	5.3.2.6.5.6	6	346155	320167	378568	2.11749e+06	960965	1.60174e+06	485875	453796	507061	-4.47912	0.0207715
Q6UN15	Pre-mRNA 3'-end-processing factor FIP1 OS=Homo sapiens OX=9606 GN=FIP1L1 PE=1 SV=1	28	24.23.23.28.27.27	28	1.13544e+07	1.31665e+07	1.11746e+07	2.09987e+07	1.55734e+07	1.98399e+07	1.1476e+07	1.12732e+07	1.10904e+07	-1.58037	0.0207803
Q02880	DNA topoisomerase 2-beta OS=Homo sapiens OX=9606 GN=TOP2B PE=1 SV=3	31	24.24.25.28.27.31	31	2.54357e+06	1.86977e+06	2.32399e+06	3.5093e+06	3.81951e+06	3.87923e+06	2.97505e+06	2.85408e+06	3.03631e+06	-1.66357	0.0208389
Q13356	RING-type E3 ubiquitin-protein ligase PPIL2 OS=Homo sapiens OX=9606 GN=PPIL2 PE=1 SV=1	31	28.31.28.31.31.31	31	1.14623e+07	6.86059e+06	1.01292e+07	2.2839e+07	1.76264e+07	2.09071e+07	9.98928e+06	7.61664e+06	8.06116e+06	-2.15705	0.0210571
P23141	Liver carboxylesterase 1 OS=Homo sapiens OX=9606 GN=CES1 PE=1 SV=2	8	1.1.1.5.4.2	8	209369	177155	165158	330398	255935	254365	236764	312096	190235	-1.52388	0.0211611
Q69YQ0	Cytospin-A OS=Homo sapiens OX=9606 GN=SPECC1L PE=1 SV=2	4	2.1.2.4.3.4	4	55066.7	16288.1	37787.2	274222	261563	181286	54910.6	79356.2	53702.7	-6.57008	0.0212586
Q96SB3	Neurabin-2 OS=Homo sapiens OX=9606 GN=PPP1R9B PE=1 SV=3	1	1.1.1.1.1.1	1	14441.9	15674.6	24872.8	48259.7	48640.3	54232.2	26179.6	28629.9	22076.6	-2.74839	0.0212672
Q27J81	Inverted formin-2 OS=Homo sapiens OX=9606 GN=INF2 PE=1 SV=2	6	4.3.3.6.5.4	6	166232	97410.9	76748.1	473777	394904	400915	111642	118658	136810	-3.72982	0.0213467
Q96CM3	Mitochondrial RNA pseudouridine synthase RPUSD4 OS=Homo sapiens OX=9606 GN=RPUSD4 PE=1 SV=1	2	1.1.1.2.2.2	2	19507.6	28354.8	22919.1	87047.1	61246	43874.3	27457.8	24966.3	20900.5	-2.71494	0.02152
Q9H3K6	BolA-like protein 2 OS=Homo sapiens OX=9606 GN=BOLA2 PE=1 SV=1	3	2.3.2.2.2.3	3	226765	238867	238645	599192	528378	401065	432604	521910	489373	-2.1705	0.0215323
Q9UHV9	Prefoldin subunit 2 OS=Homo sapiens OX=9606 GN=PFDN2 PE=1 SV=1	2	1.1.2.2.2.2	2	172600	205667	106265	366961	509320	377113	192544	251474	264955	-2.58682	0.0215507
Q96FZ2	Abasic site processing protein HMCES OS=Homo sapiens OX=9606 GN=HMCES PE=1 SV=1	8	4.5.5.8.8.7	8	235557	256702	235500	1.02099e+06	773483	549612	304788	318340	280317	-3.22096	0.0215835
Q13418	Integrin-linked protein kinase OS=Homo sapiens OX=9606 GN=ILK PE=1 SV=2	9	9.9.9.9.9.9	9	948863	1.29367e+06	1.12728e+06	1.97416e+06	1.58514e+06	1.60176e+06	1.2696e+06	1.22841e+06	1.34326e+06	-1.53156	0.0219166
P27482	Calmodulin-like protein 3 OS=Homo sapiens OX=9606 GN=CALML3 PE=1 SV=2	6	2.2.2.4.3.3	5	339157	425025	465153	622630	567654	752400	752033	936319	795415	-1.58027	0.0220656
Q96K17	Transcription factor BTF3 homolog 4 OS=Homo sapiens OX=9606 GN=BTF3L4 PE=1 SV=1	2	1.2.1.2.2.2	2	45846.3	90167.7	24787.8	329510	281203	449738	34940.7	99016.9	32079.8	-6.59477	0.0223012
Q15382	GTP-binding protein Rheb OS=Homo sapiens OX=9606 GN=RHEB PE=1 SV=1	9	7.6.8.8.8.8	9	1.11495e+06	939617	1.22904e+06	2.70475e+06	2.18704e+06	1.6613e+06	876961	928833	1.0808e+06	-1.9957	0.0227087
Q9H2E6	Semaphorin-6A OS=Homo sapiens OX=9606 GN=SEMA6A PE=1 SV=2	2	1.1.1.2.1.2	2	19768.1	11976.4	21379.1	50300	41183.6	47903.7	22018.5	23190.3	22446.9	-2.62383	0.0228824
P50479	PDZ and LIM domain protein 4 OS=Homo sapiens OX=9606 GN=PDLIM4 PE=1 SV=2	20	16.20.16.20.20.19	20	4.90425e+06	5.33637e+06	5.02867e+06	2.20761e+07	1.37104e+07	1.2334e+07	4.80164e+06	4.68589e+06	5.24198e+06	-3.15145	0.0230333
O43491	Band 4.1-like protein 2 OS=Homo sapiens OX=9606 GN=EPB41L2 PE=1 SV=1	7	4.7.7.7.4.7	7	402217	460830	559833	814657	748794	685188	459087	420099	467319	-1.58034	0.0230753
Q9GZL7	Ribosome biogenesis protein WDR12 OS=Homo sapiens OX=9606 GN=WDR12 PE=1 SV=2	15	14.10.13.14.14.15	15	2.50526e+06	1.49846e+06	2.02235e+06	5.04076e+06	5.20946e+06	5.00443e+06	2.41245e+06	2.0963e+06	2.31723e+06	-2.53145	0.023086
Q969S3	Zinc finger protein 622 OS=Homo sapiens OX=9606 GN=ZNF622 PE=1 SV=1	3	2.3.3.3.2.2	3	408040	347432	457590	724351	566684	555952	384792	270725	376868	-1.52258	0.0231143
P08579	U2 small nuclear ribonucleoprotein B'' OS=Homo sapiens OX=9606 GN=SNRPB2 PE=1 SV=1	10	8.8.8.10.10.10	7	1.25959e+06	1.3349e+06	1.62023e+06	3.75998e+06	2.74275e+06	2.26484e+06	1.62171e+06	1.75631e+06	1.85909e+06	-2.08022	0.0231543
Q15233	Non-POU domain-containing octamer-binding protein OS=Homo sapiens OX=9606 GN=NONO PE=1 SV=4	50	47.45.45.47.48.46	50	3.80488e+07	3.70779e+07	4.1728e+07	7.85222e+07	5.62078e+07	6.31039e+07	3.42734e+07	3.61489e+07	3.59171e+07	-1.69299	0.0233154
Q2NKX8	DNA excision repair protein ERCC-6-like OS=Homo sapiens OX=9606 GN=ERCC6L PE=1 SV=1	1	-.1.1.1.1.1	1	11402.5	11747.7	9592.89	28408.1	17783.5	20359.4	9216.6	939.85	4064.79	-2.03252	0.0233934
[truncated: 2,450 more rows]

## Sheet: P3N1 v Turbo
Accession	Description	Peptides	PD_Detected_Peptides	Unique	P3N1-TurboV5 s1 Normalized	P3N1-TurboV5 s2 Normalized	P3N1-TurboV5 s3 Normalized	TurboV5-NLS s1 Normalized	TurboV5-NLS s2 Normalized	TurboV5-NLS s3 Normalized	70685_1 SPQC Normalized	70685_2 SPQC Normalized	70685_3 SPQC Normalized	P3N1-TurboV5 v TurboV5-NLS FoldChange	P3N1-TurboV5 v TurboV5-NLS p-value
[truncated: 4,363 more rows]

[truncated: 6 more sheets: P3N2 v Turbo, P3M v Turbo, P3I v Turbo, P3F4 v Turbo, P7F1 v Turbo, 410 Common]
