# Supplementary material for: Fusion-positive rhabdomyosarcoma oncofusions share a common interactome
Source: Nat Commun. 2026 May 28;17:6933. doi: 10.1038/s41467-026-73749-y (PMC13389464; doi:10.1038/s41467-026-73749-y)
Supplement: Supplementary file 9 — Supplementary Dataset 7 [file 41467_2026_73749_MOESM9_ESM.xlsx]

## Sheet: Column Descriptions
Protein accession - from the uniprot
Description – from uniprot
Peptides– number of identified peptides for that protein.
PD_Detected_Peptides – indicates how many peptide quant measurments were made within a sample
CV – caluculated % coefficient of variation within a group
FC – fold change
Pvalue – heterosedastic two tailed t.test of log2 expression values

## Sheet: Table7 Foxo1_v_TurboNLS
Accession	Description	Name	Genes	Precursors	Foxo1.135574.Normalized	Foxo1.135575.Normalized	Foxo1.135576.Normalized	TurboNLS.135565.Normalized	TurboNLS.135566.Normalized	TurboNLS.135567.Normalized	SPQC.135601_1.Normalized	SPQC.135601_2.Normalized	SPQC.135601_3.Normalized	Foxo1_CV	TurboNLS_CV	SPQC_CV	Foxo1_v_TurboNLS_FC	Foxo1_v_TurboNLS_pval	Foxo1_v_TurboNLS_adjpval	Foxo1_v_TurboNLS_mf	Stats
O14958	Calsequestrin-2, org=Homo sapiens	CASQ2_HUMAN	CASQ2	21	124259	124821	129239	1913.22	1969.31	1962.49	57354.4	61502.4	64518.2	2.16	1.57	5.88	64.7249	5.01333e-09	3.3474e-05	1	Up
P11217	Glycogen phosphorylase, muscle form, org=Homo sapiens	PYGM_HUMAN	PYGM	28	35646	36525.1	39365.8	2018.63	2188.64	2082.73	15697.8	12116.7	13824	5.23	4.09	12.9	17.7325	3.60022e-07	0.000300483	1	Up
Q9UPE1	SRSF protein kinase 3, org=Homo sapiens	SRPK3_HUMAN	SRPK3	18	14348.2	13344.4	13564.2	1780.92	1775.89	1693.47	8560.57	9342.17	8395.49	3.84	2.81	5.77	7.85802	5.05916e-07	0.000317762	1	Up
Q8IXJ6	NAD-dependent protein deacetylase sirtuin-2, org=Homo sapiens	SIR2_HUMAN	SIRT2	29	92296.3	83003.5	77184.8	858.818	1043.76	989.448	10420.8	10319.4	9520.84	9.06	9.86	4.89	87.3038	6.45035e-07	0.000355527	1	Up
Q9BZV1	UBX domain-containing protein 6, org=Homo sapiens	UBXN6_HUMAN	UBXN6	8	6370.06	6429.97	6635.06	1757.2	1826.5	1855.03	1498.31	1535.16	1590.73	2.15	2.78	3.02	3.57346	8.47467e-07	0.000355527	1	Up
Q7Z7B0	Filamin-A-interacting protein 1, org=Homo sapiens	FLIP1_HUMAN	FILIP1	91	86931	82983.8	100559	1762.16	2011.11	1750.19	9442.79	8409.73	8524.24	10.2	8	6.44	48.9681	1.4427e-06	0.000418822	1	Up
P11055	Myosin-3, org=Homo sapiens	MYH3_HUMAN	MYH3	120	339860	355304	354130	2935.35	2999.64	2702.33	106066	106733	106010	2.46	5.43	0.379	121.484	2.08567e-06	0.000482473	1	Up
Q9Y235	C->U-editing enzyme APOBEC-2, org=Homo sapiens	ABEC2_HUMAN	APOBEC2	8	2579.64	3114.01	2811.16	147.63	130.967	127.12	1208.7	1133.86	891.326	9.45	8.06	15.4	20.9625	2.42967e-06	0.000523692	0.667	Up
Q8IWX7	Protein unc-45 homolog B, org=Homo sapiens	UN45B_HUMAN	UNC45B	27	14203.9	17105	17754.7	565.412	466.443	462.713	1817.38	2033.65	1489.1	11.6	11.7	15.4	32.828	3.38623e-06	0.000534138	1	Up
O95025	Semaphorin-3D, org=Homo sapiens	SEM3D_HUMAN	SEMA3D	23	8789.67	10180	9643.86	921.889	834.467	841.679	7856.89	8139.98	8581.69	7.35	5.6	4.46	11.0135	3.41887e-06	0.000534138	1	Up
Q2TBA0	Kelch-like protein 40, org=Homo sapiens	KLH40_HUMAN	KLHL40	9	5954.15	7669.91	7043.34	128.605	107.47	123.506	2175.84	1968.04	1862.24	12.6	9.2	7.97	57.4763	4.02623e-06	0.00056608	0.667	Up
P21817	Ryanodine receptor 1, org=Homo sapiens	RYR1_HUMAN	RYR1	24	4078.63	4392.7	3955.73	429.097	373.567	380.258	1668.42	1352.63	1598.44	5.44	7.69	10.8	10.5054	4.51882e-06	0.000591611	1	Up
Q86XA9	HEAT repeat-containing protein 5A, org=Homo sapiens	HTR5A_HUMAN	HEATR5A	6	1096.12	1102.71	1244.7	128.642	142.053	138.84	329.493	249.403	221.245	7.31	5.13	21.1	8.4084	5.14724e-06	0.000619988	0.667	Up
Q9NVD7	Alpha-parvin, org=Homo sapiens	PARVA_HUMAN	PARVA	18	49443.1	47141.8	49111	11815.6	10899.3	11188.4	7930.52	8200.57	8262.79	2.56	4.14	2.17	4.2974	5.31423e-06	0.000619988	1	Up
Q6P9H4	Connector enhancer of kinase suppressor of ras 3, org=Homo sapiens	CNKR3_HUMAN	CNKSR3	3	633.417	514.503	622.659	26.3068	30.2805	23.8919	257.881	369.994	271.975	11.1	12	20.4	22.0005	5.54799e-06	0.000619988	0.667	Up
Q9NP74	Palmdelphin, org=Homo sapiens	PALMD_HUMAN	PALMD	21	26585.2	29976.2	34094	919.759	876.74	704.499	1824.04	1729.91	1632.68	12.4	13.7	5.53	36.2477	5.98923e-06	0.000624845	1	Up
Q9UKX2	Myosin-2, org=Homo sapiens	MYH2_HUMAN	MYH2	2	3214.83	3175.65	3934.42	36.0377	50.0452	41.9363	1090.18	854.209	795.657	12.4	16.5	17.1	80.6511	7.225e-06	0.000670018	1	Up
Q5VZP5	Serine/threonine/tyrosine-interacting-like protein 2, org=Homo sapiens	STYL2_HUMAN	STYXL2	23	21502	17768.3	20142.9	1675.37	2042.9	1848.83	3698.05	3972.34	3774.33	9.54	9.91	3.71	10.6722	7.82118e-06	0.000696293	1	Up
O95084	Serine protease 23, org=Homo sapiens	PRS23_HUMAN	PRSS23	13	13753.1	10762.9	11897.6	389.481	381.513	494.652	6801.31	7470.67	6876.44	12.4	15	5.2	28.7708	8.43074e-06	0.000715975	1	Up
Q9H987	Synaptopodin 2-like protein, org=Homo sapiens	SYP2L_HUMAN	SYNPO2L	21	87868.1	80743.2	109100	2530.01	1941.26	1853.66	11470.9	10590.7	10400.8	15.9	17.4	5.28	43.9074	9.31761e-06	0.00073554	1	Up
O60890	Oligophrenin-1, org=Homo sapiens	OPHN1_HUMAN	OPHN1	14	5988.8	5337.56	6065.98	197.949	224.625	247.174	314.441	334.75	344.786	6.9	11	4.67	25.9685	9.63808e-06	0.000739695	1	Up
Q9UPU9	Protein Smaug homolog 1, org=Homo sapiens	SMAG1_HUMAN	SAMD4A	30	25895.6	23021.2	25627	1148.77	966.904	1168.85	2391.9	2769.73	2867.06	6.39	10.2	9.38	22.6955	9.86569e-06	0.000748559	1	Up
Q8N5H7	SH2 domain-containing protein 3C, org=Homo sapiens	SH2D3_HUMAN	SH2D3C	11	5214.08	4153.42	5722.28	118.035	156.862	121.076	237.679	167.156	279.173	15.9	16.4	24.8	38.1081	1.03529e-05	0.000776703	1	Up
Q14993	Collagen alpha-1(XIX) chain, org=Homo sapiens	COJA1_HUMAN	COL19A1	14	3495.79	3074.15	3947.88	226.372	186.822	216.237	1271.02	1247.99	1023.63	12.5	9.79	11.6	16.71	1.06584e-05	0.000778342	0.667	Up
Q9P2P1	Protein NYNRIN, org=Homo sapiens	NYNRI_HUMAN	NYNRIN	21	10827.6	11199.4	12486	2203.51	2281.25	1970.2	3416.07	3359.43	3347.07	7.56	7.52	1.09	5.34674	1.09736e-05	0.000785487	1	Up
Q9HCD6	Protein TANC2, org=Homo sapiens	TANC2_HUMAN	TANC2	23	11667.5	11651.3	12869.3	681.059	811.175	787.75	3581.97	3612.51	3454.22	5.79	9.13	2.37	15.8721	1.11308e-05	0.000785487	1	Up
Q96A32	Myosin regulatory light chain 11, org=Homo sapiens	MYL11_HUMAN	MYL11	20	37694.1	42860.5	49218.5	490.435	569.647	535.075	3654.95	3395.45	5711.31	13.3	7.47	29.8	81.3545	1.13214e-05	0.000787427	1	Up
Q5XPI4	E3 ubiquitin-protein ligase RNF123, org=Homo sapiens	RN123_HUMAN	RNF123	5	1677.66	1416.69	1715.32	97.9292	108.994	83.7875	311.871	456.952	284.368	10.1	13	26.4	16.5445	1.36613e-05	0.000830187	0.667	Up
Q7Z3E5	LisH domain-containing protein ARMC9, org=Homo sapiens	ARMC9_HUMAN	ARMC9	8	4755.1	4293.27	5561.82	378.877	297.532	347.073	565.57	284.904	394.138	13.2	12	34.1	14.275	1.40033e-05	0.000830187	1	Up
Q86UU1	Pleckstrin homology-like domain family B member 1, org=Homo sapiens	PHLB1_HUMAN	PHLDB1	26	15843.4	13557.1	16394.2	2308.41	2071.77	1955.63	1933.77	2237.46	2157.08	9.86	8.51	7.46	7.22792	1.7265e-05	0.000879215	1	Up
Q12955	Ankyrin-3, org=Homo sapiens	ANK3_HUMAN	ANK3	41	21242.8	21749.7	24983.1	3095.66	3188.99	3473.74	3276.79	2576.94	2827.76	8.95	6.05	12.3	6.96587	1.83377e-05	0.000879215	1	Up
Q9HBL0	Tensin-1, org=Homo sapiens	TENS1_HUMAN	TNS1	46	1.08082e+06	1.03864e+06	1.37151e+06	52784.4	67034.2	69459.8	103676	111702	108319	15.6	14.3	3.73	18.4436	1.84191e-05	0.000879215	1	Up
Q2TAZ0	Autophagy-related protein 2 homolog A, org=Homo sapiens	ATG2A_HUMAN	ATG2A	14	4969.66	5485.28	6116.9	742.848	725.336	862.754	1186.06	1062.26	1309.72	10.4	9.63	10.4	7.10952	1.86758e-05	0.000879215	1	Up
Q9UNH6	Sorting nexin-7, org=Homo sapiens	SNX7_HUMAN	SNX7	10	5078.11	3737.45	5147.5	136.562	105.01	150.834	1561.98	1318.27	1115.39	17.1	17.9	16.8	35.5832	1.87464e-05	0.000879215	0.667	Up
Q6P996	Pyridoxal-dependent decarboxylase domain-containing protein 1, org=Homo sapiens	PDXD1_HUMAN	PDXDC1	23	16920.4	16624.3	18362.2	5452.54	5666.33	5881.39	5554.03	6022.19	5231.8	5.37	3.78	7.09	3.05331	1.88421e-05	0.000879215	1	Up
Q92734	Protein TFG, org=Homo sapiens	TFG_HUMAN	TFG	22	47660.8	42670.5	46568.8	14793.8	13611.2	14524.4	34371.9	42217	47534	5.75	4.33	16	3.18896	1.99106e-05	0.000880256	1	Up
Q9BRQ0	Pygopus homolog 2, org=Homo sapiens	PYGO2_HUMAN	PYGO2	10	6006.58	5404.83	5360.88	1554.08	1717.4	1747.4	15278.8	16725.8	15743.6	6.45	6.22	4.64	3.34184	2.00386e-05	0.000880256	1	Up
A1L170	Uncharacterized protein C1orf226, org=Homo sapiens	CA226_HUMAN	C1orf226	2	764.17	653.145	816.944	16.1511	21.4985	21.7397	558.324	621.058	691.203	11.2	16	10.7	37.6206	2.01839e-05	0.000880256	0.667	Up
Q6DN90	IQ motif and SEC7 domain-containing protein 1, org=Homo sapiens	IQEC1_HUMAN	IQSEC1	17	16882.6	15037.5	18351.9	2797.46	2784.54	2362.02	3149.39	3044.98	3728.31	9.91	9.36	11.1	6.32829	2.14034e-05	0.000892187	1	Up
Q9BVA0	Katanin p80 WD40 repeat-containing subunit B1, org=Homo sapiens	KTNB1_HUMAN	KATNB1	17	9260.22	8389.98	10200.4	1466.11	1525.84	1726.75	1400.08	1129.31	1435.69	9.75	8.68	12.7	5.90217	2.18273e-05	0.000894114	1	Up
O15344	E3 ubiquitin-protein ligase Midline-1, org=Homo sapiens	TRI18_HUMAN	MID1	16	5052.7	5312.52	5230.17	2286.24	2336.98	2338.87	3096.73	3197.06	2825.21	2.55	1.29	6.33	2.24004	2.21144e-05	0.000894897	1	Up
P11166	Solute carrier family 2, facilitated glucose transporter member 1, org=Homo sapiens	GTR1_HUMAN	SLC2A1	6	11387.8	10795.9	10757.7	3626.41	3769.91	3996.09	6813	7619.57	6393.31	3.22	4.91	8.98	2.89152	2.31917e-05	0.000907375	1	Up
Q9BYV2	Tripartite motif-containing protein 54, org=Homo sapiens	TRI54_HUMAN	TRIM54	13	12059.3	9609.71	10719.3	169.208	137.862	198.511	769.781	457.08	467.141	11.4	18	31.5	64.0615	2.4054e-05	0.000907391	1	Up
Q9UBB6	Neurochondrin, org=Homo sapiens	NCDN_HUMAN	NCDN	10	2498.83	2828.61	2937.82	557.386	607.303	656.639	839.041	798.812	708.16	8.3	8.17	8.57	4.53804	2.44425e-05	0.000911748	1	Up
Q13099	Intraflagellar transport protein 88 homolog, org=Homo sapiens	IFT88_HUMAN	IFT88	6	1998.64	2049.89	2398.96	115.483	97.6006	130.212	413.361	158.586	173.953	10.1	14.3	57.5	18.7812	2.49341e-05	0.000924918	1	Up
Q9BUP0	EF-hand domain-containing protein D1, org=Homo sapiens	EFHD1_HUMAN	EFHD1	4	1679.54	1799.54	1747.83	938.479	905.52	892.705	120.604	90.9054	227.818	3.45	2.59	49.2	1.90993	2.56836e-05	0.000932006	1	Up
P08237	ATP-dependent 6-phosphofructokinase, muscle type, org=Homo sapiens	PFKAM_HUMAN	PFKM	32	25538.2	26556.2	23960.2	9373.78	10054.6	9995.59	17991.1	19463	20386.1	5.16	3.85	6.27	2.58478	2.72486e-05	0.00096776	1	Up
O00170	AH receptor-interacting protein, org=Homo sapiens	AIP_HUMAN	AIP	11	5653.22	6728.44	6823.58	1127.68	950.309	1113.73	1169.18	1503.85	1215.74	10.2	9.27	14	6.01721	2.74807e-05	0.000970841	1	Up
Q5TAQ9	DDB1- and CUL4-associated factor 8, org=Homo sapiens	DCAF8_HUMAN	DCAF8	3	1354.6	1412.3	1389.88	676.557	679.982	639.798	871.902	763.87	728.029	2.1	3.35	9.51	2.0822	2.81174e-05	0.000974363	1	Up
O95487	Protein transport protein Sec24B, org=Homo sapiens	SC24B_HUMAN	SEC24B	28	98789.9	80038.4	91627.3	15509.9	12715	15063.3	15410.5	15716.6	14206.2	10.5	10.4	5.28	6.24779	3.05252e-05	0.00101603	1	Up
P45379	Troponin T, cardiac muscle, org=Homo sapiens	TNNT2_HUMAN	TNNT2	10	19149.7	19658.1	15335.7	171.924	151.908	232.656	2675.31	2538.05	2491.64	13.1	22.7	3.72	97.295	3.18772e-05	0.00101874	1	Up
Q9Y6Q1	Calpain-6, org=Homo sapiens	CAN6_HUMAN	CAPN6	64	190991	157581	163532	21048.8	22009.9	19422.5	175872	196958	185476	10.4	6.28	5.67	8.19612	3.37458e-05	0.00103492	1	Up
Q96AX9	E3 ubiquitin-protein ligase MIB2, org=Homo sapiens	MIB2_HUMAN	MIB2	20	16813.2	17100.2	19031.3	4684.18	4981.64	5110.91	7936.93	8587.34	8409.73	6.84	4.44	4.04	3.58298	3.42017e-05	0.00103492	1	Up
O94929	Actin-binding LIM protein 3, org=Homo sapiens	ABLM3_HUMAN	ABLIM3	15	8829.46	7235.8	10267.8	204.667	202.818	170.282	1735.87	1394.18	1792.53	17.3	10	13.1	45.5773	3.47392e-05	0.00103492	1	Up
Q9H1I8	Activating signal cointegrator 1 complex subunit 2, org=Homo sapiens	ASCC2_HUMAN	ASCC2	16	52029.9	49166.8	54317.5	19318.4	21324.1	21341.1	10600.1	11014.3	9502.24	4.98	5.63	7.53	2.50896	3.52312e-05	0.00103492	1	Up
Q96Q05	Trafficking protein particle complex subunit 9, org=Homo sapiens	TPPC9_HUMAN	TRAPPC9	15	8322.68	8570.12	10635.1	905.367	853.603	1113.25	802.602	1285.06	1151.73	13.8	14.4	23.1	9.5842	3.55536e-05	0.00103492	1	Up
P98082	Disabled homolog 2, org=Homo sapiens	DAB2_HUMAN	DAB2	12	8946.61	9421.71	9451.26	3634.4	3544.15	3886.63	1380.29	1128.57	1210.66	3.05	4.81	10.4	2.51415	3.58991e-05	0.00103765	1	Up
P12882	Myosin-1, org=Homo sapiens	MYH1_HUMAN	MYH1	2	1081.05	1832.6	1455.69	25.4146	23.6633	16.1679	177.321	734.43	136.048	25.8	22.6	95.7	66.9675	3.71347e-05	0.00105254	0.667	Up
Q96JC1	Vam6/Vps39-like protein, org=Homo sapiens	VPS39_HUMAN	VPS39	10	2950.43	3010.61	3354.54	852.113	906.514	935.47	1642.51	1570.12	1745.39	7.02	4.71	5.33	3.45777	3.73268e-05	0.00105254	1	Up
Q8NCA5	Protein FAM98A, org=Homo sapiens	FA98A_HUMAN	FAM98A	9	29343	26024.2	27769.4	9286.13	10276.5	9042.92	7363.23	7967.48	7905.91	5.99	6.85	4.29	2.90631	3.7374e-05	0.00105254	1	Up
P15104	Glutamine synthetase, org=Homo sapiens	GLNA_HUMAN	GLUL	9	13913.1	11853.2	11746.3	2271.14	2155.5	2642.28	2414.39	2944.12	2576.05	9.77	10.8	10.3	5.3067	3.76468e-05	0.00105254	1	Up
Q9BPU6	Dihydropyrimidinase-related protein 5, org=Homo sapiens	DPYL5_HUMAN	DPYSL5	23	33654.2	29790.7	35107.4	6957.86	5796.77	6861.12	5657.88	5155.06	4770.09	8.36	9.85	8.57	5.02415	3.76633e-05	0.00105254	1	Up
Q15025	TNFAIP3-interacting protein 1, org=Homo sapiens	TNIP1_HUMAN	TNIP1	9	4256.3	4034.66	5367.45	398.573	475.455	356.277	912.77	980.313	1047.66	15.7	14.7	6.88	11.1016	3.86848e-05	0.00107446	1	Up
O75069	Transmembrane and coiled-coil domains protein 2, org=Homo sapiens	TMCC2_HUMAN	TMCC2	10	5135.95	4154.29	5688.69	128.622	132.856	188.804	634.861	473.19	457.188	15.6	22.4	18.8	33.2657	3.92645e-05	0.00107446	1	Up
Q14764	Major vault protein, org=Homo sapiens	MVP_HUMAN	MVP	10	4086.24	5012.8	5371.03	135.15	153.915	153.516	1725.91	1390.09	1188.87	13.7	7.27	18.9	32.6947	3.94924e-05	0.00107618	1	Up
Q504Q3	PAN2-PAN3 deadenylation complex catalytic subunit PAN2, org=Homo sapiens	PAN2_HUMAN	PAN2	22	27347.4	23393.6	30317.4	2313.2	2194.32	2932.02	6496.78	6166.09	5703.71	12.9	16	6.51	10.8956	4.13748e-05	0.00111395	1	Up
O94763	Unconventional prefoldin RPB5 interactor 1, org=Homo sapiens	RMP_HUMAN	URI1	19	27634.6	24899.5	28675.2	8826.82	8934.15	8032.37	4144.89	4435.29	4610.64	7.2	5.73	5.35	3.14846	4.27717e-05	0.00113185	1	Up
Q8NB12	Histone-lysine N-methyltransferase SMYD1, org=Homo sapiens	SMYD1_HUMAN	SMYD1	30	32436.4	35286.9	36088	470.52	367.813	459.542	3418.95	3149.21	3872.94	5.55	13	10.5	79.9856	4.45929e-05	0.0011496	1	Up
Q9UBC2	Epidermal growth factor receptor substrate 15-like 1, org=Homo sapiens	EP15R_HUMAN	EPS15L1	32	77283.8	67828.5	75232.3	26551.2	23877.2	26868.6	15480.5	12513.7	11521.3	6.77	6.38	15.6	2.85062	4.49277e-05	0.00115378	1	Up
Q6XZF7	Dynamin-binding protein, org=Homo sapiens	DNMBP_HUMAN	DNMBP	29	12689.3	11356	13840.6	2172.92	2294.12	2694.04	2499.89	2325.97	2184.91	9.85	11.4	6.75	5.29054	4.70379e-05	0.00115687	1	Up
O15530	3-phosphoinositide-dependent protein kinase 1, org=Homo sapiens	PDPK1_HUMAN	PDPK1	3	1205.69	868.191	1227.36	41.9506	35.681	46.5184	488.023	712.243	722.69	18.3	13.1	20.7	26.5907	4.77718e-05	0.00115687	0.667	Up
Q7KZI7	Serine/threonine-protein kinase MARK2, org=Homo sapiens	MARK2_HUMAN	MARK2	19	11345.4	11487.4	12057.6	5119.59	5049.54	4965.04	5425.37	4886.7	4743.52	3.24	1.53	7.16	2.30541	4.79937e-05	0.00115687	1	Up
O75420	GRB10-interacting GYF protein 1, org=Homo sapiens	GGYF1_HUMAN	GIGYF1	12	9905.73	8115.75	10411.8	565.577	724.493	785.077	4175.36	4589.66	3693.15	12.7	16.4	10.8	13.7018	4.89258e-05	0.00116255	1	Up
Q8N1G4	Leucine-rich repeat-containing protein 47, org=Homo sapiens	LRC47_HUMAN	LRRC47	34	46226	43195.7	48237.9	15612	14379.2	16576.4	26937.8	28546.9	27440.8	5.53	7.1	2.98	2.95612	4.96122e-05	0.00116725	1	Up
Q9H425	Uncharacterized protein C1orf198, org=Homo sapiens	CA198_HUMAN	C1orf198	27	214003	206327	232379	69904.9	65286.4	66193.2	35711.4	36171.1	35198.4	6.15	3.65	1.36	3.24111	5.00418e-05	0.00116725	1	Up
P02511	Alpha-crystallin B chain, org=Homo sapiens	CRYAB_HUMAN	CRYAB	19	125974	124742	139291	7323.34	8856.61	7090.62	47955.2	51103.5	58005.4	6.21	12.4	9.82	16.7597	5.02237e-05	0.00116725	1	Up
O00459	Phosphatidylinositol 3-kinase regulatory subunit beta, org=Homo sapiens	P85B_HUMAN	PIK3R2	23	16860.9	14555.9	20755.2	961.377	1159.96	1247.48	1699.47	1669.67	1366.78	18	13.1	11.7	15.4868	5.1195e-05	0.00117459	1	Up
Q9UK96	F-box only protein 10, org=Homo sapiens	FBX10_HUMAN	FBXO10	23	19950.4	19869.4	22716.5	4397.02	4919.8	5335.41	7511.91	8153.31	7468.6	7.78	9.63	4.97	4.26804	5.21742e-05	0.00117692	1	Up
Q969Q1	E3 ubiquitin-protein ligase TRIM63, org=Homo sapiens	TRI63_HUMAN	TRIM63	7	2329.83	2830.22	3679.46	87.3011	102.394	72.7696	125.314	159.092	125.51	23.2	16.9	14.2	33.6788	5.31272e-05	0.00117851	1	Up
Q9UKV8	Protein argonaute-2, org=Homo sapiens	AGO2_HUMAN	AGO2	58	316856	270046	333894	65349.4	55555.6	64452.1	108138	105212	108676	10.8	8.76	1.74	4.96768	5.55761e-05	0.00122066	1	Up
Q9C0D7	Probable ribonuclease ZC3H12C, org=Homo sapiens	ZC12C_HUMAN	ZC3H12C	12	8217.11	8290.69	9387.09	1476.63	1577.84	1571.49	1298.59	1348.15	1541.19	7.59	3.68	9.18	5.59772	5.62264e-05	0.00122257	1	Up
Q9Y4C2	TRPM8 channel-associated factor 1, org=Homo sapiens	TCAF1_HUMAN	TCAF1	14	4277.01	4360.14	4704.17	1794.27	1755.36	1970.13	2500.02	2628.35	2865.51	5.09	6.22	6.96	2.41701	5.62471e-05	0.00122257	1	Up
P22681	E3 ubiquitin-protein ligase CBL, org=Homo sapiens	CBL_HUMAN	CBL	23	58938.6	63671.1	69684.9	16045.7	13096.7	14894.7	6870.13	8965.06	7907.46	8.4	10.1	13.2	4.36665	5.73427e-05	0.00123509	1	Up
Q92574	Hamartin, org=Homo sapiens	TSC1_HUMAN	TSC1	15	5977.63	4556.35	6049.3	435.071	371.925	458.767	1076.85	1040.29	1259.78	15.2	10.6	10.4	13.1014	5.77136e-05	0.00123908	1	Up
Q8TED9	Actin filament-associated protein 1-like 1, org=Homo sapiens	AF1L1_HUMAN	AFAP1L1	18	12012.2	10828.7	13865.5	283.382	297.42	313.391	2436.27	1911.96	2405.79	12.5	5.04	13.1	41.0497	5.8651e-05	0.00125116	1	Up
Q86TC9	Myopalladin, org=Homo sapiens	MYPN_HUMAN	MYPN	49	75264.6	64686.1	89364.4	1087.86	1259.88	1174.15	5423.75	5505.66	5975.85	16.2	7.33	5.29	65.1114	5.89778e-05	0.00125412	1	Up
Q16082	Heat shock protein beta-2, org=Homo sapiens	HSPB2_HUMAN	HSPB2	5	5919.19	3683.9	5712.8	76.7491	107.203	106.897	760.144	366.535	1211.2	24.2	18	54.2	52.6594	6.10585e-05	0.00128204	0.667	Up
Q709F0	Acyl-CoA dehydrogenase family member 11, org=Homo sapiens	ACD11_HUMAN	ACAD11	8	1207.18	999.879	831.423	83.1061	62.2499	80.4346	2073.67	1879.61	1921.49	18.6	15.1	5.21	13.4571	6.22688e-05	0.00129121	0.667	Up
P50542	Peroxisomal targeting signal 1 receptor, org=Homo sapiens	PEX5_HUMAN	PEX5	17	23182.2	19578.8	23065.3	2861.33	3005.49	3167.94	2804.27	2632.4	3163.85	9.33	5.09	9.46	7.28588	6.28998e-05	0.00129624	1	Up
Q9GZP4	PITH domain-containing protein 1, org=Homo sapiens	PITH1_HUMAN	PITHD1	5	3634.29	3848.48	4056.71	1761.08	1734.68	1890.85	1930.44	1961.07	2026.29	5.49	4.66	2.48	2.14225	6.42036e-05	0.00130645	1	Up
Q92598	Heat shock protein 105 kDa, org=Homo sapiens	HS105_HUMAN	HSPH1	53	205419	187303	191298	99404.5	91820.9	100527	85981	87976.5	84576.2	4.89	4.87	1.98	2.00176	6.43737e-05	0.00130645	1	Up
Q9BYV6	Tripartite motif-containing protein 55, org=Homo sapiens	TRI55_HUMAN	TRIM55	24	15937.1	13652.7	19628.8	532.63	495.333	436.242	1560.72	1220.23	1351.77	18.4	9.96	12.5	33.6145	6.53325e-05	0.0013078	1	Up
Q14194	Dihydropyrimidinase-related protein 1, org=Homo sapiens	DPYL1_HUMAN	CRMP1	13	40203.3	35116.9	34952.5	9808.58	8604.27	10423.8	8774.38	8686.06	9495.56	8.12	9.63	4.94	3.82405	6.92151e-05	0.00133956	1	Up
Q9H511	Kelch-like protein 31, org=Homo sapiens	KLH31_HUMAN	KLHL31	13	9816.51	8229.11	10462.3	1655.1	2006.04	1632.86	1463.83	1668.36	1843.57	12.1	11.9	11.5	5.38494	6.99087e-05	0.00134463	1	Up
O60307	Microtubule-associated serine/threonine-protein kinase 3, org=Homo sapiens	MAST3_HUMAN	MAST3	20	43067	36416.1	50094	4415.22	4898.71	5855.53	15503.6	14903.1	14400.5	15.8	14.5	3.7	8.54197	7.07289e-05	0.00134463	1	Up
A8MVW0	Protein FAM171A2, org=Homo sapiens	F1712_HUMAN	FAM171A2	10	6566.87	6652.88	7480.06	2761.88	2530.77	2477.51	1944.71	2008.03	2119.21	7.31	5.84	4.36	2.66401	7.08136e-05	0.00134463	1	Up
Q7Z4I7	LIM and senescent cell antigen-like-containing domain protein 2, org=Homo sapiens	LIMS2_HUMAN	LIMS2	8	17142.2	17065	20224.6	5195.07	4474.72	5148.83	3089.2	3883.51	3725.78	9.93	8.16	11.8	3.6732	7.094e-05	0.00134463	1	Up
P46459	Vesicle-fusing ATPase, org=Homo sapiens	NSF_HUMAN	NSF	29	32687.8	30521.5	37445	6849.71	6498.08	8101.78	11064.2	10577.4	9568.05	10.6	11.8	7.34	4.69259	7.10879e-05	0.00134463	1	Up
O00329	Phosphatidylinositol 4,5-bisphosphate 3-kinase catalytic subunit delta isoform, org=Homo sapiens	PK3CD_HUMAN	PIK3CD	11	3416.46	3510	3734.91	1090.23	1250.06	1200.3	1091.85	1222.66	1011.38	4.61	6.93	9.62	3.01119	7.15216e-05	0.00134901	1	Up
P13805	Troponin T, slow skeletal muscle, org=Homo sapiens	TNNT1_HUMAN	TNNT1	5	5199.4	9000.41	8223.46	124.408	85.4788	123.323	949.327	890.501	409.614	26.9	20	39.5	67.2948	7.25777e-05	0.00136033	1	Up
Q6ICG6	Uncharacterized protein KIAA0930, org=Homo sapiens	K0930_HUMAN	KIAA0930	11	14468.3	9782.47	14858	715.141	524.715	479.743	1303.38	1317.05	1581.6	21.7	21.8	11.2	22.743	7.27328e-05	0.00136033	1	Up
Q13023	A-kinase anchor protein 6, org=Homo sapiens	AKAP6_HUMAN	AKAP6	16	4813.84	4840.58	7045	255.748	337.651	247.085	1262.44	1216.84	1460.43	23	17.8	9.86	19.8688	7.30989e-05	0.00136135	1	Up
Q5VTT5	Myomesin-3, org=Homo sapiens	MYOM3_HUMAN	MYOM3	7	1829.17	1498.84	2220.12	89.8584	56.6633	79.4039	188.311	280.483	262.337	19.5	22.5	20	24.5573	7.31954e-05	0.00136135	1	Up
Q8IXH6	Tumor protein p53-inducible nuclear protein 2, org=Homo sapiens	T53I2_HUMAN	TP53INP2	3	2026.89	1845.67	1368.12	31.9059	38.0393	21.7727	736.9	592.197	583.236	19.5	26.9	13.5	57.1392	7.5354e-05	0.00139201	1	Up
Q9P2H5	Ubiquitin carboxyl-terminal hydrolase 35, org=Homo sapiens	UBP35_HUMAN	USP35	4	2103.46	1457.73	1650.02	102.612	150.726	113.171	215.214	184.997	297.7	19.1	20.7	25.1	14.2185	7.54692e-05	0.00139201	1	Up
Q8IWU5	Extracellular sulfatase Sulf-2, org=Homo sapiens	SULF2_HUMAN	SULF2	37	86839.2	78639.4	92074.8	29726.7	30437.9	26153.6	93834.8	106555	100494	7.89	7.98	6.34	2.98377	7.7513e-05	0.00140572	1	Up
Q13064	Probable E3 ubiquitin-protein ligase makorin-3, org=Homo sapiens	MKRN3_HUMAN	MKRN3	5	2205.12	2255.67	2656.12	227.357	210.188	209.881	371.04	392.327	238.237	10.4	4.63	25	10.9926	7.76114e-05	0.00140572	1	Up
Q8NCW0	Kremen protein 2, org=Homo sapiens	KREM2_HUMAN	KREMEN2	5	1404.45	1833.1	1809.31	68.9716	48.4119	45.0605	803.286	882.215	482.286	14.3	23.9	29.3	31.0684	7.80634e-05	0.00140572	0.667	Up
P24821	Tenascin, org=Homo sapiens	TENA_HUMAN	TNC	14	1765.61	2072.16	1619.01	200.105	174.291	185.304	1097.13	993.746	1073.85	12.7	6.94	5.14	9.74948	7.93126e-05	0.00140572	0.667	Up
O43896	Kinesin-like protein KIF1C, org=Homo sapiens	KIF1C_HUMAN	KIF1C	8	9222.16	9345.4	10939.7	2747.27	2612.63	3107.53	3230.07	2943.3	2861.42	9.74	9.07	6.43	3.48479	7.95726e-05	0.00140572	1	Up
O75147	Obscurin-like protein 1, org=Homo sapiens	OBSL1_HUMAN	OBSL1	70	109992	99472.6	116984	29762.7	33073.9	31008.9	48852.4	48891	50401.3	8.1	5.35	1.79	3.47857	7.9955e-05	0.00140572	1	Up
Q9NQC3	Reticulon-4, org=Homo sapiens	RTN4_HUMAN	RTN4	29	81006.9	58770	77972.1	5877.25	6164.46	7509.39	10346.4	11467.6	12190.6	16.6	13.4	8.2	11.1374	8.00732e-05	0.00140572	1	Up
Q93073	Selenocysteine insertion sequence-binding protein 2-like, org=Homo sapiens	SBP2L_HUMAN	SECISBP2L	10	7706.09	7133.87	8741.29	1620.92	2015.16	1883.7	1537.11	1891.82	1806.34	10.4	10.9	10.6	4.27214	8.06606e-05	0.00140844	1	Up
Q9BXC9	BBSome complex member BBS2, org=Homo sapiens	BBS2_HUMAN	BBS2	7	3228.36	2680.61	4187.81	172.282	138.322	194.57	186.525	208.042	170.555	22.7	16.8	9.99	19.9867	8.23254e-05	0.00142776	1	Up
Q96F07	Cytoplasmic FMR1-interacting protein 2, org=Homo sapiens	CYFP2_HUMAN	CYFIP2	11	4530.59	5726.21	6369.81	488.762	644.498	572.545	893.963	626.809	672.823	16.8	13.7	19.5	9.74708	8.5167e-05	0.00145711	1	Up
P36959	GMP reductase 1, org=Homo sapiens	GMPR1_HUMAN	GMPR	6	1165.99	1568.55	1651.55	151.464	111.105	108.248	191.015	138.56	290.031	17.8	19.6	37.2	11.8282	8.5982e-05	0.00145711	1	Up
Q9BT88	Synaptotagmin-11, org=Homo sapiens	SYT11_HUMAN	SYT11	13	13758.3	12497.6	13458.8	5389.16	6119.92	5650.08	9094.92	9079.22	8616.58	4.98	6.47	3.04	2.31449	8.66419e-05	0.00146084	1	Up
Q8IVT5	Kinase suppressor of Ras 1, org=Homo sapiens	KSR1_HUMAN	KSR1	20	13593.1	11844.4	12231.1	4658.54	5212.66	5164.69	7655.27	6407.36	6397.99	7.32	6.13	10.6	2.50524	8.70124e-05	0.00146084	1	Up
Q9BR11	Zinc finger SWIM domain-containing protein 1, org=Homo sapiens	ZSWM1_HUMAN	ZSWIM1	1	233.548	173.014	254.742	13.3945	12.6964	8.74094	415.279	530.282	417.264	19.2	21.6	14.5	18.9856	8.86255e-05	0.00147202	0.667	Up
Q92625	Ankyrin repeat and SAM domain-containing protein 1A, org=Homo sapiens	ANS1A_HUMAN	ANKS1A	35	30088.3	27116.7	39273.9	2014.63	1951.58	2480.94	3825.93	3573.67	3508.46	19.7	13.5	4.61	14.9646	8.90835e-05	0.00147596	1	Up
Q99471	Prefoldin subunit 5, org=Homo sapiens	PFD5_HUMAN	PFDN5	8	11307.8	8858.7	12093.3	1174.41	1158.16	1446.69	1930.06	1511.89	1795.16	15.7	12.9	12.2	8.53603	9.09548e-05	0.00149215	1	Up
Q9UL18	Protein argonaute-1, org=Homo sapiens	AGO1_HUMAN	AGO1	43	204713	192733	234693	40366.8	30791.8	35088.3	56781	64177.8	60400.2	10.3	13.5	6.12	5.94971	9.15604e-05	0.0014984	1	Up
Q9UNA4	DNA polymerase iota, org=Homo sapiens	POLI_HUMAN	POLI	5	1005.73	965.684	1051.37	534.761	553.953	587.068	846.56	811.808	833.183	4.26	4.74	2.11	1.80381	9.34207e-05	0.001514	1	Up
Q12926	ELAV-like protein 2, org=Homo sapiens	ELAV2_HUMAN	ELAVL2	13	34575.5	25366.5	34555.2	3163.83	4042.12	3078.02	7847.16	8299.13	7454.6	16.9	15.6	5.37	9.18878	9.78647e-05	0.00155931	1	Up
P54253	Ataxin-1, org=Homo sapiens	ATX1_HUMAN	ATXN1	15	9239.43	5763.26	9765.89	286.501	203.894	180.35	9844.55	8730.41	8552.03	26.3	24.9	7.75	36.9269	9.80643e-05	0.00155931	1	Up
Q96LI5	CCR4-NOT transcription complex subunit 6-like, org=Homo sapiens	CNO6L_HUMAN	CNOT6L	11	13665.1	12026.9	14836.5	1161.61	1054.91	1456.49	3764.17	2863.47	2858.32	10.4	17	16.5	11.0341	9.85513e-05	0.00155931	1	Up
P17987	T-complex protein 1 subunit alpha, org=Homo sapiens	TCPA_HUMAN	TCP1	54	200177	219953	214303	109004	101007	112413	156557	162723	164159	4.82	5.45	2.51	1.9677	9.98366e-05	0.00156849	1	Up
Q13509	Tubulin beta-3 chain, org=Homo sapiens	TBB3_HUMAN	TUBB3	10	20455.8	22703.5	24376.5	2788.68	2640.5	2829.97	6686.56	10415.4	8763.2	8.74	3.62	21.7	8.17709	0.00010037	0.00157317	1	Up
Q14106	Protein Tob2, org=Homo sapiens	TOB2_HUMAN	TOB2	9	8515.79	8528.29	11788.5	1070.95	793.236	921.034	1628.59	1511.56	1371.88	19.6	15	8.55	10.352	0.000100657	0.00157397	1	Up
Q15700	Disks large homolog 2, org=Homo sapiens	DLG2_HUMAN	DLG2	11	8336.25	5894.91	9962.76	113.996	156.318	141.258	183.65	179.927	213.606	25.4	15.6	9.6	58.7841	0.000101716	0.00158211	1	Up
P21860	Receptor tyrosine-protein kinase erbB-3, org=Homo sapiens	ERBB3_HUMAN	ERBB3	8	5567.69	6072.86	5021.63	1463.94	1769.35	1506.28	4225.23	3103.42	3169.39	9.47	10.5	18	3.51554	0.000101888	0.00158211	0.667	Up
Q9NZN3	EH domain-containing protein 3, org=Homo sapiens	EHD3_HUMAN	EHD3	23	61726.7	50973.2	54235.4	16949.5	14165	16754.7	34261.4	36467	33460.7	9.91	9.74	4.48	3.48732	0.000103108	0.00159004	1	Up
Q8NB90	ATPase family gene 2 protein homolog A, org=Homo sapiens	AFG2A_HUMAN	AFG2A	24	11951	11611.6	12868.5	5655.17	5664.41	6276.3	2462.65	1751.26	2001.76	5.35	6.07	17.4	2.07043	0.000103113	0.00159004	1	Up
Q7Z6L1	Tectonin beta-propeller repeat-containing protein 1, org=Homo sapiens	TCPR1_HUMAN	TECPR1	6	2894.83	3100.74	3158.71	218.77	185.544	230.005	542.262	686.144	612.969	4.54	10.9	11.7	14.4317	0.00010444	0.00159575	1	Up
P42336	Phosphatidylinositol 4,5-bisphosphate 3-kinase catalytic subunit alpha isoform, org=Homo sapiens	PK3CA_HUMAN	PIK3CA	36	27945.3	26569.3	31745.9	6388.39	5860.94	6403.76	4724.67	3912.69	3870.3	9.33	4.97	11.5	4.62446	0.000105303	0.00160058	1	Up
O75112	LIM domain-binding protein 3, org=Homo sapiens	LDB3_HUMAN	LDB3	29	48434.4	50377.5	48266.3	500.275	617.656	528.096	4608.21	4356.49	4560.97	2.39	11.2	2.97	89.3534	0.0001058	0.00160058	1	Up
Q8N3I7	BBSome complex member BBS5, org=Homo sapiens	BBS5_HUMAN	BBS5	5	2375.21	1779.93	2757.22	155.803	123.475	177.318	399.58	394.69	430.832	21.4	17.8	4.8	15.1389	0.000105954	0.00160058	1	Up
Q96S15	GATOR2 complex protein WDR24, org=Homo sapiens	WDR24_HUMAN	WDR24	12	11557.4	9670.77	11269.7	3116.36	3483.42	2848.19	1900.61	1583.11	1964.43	9.38	10.1	11.2	3.43966	0.000106817	0.00160594	1	Up
Q96QD5	DEP domain-containing protein 7, org=Homo sapiens	DEPD7_HUMAN	DEPDC7	20	13247.4	9978.34	12643.2	919.175	1064.33	921.569	8092.46	7923.65	8679.49	14.5	8.58	4.82	12.347	0.000106982	0.00160594	1	Up
O43602	Neuronal migration protein doublecortin, org=Homo sapiens	DCX_HUMAN	DCX	19	62832.1	68715.9	86921.1	6519.2	9421.91	7715.17	12093.5	12470.9	11863.5	17.2	18.5	2.53	9.23514	0.00010831	0.00161425	1	Up
Q68CZ2	Tensin-3, org=Homo sapiens	TENS3_HUMAN	TNS3	32	39308.9	37269.5	40423.6	10675.9	9615.67	11183.7	14648.9	14496.2	13388.4	4.1	7.63	4.85	3.71726	0.000110751	0.00163733	1	Up
P52179	Myomesin-1, org=Homo sapiens	MYOM1_HUMAN	MYOM1	7	32838.7	35016.7	37617.5	2542.68	2623.35	2596.39	3897.37	4549.37	4257.43	6.81	1.59	7.71	13.5876	0.000111502	0.00163733	1	Up
O43294	Transforming growth factor beta-1-induced transcript 1 protein, org=Homo sapiens	TGFI1_HUMAN	TGFB1I1	18	18681.5	16885.2	22335.3	2438.23	2015.08	2844.09	4412.59	3487.86	4132.78	14.4	17	11.8	7.93462	0.000112311	0.00163733	1	Up
Q92599	Septin-8, org=Homo sapiens	SEPT8_HUMAN	SEPTIN8	15	23773.5	19169.7	22174	6524.49	5583.67	5416.47	3116.28	3206.24	3646.82	10.8	10.2	8.54	3.71576	0.000112684	0.0016392	1	Up
Q01995	Transgelin, org=Homo sapiens	TAGL_HUMAN	TAGLN	17	64738.7	59642.9	86673.3	5462.43	7898.64	6568.12	9209.56	8675.54	9253.69	20.4	18.4	3.56	10.5902	0.000113367	0.00164146	1	Up
P47756	F-actin-capping protein subunit beta, org=Homo sapiens	CAPZB_HUMAN	CAPZB	26	318418	359488	332987	166187	152689	167829	89253.6	83573.8	78194.4	6.18	5.12	6.61	2.07702	0.000113823	0.00164146	1	Up
Q9NZ52	ADP-ribosylation factor-binding protein GGA3, org=Homo sapiens	GGA3_HUMAN	GGA3	17	10705.7	7779.43	12475.4	315.228	434.141	536.815	1069.5	626.655	722.379	23	25.9	28.9	24.0716	0.000114295	0.00164472	1	Up
Q9H0B8	Cysteine-rich secretory protein LCCL domain-containing 2, org=Homo sapiens	CRLD2_HUMAN	CRISPLD2	18	30378.1	30308.1	37274.1	2184.83	2013.59	2006.74	11476.5	13795.8	12214.9	12.3	4.88	9.48	15.7869	0.000114739	0.00164755	1	Up
P13591	Neural cell adhesion molecule 1, org=Homo sapiens	NCAM1_HUMAN	NCAM1	9	4246.54	5010.77	5490.53	815.21	894.633	1073.25	1479.2	1609.08	1205.71	12.8	14.2	14.4	5.29908	0.000115276	0.0016517	1	Up
Q86YM7	Homer protein homolog 1, org=Homo sapiens	HOME1_HUMAN	HOMER1	8	4163.77	4520.35	4720.03	1563.96	1355.01	1323.94	601.49	198.545	190.161	6.31	9.23	71.2	3.15919	0.000116668	0.00166808	1	Up
Q14161	ARF GTPase-activating protein GIT2, org=Homo sapiens	GIT2_HUMAN	GIT2	33	32593.2	30297.2	35710.9	11415.6	10246.2	10859	6117.39	6293.52	6221.8	8.27	5.4	1.43	3.03194	0.000117991	0.00166913	1	Up
Q13557	Calcium/calmodulin-dependent protein kinase type II subunit delta, org=Homo sapiens	KCC2D_HUMAN	CAMK2D	14	28796.5	24329.6	36466.3	2335.69	2363.86	3066.59	4976.19	4462.58	5273.28	20.6	16	8.36	11.5363	0.000125812	0.00174155	1	Up
O60784	Target of Myb1 membrane trafficking protein, org=Homo sapiens	TOM1_HUMAN	TOM1	9	4541.45	4721.6	3958.77	620.106	813.589	745.915	1791.12	1262.42	1523.78	9.05	13.5	17.3	6.06614	0.000125827	0.00174155	1	Up
Q8NEB9	Phosphatidylinositol 3-kinase catalytic subunit type 3, org=Homo sapiens	PK3C3_HUMAN	PIK3C3	18	15115.5	9394.79	12783	476.024	605.519	793.654	3349.89	2160.19	1941.99	23.1	25.6	30.5	19.8876	0.000125831	0.00174155	1	Up
P20929	Nebulin, org=Homo sapiens	NEBU_HUMAN	NEB	237	324724	254089	329618	5727.71	6212.03	6272.79	69781.2	67227.4	66162.3	14	4.92	2.75	49.8794	0.000127511	0.00175183	1	Up
O15063	Granule associated Rac and RHOG effector protein 1, org=Homo sapiens	GRRE1_HUMAN	GARRE1	19	7873.06	5669.31	9322.65	290.415	319.67	184.971	1968.75	1254.4	1500.89	24.1	26.7	23	28.759	0.000128532	0.00175801	1	Up
P12883	Myosin-7, org=Homo sapiens	MYH7_HUMAN	MYH7	34	9094.18	10718.3	11698.5	408.222	435.161	398.021	1350.87	1032.63	896.656	12.5	4.64	21.3	25.3833	0.000128751	0.00175801	1	Up
Q9H7C4	Syncoilin, org=Homo sapiens	SYNCI_HUMAN	SYNC	5	3228.49	2478.94	3553.35	84.4162	72.7914	73.3574	93.9472	82.2374	458.236	17.9	8.53	101	40.1656	0.000130102	0.00176142	1	Up
Q9UBL0	cAMP-regulated phosphoprotein 21, org=Homo sapiens	ARP21_HUMAN	ARPP21	21	56650.9	39036.9	58027.1	3118.68	2449.18	2420.74	7384.03	7254.32	7527.67	20.7	14.8	1.85	19.2418	0.00013132	0.00176779	1	Up
Q0VAK6	Leiomodin-3, org=Homo sapiens	LMOD3_HUMAN	LMOD3	22	29166.8	31760.1	34164.9	608.765	441.043	616.93	2284.64	3317.76	3454.81	7.89	17.9	21.2	57.0527	0.000131871	0.00176871	1	Up
Q5T1M5	FK506-binding protein 15, org=Homo sapiens	FKB15_HUMAN	FKBP15	48	107858	75056.3	109486	3655.21	3822.75	4603.05	12123.6	11405.9	12400.6	19.9	12.6	4.29	24.2033	0.000132003	0.00176871	1	Up
Q6ZV89	SH2 domain-containing protein 5, org=Homo sapiens	SH2D5_HUMAN	SH2D5	11	20266.9	18303.1	19820	4282.2	4888.53	5140.85	3935.83	4351.04	3810.95	5.29	9.25	7.01	4.07992	0.000133768	0.00177376	1	Up
Q709C8	Intermembrane lipid transfer protein VPS13C, org=Homo sapiens	VP13C_HUMAN	VPS13C	51	21855.6	20999.2	23583.3	5088.06	5007.32	5994.38	10588.9	10657.1	10801.6	5.94	10.2	1.02	4.12922	0.000134154	0.00177376	1	Up
O15144	Actin-related protein 2/3 complex subunit 2, org=Homo sapiens	ARPC2_HUMAN	ARPC2	22	64410.6	68317.5	70257.6	42158.8	39955.5	39480.4	18110.8	16834.9	17472.5	4.4	3.53	3.65	1.66936	0.000136347	0.00178221	1	Up
D6RIA3	Uncharacterized protein C4orf54, org=Homo sapiens	CD054_HUMAN	C4orf54	50	83274.6	66116.4	103136	8039.05	5774.21	5986.54	12108.5	13002.8	13308.9	22	19	4.87	12.754	0.000136662	0.00178221	1	Up
Q15437	Protein transport protein Sec23B, org=Homo sapiens	SC23B_HUMAN	SEC23B	35	93580.5	85592.8	95295.8	20935	19774.3	24006.3	17711.3	16733.9	17387.7	5.66	10.1	2.88	4.24116	0.000138159	0.00178887	1	Up
Q04721	Neurogenic locus notch homolog protein 2, org=Homo sapiens	NOTC2_HUMAN	NOTCH2	33	16599.5	15205	18191.6	4917.35	5960.57	5590.54	11499.2	10191.2	10753.9	8.97	9.63	6.07	3.03587	0.000138663	0.00179081	1	Up
Q8N5C8	TGF-beta-activated kinase 1 and MAP3K7-binding protein 3, org=Homo sapiens	TAB3_HUMAN	TAB3	7	3731.46	2494.2	2782.15	319.229	217.701	291.26	523.157	560.975	625.164	21.6	19	9.05	10.8765	0.00014018	0.00180344	1	Up
Q5SYE7	NHS-like protein 1, org=Homo sapiens	NHSL1_HUMAN	NHSL1	8	2563.94	2641.19	3023.55	1096.33	993.862	953.127	563.815	683.479	656.253	8.97	7.27	9.89	2.70386	0.000142011	0.00181076	1	Up
Q8IXI1	Mitochondrial Rho GTPase 2, org=Homo sapiens	MIRO2_HUMAN	RHOT2	11	8998.69	7868.73	8813.59	3598.08	3884.94	3505.38	5666.07	6742.36	6915.9	7.08	5.4	10.5	2.3371	0.000142022	0.00181076	1	Up
O94874	E3 UFM1-protein ligase 1, org=Homo sapiens	UFL1_HUMAN	UFL1	10	4177.77	4319.98	5303.65	1030.13	993.172	1222.91	1009.94	1081.02	1185.52	13.3	11.4	8.09	4.25154	0.000143874	0.00182319	1	Up
Q17RY0	Cytoplasmic polyadenylation element-binding protein 4, org=Homo sapiens	CPEB4_HUMAN	CPEB4	17	26462	22844.7	27248.2	4722.26	6099.02	5059.65	4327.37	4667.25	5502.51	9.2	13.6	12.5	4.82055	0.000145762	0.0018322	1	Up
Q8NEZ2	Vacuolar protein sorting-associated protein 37A, org=Homo sapiens	VP37A_HUMAN	VPS37A	13	12375.3	8969.8	12009.6	1109.99	1017.92	1489.56	4007.63	2413.95	2682.09	16.8	20.7	28.1	9.22045	0.000146258	0.0018322	1	Up
Q9UJY5	ADP-ribosylation factor-binding protein GGA1, org=Homo sapiens	GGA1_HUMAN	GGA1	16	26759.7	20203.6	27279.5	3211.76	3380.17	4364.14	4339.35	3456.15	2949.94	15.9	17	19.6	6.7764	0.000147227	0.0018409	1	Up
Q9Y2L9	Leucine-rich repeat and calponin homology domain-containing protein 1, org=Homo sapiens	LRCH1_HUMAN	LRCH1	16	64499.2	45887.8	60753.3	8109.94	5613.73	7036.16	8580.7	7723.69	8010.5	17.3	18.1	5.38	8.24382	0.000148398	0.00185207	1	Up
Q93034	Cullin-5, org=Homo sapiens	CUL5_HUMAN	CUL5	14	6732.3	5802.89	6098.63	1513.82	1573.3	1860.92	1608.45	1418.43	1532.45	7.64	11.3	6.29	3.76589	0.000149566	0.00185958	1	Up
Q96AG3	Mitochondrial outer membrane protein SLC25A46, org=Homo sapiens	S2546_HUMAN	SLC25A46	2	962.686	913.576	1064.75	18.458	26.7372	21.2888	151.173	86.9512	621.813	7.87	19	102	44.2364	0.000150124	0.00185958	0.667	Up
Q13884	Beta-1-syntrophin, org=Homo sapiens	SNTB1_HUMAN	SNTB1	11	6770.63	8031.97	10082.3	724.896	744.612	943.148	2036.62	1628.62	1923.83	20.1	15	11.3	10.3143	0.000152267	0.0018758	1	Up
Q99666	RANBP2-like and GRIP domain-containing protein 5/6, org=Homo sapiens	RGPD5_HUMAN	RGPD5	2	51.6235	57.4951	67.7601	13.0027	14.68	11.3683	69.2327	47.5061	139.004	13.9	12.7	56.1	4.52943	0.000157538	0.00191251	0.667	Up
P20908	Collagen alpha-1(V) chain, org=Homo sapiens	CO5A1_HUMAN	COL5A1	17	20928.3	16138.4	20933.5	719.106	665.038	644.654	6937.02	6747.46	7587.11	14.3	5.69	6.21	28.5884	0.000158142	0.00191636	1	Up
Q9UHD2	Serine/threonine-protein kinase TBK1, org=Homo sapiens	TBK1_HUMAN	TBK1	36	88553.8	68699.3	82743.5	18545.7	15296.8	19790.6	18113.5	20955.1	18128.2	12.8	13	8.58	4.47478	0.000158709	0.00191797	1	Up
P25940	Collagen alpha-3(V) chain, org=Homo sapiens	CO5A3_HUMAN	COL5A3	9	6216.45	5569.25	5411.57	139.36	170.568	118.945	1982.38	1818.29	2279.93	7.44	18.2	11.5	40.0987	0.000159444	0.00191797	1	Up
Q9NZN8	CCR4-NOT transcription complex subunit 2, org=Homo sapiens	CNOT2_HUMAN	CNOT2	19	26225	19659.1	21476	4840.67	3856.89	4794.04	13199.4	13346.3	11672.8	15.1	12.3	7.27	4.99275	0.000160318	0.00191797	1	Up
O60662	Kelch-like protein 41, org=Homo sapiens	KLH41_HUMAN	KLHL41	19	53473.5	79084.2	84165.2	2782.51	2841.24	4580.32	16100.7	14242.5	14780.8	22.8	30	6.36	21.2389	0.000160823	0.00191797	1	Up
Q9Y376	Calcium-binding protein 39, org=Homo sapiens	CAB39_HUMAN	CAB39	7	4493.2	5642.41	4825.76	965.63	983.981	1245.05	1019.56	1223.87	1047.83	11.9	14.7	10.1	4.68324	0.000161383	0.00191797	1	Up
Q702N8	Xin actin-binding repeat-containing protein 1, org=Homo sapiens	XIRP1_HUMAN	XIRP1	60	55590.4	49149.1	70504.9	944.088	895.692	827.048	6172.84	7154.78	7176.68	18.8	6.62	8.39	65.7127	0.000162835	0.00191797	1	Up
Q7L591	Docking protein 3, org=Homo sapiens	DOK3_HUMAN	DOK3	15	36051.3	39488.7	35977.1	4324.18	3828.25	4853.14	6350.69	6197.92	6743.73	5.4	11.8	4.38	8.57456	0.000163288	0.00191797	1	Up
Q8NF64	Zinc finger MIZ domain-containing protein 2, org=Homo sapiens	ZMIZ2_HUMAN	ZMIZ2	13	9589.01	9982.56	10655.4	3258.13	2719.57	2932.37	24754.4	24308.6	27263	5.35	9.13	6.26	3.39245	0.000165939	0.00193702	1	Up
O00192	Splicing regulator ARVCF, org=Homo sapiens	ARVC_HUMAN	ARVCF	10	1358.42	1887.68	1922.12	172.191	243.039	173.218	1056.78	1282.92	777.149	18.3	20.7	24.4	8.78278	0.000171224	0.00197796	1	Up
O60814;P57053	Histone H2B type 1-K;Histone H2B type F-S, org=Homo sapiens	H2B1K_HUMAN;H2BFS_HUMAN	H2BC12;H2BC12L	5	154916	133148	152570	59918.5	64218.1	56062.1	129405	129489	140887	8.13	6.79	4.96	2.44527	0.000174532	0.0020127	1	Up
Q5T7W7	Thiosulfate sulfurtransferase/rhodanese-like domain-containing protein 2, org=Homo sapiens	TSTD2_HUMAN	TSTD2	15	10617.3	8723.78	11006.2	2237.38	2025.58	2377.58	1491.17	1701.24	1661.26	12.1	8.01	6.89	4.56999	0.000175692	0.00201901	1	Up
Q9UKK3	Protein mono-ADP-ribosyltransferase PARP4, org=Homo sapiens	PARP4_HUMAN	PARP4	12	4881.81	4344.17	4019.15	1444.63	1698.4	1527.97	2226.4	2379.79	2912.03	9.87	8.31	14.4	2.83561	0.000175987	0.00201901	1	Up
Q9HB90	Ras-related GTP-binding protein C, org=Homo sapiens	RRAGC_HUMAN	RRAGC	11	10533.6	10384.5	9382.75	4918.19	5499.46	5098.62	6823.42	5865.78	5947.2	6.2	5.75	8.55	1.95284	0.000178676	0.00204284	1	Up
Q9NQL2	Ras-related GTP-binding protein D, org=Homo sapiens	RRAGD_HUMAN	RRAGD	6	1886.92	1529.71	1887.51	369.23	362.013	466.523	1391.39	1409.88	1419.38	11.7	14.6	1.01	4.42837	0.000179803	0.00204419	1	Up
Q03426	Mevalonate kinase, org=Homo sapiens	KIME_HUMAN	MVK	7	4208.11	5112.99	5664.27	918.776	763.788	1049.16	2542.63	2762.88	2487.45	14.7	15.7	5.61	5.48568	0.000180834	0.00204997	1	Up
Q9UPM8	AP-4 complex subunit epsilon-1, org=Homo sapiens	AP4E1_HUMAN	AP4E1	13	6318.09	4794.36	6068.97	1129.87	1059.47	1370.94	1627.77	1460.06	1546.89	14.3	13.8	5.43	4.82586	0.000181939	0.00205899	1	Up
O94979	Protein transport protein Sec31A, org=Homo sapiens	SC31A_HUMAN	SEC31A	35	60602.8	45285.9	66449	5592.2	5250.28	6843.78	10026.7	10231.8	8335.1	19	14.2	10.9	9.74416	0.00018594	0.00207308	1	Up
P46019	Phosphorylase b kinase regulatory subunit alpha, liver isoform, org=Homo sapiens	KPB2_HUMAN	PHKA2	21	6035.5	6071.83	6833.49	2694.13	2957.19	2785.18	4967.45	4673.64	5115.09	7.14	4.75	4.57	2.24511	0.000186462	0.00207308	1	Up
Q86VP3	Phosphofurin acidic cluster sorting protein 2, org=Homo sapiens	PACS2_HUMAN	PACS2	19	19745.2	16055.6	23229.3	2381.89	1953.02	1933.32	2988.25	2935.86	3424.74	18.2	12.1	8.61	9.41735	0.000186749	0.00207308	1	Up
Q9NPI6	mRNA-decapping enzyme 1A, org=Homo sapiens	DCP1A_HUMAN	DCP1A	12	9803.89	7190.51	8499.83	1937.56	1598.52	1490.11	3288.16	2899.73	2722.72	15.4	13.9	9.74	5.07227	0.000187062	0.00207308	1	Up
Q6NZI2	Caveolae-associated protein 1, org=Homo sapiens	CAVN1_HUMAN	CAVIN1	9	2129.11	3158.28	2653.17	201.955	253.372	315.708	709.622	912.321	1791.95	19.4	22.2	50.6	10.2986	0.000187264	0.00207308	0.667	Up
Q5VUJ6	Leucine-rich repeat and calponin homology domain-containing protein 2, org=Homo sapiens	LRCH2_HUMAN	LRCH2	5	3595.18	2824.12	2989.53	591.069	580.387	665.364	459.379	480.812	505.934	12.9	7.56	4.83	5.12235	0.000188749	0.00207539	1	Up
P17405	Sphingomyelin phosphodiesterase, org=Homo sapiens	ASM_HUMAN	SMPD1	3	639.625	942.064	754.864	93.0485	91.9672	122.998	28.8919	35.706	84.6606	19.6	17.2	61.1	7.58587	0.000190466	0.00208825	0.667	Up
Q8TB72	Pumilio homolog 2, org=Homo sapiens	PUM2_HUMAN	PUM2	14	13712.4	9447.14	13663.3	1459.34	973.434	1316.86	2536.77	2260.56	2848.41	19.9	20	11.5	9.82042	0.0001919	0.00209708	1	Up
Q8N264	Rho GTPase-activating protein 24, org=Homo sapiens	RHG24_HUMAN	ARHGAP24	4	1394.65	1356.84	1689.23	233.597	197.678	276.421	372.188	473.349	333.668	12.3	16.7	18.4	6.27489	0.000195497	0.00212554	1	Up
Q8WYQ9	Zinc finger CCHC domain-containing protein 14, org=Homo sapiens	ZCH14_HUMAN	ZCCHC14	10	4702.58	2886.88	4433.58	144.188	112.263	150.338	1160.65	1350.15	1291.86	24.5	15.1	7.66	29.556	0.000196096	0.00212554	1	Up
Q6ZP82	Coiled-coil domain-containing protein 141, org=Homo sapiens	CC141_HUMAN	CCDC141	57	60904.1	45717.9	57017	1949.59	1767.87	1811.76	8088.71	7496.93	6647.41	14.5	5.14	9.78	29.5953	0.000197664	0.0021356	1	Up
Q03001	Dystonin, org=Homo sapiens	DYST_HUMAN	DST	136	64362.2	54443.6	72276.8	3605.21	3420.19	3811.87	6374.29	6198.98	7097.33	14	5.42	7.26	17.632	0.000198138	0.00213649	1	Up
Q9Y2K2	Serine/threonine-protein kinase SIK3, org=Homo sapiens	SIK3_HUMAN	SIK3	25	10564.9	6631.34	9042.57	462.29	585.563	774.067	4767.27	4693.1	4590.72	22.7	25.9	1.89	14.4017	0.000198408	0.00213649	1	Up
P53804	E3 ubiquitin-protein ligase TTC3, org=Homo sapiens	TTC3_HUMAN	TTC3	44	21441.6	18905.8	22729.2	3163.47	2995.28	3199.93	6801.08	7496.35	7001.92	9.25	3.5	5.04	6.7399	0.000202058	0.00215307	1	Up
Q9Y5V3	Melanoma-associated antigen D1, org=Homo sapiens	MAGD1_HUMAN	MAGED1	15	34756.9	27937.7	32145.9	5508.63	5824.08	7335.3	9697.93	9466.3	10479.2	10.9	15.7	5.37	5.08037	0.000202828	0.00215307	1	Up
Q9Y277	Voltage-dependent anion-selective channel protein 3, org=Homo sapiens	VDAC3_HUMAN	VDAC3	24	75133.1	84231.1	75798.5	36769.9	31676.9	35707.7	68885.8	73881	74147.2	6.47	7.74	4.1	2.25783	0.000203326	0.00215493	1	Up
Q01804	OTU domain-containing protein 4, org=Homo sapiens	OTUD4_HUMAN	OTUD4	28	75804.4	62820.1	87307.5	16236	12733.7	12170.9	14168.3	13734.4	14206	16.3	16.1	1.87	5.49171	0.000205689	0.00216261	1	Up
Q8N5I2	Arrestin domain-containing protein 1, org=Homo sapiens	ARRD1_HUMAN	ARRDC1	4	1540.13	1741.49	1792.9	496.396	603.381	503.328	1166.3	1166.87	1135.13	7.9	11.2	1.57	3.16543	0.000205935	0.00216261	1	Up
P05165	Propionyl-CoA carboxylase alpha chain, mitochondrial, org=Homo sapiens	PCCA_HUMAN	PCCA	47	33283.2	24379.3	25401.4	4384.28	4144.26	5268.66	435250	448715	449426	17.6	12.9	1.8	6.02034	0.000205981	0.00216261	1	Up
O75173	A disintegrin and metalloproteinase with thrombospondin motifs 4, org=Homo sapiens	ATS4_HUMAN	ADAMTS4	19	22591.3	19383	23901.2	7642.06	7244.41	6475.04	12616.4	13047.9	12087.7	10.6	8.33	3.82	3.08384	0.000206318	0.00216261	1	Up
Q9NUJ3	T-complex protein 11-like protein 1, org=Homo sapiens	T11L1_HUMAN	TCP11L1	5	1775.39	1355.85	1909.64	213.033	212.124	263.813	274.796	103.613	77.2304	17.2	12.9	70.6	7.31655	0.000207372	0.00216686	0.667	Up
P19883	Follistatin, org=Homo sapiens	FST_HUMAN	FST	13	7887.21	6276.18	9494.27	677.381	831.973	1040.89	5447.36	4633.34	4596.89	20.4	21.5	9.83	9.27662	0.000208056	0.00216723	1	Up
Q07889	Son of sevenless homolog 1, org=Homo sapiens	SOS1_HUMAN	SOS1	10	3829.28	2730.38	3576.69	332.475	372.76	411.743	227.904	374.736	282.316	17	10.6	25.2	9.0748	0.000210036	0.0021727	1	Up
O60333	Kinesin-like protein KIF1B, org=Homo sapiens	KIF1B_HUMAN	KIF1B	9	6483.37	6692.18	8182.3	1555.22	1769.37	1820.73	1799.12	1893.02	1870.26	13	8.21	2.64	4.15093	0.000210209	0.0021727	1	Up
Q92747	Actin-related protein 2/3 complex subunit 1A, org=Homo sapiens	ARC1A_HUMAN	ARPC1A	15	28681.1	31912.6	28495.7	14793.5	16547.2	15119.1	7494.2	8824.36	8433.36	6.47	6.02	8.29	1.91756	0.000210581	0.00217318	1	Up
Q8IUG5	Unconventional myosin-XVIIIb, org=Homo sapiens	MY18B_HUMAN	MYO18B	83	93935.5	79467.9	103683	15352.3	15939.1	17793.1	28850.1	26828.5	23878.6	13.2	7.79	9.43	5.64507	0.000211077	0.00217494	1	Up
Q76M96	Coiled-coil domain-containing protein 80, org=Homo sapiens	CCD80_HUMAN	CCDC80	38	28099.5	17699.5	21579.4	1896.45	1479.43	1439.84	15549.4	15412.2	13872	23.4	15.8	6.23	13.9914	0.000213677	0.00219397	1	Up
P23142	Fibulin-1, org=Homo sapiens	FBLN1_HUMAN	FBLN1	1	110.319	140.117	164.056	7.0338	6.56167	4.12235	139.375	194.096	100.205	19.5	26.5	32.6	23.394	0.000216829	0.0022036	0.667	Up
Q9UJP4	Kelch-like protein 21, org=Homo sapiens	KLH21_HUMAN	KLHL21	12	9309.57	7892.78	10867.1	483.594	716.787	452.359	1144.95	986.715	1108.41	15.9	26.2	7.67	16.9836	0.000217259	0.00220406	1	Up
Q86Y79	Peptidyl-tRNA hydrolase, org=Homo sapiens	PTH_HUMAN	PTRH1	17	42884.7	36216.6	35670.5	12266.5	13464.6	14860	26036.6	27072.6	28593.5	10.5	9.59	4.72	2.82752	0.000217534	0.00220406	1	Up
Q9NRM7	Serine/threonine-protein kinase LATS2, org=Homo sapiens	LATS2_HUMAN	LATS2	9	6787.79	5095.99	7837.32	682.727	623.758	433.03	1486.33	2030.72	1374.32	21	22.5	21.5	11.3371	0.000218068	0.00220612	1	Up
P19484	Transcription factor EB, org=Homo sapiens	TFEB_HUMAN	TFEB	4	478.368	398.236	374.061	128.522	101.221	112.793	735.691	807.099	650.3	13.1	12	10.7	3.65119	0.000219896	0.00222125	0.667	Up
P61106	Ras-related protein Rab-14, org=Homo sapiens	RAB14_HUMAN	RAB14	24	34026.5	28705.3	30392.1	11379.8	13325.4	13145.5	26297.8	25041.3	27582.5	8.76	8.52	4.83	2.46029	0.000223436	0.00224344	1	Up
Q96F86	Enhancer of mRNA-decapping protein 3, org=Homo sapiens	EDC3_HUMAN	EDC3	28	308304	323313	305940	195605	193041	208959	106016	108610	100019	3.01	4.29	4.2	1.56886	0.000225502	0.00225401	1	Up
P50747	Biotin--protein ligase, org=Homo sapiens	BPL1_HUMAN	HLCS	21	39875.2	34365.3	42053.6	9343.27	7317.1	9428.65	10463	9106.44	9164.65	10.2	13.7	8.01	4.45758	0.000226667	0.00226226	1	Up
Q96KX2	F-actin-capping protein subunit alpha-3, org=Homo sapiens	CAZA3_HUMAN	CAPZA3	2	8316.4	3208.23	4231.48	17.1748	36.3858	12.3619	12839.5	18547.2	17487.2	51.5	57.8	18.6	239.01	0.000227971	0.0022667	1	Up
Q96PQ0	VPS10 domain-containing receptor SorCS2, org=Homo sapiens	SORC2_HUMAN	SORCS2	3	199.027	149.72	195.326	37.9825	31.2697	39.3568	162.987	133.655	102.976	15.1	12	22.5	5.00946	0.000228567	0.0022667	0.667	Up
Q15067	Peroxisomal acyl-coenzyme A oxidase 1, org=Homo sapiens	ACOX1_HUMAN	ACOX1	8	4079.64	4571.91	5488.86	197.222	197.167	304.863	412.983	151.363	275.537	15.2	26.7	46.7	20.2222	0.000230052	0.0022667	1	Up
A7KAX9	Rho GTPase-activating protein 32, org=Homo sapiens	RHG32_HUMAN	ARHGAP32	13	3817.79	2821.62	3907.87	309.925	427.16	470.889	950.342	579.321	689.063	17.1	20.7	25.8	8.73138	0.000230834	0.0022667	1	Up
O94855	Protein transport protein Sec24D, org=Homo sapiens	SC24D_HUMAN	SEC24D	29	58867.9	56700.4	77965.5	7517.95	7125.07	8686.51	7989.27	6665.98	7527.43	18.1	10.4	9.08	8.29566	0.000230836	0.0022667	1	Up
Q9HDC5	Junctophilin-1, org=Homo sapiens	JPH1_HUMAN	JPH1	39	174765	148149	200418	32692	43802.3	36610.2	80458.2	88363.5	82893.3	15	14.9	4.83	4.62698	0.00023257	0.00227694	1	Up
Q8WYL5	Protein phosphatase Slingshot homolog 1, org=Homo sapiens	SSH1_HUMAN	SSH1	12	5246.45	4628.62	6120.05	1014.3	732.41	974.353	922.735	1102.17	1016.47	14.1	16.8	8.85	5.87825	0.000233897	0.00228586	1	Up
Q9NQT8	Kinesin-like protein KIF13B, org=Homo sapiens	KI13B_HUMAN	KIF13B	21	24500.6	19358.2	22403.5	5497.14	4163.43	5274.11	6196.83	5724.6	5881.25	11.7	14.4	4.05	4.4368	0.000235944	0.0022903	1	Up
O95486	Protein transport protein Sec24A, org=Homo sapiens	SC24A_HUMAN	SEC24A	20	17001.4	19495.3	23784	3035.97	3335.42	4236.04	2948.27	2586.81	2606.6	17.1	17.7	7.49	5.68287	0.000235993	0.0022903	1	Up
Q99719	Septin-5, org=Homo sapiens	SEPT5_HUMAN	SEPTIN5	19	35781.1	25863.3	29847.6	3847.96	3692.61	4402.76	4129.84	5045.74	5405.42	16.4	9.38	13.5	7.66051	0.000237068	0.00229596	1	Up
O95352	Ubiquitin-like modifier-activating enzyme ATG7, org=Homo sapiens	ATG7_HUMAN	ATG7	17	7136.66	6849.23	8658.78	1818.02	1894.39	2330.9	2800.5	2723.98	2405.38	12.9	13.7	7.93	3.74707	0.000239167	0.00229772	1	Up
P13861	cAMP-dependent protein kinase type II-alpha regulatory subunit, org=Homo sapiens	KAP2_HUMAN	PRKAR2A	40	145373	120883	143023	44939.6	54544.4	47837.5	81637.1	91334.8	92114.8	9.9	10	6.61	2.77814	0.000240875	0.00230917	1	Up
Q02641	Voltage-dependent L-type calcium channel subunit beta-1, org=Homo sapiens	CACB1_HUMAN	CACNB1	16	26139.6	27092.3	33481.8	1605.53	1752.86	1673.08	2778.28	2644.04	2886.87	13.8	4.4	4.39	17.2342	0.000243929	0.00232011	1	Up
Q86US8	Telomerase-binding protein EST1A, org=Homo sapiens	EST1A_HUMAN	SMG6	19	5429.1	5988.64	6557.92	1868.94	2305.68	2156.19	1989.27	1806.59	1340.6	9.42	10.5	19.5	2.8394	0.000246368	0.00233603	1	Up
Q9Y4F1	FERM, ARHGEF and pleckstrin domain-containing protein 1, org=Homo sapiens	FARP1_HUMAN	FARP1	21	7576.84	7157.57	9358.05	1830.27	1910.91	2330.94	4678.65	4542.28	5202.38	14.5	13.3	7.25	3.96772	0.000249409	0.00235879	1	Up
Q8TD31	Coiled-coil alpha-helical rod protein 1, org=Homo sapiens	CCHCR_HUMAN	CCHCR1	1	225.54	289.457	287.111	71.8266	55.8457	69.4992	98.9099	114.73	138.351	13.6	13.1	16.9	4.06807	0.000250173	0.00236266	0.667	Up
Q9UPQ0	LIM and calponin homology domains-containing protein 1, org=Homo sapiens	LIMC1_HUMAN	LIMCH1	45	117415	119573	145723	35261.9	26756.4	27875	20824.2	23065.1	22027.6	12.4	15.4	5.1	4.25739	0.000252571	0.00237858	1	Up
Q9Y6G9	Cytoplasmic dynein 1 light intermediate chain 1, org=Homo sapiens	DC1L1_HUMAN	DYNC1LI1	22	40308.4	29516.9	35154.3	7278.63	6060.77	8314.98	8272.1	7525.74	8006.27	15.4	15.6	4.77	4.84796	0.000253091	0.00238012	1	Up
Q8WUM4	Programmed cell death 6-interacting protein, org=Homo sapiens	PDC6I_HUMAN	PDCD6IP	39	20251.6	22780.6	22943.1	9357.5	9882.61	9139.27	23357.2	24556	24214.5	6.86	4.04	2.57	2.32476	0.000257315	0.00241305	1	Up
Q9P2M7	Cingulin, org=Homo sapiens	CING_HUMAN	CGN	38	40404.1	38148.9	44813.8	17529.4	20036	18581.7	15040.2	16131.4	14738.4	8.24	6.72	4.79	2.19721	0.000259377	0.0024196	1	Up
Q15149	Plectin, org=Homo sapiens	PLEC_HUMAN	PLEC	166	143149	114799	146293	30667.3	28049.5	37542.8	80470	79370.3	77651.4	12.9	15.3	1.79	4.19948	0.000260187	0.0024196	1	Up
O60573	Eukaryotic translation initiation factor 4E type 2, org=Homo sapiens	IF4E2_HUMAN	EIF4E2	21	95673.1	80097.5	97221.7	17056.5	15819	17243.6	17075.3	19009.6	18395.6	10.4	4.63	5.44	5.44687	0.000261073	0.00241987	1	Up
Q96PE2	Rho guanine nucleotide exchange factor 17, org=Homo sapiens	ARHGH_HUMAN	ARHGEF17	32	16575	16213.9	21563.5	2275.81	2707.75	2490.27	2609.93	2757.26	2275.21	16.5	8.67	9.7	7.27235	0.000261702	0.00241987	1	Up
P17858	ATP-dependent 6-phosphofructokinase, liver type, org=Homo sapiens	PFKAL_HUMAN	PFKL	26	16420.8	16869.6	19880.5	6042.47	6183.45	7232.18	10628.8	13951.5	11452.9	10.6	10	14.4	2.73258	0.000261882	0.00241987	1	Up
Q6P5Q4	Leiomodin-2, org=Homo sapiens	LMOD2_HUMAN	LMOD2	7	2579.88	3892.61	4366.9	119.195	90.9609	94.2276	216.697	168.661	424.027	25.6	15.2	50.3	35.611	0.000262069	0.00241987	1	Up
Q15772	Striated muscle preferentially expressed protein kinase, org=Homo sapiens	SPEG_HUMAN	SPEG	48	33807.9	23894	35559.5	1054.6	1275.05	1212.8	3094.73	2982.66	3195.93	20.2	9.62	3.45	26.3269	0.000262982	0.00241987	1	Up
Q9HCK5	Protein argonaute-4, org=Homo sapiens	AGO4_HUMAN	AGO4	8	4679.09	3489.36	5269.73	79.3021	79.5931	90.8376	874.417	540.965	312.569	20.2	7.9	49.1	53.8102	0.000263977	0.00242445	1	Up
O60645	Exocyst complex component 3, org=Homo sapiens	EXOC3_HUMAN	EXOC3	12	6107.45	5647.27	7127.66	674.439	959.049	711.323	652.179	691.451	601.149	12	19.8	6.98	8.05284	0.0002655	0.00242965	1	Up
Q06413	Myocyte-specific enhancer factor 2C, org=Homo sapiens	MEF2C_HUMAN	MEF2C	12	11262.4	12669	13686.3	3620.44	4377.24	4471.26	12479.5	13405	12114.1	9.71	11.2	5.25	3.01691	0.000269415	0.00245749	1	Up
P15559	NAD(P)H dehydrogenase [quinone] 1, org=Homo sapiens	NQO1_HUMAN	NQO1	10	8150.04	9426.52	8533.32	3884.54	4507.29	4158.46	2519.13	2480.3	2587.86	7.53	7.46	2.15	2.08042	0.000271247	0.00247003	1	Up
Q14671	Pumilio homolog 1, org=Homo sapiens	PUM1_HUMAN	PUM1	29	39983.5	26801.6	42003.8	3522.63	2727.7	4221.42	13763.9	11893.3	12483.5	22.8	21.4	7.52	10.3888	0.00027353	0.00248373	1	Up
Q96BH1	E3 ubiquitin-protein ligase RNF25, org=Homo sapiens	RNF25_HUMAN	RNF25	8	38391	39671.2	39771.4	23173.9	24267.7	24976.2	12266.8	11468.7	11085.8	1.96	3.76	5.19	1.62714	0.000273779	0.00248373	1	Up
Q8N1W1	Rho guanine nucleotide exchange factor 28, org=Homo sapiens	ARG28_HUMAN	ARHGEF28	14	4433.19	4204.46	5936.03	683.965	893.528	752.104	657.318	323.1	237.35	19.4	13.8	54.7	6.25588	0.000276509	0.00249965	1	Up
Q96G28	Cilia- and flagella-associated protein 36, org=Homo sapiens	CFA36_HUMAN	CFAP36	10	12181.3	12018.3	14456.8	4959.49	3991.31	4188.62	1933.34	2116.56	1890.53	10.6	11.7	6.06	2.94202	0.000277301	0.00249965	1	Up
Q15942	Zyxin, org=Homo sapiens	ZYX_HUMAN	ZYX	25	74407.8	77793.1	86897.7	30491.1	24981.7	25445.5	11193.4	14352.3	11011.3	8.1	11.3	15.4	2.95482	0.00027777	0.00249965	1	Up
Q5PRF9	Protein Smaug homolog 2, org=Homo sapiens	SMAG2_HUMAN	SAMD4B	11	9107.52	5978.38	7217.46	261.266	287.895	314.103	957.352	1164.34	1162.98	21.2	9.18	10.9	25.8361	0.000278154	0.00249965	1	Up
Q9P1Z2	Calcium-binding and coiled-coil domain-containing protein 1, org=Homo sapiens	CACO1_HUMAN	CALCOCO1	12	5832.49	9532.62	10486	255.869	380.671	350.613	2989.25	2608.02	2534.06	28.5	19.8	9.01	26.1875	0.000282247	0.00252057	1	Up
P22059	Oxysterol-binding protein 1, org=Homo sapiens	OSBP1_HUMAN	OSBP	13	3116.59	4560.17	4022.21	643.16	484.325	690.85	1667.33	1445.07	1157.06	18.7	17.8	18	6.43389	0.000283885	0.00252057	1	Up
P68133	Actin, alpha skeletal muscle, org=Homo sapiens	ACTS_HUMAN	ACTA1	1	4752.12	12430.3	16200.1	4.73151	5.79854	9.8629	2767.54	5827.21	7545.29	52.4	39.8	45	1636.96	0.000285659	0.00252963	0.667	Up
Q86VF7	Nebulin-related-anchoring protein, org=Homo sapiens	NRAP_HUMAN	NRAP	21	7108.67	5237.23	8444.11	193.8	239.171	231.387	378.831	367.936	341.938	23.2	11	5.22	31.2934	0.000287258	0.00253872	1	Up
Q9NQ75	Cas scaffolding protein family member 4, org=Homo sapiens	CASS4_HUMAN	CASS4	20	12822	10407.3	11209.8	296.012	222.704	179.554	518.002	533.909	424.258	10.7	25.3	12	49.3205	0.000293157	0.00257893	1	Up
Q8IWV8	E3 ubiquitin-protein ligase UBR2, org=Homo sapiens	UBR2_HUMAN	UBR2	19	3745.83	4222.01	4444.5	1818.66	1680.9	1976.35	4081.1	3492.46	3933.83	8.63	8.1	7.99	2.26672	0.000299575	0.00260358	1	Up
O75179	Ankyrin repeat domain-containing protein 17, org=Homo sapiens	ANR17_HUMAN	ANKRD17	83	575529	493286	598479	216766	192011	172689	138878	138085	140190	9.95	11.4	0.764	2.8674	0.000300358	0.00260358	1	Up
Q9Y490	Talin-1, org=Homo sapiens	TLN1_HUMAN	TLN1	146	1.39228e+06	1.1994e+06	1.56337e+06	318335	278865	280889	210970	204569	203141	13.1	7.59	2.02	4.73193	0.000300778	0.00260358	1	Up
Q9BT22	Chitobiosyldiphosphodolichol beta-mannosyltransferase, org=Homo sapiens	ALG1_HUMAN	ALG1	4	723.027	811.241	957.885	242.62	185.168	223.472	633.365	711.998	589.356	14.3	13.5	9.63	3.82666	0.000302029	0.00260358	1	Up
Q0PNE2	Elongator complex protein 6, org=Homo sapiens	ELP6_HUMAN	ELP6	8	16247.5	14347.8	19287.6	2740.86	2842.63	3213.01	2601.31	2117.03	2269.35	15	8.47	10.6	5.67077	0.000302198	0.00260358	1	Up
Q9Y6W5	Actin-binding protein WASF2, org=Homo sapiens	WASF2_HUMAN	WASF2	8	15873.2	15128.6	16735.8	4762.23	3949.94	4046.14	4261.8	4164.37	4773.09	5.05	10.4	7.43	3.74169	0.000309629	0.00265254	1	Up
P62495	Eukaryotic peptide chain release factor subunit 1, org=Homo sapiens	ERF1_HUMAN	ETF1	21	61270.9	63821.7	76357.9	21788.3	18921.6	21544.1	16953.2	19301.5	17797.6	12	7.66	6.6	3.23594	0.000310363	0.00265254	1	Up
Q6P1M9	Armadillo repeat-containing X-linked protein 5, org=Homo sapiens	ARMX5_HUMAN	ARMCX5	6	3355.93	2611.83	4317.78	303.312	278.652	430.038	607.207	602.612	432.226	24.9	24.1	18.2	10.1636	0.000311025	0.00265254	1	Up
P18433	Receptor-type tyrosine-protein phosphatase alpha, org=Homo sapiens	PTPRA_HUMAN	PTPRA	7	1456.72	1712.11	1600.45	466.003	585.696	507.334	1197.16	744.946	1159.31	8.05	11.7	24.3	3.05913	0.00031289	0.00266136	0.667	Up
Q96IV0	Peptide-N(4)-(N-acetyl-beta-glucosaminyl)asparagine amidase, org=Homo sapiens	NGLY1_HUMAN	NGLY1	9	1208.61	1828.17	1467.05	258.827	231.225	178.314	1335.04	863.678	792.642	20.7	18.4	29.6	6.73856	0.000314941	0.00266681	1	Up
Q96Q15	Serine/threonine-protein kinase SMG1, org=Homo sapiens	SMG1_HUMAN	SMG1	24	8283.56	6067.26	9980.78	602.626	518.764	879.582	854.644	900.68	748.406	24.2	28.3	9.36	12.1599	0.000315816	0.00266681	1	Up
Q9P2J3	Kelch-like protein 9, org=Homo sapiens	KLHL9_HUMAN	KLHL9	13	25055.6	16985.6	23176.3	2679.8	2844.88	3545.42	3496.46	3387.86	3784.91	19.4	15.2	5.77	7.19039	0.00031623	0.00266681	1	Up
Q8WU76	Sec1 family domain-containing protein 2, org=Homo sapiens	SCFD2_HUMAN	SCFD2	4	950.545	1214.99	1178.66	279.109	290.423	332.8	582.926	451.845	629.799	12.9	9.41	16.6	3.70617	0.000316327	0.00266681	0.667	Up
Q04206	Transcription factor p65, org=Homo sapiens	TF65_HUMAN	RELA	9	13240.6	11373.8	13884.4	3434.93	2541.76	2915.01	3199.78	3045.63	2857.91	10.2	15.1	5.64	4.32974	0.000317296	0.0026716	1	Up
Q9NQP4	Prefoldin subunit 4, org=Homo sapiens	PFD4_HUMAN	PFDN4	8	25469.4	29816.7	32197.3	2504.09	2882.45	3750.92	3732.82	4173.3	4719.26	11.7	21	11.7	9.57415	0.000318546	0.00267694	1	Up
Q6IQ22	Ras-related protein Rab-12, org=Homo sapiens	RAB12_HUMAN	RAB12	17	10799.9	11372.7	12400.6	4815.62	4434.83	3947.03	8765.86	9066.79	9471.11	7.04	9.9	3.89	2.61969	0.000320928	0.002692	1	Up
Q00325	Solute carrier family 25 member 3, org=Homo sapiens	S25A3_HUMAN	SLC25A3	21	66950.4	78097.6	65726	27800.3	26064.9	31558.8	59015.7	59568.2	57203	9.7	9.86	2.11	2.46739	0.00032525	0.00272142	1	Up
O14641	Segment polarity protein dishevelled homolog DVL-2, org=Homo sapiens	DVL2_HUMAN	DVL2	17	15086	19406.8	22667	1754.54	1520.99	2488.88	6287.33	6990.31	6543.48	20	26.3	5.38	9.91599	0.00032624	0.00272629	1	Up
O14492	SH2B adapter protein 2, org=Homo sapiens	SH2B2_HUMAN	SH2B2	9	1884.99	2451.81	2903.6	148.709	136.43	169.281	1010.7	815.567	1077.55	21.1	11	14.1	15.9333	0.000329224	0.00274006	1	Up
P78559	Microtubule-associated protein 1A, org=Homo sapiens	MAP1A_HUMAN	MAP1A	112	604773	398464	552033	87295.2	67408.9	60831	186616	184402	193174	20.7	19.2	2.43	7.21585	0.000333352	0.00275129	1	Up
Q96RK4	BBSome complex member BBS4, org=Homo sapiens	BBS4_HUMAN	BBS4	5	3064.41	2996.21	2141.27	253.006	275.063	166.653	465.775	429.966	344.808	18.8	24.7	15	11.806	0.000334922	0.00275475	1	Up
Q96M27	Protein PRRC1, org=Homo sapiens	PRRC1_HUMAN	PRRC1	5	1726.43	2404.31	2646.06	88.3612	86.5428	152.258	394.877	397.584	165.841	21.1	34.3	41.6	20.7139	0.000335931	0.00275554	1	Up
O60925	Prefoldin subunit 1, org=Homo sapiens	PFD1_HUMAN	PFDN1	4	6499.95	6701.37	10046.4	659.024	566.173	774.011	1003.12	696.777	705.386	25.7	15.6	21.8	11.6284	0.000336503	0.00275684	1	Up
Q8TF72	Protein Shroom3, org=Homo sapiens	SHRM3_HUMAN	SHROOM3	15	25807.2	19515.5	30128.4	2971.12	2971.21	4264.54	4274.86	3786.59	3353.75	21.2	21.9	12.1	7.39219	0.000340628	0.00276807	1	Up
O15357	Phosphatidylinositol 3,4,5-trisphosphate 5-phosphatase 2, org=Homo sapiens	SHIP2_HUMAN	INPPL1	61	252444	183871	226847	38118.9	32001.4	36030.4	37372	39135.5	39458.9	15.7	8.79	2.91	6.24738	0.000341178	0.00276807	1	Up
Q6ZVM7	TOM1-like protein 2, org=Homo sapiens	TM1L2_HUMAN	TOM1L2	3	862.378	1347.47	988.984	45.1669	42.9458	24.3007	91.9354	268.46	86.8839	23.6	30.6	69.4	28.4559	0.000341604	0.00276807	0.667	Up
Q96RQ3	Methylcrotonoyl-CoA carboxylase subunit alpha, mitochondrial, org=Homo sapiens	MCCA_HUMAN	MCCC1	76	241235	179147	166158	35048.2	27158.5	35702.1	1.04195e+06	1.08986e+06	1.09898e+06	20.5	14.6	2.84	5.99068	0.000344275	0.00278117	1	Up
Q9HD26	Golgi-associated PDZ and coiled-coil motif-containing protein, org=Homo sapiens	GOPC_HUMAN	GOPC	23	32470.7	31031.7	43300.3	6307	5232.6	6530.83	5794.96	4975.45	5280.36	18.8	11.5	7.74	5.91036	0.000345172	0.00278117	1	Up
Q9UJY4	ADP-ribosylation factor-binding protein GGA2, org=Homo sapiens	GGA2_HUMAN	GGA2	18	82303	57159.3	83937.7	7256.04	5718.49	6681.54	13276.6	12127.2	14073.1	20.2	11.9	7.43	11.3654	0.000345529	0.00278117	1	Up
Q92552	Small ribosomal subunit protein mS27, org=Homo sapiens	RT27_HUMAN	MRPS27	32	41118.4	34963.1	36868	18488.4	16412.6	17817.5	36268.2	35411.9	36889.5	8.37	6.03	2.05	2.1425	0.000346137	0.00278117	1	Up
Q92585	Mastermind-like protein 1, org=Homo sapiens	MAML1_HUMAN	MAML1	21	9103.46	8051.37	9009.32	2856.17	2675.63	3303.17	22884.7	26700.8	24642.8	6.68	11	7.72	2.96143	0.000347132	0.00278473	1	Up
Q7Z478	ATP-dependent RNA helicase DHX29, org=Homo sapiens	DHX29_HUMAN	DHX29	35	25421	25770	28835.6	13490.3	15310.4	14285.3	10675.1	9504.57	9864.67	7.04	6.35	5.99	1.85737	0.000348925	0.00279014	1	Up
P50990	T-complex protein 1 subunit theta, org=Homo sapiens	TCPQ_HUMAN	CCT8	77	4.82907e+06	3.2377e+06	4.399e+06	754930	523421	657453	757436	794504	799248	19.8	18	2.92	6.43958	0.000350077	0.0027944	1	Up
P17661	Desmin, org=Homo sapiens	DESM_HUMAN	DES	75	2.81054e+06	1.97262e+06	2.24492e+06	471669	376758	467898	1.07246e+06	1.1562e+06	1.17119e+06	18.2	12.2	4.7	5.33917	0.000351131	0.0027944	1	Up
Q8WTS6	Histone-lysine N-methyltransferase SETD7, org=Homo sapiens	SETD7_HUMAN	SETD7	5	1659.12	2503.44	2094.93	143.04	167.351	173.533	331.898	265.204	210.451	20.2	9.99	22.6	12.9307	0.000355675	0.002813	1	Up
O43318	Mitogen-activated protein kinase kinase kinase 7, org=Homo sapiens	M3K7_HUMAN	MAP3K7	9	11057.1	7948.5	8572.12	2146.62	1719.04	1734.88	2243.28	2077.3	2106.71	17.9	13	4.13	4.92411	0.000356007	0.002813	1	Up
P49356	Protein farnesyltransferase subunit beta, org=Homo sapiens	FNTB_HUMAN	FNTB	4	2147.1	2616.22	2694.13	688.015	881.647	806.6	974.231	810.592	1203.11	11.9	12.3	19.8	3.13831	0.000356281	0.002813	1	Up
Q96PB1	N-acetylneuraminate (7)9-O-acetyltransferase, org=Homo sapiens	CASD1_HUMAN	CASD1	2	519.32	951.651	813.595	33.2962	39.699	19.7069	11637	17947.3	16215.9	29	33	21.4	24.6442	0.000358384	0.002813	0.667	Up
Q8NE35	Cytoplasmic polyadenylation element-binding protein 3, org=Homo sapiens	CPEB3_HUMAN	CPEB3	12	39103.6	36588.7	36164.7	8486.59	9811.26	8101.11	9302.87	9190.91	8501.52	4.26	10.2	4.82	4.23717	0.000358524	0.002813	1	Up
Q8WUY3	Protein prune homolog 2, org=Homo sapiens	PRUN2_HUMAN	PRUNE2	10	3586.56	3113.28	4411.32	550.027	480.495	724.944	796.554	587.97	619.967	17.7	21.5	16.8	6.32947	0.000359313	0.00281588	1	Up
Q96IJ6	Mannose-1-phosphate guanylyltransferase regulatory subunit alpha, org=Homo sapiens	GMPPA_HUMAN	GMPPA	12	7998.07	6831.27	7270	2264.63	2613.75	2831.52	3629.04	3635.36	3745.89	8	11.1	1.79	2.86636	0.000359997	0.00281794	1	Up
Q96I24	Far upstream element-binding protein 3, org=Homo sapiens	FUBP3_HUMAN	FUBP3	25	85273.7	66633.5	78461.7	26622.1	21122.7	25698.2	31670.9	31812.5	30689.2	12.3	12	1.95	3.13671	0.000362779	0.00283307	1	Up
Q96RQ1	Endoplasmic reticulum-Golgi intermediate compartment protein 2, org=Homo sapiens	ERGI2_HUMAN	ERGIC2	8	3738.47	3806.55	4168.71	2274.36	2244.79	2118.11	3647.71	2860.26	3619.79	5.92	3.75	13.2	1.76484	0.00036833	0.00286302	1	Up
Q9UMS6	Synaptopodin-2, org=Homo sapiens	SYNP2_HUMAN	SYNPO2	27	40293.9	41250.3	59207.3	3284.57	4031.77	3396.55	5383.21	5042.08	4712.72	22.7	11.3	6.64	13.1385	0.000373403	0.00288566	1	Up
Q9HCC0	Methylcrotonoyl-CoA carboxylase beta chain, mitochondrial, org=Homo sapiens	MCCB_HUMAN	MCCC2	52	87975.5	73943.4	71294	21648.3	22187.4	27695.9	1.00642e+06	1.10366e+06	1.053e+06	11.5	14	4.61	3.26028	0.000376337	0.00289368	1	Up
Q9BQG2	NAD-capped RNA hydrolase NUDT12, org=Homo sapiens	NUD12_HUMAN	NUDT12	20	27056.9	16691.9	23204.5	864.843	703.179	834.111	1638.96	1409.04	1750.65	23.5	10.7	10.9	27.8724	0.000376903	0.00289368	1	Up
Q63HN8	E3 ubiquitin-protein ligase RNF213, org=Homo sapiens	RN213_HUMAN	RNF213	35	7459.18	7109.57	8374.1	3381.43	3688.18	3845.78	2852.4	2482.38	2632.17	8.54	6.49	7.01	2.10188	0.000377072	0.00289368	1	Up
O43236	Septin-4, org=Homo sapiens	SEPT4_HUMAN	SEPTIN4	15	22429	12285	18984.9	344.809	371.13	279.982	1021.52	1199.59	1041.44	28.8	14.1	8.97	53.9188	0.000380654	0.00290804	1	Up
P20020	Plasma membrane calcium-transporting ATPase 1, org=Homo sapiens	AT2B1_HUMAN	ATP2B1	44	35374.6	39329	44237.1	12573	15496	15053.5	28727.1	27985.8	28252	11.2	11	1.33	2.7582	0.000382898	0.0029185	1	Up
P36507	Dual specificity mitogen-activated protein kinase kinase 2, org=Homo sapiens	MP2K2_HUMAN	MAP2K2	18	16942.5	17618.7	19451.2	8937.96	8308.05	8958.8	8173.27	9879.75	8608.82	7.21	4.23	9.98	2.06116	0.000383709	0.00292135	1	Up
Q3MII6	TBC1 domain family member 25, org=Homo sapiens	TBC25_HUMAN	TBC1D25	7	3672.66	3431.32	3357.71	784.033	838.292	962.955	1095.75	916.469	1114.37	4.72	10.6	10.5	4.04664	0.000385312	0.00292396	1	Up
Q641Q2	WASH complex subunit 2A, org=Homo sapiens	WAC2A_HUMAN	WASHC2A	33	22139.2	18911	23514.6	8879.64	7174.39	7572.05	3213.76	3260.15	2885.95	11	11.3	6.54	2.73278	0.000385365	0.00292396	1	Up
Q14315	Filamin-C, org=Homo sapiens	FLNC_HUMAN	FLNC	136	1.29478e+06	938950	1.03699e+06	148008	142554	166943	292822	307656	305684	16.9	8.39	2.67	7.14904	0.000387626	0.00293778	1	Up
Q9HB63	Netrin-4, org=Homo sapiens	NET4_HUMAN	NTN4	11	15986.3	9180.83	15613.6	1072.42	586.906	867.122	3964.07	3736.32	4240.59	28.1	28.9	6.34	16.1415	0.000389935	0.00294858	1	Up
Q9NRY5	Protein FAM114A2, org=Homo sapiens	F1142_HUMAN	FAM114A2	6	2050.38	1614.42	2170.23	398.495	414.187	347.202	397.211	280.852	398.255	15	9.06	18.8	5.0307	0.000390544	0.00294872	1	Up
P49588	Alanine--tRNA ligase, cytoplasmic, org=Homo sapiens	SYAC_HUMAN	AARS1	25	11894.6	15312.8	17574.8	1839.99	2226.27	2318.07	3315.02	3233.14	3293.85	19.2	11.9	1.3	7.01441	0.000395156	0.00297124	1	Up
Q9BXS5	AP-1 complex subunit mu-1, org=Homo sapiens	AP1M1_HUMAN	AP1M1	46	278089	259100	250779	160202	156115	142119	220945	234183	230887	5.33	6.21	3.01	1.71882	0.000395983	0.00297214	1	Up
Q9NRA8	Eukaryotic translation initiation factor 4E transporter, org=Homo sapiens	4ET_HUMAN	EIF4ENIF1	28	56789.5	44673.2	53602.3	12569.6	11154.4	12322	13387.3	14924	16598	12.2	6.29	10.7	4.30187	0.000396166	0.00297214	1	Up
P38606	V-type proton ATPase catalytic subunit A, org=Homo sapiens	VATA_HUMAN	ATP6V1A	11	6242.35	5046.08	7137.6	1077.22	1348.76	1308.05	1259.23	871.262	1426.9	17.1	11.8	24	4.93462	0.000396885	0.00297419	1	Up
Q92643	GPI-anchor transamidase, org=Homo sapiens	GPI8_HUMAN	PIGK	18	4492.37	4508.14	4479.2	2106.88	2154.15	2036.11	3882.19	3842.14	3420.75	0.322	2.83	6.88	2.14061	0.000398336	0.00297837	1	Up
Q9UL54	Serine/threonine-protein kinase TAO2, org=Homo sapiens	TAOK2_HUMAN	TAOK2	59	118850	89517.2	116265	31107.3	28905.7	23786.1	81945.3	83013.7	83205.3	15	13.4	0.821	3.87393	0.000400943	0.00299152	1	Up
Q8IW35	Centrosomal protein of 97 kDa, org=Homo sapiens	CEP97_HUMAN	CEP97	33	105833	73735.6	89041.3	16040.8	16533.3	22083.3	55053.2	56552.7	57353.4	17.9	18.4	2.07	4.91443	0.000401208	0.00299152	1	Up
Q6ZS17	Rho family-interacting cell polarization regulator 1, org=Homo sapiens	RIPR1_HUMAN	RIPOR1	21	9159.77	7104.1	8807.94	2393.21	2056.06	2404.84	4110.71	2640.09	3809.84	13.2	8.67	22.1	3.65792	0.000401438	0.00299152	1	Up
Q63ZY3	KN motif and ankyrin repeat domain-containing protein 2, org=Homo sapiens	KANK2_HUMAN	KANK2	24	21310	22086.6	25587.1	7865.05	7915.63	9661.02	10968.3	9413.37	10604.4	9.91	12.1	7.87	2.71144	0.000407262	0.00302488	1	Up
P53992	Protein transport protein Sec24C, org=Homo sapiens	SC24C_HUMAN	SEC24C	24	22815.9	21002.2	24575.5	10796.8	11792.1	12370	13810.5	13024.4	13506.5	7.84	6.83	2.95	1.9564	0.000409021	0.00303448	1	Up
Q9H7P9	Pleckstrin homology domain-containing family G member 2, org=Homo sapiens	PKHG2_HUMAN	PLEKHG2	7	5320.67	3782.65	4919.85	640.969	719.381	965.929	680.503	638.469	770.303	17.1	21.9	9.67	6.02816	0.000410038	0.00303865	1	Up
P18206	Vinculin, org=Homo sapiens	VINC_HUMAN	VCL	47	122297	114538	137557	6362.07	5758.78	8705.53	12023.6	11836.7	12990.7	9.38	22.4	5.04	17.9768	0.000415226	0.00306924	1	Up
Q0VF96	Cingulin-like protein 1, org=Homo sapiens	CGNL1_HUMAN	CGNL1	4	1921.78	1790.66	2229.16	654.411	731.218	819.95	604.328	700.009	615.465	11.4	11.3	8.18	2.69389	0.000415545	0.00306924	1	Up
Q8N3D4	EH domain-binding protein 1-like protein 1, org=Homo sapiens	EH1L1_HUMAN	EHBP1L1	27	31905.4	30630.9	36782.7	4075.97	2799.19	3079.48	5499.67	5941.52	4983.73	9.81	20.2	8.76	9.97715	0.000417578	0.00308085	1	Up
Q9Y2K5	R3H domain-containing protein 2, org=Homo sapiens	R3HD2_HUMAN	R3HDM2	12	11983	11396.5	11113.4	2154.75	2319.67	1878.19	2070.26	2363.41	1732.13	3.86	10.5	15.4	5.42972	0.000419413	0.0030893	1	Up
Q0JRZ9	F-BAR domain only protein 2, org=Homo sapiens	FCHO2_HUMAN	FCHO2	15	7989.9	8863.11	8630.79	3076.7	3434.32	3691.15	1260.77	1849.35	1815.68	5.32	9.07	20.1	2.49788	0.000428923	0.00314026	1	Up
Q9HBF4	Zinc finger FYVE domain-containing protein 1, org=Homo sapiens	ZFYV1_HUMAN	ZFYVE1	11	8746.65	6137.19	9439.19	802.45	1069.48	888.936	1762.77	1507.53	1322.81	21.5	14.8	14.4	8.80993	0.000431015	0.00315212	1	Up
O75061	Auxilin, org=Homo sapiens	AUXI_HUMAN	DNAJC6	4	1361.03	1868.56	2641.28	52.8047	40.4067	38.7671	30.6611	40.8746	66.1373	32.9	17.4	39.8	44.4835	0.000434881	0.00316425	1	Up
Q8NFP9	Neurobeachin, org=Homo sapiens	NBEA_HUMAN	NBEA	5	1301.06	912.171	1196.29	123.641	92.3276	153.944	270.99	417.248	448.627	17.7	25	25	9.21709	0.000436059	0.00316425	0.667	Up
P42224	Signal transducer and activator of transcription 1-alpha/beta, org=Homo sapiens	STAT1_HUMAN	STAT1	38	38730.5	32282.2	37707.8	13476.1	13944.6	16477.4	17782.4	15803.3	17467.2	9.56	11	6.25	2.47665	0.000437139	0.00316425	1	Up
O14964	Hepatocyte growth factor-regulated tyrosine kinase substrate, org=Homo sapiens	HGS_HUMAN	HGS	14	7161.59	6800.43	8078.12	1245.5	1693.87	1361.32	2229.13	2289.49	2510.18	8.97	16.2	6.31	5.1248	0.000439143	0.00316425	1	Up
P46934	E3 ubiquitin-protein ligase NEDD4, org=Homo sapiens	NEDD4_HUMAN	NEDD4	14	5055.11	6231.16	6167.37	1920.68	2240.15	2338.19	2624.07	3290.95	3570.17	11.4	10.1	15.4	2.68558	0.000440037	0.00316425	1	Up
P07384	Calpain-1 catalytic subunit, org=Homo sapiens	CAN1_HUMAN	CAPN1	24	21968.7	24862.2	26795.7	9661.01	10363.3	11600.8	16509.6	17003.2	15358.2	9.9	9.32	5.18	2.32811	0.000443074	0.00316707	1	Up
O75140	GATOR1 complex protein DEPDC5, org=Homo sapiens	DEPD5_HUMAN	DEPDC5	18	8538.48	6313.14	8395.71	745.464	860.273	1195.1	961.519	746.618	670.905	16.1	25	19	8.30014	0.000443463	0.00316707	1	Up
Q8TD16	Protein bicaudal D homolog 2, org=Homo sapiens	BICD2_HUMAN	BICD2	15	7300.37	7291.56	9241.52	2070.73	2588.46	2647.85	1664.14	1156.81	1365.47	14.1	13	18.3	3.26171	0.000443494	0.00316707	1	Up
O14730	Serine/threonine-protein kinase RIO3, org=Homo sapiens	RIOK3_HUMAN	RIOK3	11	15033.6	10003.9	13292.4	1921.27	1794.44	2377.63	2198.4	1943.3	1986.47	20	15.1	6.68	6.29046	0.000445101	0.00317415	1	Up
P78344	Eukaryotic translation initiation factor 4 gamma 2, org=Homo sapiens	IF4G2_HUMAN	EIF4G2	53	314473	218645	288511	46166.9	41586.5	53012.9	85271.5	83101.3	81005.3	18.1	12.3	2.57	5.83683	0.000446587	0.00317415	1	Up
Q8NEP3	Dynein axonemal assembly factor 1, org=Homo sapiens	DAAF1_HUMAN	DNAAF1	2	5747.53	7277.44	5359.69	1250.65	1740.33	1499.16	6808.56	8091.69	7571.05	16.5	16.4	8.62	4.09445	0.00045055	0.00318753	1	Up
Q9NPQ8	Synembryn-A, org=Homo sapiens	RIC8A_HUMAN	RIC8A	10	7854.05	6010.08	8780.72	1256.19	1009.33	1546.03	1874.66	2769.61	3556.25	18.7	21.1	30.8	5.94109	0.000450656	0.00318753	1	Up
O15269	Serine palmitoyltransferase 1, org=Homo sapiens	SPTC1_HUMAN	SPTLC1	20	15137.8	13012.3	15194.6	6510.57	6238.15	7402.51	13948.7	13786.6	13138.8	8.61	9.07	3.15	2.15097	0.000453421	0.00319951	1	Up
Q8TB52	F-box only protein 30, org=Homo sapiens	FBX30_HUMAN	FBXO30	9	9402.03	6732.89	8542.01	1608.55	1555.62	1912.91	1870.89	1342.04	1416.64	16.6	11.4	18.5	4.86045	0.000454384	0.00319951	1	Up
Q5VZM2	Ras-related GTP-binding protein B, org=Homo sapiens	RRAGB_HUMAN	RRAGB	10	10546	8977.26	9716.43	4627.4	4451.75	5234.54	7638.26	7680.8	7179	8.05	8.61	3.71	2.04278	0.000454515	0.00319951	1	Up
P49023	Paxillin, org=Homo sapiens	PAXI_HUMAN	PXN	22	35292.1	33703.6	43222.3	8388.85	5735.77	6584.66	6239.57	4874.65	5839.12	13.6	19.6	12.4	5.41873	0.000455148	0.00319951	1	Up
Q9HD67	Unconventional myosin-X, org=Homo sapiens	MYO10_HUMAN	MYO10	16	1415.67	1907.05	1447.98	187.427	208.633	181.587	1393.14	1580.89	1352.08	17.3	7.39	8.46	8.25884	0.000464813	0.0032464	0.667	Up
P51114	RNA-binding protein FXR1, org=Homo sapiens	FXR1_HUMAN	FXR1	42	412762	363841	372820	155696	155108	129594	101994	107760	106088	6.8	10.2	2.82	2.60997	0.00046596	0.00324975	1	Up
P48059	LIM and senescent cell antigen-like-containing domain protein 1, org=Homo sapiens	LIMS1_HUMAN	LIMS1	8	12527.6	16349	15489.9	3126.07	4003.33	4277.82	3601.39	3522.44	3010.12	13.6	15.8	9.5	3.88933	0.000466809	0.00325014	1	Up
Q6UWE0	E3 ubiquitin-protein ligase LRSAM1, org=Homo sapiens	LRSM1_HUMAN	LRSAM1	18	9040.64	7190.57	9135.37	909.11	1138	1400.82	1667.85	1411.24	1423.11	13	21.4	9.65	7.35705	0.000469352	0.00325417	1	Up
Q9ULS5	Transmembrane and coiled-coil domain protein 3, org=Homo sapiens	TMCC3_HUMAN	TMCC3	15	10587.7	8571.47	11186.7	3066.43	2773.76	3593.31	1931.14	1606.27	1870.86	13.5	13.2	9.59	3.21682	0.000470954	0.0032553	1	Up
O95163	Elongator complex protein 1, org=Homo sapiens	ELP1_HUMAN	ELP1	37	75083.8	54967.6	73701.4	8271.57	7227.47	8313.04	10738.7	9711.88	13158.8	16.5	7.75	15.8	8.55669	0.000470963	0.0032553	1	Up
P20339	Ras-related protein Rab-5A, org=Homo sapiens	RAB5A_HUMAN	RAB5A	12	40318.5	40774.7	42179.5	16843.9	18505	18808.1	30082.8	29007.6	25080.7	2.36	5.86	9.38	2.27621	0.000476889	0.00328606	1	Up
Q8WWM7	Ataxin-2-like protein, org=Homo sapiens	ATX2L_HUMAN	ATXN2L	59	712997	545611	691095	205010	179144	167703	127538	125183	123401	14	10.4	1.65	3.53299	0.000479866	0.00329636	1	Up
Q9BUF5	Tubulin beta-6 chain, org=Homo sapiens	TBB6_HUMAN	TUBB6	29	102683	107989	120268	25218.9	28036.8	33217.1	62399.7	71737.8	67728.8	8.18	14.1	6.96	3.82709	0.00048848	0.00334865	1	Up
Q6P3W7	SCY1-like protein 2, org=Homo sapiens	SCYL2_HUMAN	SCYL2	25	42168.7	27919.2	35590.5	5733.26	4451.33	5028.65	8085.51	7878.7	6991.82	20.2	12.7	7.59	6.94648	0.00049118	0.00336026	1	Up
Q9Y2X7	ARF GTPase-activating protein GIT1, org=Homo sapiens	GIT1_HUMAN	GIT1	33	213662	177786	231904	74365.9	60558.9	67070.2	34122.4	35270.6	35519.3	13.3	10.3	2.13	3.08598	0.000495905	0.00337947	1	Up
Q86VS8	Protein Hook homolog 3, org=Homo sapiens	HOOK3_HUMAN	HOOK3	13	9617.33	8974.91	9062.2	2001.31	1616.76	1839.98	1218.86	1419.45	1556.78	3.78	10.6	12.2	5.06672	0.000496014	0.00337947	1	Up
Q7Z7L7	Protein zer-1 homolog, org=Homo sapiens	ZER1_HUMAN	ZER1	4	880.333	914.214	1037.04	108.725	101.559	143.011	398.087	482.631	322.786	8.74	18.8	19.9	8.0148	0.000496555	0.00337971	0.667	Up
P42566	Epidermal growth factor receptor substrate 15, org=Homo sapiens	EPS15_HUMAN	EPS15	26	29611.1	21062	26168.1	6603.2	5210.23	6314.26	6823.49	5927.42	6603.44	16.8	12.2	7.24	4.23889	0.000498979	0.00338279	1	Up
O14976	Cyclin-G-associated kinase, org=Homo sapiens	GAK_HUMAN	GAK	17	8866.99	6409.71	10176.3	969.756	856.007	1394.25	1711.73	1301.56	1378.63	22.5	26.4	14.9	7.9046	0.000506027	0.00340943	1	Up
Q5JSL3	Dedicator of cytokinesis protein 11, org=Homo sapiens	DOC11_HUMAN	DOCK11	19	8662.49	7121.34	9096.44	3110.2	2739.26	2588.56	2242.97	2179.97	2772.04	12.5	9.54	13.6	2.94859	0.000507474	0.00341573	1	Up
P40616	ADP-ribosylation factor-like protein 1, org=Homo sapiens	ARL1_HUMAN	ARL1	18	37845.7	33933.3	32575	18294.6	18897.4	16994.2	31133.6	35980.9	37065.3	7.87	5.39	9.1	1.92584	0.000511022	0.00342236	1	Up
Q8TEJ3	E3 ubiquitin-protein ligase SH3RF3, org=Homo sapiens	SH3R3_HUMAN	SH3RF3	11	2916.55	3476.32	3538.99	285.583	406.052	274.681	219.515	297.078	395.042	10.4	22.6	28.9	10.2781	0.000519234	0.0034704	1	Up
Q13490	Baculoviral IAP repeat-containing protein 2, org=Homo sapiens	BIRC2_HUMAN	BIRC2	14	4978.28	5227.37	5164.9	2850.49	3149.34	2955.14	4603.33	4137.25	3783.85	2.53	5.08	9.85	1.71643	0.000522152	0.00348293	1	Up
Q9BRS2	Serine/threonine-protein kinase RIO1, org=Homo sapiens	RIOK1_HUMAN	RIOK1	58	88262.6	82589.4	92522.3	53574.9	57361	50896.8	98575.5	114331	106166	5.68	6.02	7.41	1.62745	0.000528778	0.00350394	1	Up
O60678	Protein arginine N-methyltransferase 3, org=Homo sapiens	ANM3_HUMAN	PRMT3	10	3234.27	2874.06	4011.77	918.25	730.208	968.317	1266.32	954.63	947.505	17.2	14.4	17.2	3.8674	0.000529565	0.00350437	1	Up
Q9H1K0	Rabenosyn-5, org=Homo sapiens	RBNS5_HUMAN	RBSN	16	9446.31	6829.46	8775.58	1453.05	1629.27	1756.87	1303.84	895.908	1050.47	16.3	9.46	19	5.17677	0.000541706	0.00358105	1	Up
Q8N441	Fibroblast growth factor receptor-like 1, org=Homo sapiens	FGRL1_HUMAN	FGFRL1	24	72352.3	45045.7	74642.5	8043.23	5140.84	7095.38	22988.4	25850.4	24088.1	25.7	21.9	5.94	9.46971	0.000545615	0.0035857	1	Up
Q9ULP9	TBC1 domain family member 24, org=Homo sapiens	TBC24_HUMAN	TBC1D24	7	5015.64	3691.54	5141.06	866.253	949.113	1234.4	914.494	1184.94	1203.59	17.4	19	14.7	4.54075	0.000548108	0.00359507	1	Up
Q9NSK0	Kinesin light chain 4, org=Homo sapiens	KLC4_HUMAN	KLC4	8	3136.05	2414.5	3593.26	569.69	542.431	741.395	440.398	344.178	429.636	19.5	17.5	13	4.93323	0.000551374	0.00360934	1	Up
Q15436	Protein transport protein Sec23A, org=Homo sapiens	SC23A_HUMAN	SEC23A	23	92553	83188.5	93368.9	10445	9802.78	13313	17323.8	11663.9	13247.5	6.31	16.7	20.7	8.01861	0.000556625	0.00362058	1	Up
Q14678	KN motif and ankyrin repeat domain-containing protein 1, org=Homo sapiens	KANK1_HUMAN	KANK1	20	20126.5	14002.2	23493.5	2293.11	1709.33	2420.26	3183	3370.43	3371.88	25.1	17.7	3.28	8.97163	0.000557415	0.00362058	1	Up
Q8WZ42	Titin, org=Homo sapiens	TITIN_HUMAN	TTN	1022	1.39521e+06	938738	1.33835e+06	19069.5	21047	20224.1	131448	133365	136015	20.3	4.94	1.72	60.8595	0.000557429	0.00362058	1	Up
P34947	G protein-coupled receptor kinase 5, org=Homo sapiens	GRK5_HUMAN	GRK5	13	4331.66	2913.47	4445.18	320.038	560.318	389.32	2156.19	1901.57	1969.44	21.9	29.2	6.56	9.20732	0.000560692	0.00363823	1	Up
Q5T5U3	Rho GTPase-activating protein 21, org=Homo sapiens	RHG21_HUMAN	ARHGAP21	11	4266.97	3505.52	4889.79	1286.61	946.859	1129.77	521.68	885.933	930.901	16.4	15.2	28.8	3.76492	0.000562078	0.00364368	1	Up
P55083	Microfibril-associated glycoprotein 4, org=Homo sapiens	MFAP4_HUMAN	MFAP4	2	584.268	422.637	756.618	65.1223	35.4928	52.1234	465.767	374.3	167.939	28.4	29.2	45.4	11.546	0.000566304	0.00366042	0.667	Up
O95782	AP-2 complex subunit alpha-1, org=Homo sapiens	AP2A1_HUMAN	AP2A1	58	226171	185128	247150	56576.4	63157.9	68840.1	89263	97770	90239.8	14.4	9.76	5.04	3.49172	0.000569734	0.00366839	1	Up
P81274	G-protein-signaling modulator 2, org=Homo sapiens	GPSM2_HUMAN	GPSM2	13	9179.86	8665.18	11461.4	3218.34	2468.11	3148.89	2584.08	2029.86	2440.82	15.2	14.1	12.2	3.31696	0.000572411	0.00367852	1	Up
Q01581	Hydroxymethylglutaryl-CoA synthase, cytoplasmic, org=Homo sapiens	HMCS1_HUMAN	HMGCS1	17	26628	31860.7	33027.9	11317.7	11504.2	13780	10936.3	10394.5	11641.6	11.2	11.2	5.69	2.50032	0.000573395	0.00368059	1	Up
Q5BKX8	Caveolae-associated protein 4, org=Homo sapiens	CAVN4_HUMAN	CAVIN4	8	6553.98	6690.69	11822.7	260.546	285.499	205.952	2460.45	2311.51	2277.64	35.9	16.2	4.14	33.3344	0.000574259	0.00368059	1	Up
Q96AY4	Tetratricopeptide repeat protein 28, org=Homo sapiens	TTC28_HUMAN	TTC28	56	53772.2	34248	54272	3311.48	2605.23	2702.37	7939.93	6812.27	7075.36	24.1	13.3	8.11	16.509	0.000576997	0.00369143	1	Up
P04908;Q7L7L0;Q93077	Histone H2A type 1-B/E;Histone H2A type 3;Histone H2A type 1-C, org=Homo sapiens	H2A1B_HUMAN;H2A3_HUMAN;H2A1C_HUMAN	H2AC4;H2AC25;H2AC6	15	720599	714855	841351	328190	270374	331413	763047	744210	830315	9.41	11.1	5.81	2.44824	0.000578738	0.00369783	1	Up
Q96CV9	Optineurin, org=Homo sapiens	OPTN_HUMAN	OPTN	3	515.822	1005.97	915.888	45.4835	29.2987	43.6498	60.3292	58.4012	52.8135	32.1	22.4	6.83	20.5829	0.000584979	0.00372346	0.667	Up
P26641	Elongation factor 1-gamma, org=Homo sapiens	EF1G_HUMAN	EEF1G	28	184557	165115	190091	81514	82423.3	96380	63250.1	66883	68336.2	7.29	9.6	3.96	2.07348	0.000586057	0.00372501	1	Up
Q9Y251	Heparanase, org=Homo sapiens	HPSE_HUMAN	HPSE	20	91809.1	56920.5	67948.1	12180.7	7303.18	8628.83	25599.8	26562.8	27808.4	24.7	26.9	4.15	7.70748	0.000586869	0.00372501	1	Up
O14983	Sarcoplasmic/endoplasmic reticulum calcium ATPase 1, org=Homo sapiens	AT2A1_HUMAN	ATP2A1	56	419058	310509	343650	23802.4	23453.3	25190.4	143694	134478	140303	15.6	3.81	3.34	14.814	0.000588308	0.00372824	1	Up
Q9UGP4	LIM domain-containing protein 1, org=Homo sapiens	LIMD1_HUMAN	LIMD1	23	71797.7	60607.9	67137.8	22001.6	16656.6	19650.8	14096.9	13471	13234.1	8.45	13.8	3.28	3.42217	0.000588523	0.00372824	1	Up
Q9H6S0	3'-5' RNA helicase YTHDC2, org=Homo sapiens	YTDC2_HUMAN	YTHDC2	27	10643.8	9421.54	10123	6629.88	6069.42	5951.1	2295.27	2205.26	2598.32	6.1	5.83	8.7	1.61865	0.000591783	0.00374068	1	Up
Q9Y463	Dual specificity tyrosine-phosphorylation-regulated kinase 1B, org=Homo sapiens	DYR1B_HUMAN	DYRK1B	14	41066.6	38266.5	47555.9	19929.4	17057.2	16491.6	9733.17	10794.1	10856.4	11.3	10.3	6.03	2.37272	0.000593283	0.00374069	1	Up
Q68EM7	Rho GTPase-activating protein 17, org=Homo sapiens	RHG17_HUMAN	ARHGAP17	11	8112.95	7222.78	10455.9	1801.95	1673.57	2351.52	1125.63	1417.2	901.03	19.4	18.5	22.5	4.4262	0.000596226	0.00374188	1	Up
P11387	DNA topoisomerase 1, org=Homo sapiens	TOP1_HUMAN	TOP1	175	1.65916e+07	1.49846e+07	1.60597e+07	1.09986e+07	9.90058e+06	1.03573e+07	1.53885e+07	1.60982e+07	1.58507e+07	5.16	5.29	2.28	1.52403	0.000596546	0.00374188	1	Up
Q9UJG1	Motile sperm domain-containing protein 1, org=Homo sapiens	MSPD1_HUMAN	MOSPD1	6	2180.37	2789.85	2637.37	802.708	574.921	693.204	1577.87	1669.68	1514.98	12.5	16.5	4.9	3.67369	0.000596969	0.00374188	1	Up
Q9C0C2	182 kDa tankyrase-1-binding protein, org=Homo sapiens	TB182_HUMAN	TNKS1BP1	50	176280	134810	177228	54854.9	41035.1	42651.7	30249.8	33159.4	31889.6	14.9	16.4	4.59	3.52471	0.000600493	0.00375412	1	Up
Q9P0V3	SH3 domain-binding protein 4, org=Homo sapiens	SH3B4_HUMAN	SH3BP4	37	68292.4	45678.4	60430.2	10802	8963.21	11726.8	24593.9	24006.6	26943.2	19.7	13.4	6.17	5.53794	0.000600762	0.00375412	1	Up
P62333	26S proteasome regulatory subunit 10B, org=Homo sapiens	PRS10_HUMAN	PSMC6	15	11064.7	9906.14	10397.7	5499.84	5021.3	5889.93	4072.32	3978.56	4062.62	5.56	7.95	1.28	1.91142	0.000601042	0.00375412	1	Up
Q9H267	Vacuolar protein sorting-associated protein 33B, org=Homo sapiens	VP33B_HUMAN	VPS33B	15	9251.89	7072.53	8866.15	961.619	975.321	1449.89	1941.53	1852.76	2108.25	13.9	24.6	6.59	7.43779	0.000602217	0.00375699	1	Up
Q9ULA0	Aspartyl aminopeptidase, org=Homo sapiens	DNPEP_HUMAN	DNPEP	13	6060.92	7820.87	7501.13	2349.12	2277.19	2828.44	3122.65	2435.34	3205.24	13.2	12.1	14.5	2.86836	0.000602627	0.00375699	1	Up
Q9NYJ8	TGF-beta-activated kinase 1 and MAP3K7-binding protein 2, org=Homo sapiens	TAB2_HUMAN	TAB2	19	14911.8	12975.8	14549.8	1945.1	1443.19	1406.86	1938.12	2144.07	3131.18	7.28	18.8	26.5	8.85008	0.000605008	0.00376832	1	Up
Q99447	Ethanolamine-phosphate cytidylyltransferase, org=Homo sapiens	PCY2_HUMAN	PCYT2	11	9074.25	7499.6	10352.7	2402.54	2320.17	2939.01	1343.52	1468.28	1570.34	15.9	13.2	7.78	3.51443	0.000606306	0.00376937	1	Up
Q6GYQ0	Ral GTPase-activating protein subunit alpha-1, org=Homo sapiens	RGPA1_HUMAN	RALGAPA1	10	3788.26	2752	3538.13	853.181	782.515	1066.76	780.401	737.408	762.09	16.1	16.4	2.84	3.72935	0.000611468	0.00379793	1	Up
Q8TDX7	Serine/threonine-protein kinase Nek7, org=Homo sapiens	NEK7_HUMAN	NEK7	4	1950.6	1720.78	2071.79	477.995	428.873	582.797	934.231	1029.98	1092.82	9.31	15.8	7.84	3.85535	0.000613984	0.00381001	1	Up
Q9H4P4	E3 ubiquitin-protein ligase NRDP1, org=Homo sapiens	RNF41_HUMAN	RNF41	8	5005	4690.64	5620.62	1587.97	1914.46	2032.6	1589.55	1454.67	1436.53	9.27	12.5	5.6	2.76715	0.000623444	0.00385324	1	Up
Q13627	Dual specificity tyrosine-phosphorylation-regulated kinase 1A, org=Homo sapiens	DYR1A_HUMAN	DYRK1A	21	25516.8	22881.2	27023.4	14203.1	12307.2	13100	7410.52	7670.26	7088.72	8.34	7.21	3.94	1.90409	0.000627575	0.00385849	1	Up
Q9BUK6	Protein misato homolog 1, org=Homo sapiens	MSTO1_HUMAN	MSTO1	11	11912.6	8478.38	11120.7	2106.64	2353.78	3016.56	2995.51	2194.83	2420.68	17.1	18.9	16.3	4.21449	0.000634655	0.00389484	1	Up
Q8TD19	Serine/threonine-protein kinase Nek9, org=Homo sapiens	NEK9_HUMAN	NEK9	25	39155.8	27418.2	34699.6	8491.63	7223.52	9887.56	10370	10765.8	10871.3	17.6	15.6	2.48	3.95558	0.00064164	0.00392688	1	Up
Q8IYB7	DIS3-like exonuclease 2, org=Homo sapiens	DI3L2_HUMAN	DIS3L2	13	4773.61	5404.39	6226.63	1560.27	1747.67	1817.11	1787.43	1471.09	1577.56	13.3	7.78	9.98	3.20087	0.000644235	0.00393916	1	Up
Q9H1H9	Kinesin-like protein KIF13A, org=Homo sapiens	KI13A_HUMAN	KIF13A	20	12753.3	7595.97	13969.1	666.729	657.012	959.466	1048.78	897.368	770.957	29.6	22.6	15.4	15.0308	0.000647645	0.00394915	1	Up
Q9UBY9	Heat shock protein beta-7, org=Homo sapiens	HSPB7_HUMAN	HSPB7	5	5954.09	6314.86	6672.06	581.771	771.589	574.661	504.29	535.174	693.173	5.69	17.4	17.5	9.82407	0.000650281	0.003958	1	Up
O00562	Membrane-associated phosphatidylinositol transfer protein 1, org=Homo sapiens	PITM1_HUMAN	PITPNM1	10	5732.68	3670.34	5947.41	560.983	524.576	846.505	422.705	520.547	595.33	24.6	27.4	16.9	7.94509	0.00065703	0.00399544	1	Up
Q9BSL1	Ubiquitin-associated domain-containing protein 1, org=Homo sapiens	UBAC1_HUMAN	UBAC1	5	1039.38	1023.83	1198.47	431.367	353.013	443.509	290.28	230.226	330.392	8.89	12	17.8	2.65633	0.000659735	0.00400084	1	Up
Q9UKG1	DCC-interacting protein 13-alpha, org=Homo sapiens	DP13A_HUMAN	APPL1	13	10040.9	8312.24	8548.27	3497.2	3394.48	4220.46	2543.69	2734.03	2267.07	10.5	12.2	9.34	2.4209	0.000666205	0.00403287	1	Up
Q15118	[Pyruvate dehydrogenase (acetyl-transferring)] kinase isozyme 1, mitochondrial, org=Homo sapiens	PDK1_HUMAN	PDK1	2	467.462	551.935	759.71	60.7331	101.356	66.7316	205.887	234.678	207.207	25.4	28.7	7.53	7.7751	0.000667467	0.00403412	0.667	Up
Q96CX2	BTB/POZ domain-containing protein KCTD12, org=Homo sapiens	KCD12_HUMAN	KCTD12	8	15446.7	13058.2	14832.8	3089.68	3207.84	3114.43	3792.63	3740.03	4177.08	8.59	1.99	6.11	4.60453	0.000668463	0.00403489	1	Up
Q99570	Phosphoinositide 3-kinase regulatory subunit 4, org=Homo sapiens	PI3R4_HUMAN	PIK3R4	25	12699.9	14352.3	15816.7	5171.13	5554.66	5897.34	7379.85	7002.75	7265.6	10.9	6.56	2.68	2.57887	0.000668957	0.00403489	1	Up
O95373	Importin-7, org=Homo sapiens	IPO7_HUMAN	IPO7	50	98723.8	74488.5	92286	14043.9	15588.7	21118.7	57894.5	55387.8	58841.5	14.2	22	3.11	5.23135	0.000671579	0.00404705	1	Up
Q9UJ14	Glutathione hydrolase 7, org=Homo sapiens	GGT7_HUMAN	GGT7	3	429.182	448.532	541.785	142.129	151.405	162.803	300.826	342.94	210.257	12.7	6.81	23.8	3.11064	0.000675492	0.00406696	0.667	Up
Q96QR8	Transcriptional regulator protein Pur-beta, org=Homo sapiens	PURB_HUMAN	PURB	12	13523.1	12294.2	16238.6	4223	5082.77	5321.31	6679.35	7840.8	7625.8	14.4	11.8	8.37	2.8752	0.000681249	0.00409047	1	Up
Q14C86	GTPase-activating protein and VPS9 domain-containing protein 1, org=Homo sapiens	GAPD1_HUMAN	GAPVD1	28	22167.7	19815.9	26679.6	5298.82	5367.16	7291.43	7708.09	7956.85	7675.01	15.2	18.9	1.98	3.82367	0.000683915	0.00409919	1	Up
P47755	F-actin-capping protein subunit alpha-2, org=Homo sapiens	CAZA2_HUMAN	CAPZA2	12	52256.1	65459.5	58014.1	23889.2	22118.5	27577.5	16563.1	18340.4	17782.3	11.3	11.4	5.18	2.38812	0.000688291	0.00411434	1	Up
Q9ULE4	Protein FAM184B, org=Homo sapiens	F184B_HUMAN	FAM184B	2	1729.67	5209.63	3278.81	27.7096	15.4851	24.9348	1320.33	1042.52	1171.88	51.2	28.2	11.8	149.981	0.000691883	0.00412842	1	Up
O15085	Rho guanine nucleotide exchange factor 11, org=Homo sapiens	ARHGB_HUMAN	ARHGEF11	5	1600.93	965.723	1489.4	107.912	112.71	144.218	111.254	231.188	153.287	25.1	16.2	36.8	11.1174	0.000699231	0.00416482	1	Up
Q16543	Hsp90 co-chaperone Cdc37, org=Homo sapiens	CDC37_HUMAN	CDC37	20	47253.8	46110.7	54589.6	21392.6	23109.3	26051	12153.4	11250	10433.3	9.33	10	7.63	2.09707	0.000703212	0.00417736	1	Up
Q9HCH0	Nck-associated protein 5-like, org=Homo sapiens	NCK5L_HUMAN	NCKAP5L	21	32961.2	21604.4	29064.9	1339.97	1404.17	1541.6	3503.74	3140.03	3299.42	20.7	7.21	5.5	19.5136	0.000710146	0.00419987	1	Up
Q8TBA6	Golgin subfamily A member 5, org=Homo sapiens	GOGA5_HUMAN	GOLGA5	22	24868.9	18209.1	25754.4	5965.74	3986.81	5104.98	2901.8	2823.14	2333.17	18	19.8	11.5	4.5713	0.000711819	0.00420603	1	Up
P57737	Coronin-7, org=Homo sapiens	CORO7_HUMAN	CORO7	37	1.2026e+06	793108	1.22978e+06	164685	96142.7	145388	148146	142230	146815	22.8	26.1	2.13	7.94031	0.000712955	0.00420902	1	Up
O14734	Acyl-coenzyme A thioesterase 8, org=Homo sapiens	ACOT8_HUMAN	ACOT8	10	5527.14	6042.85	6421.34	2152.35	2392.53	2707.78	4716.35	4839.07	5331.68	7.48	11.5	6.56	2.48065	0.000715518	0.00422042	1	Up
Q7L576	Cytoplasmic FMR1-interacting protein 1, org=Homo sapiens	CYFP1_HUMAN	CYFIP1	46	26849.5	29447.4	31370.7	10713	9074.52	11614.7	22052.5	19676	20248	7.76	12.3	6	2.79177	0.000718021	0.00423145	1	Up
P42694	Probable helicase with zinc finger domain, org=Homo sapiens	HELZ_HUMAN	HELZ	32	23688.3	13899.4	26119.7	811.845	1129.35	840.677	3718.23	3073.54	3582.06	30.5	18.9	9.83	22.9009	0.000720439	0.00424195	1	Up
Q8WVS4	Cytoplasmic dynein 2 intermediate chain 1, org=Homo sapiens	DC2I1_HUMAN	DYNC2I1	58	57145.8	46029.4	52698.3	25319.6	23053.3	20635.8	45063.4	50376.3	49474.3	10.8	10.2	5.89	2.25875	0.000722969	0.00424804	1	Up
O60443	Gasdermin-E, org=Homo sapiens	GSDME_HUMAN	GSDME	12	12791.6	7926.99	11687.6	1317.33	1572.29	2070.7	2300.96	1673.46	2424.94	23.6	23.2	18.9	6.5331	0.00072368	0.00424804	1	Up
P40763	Signal transducer and activator of transcription 3, org=Homo sapiens	STAT3_HUMAN	STAT3	34	80283.2	58399.3	86090.9	16319.2	12810.6	16546.4	18783.5	18649.2	19353.8	19.5	13.8	1.98	4.92102	0.000724482	0.00424804	1	Up
P51116	RNA-binding protein FXR2, org=Homo sapiens	FXR2_HUMAN	FXR2	27	162644	153532	177581	65036.4	55618.4	50783.9	38126.5	40127.5	40926.7	7.38	12.7	3.63	2.88008	0.000731408	0.00427036	1	Up
P18031	Tyrosine-protein phosphatase non-receptor type 1, org=Homo sapiens	PTN1_HUMAN	PTPN1	15	10798.9	10740.4	11138	5711.28	5115.54	5371.25	2560.84	2277.1	1909.15	1.97	5.54	14.5	2.01736	0.000732211	0.00427036	1	Up
Q9GZV5	WW domain-containing transcription regulator protein 1, org=Homo sapiens	WWTR1_HUMAN	WWTR1	14	15170.9	15013.3	17861.2	8221.76	6682.87	7211.7	3818.88	4292.5	4106.77	9.99	10.6	5.86	2.1724	0.000733312	0.00427036	1	Up
Q6ZTN6	Ankyrin repeat domain-containing protein 13D, org=Homo sapiens	AN13D_HUMAN	ANKRD13D	2	3443.68	4009.14	3298.3	1655.59	1489.75	1696.33	1267.49	701.669	2979.7	10.5	6.78	71.9	2.22054	0.000734067	0.00427036	1	Up
Q3LXA3	Triokinase/FMN cyclase, org=Homo sapiens	TKFC_HUMAN	TKFC	2	139.455	255.304	221.79	12.5418	24.0026	15.1192	16.7576	109.953	13.863	29	34.9	117	11.9339	0.000736611	0.00427105	0.667	Up
P51659	Peroxisomal multifunctional enzyme type 2, org=Homo sapiens	DHB4_HUMAN	HSD17B4	26	26172.3	30998.8	42285.7	3035.32	3880.87	3665.03	6780.47	6467.93	6329.9	24.9	12.5	3.54	9.39936	0.000739363	0.00427488	1	Up
P15311	Ezrin, org=Homo sapiens	EZRI_HUMAN	EZR	34	186398	185491	230920	90066.1	71851.9	75242.2	34384.6	34822.4	32815.2	12.9	12.3	3.1	2.54178	0.000739477	0.00427488	1	Up
Q9UPU7	TBC1 domain family member 2B, org=Homo sapiens	TBD2B_HUMAN	TBC1D2B	16	10305.9	7132.84	10770.1	1323.5	1252.14	1613.92	2292.79	2490.23	1746.23	21.1	13.7	17.7	6.73313	0.000747186	0.00430695	1	Up
P13535	Myosin-8, org=Homo sapiens	MYH8_HUMAN	MYH8	119	419865	567772	602695	14893.8	15905.8	15291.7	156319	156447	139007	18.3	3.32	6.66	34.5039	0.000748072	0.00430695	1	Up
Q96A19	Coiled-coil domain-containing protein 102A, org=Homo sapiens	C102A_HUMAN	CCDC102A	21	54134.6	49746.5	70144.7	17783.2	14086.4	14143.5	10063.1	9400.5	9428.25	18.5	13.8	3.89	3.78209	0.00074825	0.00430695	1	Up
Q8TEA7	TBC domain-containing protein kinase-like protein, org=Homo sapiens	TBCK_HUMAN	TBCK	6	2182.79	1690.86	2714.14	310.455	303.975	466.512	312.777	239.838	257.536	23.3	25.5	14.1	6.09448	0.000756232	0.00431565	1	Up
P53367	Arfaptin-1, org=Homo sapiens	ARFP1_HUMAN	ARFIP1	6	2710.78	2116.14	2821.52	769.012	586.129	809.4	106.343	123.49	120.252	14.9	16.5	7.81	3.53351	0.000756503	0.00431565	1	Up
Q86X83	COMM domain-containing protein 2, org=Homo sapiens	COMD2_HUMAN	COMMD2	5	2952.72	3255.95	3352.76	1614.01	1693.48	1597.16	1520.22	975.505	1235.44	6.55	3.15	21.9	1.94946	0.000756661	0.00431565	1	Up
Q49AM3	Tetratricopeptide repeat protein 31, org=Homo sapiens	TTC31_HUMAN	TTC31	12	7745.26	7071.05	11796.6	1050.68	1503.4	1033.04	1487.01	1822.9	1752.21	28.8	22.3	10.5	7.41903	0.000756851	0.00431565	1	Up
Q06210	Glutamine--fructose-6-phosphate aminotransferase [isomerizing] 1, org=Homo sapiens	GFPT1_HUMAN	GFPT1	31	38390.3	40925.7	35992.6	11275.5	12609.3	14380.2	20513.1	19184	20182	6.42	12.2	3.47	3.01342	0.000756871	0.00431565	1	Up
Q9BT67	NEDD4 family-interacting protein 1, org=Homo sapiens	NFIP1_HUMAN	NDFIP1	2	1661.49	905.868	1738.62	58.0171	88.6162	83.4489	1197.97	2486.9	1706.55	32.1	21.4	36.1	18.715	0.000760528	0.00432542	1	Up
Q76I76	Protein phosphatase Slingshot homolog 2, org=Homo sapiens	SSH2_HUMAN	SSH2	15	7136.21	5548.54	8002.35	1317.16	1438.76	1940.37	1838	1786.07	2057.33	18	21.1	7.6	4.40499	0.000762592	0.00432679	1	Up
Q07020	Large ribosomal subunit protein eL18, org=Homo sapiens	RL18_HUMAN	RPL18	44	1.37198e+07	1.25323e+07	1.4316e+07	8.72278e+06	7.97423e+06	7.97109e+06	1.30654e+07	1.49114e+07	1.40925e+07	6.72	5.27	6.6	1.64455	0.000763743	0.00432896	1	Up
Q99567	Nuclear pore complex protein Nup88, org=Homo sapiens	NUP88_HUMAN	NUP88	26	49750.7	36279.1	43096	13169.6	11952.2	15807.1	30198.7	27778.9	28278.6	15.6	14.4	4.44	3.15489	0.000768191	0.0043452	1	Up
Q8IWE5	Pleckstrin homology domain-containing family M member 2, org=Homo sapiens	PKHM2_HUMAN	PLEKHM2	10	2850.66	3070.68	3918.96	810.272	879.41	1117.32	395.12	505.158	334.302	17.2	17.2	21	3.50563	0.00077085	0.00435148	1	Up
Q7RTV5	Peroxiredoxin-like 2C, org=Homo sapiens	PXL2C_HUMAN	PRXL2C	2	957.82	1403.57	1410.25	128.25	144.55	118.091	698.466	703.151	906.239	20.6	10.2	15.4	9.64884	0.000771333	0.00435148	0.667	Up
Q9UK41	Vacuolar protein sorting-associated protein 28 homolog, org=Homo sapiens	VPS28_HUMAN	VPS28	11	13985.4	12056.3	18582.7	2058.71	2246.31	3267.25	4521.99	3226.52	3216.55	22.5	25.8	20.5	5.89314	0.000771626	0.00435148	1	Up
O75351	Vacuolar protein sorting-associated protein 4B, org=Homo sapiens	VPS4B_HUMAN	VPS4B	10	4225.06	5788.4	5359.03	1369.58	1468.17	1823.41	2471.55	3025.8	2849.4	15.8	15.4	10.2	3.29799	0.00077324	0.0043569	1	Up
P48553	Trafficking protein particle complex subunit 10, org=Homo sapiens	TPC10_HUMAN	TRAPPC10	19	10744	10942.3	14224.2	1225.13	1506.84	2029.34	1942.43	1842.76	2117.85	16.3	25.7	7.08	7.54214	0.000776965	0.0043742	1	Up
Q14203	Dynactin subunit 1, org=Homo sapiens	DCTN1_HUMAN	DCTN1	53	45332.2	42456	46597.5	22303.3	18676.9	20430.8	23051.6	22174.2	25705.1	4.74	8.86	7.78	2.1883	0.000780272	0.00438106	1	Up
P14735	Insulin-degrading enzyme, org=Homo sapiens	IDE_HUMAN	IDE	15	5329.98	7213.72	6487.07	1997.75	1696.71	2309.24	2245.26	1970.71	1974.83	15	15.3	7.62	3.16984	0.000780809	0.00438106	1	Up
Q9UBN7	Histone deacetylase 6, org=Homo sapiens	HDAC6_HUMAN	HDAC6	14	6961.21	6714.9	8505.31	2471.03	2773.75	2414.3	1785.39	1465.74	1825.17	13.1	7.57	11.6	2.89609	0.000782969	0.00438949	1	Up
Q9ULH7	Myocardin-related transcription factor B, org=Homo sapiens	MRTFB_HUMAN	MRTFB	27	34338.4	25311.1	36073.7	9582.37	6875.16	7358.78	4776.21	5380.6	4587.31	18.1	18.2	8.43	4.01923	0.000785993	0.00440275	1	Up
Q99075	Proheparin-binding EGF-like growth factor, org=Homo sapiens	HBEGF_HUMAN	HBEGF	1	107.003	117.339	164.096	5.7996	9.03183	11.5356	14.5936	30.9187	91.4602	23.5	32.7	88.7	14.7319	0.00078781	0.00440923	0.667	Up
Q96A73	Putative monooxygenase p33MONOX, org=Homo sapiens	P33MX_HUMAN	KIAA1191	8	5306.7	5432.48	6821.65	1613.46	1468.14	1679.98	701.233	876.221	616.805	14.4	6.83	18.1	3.68802	0.00079206	0.0044293	1	Up
Q6AWC2	Protein WWC2, org=Homo sapiens	WWC2_HUMAN	WWC2	17	11295.3	7918.34	10486.8	1032.85	1182.03	1062.73	1297.2	1022.89	1147.98	17.8	7.22	11.9	9.06163	0.000794482	0.00443912	1	Up
Q13432	Protein unc-119 homolog A, org=Homo sapiens	U119A_HUMAN	UNC119	4	5906.6	7375.02	7902.21	1987.46	2593.37	2457	2400.28	1953.8	2516.45	14.6	13.5	13	3.01	0.000796477	0.00444004	1	Up
Q6P1N0	Coiled-coil and C2 domain-containing protein 1A, org=Homo sapiens	C2D1A_HUMAN	CC2D1A	43	123601	131906	168310	30449.4	26390.2	29863.1	19833.7	21277.6	21995.6	16.8	7.59	5.23	4.88816	0.000796685	0.00444004	1	Up
P47736	Rap1 GTPase-activating protein 1, org=Homo sapiens	RPGP1_HUMAN	RAP1GAP	9	3716.54	3009.8	3855.89	1483.77	1134.53	1274.86	689.986	569.652	557.55	12.9	13.5	12.1	2.71816	0.00079754	0.00444004	1	Up
Q5VZE5	N-alpha-acetyltransferase 35, NatC auxiliary subunit, org=Homo sapiens	NAA35_HUMAN	NAA35	12	6915.67	5108.47	6971.13	1462.37	1823.55	2002.57	1580.58	1066.58	1166.65	16.7	15.6	21.4	3.59181	0.000798409	0.00444004	1	Up
O00506	Serine/threonine-protein kinase 25, org=Homo sapiens	STK25_HUMAN	STK25	10	9885.48	9931.77	12930.3	3341.96	3116.05	3833.98	3398.13	3165.76	3774.22	16	10.7	8.91	3.18185	0.000798841	0.00444004	1	Up
Q96S97	Myeloid-associated differentiation marker, org=Homo sapiens	MYADM_HUMAN	MYADM	2	2805.92	3540.58	5155.84	260.585	374.737	343.053	2517.01	1693.01	1913.75	31.4	18.1	20.9	11.7566	0.0007993	0.00444004	1	Up
O75781	Paralemmin-1, org=Homo sapiens	PALM_HUMAN	PALM	4	2155.44	2336.87	2001.55	1312.16	1126.47	1223.29	1040.64	999.317	582.231	7.75	7.61	29	1.77335	0.000802745	0.00445547	1	Up
Q9Y6Q2	Stonin-1, org=Homo sapiens	STON1_HUMAN	STON1	10	4087.02	4484.91	4819.39	1703.72	2145.6	1885.7	1432.06	1004	1305.71	8.21	11.6	17.6	2.33501	0.000805017	0.00446107	1	Up
O43504	Ragulator complex protein LAMTOR5, org=Homo sapiens	LTOR5_HUMAN	LAMTOR5	3	4931.64	4723.73	5620.41	2451.23	2686.11	2866.21	1984.43	1156.55	1618.38	9.22	7.8	26.2	1.90863	0.000805759	0.00446107	1	Up
Q7Z460	CLIP-associating protein 1, org=Homo sapiens	CLAP1_HUMAN	CLASP1	28	9858.91	10288	13700	2987.87	2769.03	3636.86	3380.9	3394.16	3543.06	18.7	14.4	2.62	3.60313	0.000814843	0.00448903	1	Up
Q9UPQ7	E3 ubiquitin-protein ligase PDZRN3, org=Homo sapiens	PZRN3_HUMAN	PDZRN3	14	12474.9	8656.85	13699.6	1725.68	1909.29	2479.58	2724.77	2528.02	2427.38	22.7	19.3	5.91	5.69646	0.000823475	0.00452911	1	Up
Q4AC94	C2 domain-containing protein 3, org=Homo sapiens	C2CD3_HUMAN	C2CD3	33	16857.2	18771.8	20406.1	8462.66	8956.96	8015.74	7507.44	5912.43	5363.35	9.51	5.55	17.8	2.20304	0.000825506	0.00453655	1	Up
Q07912	Activated CDC42 kinase 1, org=Homo sapiens	ACK1_HUMAN	TNK2	3	1519.75	1300.59	1853.21	108.356	133.421	194.835	256.877	244.991	203.09	17.9	30.6	12	10.7041	0.000834036	0.00457213	1	Up
Q14667	Bridge-like lipid transfer protein family member 2, org=Homo sapiens	BLTP2_HUMAN	BLTP2	27	16320.5	11538.9	18509.9	2942.77	2126.1	2359.32	2623.03	2400.09	2380	23.1	17	5.47	6.24234	0.000837268	0.00458232	1	Up
P26640	Valine--tRNA ligase, org=Homo sapiens	SYVC_HUMAN	VARS1	43	105185	100802	100870	58696.8	64767.5	59642.7	28118.1	28201.2	27786	2.45	5.35	0.784	1.67583	0.000838553	0.0045856	1	Up
P61758	Prefoldin subunit 3, org=Homo sapiens	PFD3_HUMAN	VBP1	15	107217	93660	83197	14963.6	15056.5	15931.3	17205.2	16362	16478.7	12.7	3.49	2.74	6.18204	0.000839641	0.0045878	1	Up
P29279	CCN family member 2, org=Homo sapiens	CCN2_HUMAN	CCN2	10	7340.54	8493.71	8623.26	1430.13	1137.22	968.103	4175.43	4944.89	4079.82	8.66	19.8	10.8	6.91778	0.000842398	0.00459159	1	Up
P31948	Stress-induced-phosphoprotein 1, org=Homo sapiens	STIP1_HUMAN	STIP1	32	34484.4	41457.8	41917.3	17447.4	15783.9	19612	7165.98	7540.68	7677.29	10.6	10.9	3.55	2.23036	0.00084429	0.00459193	1	Up
Q9Y2L5	Trafficking protein particle complex subunit 8, org=Homo sapiens	TPPC8_HUMAN	TRAPPC8	4	944.557	635.374	784.224	168.475	183.565	229.714	306.094	342.936	253.932	19.6	16.5	14.9	4.06384	0.000844524	0.00459193	1	Up
Q5MNZ9	WD repeat domain phosphoinositide-interacting protein 1, org=Homo sapiens	WIPI1_HUMAN	WIPI1	10	12621.3	9507.76	12180.2	2000.79	1214.86	1427.94	1445.74	1579.96	1795.24	14.7	26.3	11	7.38851	0.000846826	0.0046007	1	Up
P13798	Acylamino-acid-releasing enzyme, org=Homo sapiens	ACPH_HUMAN	APEH	8	4328.76	4974.87	5441.19	347.779	201.319	244.264	722.508	1371.26	659.05	11.4	28.5	43	18.5852	0.000848357	0.00460153	1	Up
Q16513	Serine/threonine-protein kinase N2, org=Homo sapiens	PKN2_HUMAN	PKN2	29	60239.2	57563.8	64394.8	29337.2	32157.4	34787.8	15463.6	14728.9	13581.9	5.67	8.49	6.5	1.89233	0.000854234	0.00462351	1	Up
Q13574	Diacylglycerol kinase zeta, org=Homo sapiens	DGKZ_HUMAN	DGKZ	40	114017	103343	116727	69745.9	69791.2	61594.2	37794.4	40435.4	41335.1	6.35	7.04	4.62	1.66104	0.000854606	0.00462351	1	Up
P82675	Small ribosomal subunit protein uS5m, org=Homo sapiens	RT05_HUMAN	MRPS5	48	279482	243562	264041	149877	138218	124977	273085	290140	298511	6.87	9.05	4.51	1.90544	0.000855179	0.00462351	1	Up
Q96BY7	Autophagy-related protein 2 homolog B, org=Homo sapiens	ATG2B_HUMAN	ATG2B	29	27293.9	19461.2	28480.7	5536.65	4924.67	6833.17	7515.96	6489.1	6245.07	19.5	16.9	9.99	4.35028	0.000859716	0.00464052	1	Up
Q96N67	Dedicator of cytokinesis protein 7, org=Homo sapiens	DOCK7_HUMAN	DOCK7	85	203840	146135	183613	48532.7	31634.3	39364.3	29872.1	30704.1	30476.2	16.5	21.2	1.42	4.464	0.000862856	0.00465048	1	Up
O95155	Ubiquitin conjugation factor E4 B, org=Homo sapiens	UBE4B_HUMAN	UBE4B	15	2978.51	2511.96	2556.92	686.88	894.027	893.612	2483.55	1678.61	1673.14	9.59	14.5	24	3.2521	0.000862955	0.00465048	1	Up
Q7L1Q6	eIF5-mimic protein 2, org=Homo sapiens	5MP2_HUMAN	BZW1	8	8737.42	11386.2	10601.7	3761.87	3553.03	4360.14	3668.55	3243.48	2113.08	13.3	10.8	26.7	2.63171	0.000866622	0.00466272	1	Up
P55211	Caspase-9, org=Homo sapiens	CASP9_HUMAN	CASP9	8	10829.3	14387.7	13180.3	4985.74	3938.74	4886.63	2811.55	2656.62	2871.78	14.1	12.6	3.99	2.78018	0.000872942	0.00468163	1	Up
P35568	Insulin receptor substrate 1, org=Homo sapiens	IRS1_HUMAN	IRS1	31	26515.4	26723.1	32569	6179.33	6393.69	5956.49	5192.13	5025.29	4139.11	12	3.54	11.8	4.63086	0.000884019	0.00471698	1	Up
O15372	Eukaryotic translation initiation factor 3 subunit H, org=Homo sapiens	EIF3H_HUMAN	EIF3H	13	6930.38	4929.64	6902.74	1377.81	994.674	1536.23	2098.54	2326.91	2372.4	18.3	21.4	6.48	4.80024	0.000885906	0.00472083	1	Up
P21399	Cytoplasmic aconitate hydratase, org=Homo sapiens	ACOHC_HUMAN	ACO1	10	3434.72	4686.9	6121.48	455.32	520.977	662.199	902.023	826.292	507.055	28.3	19.4	28.1	8.69279	0.000894486	0.00475895	1	Up
P17812	CTP synthase 1, org=Homo sapiens	PYRG1_HUMAN	CTPS1	17	19879.3	16871.6	19092.5	10209	9435.99	11036	10826.2	10871	11117.4	8.38	7.82	1.43	1.82013	0.000895478	0.00476043	1	Up
Q15434	RNA-binding motif, single-stranded-interacting protein 2, org=Homo sapiens	RBMS2_HUMAN	RBMS2	4	5335.32	4328.03	6648.19	1223.84	1425.87	962.678	1079.59	216.976	358.74	21.4	19.3	83.8	4.51545	0.000896995	0.00476284	1	Up
Q9H4M9	EH domain-containing protein 1, org=Homo sapiens	EHD1_HUMAN	EHD1	25	63495.2	48240.8	46111.6	13453.9	13019.8	15978.7	29604.6	25040.7	24979.8	18	11.3	9.99	3.71822	0.000898069	0.00476284	1	Up
P61011	Signal recognition particle subunit SRP54, org=Homo sapiens	SRP54_HUMAN	SRP54	11	7652.61	5606.58	7075.35	446.868	789.415	658.042	1028.36	643.749	1092.55	15.6	27.4	26.3	10.7345	0.00090186	0.00477914	1	Up
P68371	Tubulin beta-4B chain, org=Homo sapiens	TBB4B_HUMAN	TUBB4B	66	1.74172e+06	1.77875e+06	1.63939e+06	1.08191e+06	991666	1.12522e+06	1.60773e+06	1.81593e+06	1.9013e+06	4.2	6.39	8.51	1.61307	0.000904378	0.00478418	1	Up
Q86WH2	Ras association domain-containing protein 3, org=Homo sapiens	RASF3_HUMAN	RASSF3	2	1215.89	913.385	1040.63	313.865	385.604	416.418	373.994	95.1527	175.972	14.4	14.1	66.7	2.84071	0.00090681	0.00478418	1	Up
Q15800	Methylsterol monooxygenase 1, org=Homo sapiens	MSMO1_HUMAN	MSMO1	4	1581.96	1470.24	1958.3	443.564	426.576	494.85	1009.65	1137.85	998.894	15.3	7.81	7.37	3.67072	0.000907251	0.00478418	1	Up
Q15750	TGF-beta-activated kinase 1 and MAP3K7-binding protein 1, org=Homo sapiens	TAB1_HUMAN	TAB1	20	31841.6	23516.3	30934.9	3874.64	3726.52	5888.56	4916.49	4603.08	5204.38	15.9	26.9	6.13	6.39693	0.000908999	0.00478418	1	Up
Q2KHT3	Protein CLEC16A, org=Homo sapiens	CL16A_HUMAN	CLEC16A	14	8114.48	5012.14	7855.01	800.913	1017.2	1332.43	2616.14	2659.97	2255.76	24.6	25.5	8.83	6.65968	0.000910729	0.00478418	1	Up
Q14999	Cullin-7, org=Homo sapiens	CUL7_HUMAN	CUL7	18	8946.63	7805.09	7409.44	1294.32	1741.39	1827.5	6424.78	5744.28	5591.25	9.91	17.7	7.5	4.96814	0.00091085	0.00478418	1	Up
Q9P227	Rho GTPase-activating protein 23, org=Homo sapiens	RHG23_HUMAN	ARHGAP23	16	8817.51	9963.81	15012.7	1553.34	1818.33	1224.96	2256.07	2755.77	2002.69	29.3	19.4	16.4	7.3519	0.000911339	0.00478418	1	Up
Q96SW2	Protein cereblon, org=Homo sapiens	CRBN_HUMAN	CRBN	10	4194.25	5031.63	7104.87	675.732	769.336	1081.83	2593.35	3383.03	3202	27.5	25.2	13.5	6.46276	0.000911409	0.00478418	1	Up
Q8IZH2	5'-3' exoribonuclease 1, org=Homo sapiens	XRN1_HUMAN	XRN1	77	615942	523664	623513	315545	297860	273810	152162	155846	156112	9.46	7.08	1.43	1.98725	0.000915321	0.00480094	1	Up
Q8WWI1	LIM domain only protein 7, org=Homo sapiens	LMO7_HUMAN	LMO7	62	90309.5	66111.9	108538	3656.86	4146.99	3571.61	6800.2	6978.14	6803.04	24.1	8.19	1.49	23.2922	0.000916607	0.00480391	1	Up
Q14160	Protein scribble homolog, org=Homo sapiens	SCRIB_HUMAN	SCRIB	32	67481.5	60226.5	70559.2	20626.9	15288.8	16444.3	12759.8	12499.4	12250.2	8.03	16.1	2.04	3.78662	0.000923775	0.00481728	1	Up
P10070	Zinc finger protein GLI2, org=Homo sapiens	GLI2_HUMAN	GLI2	13	3038.81	1905.26	3269.62	365.38	259.759	442.388	1554.56	1770.21	1279.14	26.7	25.8	16	7.69414	0.000924226	0.00481728	1	Up
Q9NZI8	Insulin-like growth factor 2 mRNA-binding protein 1, org=Homo sapiens	IF2B1_HUMAN	IGF2BP1	17	55826	55094.5	51100	34472.9	36077.6	35736.8	18893.5	18567.4	19345	4.71	2.39	2.06	1.52436	0.000925138	0.00481728	1	Up
Q9H3S7	Tyrosine-protein phosphatase non-receptor type 23, org=Homo sapiens	PTN23_HUMAN	PTPN23	41	49403.9	33911	44873.6	4414.3	5021.76	4993.84	8767.6	7058.2	7858.54	18.6	7.13	10.8	8.88354	0.0009386	0.00487809	1	Up
Q8IVF2	Protein AHNAK2, org=Homo sapiens	AHNK2_HUMAN	AHNAK2	40	28751.7	17906	25017.9	695.606	783.616	722.666	2181.27	2224.38	1851.43	23.1	6.14	9.78	32.5519	0.000938796	0.00487809	1	Up
Q08379	Golgin subfamily A member 2, org=Homo sapiens	GOGA2_HUMAN	GOLGA2	27	27835.7	25449.2	31419.9	11544.2	12022.6	13015.7	5157.79	4594.3	5310.98	10.6	6.16	7.52	2.31544	0.000941488	0.00488575	1	Up
Q8NCJ5	SPRY domain-containing protein 3, org=Homo sapiens	SPRY3_HUMAN	SPRYD3	26	31081.2	25425.8	31322.3	13572.5	12748.4	11523.6	26378.8	28300.9	27764.9	11.4	8.17	3.61	2.32079	0.000941735	0.00488575	1	Up
Q9UH62	Armadillo repeat-containing X-linked protein 3, org=Homo sapiens	ARMX3_HUMAN	ARMCX3	7	1931.43	2403.14	2202.35	800.652	677.813	907.2	952.978	1313.51	1197.97	10.9	14.4	15.9	2.74008	0.000947546	0.00491209	1	Up
P29353	SHC-transforming protein 1, org=Homo sapiens	SHC1_HUMAN	SHC1	14	13489.5	15140.8	18001.5	3935.9	5526.51	4935.23	2156.21	2188.05	1644.17	14.7	16.8	15.3	3.23884	0.00095002	0.00491218	1	Up
Q96GS4	BLOC-1-related complex subunit 6, org=Homo sapiens	BORC6_HUMAN	BORCS6	9	2857.02	2260.06	4172.1	441.383	299.799	302.189	293.189	282.726	262.752	31.6	23.3	5.53	8.90305	0.000950503	0.00491218	1	Up
Q8NHV4	Protein NEDD1, org=Homo sapiens	NEDD1_HUMAN	NEDD1	19	14513.6	18131.3	19972.2	4806.94	5997.62	5354.81	2693.57	2603.4	2724.33	15.8	11.1	2.35	3.25614	0.000951014	0.00491218	1	Up
O95476	CTD nuclear envelope phosphatase 1, org=Homo sapiens	CNEP1_HUMAN	CTDNEP1	4	2664.07	2818.31	3417.09	863.844	1035.84	1179.03	1927.39	878.842	1804.28	13.4	15.4	37.3	2.89065	0.000953882	0.00491218	1	Up
O43426	Synaptojanin-1, org=Homo sapiens	SYNJ1_HUMAN	SYNJ1	29	20561.6	19162.9	22932.6	9301.53	7234.75	8650.24	3351.76	3024.75	3174.34	9.12	12.6	5.14	2.48772	0.000953939	0.00491218	1	Up
O75970	Multiple PDZ domain protein, org=Homo sapiens	MPDZ_HUMAN	MPDZ	30	14377.4	14199.2	17637.6	5017.19	4884.67	5467.04	5392.14	5427.84	5388.37	12.6	5.96	0.403	3.00699	0.000954001	0.00491218	1	Up
P10398	Serine/threonine-protein kinase A-Raf, org=Homo sapiens	ARAF_HUMAN	ARAF	17	15536	11236.9	14609.7	4464.43	3102.74	3259.61	4709.51	4672.4	4956.1	16.4	20.6	3.23	3.82225	0.000960331	0.00493433	1	Up
Q9UJ41	Rab5 GDP/GTP exchange factor, org=Homo sapiens	RABX5_HUMAN	RABGEF1	6	3881.45	2856	3505.84	685.375	991.358	943.014	1057.16	906.404	1074.74	15.2	18.8	9.14	3.91003	0.000960705	0.00493433	1	Up
Q15008	26S proteasome non-ATPase regulatory subunit 6, org=Homo sapiens	PSMD6_HUMAN	PSMD6	17	8432.6	10591.4	8574.3	3023.35	2852.07	3818.2	3652.25	3844.75	3308.9	13.1	16	7.54	2.84706	0.000961782	0.00493606	1	Up
O75962	Triple functional domain protein, org=Homo sapiens	TRIO_HUMAN	TRIO	32	16549.6	13876.7	17229.8	2058.1	2679.46	3163.68	5794.35	4947.33	5350.99	11.2	21	7.9	6.03147	0.00096594	0.00494719	1	Up
Q96MX6	Dynein axonemal assembly factor 10, org=Homo sapiens	DAA10_HUMAN	DNAAF10	17	70064.9	50326.5	72530	19623.6	14020.5	14264.8	10652	8994.39	10593.1	18.9	19.8	9.33	4.02684	0.000971799	0.00496838	1	Up
Q5VZ89	DENN domain-containing protein 4C, org=Homo sapiens	DEN4C_HUMAN	DENND4C	9	1959.89	1721.05	1883.34	831.12	835.505	994.257	662.808	465.762	602.91	6.58	10.5	17.5	2.09114	0.000975834	0.00498519	1	Up
Q9H8G2	Caspase activity and apoptosis inhibitor 1, org=Homo sapiens	CAAP1_HUMAN	CAAP1	22	50047.8	42959.7	50433.6	25839.2	27010.3	22673.1	55121.7	62823.4	57689.6	8.8	8.91	6.7	1.89931	0.00097862	0.00498577	1	Up
O43150	Arf-GAP with SH3 domain, ANK repeat and PH domain-containing protein 2, org=Homo sapiens	ASAP2_HUMAN	ASAP2	13	377181	353565	445147	140812	101218	109898	34548.1	15952.5	26564.5	12.1	17.7	36.3	3.34129	0.000979314	0.00498577	1	Up
Q92572	AP-3 complex subunit sigma-1, org=Homo sapiens	AP3S1_HUMAN	AP3S1	12	67537.2	69278.6	83993.9	25905.4	29011.6	26177.9	19217.9	23306.9	22603.4	12.3	6.36	10.1	2.72286	0.000979681	0.00498577	1	Up
A5YKK6	CCR4-NOT transcription complex subunit 1, org=Homo sapiens	CNOT1_HUMAN	CNOT1	94	124989	100230	105806	14396.9	14819.6	21474.8	76712.8	76648.2	77219.1	11.8	23.5	0.407	6.53023	0.000982717	0.00499461	1	Up
P61158	Actin-related protein 3, org=Homo sapiens	ARP3_HUMAN	ACTR3	26	137515	153477	148836	88314.2	87695	92336	39078.6	40439.6	37114.8	5.6	2.82	4.3	1.63904	0.00100391	0.00506659	1	Up
Q86XN8	RNA-binding protein MEX3D, org=Homo sapiens	MEX3D_HUMAN	MEX3D	6	4592.85	3295.16	5402.09	628.476	1001.54	726.245	1488.33	1291.15	1526.08	24	24.6	8.79	5.64032	0.00100453	0.00506659	1	Up
Q99707	Methionine synthase, org=Homo sapiens	METH_HUMAN	MTR	9	3758.07	2623.74	3835.92	690.082	673.251	874.012	964.728	623.037	799.499	19.9	14.9	21.5	4.5669	0.00100467	0.00506659	1	Up
B2RTY4	Unconventional myosin-IXa, org=Homo sapiens	MYO9A_HUMAN	MYO9A	36	13764.7	12546.5	16816.4	3875.39	4317.26	3733.23	3328.36	2955.7	3264.39	15.3	7.66	6.26	3.61631	0.00100912	0.00507121	1	Up
Q9NRF2	SH2B adapter protein 1, org=Homo sapiens	SH2B1_HUMAN	SH2B1	1	176.416	487.572	399.021	6.60975	9.95265	4.9256	269.574	378.286	228.562	45.2	35.7	26.5	49.4699	0.00100938	0.00507121	0.667	Up
Q9Y3M8	StAR-related lipid transfer protein 13, org=Homo sapiens	STA13_HUMAN	STARD13	13	5356.25	6513.05	6438.5	816.834	897.364	1234.14	2623.57	1883.53	2048.67	10.6	22.5	17.8	6.20953	0.00101211	0.00508108	1	Up
P54619	5'-AMP-activated protein kinase subunit gamma-1, org=Homo sapiens	AAKG1_HUMAN	PRKAG1	8	5161.67	3956.43	5307.23	1469.31	1420.26	1751.79	2219.77	2342.54	2146.35	15.4	11.6	4.43	3.108	0.00101345	0.00508399	1	Up
Q53EP0	Fibronectin type III domain-containing protein 3B, org=Homo sapiens	FND3B_HUMAN	FNDC3B	25	73343.1	77542.6	93730.5	24256.4	26773.3	24084	16889.2	17683.3	18421.4	13.2	6.01	4.34	3.25661	0.00102031	0.00511459	1	Up
A6NI61	Protein myomaker, org=Homo sapiens	MYMK_HUMAN	MYMK	1	89.6576	57.1265	89.0213	7.70219	12.0066	6.28696	10.5247	97.0017	9.14796	23.7	34.4	129	9.07091	0.00102469	0.00512574	0.667	Up
Q3YEC7	Rab-like protein 6, org=Homo sapiens	RABL6_HUMAN	RABL6	79	2.30378e+06	1.96765e+06	1.82639e+06	802601	913466	808737	2.3959e+06	2.58024e+06	2.58601e+06	12.1	7.4	4.29	2.41517	0.00102484	0.00512574	1	Up
O60641	Clathrin coat assembly protein AP180, org=Homo sapiens	AP180_HUMAN	SNAP91	2	48556	31381.4	36923.4	8582.02	7393.14	10711.9	6883.53	7707.17	7957.76	22.5	18.9	7.48	4.37894	0.00102893	0.00514233	1	Up
Q9UPR3	Nonsense-mediated mRNA decay factor SMG5, org=Homo sapiens	SMG5_HUMAN	SMG5	27	52372.6	43098.8	53258	7844.23	7622.69	7917.79	11260.7	12919.3	11321.7	11.4	1.97	7.95	6.36011	0.00103362	0.00515822	1	Up
Q9NPC6	Myozenin-2, org=Homo sapiens	MYOZ2_HUMAN	MYOZ2	4	2335.43	2329.19	2570.14	59.1142	68.5079	41.3084	673.492	580.622	623.573	5.7	24.5	7.43	42.8269	0.00103365	0.00515822	0.667	Up
Q92526	T-complex protein 1 subunit zeta-2, org=Homo sapiens	TCPW_HUMAN	CCT6B	7	16904.7	21003.7	18602.3	8784.37	8222.35	9561.42	11059.3	10846.7	11384.9	10.9	7.59	2.44	2.12701	0.00103772	0.00517467	1	Up
P35520	Cystathionine beta-synthase, org=Homo sapiens	CBS_HUMAN	CBS	15	24496.7	21946.7	22741.2	9041.1	8053.85	10057.2	9421.88	9252.38	9894.91	5.66	11.1	3.5	2.54804	0.00104164	0.00519031	1	Up
Q13362	Serine/threonine-protein phosphatase 2A 56 kDa regulatory subunit gamma isoform, org=Homo sapiens	2A5G_HUMAN	PPP2R5C	11	20840.8	21213.3	23604.3	10880.4	12173.9	12981.2	6383.73	6903.78	6718.63	6.85	8.82	3.95	1.82204	0.0010436	0.00519621	1	Up
O95757	Heat shock 70 kDa protein 4L, org=Homo sapiens	HS74L_HUMAN	HSPA4L	22	12628.7	12015.9	14610.9	5548.18	4380.41	4228.66	5532.27	5400.02	5045.23	10.4	15.3	4.73	2.77282	0.00104477	0.00519726	1	Up
P04083	Annexin A1, org=Homo sapiens	ANXA1_HUMAN	ANXA1	21	39795.4	53309.4	52503.1	9205.89	14129.1	11553.3	6985.15	6088.22	8427.26	15.6	21.2	16.5	4.17355	0.00104537	0.00519726	1	Up
A4UGR9	Xin actin-binding repeat-containing protein 2, org=Homo sapiens	XIRP2_HUMAN	XIRP2	90	38798	48821.5	61465.2	1424.15	1468.91	1355.31	4608.89	4335.09	3917.67	22.9	4.04	8.12	35.0923	0.00104775	0.00520136	1	Up
P28799	Progranulin, org=Homo sapiens	GRN_HUMAN	GRN	10	4709.45	5441.05	4817.71	2469.08	2072.56	2536.32	2624.01	2691.04	2407.69	7.91	10.6	5.75	2.11476	0.0010486	0.00520171	1	Up
Q92540	Nonsense-mediated mRNA decay factor SMG7, org=Homo sapiens	SMG7_HUMAN	SMG7	26	64053.2	47058.1	73649.4	11872.2	9328.19	9699.23	19851.7	19919.2	20549.8	21.9	13.3	1.92	5.97938	0.00105134	0.00521144	1	Up
Q8NFA0	Ubiquitin carboxyl-terminal hydrolase 32, org=Homo sapiens	UBP32_HUMAN	USP32	7	2521.82	2177.89	3015.64	622.13	779.358	891.907	531.696	721.573	777.586	16.4	17.7	19	3.36416	0.00105264	0.00521399	1	Up
Q9Y5X3	Sorting nexin-5, org=Homo sapiens	SNX5_HUMAN	SNX5	9	7554.6	4394.78	6645.57	1138.66	659.91	897.252	1505.39	1010.47	894.024	26.2	26.6	28.6	6.89769	0.00105926	0.00523648	1	Up
Q96NL6	Sodium channel and clathrin linker 1, org=Homo sapiens	SCLT1_HUMAN	SCLT1	15	8858.02	7693.47	9486.93	3869.59	4694.94	4161.28	2353.31	2203.29	1778.39	10.5	9.87	14.1	2.04611	0.00105927	0.00523648	1	Up
P35222	Catenin beta-1, org=Homo sapiens	CTNB1_HUMAN	CTNNB1	33	27351.8	33987	35531.9	11068.5	13323.7	11871.6	17058.1	20053.2	18640.3	13.5	9.46	8.06	2.67128	0.00105953	0.00523648	1	Up
Q96JH7	Deubiquitinating protein VCPIP1, org=Homo sapiens	VCIP1_HUMAN	VCPIP1	33	34443.4	20522.1	31708	2711.64	2573.71	3376.24	4467.45	4644.55	3897.33	25.5	14.9	9	10.0067	0.00106736	0.0052635	1	Up
Q96HP0	Dedicator of cytokinesis protein 6, org=Homo sapiens	DOCK6_HUMAN	DOCK6	36	22661.7	16514.2	22203	4028.96	3546.67	4082.79	4905.64	4960.3	4651.97	16.7	7.6	3.4	5.26477	0.001069	0.00526769	1	Up
Q8ND76	Cyclin-Y, org=Homo sapiens	CCNY_HUMAN	CCNY	4	725.425	1311.92	1267.7	131.846	87.4347	94.3061	491.359	572.487	521.838	29.6	22.9	7.75	10.5395	0.00107306	0.00527683	1	Up
Q16585	Beta-sarcoglycan, org=Homo sapiens	SGCB_HUMAN	SGCB	4	700.877	1247.43	843.829	35.026	62.3963	77.7679	576.192	679.886	606.986	30.5	37.1	8.58	15.9377	0.00107476	0.00527921	0.667	Up
Q6P2E9	Enhancer of mRNA-decapping protein 4, org=Homo sapiens	EDC4_HUMAN	EDC4	29	31831.9	27417	36689.8	10238.2	10606.9	13525.6	12224.7	11110.8	12383.8	14.5	15.7	5.83	2.79129	0.00107568	0.00527921	1	Up
Q5T280	Putative methyltransferase C9orf114, org=Homo sapiens	CI114_HUMAN	SPOUT1	33	382162	336321	421424	191058	186011	161703	292954	320508	316025	11.2	8.74	4.77	2.11575	0.00107608	0.00527921	1	Up
Q96JJ3	Engulfment and cell motility protein 2, org=Homo sapiens	ELMO2_HUMAN	ELMO2	7	3205.96	2553.02	4164.7	570.77	429.541	723.577	1320.12	1331.95	1299.68	24.5	25.6	1.24	5.75657	0.0010789	0.00528914	1	Up
Q96CN9	GRIP and coiled-coil domain-containing protein 1, org=Homo sapiens	GCC1_HUMAN	GCC1	26	14882.5	15786.5	20580	4362.1	3665.95	4062.71	1778.27	1895.78	1816.63	17.9	8.66	3.27	4.23869	0.00108133	0.00529717	1	Up
Q15418	Ribosomal protein S6 kinase alpha-1, org=Homo sapiens	KS6A1_HUMAN	RPS6KA1	16	11780.8	9960.84	13661.1	3161.51	3651.95	3731.33	1645.09	1373.26	1861.81	15.7	8.78	15	3.35736	0.00108388	0.00529825	1	Up
Q92600	CCR4-NOT transcription complex subunit 9, org=Homo sapiens	CNOT9_HUMAN	CNOT9	13	23616.2	14205.2	22845.2	3051.67	2320.32	3839.81	11217.2	11871	11132	25.8	24.7	3.54	6.58575	0.00108461	0.00529825	1	Up
Q86TB9	Protein PAT1 homolog 1, org=Homo sapiens	PATL1_HUMAN	PATL1	25	80852.8	48021.7	68991.9	7465.73	5755.48	6688.68	26431.8	27000	25211.6	25.2	12.9	3.49	9.93809	0.00108472	0.00529825	1	Up
P82094	TATA element modulatory factor, org=Homo sapiens	TMF1_HUMAN	TMF1	25	12778.1	9113.02	14148.4	2724.86	2052.33	2715.5	2500.38	2283.41	2477.54	21.7	15.4	4.93	4.80997	0.00108641	0.00530188	1	Up
Q6UUV7	CREB-regulated transcription coactivator 3, org=Homo sapiens	CRTC3_HUMAN	CRTC3	13	7107.2	5672.46	6413.96	1873.89	2035.58	1933.03	5736.62	6607.94	7212.42	11.2	4.2	11.4	3.28517	0.00109715	0.00533163	1	Up
O00418	Eukaryotic elongation factor 2 kinase, org=Homo sapiens	EF2K_HUMAN	EEF2K	12	8102.8	5357.39	9101.72	1203.98	926.697	1412.73	1346.55	1263.06	1232.86	25.8	20.6	4.6	6.36728	0.00109925	0.00533497	1	Up
Q9UP95	Solute carrier family 12 member 4, org=Homo sapiens	S12A4_HUMAN	SLC12A4	9	4735	4923.21	5549.59	2183.25	2718.09	2461.1	3542.15	2090.24	2895.17	8.41	10.9	25.6	2.06559	0.00110076	0.00533497	1	Up
C9JLW8	Mapk-regulated corepressor-interacting protein 1, org=Homo sapiens	MCRI1_HUMAN	MCRIP1	8	28658.5	20936.2	19330.8	4715.74	5078.77	4038.34	4008.25	4241.06	4146.15	21.7	11.5	2.83	4.98274	0.00110103	0.00533497	1	Up
P28289	Tropomodulin-1, org=Homo sapiens	TMOD1_HUMAN	TMOD1	26	26738.8	74871.1	69552.7	430.352	797.714	674.056	19213.1	18560.8	19983.5	46.3	29.5	3.7	89.9851	0.00110333	0.00534221	1	Up
E9PAV3	Nascent polypeptide-associated complex subunit alpha, muscle-specific form, org=Homo sapiens	NACAM_HUMAN	NACA	80	1.21557e+06	875018	1.57501e+06	51960.3	52042.8	43454.3	114758	121586	124455	28.6	10	4.14	24.8587	0.00111315	0.00537667	1	Up
Q9ULJ7	Ankyrin repeat domain-containing protein 50, org=Homo sapiens	ANR50_HUMAN	ANKRD50	26	10613.2	8988.25	10679.6	5693.69	4671.17	4990.51	3048.78	2381.52	2634.43	9.49	10.2	12.5	1.97201	0.00111396	0.00537667	1	Up
Q13137	Calcium-binding and coiled-coil domain-containing protein 2, org=Homo sapiens	CACO2_HUMAN	CALCOCO2	15	4092.68	5934.96	7220.68	644.131	735.723	940.189	1869.03	1943.27	1662.95	27.3	19.6	7.96	7.43448	0.00111447	0.00537667	1	Up
Q9BUT9	MAPK regulated corepressor interacting protein 2, org=Homo sapiens	MCRI2_HUMAN	MCRIP2	7	4473.85	3680.74	6504.55	866.428	476.411	596.967	603.726	744.547	644.051	29.8	30.9	10.9	7.55701	0.00111572	0.0053788	1	Up
Q96JN8	Neuralized-like protein 4, org=Homo sapiens	NEUL4_HUMAN	NEURL4	33	14521	11518.7	14602.7	3093.4	2097.63	3066.97	11644.8	13376.6	12670.5	13	20.6	6.93	4.92158	0.00111979	0.00539067	1	Up
P05976	Myosin light chain 1/3, skeletal muscle isoform, org=Homo sapiens	MYL1_HUMAN	MYL1	18	43987.1	102643	66038.5	523.672	573.926	439.916	26188.5	27000.8	28637.1	41.8	13.2	4.57	138.32	0.0011242	0.00540411	1	Up
Q8IVD9	NudC domain-containing protein 3, org=Homo sapiens	NUDC3_HUMAN	NUDCD3	13	8041.62	7416.8	11917.8	1810.89	1360.2	2010.97	1364.69	1215.51	1207.69	26.7	19.3	7.01	5.28289	0.00112584	0.00540457	1	Up
Q9HCN8	Stromal cell-derived factor 2-like protein 1, org=Homo sapiens	SDF2L_HUMAN	SDF2L1	6	3321.01	2776.71	3461.45	1657.94	1405.49	1396.89	2440.4	2840.14	2764.05	11.4	9.97	7.92	2.14316	0.00113564	0.00543952	1	Up
Q14157	Ubiquitin-associated protein 2-like, org=Homo sapiens	UBP2L_HUMAN	UBAP2L	43	410773	394883	537619	168673	124160	124825	79662	87420.4	82645.3	17.5	18.3	4.7	3.21621	0.00113901	0.00545082	1	Up
Q09666	Neuroblast differentiation-associated protein AHNAK, org=Homo sapiens	AHNK_HUMAN	AHNAK	475	1.30279e+07	8.55877e+06	1.05062e+07	3.22819e+06	2.60976e+06	2.32038e+06	1.92868e+06	2.05178e+06	2.01843e+06	20.9	17.1	3.18	3.93375	0.00114571	0.00547203	1	Up
P21453	Sphingosine 1-phosphate receptor 1, org=Homo sapiens	S1PR1_HUMAN	S1PR1	1	601.839	742.832	640.255	201.35	220.713	273.164	130.807	101.529	139.312	11	16	16	2.85508	0.00114885	0.0054831	1	Up
Q13191	E3 ubiquitin-protein ligase CBL-B, org=Homo sapiens	CBLB_HUMAN	CBLB	28	43517.1	46598.9	55943.1	8708.97	9294.17	8953.98	6577.69	6148.7	6543.3	13.3	3.27	3.71	5.4182	0.00114987	0.00548405	1	Up
Q15052	Rho guanine nucleotide exchange factor 6, org=Homo sapiens	ARHG6_HUMAN	ARHGEF6	25	29741.6	25039.8	35383.3	8295.36	5230.11	6306.72	4110.25	3859.1	3520.22	17.2	23.5	7.73	4.54638	0.00115148	0.00548723	1	Up
Q9ULJ1	Protein BCAP, org=Homo sapiens	ODF2L_HUMAN	ODF2L	2	5874.2	6451.87	6915.45	3380.24	3690.04	3692.74	3442.74	2746.99	3065.34	8.13	5.01	11.3	1.78774	0.00116046	0.00551488	1	Up
Q6ZSR9	Uncharacterized protein FLJ45252, org=Homo sapiens	YJ005_HUMAN		13	65987	52263.3	80299.3	18919.4	14492.1	14389	9378	8624.81	9643.01	21.2	16.2	5.73	4.15371	0.00116431	0.00552922	1	Up
Q5VWP3	Muscular LMNA-interacting protein, org=Homo sapiens	MLIP_HUMAN	MLIP	21	81606.6	61465.5	93933.4	4079.66	4499.13	4238.68	8698.22	8312.72	8283.4	20.7	4.96	2.75	18.4908	0.00116592	0.00553294	1	Up
Q9H977	WD repeat-containing protein 54, org=Homo sapiens	WDR54_HUMAN	WDR54	6	5559.62	6979.77	6989.31	2169.88	2335.1	2897.46	1222.76	1464.39	1429.64	12.6	15.5	9.52	2.63814	0.00117115	0.00555383	1	Up
O60303	Katanin-interacting protein, org=Homo sapiens	KATIP_HUMAN	KATNIP	12	4434.59	4114.8	5070.66	551.82	334.139	402.659	353.041	395.234	344.359	10.7	25.9	7.47	10.5695	0.00117308	0.00555449	1	Up
P32242	Homeobox protein OTX1, org=Homo sapiens	OTX1_HUMAN	OTX1	2	384.865	433.268	421.389	126.578	95.6898	102.585	206.185	192.653	351.357	6.11	15	35.2	3.81565	0.00117359	0.00555449	0.667	Up
Q6P2H3	Centrosomal protein of 85 kDa, org=Homo sapiens	CEP85_HUMAN	CEP85	32	146111	141747	152433	70966.1	60904.8	60961.9	49722.8	49976.7	47962.3	3.66	9.01	2.23	2.28328	0.00117533	0.00555449	1	Up
Q8TDZ2	[F-actin]-monooxygenase MICAL1, org=Homo sapiens	MICA1_HUMAN	MICAL1	24	31428.5	25511.3	33480.2	9570.85	7830.69	11194.2	6985.65	6390.31	7045.2	13.7	17.6	5.32	3.16201	0.00117672	0.00555449	1	Up
Q96KP4	Cytosolic non-specific dipeptidase, org=Homo sapiens	CNDP2_HUMAN	CNDP2	19	20043.8	22973	26873.2	7073.22	7709.66	9675.38	7289.63	5499.32	4833.2	14.7	16.6	21.6	2.85752	0.00117793	0.00555449	1	Up
Q9H6W3	Ribosomal oxygenase 1, org=Homo sapiens	RIOX1_HUMAN	RIOX1	35	52854.6	39826.1	48599.9	14541.9	13049.2	14951.2	70726.3	68911	72674.5	14.1	7.06	2.66	3.32094	0.00117878	0.00555449	1	Up
Q9NT62	Ubiquitin-like-conjugating enzyme ATG3, org=Homo sapiens	ATG3_HUMAN	ATG3	18	42625.2	31614.6	42192.9	11939.3	7875.78	10304.8	8673.52	6988.79	7522.58	16.1	20.4	11.1	3.86564	0.00118184	0.00556128	1	Up
Q02833	Ras association domain-containing protein 7, org=Homo sapiens	RASF7_HUMAN	RASSF7	8	6219.56	5312.06	5847.49	1177.58	1182.34	1589.96	1178.89	1292.23	1072.96	7.87	18	9.28	4.39991	0.00118352	0.00556246	1	Up
P61962	DDB1- and CUL4-associated factor 7, org=Homo sapiens	DCAF7_HUMAN	DCAF7	18	73851.3	66070.9	69625.1	42667.3	36745.5	36779.3	61391.1	66976.9	70210.4	5.58	8.8	6.74	1.80346	0.0011844	0.00556246	1	Up
Q9H7P6	Multivesicular body subunit 12B, org=Homo sapiens	MB12B_HUMAN	MVB12B	5	1747.79	1858.73	2470.55	519.995	509.945	628.769	839.426	750.175	960.261	19.2	11.9	12.4	3.66373	0.00118485	0.00556246	1	Up
O14727	Apoptotic protease-activating factor 1, org=Homo sapiens	APAF_HUMAN	APAF1	9	2483.56	2940.26	3341.25	937.224	1077.57	920.187	1423.89	1399.84	1556.25	14.7	8.83	5.77	2.98642	0.00118822	0.00557143	1	Up
O75955	Flotillin-1, org=Homo sapiens	FLOT1_HUMAN	FLOT1	22	15390.2	13777.9	16864	7400.74	8684.77	7940.54	11440.1	11186.3	11403.2	10.1	8.05	1.21	1.91592	0.00120305	0.00562518	1	Up
P13797	Plastin-3, org=Homo sapiens	PLST_HUMAN	PLS3	18	13412.1	19379.8	20184.2	3048.29	2731.45	4458.3	4242.52	3544.17	3920.22	21	26.9	8.96	5.17444	0.0012042	0.00562661	1	Up
P40818	Ubiquitin carboxyl-terminal hydrolase 8, org=Homo sapiens	UBP8_HUMAN	USP8	27	21548.1	15107.5	22587.3	5014.28	3762.41	4548.43	3045	2795.27	3133.26	20.5	14.2	5.86	4.44595	0.00120922	0.00564216	1	Up
Q96CW1	AP-2 complex subunit mu, org=Homo sapiens	AP2M1_HUMAN	AP2M1	92	4.51357e+06	4.11043e+06	3.81982e+06	2.53291e+06	2.51104e+06	2.24349e+06	3.81682e+06	4.34862e+06	4.3419e+06	8.4	6.63	7.32	1.70757	0.00121243	0.00564533	1	Up
P50570	Dynamin-2, org=Homo sapiens	DYN2_HUMAN	DNM2	23	10912.6	14498.9	11872.3	2778.52	2924.69	4059.04	6589.5	5377.26	6408.11	14.9	21.5	10.7	3.81919	0.00121934	0.00566961	1	Up
Q9H0U3	Magnesium transporter protein 1, org=Homo sapiens	MAGT1_HUMAN	MAGT1	16	43244.9	38067.6	47800.2	15635.9	19731.3	19699.9	36168	30088.2	35620.9	11.3	12.8	9.9	2.34464	0.0012208	0.00567242	1	Up
O60716	Catenin delta-1, org=Homo sapiens	CTND1_HUMAN	CTNND1	43	182623	147430	152358	40330.4	38246.5	40457.3	41387.9	40044.8	42923.4	11.9	3.13	3.47	4.0527	0.00122268	0.00567723	1	Up
Q86TI2	Dipeptidyl peptidase 9, org=Homo sapiens	DPP9_HUMAN	DPP9	5	2789.06	2518.27	2917.04	1082.06	929.448	817.612	774.453	845.16	756.057	7.43	14.1	5.94	2.90704	0.001225	0.00568405	1	Up
P02452	Collagen alpha-1(I) chain, org=Homo sapiens	CO1A1_HUMAN	COL1A1	3	553.007	751.903	1480.84	35.6579	19.2505	23.9887	129.946	240.239	92.6308	52.6	32.1	49.8	35.3086	0.00122616	0.00568547	1	Up
P16989	Y-box-binding protein 3, org=Homo sapiens	YBOX3_HUMAN	YBX3	10	11553.7	11075.7	12385.8	7670.76	7707.03	6788.87	4075.5	3862.87	4159.54	5.68	7.04	3.79	1.57963	0.0012396	0.00572759	1	Up
Q9UBF9	Myotilin, org=Homo sapiens	MYOTI_HUMAN	MYOT	3	886.73	1254.23	1254.13	46.9846	62.5223	28.2219	68.8557	65.5808	53.5322	18.7	37.4	12.9	24.6505	0.00124079	0.00572759	0.667	Up
Q9NTW7	Zinc finger protein 64, org=Homo sapiens	ZF64B_HUMAN	ZFP64	16	4746.29	3848.52	4378.35	2403.19	2188.78	1979	4958.66	4689.78	4030.96	10.4	9.68	10.5	1.97431	0.00124372	0.00573502	1	Up
Q9C0B0	RING finger protein unkempt homolog, org=Homo sapiens	UNK_HUMAN	UNK	18	15675	10735.2	14517.8	2846.03	2388.35	2821.8	2444.94	3079.93	2884.02	18.9	9.59	11.6	5.08032	0.00124526	0.00573817	1	Up
O00401	Actin nucleation-promoting factor WASL, org=Homo sapiens	WASL_HUMAN	WASL	24	65881	61955.1	75289.8	39149	32780.9	33209.7	11913.6	12214.1	11142.3	10.1	10.2	4.7	1.93196	0.00125061	0.00574298	1	Up
Q9H9C1	Spermatogenesis-defective protein 39 homolog, org=Homo sapiens	SPE39_HUMAN	VIPAS39	12	6125.33	6370.82	6768.92	983.375	1056.76	1332.89	1561.37	1597.97	1353.22	5.06	16.4	8.78	5.71151	0.00126007	0.00577453	1	Up
Q5HY92	Fidgetin, org=Homo sapiens	FIGN_HUMAN	FIGN	20	9532.96	9643.17	11377.2	1521.23	1265.78	1956.75	14733.3	12313.7	12228.4	10.2	22.1	10.9	6.44075	0.00126389	0.00578805	1	Up
P23527	Histone H2B type 1-O, org=Homo sapiens	H2B1O_HUMAN	H2BC17	25	1.6156e+06	1.36125e+06	1.32215e+06	693898	612848	652717	1.38189e+06	1.61454e+06	1.7782e+06	11.1	6.2	12.5	2.19397	0.00126555	0.0057917	1	Up
Q13203	Myosin-binding protein H, org=Homo sapiens	MYBPH_HUMAN	MYBPH	22	37187.9	41812.5	62840	644.529	671.586	638.209	3589.06	3741.82	2620.47	28.9	2.72	18.3	72.5777	0.00126875	0.00579428	1	Up
O15397	Importin-8, org=Homo sapiens	IPO8_HUMAN	IPO8	29	5624.45	6380.55	4557.57	1318.88	1665.5	1930.23	15275.2	13167.8	14172	16.6	18.7	7.42	3.37007	0.00126931	0.00579428	1	Up
O15111	Inhibitor of nuclear factor kappa-B kinase subunit alpha, org=Homo sapiens	IKKA_HUMAN	CHUK	13	4208.58	3682.44	3875.98	1580.77	1605.42	1947.13	2785.88	3163.81	3272.76	6.78	12	8.31	2.29228	0.00126952	0.00579428	1	Up
Q9GZY8	Mitochondrial fission factor, org=Homo sapiens	MFF_HUMAN	MFF	9	19209.8	16440.6	12548	4413.5	3331.09	4553.32	3757.55	3592.13	4046.77	20.8	16.3	6.06	3.91923	0.00126959	0.00579428	1	Up
Q9UPT6	C-Jun-amino-terminal kinase-interacting protein 3, org=Homo sapiens	JIP3_HUMAN	MAPK8IP3	24	27862.7	20757.2	29927.4	5174.19	4610	4386.95	5890.44	5780.84	5798.56	18.4	8.59	1.01	5.54276	0.00127469	0.00580286	1	Up
Q8NDV7	Trinucleotide repeat-containing gene 6A protein, org=Homo sapiens	TNR6A_HUMAN	TNRC6A	59	87368.9	66715.1	86835	35145.3	27941.5	27348.7	46846.2	48449.4	46558.2	14.7	14.4	2.15	2.66398	0.00127592	0.00580286	1	Up
Q86YV5	Inactive tyrosine-protein kinase PRAG1, org=Homo sapiens	PRAG1_HUMAN	PRAG1	21	10718.2	7610.45	13647.3	272.596	297.783	257.079	807.682	922.324	748.876	28.3	7.45	10.7	38.6435	0.00127624	0.00580286	1	Up
Q8IVL1	Neuron navigator 2, org=Homo sapiens	NAV2_HUMAN	NAV2	40	27929	24682.4	39128.5	6430.33	6133.24	4886.63	3464.81	3962.81	3679.12	24.8	14.1	6.75	5.25724	0.00127668	0.00580286	1	Up
Q99747	Gamma-soluble NSF attachment protein, org=Homo sapiens	SNAG_HUMAN	NAPG	3	1217.29	1093.65	1581.11	112.04	57.8264	60.679	367.255	331.385	370.415	19.5	39.7	6.08	16.8819	0.00128225	0.00581629	0.667	Up
Q8IWZ6	BBSome complex member BBS7, org=Homo sapiens	BBS7_HUMAN	BBS7	8	5817.28	3401.56	4657.08	597.903	542.813	726.547	1008.36	903.878	796.14	26.1	15.1	11.8	7.43115	0.00129065	0.00584647	1	Up
P20340	Ras-related protein Rab-6A, org=Homo sapiens	RAB6A_HUMAN	RAB6A	23	48876.4	47498.2	66969.3	13568.3	17251.2	18388.7	34919.7	36700	35516.8	20	15.4	2.54	3.31945	0.00129495	0.00585637	1	Up
Q9NVV0	Trimeric intracellular cation channel type B, org=Homo sapiens	TM38B_HUMAN	TMEM38B	11	10990.8	9905.33	9066.82	5212.97	4508.97	4077.7	8947.26	9467.74	8743.59	9.66	12.5	4.13	2.17128	0.00129511	0.00585637	1	Up
Q01432	AMP deaminase 3, org=Homo sapiens	AMPD3_HUMAN	AMPD3	16	7707.56	5550.43	6147.15	533.683	810.68	948.695	1062.01	640.733	593.991	17.2	27.7	33.7	8.46256	0.00129547	0.00585637	1	Up
Q9Y6R0	Numb-like protein, org=Homo sapiens	NUMBL_HUMAN	NUMBL	17	16779.7	14596.8	23439.5	3914.54	4355.3	3101.46	2539.91	2635.72	2759.08	25.2	16.8	4.15	4.82057	0.00130195	0.00587768	1	Up
O95674	Phosphatidate cytidylyltransferase 2, org=Homo sapiens	CDS2_HUMAN	CDS2	6	2038.29	2464.35	2559.75	812.202	828.169	750.597	1532.99	1871	1831.24	11.8	5.14	10.6	2.95378	0.0013099	0.00590045	1	Up
Q06787	Fragile X messenger ribonucleoprotein 1, org=Homo sapiens	FMR1_HUMAN	FMR1	30	136436	114979	147824	57300.8	48500.6	41635.3	31387.6	31986.7	30592.3	12.5	16	2.23	2.70787	0.00131049	0.00590045	1	Up
Q01433	AMP deaminase 2, org=Homo sapiens	AMPD2_HUMAN	AMPD2	27	63202.7	36834.4	56568.4	7945.85	6857.95	10302.7	9034.86	7851.24	8442.45	26.3	21	7.01	6.23766	0.00131141	0.00590045	1	Up
P53004	Biliverdin reductase A, org=Homo sapiens	BIEA_HUMAN	BLVRA	14	8105.86	7156.32	7586.48	5023.19	4983.94	4699.67	8122.94	7404.73	8221.68	6.24	3.6	5.63	1.55361	0.00132004	0.00592893	1	Up
Q5T7N3	KN motif and ankyrin repeat domain-containing protein 4, org=Homo sapiens	KANK4_HUMAN	KANK4	9	6372.19	4578.69	6861.31	1397.06	1133.15	1433.07	1432.34	1366.91	1216.68	20.2	12.4	8.26	4.49431	0.001329	0.00594863	1	Up
O94905	Erlin-2, org=Homo sapiens	ERLN2_HUMAN	ERLIN2	12	4169.7	2925.11	3893.13	983.134	1084.72	1328	2378.36	2005.98	2159.2	17.8	15.7	8.58	3.23569	0.0013293	0.00594863	1	Up
Q13033	Striatin-3, org=Homo sapiens	STRN3_HUMAN	STRN3	12	18021.4	16437.6	18644	9069.12	8744.54	7403.15	2333.19	2819.6	2832.14	6.43	10.5	10.7	2.10586	0.00133013	0.00594863	1	Up
Q96FJ2	Dynein light chain 2, cytoplasmic, org=Homo sapiens	DYL2_HUMAN	DYNLL2	8	17309.1	13375.5	15600.2	6363.34	6507.47	7628.44	9858.05	11573.3	11432.4	12.8	10.1	8.69	2.25788	0.0013382	0.0059727	1	Up
P08151	Zinc finger protein GLI1, org=Homo sapiens	GLI1_HUMAN	GLI1	20	4541.08	3023.57	3272.09	591.516	722.848	703.491	5317.47	5553.7	5783.96	22.5	10.5	4.2	5.37042	0.00134725	0.00600104	1	Up
Q9NR46	Endophilin-B2, org=Homo sapiens	SHLB2_HUMAN	SH3GLB2	6	1528.31	1491.73	1684.28	49.1543	60.4445	82.9282	241.798	380.175	259.026	6.52	26.8	25.7	24.4346	0.00135464	0.00601461	1	Up
Q9UBB4	Ataxin-10, org=Homo sapiens	ATX10_HUMAN	ATXN10	13	15435.8	16978.9	17645.4	8366.77	7211.96	8896.54	5181.61	5595.3	4627.75	6.79	10.6	9.45	2.04534	0.0013548	0.00601461	1	Up
Q92777	Synapsin-2, org=Homo sapiens	SYN2_HUMAN	SYN2	9	10737.8	10003.7	15586.3	819.056	946.053	870.046	1951.45	1701.8	1793.76	25.1	7.28	6.95	13.7858	0.00135646	0.006018	1	Up
Q9BR39	Junctophilin-2, org=Homo sapiens	JPH2_HUMAN	JPH2	25	103834	102536	119331	17583.6	25402.3	18994.8	39343.2	40293	38193.7	8.61	20.2	2.68	5.25488	0.00136232	0.00603999	1	Up
Q96BI3	Gamma-secretase subunit APH-1A, org=Homo sapiens	APH1A_HUMAN	APH1A	2	1130.79	1050.59	1353.08	442.881	367.961	506.081	828.322	786.94	817.522	13.3	15.8	2.65	2.68388	0.00136324	0.00604003	1	Up
P62258	14-3-3 protein epsilon, org=Homo sapiens	1433E_HUMAN	YWHAE	28	73609.6	84752.3	81624.3	11424.2	15099.7	16293.4	27344.5	26629.1	28259.1	7.18	17.8	2.98	5.60489	0.00136911	0.006054	1	Up
Q8TAM2	Tetratricopeptide repeat protein 8, org=Homo sapiens	TTC8_HUMAN	TTC8	6	773.251	1668.03	1494.2	62.4453	91.2424	57.9703	175.507	232.539	352.531	36.2	25.6	35.6	18.5936	0.00137481	0.00606714	1	Up
O75884	Serine hydrolase RBBP9, org=Homo sapiens	RBBP9_HUMAN	RBBP9	8	6718.25	6822.41	6191.84	2672.68	2550.83	3136.84	6630.53	6730	6357.41	5.14	11.1	2.94	2.36025	0.00138094	0.00608217	1	Up
Q9H019	Mitochondrial fission regulator 1-like, org=Homo sapiens	MFR1L_HUMAN	MTFR1L	4	1663.68	1525.56	2091.47	204.588	247.955	352.44	368.289	333.023	451.745	16.8	28.3	15.9	6.56003	0.00139359	0.00611457	1	Up
Q9Y4F5	Centrosomal protein of 170 kDa protein B, org=Homo sapiens	C170B_HUMAN	CEP170B	28	36514.3	28748.6	43385.9	5106.33	6026.46	5495.91	2441.35	2275.73	2624.29	20.2	8.33	7.12	6.53381	0.0013938	0.00611457	1	Up
Q9H993	Damage-control phosphatase ARMT1, org=Homo sapiens	ARMT1_HUMAN	ARMT1	18	9976.62	11502.3	11980.8	3673.46	3958.22	4904.18	10193.7	8185.64	9916.18	9.38	15.4	11.5	2.66912	0.00139667	0.00612313	1	Up
Q13561	Dynactin subunit 2, org=Homo sapiens	DCTN2_HUMAN	DCTN2	14	20478.6	20038.1	22594.9	6996.71	5541.27	7160.58	5500.98	6030.89	6713.94	6.5	13.6	10	3.20387	0.00141533	0.00619276	1	Up
P11498	Pyruvate carboxylase, mitochondrial, org=Homo sapiens	PYC_HUMAN	PC	149	2.40825e+06	1.29817e+06	1.46788e+06	230878	153693	192617	6.46171e+06	6.9789e+06	7.1909e+06	34.7	20.1	5.45	8.96465	0.00142309	0.00622137	1	Up
Q15788	Nuclear receptor coactivator 1, org=Homo sapiens	NCOA1_HUMAN	NCOA1	41	53222.3	33085.5	36421.4	7641.98	6487.94	8896.42	217235	237675	233849	26.4	15.7	4.73	5.32995	0.00142466	0.00622137	1	Up
Q92499	ATP-dependent RNA helicase DDX1, org=Homo sapiens	DDX1_HUMAN	DDX1	42	102215	97066.6	106027	65944.5	65620.2	67613.4	36394.4	38060.5	38258.3	4.42	1.61	2.73	1.53284	0.00142687	0.00622306	1	Up
P15924	Desmoplakin, org=Homo sapiens	DESP_HUMAN	DSP	78	18143.6	23260.5	21452.5	8923.3	9074.03	6919.71	28196.8	29429.2	26858.6	12.4	14.5	4.57	2.52263	0.00142834	0.00622335	1	Up
Q9UFF9	CCR4-NOT transcription complex subunit 8, org=Homo sapiens	CNOT8_HUMAN	CNOT8	12	16048.9	10051.3	13288.1	2481.9	1522.26	2582.41	5429.52	6081.61	7927.63	22.9	26.7	20	5.9801	0.00143324	0.00623438	1	Up
Q96AX1	Vacuolar protein sorting-associated protein 33A, org=Homo sapiens	VP33A_HUMAN	VPS33A	9	3164.26	3464.7	3991.54	1494.12	1802.52	1817.79	2229.18	2092.45	2118.18	11.8	10.7	3.38	2.07658	0.00144402	0.00627307	1	Up
Q8NCE2	Phosphatidylinositol-3,5-bisphosphate 3-phosphatase MTMR14, org=Homo sapiens	MTMRE_HUMAN	MTMR14	8	7929.68	7931.94	7785.52	1929.3	1598.14	1884.46	1815.74	1819.65	1890.08	1.06	9.96	2.27	4.36948	0.0014505	0.00628895	1	Up
Q16352	Alpha-internexin, org=Homo sapiens	AINX_HUMAN	INA	8	2816.82	2520.03	3346.55	808.105	686.925	1022.98	1247.41	1401.17	1494.11	14.5	20.3	9.02	3.44851	0.00145649	0.00631083	1	Up
Q92783	Signal transducing adapter molecule 1, org=Homo sapiens	STAM1_HUMAN	STAM	16	21474.5	16041.5	21685.1	3601.36	3235.41	3517.55	3632.43	3048.84	3713.53	16.2	5.55	10.5	5.71753	0.00145782	0.00631251	1	Up
Q86VW0	SEC14 domain and spectrin repeat-containing protein 1, org=Homo sapiens	SESD1_HUMAN	SESTD1	9	4662.13	3257.39	5407.57	724.642	1021.37	796.756	1537.79	1113.67	1346.48	24.6	18.3	15.9	5.24117	0.00146316	0.00633151	1	Up
Q13131	5'-AMP-activated protein kinase catalytic subunit alpha-1, org=Homo sapiens	AAPK1_HUMAN	PRKAA1	15	21020	17656.4	22428.6	8862.99	8318.09	9677.29	5734.1	4981.38	5650.51	12	7.64	7.56	2.27508	0.00146969	0.00635563	1	Up
Q9NRC1	Suppressor of tumorigenicity 7 protein, org=Homo sapiens	ST7_HUMAN	ST7	17	12402.9	14846	15696.7	6460.18	7557.32	6313.45	3699.52	3680.25	3760.67	11.9	10	1.13	2.11232	0.00147469	0.00637314	1	Up
Q5T2E6	Armadillo-like helical domain-containing protein 3, org=Homo sapiens	ARMD3_HUMAN	ARMH3	8	1521.79	1507.69	1808.16	324.169	375.107	477.076	1094.03	954.816	759.752	10.5	19.9	17.9	4.11241	0.00147771	0.00637794	1	Up
Q8IV08	5'-3' exonuclease PLD3, org=Homo sapiens	PLD3_HUMAN	PLD3	11	14144.5	20067.8	18148.9	4935.02	6299.11	5511.27	11551.3	10073.1	9482.63	17.3	12.3	10.3	3.1269	0.00147915	0.00638003	1	Up
Q9NZB2	Constitutive coactivator of PPAR-gamma-like protein 1, org=Homo sapiens	F120A_HUMAN	FAM120A	26	14134.2	10950	13924.1	5120.2	4977.75	6258.17	7108.96	6581.88	7040.17	13.7	12.9	4.15	2.38494	0.00149141	0.00642048	1	Up
Q9UPN3	Microtubule-actin cross-linking factor 1, isoforms 1/2/3/4/5, org=Homo sapiens	MACF1_HUMAN	MACF1	375	1.19518e+06	1.05112e+06	1.16908e+06	422774	540084	456905	348986	335093	349658	6.74	12.8	2.39	2.4056	0.00149812	0.00643925	1	Up
Q9NQC7	Ubiquitin carboxyl-terminal hydrolase CYLD, org=Homo sapiens	CYLD_HUMAN	CYLD	32	118278	111243	133299	44477.2	46783.6	44818.6	53595.9	51247.4	53114.7	9.32	2.74	2.36	2.66624	0.00149867	0.00643925	1	Up
O14640	Segment polarity protein dishevelled homolog DVL-1, org=Homo sapiens	DVL1_HUMAN	DVL1	13	114080	126415	134375	32092.9	23819.7	33025	33605.2	34280.4	37920.7	8.18	17.1	6.58	4.21497	0.00150088	0.00644292	1	Up
O95819	Mitogen-activated protein kinase kinase kinase kinase 4, org=Homo sapiens	M4K4_HUMAN	MAP4K4	126	1.4623e+06	1.17254e+06	1.30737e+06	567203	703692	562769	942418	1.02022e+06	1.00988e+06	11	13.1	4.26	2.14991	0.00150145	0.00644292	1	Up
O14802	DNA-directed RNA polymerase III subunit RPC1, org=Homo sapiens	RPC1_HUMAN	POLR3A	21	8883.71	7603.76	9663.58	4153.16	3482.14	4418.22	2631.33	1902.28	2265.64	11.9	12	16.1	2.16958	0.00150255	0.00644351	1	Up
P49902	Cytosolic purine 5'-nucleotidase, org=Homo sapiens	5NTC_HUMAN	NT5C2	31	90412.2	74861.6	88700.9	15341.5	9663.52	13017.9	11386.6	11958.1	10907.9	10.1	22.5	4.61	6.67952	0.00150557	0.00645232	1	Up
Q9Y281	Cofilin-2, org=Homo sapiens	COF2_HUMAN	CFL2	11	16715.5	29259.4	22120.8	3177.23	4841.17	4481.49	12406.7	13881.2	13261.8	27.7	21	5.62	5.44771	0.00150863	0.00645372	1	Up
Q9UNH7	Sorting nexin-6, org=Homo sapiens	SNX6_HUMAN	SNX6	13	11539.2	8647.99	11715	1406.17	1628.55	2393.38	2661.59	1967.98	2005.32	16.2	28.6	17.6	5.87724	0.00151568	0.0064707	1	Up
Q5T9L3	Protein wntless homolog, org=Homo sapiens	WLS_HUMAN	WLS	9	6691.59	6381.63	7504.11	1495.43	2074.67	1938.56	4586.59	3890.51	4172.77	8.45	16.5	8.3	3.73545	0.00151703	0.00647234	1	Up
Q13492	Phosphatidylinositol-binding clathrin assembly protein, org=Homo sapiens	PICAL_HUMAN	PICALM	14	42082.5	28790.2	53746.1	4717.1	5996.48	7533.72	4098.66	5433.38	4488.87	30.1	23.2	14.7	6.82944	0.0015267	0.00649766	1	Up
O95714	E3 ubiquitin-protein ligase HERC2, org=Homo sapiens	HERC2_HUMAN	HERC2	131	48512.2	45962.9	53494.9	32368.7	28825.2	27468	43639.4	43795.8	43613.3	7.77	8.56	0.226	1.66892	0.00152686	0.00649766	1	Up
O14880	Glutathione S-transferase 3, mitochondrial, org=Homo sapiens	MGST3_HUMAN	MGST3	5	2759.54	3644.45	2982.6	1140.71	1383.24	1434.72	2175.02	3008.16	3004.18	14.7	11.9	17.6	2.37115	0.00153382	0.00651899	1	Up
O75128	Protein cordon-bleu, org=Homo sapiens	COBL_HUMAN	COBL	30	55680	44083	65704.8	4452.77	4586.19	4245.69	15680.9	14468.7	15179.2	19.6	3.87	4.03	12.4556	0.00153727	0.00652949	1	Up
Q15811	Intersectin-1, org=Homo sapiens	ITSN1_HUMAN	ITSN1	31	21049.3	17248.1	27104	6658.1	4306.41	5123.79	2652.43	2484.23	2755	22.8	22.3	5.2	4.06516	0.00153825	0.00652951	1	Up
Q15208	Serine/threonine-protein kinase 38, org=Homo sapiens	STK38_HUMAN	STK38	18	14917.5	12664.9	18948.6	5234.11	4136.92	4020.73	2640.91	2463.14	2551.8	20.5	15	3.48	3.4746	0.00154064	0.00653133	1	Up
O14617	AP-3 complex subunit delta-1, org=Homo sapiens	AP3D1_HUMAN	AP3D1	177	5.0148e+06	3.80391e+06	3.71594e+06	1.49871e+06	1.64115e+06	1.30677e+06	4.69883e+06	5.08978e+06	5.06263e+06	17.4	11.3	4.41	2.81891	0.00154669	0.00654436	1	Up
Q8TBN0	Guanine nucleotide exchange factor for Rab-3A, org=Homo sapiens	R3GEF_HUMAN	RAB3IL1	17	10100.9	10872	11109.9	5920.61	6795.99	6764.37	2449.74	2150.25	2363.48	4.93	7.65	6.64	1.64688	0.00155122	0.00655536	1	Up
Q14677	Clathrin interactor 1, org=Homo sapiens	EPN4_HUMAN	CLINT1	36	297278	222227	253463	100184	71181.6	72345.8	66471.1	67997.6	71789.1	14.6	20.2	3.98	3.17166	0.00155313	0.00655929	1	Up
Q92545	Transmembrane protein 131, org=Homo sapiens	TM131_HUMAN	TMEM131	40	103757	88979.3	108066	49804.5	42774.5	37741.6	30442.4	33262.1	34344	9.98	13.9	6.16	2.30817	0.00155548	0.00656509	1	Up
P61019	Ras-related protein Rab-2A, org=Homo sapiens	RAB2A_HUMAN	RAB2A	18	23286.2	23236.3	17976.8	7680.92	9366.56	9365.45	20315.8	19122.1	20292.8	14.2	11.1	3.43	2.44196	0.00156868	0.00659992	1	Up
Q4UJ75;Q5CZ79;Q5SQ80;Q5TYW2;Q5VUR7	Putative ankyrin repeat domain-containing protein 20A4;Ankyrin repeat domain-containing protein 20B;Putative ankyrin repeat domain-containing protein 20A2;Ankyrin repeat domain-containing protein 20A1;Putative ankyrin repeat domain-containing protein 20A3, org=Homo sapiens	A20A4_HUMAN;AN20B_HUMAN;A20A2_HUMAN;A20A1_HUMAN;A20A3_HUMAN	ANKRD20A4P;ANKRD20A8P;ANKRD20A2P;ANKRD20A1;ANKRD20A3P	1	3735.96	2817.07	2866.81	886.282	809.943	1186.62	1229.44	528.172	787.131	16.5	20.7	41.8	3.26755	0.00157301	0.00661307	1	Up
Q9H1C7	Cysteine-rich and transmembrane domain-containing protein 1, org=Homo sapiens	CYTM1_HUMAN	CYSTM1	1	268.108	262.473	344.097	72.2311	74.3189	48.6229	159.947	172.69	141.477	15.6	21.9	9.93	4.48156	0.0015766	0.00662072	0.667	Up
Q9BRJ7	Tudor-interacting repair regulator protein, org=Homo sapiens	TIRR_HUMAN	NUDT16L1	13	21052.4	20638.3	21836.5	8311.85	9310.19	9845.59	10978	11366.7	12111.2	2.87	8.5	5.01	2.3128	0.00158031	0.00663213	1	Up
P37802	Transgelin-2, org=Homo sapiens	TAGL2_HUMAN	TAGLN2	7	6998.66	7171.95	7294.8	541.963	663.519	769.927	956.507	686.824	832.604	2.08	17.3	16.4	10.8663	0.00158666	0.00665043	1	Up
Q8NHQ8	Ras association domain-containing protein 8, org=Homo sapiens	RASF8_HUMAN	RASSF8	8	4466.08	3067.81	4657.37	1227.57	793.402	843.253	478.599	548.329	843.503	21.4	24.9	31.1	4.25639	0.00159594	0.00667256	1	Up
P31629	Transcription factor HIVEP2, org=Homo sapiens	ZEP2_HUMAN	HIVEP2	55	70318.1	53038.1	85013.4	7321.65	6691.79	6266.32	23431.3	23233.9	21279.8	23	7.85	5.25	10.2748	0.00159792	0.00667664	1	Up
Q9UGV2	Protein NDRG3, org=Homo sapiens	NDRG3_HUMAN	NDRG3	10	6497.07	6918.06	7752.85	3580.12	3132.27	3946.1	5176.6	4565.51	5296.73	9.06	11.5	7.82	1.98602	0.00161251	0.0067166	1	Up
P51812	Ribosomal protein S6 kinase alpha-3, org=Homo sapiens	KS6A3_HUMAN	RPS6KA3	25	17057.7	19401.7	20610.2	9617.14	8080.68	10206.1	8093.16	7428.57	8489.93	9.49	11.8	6.7	2.04522	0.00161567	0.006723	1	Up
Q9Y2I8	WD repeat-containing protein 37, org=Homo sapiens	WDR37_HUMAN	WDR37	14	16303.6	12756	15680.6	4476.08	4245.78	4672.55	6796.43	6504.05	7498.33	12.7	4.78	7.37	3.34022	0.00161771	0.006723	1	Up
O15021	Microtubule-associated serine/threonine-protein kinase 4, org=Homo sapiens	MAST4_HUMAN	MAST4	4	1096.7	652.134	1083.21	45.6887	54.1368	53.9235	58.6884	65.0568	86.657	26.8	9.4	20.9	18.4199	0.00161828	0.006723	0.667	Up
Q96DU9	Polyadenylate-binding protein 5, org=Homo sapiens	PABP5_HUMAN	PABPC5	9	6309.77	5220.78	7505.97	2093.6	1888.29	2490.82	2525.68	1862.7	2120.73	18	14.2	15.4	2.94105	0.00162925	0.00675684	1	Up
Q8IZQ1	WD repeat and FYVE domain-containing protein 3, org=Homo sapiens	WDFY3_HUMAN	WDFY3	1	578.464	494.949	817.453	115.589	120.822	174.734	223.837	159.455	164.185	26.6	23.9	19.7	4.59902	0.00163558	0.00677466	0.667	Up
P12268	Inosine-5'-monophosphate dehydrogenase 2, org=Homo sapiens	IMDH2_HUMAN	IMPDH2	25	18966.5	24261.8	20368.3	8147.14	8219.51	10537.2	13891.7	14718.2	14605.2	12.9	15.2	3.11	2.36385	0.00163849	0.00678251	1	Up
Q8N1F8	Serine/threonine-protein kinase 11-interacting protein, org=Homo sapiens	S11IP_HUMAN	STK11IP	7	1703.07	2112.8	2270.13	787.08	770.012	966.617	1698.69	1064.54	1622.6	14.4	12.9	23.7	2.41153	0.00165181	0.00682496	1	Up
Q9NTX7	E3 ubiquitin-protein ligase RNF146, org=Homo sapiens	RN146_HUMAN	RNF146	2	411.998	340.522	560.607	20.9415	46.4939	25.1954	55.2597	51.9798	56.9083	25.7	44.3	4.59	14.1759	0.00165537	0.00683297	1	Up
Q9HCM7	Fibrosin-1-like protein, org=Homo sapiens	FBSL_HUMAN	FBRSL1	13	4046.96	2894.66	3475.84	1361.39	1100.27	1419.62	9109.04	9905.94	11806.8	16.6	13.1	13.5	2.68404	0.0016558	0.00683297	1	Up
Q562R1	Beta-actin-like protein 2, org=Homo sapiens	ACTBL_HUMAN	ACTBL2	3	4201.45	16759.6	9706.7	99.9266	242.498	104.673	1673.22	1193.47	4475.37	61.6	54.3	72.4	68.593	0.00165887	0.00683904	1	Up
O00507	Ubiquitin carboxyl-terminal hydrolase 9Y, org=Homo sapiens	USP9Y_HUMAN	USP9Y	18	7653.95	7976.12	8225.31	2209.37	2038.64	2594.63	4060.3	4020.39	3938.56	3.6	12.5	1.55	3.48628	0.001662	0.00684588	1	Up
Q8IUI8	Cytokine receptor-like factor 3, org=Homo sapiens	CRLF3_HUMAN	CRLF3	2	674.455	701.637	875.812	318.803	295.383	371.302	149.818	163.403	160.552	14.6	11.8	4.54	2.28506	0.00166862	0.00686706	1	Up
P19838	Nuclear factor NF-kappa-B p105 subunit, org=Homo sapiens	NFKB1_HUMAN	NFKB1	11	5535.27	3464.09	5041.99	992.315	837.54	1155.06	1241.02	1437.29	997.562	23.1	16	18	4.7041	0.0016692	0.00686706	1	Up
Q13625	Apoptosis-stimulating of p53 protein 2, org=Homo sapiens	ASPP2_HUMAN	TP53BP2	13	12235.3	8867.94	14581	3309.29	2100	2604.35	2118.62	2497.01	2372.1	24.1	22.7	8.28	4.45295	0.00167804	0.00689917	1	Up
Q9NRJ4	Tubby-related protein 4, org=Homo sapiens	TULP4_HUMAN	TULP4	19	15750.1	12066.4	17844.9	1255.81	1285.91	1206.18	1755.78	1723.51	1932.22	19.2	3.22	6.23	12.1832	0.00171318	0.00701602	1	Up
O75175	CCR4-NOT transcription complex subunit 3, org=Homo sapiens	CNOT3_HUMAN	CNOT3	15	16097.5	10295.5	14563	1142.67	1605.98	2298.03	7099.71	6457.9	6483.15	22	34.6	5.44	8.11545	0.00171322	0.00701602	1	Up
Q9H6D7	HAUS augmin-like complex subunit 4, org=Homo sapiens	HAUS4_HUMAN	HAUS4	7	5838.68	3805.82	5275.19	1323.77	1119.07	1579.83	902.766	1105.95	891.106	21.1	17.2	12.5	3.7089	0.00171381	0.00701602	1	Up
Q5VWJ9	Sorting nexin-30, org=Homo sapiens	SNX30_HUMAN	SNX30	2	638.486	613.113	665.822	120.411	161.723	139.209	265.423	229.623	220.576	4.12	14.7	9.94	4.55073	0.00172119	0.00704063	1	Up
Q9NP58	ATP-binding cassette sub-family B member 6, org=Homo sapiens	ABCB6_HUMAN	ABCB6	11	2687.81	3198.09	3349.88	1079.16	1465.9	1227.17	2160.48	1915.1	2190.56	11.3	15.5	7.23	2.44836	0.00172271	0.00704063	1	Up
Q6PJI9	GATOR2 complex protein WDR59, org=Homo sapiens	WDR59_HUMAN	WDR59	14	5785.65	5131.78	7076.06	1685.13	1097.38	1080.65	1805.13	1788.25	1472.12	16.5	26.7	11.1	4.6577	0.00172694	0.00705247	1	Up
P56377	AP-1 complex subunit sigma-2, org=Homo sapiens	AP1S2_HUMAN	AP1S2	5	3644.85	4669.44	4542.73	1653.03	1870.6	1939.75	1332.43	1722.56	1926.48	13	8.22	18.2	2.35331	0.00172926	0.00705762	1	Up
Q8WU79	Stromal membrane-associated protein 2, org=Homo sapiens	SMAP2_HUMAN	SMAP2	13	53736.1	49474	72374	19121.1	15503	15314.7	8476.93	9616.45	9117.5	20.8	12.9	6.3	3.51598	0.00173192	0.00706416	1	Up
Q9Y2G8	DnaJ homolog subfamily C member 16, org=Homo sapiens	DJC16_HUMAN	DNAJC16	19	7871.9	6311.34	7911.77	3115.43	3283.45	3685.22	6049.54	6516.73	6077.7	12.4	8.71	4.22	2.19107	0.00173479	0.00706668	1	Up
P23396	Small ribosomal subunit protein uS3, org=Homo sapiens	RS3_HUMAN	RPS3	51	1.82148e+06	1.5623e+06	1.69666e+06	1.14384e+06	1.10005e+06	1.00369e+06	1.76289e+06	1.78973e+06	1.82829e+06	7.65	6.62	1.83	1.56438	0.00173517	0.00706668	1	Up
Q8IY33	MICAL-like protein 2, org=Homo sapiens	MILK2_HUMAN	MICALL2	9	3144.32	2794.32	3695.93	331.586	351.674	559.278	433.373	240.734	319.601	14.2	30.4	29.2	7.75394	0.00173571	0.00706668	1	Up
Q8TCG1	Protein CIP2A, org=Homo sapiens	CIP2A_HUMAN	CIP2A	22	11210.1	8911.46	11677.7	1893.14	2075.95	2989.8	2016.6	1233.1	1166.66	14	25.3	32.1	4.56959	0.00174097	0.00707946	1	Up
Q9NP64	Zinc finger CCHC domain-containing protein 17, org=Homo sapiens	ZCC17_HUMAN	ZCCHC17	30	217242	231592	259071	122752	148320	131033	207927	218517	225883	9.01	9.73	4.15	1.7605	0.00174682	0.00709461	1	Up
Q9UHB9	Signal recognition particle subunit SRP68, org=Homo sapiens	SRP68_HUMAN	SRP68	20	8309.92	10033.3	9157.69	3914.01	3394.38	4500.07	5483.5	5253.64	5073.91	9.4	14.1	3.9	2.32891	0.00175782	0.00712544	1	Up
Q9NPJ3	Acyl-coenzyme A thioesterase 13, org=Homo sapiens	ACO13_HUMAN	ACOT13	1	168.55	537.747	457.169	5.11825	13.8364	11.1064	195.032	176.205	205.283	50.1	44.5	7.67	38.7034	0.00176099	0.00712772	0.667	Up
P40123	Adenylyl cyclase-associated protein 2, org=Homo sapiens	CAP2_HUMAN	CAP2	13	4836.42	8991.45	6805.39	164.619	167.419	183.709	1786.16	1581.22	1473.08	30.2	6	9.86	40.0066	0.00177163	0.00714708	1	Up
Q9NYA4	Phosphatidylinositol-3,5-bisphosphate 3-phosphatase MTMR4, org=Homo sapiens	MTMR4_HUMAN	MTMR4	13	4861.12	7356.99	7637.99	1101.36	1825.3	1412.16	3479.58	3278.41	3450.34	23.1	25.1	3.19	4.57639	0.00177259	0.00714708	1	Up
Q06033	Inter-alpha-trypsin inhibitor heavy chain H3, org=Homo sapiens	ITIH3_HUMAN	ITIH3	5	3472.68	5193.58	5318.49	742.821	921.839	769.595	2420.23	3772.63	2825.86	22.1	11.9	23.1	5.74498	0.00177508	0.0071528	1	Up
P48200	Iron-responsive element-binding protein 2, org=Homo sapiens	IREB2_HUMAN	IREB2	17	6231.62	7644.21	8334.24	2180.66	2463.84	2428.69	509.21	360.896	574.608	14.5	6.55	22.7	3.14004	0.00178708	0.00718383	1	Up
Q9Y371	Endophilin-B1, org=Homo sapiens	SHLB1_HUMAN	SH3GLB1	9	2503.69	4843.18	3541.32	387.43	507.722	699.788	1193.22	1044.21	1294.63	32.3	29.6	10.7	6.8267	0.00178961	0.00718966	1	Up
O95070	Protein YIF1A, org=Homo sapiens	YIF1A_HUMAN	YIF1A	5	1717.11	2280.59	2096.19	893.282	676.941	878.384	1774.76	1222.49	2025.18	14.1	14.8	24.5	2.48872	0.00179204	0.00719509	1	Up
Q93052	Lipoma-preferred partner, org=Homo sapiens	LPP_HUMAN	LPP	20	50256.3	53727.3	60562.4	12161.3	8403.11	8142.52	7944.17	7805.77	6780.93	9.56	23.5	8.46	5.73192	0.00179913	0.00720971	1	Up
Q9C0D5	Protein TANC1, org=Homo sapiens	TANC1_HUMAN	TANC1	39	28343.2	19454.9	35808.8	2298.86	2351.14	2933.19	5055.45	4176.17	4150.65	29.4	13.9	11.5	11.0253	0.00179965	0.00720971	1	Up
Q58A45	PAN2-PAN3 deadenylation complex subunit PAN3, org=Homo sapiens	PAN3_HUMAN	PAN3	16	21612.7	18470.8	19404.3	1445.23	2282.15	1479.31	7516.51	6387.01	6721.05	8.14	27.3	8.44	11.4253	0.00180365	0.00721136	1	Up
Q9UM82	Spermatogenesis-associated protein 2, org=Homo sapiens	SPAT2_HUMAN	SPATA2	33	57518.7	62685.4	68395.8	27995.3	35348.8	32273.2	35366.3	35474.3	35563.8	8.65	11.6	0.279	1.97245	0.00180489	0.00721201	1	Up
Q9H0E2	Toll-interacting protein, org=Homo sapiens	TOLIP_HUMAN	TOLLIP	8	13072	13539.4	17357.6	6151.44	4829.87	6419.5	4056.43	4858.39	4798.16	16	14.7	9.77	2.52684	0.00180912	0.00722459	1	Up
Q04637	Eukaryotic translation initiation factor 4 gamma 1, org=Homo sapiens	IF4G1_HUMAN	EIF4G1	73	1.09641e+06	767186	1.04423e+06	372247	289091	288202	160757	173012	176786	18.3	15.3	4.92	3.06235	0.0018133	0.00723403	1	Up
Q08426	Peroxisomal bifunctional enzyme, org=Homo sapiens	ECHP_HUMAN	EHHADH	14	2528.69	2777.24	2255.82	715.662	855.658	1010.77	2236.56	1981.73	2089.67	10.3	17.2	6.08	2.92854	0.00181474	0.00723403	1	Up
Q13418	Integrin-linked protein kinase, org=Homo sapiens	ILK_HUMAN	ILK	26	51049.9	61999.3	75747.4	14438.6	13762.2	16495.4	13492.2	13557.6	13184.2	19.7	9.55	1.49	4.224	0.00182423	0.00726057	1	Up
Q96A65	Exocyst complex component 4, org=Homo sapiens	EXOC4_HUMAN	EXOC4	19	7660.65	7209.98	9053.42	2276.66	1701.62	2524.9	3004.05	3323.86	3109	12.1	19.5	5.18	3.67882	0.00182496	0.00726057	1	Up
Q4KMP7	TBC1 domain family member 10B, org=Homo sapiens	TB10B_HUMAN	TBC1D10B	54	205507	156029	216254	59291.4	67799.2	55943.3	88254.6	95168.9	91268.4	16.7	10	3.79	3.15673	0.00182574	0.00726057	1	Up
Q04864	Proto-oncogene c-Rel, org=Homo sapiens	REL_HUMAN	REL	6	3272.99	2584.73	4132.74	494.745	463.597	561.326	633.299	907.098	800.682	23.3	9.86	17.7	6.5741	0.00182857	0.00726654	1	Up
Q96EX3	Cytoplasmic dynein 2 intermediate chain 2, org=Homo sapiens	DC2I2_HUMAN	DYNC2I2	18	24325	22135.4	24440.2	11989.9	10073.8	9679.89	22829.9	24406	25322.5	5.5	11.7	5.21	2.23354	0.00182993	0.00726654	1	Up
Q96BM9	ADP-ribosylation factor-like protein 8A, org=Homo sapiens	ARL8A_HUMAN	ARL8A	12	15485.2	14930.8	15514.7	4739.37	5118.87	5755.75	14620.4	13190.5	14436.2	2.15	9.87	5.52	2.94164	0.00183595	0.00728284	1	Up
Q96CN7	Isochorismatase domain-containing protein 1, org=Homo sapiens	ISOC1_HUMAN	ISOC1	14	21705.4	29443	21742.2	8490.78	8826.39	7200.32	27042.8	27598.8	28241.3	18.3	10.5	2.17	2.973	0.0018368	0.00728284	1	Up
Q86W92	Liprin-beta-1, org=Homo sapiens	LIPB1_HUMAN	PPFIBP1	23	5920.81	7733.29	7448.62	2597.25	2716.12	3431.05	4444.24	4146.02	3061.2	13.9	15.5	18.7	2.41328	0.00183858	0.00728559	1	Up
Q96BW9	Phosphatidate cytidylyltransferase, mitochondrial, org=Homo sapiens	TAM41_HUMAN	TAMM41	11	9915.59	10361.2	8634.17	5445.47	5261.61	6069.27	10524.2	9406.23	9930.35	9.3	7.57	5.62	1.72332	0.00184162	0.00729309	1	Up
P62070	Ras-related protein R-Ras2, org=Homo sapiens	RRAS2_HUMAN	RRAS2	12	9558.04	9647.56	11735.1	4205.85	5349.65	4141.49	8229.89	7115.67	6417.05	11.9	14.9	12.6	2.25894	0.00184553	0.00729392	1	Up
Q12968	Nuclear factor of activated T-cells, cytoplasmic 3, org=Homo sapiens	NFAC3_HUMAN	NFATC3	6	1862.44	1558.58	2887.86	331.921	246.939	433.406	277.456	559.871	237.173	33.1	27.7	49.1	6.23244	0.00184641	0.00729392	1	Up
Q2NL68	Proline and serine-rich protein 3, org=Homo sapiens	PRSR3_HUMAN	PROSER3	3	5300.76	3515.69	5070.84	1105	877.149	1038.25	1033.33	1960.57	954.844	21	11.6	42.5	4.59783	0.00184724	0.00729392	1	Up
P62841	Small ribosomal subunit protein uS19, org=Homo sapiens	RS15_HUMAN	RPS15	13	69869.9	57966.6	75077.8	35678	28468.2	30289.5	64743.8	74127.5	73356.2	13	11.9	7.36	2.1487	0.00185042	0.00730054	1	Up
Q12756	Kinesin-like protein KIF1A, org=Homo sapiens	KIF1A_HUMAN	KIF1A	41	21731.4	21827.7	24645.4	10420.1	10842.4	12906	12027.8	10621.2	11883.5	7.28	11.7	6.72	1.99613	0.0018511	0.00730054	1	Up
Q7Z4G1	COMM domain-containing protein 6, org=Homo sapiens	COMD6_HUMAN	COMMD6	1	157.729	127.332	145.524	54.8457	59.2694	42.9368	87.685	93.88	115.196	10.7	16.1	14.6	2.74167	0.00185468	0.00730602	0.667	Up
Q5VST9	Obscurin, org=Homo sapiens	OBSCN_HUMAN	OBSCN	64	29505.4	20630.8	34490.1	946.872	1002.61	970.254	3092.8	2293.03	2528.4	24.9	2.88	15.6	28.9843	0.00185914	0.00731551	1	Up
P15586	N-acetylglucosamine-6-sulfatase, org=Homo sapiens	GNS_HUMAN	GNS	10	10492.6	9481.14	10973.3	5491.74	4302.04	4751.41	2634.5	2093.67	2616.67	7.38	12.4	12.5	2.12765	0.00185991	0.00731551	1	Up
Q9NVE7	4'-phosphopantetheine phosphatase, org=Homo sapiens	PANK4_HUMAN	PANK4	11	1646.67	2229.27	1942.33	671.87	796.852	903.413	1877.52	1516.14	1511.29	15	14.7	12.8	2.45275	0.00186038	0.00731551	1	Up
Q8N6T3	ADP-ribosylation factor GTPase-activating protein 1, org=Homo sapiens	ARFG1_HUMAN	ARFGAP1	15	21608.4	13427.8	23980.6	4307.46	2511.14	3229.03	2946.26	3119.23	2726.16	28.1	27	6.72	5.8737	0.00186374	0.00731878	1	Up
Q96IF1	LIM domain-containing protein ajuba, org=Homo sapiens	AJUBA_HUMAN	AJUBA	12	11153.9	11284.1	17831.6	452.512	752.283	1128.56	2382.27	2339.07	2218.43	28.4	43.6	3.67	17.2582	0.00186564	0.00731878	1	Up
P48788	Troponin I, fast skeletal muscle, org=Homo sapiens	TNNI2_HUMAN	TNNI2	15	36667.5	50955.5	85139.3	383.016	450.75	417.775	8200.24	7278.68	5893.84	43.3	8.12	16.3	138.04	0.00186636	0.00731878	1	Up
P51617	Interleukin-1 receptor-associated kinase 1, org=Homo sapiens	IRAK1_HUMAN	IRAK1	8	4817.57	3649.42	4711.68	554.55	660.264	958.184	1086.93	881.458	1023.62	14.7	28.9	10.6	6.06474	0.00187042	0.00732481	1	Up
O43237	Cytoplasmic dynein 1 light intermediate chain 2, org=Homo sapiens	DC1L2_HUMAN	DYNC1LI2	24	72388.4	59809.9	72105.1	31398.2	22891.4	25410	15079.3	14541.1	13190.6	10.5	16.4	6.82	2.56342	0.0018752	0.00733493	1	Up
O43432	Eukaryotic translation initiation factor 4 gamma 3, org=Homo sapiens	IF4G3_HUMAN	EIF4G3	47	101556	72495.5	109837	11284.7	10095.4	11282	14513.3	17090.8	15467.2	20.7	6.3	8.31	8.69169	0.00188266	0.00735548	1	Up
Q96K17	Transcription factor BTF3 homolog 4, org=Homo sapiens	BT3L4_HUMAN	BTF3L4	10	12435.6	11069.9	14106.3	2135.86	3364.41	2454.5	3976.22	3555.44	3186.82	12.1	24	11.1	4.72821	0.00190085	0.00740625	1	Up
Q96EE3	Nucleoporin SEH1, org=Homo sapiens	SEH1_HUMAN	SEH1L	15	13903.9	14742.3	16321.8	8795.17	9899.39	9683.68	8166.65	6688.38	7646.43	8.19	6.19	10	1.58459	0.00190231	0.00740625	1	Up
Q9UBI9	Headcase protein homolog, org=Homo sapiens	HDC_HUMAN	HECA	12	7007.72	5773.06	7177.92	3025.28	3597.11	3527.47	2293.13	2276.52	2520.64	11.5	9.22	5.77	1.9664	0.00190611	0.00741655	1	Up
Q96QG7	Myotubularin-related protein 9, org=Homo sapiens	MTMR9_HUMAN	MTMR9	22	13118.4	14161	14280.7	6542.8	7337.36	7880.41	3025.22	2844.61	2780.29	4.61	9.27	4.4	1.90988	0.00190718	0.00741655	1	Up
Q6ZN54	Differentially expressed in FDCP 8 homolog, org=Homo sapiens	DEFI8_HUMAN	DEF8	6	974.346	812.212	1240.29	219.97	183.61	211.21	144.682	134.988	102.549	21.4	9.26	17.3	4.92339	0.00190975	0.00742223	1	Up
Q8ND04	Nonsense-mediated mRNA decay factor SMG8, org=Homo sapiens	SMG8_HUMAN	SMG8	23	17914.8	19597.9	21944	6689.37	6900.39	6583.8	2748.86	3241.45	2731.13	10.2	2.4	9.96	2.94725	0.0019188	0.00744875	1	Up
Q8NFH8	RalBP1-associated Eps domain-containing protein 2, org=Homo sapiens	REPS2_HUMAN	REPS2	11	3387.67	2721.67	4240.12	828.128	973.316	753.907	506.533	402.168	455.984	22.1	13.1	11.5	4.05011	0.00192345	0.00745957	1	Up
Q16512	Serine/threonine-protein kinase N1, org=Homo sapiens	PKN1_HUMAN	PKN1	19	32842.1	30105.4	36758.2	5079.97	4153.23	6684.28	5192.52	4956.99	6205.68	10.1	24.1	12.2	6.26391	0.00192642	0.00746166	1	Up
O75170	Serine/threonine-protein phosphatase 6 regulatory subunit 2, org=Homo sapiens	PP6R2_HUMAN	PPP6R2	10	4438.4	3077.75	4461.06	536.958	739.679	968.519	1427.16	1162.77	1377.44	19.8	28.9	10.6	5.33469	0.00192798	0.00746166	1	Up
Q6YP21	Kynurenine--oxoglutarate transaminase 3, org=Homo sapiens	KAT3_HUMAN	KYAT3	13	11868.1	11914.1	10883.7	6846.63	6539.99	7676.21	6365.2	6620.71	6897.23	5.04	8.37	4.01	1.64583	0.00192852	0.00746166	1	Up
Q92558	Actin-binding protein WASF1, org=Homo sapiens	WASF1_HUMAN	WASF1	6	2276.34	2236.47	2638.73	802.669	790.572	783.007	951.617	1066.99	1115.45	9.3	1.25	8.06	3.00959	0.00193107	0.00746166	1	Up
Q9ULE6	Paladin, org=Homo sapiens	PALD_HUMAN	PALD1	17	5932.14	6204.38	7463.64	1156.86	1277.19	1800.22	2884.29	1941.92	1964.93	12.5	24.2	23.7	4.62894	0.00193374	0.00746765	1	Up
O75923	Dysferlin, org=Homo sapiens	DYSF_HUMAN	DYSF	33	23460.8	15713.2	22535.9	3153.74	3569.22	3741.2	3862.66	4351.79	3894.96	20.6	8.66	6.78	5.89727	0.00193502	0.0074683	1	Up
Q8N8Y5	Zinc finger protein 41 homolog, org=Homo sapiens	ZFP41_HUMAN	ZFP41	3	2202.84	1575.68	1819.68	722.153	789.684	621.474	1103.29	1275.31	1120.49	16.9	11.9	8.12	2.62418	0.00193616	0.00746838	1	Up
Q13905	Rap guanine nucleotide exchange factor 1, org=Homo sapiens	RPGF1_HUMAN	RAPGEF1	15	9392.57	6907.27	12339.4	750.891	818.666	931.88	1598.15	1285.16	1250.51	28.5	11	13.9	11.4491	0.00194031	0.00748006	1	Up
P56537	Eukaryotic translation initiation factor 6, org=Homo sapiens	IF6_HUMAN	EIF6	7	9149.43	9628.8	11991.5	3410.11	4714.47	4141.4	8658.59	9215.35	9338.36	14.8	16	3.99	2.50854	0.00194505	0.00748844	1	Up
P51808	Dynein light chain Tctex-type 3, org=Homo sapiens	DYLT3_HUMAN	DYNLT3	3	1903.03	1938.34	2740.48	593.974	619.492	771.456	1156.81	1185.69	1237.14	21.6	14.5	3.41	3.31593	0.00194506	0.00748844	1	Up
P53611	Geranylgeranyl transferase type-2 subunit beta, org=Homo sapiens	PGTB2_HUMAN	RABGGTB	13	28091.1	28000	26080.3	8568.98	8459.38	10556	8460.7	8677.61	8283.04	4.15	12.8	2.33	2.97891	0.00196031	0.00753105	1	Up
P62745	Rho-related GTP-binding protein RhoB, org=Homo sapiens	RHOB_HUMAN	RHOB	4	1650.42	1843.97	1865.94	421.613	537.297	384.296	997.065	809.459	876.808	6.64	17.8	10.6	3.9907	0.00196402	0.00754098	1	Up
O14639	Actin-binding LIM protein 1, org=Homo sapiens	ABLM1_HUMAN	ABLIM1	31	22630	33025.9	38910.6	5469.37	5484.22	4227.93	5474.4	5424.76	5588.56	26.2	14.2	1.53	6.22905	0.00196935	0.00755009	1	Up
P98177	Forkhead box protein O4, org=Homo sapiens	FOXO4_HUMAN	FOXO4	7	3644.89	2057.56	2705.85	710.04	502.845	465.462	1195.74	1146.18	923.82	28.5	23.5	13.3	5.00987	0.00196971	0.00755009	1	Up
Q9H426	Regulating synaptic membrane exocytosis protein 4, org=Homo sapiens	RIMS4_HUMAN	RIMS4	9	6036.09	8160.73	9735.49	1609.83	2084.03	2199.05	5276.39	4923.47	4607.94	23.3	15.9	6.77	4.06121	0.00196979	0.00755009	1	Up
Q15468	SCL-interrupting locus protein, org=Homo sapiens	STIL_HUMAN	STIL	12	3197.04	2646.49	2861.22	1064.6	966.381	1315.35	1769.67	1883.49	1641.71	9.56	16.1	6.85	2.60128	0.00197686	0.00755997	1	Up
P35241	Radixin, org=Homo sapiens	RADI_HUMAN	RDX	44	371390	334590	388414	243364	231185	206674	122543	127544	119217	7.54	8.23	3.4	1.60652	0.00197708	0.00755997	1	Up
Q5SR56	Hippocampus abundant transcript-like protein 1, org=Homo sapiens	MF14B_HUMAN	MFSD14B	4	737.928	677.948	753.954	291.635	324.113	366.925	738.176	677.847	644.758	5.54	11.5	6.9	2.20809	0.00197767	0.00755997	1	Up
P25686	DnaJ homolog subfamily B member 2, org=Homo sapiens	DNJB2_HUMAN	DNAJB2	4	1190	832.547	1824.23	75.427	69.1649	158.893	462.406	432.198	385.51	39.2	49.5	9.08	12.6754	0.00197802	0.00755997	1	Up
P02763	Alpha-1-acid glycoprotein 1, org=Homo sapiens	A1AG1_HUMAN	ORM1	1	56.3852	46.742	52.1066	8.9659	8.26701	12.5249	77.5941	73.3366	61.9325	9.34	23	11.4	5.21657	0.00198029	0.00756429	0.667	Up
Q9BSU1	Phagosome assembly factor 1, org=Homo sapiens	PHAF1_HUMAN	PHAF1	23	49907.9	40232.7	53198.6	9672.05	9354.63	9939.34	8109.43	8237.14	7291.06	14.1	3.03	6.52	4.94853	0.00199043	0.00758591	1	Up
O00499	Myc box-dependent-interacting protein 1, org=Homo sapiens	BIN1_HUMAN	BIN1	27	161749	145180	202016	50819.3	59792.5	52551	25678.6	26810.8	25045.7	17.2	8.75	3.46	3.11925	0.00199613	0.00759718	1	Up
Q13098	COP9 signalosome complex subunit 1, org=Homo sapiens	CSN1_HUMAN	GPS1	9	5103.21	5620.26	6707.16	2541.39	2454.36	2976.08	1831.79	1847.96	1641.5	14.1	10.5	6.47	2.18653	0.00199931	0.00759915	1	Up
P10301	Ras-related protein R-Ras, org=Homo sapiens	RRAS_HUMAN	RRAS	9	6916.68	8517.8	9456.11	2319.85	2327.31	2093.78	5264.66	6581.35	5216.27	15.5	5.91	13.6	3.69245	0.00200628	0.00761565	1	Up
O43815	Striatin, org=Homo sapiens	STRN_HUMAN	STRN	21	27528.7	22557	25384.9	15568.6	12799.6	13795.3	5541.2	6248.02	5992.51	9.91	9.98	6.04	1.78995	0.00200876	0.00762074	1	Up
Q02040	A-kinase anchor protein 17A, org=Homo sapiens	AK17A_HUMAN	AKAP17A	57	194929	151134	183155	85177.5	83457.1	72863.1	233233	242331	233039	12.8	8.28	2.25	2.1914	0.00201255	0.00762533	1	Up
Q9UMX1	Suppressor of fused homolog, org=Homo sapiens	SUFU_HUMAN	SUFU	13	7352.66	10201.2	10212.8	3197.41	2711.26	3738.41	3105.05	3081.97	2685.39	17.8	16	7.98	2.87824	0.00201689	0.0076299	1	Up
Q9Y6Y8	SEC23-interacting protein, org=Homo sapiens	S23IP_HUMAN	SEC23IP	19	22142.7	14729.5	24972.5	1721.62	1920.94	3527.36	3079.69	2342.09	2233.53	25.7	41.4	18	8.62558	0.00202261	0.0076472	1	Up
P00395	Cytochrome c oxidase subunit 1, org=Homo sapiens	COX1_HUMAN	MT-CO1	3	670.343	557.42	576.663	36.5993	37.1664	21.0912	855.885	577.626	503.166	10	28.8	28.8	19.0226	0.002026	0.00765137	0.667	Up
Q9UM54	Unconventional myosin-VI, org=Homo sapiens	MYO6_HUMAN	MYO6	57	94606.5	111646	114125	52192.3	51600.6	56734.5	21363.2	22130.6	21065.5	9.95	5.25	2.55	1.99578	0.00202838	0.00765601	1	Up
O95825	Quinone oxidoreductase-like protein 1, org=Homo sapiens	QORL1_HUMAN	CRYZL1	7	3362.4	2271.04	3671.4	636.192	520.201	880.325	277.1	543.446	133.756	23.7	27.1	65.4	4.56855	0.00203198	0.00766093	1	Up
O15198	Mothers against decapentaplegic homolog 9, org=Homo sapiens	SMAD9_HUMAN	SMAD9	12	6029.98	6514.68	6008.08	2896.91	3109.29	3503.98	6216.09	5317.26	6056.28	4.63	9.72	8.18	1.95083	0.00203722	0.00767636	1	Up
Q8IZD4	mRNA-decapping enzyme 1B, org=Homo sapiens	DCP1B_HUMAN	DCP1B	19	30547.1	21914.5	38011.7	5774.5	4345.06	5619.41	5553.83	5622.8	6126.78	26.7	15	5.42	5.74837	0.0020425	0.00768618	1	Up
Q6ULP2	Aftiphilin, org=Homo sapiens	AFTIN_HUMAN	AFTPH	21	22987.5	13357.2	19165.6	3455.38	3422.35	4956.36	9651.04	10600.3	9873.41	26.2	22.2	4.94	4.69071	0.00204388	0.00768618	1	Up
A4D1P6	WD repeat-containing protein 91, org=Homo sapiens	WDR91_HUMAN	WDR91	4	1843.12	1234.48	1454.13	453.041	367.224	393.759	308.43	321.801	245.449	20.4	10.9	14	3.73282	0.00204509	0.00768618	1	Up
Q6PGP7	Superkiller complex protein 3, org=Homo sapiens	SKI3_HUMAN	SKIC3	21	5463.02	5030.53	6612.69	1536.11	1650.82	2250.21	2583.36	2549.7	2920.66	14.3	21.2	7.64	3.14618	0.00204681	0.00768649	1	Up
A6NKD9	Coiled-coil domain-containing protein 85C, org=Homo sapiens	CC85C_HUMAN	CCDC85C	10	6653.33	5474.22	9683.12	1684.5	1110.09	1436.65	689.754	1308.25	785.748	29.9	20.4	35.9	5.15467	0.0020493	0.00769149	1	Up
Q5SZL2	Centrosomal protein of 85 kDa-like, org=Homo sapiens	CE85L_HUMAN	CEP85L	12	3119.01	2541.78	3451.04	177.181	280.671	346.389	1055.82	830.958	706.243	15.1	31.8	20.5	11.3297	0.00205435	0.00770178	1	Up
Q68DQ2	Very large A-kinase anchor protein, org=Homo sapiens	CRBG3_HUMAN	CRYBG3	66	37974.1	24554.4	34568.9	4528.35	3921.13	4390.53	11659.2	11428	10825.9	21.6	7.44	3.81	7.5621	0.00206027	0.00771301	1	Up
Q8IUR0	Trafficking protein particle complex subunit 5, org=Homo sapiens	TPPC5_HUMAN	TRAPPC5	3	7022.42	7356.73	9808.87	2314.1	1974.67	2204.31	2441.98	2739.12	2372.92	18.9	8	7.73	3.7252	0.00206081	0.00771301	1	Up
P08254	Stromelysin-1, org=Homo sapiens	MMP3_HUMAN	MMP3	1	490.716	641.964	441.856	14.1802	5.72068	5.89034	588.85	680.936	547.507	19.9	56.3	11.3	61.0493	0.00206257	0.00771526	0.667	Up
P63092;Q5JWF2	Guanine nucleotide-binding protein G(s) subunit alpha isoforms short;Guanine nucleotide-binding protein G(s) subunit alpha isoforms XLas, org=Homo sapiens	GNAS2_HUMAN;GNAS1_HUMAN	GNAS	16	18016.2	24978	20183.7	7344.77	9633.86	8229.19	17915.4	19087.2	18390.2	16.9	13.7	3.19	2.50628	0.00206511	0.00772045	1	Up
Q9GZT4	Serine racemase, org=Homo sapiens	SRR_HUMAN	SRR	7	1410.84	2012.21	2012.76	350.286	578.839	441.28	873.574	1261.8	939.114	19.2	25.2	20.3	3.96657	0.00207739	0.00775363	1	Up
Q9BXB4	Oxysterol-binding protein-related protein 11, org=Homo sapiens	OSB11_HUMAN	OSBPL11	4	1428.25	1463.41	1870.72	643.33	635.492	766.477	538.778	910.526	648.909	15.5	10.8	27.3	2.32845	0.0020779	0.00775363	1	Up
Q9H9A5	CCR4-NOT transcription complex subunit 10, org=Homo sapiens	CNO10_HUMAN	CNOT10	14	6381.45	6526.33	8136.53	1911.7	1855.92	1785.39	1484	1200.75	1268.46	13.9	3.42	11.2	3.78972	0.00208587	0.00776913	1	Up
Q15386	Ubiquitin-protein ligase E3C, org=Homo sapiens	UBE3C_HUMAN	UBE3C	8	1826.02	1805.57	1621.75	432.015	494.739	596.39	842.08	1024.3	1039.46	6.42	16.3	11.3	3.44901	0.00208627	0.00776913	1	Up
Q53S58	Transmembrane protein 177, org=Homo sapiens	TM177_HUMAN	TMEM177	4	1150.41	1089.05	1439.46	454.021	604.732	473.922	1461.19	961.789	925.788	15.3	16	26.8	2.40033	0.0020983	0.00780956	0.667	Up
Q8TER5	Rho guanine nucleotide exchange factor 40, org=Homo sapiens	ARH40_HUMAN	ARHGEF40	15	17496.6	15104.1	19068.3	7192.62	6670.55	6612.15	4525.03	4190.35	4601.08	11.6	4.68	4.92	2.52348	0.00210195	0.00781178	1	Up
P49257	Protein ERGIC-53, org=Homo sapiens	LMAN1_HUMAN	LMAN1	5	931.919	3150.52	1864.51	61.2109	34.437	76.4607	1673.58	1494.14	1698.15	56.2	37.1	6.87	34.5535	0.00210384	0.00781275	0.667	Up
Q99985	Semaphorin-3C, org=Homo sapiens	SEM3C_HUMAN	SEMA3C	10	2758.04	1593.96	1855.78	329.496	488.183	477.21	1031.24	979.263	923.971	29.5	20.5	5.48	4.79407	0.0021142	0.00783816	1	Up
O43312	Protein MTSS 1, org=Homo sapiens	MTSS1_HUMAN	MTSS1	8	3191.61	3371.33	6058.69	102.421	121.191	113.238	257.364	329.166	306.519	38.2	8.39	12.3	37.4695	0.00211989	0.00785197	1	Up
Q8TCB0	Interferon-induced protein 44, org=Homo sapiens	IFI44_HUMAN	IFI44	2	771.202	820.807	894.894	396.524	435.078	494.664	829.435	118.313	83.7513	7.51	11.2	122	1.87512	0.00212028	0.00785197	1	Up
Q9NXC5	GATOR2 complex protein MIOS, org=Homo sapiens	MIOS_HUMAN	MIOS	18	9041.88	9505.57	11990.3	4024.63	3519.81	4063.89	1810.88	2278.89	2016.29	15.6	7.84	11.5	2.63068	0.00212476	0.0078642	1	Up
Q9HBD1	Roquin-2, org=Homo sapiens	RC3H2_HUMAN	RC3H2	30	41407.1	31303.4	52725.3	12298.5	8629.84	8785.62	8801.89	9645.25	8743.86	25.6	20.9	5.57	4.22145	0.00214172	0.00789951	1	Up
Q6EMB2	Tubulin polyglutamylase TTLL5, org=Homo sapiens	TTLL5_HUMAN	TTLL5	3	270.73	207.765	281.975	54.9922	40.1315	68.086	273.249	123.421	193.763	15.8	25.7	38.1	4.65946	0.00214853	0.00791205	0.667	Up
Q9Y2I7	1-phosphatidylinositol 3-phosphate 5-kinase, org=Homo sapiens	FYV1_HUMAN	PIKFYVE	25	8475.14	6224.55	9235.45	1662.37	1534.84	1823.51	2252.74	2006.23	1977.71	19.6	8.64	7.27	4.76727	0.00214954	0.00791205	1	Up
Q9Y520	Protein PRRC2C, org=Homo sapiens	PRC2C_HUMAN	PRRC2C	68	259469	200167	309306	87456.2	72270.7	64701.7	51018.8	51591.4	51535	21.3	15.5	0.614	3.42622	0.00215646	0.00792384	1	Up
P04259	Keratin, type II cytoskeletal 6B, org=Homo sapiens	K2C6B_HUMAN	KRT6B	7	292958	215358	429193	53950.6	25601.2	38586.9	215193	165934	171118	34.6	36	14.7	7.93567	0.00215749	0.00792384	1	Up
P57772	Selenocysteine-specific elongation factor, org=Homo sapiens	SELB_HUMAN	EEFSEC	45	56348.9	66206.6	63696.7	25389	25358.6	26150.8	78381.2	75508.6	80459.6	8.25	1.75	3.18	2.42205	0.00215928	0.00792395	1	Up
Q9NVJ2	ADP-ribosylation factor-like protein 8B, org=Homo sapiens	ARL8B_HUMAN	ARL8B	10	22699.5	21948.9	21399.3	8324.95	7277.54	6645.91	15180.2	18020.6	21133.5	2.96	11.4	16.4	2.96865	0.00215989	0.00792395	1	Up
P27037	Activin receptor type-2A, org=Homo sapiens	AVR2A_HUMAN	ACVR2A	18	9052.86	10955.6	10529.6	2108.77	2937.26	1962.11	8551.05	7121.88	7836.36	9.81	22.5	9.12	4.35753	0.00216299	0.00792797	1	Up
Q7Z3G6	Prickle-like protein 2, org=Homo sapiens	PRIC2_HUMAN	PRICKLE2	8	3125.29	2120.07	3610.83	143.42	149.948	135.956	256.181	345.051	274.914	25.8	4.89	16	20.6282	0.00216336	0.00792797	1	Up
Q14689	Disco-interacting protein 2 homolog A, org=Homo sapiens	DIP2A_HUMAN	DIP2A	52	61186.8	57231.8	78273.4	22769.5	27805.6	28080.8	28896.5	25437.7	26536.9	17.1	11.4	6.56	2.50067	0.00217409	0.0079629	1	Up
Q9H0W8	Nonsense-mediated mRNA decay factor SMG9, org=Homo sapiens	SMG9_HUMAN	SMG9	29	21743	25349.9	32369	7407.32	9739.46	8447.49	4150.91	4124.02	4216.15	20.4	13.7	1.14	3.10467	0.00217858	0.00797349	1	Up
Q9Y263	Phospholipase A-2-activating protein, org=Homo sapiens	PLAP_HUMAN	PLAA	23	36659.6	26657.1	37182.5	11595	8408.58	12325.8	8408.28	8569.53	8863.87	17.7	19.3	2.68	3.1086	0.00217936	0.00797349	1	Up
L0R819	ASNSD1 upstream open reading frame protein, org=Homo sapiens	ASURF_HUMAN	ASDURF	8	10637.1	6937.43	7749.45	3069.59	2212.39	2106.45	1120.67	1349.12	1088.96	23	21.4	12	3.42751	0.00218088	0.00797465	1	Up
O95628	CCR4-NOT transcription complex subunit 4, org=Homo sapiens	CNOT4_HUMAN	CNOT4	10	9979.63	11667	10017.2	3672.91	3746.49	3704.67	2480.5	2634.26	2308.99	9.13	0.995	6.58	2.84642	0.00218284	0.00797748	1	Up
P53680	AP-2 complex subunit sigma, org=Homo sapiens	AP2S1_HUMAN	AP2S1	9	20911.2	20053.5	17150.7	6659.29	8291.6	9033.53	11605.5	12199.4	12718.9	10.2	15.2	4.58	2.42305	0.00218584	0.00798406	1	Up
Q8TEU7	Rap guanine nucleotide exchange factor 6, org=Homo sapiens	RPGF6_HUMAN	RAPGEF6	19	8902.53	6393.43	8676.14	2729.05	2246.63	2433.94	2275.95	1986.35	1731.66	17.4	9.85	13.6	3.23527	0.00219485	0.0080082	1	Up
Q86SK9	Stearoyl-CoA desaturase 5, org=Homo sapiens	SCD5_HUMAN	SCD5	8	6410.69	6287.25	8218.21	3378.42	2575.86	2508.58	1904.22	2019.23	1810.44	15.5	17.2	5.47	2.47152	0.00219946	0.00802063	1	Up
Q9GZZ9	Ubiquitin-like modifier-activating enzyme 5, org=Homo sapiens	UBA5_HUMAN	UBA5	6	3794.78	3753.05	4538.74	2325.03	2039.81	2322.5	801.585	995.241	1038.65	11	7.35	13.4	1.80738	0.00220972	0.00804928	1	Up
Q9H6U6	BCAS3 microtubule associated cell migration factor, org=Homo sapiens	BCAS3_HUMAN	BCAS3	24	22044.8	19243.7	27795.1	3894.43	3551.92	3732.06	3336.57	2857.67	3089.82	18.9	4.6	7.74	6.18009	0.00221346	0.00805411	1	Up
Q86TP1	Exopolyphosphatase PRUNE1, org=Homo sapiens	PRUN1_HUMAN	PRUNE1	15	12883.9	10205.5	13487.7	2850.99	2658.04	2734.13	4249.19	4301.38	5196.37	14.3	3.54	11.6	4.43728	0.00221602	0.00805901	1	Up
Q2M1P5	Kinesin-like protein KIF7, org=Homo sapiens	KIF7_HUMAN	KIF7	17	5979.45	6029.29	7630.86	3265.17	2712.25	3048.21	2110.2	2185.64	1627.38	14.3	9.26	15.3	2.17598	0.00222301	0.00807617	1	Up
Q9Y3I0	RNA-splicing ligase RtcB homolog, org=Homo sapiens	RTCB_HUMAN	RTCB	25	67712.5	70006.2	81638.6	38851.4	43204.3	45728.6	26799.7	26221.7	28099.5	10.2	8.17	3.56	1.71662	0.00223361	0.00810223	1	Up
Q9P0L2	Serine/threonine-protein kinase MARK1, org=Homo sapiens	MARK1_HUMAN	MARK1	13	5484.63	6110.59	7189.51	3374.07	2655.58	2895.96	1685.5	1931.8	1608.67	13.8	12.3	9.69	2.10459	0.00223874	0.00811513	1	Up
Q8N3V7	Synaptopodin, org=Homo sapiens	SYNPO_HUMAN	SYNPO	16	13598.7	10412.8	20478.6	741.884	738.977	898.093	1640.13	1721.04	1808.67	34.7	11.5	4.89	18.7016	0.00224154	0.00811645	1	Up
Q07960	Rho GTPase-activating protein 1, org=Homo sapiens	RHG01_HUMAN	ARHGAP1	14	6316.29	6433.72	8360.92	2066.41	1413.66	2180.34	1379.67	1268.77	1379.76	16.3	21.9	4.77	3.72958	0.00224481	0.0081239	1	Up
Q96RT1	Erbin, org=Homo sapiens	ERBIN_HUMAN	ERBIN	27	17232.6	12838.6	16824.6	3900.8	3767.19	4194.05	4580.29	3864.89	3644.1	15.5	5.52	12.1	3.95344	0.00225569	0.00815836	1	Up
P42357	Histidine ammonia-lyase, org=Homo sapiens	HUTH_HUMAN	HAL	8	1342.53	1808.37	1429.73	626.233	586.28	747.645	1690.82	1371.49	1637.4	16.2	12.9	10.9	2.33687	0.00225732	0.00815836	1	Up
Q15654	Thyroid receptor-interacting protein 6, org=Homo sapiens	TRIP6_HUMAN	TRIP6	23	101871	101565	103984	47405	50536	43727.1	25192.1	27574.3	27025.5	1.29	7.22	4.69	2.17	0.0022589	0.00815836	1	Up
O75808	Calpain-15, org=Homo sapiens	CAN15_HUMAN	CAPN15	12	4170.91	3697.53	4922.63	1567.47	1712.24	2129.05	973.346	1216.61	1667.7	14.5	16.2	27.4	2.36488	0.00225922	0.00815836	1	Up
Q9H6S1	5-azacytidine-induced protein 2, org=Homo sapiens	AZI2_HUMAN	AZI2	19	24475.2	18094.4	34678.3	5600.44	3392.41	4183.22	3546.86	4214.86	4121.71	32.5	25.5	9.13	5.86275	0.00227071	0.00819541	1	Up
Q15785	Mitochondrial import receptor subunit TOM34, org=Homo sapiens	TOM34_HUMAN	TOMM34	10	6743.24	7465.19	9405.91	2838.01	3369.96	2748.53	1932.28	1815.82	2006.9	17.5	11.3	5.02	2.63656	0.00229034	0.00824843	1	Up
O95361	Tripartite motif-containing protein 16, org=Homo sapiens	TRI16_HUMAN	TRIM16	10	1889.1	4690.83	2680.28	159.296	183.056	271.497	993.924	694.543	1330.88	46.8	28.9	31.6	15.0855	0.00229255	0.00825194	1	Up
Q9UNY4	Transcription termination factor 2, org=Homo sapiens	TTF2_HUMAN	TTF2	37	42981.4	38463	44181.4	18148.7	13443.3	15231.7	9219.46	8379.35	9843.32	7.2	15.2	8.03	2.68295	0.00229512	0.00825674	1	Up
A8K855	EF-hand calcium-binding domain-containing protein 7, org=Homo sapiens	EFCB7_HUMAN	EFCAB7	16	15233.2	13186.4	16555.2	5877.72	6413.29	6132.19	5362.52	3869.04	4318.57	11.3	4.36	17	2.4412	0.00229851	0.0082645	1	Up
P82921	Small ribosomal subunit protein bS21m, org=Homo sapiens	RT21_HUMAN	MRPS21	9	7112.31	6299.14	7799.26	3753.58	3397.07	3752.72	6270.43	6317.14	5094.76	10.6	5.66	11.8	1.94534	0.00230639	0.00828349	1	Up
O95248	Myotubularin-related protein 5, org=Homo sapiens	MTMR5_HUMAN	SBF1	34	14596	15279.3	18103	5973.84	5925.04	6332.81	8587.37	7304.63	7405.06	11.6	3.66	9.19	2.63159	0.00230752	0.00828349	1	Up
Q92968	Peroxisomal membrane protein PEX13, org=Homo sapiens	PEX13_HUMAN	PEX13	4	2167.6	1439.52	2559.63	456.547	245.087	379.512	249.076	217.483	440.912	27.7	29.7	40	5.7039	0.00231173	0.00828971	1	Up
Q9Y2A7	Nck-associated protein 1, org=Homo sapiens	NCKP1_HUMAN	NCKAP1	31	34974.2	29999.8	45461.9	6964.8	6758.56	7852.53	10607.4	7590.7	9897.79	21.4	8.08	16.8	5.11848	0.00232014	0.00831093	1	Up
Q8IWB9	Testis-expressed protein 2, org=Homo sapiens	TEX2_HUMAN	TEX2	13	7034.61	5009.62	7876.82	1214.8	1144.34	1398.25	1135.37	1111.78	816.182	22.2	10.5	17.4	5.30183	0.00232882	0.00833529	1	Up
Q15032	R3H domain-containing protein 1, org=Homo sapiens	R3HD1_HUMAN	R3HDM1	19	35739.2	27965.6	48847	8285.67	5981.02	7208.84	10018.4	9702.64	8800.75	28.1	16.1	6.65	5.24093	0.00234563	0.00838508	1	Up
Q7L311	Armadillo repeat-containing X-linked protein 2, org=Homo sapiens	ARMX2_HUMAN	ARMCX2	7	4487.86	4460.84	7976.07	642.523	1158.39	960.917	1786.53	1512.95	1478.21	35.8	28.3	10.6	6.1281	0.00234586	0.00838508	1	Up
Q8NHU6	Tudor domain-containing protein 7, org=Homo sapiens	TDRD7_HUMAN	TDRD7	20	13451.6	8548.28	13695.2	1479.87	1242.64	1291.66	1464.99	1302.45	1226.89	24.4	9.36	9.14	8.89227	0.00234839	0.00838962	1	Up
Q8IUF8	Ribosomal oxygenase 2, org=Homo sapiens	RIOX2_HUMAN	RIOX2	39	62577.8	54614.6	54631.4	37354.7	40096.3	35507.3	51556.4	56331.7	55740.6	8.02	6.13	4.77	1.52113	0.00235408	0.00840095	1	Up
Q96DM1	PiggyBac transposable element-derived protein 4, org=Homo sapiens	PGBD4_HUMAN	PGBD4	4	776.22	1367.99	1050.27	85.228	174.68	85.35	888.573	792.422	1343.32	27.8	44.8	29.2	9.25242	0.00237782	0.00848073	1	Up
Q96JG8	Melanoma-associated antigen D4, org=Homo sapiens	MAGD4_HUMAN	MAGED4	6	2784.8	2738.73	3680.41	1218.23	1059.33	1295.18	916.439	707.564	938.054	17.3	10.1	14.9	2.57615	0.00238896	0.00850725	1	Up
Q5VWQ8	Disabled homolog 2-interacting protein, org=Homo sapiens	DAB2P_HUMAN	DAB2IP	15	10591	9556.8	11935.7	3268.78	3222.93	3164.38	4742.55	4670.73	4683.18	11.2	1.63	0.817	3.32261	0.0024158	0.00857541	1	Up
Q53GT1	Kelch-like protein 22, org=Homo sapiens	KLH22_HUMAN	KLHL22	6	2592.13	1670.61	2307.15	679.704	515.182	586.893	553.933	385.144	337.365	21.5	13.9	26.7	3.68726	0.00242166	0.00858639	1	Up
Q01484	Ankyrin-2, org=Homo sapiens	ANK2_HUMAN	ANK2	41	38801.8	29988.6	41621.1	16136.6	13041.3	13479.4	6366.31	6034.9	7034.22	16.5	11.8	7.86	2.58833	0.0024307	0.00859174	1	Up
Q8TDM6	Disks large homolog 5, org=Homo sapiens	DLG5_HUMAN	DLG5	45	49334.5	39133.2	54742.4	20677.7	18416.3	14492.4	14483.1	14050.1	14393.3	16.6	17.5	1.6	2.67251	0.00243599	0.00860588	1	Up
Q9H2D6	TRIO and F-actin-binding protein, org=Homo sapiens	TARA_HUMAN	TRIOBP	34	47799.5	44588.6	52722.9	27312	32647.1	28818.5	24044.2	24092.6	23146.5	8.47	9.29	2.24	1.63454	0.00243916	0.00861066	1	Up
Q9UKE5	TRAF2 and NCK-interacting protein kinase, org=Homo sapiens	TNIK_HUMAN	TNIK	52	139423	136676	172089	33803.5	50489.1	34387	28846.2	26982.9	29668.1	13.2	23.9	4.83	3.77645	0.00243992	0.00861066	1	Up
O95208	Epsin-2, org=Homo sapiens	EPN2_HUMAN	EPN2	12	13523.7	11572.2	17211.8	5731.14	4015.7	4026.24	1693.16	1950.34	2134.65	20.3	21.5	11.5	3.07177	0.00244885	0.00862695	1	Up
Q9Y6V0	Protein piccolo, org=Homo sapiens	PCLO_HUMAN	PCLO	24	18909.5	14227.1	22415.2	2416.09	2191.73	2163.97	3038.02	2821.58	2967.43	22.2	6.12	3.75	8.20341	0.00244971	0.00862695	1	Up
P05787	Keratin, type II cytoskeletal 8, org=Homo sapiens	K2C8_HUMAN	KRT8	1	9502.19	5295.38	8105.96	1436.03	1050.06	1133.73	2381.28	2709.9	2664.86	28.1	16.8	6.89	6.32725	0.00246037	0.00865187	1	Up
P52824	Diacylglycerol kinase theta, org=Homo sapiens	DGKQ_HUMAN	DGKQ	15	6874.47	7297	11922.6	773.781	804.688	1586.21	961.792	953.852	971.463	32.2	43.6	0.916	8.24541	0.00246067	0.00865187	1	Up
O00763	Acetyl-CoA carboxylase 2, org=Homo sapiens	ACACB_HUMAN	ACACB	42	7356.85	5683.51	5012.13	1819.23	2113.63	2410.82	104282	104656	109506	20.1	14	2.75	2.84574	0.00248935	0.00873035	1	Up
Q15286	Ras-related protein Rab-35, org=Homo sapiens	RAB35_HUMAN	RAB35	9	2350.35	3091.96	4097.49	407.392	598.157	769.787	3700.33	3772.11	3369.94	27.6	30.6	5.94	5.37352	0.00249091	0.00873035	1	Up
O60292	Signal-induced proliferation-associated 1-like protein 3, org=Homo sapiens	SI1L3_HUMAN	SIPA1L3	29	13693.7	13026.1	17651.3	3726.2	3731.38	3431.36	1911.42	2207.88	2300.95	16.9	4.73	9.51	4.07488	0.00249207	0.00873035	1	Up
Q9BT40	Inositol polyphosphate 5-phosphatase K, org=Homo sapiens	INP5K_HUMAN	INPP5K	11	9748.68	9593.96	13298.2	3129.09	4456.03	4139.39	5547.09	4810.89	5810.9	19.3	17.7	9.62	2.78398	0.00249217	0.00873035	1	Up
Q86Y13	E3 ubiquitin-protein ligase DZIP3, org=Homo sapiens	DZIP3_HUMAN	DZIP3	4	1701.7	2601.11	4819.6	120.358	293.302	147.104	608.832	251.982	176.852	52.8	49.8	66.7	16.2678	0.00249482	0.00873035	1	Up
Q13619	Cullin-4A, org=Homo sapiens	CUL4A_HUMAN	CUL4A	12	4607.81	4084.19	4592.78	1586.93	1781.49	2098.03	1887.36	1669.08	1453.82	6.73	14.2	13	2.43024	0.00249737	0.00873035	1	Up
Q8WWC4	m-AAA protease-interacting protein 1, mitochondrial, org=Homo sapiens	MAIP1_HUMAN	MAIP1	9	5925.85	5296.62	4957.62	2672.46	2939.3	3348.8	5204.65	5077.22	5757.33	9.11	11.4	6.76	1.8057	0.00250984	0.00875701	1	Up
Q96EB1	Elongator complex protein 4, org=Homo sapiens	ELP4_HUMAN	ELP4	17	29269	22218.3	39652.3	6112.47	4485.8	5071.72	3511.23	3413.73	3769.95	28.9	15.8	5.16	5.81619	0.00250993	0.00875701	1	Up
Q13439	Golgin subfamily A member 4, org=Homo sapiens	GOGA4_HUMAN	GOLGA4	44	20603.3	12121.1	18025.6	3594.98	3221.15	4690.47	2526.21	2372.17	2697.92	25.7	19.9	6.44	4.41051	0.00251025	0.00875701	1	Up
O75688	Protein phosphatase 1B, org=Homo sapiens	PPM1B_HUMAN	PPM1B	7	2750.21	2263.43	3580.78	800.093	649.059	838.704	361.277	544.096	312.225	23.3	13.1	30.1	3.75654	0.00251372	0.00876036	1	Up
O14904	Protein Wnt-9a, org=Homo sapiens	WNT9A_HUMAN	WNT9A	7	2244.76	869.848	1458.71	144.26	81.4468	92.5099	973.572	1507.57	1106.78	45.3	31.6	23.2	14.3717	0.00251735	0.00876347	0.667	Up
Q9Y4J8	Dystrobrevin alpha, org=Homo sapiens	DTNA_HUMAN	DTNA	3	341.214	401.556	496.988	48.2854	21.9966	32.9592	40.8562	41.9085	131.674	19	38.4	72.9	12.0084	0.00252976	0.00879543	0.667	Up
Q8N9N2	Activating signal cointegrator 1 complex subunit 1, org=Homo sapiens	ASCC1_HUMAN	ASCC1	13	30977.2	28180.7	30516.1	10193.7	12574	12864.4	8887.05	8454.13	8086.47	5.02	12.3	4.73	2.51667	0.00253064	0.00879543	1	Up
Q07866	Kinesin light chain 1, org=Homo sapiens	KLC1_HUMAN	KLC1	28	48723.3	30253.2	44949.5	10347.2	8839.51	12791.7	8128.93	7470.72	8224.29	23.6	18.7	5.17	3.8753	0.0025328	0.00879543	1	Up
Q96B36	Proline-rich AKT1 substrate 1, org=Homo sapiens	AKTS1_HUMAN	AKT1S1	4	2151.61	2286.88	2855.24	1078.19	951.796	1139.78	333.88	530.291	632.041	15.4	9.07	30.4	2.30103	0.00253312	0.00879543	1	Up
Q96L58	Beta-1,3-galactosyltransferase 6, org=Homo sapiens	B3GT6_HUMAN	B3GALT6	10	6507.51	5666.59	6915.44	3958.87	3487.28	3550.45	5081.54	5609.26	5227.12	10	6.98	5.14	1.73595	0.00253812	0.00880822	1	Up
Q9BQ70	Ribosome quality control complex subunit TCF25, org=Homo sapiens	TCF25_HUMAN	TCF25	28	25405.1	20753.8	27684.6	9477.74	8531.93	9677.96	21431.4	21486.2	22242.7	14.4	6.63	2.09	2.66702	0.00256026	0.00887583	1	Up
Q9Y3P9	Rab GTPase-activating protein 1, org=Homo sapiens	RBGP1_HUMAN	RABGAP1	35	53862.2	39311	66665.2	7818.1	7313.17	9055.16	10421.8	9910.8	10356.7	25.7	11.1	2.72	6.6086	0.00256175	0.00887638	1	Up
Q8IZL2	Mastermind-like protein 2, org=Homo sapiens	MAML2_HUMAN	MAML2	10	4207.4	3050.66	4105.18	210.341	432.245	227.794	2214.78	1346.83	1518.51	16.9	42.5	27.1	13.0555	0.00256465	0.00887741	1	Up
Q8TC07	TBC1 domain family member 15, org=Homo sapiens	TBC15_HUMAN	TBC1D15	13	6349.86	5388.86	6935.33	2330.42	2519.16	3186.64	2562.72	2978.4	2940.42	12.5	16.8	8.13	2.32373	0.00257256	0.00889078	1	Up
Q01196	Runt-related transcription factor 1, org=Homo sapiens	RUNX1_HUMAN	RUNX1	18	9162.79	8671.51	10506.2	5855.48	5503.25	5155.66	12880.5	13398.1	12709.4	10.1	6.36	2.76	1.71611	0.00257835	0.00890156	1	Up
Q9BRS8	La-related protein 6, org=Homo sapiens	LARP6_HUMAN	LARP6	8	3117.12	2977.49	3972.14	1337.74	1437.5	1717.04	678.72	376.582	580.84	16	13.1	28.3	2.2409	0.00258419	0.00890719	1	Up
Q6IA86	Elongator complex protein 2, org=Homo sapiens	ELP2_HUMAN	ELP2	9	2792.07	2819.69	3303.14	1646.7	1285.77	1299.29	881.374	669.398	605.42	9.67	14.5	20.1	2.10666	0.00258539	0.00890719	1	Up
Q8N3L3	Beta-taxilin, org=Homo sapiens	TXLNB_HUMAN	TXLNB	3	1165.92	594.286	1211.46	23.5609	28.838	25.3955	23.5752	22.6261	26.6361	34.7	10.3	8.63	38.199	0.00258665	0.00890719	1	Up
Q9H9T3	Elongator complex protein 3, org=Homo sapiens	ELP3_HUMAN	ELP3	10	5482.88	4734.84	6402.61	2333.14	2079.25	2028.27	2366.72	1768.63	2308.92	15.1	7.61	15.4	2.58053	0.00258911	0.00891108	1	Up
Q04695	Keratin, type I cytoskeletal 17, org=Homo sapiens	K1C17_HUMAN	KRT17	20	9685.46	12567.5	11509.8	4758.17	4364.92	4290.42	15647.8	13738.2	12685.6	13	5.62	10.7	2.51707	0.00259257	0.00891837	1	Up
Q14155	Rho guanine nucleotide exchange factor 7, org=Homo sapiens	ARHG7_HUMAN	ARHGEF7	37	279691	249715	335653	104557	93000.1	100962	43381.3	48070.9	43942.4	15.1	5.94	5.67	2.89783	0.00259654	0.00892743	1	Up
Q9NWT1	p21-activated protein kinase-interacting protein 1, org=Homo sapiens	PK1IP_HUMAN	PAK1IP1	44	350375	255807	281925	67779.7	63345.9	67427.5	191729	218755	218263	16.5	3.72	7.38	4.4729	0.00260351	0.0089468	1	Up
Q8WXX7	Autism susceptibility gene 2 protein, org=Homo sapiens	AUTS2_HUMAN	AUTS2	18	22814.8	20075.6	19077.6	13489.5	12126.5	12135.5	43592.2	42404.4	41882	9.37	6.23	2.06	1.64147	0.00261167	0.00896954	1	Up
O75385	Serine/threonine-protein kinase ULK1, org=Homo sapiens	ULK1_HUMAN	ULK1	1	190.863	252.337	310.201	17.8554	15.1167	7.18955	103.765	101.769	126.069	23.8	41.4	12.2	18.7592	0.00261926	0.00897961	0.667	Up
P10155	RNA-binding protein RO60, org=Homo sapiens	RO60_HUMAN	RO60	17	4812.79	5816.62	5381.97	2681.52	3065.97	3329.74	5981.21	5920.46	5258.92	9.43	10.8	7	1.7639	0.00262173	0.00897961	1	Up
Q9BW62	Katanin p60 ATPase-containing subunit A-like 1, org=Homo sapiens	KATL1_HUMAN	KATNAL1	13	10383.3	12229.1	15848.5	3097.58	2529.56	4272.01	1002.85	963.874	1179.5	21.7	26.9	11	3.88527	0.00262236	0.00897961	1	Up
Q9Y4F3	Meiosis regulator and mRNA stability factor 1, org=Homo sapiens	MARF1_HUMAN	MARF1	32	23741.6	15422.4	23085	4315.14	3567.59	3703.25	7501.76	7199.23	6975.27	22.3	10.3	3.66	5.37278	0.00262746	0.00898447	1	Up
Q9UIS9	Methyl-CpG-binding domain protein 1, org=Homo sapiens	MBD1_HUMAN	MBD1	8	4328.14	3489.03	5001.51	1515.88	1892.24	1515.19	4275.61	3871.08	4408.96	17.7	13.3	6.69	2.60367	0.00262793	0.00898447	1	Up
Q5T5C0	Syntaxin-binding protein 5, org=Homo sapiens	STXB5_HUMAN	STXBP5	24	15130.5	15323.2	17260.2	7198.27	5800.38	7544.99	3035.53	3154.74	3229.81	7.41	13.5	3.12	2.32256	0.00263229	0.00899019	1	Up
P24534	Elongation factor 1-beta, org=Homo sapiens	EF1B_HUMAN	EEF1B2	9	63744.5	54193.9	67531.4	34131.9	31243.9	37380.8	18955.5	23953.3	20768.3	11.1	8.96	11.9	1.80494	0.00263664	0.00900045	1	Up
Q6UUV9	CREB-regulated transcription coactivator 1, org=Homo sapiens	CRTC1_HUMAN	CRTC1	6	7506.31	5178.22	7419.81	2131.55	1716.88	2090.8	845.394	1114.36	864.531	19.7	11.5	15.9	3.38501	0.00264839	0.00903592	1	Up
P56945	Breast cancer anti-estrogen resistance protein 1, org=Homo sapiens	BCAR1_HUMAN	BCAR1	12	13265	10104.8	11337.9	455.204	772.325	942.351	2053.88	1848.58	1380.71	13.8	34.2	19.6	15.9952	0.00265514	0.00904073	1	Up
Q15831	Serine/threonine-protein kinase STK11, org=Homo sapiens	STK11_HUMAN	STK11	4	2200.13	2546.71	3233.75	585.758	614.38	934.579	760.464	739.904	724.098	19.8	27.2	2.46	3.73848	0.00265657	0.00904073	1	Up
Q8NFD5	AT-rich interactive domain-containing protein 1B, org=Homo sapiens	ARI1B_HUMAN	ARID1B	85	140118	103716	107402	53256.1	43501.3	46115.2	276944	313550	306910	17.1	10.6	6.52	2.45838	0.00265824	0.00904182	1	Up
Q5VSL9	Striatin-interacting protein 1, org=Homo sapiens	STRP1_HUMAN	STRIP1	17	26854.7	15810.9	27147.6	4090.74	3470.71	5092.02	5472.15	4533.07	4309.23	27.8	19.4	12.9	5.51731	0.00266093	0.00904631	1	Up
P83111	Serine beta-lactamase-like protein LACTB, mitochondrial, org=Homo sapiens	LACTB_HUMAN	LACTB	28	22818.1	22234.1	23320.1	1904.32	1257.78	1186.68	15797.9	17622	19793	2.38	27.3	11.3	15.7222	0.00266967	0.00904631	1	Up
Q8WUD1	Ras-related protein Rab-2B, org=Homo sapiens	RAB2B_HUMAN	RAB2B	12	5889.16	5372.71	6639.49	1539.47	2185.95	2116.05	5450.69	5722.77	5497.18	10.7	18.2	2.62	3.06453	0.00266999	0.00904631	1	Up
P00403	Cytochrome c oxidase subunit 2, org=Homo sapiens	COX2_HUMAN	MT-CO2	9	11352.3	18169.1	14128.9	3777.62	3873.12	5276.6	8858.14	12005.2	10149	23.6	19.5	15.3	3.37659	0.00267006	0.00904631	1	Up
P63104	14-3-3 protein zeta/delta, org=Homo sapiens	1433Z_HUMAN	YWHAZ	15	28447.6	49984.8	42141.8	6876.24	9577.98	10427.8	15078.5	14772.4	16863.6	27.1	20.7	7.25	4.48532	0.00267778	0.00906671	1	Up
Q86X10	Ral GTPase-activating protein subunit beta, org=Homo sapiens	RLGPB_HUMAN	RALGAPB	17	10735.9	6581.8	10473.2	1617.25	1608.59	2073.33	1593.65	1428.06	1422.06	25.1	15.1	6.57	5.24439	0.00267975	0.00906877	1	Up
Q96J02	E3 ubiquitin-protein ligase Itchy homolog, org=Homo sapiens	ITCH_HUMAN	ITCH	25	12255.5	10815.3	13260.5	6018.79	7533.57	6438.42	7800.12	7266.65	7525.55	10.1	11.7	3.54	1.81741	0.00268208	0.00907205	1	Up
Q92609	TBC1 domain family member 5, org=Homo sapiens	TBCD5_HUMAN	TBC1D5	20	15735.8	10686.1	17900.4	3281.53	2534.05	3230.35	2456.48	2450.22	2495.16	25.1	13.8	0.987	4.89969	0.0026893	0.00908267	1	Up
P61163	Alpha-centractin, org=Homo sapiens	ACTZ_HUMAN	ACTR1A	18	15341.7	21254.1	16517.4	4006.18	4559.32	6424.92	8051.33	8661.6	9293.97	17.7	25.4	7.17	3.54314	0.00269748	0.00910111	1	Up
Q9UKZ1	CCR4-NOT transcription complex subunit 11, org=Homo sapiens	CNO11_HUMAN	CNOT11	9	6492.05	6378.46	6079.56	1329.56	1733.94	1716.09	2046.47	1836.87	2093.56	3.37	14.3	6.86	3.96479	0.00269949	0.00910329	1	Up
Q9UNA0	A disintegrin and metalloproteinase with thrombospondin motifs 5, org=Homo sapiens	ATS5_HUMAN	ADAMTS5	20	6609.04	6123.27	6350.61	1522.34	1792.3	1305.33	5407.1	4801.53	4899.68	3.82	15.8	6.45	4.13053	0.00270371	0.00911292	1	Up
P16104	Histone H2AX, org=Homo sapiens	H2AX_HUMAN	H2AX	3	5760.76	5509.56	4954.58	1596.77	2070.88	2159.16	6136.14	4634.7	5799.26	7.63	15.6	14.3	2.78452	0.00272057	0.00916512	1	Up
Q9H422	Homeodomain-interacting protein kinase 3, org=Homo sapiens	HIPK3_HUMAN	HIPK3	4	1126.2	581.33	930.715	46.7692	44.5864	53.6002	423.259	298.22	248.171	31.4	9.73	27.9	18.2003	0.00272913	0.00918244	0.667	Up
P31749	RAC-alpha serine/threonine-protein kinase, org=Homo sapiens	AKT1_HUMAN	AKT1	25	14037.5	12158.7	16597.8	5754.91	5097.51	5939.19	10414.6	9177.87	9790.24	15.6	7.9	6.31	2.54853	0.00273064	0.00918244	1	Up
P46821	Microtubule-associated protein 1B, org=Homo sapiens	MAP1B_HUMAN	MAP1B	119	1.67078e+06	1.09588e+06	1.4943e+06	557894	436585	395889	348982	379938	365740	20.7	18.2	4.25	3.06463	0.00274189	0.00920905	1	Up
O15031	Plexin-B2, org=Homo sapiens	PLXB2_HUMAN	PLXNB2	34	5956.7	11934.4	7886.67	1024.76	1642.23	1368.62	7818.68	9053.27	8442.38	35.5	23	7.32	6.38757	0.00274866	0.00922253	1	Up
O00567	Nucleolar protein 56, org=Homo sapiens	NOP56_HUMAN	NOP56	102	1.72458e+06	1.46008e+06	1.69267e+06	1.06186e+06	1.06432e+06	934666	1.95371e+06	2.07925e+06	2.08181e+06	8.88	7.27	3.59	1.59346	0.00275418	0.00923581	1	Up
Q9Y2H6	Fibronectin type-III domain-containing protein 3A, org=Homo sapiens	FND3A_HUMAN	FNDC3A	19	10220.3	11711.6	10215.8	4812.44	6158.59	5585.82	2203.02	1904.15	2380.57	8.05	12.2	11.1	1.94165	0.00275999	0.00924658	1	Up
Q8IWV7	E3 ubiquitin-protein ligase UBR1, org=Homo sapiens	UBR1_HUMAN	UBR1	18	3142.92	3090.94	3104.68	1380.42	1488.58	1592.94	2720.7	2382.56	2821.62	0.865	7.14	8.71	2.09293	0.00276991	0.00926122	1	Up
P49840	Glycogen synthase kinase-3 alpha, org=Homo sapiens	GSK3A_HUMAN	GSK3A	10	7384.56	7383.86	9771.62	3020.69	3655.9	3504.24	1947.77	2339.96	1969.89	16.9	9.78	10.6	2.41042	0.00278292	0.00929499	1	Up
Q9UPQ9	Trinucleotide repeat-containing gene 6B protein, org=Homo sapiens	TNR6B_HUMAN	TNRC6B	78	282145	197540	277558	70213.7	59916.2	61888.3	88878.9	87068.2	86635.1	18.8	8.54	1.36	3.9436	0.00278368	0.00929499	1	Up
Q96A49	Synapse-associated protein 1, org=Homo sapiens	SYAP1_HUMAN	SYAP1	16	27436.3	16120.2	18370.1	4796.08	4013.93	6117.34	2852.76	2802.36	3085.42	29	21.4	5.18	4.14853	0.00278929	0.00930275	1	Up
O95260	Arginyl-tRNA--protein transferase 1, org=Homo sapiens	ATE1_HUMAN	ATE1	7	4658.19	3642.55	5227.59	1438.61	2035.86	1684.11	506.857	309.347	665.532	17.8	17.5	36.1	2.62249	0.00279635	0.00932012	1	Up
Q9BT78	COP9 signalosome complex subunit 4, org=Homo sapiens	CSN4_HUMAN	COPS4	13	3661.34	4615.73	4880.11	1751.76	1737.93	2021.45	1126.23	1073.11	1326.2	14.6	8.7	11.4	2.38738	0.00279729	0.00932012	1	Up
Q13495	Mastermind-like domain-containing protein 1, org=Homo sapiens	MAMD1_HUMAN	MAMLD1	16	16864.7	9689.04	12507	1789.06	1558.45	1914.33	16021.9	15621.2	15350.4	27.8	10.3	2.16	7.42341	0.00280402	0.00933787	1	Up
P04040	Catalase, org=Homo sapiens	CATA_HUMAN	CAT	12	5077.54	5808.88	8710.91	1138.89	1396.02	1587.53	1982.07	1907.28	2035.99	29.4	16.4	3.27	4.75382	0.00280853	0.00934788	1	Up
Q8WVX9	Fatty acyl-CoA reductase 1, org=Homo sapiens	FACR1_HUMAN	FAR1	14	4866.44	6052.35	5450.39	3194.68	2807.18	3378.69	4408.58	5245.07	4761.48	10.9	9.33	8.74	1.74501	0.00282847	0.00940053	1	Up
O43741	5'-AMP-activated protein kinase subunit beta-2, org=Homo sapiens	AAKB2_HUMAN	PRKAB2	7	2558.67	2479.15	3565.47	365.163	693.293	448.732	550.344	311.042	324.047	21.1	33.9	34.1	5.70817	0.00283409	0.00941357	1	Up
Q8WXG6	MAP kinase-activating death domain protein, org=Homo sapiens	MADD_HUMAN	MADD	33	38177.1	24385.4	34544.7	5433.08	5048.67	5937.5	6535.19	5668.53	6010.18	22.1	8.14	7.19	5.91423	0.00283521	0.00941357	1	Up
Q9H6R7	WD repeat and coiled-coil-containing protein, org=Homo sapiens	WDCP_HUMAN	WDCP	18	8022.95	5685.83	7192.65	1587.7	1712.96	2532.89	3787.98	3668.35	5146.12	17	26.4	19.5	3.58297	0.00284953	0.00945641	1	Up
P51809	Vesicle-associated membrane protein 7, org=Homo sapiens	VAMP7_HUMAN	VAMP7	9	2179.17	2820.41	2566.63	1208.29	1383.11	1187.56	1922.77	2262	2635.38	12.8	8.53	15.7	2.00219	0.00285229	0.00945649	1	Up
P28290	Protein ITPRID2, org=Homo sapiens	ITPI2_HUMAN	ITPRID2	11	6215.3	3695.78	5329.01	577.64	510.649	1051.43	1376.29	1284.89	1296.39	25.2	41.3	3.77	7.12248	0.00285238	0.00945649	1	Up
O43399	Tumor protein D54, org=Homo sapiens	TPD54_HUMAN	TPD52L2	10	15074.6	11118.7	16248.2	3941.46	3722.46	4486.47	2104.41	1876.54	2956.8	19	9.71	24.6	3.49301	0.00285667	0.00945686	1	Up
Q9BXM9	FSD1-like protein, org=Homo sapiens	FSD1L_HUMAN	FSD1L	2	471.418	619.073	700.11	9.6796	23.0711	23.7715	29.0582	21.7555	34.9883	19.4	42.2	23.2	31.6796	0.00285674	0.00945686	0.667	Up
O60879	Protein diaphanous homolog 2, org=Homo sapiens	DIAP2_HUMAN	DIAPH2	2	880.825	912.653	1126.53	387.51	398.723	518.169	316.444	338.993	396.499	13.7	16.7	11.8	2.23858	0.0028619	0.00946671	1	Up
Q9NWM3	CUE domain-containing protein 1, org=Homo sapiens	CUED1_HUMAN	CUEDC1	3	1306.61	1716.91	2275.55	364.384	531.455	384.575	468.545	340.139	277.807	27.5	21.4	26.9	4.13856	0.00286397	0.00946671	1	Up
P49591	Serine--tRNA ligase, cytoplasmic, org=Homo sapiens	SYSC_HUMAN	SARS1	18	39181.2	49645.3	42089.5	22025.5	22447.2	25841.4	13878.5	11483.4	10940.7	12.4	8.93	12.9	1.86187	0.00286677	0.00947126	1	Up
Q68CZ6	HAUS augmin-like complex subunit 3, org=Homo sapiens	HAUS3_HUMAN	HAUS3	5	1610.95	1500.55	1700.79	607.78	615.355	777.605	435.974	633.543	525.567	6.25	14.4	18.6	2.40526	0.00286821	0.00947133	1	Up
Q9H269	Vacuolar protein sorting-associated protein 16 homolog, org=Homo sapiens	VPS16_HUMAN	VPS16	13	5561.89	5320.14	7385.81	1941.8	2644.4	2590.82	4153.65	3921.67	3774.83	18.5	16.3	4.84	2.54532	0.00287212	0.00947957	1	Up
Q13454	Tumor suppressor candidate 3, org=Homo sapiens	TUSC3_HUMAN	TUSC3	9	3309.23	3299.62	3783.18	1677.42	2112.65	1783.03	2823.47	3309.71	2890.38	7.98	12.2	8.76	1.86468	0.00287876	0.00949121	1	Up
O95677	Eyes absent homolog 4, org=Homo sapiens	EYA4_HUMAN	EYA4	20	25391	15951.7	24610.2	2920.53	2544.3	2571.78	35761	32721.8	33760.2	23.8	7.83	4.53	8.20656	0.00289558	0.00952402	1	Up
O60725	Protein-S-isoprenylcysteine O-methyltransferase, org=Homo sapiens	ICMT_HUMAN	ICMT	8	2056.54	1659.69	2055.71	722.592	770.651	781.729	2190.17	2002.85	1890.35	11.9	4.15	7.47	2.53715	0.00289765	0.00952616	1	Up
Q96K76	Ubiquitin carboxyl-terminal hydrolase 47, org=Homo sapiens	UBP47_HUMAN	USP47	27	19728.8	12175.9	15837.7	3482.4	2991.45	3698.13	3509.69	3201.47	3279.18	23.7	10.7	4.81	4.69352	0.00289997	0.00952713	1	Up
Q96II8	DISP complex protein LRCH3, org=Homo sapiens	LRCH3_HUMAN	LRCH3	14	7044.53	4851.61	6745.23	1972.51	1644.97	2522.77	1276.75	1518.63	1377.28	19.1	21.7	8.74	3.03593	0.0029008	0.00952713	1	Up
Q13425	Beta-2-syntrophin, org=Homo sapiens	SNTB2_HUMAN	SNTB2	5	4404.57	5114.83	4439.35	1954.28	1461.53	1930.42	2629.38	2514.37	3414.39	8.61	15.6	17.2	2.61095	0.00290791	0.00954579	1	Up
Q6WCQ1	Myosin phosphatase Rho-interacting protein, org=Homo sapiens	MPRIP_HUMAN	MPRIP	70	158149	177720	185359	109651	123731	106768	65222.1	67962.9	65260.3	8.08	8.01	2.38	1.53235	0.00291647	0.00956916	1	Up
O95831	Apoptosis-inducing factor 1, mitochondrial, org=Homo sapiens	AIFM1_HUMAN	AIFM1	22	16215.1	14930.6	17921.3	7210.51	7900.43	9410.7	13241.4	11795.4	12189.2	9.17	13.8	6.02	2.00097	0.0029304	0.00960497	1	Up
Q93008	Ubiquitin carboxyl-terminal hydrolase 9X, org=Homo sapiens	USP9X_HUMAN	USP9X	20	3749.95	4840.75	4611.76	1252.45	1067.6	1664.32	2255.17	2110.05	2037.13	13.1	23	5.2	3.31356	0.00294038	0.00962136	1	Up
O00400	Acetyl-coenzyme A transporter 1, org=Homo sapiens	ACATN_HUMAN	SLC33A1	8	4019.9	4100.48	4549.47	2526.82	2431.16	2495	2540.92	2924.43	2511.24	6.76	1.96	8.67	1.69997	0.00294243	0.00962136	1	Up
P02461	Collagen alpha-1(III) chain, org=Homo sapiens	CO3A1_HUMAN	COL3A1	19	4066.98	7387.23	5465.62	708.645	838.479	920.482	3683.15	4679.99	4689.51	29.6	13	13.3	6.85678	0.00294246	0.00962136	1	Up
P61020	Ras-related protein Rab-5B, org=Homo sapiens	RAB5B_HUMAN	RAB5B	6	2617.66	3755.63	3149.25	1271.92	1066.21	1080.18	2239.58	2579.55	2408.95	17.9	10.1	7.06	2.78575	0.00297784	0.009718	1	Up
Q02790	Peptidyl-prolyl cis-trans isomerase FKBP4, org=Homo sapiens	FKBP4_HUMAN	FKBP4	9	3543.13	5569.55	4399.21	1167.87	1655.78	1525.01	1573.69	1249.19	1701.72	22.6	17.4	15.5	3.10713	0.00298531	0.00972811	1	Up
Q86UD0	Suppressor APC domain-containing protein 2, org=Homo sapiens	SAPC2_HUMAN	SAPCD2	1	503.943	1275.7	933.245	8.50109	7.70897	7.6004	352.639	234.444	172.632	42.8	6.19	36.1	113.937	0.00299109	0.00974219	1	Up
Q3SXM5	Inactive hydroxysteroid dehydrogenase-like protein 1, org=Homo sapiens	HSDL1_HUMAN	HSDL1	6	2092.99	2910.38	2875.8	667.833	766.34	745.394	2230.34	2171.55	2677.66	17.6	7.14	11.7	3.61502	0.00302214	0.0098147	1	Up
Q7L7X3	Serine/threonine-protein kinase TAO1, org=Homo sapiens	TAOK1_HUMAN	TAOK1	125	910103	747750	768109	312785	208871	250332	820224	872418	832343	10.9	20.3	3.25	3.14249	0.00302217	0.0098147	1	Up
Q9BZ29	Dedicator of cytokinesis protein 9, org=Homo sapiens	DOCK9_HUMAN	DOCK9	20	5416.27	4560.98	5586.23	1605.91	2153.39	2232.46	2173.31	2246.75	2500.91	10.6	17.1	7.45	2.59748	0.00302909	0.00983239	1	Up
P51798	H(+)/Cl(-) exchange transporter 7, org=Homo sapiens	CLCN7_HUMAN	CLCN7	8	5287.89	5078.67	6372.99	3311.35	2735	3114.96	3171.6	2905.85	3144.12	12.5	9.59	4.75	1.8272	0.00303239	0.00983353	1	Up
P35712	Transcription factor SOX-6, org=Homo sapiens	SOX6_HUMAN	SOX6	11	2318.93	1913.02	1266.99	262.505	205.954	251.828	8174.82	8026.33	7617.79	28.9	12.5	3.63	7.63436	0.00304678	0.00986584	1	Up
Q8IX04	Ubiquitin-conjugating enzyme E2 variant 3, org=Homo sapiens	UEVLD_HUMAN	UEVLD	21	71418	61369.5	79581.8	11929.3	10640.2	17999.2	14208.1	15007.3	12712	12.9	29.1	8.34	5.2348	0.00305034	0.00987257	1	Up
Q7Z6K3	Protein prenyltransferase alpha subunit repeat-containing protein 1, org=Homo sapiens	PTAR1_HUMAN	PTAR1	13	24042.3	23688.4	25128.5	7340.76	6350.14	8363.35	4896.69	4507.82	4848.53	3.09	13.7	4.46	3.30364	0.00306694	0.00991977	1	Up
Q9UI08	Ena/VASP-like protein, org=Homo sapiens	EVL_HUMAN	EVL	7	4189.39	3637.69	4157.17	402.548	650.696	412.317	664.023	647.097	1020.36	7.75	28.8	27.1	8.17725	0.00306789	0.00991977	1	Up
Q9P0V9	Septin-10, org=Homo sapiens	SEP10_HUMAN	SEPTIN10	16	41116.8	31884.6	42776.2	10769.3	11088.1	10159.7	6760.06	7090.12	6159.53	15.2	4.42	7.07	3.61612	0.00307801	0.00993052	1	Up
Q9BYI3	Hyccin, org=Homo sapiens	HYCCI_HUMAN	HYCC1	8	4198.96	4119.11	5000.53	2672.78	2376.52	2792.16	861.619	1497.35	1248.76	11	8.19	26.6	1.69848	0.00307999	0.00993052	1	Up
P53677	AP-3 complex subunit mu-2, org=Homo sapiens	AP3M2_HUMAN	AP3M2	11	5949.38	6778.92	6790.17	3725.92	2884.69	3169.4	5226.91	6084.99	6616.44	7.41	13.1	11.7	1.99575	0.00308062	0.00993052	1	Up
Q9UM47	Neurogenic locus notch homolog protein 3, org=Homo sapiens	NOTC3_HUMAN	NOTCH3	20	6842.61	5677.78	7164.99	2199.1	3102.3	2296.76	6068.65	5648.11	6946.48	11.9	19.6	10.6	2.59081	0.00308195	0.00993052	1	Up
Q9Y570	Protein phosphatase methylesterase 1, org=Homo sapiens	PPME1_HUMAN	PPME1	15	56120.4	53728.9	64200.4	33560.6	31019.2	33076.4	15648.5	15283.2	17758.9	9.46	4.15	8.23	1.78227	0.00308491	0.00993052	1	Up
P63010	AP-2 complex subunit beta, org=Homo sapiens	AP2B1_HUMAN	AP2B1	54	157826	140278	158477	29542.2	37673	43769	62052.2	56284	58595.6	6.78	19.3	4.92	4.11393	0.00308619	0.00993052	1	Up
Q8IY63	Angiomotin-like protein 1, org=Homo sapiens	AMOL1_HUMAN	AMOTL1	34	25648.4	25111.9	29995.8	13320.6	12930.9	13835.6	18197.8	17393.4	16998.6	9.95	3.4	3.49	2.01451	0.00308696	0.00993052	1	Up
Q12772	Sterol regulatory element-binding protein 2, org=Homo sapiens	SRBP2_HUMAN	SREBF2	4	445.792	234.825	299.937	38.5189	38.6328	49.5431	265.311	251.733	222.33	33.1	15	8.91	7.73949	0.00308758	0.00993052	0.667	Up
Q96DH6	RNA-binding protein Musashi homolog 2, org=Homo sapiens	MSI2H_HUMAN	MSI2	3	2326.78	2383.59	2555.12	911.522	896.731	1133.82	891.263	904.873	650.503	4.91	13.5	17.5	2.46951	0.00309707	0.00995207	1	Up
Q14554	Protein disulfide-isomerase A5, org=Homo sapiens	PDIA5_HUMAN	PDIA5	8	5729.5	4589.03	4702.68	1186.71	749.199	1171.05	3134.34	2487.96	2713.57	12.5	24	11.8	4.8347	0.0031006	0.00995323	1	Up
P04004	Vitronectin, org=Homo sapiens	VTNC_HUMAN	VTN	3	12124.9	10552.8	17305	3135.14	4420.74	3432.62	15804.2	15774.5	18232.5	26.5	18.4	8.5	3.63859	0.00310237	0.00995411	1	Up
Q96M96	FYVE, RhoGEF and PH domain-containing protein 4, org=Homo sapiens	FGD4_HUMAN	FGD4	13	5473.08	5500.6	6245.29	4041.11	3412.25	3483.6	1151.77	1008.8	1359.2	7.63	9.44	15	1.57438	0.00310482	0.0099572	1	Up
Q96MF2	SH3 and cysteine-rich domain-containing protein 3, org=Homo sapiens	STAC3_HUMAN	STAC3	9	7926.83	7805.93	7944.25	1575.81	2098.63	1725.21	3401.3	3848.18	2629.38	0.955	15	18.7	4.38492	0.00311813	0.00999028	1	Up
Q9BWD1	Acetyl-CoA acetyltransferase, cytosolic, org=Homo sapiens	THIC_HUMAN	ACAT2	13	20542.8	23060.3	35327.1	5104.02	5876.29	7512.17	4835.89	4151.65	4956.19	30.1	19.9	9.34	4.26823	0.0031326	0.010027	1	Up
Q6R327	Rapamycin-insensitive companion of mTOR, org=Homo sapiens	RICTR_HUMAN	RICTOR	9	1906.21	1454.56	1846.12	762.063	795.983	932.514	1001.9	896.322	1051.31	14.1	10.9	8.05	2.09065	0.00313499	0.0100299	1	Up
Q9NSD9	Phenylalanine--tRNA ligase beta subunit, org=Homo sapiens	SYFB_HUMAN	FARSB	23	32097.4	35181	34073	14538.7	13620.3	17188.7	16964.4	18119.6	17149.5	4.62	12.3	3.56	2.23498	0.00313723	0.0100322	1	Up
Q8N3R9	Protein PALS1, org=Homo sapiens	PALS1_HUMAN	PALS1	15	20378.5	16943.5	17814.1	10365.7	8450.18	7851.57	6222.47	6144.99	6737.57	9.72	14.8	5.06	2.06754	0.0031417	0.0100332	1	Up
P03891	NADH-ubiquinone oxidoreductase chain 2, org=Homo sapiens	NU2M_HUMAN	MT-ND2	1	648.808	716.67	771.74	231.922	318.491	295.141	445.137	467.534	330.779	8.64	15.9	17.7	2.52759	0.00314488	0.0100332	1	Up
Q13546	Receptor-interacting serine/threonine-protein kinase 1, org=Homo sapiens	RIPK1_HUMAN	RIPK1	24	18213.6	16741.5	25610.3	2658.15	2811.26	2573.56	2192.98	2317.89	2088.12	23.5	4.49	5.23	7.53022	0.00315257	0.0100478	1	Up
O15084	Serine/threonine-protein phosphatase 6 regulatory ankyrin repeat subunit A, org=Homo sapiens	ANR28_HUMAN	ANKRD28	29	16490.3	11973.6	16428.6	5537.44	5125.95	7117.59	6783.57	6882.61	8093.5	17.3	17.7	10.1	2.52475	0.00315453	0.0100478	1	Up
Q8IWZ3	Ankyrin repeat and KH domain-containing protein 1, org=Homo sapiens	ANKH1_HUMAN	ANKHD1	55	166280	172757	175160	87604.5	91940.7	77165.8	47502.5	44672.1	46256.8	2.68	8.88	3.07	2.00302	0.00315565	0.0100478	1	Up
P61225	Ras-related protein Rap-2b, org=Homo sapiens	RAP2B_HUMAN	RAP2B	7	2393.22	3336.54	2851.62	955.729	581.891	624.675	3543.69	3333.62	4239.19	16.5	28.4	12.8	3.96864	0.0031582	0.0100511	1	Up
Q9H479	Fructosamine-3-kinase, org=Homo sapiens	FN3K_HUMAN	FN3K	7	5057.54	3511.92	3794.13	668.809	663.591	702.031	1537.68	1630.9	2213.03	20	3.07	20.4	6.07717	0.00315971	0.0100512	1	Up
P46939	Utrophin, org=Homo sapiens	UTRN_HUMAN	UTRN	10	2771.8	4621.87	3757.41	793.986	991.902	1277.58	1286.98	1726.3	1738.81	24.9	23.8	16.2	3.64002	0.00317309	0.0100852	1	Up
P63172	Dynein light chain Tctex-type 1, org=Homo sapiens	DYLT1_HUMAN	DYNLT1	5	1906.32	2342.04	2037.53	1000.35	1067.32	993.519	1560.2	1476.52	1800.93	10.7	4	10.4	2.05342	0.00317344	0.0100852	1	Up
O15061	Synemin, org=Homo sapiens	SYNEM_HUMAN	SYNM	41	41632.9	25821	41010.1	10268	7302.66	10875.4	12570.6	13064.8	11848.8	24.8	20.2	4.89	3.81297	0.00317638	0.0100898	1	Up
Q9C035	Tripartite motif-containing protein 5, org=Homo sapiens	TRIM5_HUMAN	TRIM5	11	18666.8	17464	19630.9	2773.14	3705.1	2363.06	4312.23	3608.79	3908.15	5.84	23.3	8.95	6.30695	0.00318946	0.0101169	1	Up
Q68BL8	Olfactomedin-like protein 2B, org=Homo sapiens	OLM2B_HUMAN	OLFML2B	4	577.74	529.098	446.554	114.48	171.283	169.869	494.737	389.978	442.306	12.8	21.3	11.8	3.40931	0.00320989	0.0101672	0.667	Up
Q7L8A9	Tubulinyl-Tyr carboxypeptidase 1, org=Homo sapiens	VASH1_HUMAN	VASH1	14	13652.5	5564.15	11137.1	1457.3	694.701	849.218	5936.78	6244.92	5493.5	40.9	40.3	6.41	10.1138	0.00321764	0.0101676	1	Up
Q15274	Nicotinate-nucleotide pyrophosphorylase [carboxylating], org=Homo sapiens	NADC_HUMAN	QPRT	11	13008.4	9979.43	16410.7	2663.39	2597.36	3187.71	2350.8	2044.05	1857.35	24.5	11.5	12	4.66339	0.00322443	0.0101794	1	Up
Q63HR2	Tensin-2, org=Homo sapiens	TENS2_HUMAN	TNS2	23	10859.8	11504.2	15656.4	3720.47	3551.76	3186.49	2554.97	2256.11	2309.93	20.5	7.83	6.71	3.63528	0.00322673	0.0101794	1	Up
Q8TEH3	DENN domain-containing protein 1A, org=Homo sapiens	DEN1A_HUMAN	DENND1A	10	6800.5	4495.05	7781.87	368.189	785.406	821.462	1644.5	1138.88	1136.87	26.5	38.3	22.4	9.65918	0.00323748	0.0102013	1	Up
Q9UBK9	Protein UXT, org=Homo sapiens	UXT_HUMAN	UXT	9	29284.8	21529.5	27483.1	8077.31	7431.51	7392.59	3678.46	4685.22	3979.31	15.6	5.04	12.6	3.41889	0.00324282	0.0102093	1	Up
Q9UK97	F-box only protein 9, org=Homo sapiens	FBX9_HUMAN	FBXO9	7	3367.96	2666.55	3576.05	1412.69	965.143	981.126	1182.87	1356.24	1137.24	14.9	22.7	9.43	2.86117	0.00324308	0.0102093	1	Up
Q9H9G7	Protein argonaute-3, org=Homo sapiens	AGO3_HUMAN	AGO3	31	123051	118232	132003	28486.2	18784.3	21477.5	39305.6	38210.2	36311.8	5.62	21.9	3.99	5.42978	0.00324645	0.0102151	1	Up
Q2M2I8	AP2-associated protein kinase 1, org=Homo sapiens	AAK1_HUMAN	AAK1	17	70279.7	52950.6	74684.7	21337.2	19124.2	18573.3	10729.1	9031.98	10434.7	17.4	7.43	9.01	3.35252	0.00325017	0.0102207	1	Up
O15075	Serine/threonine-protein kinase DCLK1, org=Homo sapiens	DCLK1_HUMAN	DCLK1	15	16907.6	17359.5	22373.9	559.745	1231.69	560.162	5749.97	5526.15	4350.77	16.1	49.5	14.4	24.0862	0.00325127	0.0102207	1	Up
A6ZKI3	Retrotransposon Gag-like protein 8C, org=Homo sapiens	RTL8C_HUMAN	RTL8C	4	3942.03	5939.22	4911.77	1532.29	1771.49	2056.2	2710.21	3119.81	2581.8	20.3	14.7	10	2.7599	0.0032586	0.0102382	1	Up
P36542	ATP synthase subunit gamma, mitochondrial, org=Homo sapiens	ATPG_HUMAN	ATP5F1C	17	47711.4	47576.1	44563.1	27345.9	26261.6	30868.5	45576.9	47450.9	45753.1	3.82	8.55	2.24	1.65551	0.00325991	0.0102382	1	Up
Q9Y3F4	Serine-threonine kinase receptor-associated protein, org=Homo sapiens	STRAP_HUMAN	STRAP	24	159061	155769	169066	115506	99242	104742	40435.9	41521.1	38554.5	4.29	7.77	3.74	1.51459	0.00327308	0.0102747	1	Up
Q6QNY1	Biogenesis of lysosome-related organelles complex 1 subunit 2, org=Homo sapiens	BL1S2_HUMAN	BLOC1S2	2	1397.3	2072.49	1828.43	633.978	519.912	632.751	419.622	419.966	456.85	19.4	11	4.95	2.96546	0.00327497	0.0102758	1	Up
Q5JSZ5	Protein PRRC2B, org=Homo sapiens	PRC2B_HUMAN	PRRC2B	73	116375	90952.1	140372	46903.8	34388.4	38044	43912.7	45778.4	47149.6	21.3	16.2	3.56	2.91361	0.00331016	0.0103697	1	Up
Q7Z3T8	Zinc finger FYVE domain-containing protein 16, org=Homo sapiens	ZFY16_HUMAN	ZFYVE16	31	38154.8	27942	49539.6	7496.52	7474.13	9960.16	8818.65	7320.38	8569.9	28	17.2	9.75	4.63829	0.00331109	0.0103697	1	Up
Q16643	Drebrin, org=Homo sapiens	DREB_HUMAN	DBN1	31	92711.6	83613	111249	20610.1	26417.7	33684.2	31346.2	32436.6	30631.4	14.7	24.3	2.89	3.56296	0.00332686	0.0104093	1	Up
Q8WVM8	Sec1 family domain-containing protein 1, org=Homo sapiens	SCFD1_HUMAN	SCFD1	14	5813.65	5572.01	6312.64	582.435	742.152	969.73	2273.35	1395.99	2196.63	6.4	25.5	24.9	7.71397	0.00333308	0.0104239	1	Up
Q8IUE6	Histone H2A type 2-B, org=Homo sapiens	H2A2B_HUMAN	H2AC21	3	30499.3	23317.5	35412.5	6691.79	6483.04	5869.33	36220.2	25184.3	25666.4	20.5	6.73	21.5	4.68539	0.00334418	0.0104504	1	Up
Q8TBP0	TBC1 domain family member 16, org=Homo sapiens	TBC16_HUMAN	TBC1D16	4	1799.79	1765.71	1977.37	832.013	765.874	988.238	652.357	653.729	879.049	6.15	13.2	17.9	2.14331	0.0033628	0.0104938	1	Up
Q9P291	Armadillo repeat-containing X-linked protein 1, org=Homo sapiens	ARMX1_HUMAN	ARMCX1	18	26592.2	24482.1	27196.4	11188.8	8321.05	9732.02	16396.3	16598.2	15207.1	5.46	14.7	4.68	2.67667	0.00336487	0.0104938	1	Up
P50461	Cysteine and glycine-rich protein 3, org=Homo sapiens	CSRP3_HUMAN	CSRP3	11	16279.2	19042.3	28503.3	2937.57	3678.38	3126.42	3546.58	3580.15	3809.41	30.1	11.9	3.92	6.55126	0.0033673	0.0104938	1	Up
O60299	Leucine zipper putative tumor suppressor 3, org=Homo sapiens	LZTS3_HUMAN	LZTS3	10	3507.14	3593.1	4184.54	1548.55	2074.09	1828.52	1666.39	1009.46	1121.42	9.8	14.5	27.8	2.07016	0.00336959	0.0104938	1	Up
P11940	Polyadenylate-binding protein 1, org=Homo sapiens	PABP1_HUMAN	PABPC1	60	1.81098e+06	1.42828e+06	1.36241e+06	798730	609745	578574	442877	474316	481712	15.8	18	4.42	2.31583	0.00337305	0.0104946	1	Up
Q7L099	Protein RUFY3, org=Homo sapiens	RUFY3_HUMAN	RUFY3	11	6505.74	4160.82	8415.63	1005.82	764.66	717.135	583.456	668.891	568.99	33.5	18.7	8.89	7.67087	0.00337363	0.0104946	1	Up
Q9NNW5	tRNA (34-2'-O)-methyltransferase regulator WDR6, org=Homo sapiens	WDR6_HUMAN	WDR6	27	37479.2	32627.5	39313.3	21349.5	24905.3	22308.9	19091.5	19299.4	19912.4	9.47	8.05	2.2	1.59589	0.00337712	0.0104977	1	Up
Q9HC07	Putative divalent cation/proton antiporter TMEM165, org=Homo sapiens	TM165_HUMAN	TMEM165	8	7572.49	6518.9	7583.8	4808.64	5036.51	4325.97	6442.32	7106.3	7571.02	8.46	7.68	8.06	1.52953	0.00338075	0.0105041	1	Up
Q8TBC3	SH3KBP1-binding protein 1, org=Homo sapiens	SHKB1_HUMAN	SHKBP1	16	15430.8	14220.5	24132.7	3457.21	4293.85	4991.66	4023.82	3076.22	2953.21	30.2	18.1	17.5	4.22076	0.00338292	0.0105059	1	Up
P48681	Nestin, org=Homo sapiens	NEST_HUMAN	NES	128	1.98087e+06	1.44788e+06	1.56073e+06	804490	648378	805337	684181	726742	744050	16.9	12	4.29	2.20949	0.00338587	0.0105085	1	Up
Q8IWB6	Inactive serine/threonine-protein kinase TEX14, org=Homo sapiens	TEX14_HUMAN	TEX14	3	556.215	648.651	729.718	130.209	113.669	191.012	142.24	126.549	144.101	13.5	28.1	7.01	4.44845	0.00338761	0.0105085	1	Up
Q4ADV7	Guanine nucleotide exchange factor subunit RIC1, org=Homo sapiens	RIC1_HUMAN	RIC1	9	2226.51	1790.94	2258.36	1000.27	1123.97	1200.86	1008.13	932.464	1049.29	12.5	9.13	5.95	1.88741	0.00339047	0.0105085	1	Up
P31930	Cytochrome b-c1 complex subunit 1, mitochondrial, org=Homo sapiens	QCR1_HUMAN	UQCRC1	24	19531.5	23240.5	26290.5	9715.65	11498.7	11536.7	18922	20306.6	19442.3	14.7	9.53	3.58	2.10871	0.00339358	0.0105097	1	Up
Q9ULK5	Vang-like protein 2, org=Homo sapiens	VANG2_HUMAN	VANGL2	38	57726.6	45398.3	51266	32270.1	27047.4	27093.1	95569.1	112046	111741	12	10.4	8.85	1.78671	0.0034023	0.0105311	1	Up
Q96L92	Sorting nexin-27, org=Homo sapiens	SNX27_HUMAN	SNX27	12	6468.4	7120.93	8045.01	3133.49	4062.56	3900.1	4435.6	4555.7	5211.34	11	13.4	8.82	1.94972	0.00341952	0.0105689	1	Up
Q9Y4K3	TNF receptor-associated factor 6, org=Homo sapiens	TRAF6_HUMAN	TRAF6	9	4745.55	3923.29	5178.7	171.184	157.752	346.698	920.85	1018.23	1148.63	13.8	46.8	11.1	20.4956	0.00342061	0.0105689	1	Up
P12814	Alpha-actinin-1, org=Homo sapiens	ACTN1_HUMAN	ACTN1	16	6659.46	12603.2	11011.7	1745.58	1607.49	2561.62	3071.01	3175.55	2800.01	30.5	26.2	6.43	5.11851	0.00343612	0.0106002	1	Up
Q9Y5X1	Sorting nexin-9, org=Homo sapiens	SNX9_HUMAN	SNX9	20	24630.5	19939	24292.9	13971.3	11675.5	13376.9	8652.29	8878.37	7729.12	11.4	9.16	7.23	1.76463	0.0034371	0.0106002	1	Up
Q96JA1	Leucine-rich repeats and immunoglobulin-like domains protein 1, org=Homo sapiens	LRIG1_HUMAN	LRIG1	15	13095.1	12748.6	17316.8	3354.12	3588.05	3572.97	3409.91	3389.04	3382.48	17.7	3.74	0.422	4.10461	0.00344276	0.0106128	1	Up
Q15154	Pericentriolar material 1 protein, org=Homo sapiens	PCM1_HUMAN	PCM1	67	51846.9	45981.4	58834.2	21140.9	21343	22779.1	31330	32707	30083.8	12.3	4.11	4.18	2.40048	0.0034524	0.0106327	1	Up
P98153	Integral membrane protein DGCR2/IDD, org=Homo sapiens	IDD_HUMAN	DGCR2	2	70.3232	152.705	113.656	10.9457	22.0688	16.7731	98.6318	168.685	226.085	36.7	33.5	38.8	6.76241	0.00345805	0.0106452	0.667	Up
Q9HCJ0	Trinucleotide repeat-containing gene 6C protein, org=Homo sapiens	TNR6C_HUMAN	TNRC6C	33	21813.8	13203.6	22263.6	2667.99	2181.63	2509.18	4993.91	4568.38	4610.42	26.7	10.1	4.96	7.78401	0.00347297	0.0106714	1	Up
Q99996	A-kinase anchor protein 9, org=Homo sapiens	AKAP9_HUMAN	AKAP9	334	601770	534880	610715	206706	276200	214418	427974	428495	437661	7.12	16.4	1.26	2.50581	0.00348279	0.0106918	1	Up
Q13885	Tubulin beta-2A chain, org=Homo sapiens	TBB2A_HUMAN	TUBB2A	19	209375	230532	181706	112928	107572	129968	175457	211457	241539	11.8	10	15.8	1.77366	0.00348942	0.0107072	1	Up
Q13136	Liprin-alpha-1, org=Homo sapiens	LIPA1_HUMAN	PPFIA1	16	4053.5	4479.58	5238.73	2539.46	2206.37	2677.95	1806.66	1518.39	1766.29	13.1	9.8	9.2	1.85509	0.00351924	0.0107809	1	Up
Q0VDG4	Secernin-3, org=Homo sapiens	SCRN3_HUMAN	SCRN3	6	2739.93	3378.5	3256.42	1680.83	1816.7	1980.88	793.639	887.789	989.173	10.8	8.23	11	1.71124	0.0035209	0.0107809	1	Up
Q9Y6W3	Calpain-7, org=Homo sapiens	CAN7_HUMAN	CAPN7	22	11985.8	12781.7	13070	5817.38	7189.86	6640.72	2853.59	2441.79	2490	4.45	10.5	8.68	1.92577	0.0035215	0.0107809	1	Up
Q9C0C9	(E3-independent) E2 ubiquitin-conjugating enzyme, org=Homo sapiens	UBE2O_HUMAN	UBE2O	39	59544.3	49770.3	57627.9	33707.7	31110.5	34057.7	26845.4	27087.4	26728.8	9.31	4.89	0.68	1.6884	0.00352341	0.0107818	1	Up
Q9P035	Very-long-chain (3R)-3-hydroxyacyl-CoA dehydratase 3, org=Homo sapiens	HACD3_HUMAN	HACD3	12	6701.4	6578.61	7776.34	4088.97	4234.89	4502.89	7064.04	7661.73	7333.55	9.39	4.91	4.07	1.6416	0.00353481	0.0108117	1	Up
Q9Y4P8	WD repeat domain phosphoinositide-interacting protein 2, org=Homo sapiens	WIPI2_HUMAN	WIPI2	15	91784.9	73151.9	119415	36249.4	23964	27389.6	19695.9	21663.7	25096.6	24.6	21.7	12.3	3.24592	0.00354195	0.0108236	1	Up
Q9H553	Alpha-1,3/1,6-mannosyltransferase ALG2, org=Homo sapiens	ALG2_HUMAN	ALG2	7	1281.35	1569.45	1636.89	615.163	816.649	607.905	1100.82	1238.51	1431.57	12.6	17.4	13.2	2.20015	0.00356295	0.0108828	0.667	Up
Q14789	Golgin subfamily B member 1, org=Homo sapiens	GOGB1_HUMAN	GOLGB1	49	13176.9	12275.2	15630.9	1938.11	1632.27	2935.23	4167.16	5325.45	4607.49	12.7	31.4	12.4	6.31502	0.00356536	0.0108852	1	Up
Q5TDH0	Protein DDI1 homolog 2, org=Homo sapiens	DDI2_HUMAN	DDI2	7	6903.39	5771.62	7646.31	886.986	1254.52	1611.69	2466.09	1586.97	2360.85	13.9	29	22.5	5.4144	0.00357557	0.0109064	1	Up
P40227	T-complex protein 1 subunit zeta, org=Homo sapiens	TCPZ_HUMAN	CCT6A	30	48252.2	62816.9	58435.3	22224	24494.5	30714.3	39442.5	38159	40307.8	13.2	17	2.75	2.18905	0.00358309	0.0109243	1	Up
O95081	Arf-GAP domain and FG repeat-containing protein 2, org=Homo sapiens	AGFG2_HUMAN	AGFG2	10	30144.8	23450.2	38720.1	10737.5	7692.89	8637.32	9999.06	10054.6	10281.1	24.9	17.3	1.48	3.41052	0.00358593	0.010928	1	Up
Q6P5Z2	Serine/threonine-protein kinase N3, org=Homo sapiens	PKN3_HUMAN	PKN3	11	6399.33	4458.09	6179.1	479.081	715.508	1029.28	5145.13	4892.65	4850.06	18.7	37.2	3.21	7.66078	0.00358953	0.010934	1	Up
P06732	Creatine kinase M-type, org=Homo sapiens	KCRM_HUMAN	CKM	11	3854.59	12810.1	8231.49	82.5714	106.484	120.548	1294.31	1101.87	1765.17	54	18.6	24.6	80.4134	0.00361735	0.0110087	1	Up
Q9Y4D1	Disheveled-associated activator of morphogenesis 1, org=Homo sapiens	DAAM1_HUMAN	DAAM1	18	7590.94	5896.63	7415.59	2158.88	2294.26	2235.69	3428.37	2743.64	3420.48	13.4	3.04	12.3	3.12508	0.00362377	0.0110232	1	Up
Q9HAP2	MLX-interacting protein, org=Homo sapiens	MLXIP_HUMAN	MLXIP	13	8889.48	3624.69	5923.89	378.037	442.736	947.156	1931.95	1076.95	927.683	42.9	52.9	41.3	10.4292	0.00363099	0.0110343	1	Up
Q70EL1	Ubiquitin carboxyl-terminal hydrolase 54, org=Homo sapiens	UBP54_HUMAN	USP54	19	1975.25	1780.27	1614.85	441.932	612.037	397.144	2112.79	1979.79	1988.4	10.1	23.4	3.67	3.70086	0.00363161	0.0110343	1	Up
P41250	Glycine--tRNA ligase, org=Homo sapiens	GARS_HUMAN	GARS1	40	40270.7	43517.8	40664	24164.4	27120.7	28345.2	42979.6	45836.9	45484.8	4.27	8.1	3.48	1.56288	0.00363392	0.0110343	1	Up
Q99615	DnaJ homolog subfamily C member 7, org=Homo sapiens	DNJC7_HUMAN	DNAJC7	13	7984.29	8581.1	11589.3	3641.67	2875.73	4180.78	2773.71	2478.23	2638.57	20.6	18.4	5.62	2.63173	0.0036439	0.0110542	1	Up
O00116	Alkyldihydroxyacetonephosphate synthase, peroxisomal, org=Homo sapiens	ADAS_HUMAN	AGPS	15	4763.76	6962.62	6292.52	1878.93	2455.89	2648	3085.99	3795.91	3915.71	18.8	17.2	12.5	2.58046	0.00364726	0.0110574	1	Up
Q96DE0	U8 snoRNA-decapping enzyme, org=Homo sapiens	NUD16_HUMAN	NUDT16	3	3702.91	3728.2	3918.5	1721.87	1923.85	2090.87	2249.46	1777.9	2280.79	3.12	9.66	13.4	1.97846	0.00364969	0.0110574	1	Up
Q9Y3A5	Ribosome maturation protein SBDS, org=Homo sapiens	SBDS_HUMAN	SBDS	12	8465.36	12535.3	10759.7	2980.6	3511.2	3444.12	6083.58	4751.38	5257.98	19.3	8.72	12.5	3.19653	0.00365012	0.0110574	1	Up
Q9UMR2	ATP-dependent RNA helicase DDX19B, org=Homo sapiens	DD19B_HUMAN	DDX19B	1	485.002	676.535	586.964	223.363	194.963	216.309	400.68	203.968	297.619	16.4	6.99	32.7	2.75513	0.00365459	0.0110615	1	Up
O60331	Phosphatidylinositol 4-phosphate 5-kinase type-1 gamma, org=Homo sapiens	PI51C_HUMAN	PIP5K1C	8	3036.64	3380.19	4280.23	1292.77	1665.89	1686.36	1192.89	1537.98	1284.32	18	14.3	13.4	2.30291	0.00365892	0.0110696	1	Up
Q6ZMI0	Protein phosphatase 1 regulatory subunit 21, org=Homo sapiens	PPR21_HUMAN	PPP1R21	13	5729.72	4900.27	7768.7	1019.67	942.799	1062.9	326.9	397.13	339.566	24.1	6.03	10.6	6.08146	0.0036697	0.0110936	1	Up
Q7LG56	Ribonucleoside-diphosphate reductase subunit M2 B, org=Homo sapiens	RIR2B_HUMAN	RRM2B	6	2539.17	2507.28	3732.13	836.796	876.276	1229.18	1087.41	728.338	1083.26	23.9	22	21.3	2.98362	0.00367018	0.0110936	1	Up
Q68D86	Coiled-coil domain-containing protein 102B, org=Homo sapiens	C102B_HUMAN	CCDC102B	4	13754.8	8317.53	15403.3	815.264	863.112	942.865	1436.1	1080.28	1425.58	29.7	7.38	15.4	14.2969	0.00368155	0.0111179	1	Up
Q7L5D6	Golgi to ER traffic protein 4 homolog, org=Homo sapiens	GET4_HUMAN	GET4	11	5012.67	5307.55	6775.08	2323.01	2267.36	3048.06	4248.13	3333.9	3244.56	16.6	17.1	15.4	2.23806	0.00368822	0.011133	1	Up
Q15124	Phosphoglucomutase-like protein 5, org=Homo sapiens	PGM5_HUMAN	PGM5	19	8871.84	10939.4	9616.91	4732.49	5814.5	5902.53	6922.2	6477.06	7049.97	10.7	11.9	4.41	1.78899	0.00369127	0.0111372	1	Up
Q9NVH1	DnaJ homolog subfamily C member 11, org=Homo sapiens	DJC11_HUMAN	DNAJC11	14	6348.29	7664.84	7687.29	3638.25	3973.59	4613.12	6606.4	6435.03	6307.48	10.6	12.2	2.33	1.77509	0.00369725	0.0111494	1	Up
Q96S99	Pleckstrin homology domain-containing family F member 1, org=Homo sapiens	PKHF1_HUMAN	PLEKHF1	22	49971.9	48178	48990.3	22603.9	26060.9	26230	39977.8	41256.3	42071.8	1.83	8.2	2.57	1.96463	0.00369866	0.0111494	1	Up
Q13107	Ubiquitin carboxyl-terminal hydrolase 4, org=Homo sapiens	UBP4_HUMAN	USP4	8	17923.3	12048.2	16049.2	3768.26	4499.07	6156.09	3189.03	2497.56	2984.84	19.6	25.4	12.3	3.19069	0.00370207	0.0111546	1	Up
Q7L9L4	MOB kinase activator 1B, org=Homo sapiens	MOB1B_HUMAN	MOB1B	10	7348.94	6619.03	8132.02	2834.66	2259.18	3279.44	2006.04	2205.19	2464.38	10.3	18.3	10.3	2.63935	0.00372415	0.0112111	1	Up
Q9Y6K9	NF-kappa-B essential modulator, org=Homo sapiens	NEMO_HUMAN	IKBKG	10	9702.58	6006.1	7725.7	1277.01	1460.14	1319.55	1109.93	845.922	921.947	23.7	7.09	14.2	5.77671	0.00373187	0.0112242	1	Up
Q9Y4F9	Rho family-interacting cell polarization regulator 2, org=Homo sapiens	RIPR2_HUMAN	RIPOR2	18	10058	8866.69	14238.7	1195.43	1273.47	1229.27	1869.66	1572.53	1744.19	25.5	3.17	8.63	8.96753	0.00373745	0.0112359	1	Up
Q13286	Battenin, org=Homo sapiens	CLN3_HUMAN	CLN3	4	1769.47	1113.35	1339.44	277.6	286.6	324.149	795.127	755.713	816.983	23.7	8.34	3.93	4.75294	0.00375459	0.0112824	1	Up
Q5JRA6	Transport and Golgi organization protein 1 homolog, org=Homo sapiens	TGO1_HUMAN	MIA3	19	6573.29	4132.16	6237.68	840.667	755.272	753.586	2640.25	2196.06	1729.8	23.4	6.36	20.8	7.2113	0.00376128	0.0112923	1	Up
P60660	Myosin light polypeptide 6, org=Homo sapiens	MYL6_HUMAN	MYL6	21	966769	2.3537e+06	1.89504e+06	72016.2	99404.7	76720.8	626332	600325	641593	40.6	17.7	3.35	21.0183	0.00377054	0.0113123	1	Up
P46734	Dual specificity mitogen-activated protein kinase kinase 3, org=Homo sapiens	MP2K3_HUMAN	MAP2K3	20	8830.08	8046.44	10628.4	3491.63	3754.48	3419	5286.06	6415.57	5643.72	14.4	4.96	9.98	2.57896	0.00377179	0.0113123	1	Up
Q8IZP0	Abl interactor 1, org=Homo sapiens	ABI1_HUMAN	ABI1	13	34007.9	34252.1	30622.6	15705.6	12168	15421.7	9128.62	7987.8	7858.88	6.15	13.6	8.39	2.28391	0.00377304	0.0113123	1	Up
Q12778	Forkhead box protein O1, org=Homo sapiens	FOXO1_HUMAN	FOXO1	43	476479	192730	302915	7925.29	6819.44	8033.43	50991.3	65344.9	70407.2	44.1	8.85	16.2	42.6779	0.00377655	0.0113178	1	Up
Q6PKG0	La-related protein 1, org=Homo sapiens	LARP1_HUMAN	LARP1	47	142669	132905	142366	95655.6	85719	81104.4	36570.5	35356.4	35344.3	3.98	8.5	1.97	1.59228	0.00377824	0.0113178	1	Up
O00165	HCLS1-associated protein X-1, org=Homo sapiens	HAX1_HUMAN	HAX1	5	1147.26	1300.22	1287.19	717.09	867.9	751.168	1707.27	1343.27	1262.47	6.81	10.2	16.5	1.59864	0.00378265	0.0113208	0.667	Up
Q9BVG3	E3 ubiquitin-protein ligase TRIM62, org=Homo sapiens	TRI62_HUMAN	TRIM62	10	10068.3	7305.03	8999.47	434.982	552.457	221.975	1422.01	1561.91	2273.09	15.9	41.6	26	21.8063	0.00379994	0.0113624	1	Up
O00443	Phosphatidylinositol 4-phosphate 3-kinase C2 domain-containing subunit alpha, org=Homo sapiens	P3C2A_HUMAN	PIK3C2A	50	63706.1	40262.2	61165	7723.23	7744.25	8671.58	10954.9	11446.7	12723.5	23.4	6.73	7.8	6.84092	0.00381273	0.0113938	1	Up
Q75T13	GPI inositol-deacylase, org=Homo sapiens	PGAP1_HUMAN	PGAP1	15	5474.42	3706.75	5352.48	955.535	979.696	876.904	3565.13	3258.11	3532.55	20.4	5.73	4.89	5.16819	0.003814	0.0113938	1	Up
Q9NZ09	Ubiquitin-associated protein 1, org=Homo sapiens	UBAP1_HUMAN	UBAP1	15	14712	8380.81	13314.7	1502.41	1606.71	1847.99	3691.81	2843.84	3161.74	27.4	10.7	13.3	7.3445	0.00382232	0.011396	1	Up
Q9UKA4	A-kinase anchor protein 11, org=Homo sapiens	AKA11_HUMAN	AKAP11	21	4815.09	5629.08	6076.16	2134.28	2038.42	2103.36	2699.74	2672.63	2261.4	11.6	2.34	9.65	2.63228	0.00383196	0.0114172	1	Up
Q6NTF9	Rhomboid domain-containing protein 2, org=Homo sapiens	RHBD2_HUMAN	RHBDD2	4	1784.39	1985.1	1857.74	993.767	1081.82	1218.11	2172.32	1176.04	1745.23	5.41	10.3	29.4	1.70848	0.0038394	0.0114292	1	Up
Q8IXQ6	Protein mono-ADP-ribosyltransferase PARP9, org=Homo sapiens	PARP9_HUMAN	PARP9	18	21976.1	13162.9	18382.6	4252.5	3713.48	4799.8	4666.62	3237.78	3708.67	24.8	12.8	18.8	4.19258	0.00384223	0.0114319	1	Up
P86790;P86791	Vacuolar fusion protein CCZ1 homolog B;Vacuolar fusion protein CCZ1 homolog, org=Homo sapiens	CCZ1B_HUMAN;CCZ1_HUMAN	CCZ1B;CCZ1	18	12252.2	8702.6	13745.4	2845.92	3646.46	3343.57	3795.62	4260.26	4673.69	22.4	12.3	10.4	3.5279	0.00384373	0.0114319	1	Up
P12829	Myosin light chain 4, org=Homo sapiens	MYL4_HUMAN	MYL4	26	615222	1.78455e+06	1.02129e+06	23011.4	30913.2	23519.6	485396	521297	491385	52.1	17.1	3.85	44.1745	0.00385879	0.0114665	1	Up
Q6NSW5;Q8TCE6	Putative DENN domain-containing protein 10 B;DENN domain-containing protein 10, org=Homo sapiens	DE10B_HUMAN;DEN10_HUMAN	DENND10P1;DENND10	4	1057.95	1744.16	1438.74	286.153	216.761	419.955	533.001	321.722	606.352	24.3	33.6	30.3	4.59528	0.00386471	0.0114693	1	Up
Q13310	Polyadenylate-binding protein 4, org=Homo sapiens	PABP4_HUMAN	PABPC4	38	995041	711063	738683	398292	294915	278674	238783	265292	248894	19.2	20	5.33	2.51552	0.00386719	0.0114693	1	Up
P29692	Elongation factor 1-delta, org=Homo sapiens	EF1D_HUMAN	EEF1D	12	46762.6	42893.8	40217.1	20928.2	21921.8	26595.9	10711.7	13213	13741.7	7.6	13.1	12.9	1.87014	0.00386985	0.0114693	1	Up
Q16181	Septin-7, org=Homo sapiens	SEPT7_HUMAN	SEPTIN7	41	106868	85410.5	109459	41936.2	41572.4	38478.8	17550.6	19429.2	18126.5	13.1	4.67	5.24	2.47351	0.00387005	0.0114693	1	Up
Q8WUX9	Charged multivesicular body protein 7, org=Homo sapiens	CHMP7_HUMAN	CHMP7	11	3780.04	4004.72	4999.76	1628.22	1713.94	1832.52	1042.91	543.67	775.671	15.2	5.95	31.7	2.47059	0.00387476	0.0114781	1	Up
Q9H074	Polyadenylate-binding protein-interacting protein 1, org=Homo sapiens	PAIP1_HUMAN	PAIP1	13	20390.6	19350.4	23560.4	7460.27	4930.49	5161	3372.88	3563.39	4226.12	10.4	23.9	12	3.60656	0.00388678	0.0115086	1	Up
Q9HCP0	Casein kinase I isoform gamma-1, org=Homo sapiens	KC1G1_HUMAN	CSNK1G1	6	917.875	1097.44	1194.82	421.445	557.512	394.106	908.527	850.284	1186.41	13.1	19.1	18.3	2.33794	0.00390551	0.011559	1	Up
P54753	Ephrin type-B receptor 3, org=Homo sapiens	EPHB3_HUMAN	EPHB3	20	4967.18	6833.58	4966.93	1313.11	2188.73	1606.15	5587.37	6495.04	5995.7	19.3	26.2	7.54	3.28264	0.00391455	0.0115755	1	Up
O75153	Clustered mitochondria protein homolog, org=Homo sapiens	CLU_HUMAN	CLUH	20	19123.8	15617.1	20339.1	10874.6	8750.06	9412.08	4198.95	3983.96	3958.21	13.4	11.2	3.27	1.89691	0.00391639	0.0115758	1	Up
P50607	Tubby protein homolog, org=Homo sapiens	TUB_HUMAN	TUB	14	10060	6079.44	7410.2	2656.04	1729.71	2596.08	7413.27	7232.09	6361.31	25.8	22.3	8.03	3.373	0.00391936	0.0115795	1	Up
Q15596	Nuclear receptor coactivator 2, org=Homo sapiens	NCOA2_HUMAN	NCOA2	35	16334.7	11197.4	14222	3581.53	3283.06	3618.95	57579.6	66762.8	71522.1	18.6	5.27	10.9	3.98283	0.00394837	0.0116291	1	Up
Q9UN86	Ras GTPase-activating protein-binding protein 2, org=Homo sapiens	G3BP2_HUMAN	G3BP2	29	218910	169944	178900	113264	92430.8	87102	43626.1	44366.6	36977	13.8	14.2	9.77	1.93907	0.00395173	0.0116291	1	Up
Q765P7	Protein MTSS 2, org=Homo sapiens	MTSS2_HUMAN	MTSS2	33	364098	391942	758242	34386.4	47187.3	40205.2	61347.9	63938.3	62112.5	43.6	15.8	2.13	12.4347	0.00395183	0.0116291	1	Up
Q13613	Phosphatidylinositol-3-phosphate phosphatase MTMR1, org=Homo sapiens	MTMR1_HUMAN	MTMR1	15	8255.36	6185.11	7788.35	3398.38	3005.24	3477.44	3118.4	3000.25	3019.55	14.7	7.68	2.08	2.24964	0.00395816	0.0116382	1	Up
Q9UJY1	Heat shock protein beta-8, org=Homo sapiens	HSPB8_HUMAN	HSPB8	6	11729.4	8760.39	14371.8	2779.94	1332.55	2097.83	2755.11	3044.88	3182.2	24.2	35	7.28	5.61349	0.00395897	0.0116382	1	Up
A8MYZ6	Forkhead box protein O6, org=Homo sapiens	FOXO6_HUMAN	FOXO6	11	3822.88	4433.08	6082.16	1175.67	1493.93	1330.88	2134.15	2909.54	1971.33	24.5	11.9	21.4	3.5841	0.00396052	0.0116382	1	Up
Q05397	Focal adhesion kinase 1, org=Homo sapiens	FAK1_HUMAN	PTK2	8	3717.8	2699.25	2844.08	448.035	570.127	840.452	2165.23	1847.18	1912.38	17.8	32.4	8.51	4.98282	0.00396191	0.0116382	1	Up
Q92623	Tetratricopeptide repeat protein 9A, org=Homo sapiens	TTC9A_HUMAN	TTC9	2	8492.44	10647.7	14305.7	1374.54	1324.42	2667.61	3815.76	2533.1	2009.4	26.4	42.6	33.4	6.23226	0.0039672	0.0116435	1	Up
Q96CU9	FAD-dependent oxidoreductase domain-containing protein 1, org=Homo sapiens	FXRD1_HUMAN	FOXRED1	4	1157.17	1133.6	1301.94	710.819	796.354	638.749	1029.38	1198.32	1266.54	7.61	11	10.5	1.6742	0.00398415	0.0116779	1	Up
P14923	Junction plakoglobin, org=Homo sapiens	PLAK_HUMAN	JUP	35	24977.1	32319.1	35613.3	14191.3	14166.6	10461.2	33277.7	32076.4	33389.6	17.6	16.6	2.21	2.39339	0.00403225	0.0117942	1	Up
P10114	Ras-related protein Rap-2a, org=Homo sapiens	RAP2A_HUMAN	RAP2A	8	3339.63	3271.57	2813.9	872.664	1075.64	691.404	3482.97	1807.41	1339.34	9.1	21.8	51	3.57051	0.00404206	0.0117985	1	Up
Q8N8S7	Protein enabled homolog, org=Homo sapiens	ENAH_HUMAN	ENAH	27	40686.8	33033.3	55669.1	6812.89	5932.32	6590.83	4254.87	4039.4	4538.37	26.7	7.11	5.85	6.6916	0.0040422	0.0117985	1	Up
O00469	Procollagen-lysine,2-oxoglutarate 5-dioxygenase 2, org=Homo sapiens	PLOD2_HUMAN	PLOD2	4	617.03	1077.22	1013.37	146.168	197.366	171.88	430.973	384.215	463.507	27.6	14.9	9.35	5.2533	0.00404413	0.0117985	1	Up
P61026	Ras-related protein Rab-10, org=Homo sapiens	RAB10_HUMAN	RAB10	12	7855.33	11482.7	9225.11	2728.38	2439.67	2505.78	8470.72	8022.91	6698.93	19.2	5.91	11.9	3.72215	0.00404417	0.0117985	1	Up
Q6ZUJ8	Phosphoinositide 3-kinase adapter protein 1, org=Homo sapiens	BCAP_HUMAN	PIK3AP1	5	2052.08	1727.09	2092.95	709.354	621.138	907.414	130.791	98.4287	103.07	10.2	19.7	15.8	2.62394	0.00404473	0.0117985	1	Up
O75592	E3 ubiquitin-protein ligase MYCBP2, org=Homo sapiens	MYCB2_HUMAN	MYCBP2	314	788784	583734	677195	367149	318146	264114	655863	676032	660508	15	16.3	1.59	2.15894	0.00404678	0.0117993	1	Up
Q99614	Tetratricopeptide repeat protein 1, org=Homo sapiens	TTC1_HUMAN	TTC1	12	13643.1	12929.6	16134.2	9066.25	7447.55	7157.67	3214.88	3430.46	3581.1	11.8	13	5.4	1.80415	0.00405004	0.0118036	1	Up
P51692	Signal transducer and activator of transcription 5B, org=Homo sapiens	STA5B_HUMAN	STAT5B	13	4078.33	3075.4	4091.93	1609.37	1516.63	1821.18	1594.09	1312.8	891.391	15.6	9.47	27.9	2.27314	0.00405355	0.0118087	1	Up
O43924	Retinal rod rhodopsin-sensitive cGMP 3',5'-cyclic phosphodiesterase subunit delta, org=Homo sapiens	PDE6D_HUMAN	PDE6D	4	8914.14	9249.36	10341.1	2652.67	3490.64	3755.88	3451.99	2836.77	2362.31	7.85	17.5	18.9	2.87949	0.00405999	0.0118223	1	Up
Q9UPU5	Ubiquitin carboxyl-terminal hydrolase 24, org=Homo sapiens	UBP24_HUMAN	USP24	26	6286.33	5547.92	6894.09	2628.06	2334.73	3283.97	3434.57	2808.51	3294.13	10.8	17.7	10.3	2.271	0.00406615	0.0118351	1	Up
Q9BXI6	TBC1 domain family member 10A, org=Homo sapiens	TB10A_HUMAN	TBC1D10A	11	9288.73	9486.69	11057.2	6489.76	6525.94	5873.35	3273.57	3234.12	3140.31	9.74	5.83	2.13	1.57936	0.00407388	0.0118508	1	Up
Q96P47	Arf-GAP with GTPase, ANK repeat and PH domain-containing protein 3, org=Homo sapiens	AGAP3_HUMAN	AGAP3	30	88014.3	62399.4	81227.1	34259.7	35341.8	28548.2	50781.4	52334	51824.6	17.2	11.2	1.53	2.36008	0.00407509	0.0118508	1	Up
Q99816	Tumor susceptibility gene 101 protein, org=Homo sapiens	TS101_HUMAN	TSG101	17	48634.3	43704.9	66330.8	10452.2	10431.9	11517.5	13865.6	13844.3	14226	22.5	5.75	1.53	4.89697	0.00408268	0.0118677	1	Up
P16615	Sarcoplasmic/endoplasmic reticulum calcium ATPase 2, org=Homo sapiens	AT2A2_HUMAN	ATP2A2	51	87829.4	76377.1	75440.6	44908.5	43570.4	42881.8	78906.2	74210.9	78395.2	8.64	2.35	3.34	1.82435	0.004086	0.011871	1	Up
A1A4S6	Rho GTPase-activating protein 10, org=Homo sapiens	RHG10_HUMAN	ARHGAP10	26	37199.4	22595.7	34008.3	5261.93	6295.97	5472.91	8468.82	9185.53	8496.68	24.6	9.62	4.66	5.50786	0.00409776	0.0118815	1	Up
P61513	Large ribosomal subunit protein eL43, org=Homo sapiens	RL37A_HUMAN	RPL37A	18	1.02407e+06	866187	881778	633715	601489	561958	822432	936324	840880	9.42	6	7.05	1.54245	0.00410215	0.0118815	1	Up
P35579	Myosin-9, org=Homo sapiens	MYH9_HUMAN	MYH9	381	1.94582e+07	5.20505e+07	4.18885e+07	1.01543e+06	1.36372e+06	1.02848e+06	1.4957e+07	1.49434e+07	1.47515e+07	44.1	17.4	0.772	33.2774	0.00410292	0.0118815	1	Up
Q9BRA0	N-alpha-acetyltransferase 38, NatC auxiliary subunit, org=Homo sapiens	NAA38_HUMAN	NAA38	3	1370.74	1522.04	1650.52	688.233	583.818	804.734	782.827	587.818	480.783	9.25	16	24.8	2.18766	0.00410344	0.0118815	0.667	Up
P59998	Actin-related protein 2/3 complex subunit 4, org=Homo sapiens	ARPC4_HUMAN	ARPC4	12	77847.4	88042.9	71199.3	50219.2	39262.4	45184.3	23719.8	25007.8	37041	10.7	12.2	25.7	1.76058	0.00410535	0.0118818	1	Up
O75363	Breast carcinoma-amplified sequence 1, org=Homo sapiens	BCAS1_HUMAN	BCAS1	7	4738.89	5844.34	12445	153.209	156.961	127.725	468.446	353.324	352.019	54.3	10.9	17.1	52.5883	0.00411018	0.0118855	1	Up
P06241	Tyrosine-protein kinase Fyn, org=Homo sapiens	FYN_HUMAN	FYN	4	754.749	1278.09	925.117	250.888	210.613	277.025	846.176	625.848	816.512	27.1	13.6	15.7	4.00522	0.00411871	0.0118999	1	Up
Q9NYB9	Abl interactor 2, org=Homo sapiens	ABI2_HUMAN	ABI2	16	18660.3	18112	23799.8	10126.6	8618.67	9424.55	3959.89	4609.04	3784.92	15.5	8.04	10.5	2.15025	0.00412845	0.0119126	1	Up
Q5TC82	Roquin-1, org=Homo sapiens	RC3H1_HUMAN	RC3H1	33	38581.6	32322.8	42860.1	15529.4	9908.92	10767.3	10039.6	8927.32	9101	14	25.1	6.4	3.14218	0.00413637	0.0119303	1	Up
Q16254	Transcription factor E2F4, org=Homo sapiens	E2F4_HUMAN	E2F4	9	7020.35	4646.87	5677.9	2121.62	1776.56	2193.11	2082.58	1618.62	1492.89	20.6	11	17.9	2.84753	0.00414474	0.0119392	1	Up
Q2M2Z5	Centrosomal protein kizuna, org=Homo sapiens	KIZ_HUMAN	KIZ	10	4617.03	3810.45	5752.17	1462.4	2090.08	1903.61	974.516	925.589	1117.87	20.6	17.7	9.93	2.59887	0.00414483	0.0119392	1	Up
Q7L3T8	Probable proline--tRNA ligase, mitochondrial, org=Homo sapiens	SYPM_HUMAN	PARS2	4	1002.25	1465.67	1230.57	454.803	490.699	607.399	775.707	1033.63	837.878	18.8	15.4	15.3	2.38167	0.0041559	0.0119588	1	Up
Q92793	CREB-binding protein, org=Homo sapiens	CBP_HUMAN	CREBBP	93	212744	110639	130659	22073.4	16836.8	19872.1	446881	457970	470189	35.7	13.4	2.54	7.72413	0.00415701	0.0119588	1	Up
Q12797	Aspartyl/asparaginyl beta-hydroxylase, org=Homo sapiens	ASPH_HUMAN	ASPH	25	14591.3	12939.3	16691.4	8719.35	8429.49	6908.26	10612.8	12691.7	10576	12.8	12.1	10.7	1.83821	0.00416358	0.0119631	1	Up
Q5VU43	Myomegalin, org=Homo sapiens	MYOME_HUMAN	PDE4DIP	31	21716.4	20455.1	28387.7	5481.86	5772.32	5760.17	12583.2	12253.9	11895.1	18.1	2.9	2.81	4.14704	0.00416674	0.0119631	1	Up
P53990	IST1 homolog, org=Homo sapiens	IST1_HUMAN	IST1	11	91599.6	59786.5	87210	18953.5	8894.1	11866.4	10626.4	13228.6	13770.4	21.7	39	13.4	6.00786	0.00418249	0.0119856	1	Up
Q06190	Serine/threonine-protein phosphatase 2A regulatory subunit B'' subunit alpha, org=Homo sapiens	P2R3A_HUMAN	PPP2R3A	29	17829.2	13807.7	20568.1	3274.36	3124.2	3128.72	3713.51	3686.63	3772.22	19.5	2.69	1.18	5.47952	0.00418636	0.0119916	1	Up
Q9UGJ0	5'-AMP-activated protein kinase subunit gamma-2, org=Homo sapiens	AAKG2_HUMAN	PRKAG2	11	4065.32	3224.85	4596.12	1418.93	1856.63	1901.65	1070.87	908.33	678.278	17.5	15.5	22.3	2.29589	0.00420675	0.0120331	1	Up
P63096	Guanine nucleotide-binding protein G(i) subunit alpha-1, org=Homo sapiens	GNAI1_HUMAN	GNAI1	16	7356	10066.4	10136.4	3266.68	4628.16	3756.11	7259.46	6512.56	7536.83	17.3	17.8	7.46	2.36537	0.00420896	0.0120331	1	Up
P43487	Ran-specific GTPase-activating protein, org=Homo sapiens	RANG_HUMAN	RANBP1	11	45706.8	48689.6	38978.9	26115.3	24266	28739.1	11604.3	12471.8	12331.9	11.2	8.52	3.84	1.68572	0.00420986	0.0120331	1	Up
Q00653	Nuclear factor NF-kappa-B p100 subunit, org=Homo sapiens	NFKB2_HUMAN	NFKB2	14	7990.57	6656.13	8693.32	1428.88	819.305	1448.99	2633.23	3142.66	2313.1	13.3	29	15.5	6.31294	0.00421795	0.0120497	1	Up
Q92844	TRAF family member-associated NF-kappa-B activator, org=Homo sapiens	TANK_HUMAN	TANK	14	17265.7	11583.6	21667.4	2595.1	2072.25	2221.15	2387.64	2319.13	2834.08	30	11.7	11.1	7.33349	0.00422036	0.0120497	1	Up
Q8TAD4	Proton-coupled zinc antiporter SLC30A5, org=Homo sapiens	ZNT5_HUMAN	SLC30A5	5	4390.13	3809.68	3496.74	2467.31	1911.25	2106.74	900.862	804.353	1392.23	11.6	13	30.5	1.80355	0.00422871	0.0120663	1	Up
Q96GA3	Protein LTV1 homolog, org=Homo sapiens	LTV1_HUMAN	LTV1	64	1.07836e+06	949870	1.01701e+06	611215	606305	498323	970858	1.03651e+06	1.00965e+06	6.33	11.2	3.28	1.77478	0.00423301	0.01207	1	Up
P54252	Ataxin-3, org=Homo sapiens	ATX3_HUMAN	ATXN3	5	2491.4	2487.5	3021.09	1046.39	777.516	1142.31	627.541	339.05	383.171	11.5	19.1	34.5	2.69703	0.00423363	0.01207	1	Up
Q13464	Rho-associated protein kinase 1, org=Homo sapiens	ROCK1_HUMAN	ROCK1	29	23754.8	20544.4	28881.8	10911.8	12493.1	9873.43	9199.01	8986.02	8388.04	17.2	11.9	4.75	2.19906	0.0042489	0.0121084	1	Up
Q96IW2	SH2 domain-containing adapter protein D, org=Homo sapiens	SHD_HUMAN	SHD	10	9060.48	9936.72	10657.8	3656.9	2467.24	3207.71	1283.16	1997.35	1623.95	8.09	19.3	21.9	3.17782	0.00426223	0.0121331	1	Up
Q70CQ3	Ubiquitin carboxyl-terminal hydrolase 30, org=Homo sapiens	UBP30_HUMAN	USP30	1	178.389	171.03	158.934	31.9432	37.0811	48.5205	38.5081	42.6845	34.368	5.8	21.7	10.8	4.32476	0.00426583	0.0121359	1	Up
O15049	NEDD4-binding protein 3, org=Homo sapiens	N4BP3_HUMAN	N4BP3	14	6141.18	5535.74	7464.14	1695.19	1674.81	1699.01	2744.36	3155.4	2600.18	15.5	0.77	10.2	3.77609	0.00428901	0.0121915	1	Up
Q6P1L5	Protein FAM117B, org=Homo sapiens	F117B_HUMAN	FAM117B	10	4015.98	3190.54	4844.09	1821.2	1390.48	1423.35	780	621.941	527.668	20.6	15.5	19.8	2.5999	0.00429188	0.0121944	1	Up
Q9ULJ6	Zinc finger MIZ domain-containing protein 1, org=Homo sapiens	ZMIZ1_HUMAN	ZMIZ1	18	17452.4	14457	14635.3	8037.63	6120.81	8122.97	69664.8	68003.7	68303.1	10.8	15.2	1.29	2.08895	0.00431355	0.0122222	1	Up
Q9NW68	BSD domain-containing protein 1, org=Homo sapiens	BSDC1_HUMAN	BSDC1	5	2258.52	2097.03	2953.6	531.345	712.353	909.025	880.571	1285.86	838.508	18.7	26.3	24.7	3.39531	0.00431374	0.0122222	1	Up
Q9BTV4	Transmembrane protein 43, org=Homo sapiens	TMM43_HUMAN	TMEM43	19	19971.3	27364.2	28373.4	8698.91	10728.6	10545.1	22883	27046.5	24174.5	18.2	11.2	8.63	2.52593	0.00431407	0.0122222	1	Up
Q5JSH3	WD repeat-containing protein 44, org=Homo sapiens	WDR44_HUMAN	WDR44	19	12236.1	8066.09	13890.3	1779.76	1993.13	2200.03	1027.14	783.77	800.395	26.3	10.6	15.6	5.72459	0.0043192	0.0122304	1	Up
Q8N414	PiggyBac transposable element-derived protein 5, org=Homo sapiens	PGBD5_HUMAN	PGBD5	10	1924.45	3454.75	2186.26	446.931	469.912	793.57	2934.67	2861.46	3150.26	32.5	34	5.03	4.42317	0.00432624	0.0122451	1	Up
O15160	DNA-directed RNA polymerases I and III subunit RPAC1, org=Homo sapiens	RPAC1_HUMAN	POLR1C	29	99179.1	74649.2	87636.2	38710.3	39457.3	43912.6	141757	140448	141012	14.1	6.91	0.466	2.14174	0.00433746	0.0122665	1	Up
Q8WTW3	Conserved oligomeric Golgi complex subunit 1, org=Homo sapiens	COG1_HUMAN	COG1	24	33022.2	18336.6	31292.9	6046.02	4901.24	4352.79	7295.72	7413.96	8567.95	29.1	16.9	9.06	5.40206	0.00435351	0.0123003	1	Up
Q14249	Endonuclease G, mitochondrial, org=Homo sapiens	NUCG_HUMAN	ENDOG	5	1885.04	2668.97	2963	474.772	525.457	547.07	897.619	901.899	1001.85	22.2	7.2	6.32	4.85815	0.00435512	0.0123003	0.667	Up
P20810	Calpastatin, org=Homo sapiens	ICAL_HUMAN	CAST	20	17310.5	15124.2	23603.6	5150.54	6548.84	5825.57	2212.83	1981.05	1895.11	23.6	12	8.1	3.19763	0.00436761	0.0123257	1	Up
O15013	Rho guanine nucleotide exchange factor 10, org=Homo sapiens	ARHGA_HUMAN	ARHGEF10	5	926.395	733.635	888.635	213.569	311.995	319.706	291.124	192.865	146.418	12	21	35.2	3.01521	0.00437363	0.0123322	1	Up
Q9H4A5	Golgi phosphoprotein 3-like, org=Homo sapiens	GLP3L_HUMAN	GOLPH3L	3	869.537	1206.05	1181.2	465.978	392.924	476.01	436.563	497.486	506.483	17.3	10.2	7.92	2.43971	0.00438582	0.0123614	0.667	Up
O00303	Eukaryotic translation initiation factor 3 subunit F, org=Homo sapiens	EIF3F_HUMAN	EIF3F	19	48516.8	35576.9	45792.1	18662.3	18322.5	21883.1	21078.7	21746.8	21423.9	15.8	10	1.56	2.20639	0.00439901	0.0123821	1	Up
Q8N9R8	Protein SCAI, org=Homo sapiens	SCAI_HUMAN	SCAI	8	310.274	252.301	312.026	135.708	141.371	178.075	1629.65	1472.53	1348.99	11.7	15.2	9.48	1.92155	0.00440059	0.0123821	1	Up
Q9C0B7	Transport and Golgi organization protein 6 homolog, org=Homo sapiens	TNG6_HUMAN	TANGO6	7	2009.12	1385.86	1841.84	580.239	821.546	745.662	870.786	1199.64	845.257	18.5	17.2	20.3	2.43863	0.00440454	0.012388	1	Up
Q9H9Q2	COP9 signalosome complex subunit 7b, org=Homo sapiens	CSN7B_HUMAN	COPS7B	5	988.161	768.83	1046.1	341.435	382.396	490.926	435.653	260.766	314.337	15.7	19.1	26.6	2.30753	0.00442135	0.0124248	1	Up
P53602	Diphosphomevalonate decarboxylase, org=Homo sapiens	MVD1_HUMAN	MVD	5	1889.6	2619.13	2929.08	850.664	716.146	936.795	874.536	724.627	887.967	21.5	13.3	10.9	2.97084	0.00443199	0.0124495	1	Up
P50552	Vasodilator-stimulated phosphoprotein, org=Homo sapiens	VASP_HUMAN	VASP	15	5762.16	6843.71	10694.4	2025.52	1369.77	1727.04	963.49	1012.46	1110.74	33.4	19.2	7.29	4.54877	0.00443966	0.0124658	1	Up
P52209	6-phosphogluconate dehydrogenase, decarboxylating, org=Homo sapiens	6PGD_HUMAN	PGD	19	69407	90461.6	92182	43196.2	35873.7	43962.7	26365	23206.6	25176	15.1	10.9	6.4	2.04865	0.00444447	0.0124688	1	Up
P16298	Serine/threonine-protein phosphatase 2B catalytic subunit beta isoform, org=Homo sapiens	PP2BB_HUMAN	PPP3CB	4	3322.05	2132.79	3117.41	636.317	548.383	606.93	593.341	461.412	361.221	22.3	7.5	24.7	4.78461	0.00445524	0.0124938	1	Up
Q96HN2	Adenosylhomocysteinase 3, org=Homo sapiens	SAHH3_HUMAN	AHCYL2	7	7689.61	7905.26	9437.92	4681.97	4654.22	5618.93	532.767	489.541	882.729	11.4	11	34	1.67386	0.00447656	0.012531	1	Up
Q02543	Large ribosomal subunit protein eL20, org=Homo sapiens	RL18A_HUMAN	RPL18A	34	1.19199e+06	993602	1.05788e+06	769517	698055	643191	1.27304e+06	1.25119e+06	1.24619e+06	9.36	9	1.14	1.53663	0.00448878	0.0125562	1	Up
P48426	Phosphatidylinositol 5-phosphate 4-kinase type-2 alpha, org=Homo sapiens	PI42A_HUMAN	PIP4K2A	30	85709.8	50017.4	58996.6	16210.7	15004.9	12634.5	73656.4	75737.8	79969.4	28.6	12.4	4.21	4.44067	0.00449807	0.0125664	1	Up
P24390	ER lumen protein-retaining receptor 1, org=Homo sapiens	ERD21_HUMAN	KDELR1	6	488.298	296.488	414.218	115.202	150.347	88.5835	486.588	332.98	576.049	24.2	26.2	26.4	3.38575	0.00450344	0.012572	0.667	Up
P19237	Troponin I, slow skeletal muscle, org=Homo sapiens	TNNI1_HUMAN	TNNI1	17	82523.2	61412.7	158798	1939.99	2173.75	1886.75	7303.96	8790.43	5946	50.8	7.63	19.4	50.4515	0.00450574	0.012572	1	Up
A5D8V6	Vacuolar protein sorting-associated protein 37C, org=Homo sapiens	VP37C_HUMAN	VPS37C	1	1192.33	976.971	1619.1	162.209	138.483	299.032	6.15824	552.777	8.06895	25.9	43.4	167	6.31692	0.00452555	0.012622	0.667	Up
Q7Z3E2	Coiled-coil domain-containing protein 186, org=Homo sapiens	CC186_HUMAN	CCDC186	5	2491.7	2902.93	2935.58	232.671	305.88	442.79	249.905	137.822	125.447	8.91	32.6	40.1	8.4886	0.00453233	0.0126304	0.667	Up
Q16539	Mitogen-activated protein kinase 14, org=Homo sapiens	MK14_HUMAN	MAPK14	5	1388.72	2067.82	1956.59	455.945	554.885	753.469	950.999	904.524	990.933	20.2	25.8	4.56	3.06815	0.00453437	0.0126308	1	Up
Q96P48	Arf-GAP with Rho-GAP domain, ANK repeat and PH domain-containing protein 1, org=Homo sapiens	ARAP1_HUMAN	ARAP1	23	19328.4	15162.6	19476	5278.18	5610.5	8058.31	6050.41	5629.22	5524.43	13.6	24	4.85	2.84832	0.00453716	0.0126333	1	Up
O14545	TRAF-type zinc finger domain-containing protein 1, org=Homo sapiens	TRAD1_HUMAN	TRAFD1	6	1542.37	1943.81	1816.67	1138.43	1032.41	912.89	840.759	956.128	1135.52	11.6	11	15.2	1.71962	0.00453912	0.0126335	1	Up
Q9UFD9	RIMS-binding protein 3A, org=Homo sapiens	RIM3A_HUMAN	RIMBP3	10	1497.34	815.336	786.851	168.092	280.055	150.235	1190.44	1458.54	1185.13	38.9	35.3	12.2	5.17985	0.00456094	0.0126594	1	Up
P00568	Adenylate kinase isoenzyme 1, org=Homo sapiens	KAD1_HUMAN	AK1	10	11234.5	18370.1	20481.1	2851.88	3995.79	3247.11	5097.26	6073.27	6368.93	29	17.3	11.4	4.96154	0.00456537	0.0126594	1	Up
Q04917	14-3-3 protein eta, org=Homo sapiens	1433F_HUMAN	YWHAH	9	4627.08	6944.38	7196.13	1013.71	1808.97	1734.99	2528.6	2369.24	2575.3	22.6	28.9	4.34	4.1178	0.00456551	0.0126594	1	Up
Q9P2R3	Rabankyrin-5, org=Homo sapiens	ANFY1_HUMAN	ANKFY1	5	1062.35	1875.6	1477.35	60.2391	61.1114	160.724	1091.65	870.237	843.17	27.6	61.4	14.6	15.653	0.00458154	0.0126972	1	Up
O95490	Adhesion G protein-coupled receptor L2, org=Homo sapiens	AGRL2_HUMAN	ADGRL2	17	7039.83	6401.2	7276.99	2929.83	3721.64	3694.5	4951.57	5554.83	5300.65	6.56	13	5.75	2.00252	0.00458498	0.0126972	1	Up
Q6ZN04	RNA-binding protein MEX3B, org=Homo sapiens	MEX3B_HUMAN	MEX3B	6	11121.6	10696.1	10292.4	5605.2	5661.16	6701.25	2761.8	2526.9	2940.53	3.87	10.3	7.56	1.78711	0.00458674	0.0126972	1	Up
P55735	Protein SEC13 homolog, org=Homo sapiens	SEC13_HUMAN	SEC13	15	23604.7	19120.6	22216.6	7433.27	5078.58	7622.73	8146.15	8695.84	8892.95	10.6	21.1	4.51	3.22539	0.00459822	0.0127115	1	Up
O14920	Inhibitor of nuclear factor kappa-B kinase subunit beta, org=Homo sapiens	IKKB_HUMAN	IKBKB	9	2587.23	2642.17	3462.46	725.574	736.312	735.687	1483.51	1635.45	1377.9	16.9	0.823	8.64	3.95521	0.00459934	0.0127115	1	Up
Q9UM00	Calcium load-activated calcium channel, org=Homo sapiens	TMCO1_HUMAN	TMCO1	5	7113.85	7286.42	8362.56	4276.98	4845	5257.54	6427.13	7457.79	7454.08	8.92	10.3	8.35	1.583	0.00459952	0.0127115	1	Up
Q02978	Mitochondrial 2-oxoglutarate/malate carrier protein, org=Homo sapiens	M2OM_HUMAN	SLC25A11	18	28797.1	27355.5	39307.8	12452.4	10642.1	12969.3	22939.6	23797.9	26409.9	20.5	10.2	7.41	2.64699	0.0046189	0.0127529	1	Up
Q15276	Rab GTPase-binding effector protein 1, org=Homo sapiens	RABE1_HUMAN	RABEP1	6	3039.72	3325.51	2956.99	257.503	396.659	451.174	1623.22	1347.93	1123.63	6.22	27.1	18.3	8.43383	0.00462022	0.0127529	0.667	Up
Q86YR5	G-protein-signaling modulator 1, org=Homo sapiens	GPSM1_HUMAN	GPSM1	22	301817	269293	386003	126036	107198	118101	156024	188513	175284	18.9	8.08	9.43	2.72422	0.0046238	0.0127575	1	Up
Q8NE86	Calcium uniporter protein, mitochondrial, org=Homo sapiens	MCU_HUMAN	MCU	15	7511.33	6781.34	9274.3	2616.4	3463.8	3831.68	6347.91	5455.2	5861.95	16.3	18.9	7.59	2.37765	0.00463946	0.01278	1	Up
Q9H9A6	Leucine-rich repeat-containing protein 40, org=Homo sapiens	LRC40_HUMAN	LRRC40	20	19368	15333.3	16827.7	7597.02	7711.85	8093.47	10314.6	10276.2	10528.2	11.9	3.33	1.31	2.20187	0.00464005	0.01278	1	Up
P31946	14-3-3 protein beta/alpha, org=Homo sapiens	1433B_HUMAN	YWHAB	20	94257.9	123477	155611	20931.5	24010.6	22696.6	42266.8	48087.2	41463.6	24.7	6.85	8.23	5.5197	0.00464152	0.01278	1	Up
Q86UY6	N-alpha-acetyltransferase 40, org=Homo sapiens	NAA40_HUMAN	NAA40	16	17213.7	23079.5	19173.1	7352.86	7762.73	5011.98	20193.6	17587.4	20210.8	15.1	22.1	7.81	2.95447	0.00466764	0.0128466	1	Up
O60271	C-Jun-amino-terminal kinase-interacting protein 4, org=Homo sapiens	JIP4_HUMAN	SPAG9	17	8094.7	5502.87	9008.18	1734.38	1443.81	1669.78	1887.25	2050.27	2001.14	24.1	9.44	4.22	4.66293	0.00467372	0.0128527	1	Up
Q92870	Amyloid beta precursor protein binding family B member 2, org=Homo sapiens	APBB2_HUMAN	APBB2	8	6504.83	4853.83	6641.94	2690.19	1748.5	2386.97	1388.25	1658.42	1278.35	16.6	21.1	13.6	2.63719	0.00468184	0.0128661	1	Up
P08238	Heat shock protein HSP 90-beta, org=Homo sapiens	HS90B_HUMAN	HSP90AB1	76	535691	792641	640740	243168	247656	302481	364702	408507	390243	19.7	12.5	5.67	2.48211	0.00468245	0.0128661	1	Up
Q8N3P4	Vacuolar protein sorting-associated protein 8 homolog, org=Homo sapiens	VPS8_HUMAN	VPS8	19	10201.2	5861.21	8964.14	1659.02	1574.46	2018.28	1518.31	1469.14	1367.71	26.8	13.5	5.29	4.76534	0.00468571	0.0128698	1	Up
O75427	Leucine-rich repeat and calponin homology domain-containing protein 4, org=Homo sapiens	LRCH4_HUMAN	LRCH4	10	3085.92	2758.43	3055.31	493.649	630.571	782.886	1158.23	1765.99	1037.64	6.1	22.8	29.6	4.66658	0.0047011	0.0129015	1	Up
P61006	Ras-related protein Rab-8A, org=Homo sapiens	RAB8A_HUMAN	RAB8A	9	8199.51	8040.33	10899	4218.24	3538.26	4046.64	5014.91	5228.98	5578.4	17.8	8.99	5.39	2.29929	0.00471442	0.0129274	1	Up
P11532	Dystrophin, org=Homo sapiens	DMD_HUMAN	DMD	7	2939.42	3796.31	4061.49	1447.19	1700.67	1763.08	1978.04	1655.08	1996.13	16.3	10.2	10.2	2.19861	0.00472119	0.0129406	1	Up
Q15057	Arf-GAP with coiled-coil, ANK repeat and PH domain-containing protein 2, org=Homo sapiens	ACAP2_HUMAN	ACAP2	11	2544.5	2354.19	3282.67	1016.8	898.35	970.142	297.871	256.043	275.281	18	6.2	7.57	2.83554	0.00474404	0.0129873	1	Up
Q9BRK4	Leucine zipper putative tumor suppressor 2, org=Homo sapiens	LZTS2_HUMAN	LZTS2	25	23677.1	19774.9	27057.4	11491.6	8542.99	7557.15	12005	10913.7	11464	15.5	22.3	4.76	2.55545	0.00474611	0.0129876	1	Up
Q10567	AP-1 complex subunit beta-1, org=Homo sapiens	AP1B1_HUMAN	AP1B1	10	4418.27	7805.26	7840.26	1127.55	1548.99	1983.67	2804.82	2097.83	2052.44	29.4	27.6	18.2	4.30534	0.00475029	0.0129937	1	Up
Q86UW6	NEDD4-binding protein 2, org=Homo sapiens	N4BP2_HUMAN	N4BP2	25	12248.8	8796.05	11693.2	4411.26	3898.79	3846.96	3635.7	3192.03	4009.38	17	7.7	11.3	2.69293	0.00476316	0.0130183	1	Up
Q15019	Septin-2, org=Homo sapiens	SEPT2_HUMAN	SEPTIN2	38	392292	339609	428620	224288	173367	164595	66564.8	73928.2	84005.3	11.6	17.2	11.7	2.06406	0.00476899	0.0130289	1	Up
O75155	Cullin-associated NEDD8-dissociated protein 2, org=Homo sapiens	CAND2_HUMAN	CAND2	9	1668.3	3474.21	2299.26	356.989	296.146	417.61	1376.72	1491.58	1395.75	36.9	17	4.33	6.95008	0.00478712	0.0130624	1	Up
Q9UIQ6	Leucyl-cystinyl aminopeptidase, org=Homo sapiens	LCAP_HUMAN	LNPEP	4	1094.81	1372.23	1631.14	463.079	438.266	524.124	874.283	738.045	591.952	19.6	9.3	19.2	2.87497	0.00479049	0.0130662	1	Up
Q6ZT12	E3 ubiquitin-protein ligase UBR3, org=Homo sapiens	UBR3_HUMAN	UBR3	6	1346.03	1490.73	2210.29	318.59	433.471	585.443	993.036	941.874	804.949	27.5	30	10.6	3.77349	0.0048194	0.0131397	1	Up
P07951	Tropomyosin beta chain, org=Homo sapiens	TPM2_HUMAN	TPM2	42	355958	1.11034e+06	991392	8715.3	11913.2	9934.99	325257	327880	300558	49.5	15.8	4.74	80.4127	0.00482813	0.0131528	1	Up
Q86UU0	B-cell CLL/lymphoma 9-like protein, org=Homo sapiens	BCL9L_HUMAN	BCL9L	33	15009.2	9747.23	11738.6	2227.58	2350.25	2221.91	22945.5	30619.1	30594.9	21.8	3.2	15.8	5.36711	0.00484271	0.0131817	1	Up
Q9BQK8	Phosphatidate phosphatase LPIN3, org=Homo sapiens	LPIN3_HUMAN	LPIN3	8	4551.58	3188.76	3829.58	1561.59	1300	1938.75	494.502	651.97	655.952	17.7	20.1	15.3	2.41023	0.00484845	0.0131882	1	Up
O15550	Lysine-specific demethylase 6A, org=Homo sapiens	KDM6A_HUMAN	KDM6A	42	23464.6	21704.8	22207.7	14246.1	11726.3	12319.6	82531.3	86744.1	87238	4.04	10.3	3.03	1.75956	0.00485063	0.0131882	1	Up
Q8WX93	Palladin, org=Homo sapiens	PALLD_HUMAN	PALLD	35	132602	151929	191745	58035	64243.1	54437.2	27888.3	29970.7	29152.7	19	8.42	3.62	2.69516	0.00485873	0.0131931	1	Up
Q8IXI2	Mitochondrial Rho GTPase 1, org=Homo sapiens	MIRO1_HUMAN	RHOT1	9	3632.3	3811.2	3451.4	1337.09	1767.87	1425.71	3955.81	4154.08	4274.85	4.95	15.1	3.9	2.4047	0.00487098	0.0132156	1	Up
Q9UPN7	Serine/threonine-protein phosphatase 6 regulatory subunit 1, org=Homo sapiens	PP6R1_HUMAN	PPP6R1	9	4304.49	3144.47	5062.31	1350.45	1231.41	1775.5	1530.18	1611.44	1192.45	23.2	19.7	15.4	2.87129	0.00490155	0.013279	1	Up
A6NCE7;Q9GZQ8	Microtubule-associated proteins 1A/1B light chain 3 beta 2;Microtubule-associated proteins 1A/1B light chain 3B, org=Homo sapiens	MP3B2_HUMAN;MLP3B_HUMAN	MAP1LC3B2;MAP1LC3B	6	23064.1	17609.2	19123.6	5254.17	2963.77	3104.92	5162.07	6229.98	6151.61	14.1	34	10.2	5.28108	0.00491177	0.0132992	1	Up
Q9Y3L5	Ras-related protein Rap-2c, org=Homo sapiens	RAP2C_HUMAN	RAP2C	4	450.623	715.274	497.663	159.864	164.394	239.085	593.569	344.356	487.168	25.5	23.7	26.3	2.95301	0.00492957	0.0133257	0.667	Up
Q6NUQ1	RAD50-interacting protein 1, org=Homo sapiens	RINT1_HUMAN	RINT1	5	2514.92	1577.82	2400.35	652.255	523.156	859.167	739.275	580.19	639.844	23.6	25	12.3	3.19137	0.00493152	0.0133257	1	Up
Q9Y597	BTB/POZ domain-containing protein KCTD3, org=Homo sapiens	KCTD3_HUMAN	KCTD3	18	9856.51	6958.88	12095.9	2192.77	1936.48	2494.28	2369.71	2347.48	2385.86	26.7	12.6	0.814	4.36492	0.00494586	0.0133536	1	Up
Q13586	Stromal interaction molecule 1, org=Homo sapiens	STIM1_HUMAN	STIM1	35	80008.8	54086.7	71437.3	23908	20377	22015.1	9689.76	11059.2	9923.7	19.3	8	7.16	3.10004	0.00495701	0.0133679	1	Up
Q8WXE0	Caskin-2, org=Homo sapiens	CSKI2_HUMAN	CASKIN2	9	7508.5	6035.05	7627.4	1993.19	1196.25	1899.8	1853.23	1755.83	1898.6	12.6	25.7	3.97	4.15994	0.00497192	0.0133969	1	Up
Q9UJ70	N-acetyl-D-glucosamine kinase, org=Homo sapiens	NAGK_HUMAN	NAGK	12	9752.4	9572.36	10256.9	3591.45	3202.03	4277.54	5102.98	5381.3	4709.21	3.6	14.8	6.67	2.67199	0.00498174	0.0134125	1	Up
Q92990	Glomulin, org=Homo sapiens	GLMN_HUMAN	GLMN	9	4894.08	3221.58	3904.98	1002.95	938.97	908.268	1357.99	1032.6	1722.75	21	5.08	25.2	4.21749	0.00499604	0.0134218	1	Up
A1A519	Protein FAM170A, org=Homo sapiens	F170A_HUMAN	FAM170A	1	6561.99	4308.38	5466.89	1869.57	1720.29	1568.29	1319.63	1148.01	922.416	20.7	8.76	17.6	3.16727	0.00499653	0.0134218	1	Up
Q96KG7	Multiple epidermal growth factor-like domains protein 10, org=Homo sapiens	MEG10_HUMAN	MEGF10	5	1551.61	1906.05	2112.65	790.623	917.313	823.045	768.165	975.186	831.074	15.3	7.8	12.4	2.20085	0.00500127	0.0134218	1	Up
Q92530	Proteasome inhibitor PI31 subunit, org=Homo sapiens	PSMF1_HUMAN	PSMF1	11	10312.6	8016.56	9111.75	4755.3	5267.55	5556.54	8332.22	8481.61	7369.2	12.6	7.81	7.49	1.76136	0.00501262	0.0134469	1	Up
Q15477	Superkiller complex protein 2, org=Homo sapiens	SKI2_HUMAN	SKIC2	20	7098.98	6638.88	7725.76	2037.61	2228.81	2967.27	4374.17	4036.64	3841.89	7.63	20.4	6.59	2.96718	0.0050288	0.0134797	1	Up
Q9P2B4	CTTNBP2 N-terminal-like protein, org=Homo sapiens	CT2NL_HUMAN	CTTNBP2NL	19	9791.84	6384.95	9949.01	1798.19	1615.57	1580.55	1182.09	1495.67	1366.55	23.1	7.02	11.7	5.23112	0.00502891	0.0134797	1	Up
O94973	AP-2 complex subunit alpha-2, org=Homo sapiens	AP2A2_HUMAN	AP2A2	18	12129.9	15667.3	13967.7	4513.2	5510.53	6803.84	7853.43	7742.79	6402.56	12.7	20.5	11	2.48193	0.00504245	0.0135106	1	Up
Q27J81	Inverted formin-2, org=Homo sapiens	INF2_HUMAN	INF2	31	31269.1	31508.6	38903.3	16544.6	17440	15912.6	6896.88	5864.36	6957.38	12.8	4.61	9.35	2.03781	0.00504992	0.0135252	1	Up
Q13049	E3 ubiquitin-protein ligase TRIM32, org=Homo sapiens	TRI32_HUMAN	TRIM32	14	3444.68	5664.26	4958.68	1030.21	1272.51	1126.87	2254.97	2235.4	2417.07	24.2	10.7	4.33	4.10184	0.00505897	0.0135338	1	Up
O94988	Protein FAM13A, org=Homo sapiens	FA13A_HUMAN	FAM13A	17	11922.2	9642.67	16446.9	2786.72	3410.4	3550.61	4527.53	3645.81	3605.91	27.3	12.5	13.3	3.89954	0.00506155	0.0135338	1	Up
Q9UJX5	Anaphase-promoting complex subunit 4, org=Homo sapiens	APC4_HUMAN	ANAPC4	6	2267.97	1940.95	1974.79	948.45	860.956	1169.13	893.922	730.338	1039.86	8.72	16	17.4	2.07609	0.00506283	0.0135338	1	Up
Q15018	BRISC complex subunit Abraxas 2, org=Homo sapiens	ABRX2_HUMAN	ABRAXAS2	18	47570.9	34923.9	57875.2	6729.45	6483.02	6980.95	9419.84	9645.82	10120.9	24.6	3.7	3.68	6.95128	0.00506363	0.0135338	1	Up
O95544	NAD kinase, org=Homo sapiens	NADK_HUMAN	NADK	5	1313.86	1120.6	1412.4	690.515	794.451	826.443	350.389	409.935	250.239	11.6	9.22	24	1.66429	0.00507346	0.0135431	1	Up
P61160	Actin-related protein 2, org=Homo sapiens	ARP2_HUMAN	ACTR2	24	67639.3	72624.7	62836	35250.3	42456.8	43625.2	18155.5	17152	15842.7	7.23	11.2	6.8	1.67392	0.00507392	0.0135431	1	Up
Q13162	Peroxiredoxin-4, org=Homo sapiens	PRDX4_HUMAN	PRDX4	9	22077.6	27974.8	37641.8	7530.93	8797.76	11284.8	15947.2	14782.5	15578.4	26.9	20.7	3.86	3.17578	0.00508723	0.0135598	1	Up
P27986	Phosphatidylinositol 3-kinase regulatory subunit alpha, org=Homo sapiens	P85A_HUMAN	PIK3R1	22	13358.1	14535.7	13716.9	5429.84	3887.45	4611.15	2766.02	2543.75	2638.83	4.35	16.6	4.21	2.98747	0.00509354	0.0135713	1	Up
O75381	Peroxisomal membrane protein PEX14, org=Homo sapiens	PEX14_HUMAN	PEX14	8	5461.38	4180.14	6853.22	1385.64	1346.4	1637.12	1093.48	1395.81	1461.39	24.3	10.8	14.9	3.77527	0.00509692	0.0135736	1	Up
Q7L3B6	Hsp90 co-chaperone Cdc37-like 1, org=Homo sapiens	CD37L_HUMAN	CDC37L1	18	18804.2	10242.6	17701.1	1471.88	1314.75	1488.93	2433.38	2316.56	2352.47	29.9	6.74	2.53	10.9337	0.00509933	0.0135736	1	Up
Q8IUF1	Zinc-regulated GTPase metalloprotein activator 1B, org=Homo sapiens	ZNG1B_HUMAN	ZNG1B	18	8590.8	8806.2	11796.1	3910.99	4317.93	5309.7	8174.69	7910.05	7295.78	18.4	15.9	5.79	2.15628	0.00510254	0.0135736	1	Up
Q96KQ4	Apoptosis-stimulating of p53 protein 1, org=Homo sapiens	ASPP1_HUMAN	PPP1R13B	10	4030.68	2390.76	3765.05	438.294	403.401	444.737	354.635	383.705	328.802	25.9	5.19	7.72	7.9184	0.00511205	0.0135915	1	Up
Q7Z7L1	Schlafen family member 11, org=Homo sapiens	SLN11_HUMAN	SLFN11	1	3547.75	4324.5	3509.88	1465.08	2020.12	1445.61	774.546	948.898	768.669	12.1	19.8	12.3	2.30836	0.00512913	0.0136226	1	Up
Q8IYD1	Eukaryotic peptide chain release factor GTP-binding subunit ERF3B, org=Homo sapiens	ERF3B_HUMAN	GSPT2	16	19832.7	24910.8	20594	11322.8	10915.1	14023.9	4449.5	3304.46	5798.31	12.6	14	27.6	1.80183	0.00513582	0.0136344	1	Up
P78371	T-complex protein 1 subunit beta, org=Homo sapiens	TCPB_HUMAN	CCT2	35	74412	95699.1	84046.5	37793.8	30593.6	44495.5	29206.6	28550	29320.6	12.6	18.5	1.43	2.25152	0.00513767	0.0136344	1	Up
P54687	Branched-chain-amino-acid aminotransferase, cytosolic, org=Homo sapiens	BCAT1_HUMAN	BCAT1	9	5533.3	7275.33	8672.58	2484.59	2101.62	3238.56	1835.94	2180.45	1858.44	22	22.2	9.84	2.74528	0.00514474	0.0136478	1	Up
Q14008	Cytoskeleton-associated protein 5, org=Homo sapiens	CKAP5_HUMAN	CKAP5	51	26997.8	25401.4	31590.6	7807.55	8281.73	11878.6	12258.2	10236.9	12426	11.5	23.9	10.5	3.00309	0.00514821	0.0136516	1	Up
P45378	Troponin T, fast skeletal muscle, org=Homo sapiens	TNNT3_HUMAN	TNNT3	11	11700.9	41158.8	20209.1	451.941	500.118	346.28	8201.12	9691.4	8202.88	62.2	18.2	9.89	56.2787	0.00517186	0.0136979	1	Up
Q8WUM0	Nuclear pore complex protein Nup133, org=Homo sapiens	NU133_HUMAN	NUP133	30	16918.1	17663.5	19810.9	8792.27	7889.81	10593.7	9023.96	8628.5	8964.84	8.28	15.1	2.4	1.99417	0.0051793	0.0137088	1	Up
Q9NTX5	Ethylmalonyl-CoA decarboxylase, org=Homo sapiens	ECHD1_HUMAN	ECHDC1	11	12767.8	11485.9	17067.6	3930.26	4317.65	4569.01	3102.82	2270.66	2106.61	21.2	7.53	21.4	3.22397	0.00518006	0.0137088	1	Up
Q13569	G/T mismatch-specific thymine DNA glycosylase, org=Homo sapiens	TDG_HUMAN	TDG	11	8088.57	5115.9	6373.73	2105.99	2867.6	2272.45	6606.18	7343.16	6569.16	22.9	16.6	6.38	2.70192	0.00518609	0.0137193	1	Up
Q12933	TNF receptor-associated factor 2, org=Homo sapiens	TRAF2_HUMAN	TRAF2	13	6002.35	6033.54	8402.52	2534.98	2621.17	3084.68	2974.07	3518.16	3955.79	20.2	10.8	14.1	2.48014	0.00521107	0.0137799	1	Up
Q9ULL0	Acrosomal protein KIAA1210, org=Homo sapiens	K1210_HUMAN	KIAA1210	7	1822.75	1746.89	2056.17	653.784	527.013	787.053	120.929	100.961	135.046	8.6	19.8	14.4	2.85886	0.00521998	0.013798	1	Up
P23526	Adenosylhomocysteinase, org=Homo sapiens	SAHH_HUMAN	AHCY	29	142742	103411	144100	36062.9	33749.7	36471	50160.9	49022.3	47524.6	17.8	4.14	2.7	3.6718	0.00523426	0.0138303	1	Up
Q9P206	NHS-like protein 3, org=Homo sapiens	NHSL3_HUMAN	NHSL3	26	33108.3	23930.1	30486.5	15267.3	14839.9	12245.6	15547.2	15902	15694.1	16.2	11.6	1.13	2.06656	0.00525341	0.0138754	1	Up
Q13596	Sorting nexin-1, org=Homo sapiens	SNX1_HUMAN	SNX1	7	3978.35	2892.83	4339.95	1151.63	1021.33	1009.95	440.668	652.958	615.816	20.2	7.42	19.9	3.52229	0.00526635	0.0138995	1	Up
Q9P260	RAB11-binding protein RELCH, org=Homo sapiens	RELCH_HUMAN	RELCH	7	698.717	1089.73	940.558	263.212	317.614	323.167	372.507	308.624	320.943	21.7	11	10.1	3.01883	0.00526669	0.0138995	0.667	Up
Q9Y2T2	AP-3 complex subunit mu-1, org=Homo sapiens	AP3M1_HUMAN	AP3M1	18	35580.9	29174	33678.8	23040	20106.7	20391.9	29098.3	28904	28813.1	10	7.64	0.504	1.5492	0.00527251	0.0139039	1	Up
Q16777;Q6FI13	Histone H2A type 2-C;Histone H2A type 2-A, org=Homo sapiens	H2A2C_HUMAN;H2A2A_HUMAN	H2AC20;H2AC18	10	31657.2	35561.8	39520.4	5161.77	7636.18	9107.81	38566.4	45018.3	48425.6	11.1	27.3	11.4	4.87266	0.00527952	0.0139168	1	Up
Q96BX8	MOB kinase activator 3A, org=Homo sapiens	MOB3A_HUMAN	MOB3A	5	7759.51	5051.43	5524.15	2649.86	1619.21	2030.35	1164.95	1064.86	1301.26	23.7	24.7	10.1	2.9106	0.00529664	0.0139509	1	Up
Q6IPM2	IQ domain-containing protein E, org=Homo sapiens	IQCE_HUMAN	IQCE	9	4858.21	4189.81	5921.29	2141.32	2689.44	2249.18	1578.27	1634.11	1596.79	17.5	12.3	1.77	2.11433	0.00530182	0.0139564	1	Up
P60981	Destrin, org=Homo sapiens	DEST_HUMAN	DSTN	13	18473.4	23275.3	25764.9	7559.85	11317.9	9669.74	10955	10749.8	11019.6	16.5	19.8	1.29	2.36496	0.00530671	0.0139591	1	Up
P46926	Glucosamine-6-phosphate isomerase 1, org=Homo sapiens	GNPI1_HUMAN	GNPDA1	8	3356.1	3476.02	4123.47	143.376	193.027	338.404	1126.23	485.515	424.799	11.3	45.1	57.2	16.2352	0.00530811	0.0139591	1	Up
O95219	Sorting nexin-4, org=Homo sapiens	SNX4_HUMAN	SNX4	9	5874.15	5117.23	5339.84	443.164	774.265	760.096	1263.15	924.63	972.993	7.15	28.4	17.4	8.25841	0.0053453	0.0140308	1	Up
P13929	Beta-enolase, org=Homo sapiens	ENOB_HUMAN	ENO3	10	6400.39	8706.05	12578	728.984	687.257	677.23	1473.85	1774.68	1686.67	33.8	3.93	9.4	13.2242	0.00534587	0.0140308	1	Up
P52907	F-actin-capping protein subunit alpha-1, org=Homo sapiens	CAZA1_HUMAN	CAPZA1	21	414714	429527	579035	234427	185608	220275	104982	104207	109303	19.2	11.8	2.59	2.22279	0.00535154	0.014038	1	Up
Q5T6V5	Queuosine 5'-phosphate N-glycosylase/hydrolase, org=Homo sapiens	QNG1_HUMAN	QNG1	16	9236.47	7381.98	11099.7	3666.85	3388.1	4583.29	6279.89	6794.41	6598.83	20.1	16.1	3.96	2.38164	0.00535283	0.014038	1	Up
Q147X3	N-alpha-acetyltransferase 30, org=Homo sapiens	NAA30_HUMAN	NAA30	11	17444.5	13816.2	21537.7	5199.59	4468.46	4773.66	3813.35	3662.93	3693.8	21.9	7.63	2.13	3.65596	0.00538346	0.014102	1	Up
O60763	General vesicular transport factor p115, org=Homo sapiens	USO1_HUMAN	USO1	30	8688.79	16756.1	13167	2412.35	2839.22	3671.75	7276.75	6520.85	6576.11	31.4	21.5	6.2	4.32707	0.00539183	0.0141181	1	Up
Q9P2D3	HEAT repeat-containing protein 5B, org=Homo sapiens	HTR5B_HUMAN	HEATR5B	8	1516.56	1251.12	1446.03	246.958	224.106	382.557	466.289	501.53	540.434	9.79	30.1	7.38	4.93628	0.00540357	0.0141433	1	Up
Q6ZW31	Rho GTPase-activating protein SYDE1, org=Homo sapiens	SYDE1_HUMAN	SYDE1	7	2940.64	2093.18	2569.91	744.365	763.07	795.279	734.103	695.606	601.935	16.8	3.36	10	3.30207	0.0054284	0.0141829	1	Up
Q07065	Cytoskeleton-associated protein 4, org=Homo sapiens	CKAP4_HUMAN	CKAP4	107	4.20695e+06	1.92822e+06	2.20575e+06	503083	312378	404558	6.64636e+06	6.76023e+06	6.8854e+06	44.7	23.5	1.77	6.8367	0.00543059	0.0141829	1	Up
Q9NXJ5	Pyroglutamyl-peptidase 1, org=Homo sapiens	PGPI_HUMAN	PGPEP1	7	16071.6	13219	16888.6	6539.2	6491.68	6895.5	9675.9	9855.53	10567.7	12.5	3.32	4.7	2.31749	0.00543142	0.0141829	1	Up
P53384	Cytosolic Fe-S cluster assembly factor NUBP1, org=Homo sapiens	NUBP1_HUMAN	NUBP1	6	2719.12	3571.78	2774.97	1491.14	1306.7	1463.14	2115.64	1692.07	2037.53	15.8	7	11.6	2.12765	0.00544484	0.0142042	1	Up
Q6NYC8	Phostensin, org=Homo sapiens	PPR18_HUMAN	PPP1R18	17	39917.2	33765.2	53685.9	12237	10337.1	11708.5	7043.13	6835.19	7380.87	24	8.58	3.89	3.71525	0.00545406	0.0142198	1	Up
Q8IY81	pre-rRNA 2'-O-ribose RNA methyltransferase FTSJ3, org=Homo sapiens	SPB1_HUMAN	FTSJ3	69	701967	538501	695567	313100	367917	314418	681558	735486	758682	14.3	9.43	5.46	1.94491	0.00545646	0.0142205	1	Up
Q9BZE4	GTP-binding protein 4, org=Homo sapiens	GTPB4_HUMAN	GTPBP4	88	710989	503045	636545	288732	264987	241365	594182	635315	634527	17.1	8.94	3.79	2.32752	0.0054787	0.0142673	1	Up
Q9BSQ5	Cerebral cavernous malformations 2 protein, org=Homo sapiens	CCM2_HUMAN	CCM2	7	1948.62	2292.97	3058.85	749.822	975.675	906.596	1166.83	1092.81	1411.95	23.4	13.2	13.6	2.77363	0.00551823	0.014359	1	Up
Q13480	GRB2-associated-binding protein 1, org=Homo sapiens	GAB1_HUMAN	GAB1	11	6533.82	4635.49	9095.11	1561.18	1110.64	1410.08	492.171	568.738	678.454	33.1	16.9	16.1	4.96446	0.00553568	0.0143835	1	Up
Q96AC1	Fermitin family homolog 2, org=Homo sapiens	FERM2_HUMAN	FERMT2	47	228814	189304	174280	97372.7	94321.4	87508.3	88200.4	81936.8	82189.8	14.3	5.43	4.22	2.12175	0.00553627	0.0143835	1	Up
P49589	Cysteine--tRNA ligase, cytoplasmic, org=Homo sapiens	SYCC_HUMAN	CARS1	30	54642.7	62049.6	74068.3	28034.1	28273.4	25527.4	11439.1	9891.11	10982.2	15.4	5.58	7.38	2.33104	0.00554061	0.0143892	1	Up
O00186	Syntaxin-binding protein 3, org=Homo sapiens	STXB3_HUMAN	STXBP3	16	4708.7	6851.44	6183.79	2071.13	2489.51	2349.45	4535.43	3892.23	3428.22	18.5	9.25	14.1	2.56783	0.00554815	0.0143932	1	Up
O14828	Secretory carrier-associated membrane protein 3, org=Homo sapiens	SCAM3_HUMAN	SCAMP3	10	7456.64	7111.01	7369.8	4121.34	3635.17	3347.42	5275.72	4583.41	5474.19	2.46	10.6	9.15	1.97565	0.00554862	0.0143932	1	Up
Q9NUG6	p53 and DNA damage-regulated protein 1, org=Homo sapiens	PDRG1_HUMAN	PDRG1	4	26184.9	19269.4	21270.5	7859.54	7501.2	8026.18	5069.55	3788.12	4299.38	16	3.44	14.7	2.85308	0.00555738	0.0144058	1	Up
Q15075	Early endosome antigen 1, org=Homo sapiens	EEA1_HUMAN	EEA1	10	2039.73	3351.61	2643.36	520.558	510.703	573.546	638.718	603.661	727.943	24.5	6.32	9.76	5.00665	0.00556912	0.0144296	1	Up
Q0VDI3	Transmembrane protein 267, org=Homo sapiens	TM267_HUMAN	TMEM267	1	259.81	274.485	247.966	100.752	90.4753	123.396	163.044	215.775	210.224	5.09	16.1	14.8	2.48634	0.00559055	0.0144795	1	Up
Q16555	Dihydropyrimidinase-related protein 2, org=Homo sapiens	DPYL2_HUMAN	DPYSL2	26	302197	243603	197216	112730	84259.7	104007	48013.4	51817.5	55547.3	21.2	14.5	7.27	2.46852	0.00560734	0.0145061	1	Up
O95816	BAG family molecular chaperone regulator 2, org=Homo sapiens	BAG2_HUMAN	BAG2	14	21736.4	17890.4	23096.3	10691.5	12208.6	12926.8	17782.8	17138.7	18267.7	12.9	9.56	3.19	1.75073	0.0056142	0.0145156	1	Up
Q8TAP6	Centrosomal protein of 76 kDa, org=Homo sapiens	CEP76_HUMAN	CEP76	7	4274.19	3043.35	3848.53	1592.36	1399.66	1597.55	1433.65	1466.51	1341.08	16.8	7.37	4.6	2.43292	0.00561996	0.0145156	1	Up
O75151	Lysine-specific demethylase PHF2, org=Homo sapiens	PHF2_HUMAN	PHF2	87	344918	265394	297455	167374	196479	159393	335266	348511	354305	13.2	11.2	2.82	1.73487	0.0056228	0.0145156	1	Up
Q9BPZ7	Target of rapamycin complex 2 subunit MAPKAP1, org=Homo sapiens	SIN1_HUMAN	MAPKAP1	3	613.318	495.194	724.924	232.064	323.548	260.661	349.428	305.165	212.346	18.8	17.2	24.2	2.24611	0.00562958	0.0145156	1	Up
P14618	Pyruvate kinase PKM, org=Homo sapiens	KPYM_HUMAN	PKM	54	275586	371465	281395	138113	129503	152967	169530	184930	184763	17.4	8.47	4.92	2.20752	0.0056303	0.0145156	1	Up
Q9H9Y6	DNA-directed RNA polymerase I subunit RPA2, org=Homo sapiens	RPA2_HUMAN	POLR1B	88	188592	139023	175863	68083.1	77727.8	74187.8	283573	277099	295977	15.3	6.65	3.36	2.28855	0.0056306	0.0145156	1	Up
Q9UMZ2	Synergin gamma, org=Homo sapiens	SYNRG_HUMAN	SYNRG	53	206285	97271.1	139714	30822.1	20615.5	25201.7	75494.1	74601.8	76476.3	37.2	20	1.24	5.78385	0.00563666	0.014521	1	Up
O95573	Fatty acid CoA ligase Acsl3, org=Homo sapiens	ACSL3_HUMAN	ACSL3	31	28116.3	45424.8	36750.9	10903.2	13157.8	14725.9	20493.5	20011	20258.3	23.5	14.9	1.19	2.84354	0.00563703	0.014521	1	Up
P28482	Mitogen-activated protein kinase 1, org=Homo sapiens	MK01_HUMAN	MAPK1	12	14595.9	17944.7	19955.9	7453.65	9808.47	9330.97	9005.1	9272.87	9792	15.5	14	4.28	1.97406	0.00565161	0.0145361	1	Up
Q15642	Cdc42-interacting protein 4, org=Homo sapiens	CIP4_HUMAN	TRIP10	14	4980.43	4549.93	4664.76	1357.99	1906.09	1685.18	717.724	746.375	770.987	4.71	16.7	3.58	2.86812	0.00565829	0.0145477	1	Up
A0JNW5	Bridge-like lipid transfer protein family member 3B, org=Homo sapiens	BLT3B_HUMAN	BLTP3B	14	3024.58	2621.95	3452.41	1556.36	1057.73	1381.78	1631.17	1393	1244.99	13.7	19	13.7	2.27709	0.00567071	0.0145648	1	Up
P07686	Beta-hexosaminidase subunit beta, org=Homo sapiens	HEXB_HUMAN	HEXB	4	1768.22	2211.83	2448.56	1153.17	936.393	1032.79	462.285	264.26	345.981	16.1	10.4	27.8	2.0589	0.00567355	0.0145648	1	Up
Q9UPW5	Cytosolic carboxypeptidase 1, org=Homo sapiens	CBPC1_HUMAN	AGTPBP1	4	3765.34	3163.15	4137.66	655.529	861.457	1179.01	726.564	645.034	875.737	13.3	29.3	15.6	4.10466	0.00567366	0.0145648	1	Up
Q5T6F2	Ubiquitin-associated protein 2, org=Homo sapiens	UBAP2_HUMAN	UBAP2	17	64531.9	63533.7	84303.7	38141.9	26449	27217	14446.4	15485.7	15437.4	16.5	21.4	3.88	2.31319	0.00569127	0.0145971	1	Up
O00203	AP-3 complex subunit beta-1, org=Homo sapiens	AP3B1_HUMAN	AP3B1	45	114328	76777.9	112565	26677.4	24634.7	28331.8	21774.9	21692.7	21095.7	20.9	6.98	1.72	3.81287	0.00569766	0.0145996	1	Up
Q9UBP9	PTB domain-containing engulfment adapter protein 1, org=Homo sapiens	GULP1_HUMAN	GULP1	8	4056.21	3201.45	5635.84	959.988	1138.12	898.938	905.308	671.035	619.965	28.7	12.4	20.8	4.30207	0.00572716	0.0146447	1	Up
Q9BQA1	Methylosome protein WDR77, org=Homo sapiens	MEP50_HUMAN	WDR77	20	109047	98165.6	110175	65859.2	66720.6	66071.7	106208	119594	113089	6.27	0.678	5.93	1.59771	0.00573384	0.0146447	1	Up
Q9Y6I3	Epsin-1, org=Homo sapiens	EPN1_HUMAN	EPN1	9	8106.95	4160.19	6725.71	1148.37	960.513	1315.8	1337.18	1368.48	1464.69	31.6	15.6	4.78	5.54588	0.00573487	0.0146447	1	Up
P78524	DENN domain-containing protein 2B, org=Homo sapiens	DEN2B_HUMAN	DENND2B	12	11678.6	8495.55	11995	4702.69	4065.8	3964.35	1869.69	2475.46	2355.68	18.1	9.43	14.4	2.52647	0.0057379	0.0146452	1	Up
Q14240	Eukaryotic initiation factor 4A-II, org=Homo sapiens	IF4A2_HUMAN	EIF4A2	31	201318	249477	207865	118356	129942	131117	154617	163149	165013	11.9	5.58	3.44	1.73599	0.00574066	0.0146467	1	Up
Q9Y4E1	WASH complex subunit 2C, org=Homo sapiens	WAC2C_HUMAN	WASHC2C	11	6225.34	5852.94	9721.1	2423.39	1213.77	1535.71	912.631	620.688	938.297	29.4	36.3	21.4	4.21418	0.00574482	0.0146502	1	Up
Q02809	Procollagen-lysine,2-oxoglutarate 5-dioxygenase 1, org=Homo sapiens	PLOD1_HUMAN	PLOD1	28	31214.6	33062.8	34826.6	10968.7	15257.2	12786.7	19474.4	19965.8	20800.9	5.47	16.6	3.34	2.54031	0.00574644	0.0146502	1	Up
Q9ULT8	E3 ubiquitin-protein ligase HECTD1, org=Homo sapiens	HECD1_HUMAN	HECTD1	8	2095.39	2041.76	2404.59	740.797	672.158	990.866	976.512	1350.48	1006.71	8.98	20.9	18.7	2.72139	0.00574962	0.0146528	1	Up
Q9ULD9	Zinc finger protein 608, org=Homo sapiens	ZN608_HUMAN	ZNF608	40	12167.5	10042	11553.6	7215.34	8146.7	7000.36	22703.2	25189.3	25090.7	9.72	8.17	5.79	1.50981	0.00576631	0.0146769	1	Up
Q9NZ32	Actin-related protein 10, org=Homo sapiens	ARP10_HUMAN	ACTR10	16	10503.9	10132.6	13574.3	6598.71	4927.97	5836.56	2286.38	2486.01	2449.63	16.6	14.5	4.42	1.97031	0.00576789	0.0146769	1	Up
Q13485	Mothers against decapentaplegic homolog 4, org=Homo sapiens	SMAD4_HUMAN	SMAD4	7	1936.82	1599.85	1415.84	933.611	897.5	740.027	3069.41	2900.79	2913.63	16	12	3.17	1.9262	0.00577381	0.0146864	1	Up
Q15334	Lethal(2) giant larvae protein homolog 1, org=Homo sapiens	L2GL1_HUMAN	LLGL1	18	15122.7	16274.3	17722.8	11568.4	9402.1	9593.14	7613.19	6975.05	7195.24	7.96	11.8	4.46	1.60713	0.00578073	0.0146928	1	Up
Q14204	Cytoplasmic dynein 1 heavy chain 1, org=Homo sapiens	DYHC1_HUMAN	DYNC1H1	180	128050	140557	147709	42802.5	44006.8	60743.3	88301.2	79370	81165.8	7.17	20.4	5.7	2.82147	0.00579018	0.0147112	1	Up
Q9BZF9	Uveal autoantigen with coiled-coil domains and ankyrin repeats, org=Homo sapiens	UACA_HUMAN	UACA	130	163675	183622	180756	88163.4	108326	84661.6	101114	101525	104993	6.13	13.6	2.08	1.87818	0.00580608	0.014736	1	Up
Q5BKX5	Actin maturation protease, org=Homo sapiens	ACTMP_HUMAN	ACTMAP	7	4755.41	5805.79	7348.25	2589.58	1991.5	2460.81	1282.9	1162.99	884.026	21.8	13.4	18.4	2.54327	0.00582181	0.0147635	1	Up
O75746	Electrogenic aspartate/glutamate antiporter SLC25A12, mitochondrial, org=Homo sapiens	S2512_HUMAN	SLC25A12	15	6179.24	6103.29	7906.53	2307.33	2331.93	2388.64	4867.39	5161.98	5024.92	15.2	1.78	2.94	2.8727	0.0058247	0.0147652	1	Up
Q8N3C0	Activating signal cointegrator 1 complex subunit 3, org=Homo sapiens	ASCC3_HUMAN	ASCC3	110	361919	282632	368900	125571	122629	130491	85089.8	88380.9	87043.3	14.2	3.15	1.91	2.6762	0.00582896	0.0147704	1	Up
O43303	Centriolar coiled-coil protein of 110 kDa, org=Homo sapiens	CP110_HUMAN	CCP110	22	15289.3	12362.9	17373.5	5298.14	5932.01	5698.12	5445.42	4699.33	4402.26	16.8	5.68	11.1	2.65979	0.00584693	0.0148103	1	Up
Q9NWB1	RNA binding protein fox-1 homolog 1, org=Homo sapiens	RFOX1_HUMAN	RBFOX1	3	360.233	215.442	259.536	48.2706	94.6229	69.5698	210.308	262.954	204.864	26.7	32.8	14.2	3.93108	0.00589275	0.0149094	1	Up
O15027	Protein transport protein Sec16A, org=Homo sapiens	SC16A_HUMAN	SEC16A	81	209788	142645	161743	83948	65986.8	71201	120442	120261	126327	20.2	12.5	2.82	2.32516	0.00590984	0.0149413	1	Up
O94822	E3 ubiquitin-protein ligase listerin, org=Homo sapiens	LTN1_HUMAN	LTN1	37	10736.6	8981.79	10986.4	5648.05	6483.55	6972.62	6593.32	5616.56	5324.23	10.7	10.5	11.4	1.60723	0.00591477	0.0149481	1	Up
O43164	E3 ubiquitin-protein ligase Praja-2, org=Homo sapiens	PJA2_HUMAN	PJA2	9	2806.06	2172.24	4882.52	385.171	291.572	382.831	544.275	610.012	516.127	43.1	15.1	8.65	9.30639	0.00591949	0.014951	1	Up
Q659C4	La-related protein 1B, org=Homo sapiens	LAR1B_HUMAN	LARP1B	19	22288.6	19601.4	22088	14666.1	13887.4	11866.7	5439.74	4641.44	4017.88	7.02	10.7	15.2	1.58283	0.00592041	0.014951	1	Up
Q8N9I9	Probable E3 ubiquitin-protein ligase DTX3, org=Homo sapiens	DTX3_HUMAN	DTX3	6	2642.38	3441.21	4024.17	1222.87	1628.93	1318.03	1468.61	1833.94	1989.81	20.6	15.3	15.2	2.42402	0.00593867	0.0149745	1	Up
Q9H9H4	Vacuolar protein sorting-associated protein 37B, org=Homo sapiens	VP37B_HUMAN	VPS37B	7	3816.29	2477.65	3949.7	1092.79	974.836	1440.31	933.152	869.193	895.827	23.8	20.7	3.57	2.92014	0.00594427	0.014983	1	Up
Q8TF05	Serine/threonine-protein phosphatase 4 regulatory subunit 1, org=Homo sapiens	PP4R1_HUMAN	PPP4R1	5	1412.2	1730.2	1585.12	543.644	428.252	667.467	822.23	1004.67	656.268	10.1	21.9	21.1	2.88376	0.00594928	0.0149899	1	Up
O00512	B-cell CLL/lymphoma 9 protein, org=Homo sapiens	BCL9_HUMAN	BCL9	30	17837	10569.3	13570.4	4893.87	3692.59	4202.79	40853.3	37478	39218.4	26.1	14.1	4.31	3.28219	0.00596118	0.0150143	1	Up
Q9Y3E5	Peptidyl-tRNA hydrolase 2, mitochondrial, org=Homo sapiens	PTH2_HUMAN	PTRH2	7	2142.59	2426.79	2786.41	867.086	1126.33	1274.49	1717.36	2021.65	2116.45	13.2	18.9	10.7	2.25091	0.00597242	0.0150334	1	Up
Q5H9R7	Serine/threonine-protein phosphatase 6 regulatory subunit 3, org=Homo sapiens	PP6R3_HUMAN	PPP6R3	30	35444.2	26225.1	27513.3	12193.6	12751.5	13890.4	13364.3	15062.2	14434.9	16.8	6.68	6.01	2.29642	0.00598279	0.0150485	1	Up
P30520	Adenylosuccinate synthetase isozyme 2, org=Homo sapiens	PURA2_HUMAN	ADSS2	9	2533.24	3569.86	3502.53	1261.51	1085.76	1643.8	1004.44	820.658	935.873	18.1	21.4	10.1	2.40677	0.00598832	0.0150485	1	Up
Q86YT6	E3 ubiquitin-protein ligase MIB1, org=Homo sapiens	MIB1_HUMAN	MIB1	47	39328.2	35740.1	44599.8	20805.7	22400.8	21294.9	24268.8	22852	22252.1	11.2	3.8	4.48	1.85528	0.00600334	0.0150802	1	Up
Q96EM0	Trans-3-hydroxy-L-proline dehydratase, org=Homo sapiens	T3HPD_HUMAN	L3HYPDH	9	6137.87	6051.68	7985.8	2840.47	3162.21	2857.39	4887.83	5104.66	4097.06	16.2	6.13	11.3	2.27711	0.00600544	0.0150802	1	Up
P52630	Signal transducer and activator of transcription 2, org=Homo sapiens	STAT2_HUMAN	STAT2	14	3050.58	2930.69	3305.45	482.946	749.935	742.003	1876.69	1543.21	1441.55	6.18	23.1	14	4.70241	0.00600988	0.0150857	1	Up
P57678	Gem-associated protein 4, org=Homo sapiens	GEMI4_HUMAN	GEMIN4	24	7747.12	5758.24	7846.89	2979.18	3033.29	3505.67	5595.29	4805.95	4761.51	16.6	9.13	9.28	2.24332	0.00602422	0.0150997	1	Up
Q6Y7W6	GRB10-interacting GYF protein 2, org=Homo sapiens	GGYF2_HUMAN	GIGYF2	47	261157	220777	399621	58696.2	49389.7	48870.1	46405.5	45700	45709	31.9	10.6	0.881	5.61657	0.00602676	0.0150997	1	Up
Q5T0D9	Tumor protein p63-regulated gene 1-like protein, org=Homo sapiens	TPRGL_HUMAN	TPRG1L	3	245.799	699.15	415.307	33.654	62.5666	41.9181	524.977	458.82	675.333	50.5	32.3	20.1	9.84703	0.00605025	0.0151529	0.667	Up
Q8TE02	Elongator complex protein 5, org=Homo sapiens	ELP5_HUMAN	ELP5	14	47031.2	42495.8	73882.4	8175.27	7588.84	8661.6	10978.2	10974.2	9729.17	31.1	6.6	6.82	6.69006	0.00606015	0.0151663	1	Up
Q9UBS4	DnaJ homolog subfamily B member 11, org=Homo sapiens	DJB11_HUMAN	DNAJB11	16	30040.8	22741.8	22496.8	14409.2	12089.1	11666.8	18434.5	18474.7	20689.6	17.1	11.6	6.72	1.97247	0.00606615	0.0151671	1	Up
Q9NRW7	Vacuolar protein sorting-associated protein 45, org=Homo sapiens	VPS45_HUMAN	VPS45	20	19747.3	16373.8	19809.1	3642	4463.34	6229.54	4072.57	3048.91	3420.32	10.5	27.7	14.7	3.90168	0.00606676	0.0151671	1	Up
O75369	Filamin-B, org=Homo sapiens	FLNB_HUMAN	FLNB	24	174025	124680	154576	68478.6	62880.4	74261.3	43758.3	48293.2	47862.2	16.5	8.3	5.37	2.20446	0.00606728	0.0151671	1	Up
O75165	DnaJ homolog subfamily C member 13, org=Homo sapiens	DJC13_HUMAN	DNAJC13	40	13847.2	11359.8	13928.2	3922.59	3650.76	5674.92	7068.21	6561.64	6313.14	11.2	24.9	5.79	2.95399	0.00608033	0.015194	1	Up
Q8IWR0	Zinc finger CCCH domain-containing protein 7A, org=Homo sapiens	Z3H7A_HUMAN	ZC3H7A	19	10460.6	6186.55	13202.1	1709.48	1410.91	2177.59	1905.53	2182.61	2091.62	35.5	21.9	6.86	5.63409	0.00610735	0.0152444	1	Up
A6NHX0	Cytosolic arginine sensor for mTORC1 subunit 2, org=Homo sapiens	CAST2_HUMAN	CASTOR2	7	2354.33	2476.41	2610.3	1295.52	1492.4	1613.21	2218.8	1928.78	2040.12	5.16	10.9	7.09	1.69071	0.00611045	0.0152464	1	Up
P00390	Glutathione reductase, mitochondrial, org=Homo sapiens	GSHR_HUMAN	GSR	9	3669.54	5542.61	5076.54	1629.78	1672.88	2372.81	2698.72	2219.29	2325.39	20.5	22	10.4	2.51763	0.00612277	0.0152511	1	Up
Q99700	Ataxin-2, org=Homo sapiens	ATX2_HUMAN	ATXN2	29	56209.1	47598.1	84123.9	10644.7	9403.86	9459.98	9488.22	8471.9	8524.48	30.5	7.12	6.48	6.36869	0.00612311	0.0152511	1	Up
Q8WY36	HMG box transcription factor BBX, org=Homo sapiens	BBX_HUMAN	BBX	80	231763	166656	190403	103495	104427	86195.6	204855	215013	203657	16.8	10.5	3	2.002	0.00612374	0.0152511	1	Up
Q9Y676	Small ribosomal subunit protein mS40, org=Homo sapiens	RT18B_HUMAN	MRPS18B	17	39026.6	25471.2	28286	15129.7	11332.9	10940.7	37015	38676.1	37909.1	23.1	18.6	2.2	2.48063	0.00614709	0.0152949	1	Up
P55786	Puromycin-sensitive aminopeptidase, org=Homo sapiens	PSA_HUMAN	NPEPPS	26	17241.4	27087.3	22223.1	3468.13	4970.62	7065.76	13972.1	14321.1	15361.7	22.2	35	4.97	4.29241	0.00619496	0.0153837	1	Up
Q9UDY4	DnaJ homolog subfamily B member 4, org=Homo sapiens	DNJB4_HUMAN	DNAJB4	12	17942.2	20325.8	21211.1	4640.84	7308.44	6227.85	5824.82	6271.37	6205.01	8.53	22.1	3.95	3.2722	0.00619945	0.0153837	1	Up
Q969F9	BLOC-2 complex member HPS3, org=Homo sapiens	HPS3_HUMAN	HPS3	8	2711.13	2128.27	3716.27	661.92	588.778	730.47	1048.88	952.651	1050.75	28.2	10.7	5.51	4.3185	0.00620679	0.0153891	1	Up
Q5SWA1	Protein phosphatase 1 regulatory subunit 15B, org=Homo sapiens	PR15B_HUMAN	PPP1R15B	7	2405.3	1972.73	2863.2	1186.91	963.219	1215	990.129	1118.7	1120.93	18.4	12.3	6.96	2.15184	0.00626192	0.0154929	1	Up
P10636	Microtubule-associated protein tau, org=Homo sapiens	TAU_HUMAN	MAPT	12	5846.88	5783.56	11625.5	1158.12	2034.65	1315.21	1201.72	938.179	1190.47	43.3	31.1	13.4	5.15883	0.0062783	0.0155145	1	Up
Q8NG27	E3 ubiquitin-protein ligase Praja-1, org=Homo sapiens	PJA1_HUMAN	PJA1	7	2887.26	3153.52	3615.64	797.514	1213.14	1200.95	854.18	889.063	815.805	11.5	22.1	4.3	3.00673	0.00628719	0.015525	1	Up
Q8IV38	Ankyrin repeat and MYND domain-containing protein 2, org=Homo sapiens	ANKY2_HUMAN	ANKMY2	3	675.113	997.325	918.989	360.765	444.935	313.887	499.781	468.733	417.584	19.5	17.8	8.98	2.31463	0.00629364	0.0155352	1	Up
P04899	Guanine nucleotide-binding protein G(i) subunit alpha-2, org=Homo sapiens	GNAI2_HUMAN	GNAI2	10	3765.95	6245.27	4547.12	1342.4	1409.05	1160.35	3342.66	3107.75	3546.78	26.1	9.87	6.59	3.72165	0.00630193	0.0155441	1	Up
Q8TCJ2	Dolichyl-diphosphooligosaccharide--protein glycosyltransferase subunit STT3B, org=Homo sapiens	STT3B_HUMAN	STT3B	34	167040	121771	169739	78627.8	64446.7	64591.5	159659	164083	144943	17.6	11.8	6.41	2.20811	0.00631227	0.0155639	1	Up
Q6ZSZ5	Rho guanine nucleotide exchange factor 18, org=Homo sapiens	ARHGI_HUMAN	ARHGEF18	29	29291.1	27735.7	45655.6	5497.02	5331.42	5066.58	4302.45	3919.94	3550.79	29	4.1	9.58	6.46003	0.0063238	0.0155693	1	Up
Q9Y4P1	Cysteine protease ATG4B, org=Homo sapiens	ATG4B_HUMAN	ATG4B	9	1907.9	2603.76	2319.6	926.022	1035.16	980.506	1738.1	1780.79	1517.52	15.4	5.57	8.42	2.32222	0.00632872	0.0155757	1	Up
P11021	Endoplasmic reticulum chaperone BiP, org=Homo sapiens	BIP_HUMAN	HSPA5	74	1.56256e+06	1.22664e+06	1.26702e+06	891005	704077	762798	738896	814142	820951	13.6	12.2	5.75	1.72028	0.00633737	0.0155912	1	Up
Q9NVP1	ATP-dependent RNA helicase DDX18, org=Homo sapiens	DDX18_HUMAN	DDX18	103	2.85708e+06	2.30057e+06	2.53627e+06	1.80321e+06	1.6499e+06	1.5025e+06	3.34675e+06	3.52906e+06	3.81285e+06	10.9	9.1	6.59	1.55257	0.0063419	0.0155939	1	Up
Q3SYG4	Protein PTHB1, org=Homo sapiens	PTHB1_HUMAN	BBS9	9	4822.56	4778.28	4789.55	231.78	209.058	434.479	364.725	398.186	636.236	0.48	42.5	31.7	16.4402	0.00634466	0.0155939	0.667	Up
Q0IIM8	TBC1 domain family member 8B, org=Homo sapiens	TBC8B_HUMAN	TBC1D8B	5	2211.72	2031.11	2548.58	253.461	303.968	496.041	662.774	445.367	890.472	11.6	36.4	33.4	6.4467	0.00634546	0.0155939	1	Up
O15037	Protein KHNYN, org=Homo sapiens	KHNYN_HUMAN	KHNYN	6	2553.39	2171.48	3512.52	826.387	693.348	732.979	472.418	519.298	519.895	25.2	9.1	5.41	3.65665	0.00635879	0.0156148	1	Up
Q9UBE8	Serine/threonine-protein kinase NLK, org=Homo sapiens	NLK_HUMAN	NLK	3	175.871	376.033	250.653	48.2239	45.8791	74.8906	287.676	325.877	258.008	37.8	28.6	11.7	4.74903	0.00636104	0.0156148	0.667	Up
Q96CW5	Gamma-tubulin complex component 3, org=Homo sapiens	GCP3_HUMAN	TUBGCP3	29	16220.4	9550.31	9631.29	1961.62	1800.46	2135.97	8486.99	8158.94	8760.36	32.4	8.53	3.56	6.00234	0.00636344	0.0156148	1	Up
A5D6W6	Fat storage-inducing transmembrane protein 1, org=Homo sapiens	FITM1_HUMAN	FITM1	4	2133.85	2129.9	2943.23	883.556	1030.88	939.008	1447.37	1757.65	1680.93	19.5	7.82	9.92	2.52572	0.00636517	0.0156148	1	Up
P22102	Trifunctional purine biosynthetic protein adenosine-3, org=Homo sapiens	PUR2_HUMAN	GART	39	100939	85424.7	121956	43885.6	40314.4	47375.4	38698.1	39641.1	40892.7	17.8	8.05	2.77	2.34329	0.00636566	0.0156148	1	Up
P07203	Glutathione peroxidase 1, org=Homo sapiens	GPX1_HUMAN	GPX1	8	3788.61	3008.45	3507.42	1823.19	1826.81	1339.39	2795.51	2511.61	2626.42	11.5	16.9	5.4	2.06528	0.00637595	0.0156343	1	Up
Q7L273	BTB/POZ domain-containing protein KCTD9, org=Homo sapiens	KCTD9_HUMAN	KCTD9	7	2246.89	2524.71	3061.72	1361.77	1170.7	1270.22	770.304	744.654	925.182	15.9	7.54	12	2.05994	0.00638684	0.0156448	1	Up
Q96MG2	Junctional sarcoplasmic reticulum protein 1, org=Homo sapiens	JSPR1_HUMAN	JSRP1	28	846927	444538	914639	170668	115483	113259	417472	444804	453384	34.6	24.4	4.28	5.52341	0.00638727	0.0156448	1	Up
Q6STE5	SWI/SNF-related matrix-associated actin-dependent regulator of chromatin subfamily D member 3, org=Homo sapiens	SMRD3_HUMAN	SMARCD3	70	408691	306861	411513	204509	171781	173989	839871	860932	888905	15.9	9.97	2.85	2.04817	0.00639419	0.015656	1	Up
P61981	14-3-3 protein gamma, org=Homo sapiens	1433G_HUMAN	YWHAG	13	26502.3	26223.5	40164.1	6077.3	6678.49	6392.69	10595	9972.49	10719.1	25.7	4.71	3.84	4.85103	0.00640335	0.015667	1	Up
P48643	T-complex protein 1 subunit epsilon, org=Homo sapiens	TCPE_HUMAN	CCT5	37	70692	83899.4	82957.5	20567.7	22389.9	32059.2	34644.2	32638.4	31596.3	9.31	24.7	4.7	3.16661	0.00643637	0.0157232	1	Up
P35658	Nuclear pore complex protein Nup214, org=Homo sapiens	NU214_HUMAN	NUP214	71	267236	168380	218572	98441.2	73164	80307.8	140320	145965	145289	22.7	15.5	2.14	2.59688	0.00646199	0.01577	1	Up
Q9Y6Q9	Nuclear receptor coactivator 3, org=Homo sapiens	NCOA3_HUMAN	NCOA3	38	14884.7	10124.1	11977.5	3573.9	3357.69	3405.08	47715.2	50235.8	51214.2	19.5	3.3	3.63	3.57817	0.00648798	0.0158217	1	Up
Q9H492	Microtubule-associated proteins 1A/1B light chain 3A, org=Homo sapiens	MLP3A_HUMAN	MAP1LC3A	1	113.187	261.069	173.934	16.9807	14.8299	4.9851	6.64571	5.96607	74.9446	40.7	52.1	136	14.8982	0.00650963	0.0158573	0.667	Up
O95684	Centrosomal protein 43, org=Homo sapiens	CEP43_HUMAN	CEP43	9	8079.01	6247.89	10955.6	3344.73	2161.89	2651.91	1806.58	1840.76	2017.76	28.2	21.9	6	3.0989	0.00651674	0.0158688	1	Up
Q8N4C8	Misshapen-like kinase 1, org=Homo sapiens	MINK1_HUMAN	MINK1	42	108554	113721	131117	45473.7	64938.1	50521.1	26475	28721.5	25967.1	10	18.8	5.42	2.1959	0.0065443	0.0159301	1	Up
Q13772	Nuclear receptor coactivator 4, org=Homo sapiens	NCOA4_HUMAN	NCOA4	8	809.567	2434.14	1352.67	102.46	227.595	156.019	969.973	811.331	648.211	54	38.7	19.9	9.45614	0.00654955	0.0159371	0.667	Up
Q9BX66	Sorbin and SH3 domain-containing protein 1, org=Homo sapiens	SRBS1_HUMAN	SORBS1	20	10878.8	10688.3	14986.5	4251.65	4889.14	4755.93	2202.61	1835.18	2467.34	19.9	7.26	14.6	2.63037	0.00655464	0.0159437	1	Up
O94885	SAM and SH3 domain-containing protein 1, org=Homo sapiens	SASH1_HUMAN	SASH1	32	30888.1	21699	30670.2	12431	10146.2	12181.7	5745.58	4338.15	5061.38	18.9	10.8	13.9	2.39528	0.00656655	0.0159606	1	Up
Q04760	Lactoylglutathione lyase, org=Homo sapiens	LGUL_HUMAN	GLO1	15	55803.9	40695.5	51425.3	27142.3	19824.2	25952.7	15759.2	16457.6	16851.5	15.8	16.2	3.38	2.02861	0.00656706	0.0159606	1	Up
Q9Y6G5	COMM domain-containing protein 10, org=Homo sapiens	COMDA_HUMAN	COMMD10	8	16251.8	9630.46	13127.9	5633.59	3641.58	4249.08	3261.86	5275.98	4877.63	25.5	22.6	23.9	2.88446	0.0065688	0.0159606	1	Up
P42025	Beta-centractin, org=Homo sapiens	ACTY_HUMAN	ACTR1B	6	1684.02	3043.19	2714.46	428.729	458.91	535.135	1376.17	1336.28	1414.53	28.6	11.6	2.84	5.23039	0.00657371	0.0159668	1	Up
Q9P2N7	Kelch-like protein 13, org=Homo sapiens	KLH13_HUMAN	KLHL13	9	6078.26	5533.19	8252	843.253	596.611	1419.42	906.117	1636.79	1385.94	21.7	44.3	28.3	6.94701	0.00658709	0.0159934	1	Up
Q13873	Bone morphogenetic protein receptor type-2, org=Homo sapiens	BMPR2_HUMAN	BMPR2	6	1394.36	1452.31	1784.13	888.086	946.458	714.23	1033.86	868.987	1199.4	13.6	14.2	16	1.81687	0.0066001	0.0160192	1	Up
O95870	Phosphatidylserine lipase ABHD16A, org=Homo sapiens	ABHGA_HUMAN	ABHD16A	5	1861.04	2056.34	2620.77	665.658	694.797	663.172	1197.29	1451.51	1133.68	18.1	2.61	13.3	3.23091	0.00662469	0.0160731	1	Up
Q9H2V7	Protein spinster homolog 1, org=Homo sapiens	SPNS1_HUMAN	SPNS1	13	6322.53	4291.09	5934.96	1893.65	2267.25	2239.49	5049.59	5354.4	5978.93	19.6	9.76	8.68	2.58556	0.00665599	0.0161431	1	Up
P0C0L4	Complement C4-A, org=Homo sapiens	CO4A_HUMAN	C4A	5	1532.83	2102.13	1813.88	721.841	797.311	766.255	1298.79	1108.39	1127.76	15.7	4.98	8.89	2.38419	0.00666303	0.0161519	1	Up
P11274	Breakpoint cluster region protein, org=Homo sapiens	BCR_HUMAN	BCR	35	72445.2	59262.5	99989.3	14379.4	16236.8	15542.2	12812.9	12284.5	11802.8	26.9	6.1	4.11	5.01961	0.00666445	0.0161519	1	Up
Q9Y4G8	Rap guanine nucleotide exchange factor 2, org=Homo sapiens	RPGF2_HUMAN	RAPGEF2	22	11140.1	10695.4	12496.3	4375.23	5913.84	5799.5	3681.7	3826.48	3644.68	8.2	16	2.58	2.13392	0.00667172	0.0161637	1	Up
P09493	Tropomyosin alpha-1 chain, org=Homo sapiens	TPM1_HUMAN	TPM1	11	4776.33	16034.5	13605.4	209.963	287.226	210.717	4541.67	4312.94	4138.83	51.6	18.8	4.66	48.6169	0.00667707	0.0161708	1	Up
Q9H7D0	Dedicator of cytokinesis protein 5, org=Homo sapiens	DOCK5_HUMAN	DOCK5	5	3409.64	3326.04	3055.68	1872.29	1498.82	1894.36	505.482	326.628	828.7	5.67	12.7	46	1.85954	0.00668223	0.0161774	1	Up
Q86XL3	Ankyrin repeat and LEM domain-containing protein 2, org=Homo sapiens	ANKL2_HUMAN	ANKLE2	9	3813.95	3100.33	4458.52	1622.08	1282.48	1965.45	686.912	851.986	446.409	17.9	21	30.8	2.33527	0.00672461	0.0162623	1	Up
P49327	Fatty acid synthase, org=Homo sapiens	FAS_HUMAN	FASN	114	466600	437379	467722	116668	131059	170010	173519	174076	178054	3.76	19.8	1.41	3.28364	0.00676216	0.0163374	1	Up
O95372	Acyl-protein thioesterase 2, org=Homo sapiens	LYPA2_HUMAN	LYPLA2	10	178656	97508.9	121609	24973.2	25650.9	30724.7	41353	38560.2	31844.9	31.4	11.6	13.1	4.88974	0.00676299	0.0163374	1	Up
P19174	1-phosphatidylinositol 4,5-bisphosphate phosphodiesterase gamma-1, org=Homo sapiens	PLCG1_HUMAN	PLCG1	36	26189	29637.5	36548.3	9447.36	9645.4	9627.99	9079.27	9123.71	8701.46	17.1	1.15	2.59	3.21631	0.00677145	0.0163493	1	Up
P48556	26S proteasome non-ATPase regulatory subunit 8, org=Homo sapiens	PSMD8_HUMAN	PSMD8	8	5683.56	9285.07	7960.08	1921.01	2349.61	3308.36	3123.16	2551.05	3602.99	23.8	28.1	17	3.0253	0.00677306	0.0163493	1	Up
P12259	Coagulation factor V, org=Homo sapiens	FA5_HUMAN	F5	3	530.65	2135.62	930.297	32.6412	33.6171	21.3205	187.608	1353.35	179.906	69.7	23.4	118	41.0667	0.00681501	0.0164255	0.667	Up
Q9NUD5	Zinc finger CCHC domain-containing protein 3, org=Homo sapiens	ZCHC3_HUMAN	ZCCHC3	23	254072	163829	232495	93632.9	77342.5	72635.8	50513.4	48752.6	47264.5	21.7	13.6	3.33	2.66981	0.00681717	0.0164255	1	Up
Q12816	Trophinin, org=Homo sapiens	TROP_HUMAN	TRO	17	20542.2	10622.1	15860	5534.11	3613.64	3063.65	13064.3	15708.3	13453.2	31.7	31.9	10.1	3.85086	0.00681915	0.0164255	1	Up
Q13702	43 kDa receptor-associated protein of the synapse, org=Homo sapiens	RAPSN_HUMAN	RAPSN	11	5488.29	5156.14	6094.78	1539.81	2067.3	1280.67	3418.65	3147.97	3932.6	8.53	24.6	11.4	3.42471	0.00686747	0.0165315	1	Up
P00338	L-lactate dehydrogenase A chain, org=Homo sapiens	LDHA_HUMAN	LDHA	47	140959	165943	167615	92393.9	95493	98955.5	133798	148566	140836	9.44	3.43	5.24	1.65428	0.0068681	0.0165315	1	Up
P67936	Tropomyosin alpha-4 chain, org=Homo sapiens	TPM4_HUMAN	TPM4	19	10839.7	38321.3	35184.1	1126.86	2252.89	1023.37	8442.82	11899.6	15272.8	53.5	46.5	28.8	19.1558	0.00687085	0.0165321	1	Up
P08754	Guanine nucleotide-binding protein G(i) subunit alpha-3, org=Homo sapiens	GNAI3_HUMAN	GNAI3	13	5056.81	6734.47	7814.61	1974.26	2942.18	2848.63	5121.16	4470.93	5148.2	21.3	20.6	7.8	2.52488	0.00687815	0.0165386	1	Up
Q14542	Equilibrative nucleoside transporter 2, org=Homo sapiens	S29A2_HUMAN	SLC29A2	5	698.165	717.379	866.581	364.688	416.647	491.593	561.611	683.343	760.5	12.1	15	15	1.79282	0.00690084	0.0165769	1	Up
Q9Y673	Dolichyl-phosphate beta-glucosyltransferase, org=Homo sapiens	ALG5_HUMAN	ALG5	10	5971.04	6009.41	7525.66	3991.81	3297.03	4142.16	5930.55	5787.56	5056.02	13.6	11.8	8.39	1.70642	0.00691487	0.0166022	1	Up
P05546	Heparin cofactor 2, org=Homo sapiens	HEP2_HUMAN	SERPIND1	3	1705.21	1338.88	1834.13	21.9027	77.0511	46.1339	860.114	1137.1	681.6	15.8	57.2	25.7	33.6225	0.00692148	0.0166108	0.667	Up
Q9NZN4	EH domain-containing protein 2, org=Homo sapiens	EHD2_HUMAN	EHD2	22	6441.73	12798.4	6059.03	1109.19	1559.89	1814.8	14585.4	13385.6	13756.4	44.9	23.9	4.42	5.64223	0.00694337	0.0166526	1	Up
P02751	Fibronectin, org=Homo sapiens	FINC_HUMAN	FN1	33	37727.6	23097	38301.9	3716.22	7821.2	3186.53	8696.05	8618.1	8518.41	26.1	51.7	1.03	6.73233	0.00694952	0.0166614	1	Up
O95835	Serine/threonine-protein kinase LATS1, org=Homo sapiens	LATS1_HUMAN	LATS1	5	8086.76	5525.67	8853.28	2428.25	2022.07	2076.88	2252.17	1947.23	2164.49	23.3	10.1	7.4	3.44186	0.00695393	0.016666	1	Up
Q6UVJ0	Spindle assembly abnormal protein 6 homolog, org=Homo sapiens	SAS6_HUMAN	SASS6	22	21761.8	18250	22896.4	10849.2	7192.95	8009.58	5512.29	5155.16	5418.86	11.6	22.1	3.45	2.41474	0.00695869	0.0166673	1	Up
Q96AE7	Tetratricopeptide repeat protein 17, org=Homo sapiens	TTC17_HUMAN	TTC17	24	17264.1	14573.1	17612	8795.84	6461.63	6075.97	3183.57	3678.51	3639.42	10.1	20.7	7.86	2.31792	0.00695946	0.0166673	1	Up
P35625	Metalloproteinase inhibitor 3, org=Homo sapiens	TIMP3_HUMAN	TIMP3	11	8256.43	8329.82	7648.88	4828.8	5692.71	4717.35	5930.45	6206.17	5930.58	4.63	10.5	2.64	1.59035	0.0069621	0.0166676	1	Up
Q9UIL1	Short coiled-coil protein, org=Homo sapiens	SCOC_HUMAN	SCOC	1	179.506	237.953	291.342	53.7992	61.7955	97.4966	9.60954	7.01618	21.0721	23.7	32.8	59.5	3.32628	0.00696918	0.0166786	1	Up
Q9UH03	Neuronal-specific septin-3, org=Homo sapiens	SEPT3_HUMAN	SEPTIN3	4	24287.9	20902	34533.5	11107.4	7830.37	9504.52	4902.46	6383.16	8622.21	26.7	17.3	28.2	2.80299	0.00698254	0.0167025	1	Up
Q8NB46	Serine/threonine-protein phosphatase 6 regulatory ankyrin repeat subunit C, org=Homo sapiens	ANR52_HUMAN	ANKRD52	14	2929.88	2261.83	2661.97	1333.15	1338.9	1460.83	2276.92	1953.21	1972.6	12.8	5.23	8.78	1.90029	0.0069842	0.0167025	1	Up
Q5SW79	Centrosomal protein of 170 kDa, org=Homo sapiens	CE170_HUMAN	CEP170	64	104268	84914.3	114328	48492.8	43649.5	45576.7	19737.7	20253.4	19336.2	14.8	5.31	2.32	2.20384	0.00698978	0.0167099	1	Up
P04632	Calpain small subunit 1, org=Homo sapiens	CPNS1_HUMAN	CAPNS1	9	5952.85	7107.8	7329.01	2597.07	1844.41	2880.36	2130.67	1893.77	2208.95	10.9	21.9	7.9	2.78477	0.0069965	0.016714	1	Up
P0DI81;P0DI82	Trafficking protein particle complex subunit 2;Trafficking protein particle complex subunit 2B, org=Homo sapiens	TPC2A_HUMAN;TPC2B_HUMAN	TRAPPC2;TRAPPC2B	3	1073.86	1348	1533.32	554.104	737.502	504.68	1309.05	1114.13	975.292	17.5	20.5	14.8	2.20186	0.00700712	0.0167334	0.667	Up
Q8ND24	RING finger protein 214, org=Homo sapiens	RN214_HUMAN	RNF214	24	67959.9	42027.4	101946	4349.68	4045.88	4811.49	10003.5	9748.7	10330	42.5	8.76	2.91	16.047	0.00704328	0.0168017	1	Up
P10275	Androgen receptor, org=Homo sapiens	ANDR_HUMAN	AR	6	297.51	238.666	172.705	55.8438	68.134	68.4259	460.389	661.5	700.877	26.4	11.2	21.2	3.68434	0.00705268	0.0168181	0.667	Up
P34932	Heat shock 70 kDa protein 4, org=Homo sapiens	HSP74_HUMAN	HSPA4	31	23472.6	30387.3	31483.8	16533	12928.9	16001.4	9197.53	8695.72	8405.27	15.3	12.8	4.57	1.87721	0.00707379	0.0168565	1	Up
P39060	Collagen alpha-1(XVIII) chain, org=Homo sapiens	COIA1_HUMAN	COL18A1	10	2489.89	5285.81	3733.03	657.599	900.017	633.736	1355.23	1311.22	1368.88	36.5	20.2	2.24	5.25188	0.00707507	0.0168565	1	Up
Q9UPZ3	BLOC-2 complex member HPS5, org=Homo sapiens	HPS5_HUMAN	HPS5	14	3436.18	4367.15	4264.43	988.071	1581.53	1493.18	1032.03	1025.72	998.817	12.7	23.6	1.73	2.97032	0.00707636	0.0168565	1	Up
Q99536	Synaptic vesicle membrane protein VAT-1 homolog, org=Homo sapiens	VAT1_HUMAN	VAT1	5	2766.52	5420.53	2507.63	307.271	466.719	815.944	1313.77	1209.74	1631.92	45.2	49.1	15.9	6.72649	0.0071048	0.0169062	1	Up
Q99613	Eukaryotic translation initiation factor 3 subunit C, org=Homo sapiens	EIF3C_HUMAN	EIF3C	23	38622.9	30187.3	40434.6	15459.3	16219.2	17276.7	12263.4	11679.4	11995.7	15	5.59	2.44	2.23153	0.0071214	0.0169336	1	Up
Q9HAH1	Zinc finger protein 556, org=Homo sapiens	ZN556_HUMAN	ZNF556	17	16441.3	10416.3	12949.4	6352.1	5528.64	4310.59	10256.6	11465.5	7609.91	22.8	19	20.2	2.45854	0.00717636	0.0170522	1	Up
P38646	Stress-70 protein, mitochondrial, org=Homo sapiens	GRP75_HUMAN	HSPA9	67	522832	408827	516510	278699	243532	264391	313151	319462	312886	13.3	6.74	1.18	1.841	0.00718512	0.0170608	1	Up
Q00535	Cyclin-dependent kinase 5, org=Homo sapiens	CDK5_HUMAN	CDK5	11	10096.5	9370.75	9791.32	5094.46	5498.24	6309.18	8299.36	8556.5	8474.84	3.74	11	1.56	1.73108	0.00718884	0.0170636	1	Up
O95630	STAM-binding protein, org=Homo sapiens	STABP_HUMAN	STAMBP	9	4469.97	3687.11	5867.71	2186.43	1445.8	1906.1	1087.77	690.036	649.127	23.6	20.3	30	2.53232	0.0071974	0.0170718	1	Up
Q9HAD4	WD repeat-containing protein 41, org=Homo sapiens	WDR41_HUMAN	WDR41	11	11841.9	8661.35	12888.5	4072.05	4195.36	4916.9	4481.2	3345.05	3183.53	19.8	10.4	19.3	2.53269	0.00720832	0.0170822	1	Up
Q8NI08	Nuclear receptor coactivator 7, org=Homo sapiens	NCOA7_HUMAN	NCOA7	32	14549.2	14835	19897.3	7293.59	8879.57	7738.79	3162.47	3196.91	2765.75	18.3	10.3	7.88	2.06095	0.00726321	0.0171973	1	Up
Q9HCN4	GPN-loop GTPase 1, org=Homo sapiens	GPN1_HUMAN	GPN1	11	9652.24	9165.88	13192.2	3841.53	4344.66	4506.59	3521.36	3314.47	2562.22	20.6	8.2	16.1	2.52193	0.0072683	0.0172033	1	Up
O95817	BAG family molecular chaperone regulator 3, org=Homo sapiens	BAG3_HUMAN	BAG3	21	27781.8	21543.5	42674.8	8375.3	5798.08	6813.48	5629.42	5023.08	7042.95	35.4	18.6	17.6	4.3837	0.007297	0.017259	1	Up
Q14693	Phosphatidate phosphatase LPIN1, org=Homo sapiens	LPIN1_HUMAN	LPIN1	7	3368.53	2347.95	3035.97	1068.06	929.841	1486.92	527.485	526.98	505.569	17.8	25	2.41	2.5116	0.00730383	0.017269	1	Up
O75410	Transforming acidic coiled-coil-containing protein 1, org=Homo sapiens	TACC1_HUMAN	TACC1	30	41408.8	29455.2	39879.3	16334.6	16099.5	14109.7	6107.65	7199.4	6250.44	17.6	7.88	9.1	2.37934	0.00730904	0.0172752	1	Up
Q9H2L5	Ras association domain-containing protein 4, org=Homo sapiens	RASF4_HUMAN	RASSF4	8	9923.92	9881.2	9545.56	2898.88	2630.71	3735.82	3352.59	3945.95	3552.75	2.12	18.7	8.35	3.16777	0.0073321	0.0173236	1	Up
P42356	Phosphatidylinositol 4-kinase alpha, org=Homo sapiens	PI4KA_HUMAN	PI4KA	7	3423.24	3598.54	3749.86	2107.47	1619.5	1781.17	2637.74	2962.93	2812.89	4.55	13.5	5.8	1.95558	0.00735755	0.0173605	1	Up
Q9H2K8	Serine/threonine-protein kinase TAO3, org=Homo sapiens	TAOK3_HUMAN	TAOK3	55	86405.5	51750.6	67297.5	31153.7	22306.8	19054.1	76513.9	80203.3	81417	25.3	25.9	3.22	2.83327	0.00736166	0.0173605	1	Up
Q9UQC2	GRB2-associated-binding protein 2, org=Homo sapiens	GAB2_HUMAN	GAB2	8	2340.28	2358.1	3154.87	698.245	1100.41	634.982	251.857	213.475	197.567	17.8	31.1	12.6	3.22696	0.00736253	0.0173605	1	Up
A6NI28	Rho GTPase-activating protein 42, org=Homo sapiens	RHG42_HUMAN	ARHGAP42	5	2210.28	1362.95	1983.59	698.171	774.129	560.399	294.338	266.329	368.05	23.7	16	17	2.73372	0.00738305	0.0173886	1	Up
Q70EK8	Inactive ubiquitin carboxyl-terminal hydrolase 53, org=Homo sapiens	UBP53_HUMAN	USP53	10	3623.78	3130.44	5244.31	1708.98	1411.07	1053.46	290.852	495.724	187.219	27.7	23.6	48.4	2.87493	0.00738679	0.0173913	1	Up
P0CG30	Glutathione S-transferase theta-2B, org=Homo sapiens	GSTT2_HUMAN	GSTT2B	7	2395.89	3962.96	3437.2	68.7678	62.4299	222.594	1133.49	1671.16	1514.75	24.4	76.9	19.2	27.6888	0.00739216	0.0173946	0.667	Up
Q9NZ20	Group 3 secretory phospholipase A2, org=Homo sapiens	PA2G3_HUMAN	PLA2G3	3	782.678	1037.28	1063.54	224.74	396.436	254.662	555.638	569.619	558.144	16.1	31.4	1.33	3.29228	0.0074046	0.0174148	1	Up
P34931	Heat shock 70 kDa protein 1-like, org=Homo sapiens	HS71L_HUMAN	HSPA1L	1	356.342	204.486	240.453	87.0144	63.787	107.226	286.469	243.472	258.196	29.7	25.3	8.32	3.10541	0.0074119	0.0174173	1	Up
Q9UJF2	Ras GTPase-activating protein nGAP, org=Homo sapiens	NGAP_HUMAN	RASAL2	12	3132.97	2624.82	3451.68	1462.96	1382.44	1494.36	1072.85	1317.22	1735.3	13.6	3.99	24.4	2.12212	0.00741705	0.0174173	1	Up
P35580	Myosin-10, org=Homo sapiens	MYH10_HUMAN	MYH10	292	5.4849e+06	1.58381e+07	1.12515e+07	302864	341529	306101	4.62036e+06	4.66915e+06	4.49722e+06	47.8	6.77	1.93	34.2711	0.00742078	0.0174173	1	Up
Q8IWF6	Protein DENND6A, org=Homo sapiens	DEN6A_HUMAN	DENND6A	19	11103	9832.75	13192.1	7109.66	5777.63	6349.79	5569.51	5601.13	4908.37	14.9	10.4	7.3	1.77407	0.00742181	0.0174173	1	Up
A1L020	RNA-binding protein MEX3A, org=Homo sapiens	MEX3A_HUMAN	MEX3A	11	11649.4	11425.6	12687.9	5583.25	4216.72	3959.64	2429.78	3219.22	2948.89	5.65	19	14	2.59912	0.00743072	0.0174203	1	Up
O75896	Tumor suppressor candidate 2, org=Homo sapiens	TUSC2_HUMAN	TUSC2	4	3683.21	3165.01	3638.45	1407.65	885.879	1046.89	875.427	935.876	1130.1	8.21	24	13.6	3.13932	0.0074337	0.0174203	1	Up
P11586	C-1-tetrahydrofolate synthase, cytoplasmic, org=Homo sapiens	C1TC_HUMAN	MTHFD1	29	12237.9	18073.2	14936.1	5615.17	6921.4	8146.69	10302.3	11015.6	10978	19.4	18.4	3.73	2.18763	0.00743566	0.0174203	1	Up
O00159	Unconventional myosin-Ic, org=Homo sapiens	MYO1C_HUMAN	MYO1C	39	32706.8	62495.7	50612.9	7900.3	9679.87	9629.27	29908.4	28681.1	31179.5	30.9	11.2	4.17	5.359	0.00745377	0.0174566	1	Up
Q14728	Major facilitator superfamily domain-containing protein 10, org=Homo sapiens	MFS10_HUMAN	MFSD10	3	758.407	844.091	835.961	592.884	486.142	502.307	396.494	659.002	399.101	5.82	10.9	31.1	1.54203	0.00746459	0.0174659	1	Up
Q08999	Retinoblastoma-like protein 2, org=Homo sapiens	RBL2_HUMAN	RBL2	2	230.595	243.708	273.768	31.9664	18.1621	13.8407	94.6394	102.486	105.607	8.88	44.4	5.6	11.6943	0.00746559	0.0174659	0.667	Up
O14972	Vacuolar protein sorting-associated protein 26C, org=Homo sapiens	VP26C_HUMAN	VPS26C	6	10589.6	8721.07	10044	3030.24	3860.71	4652.62	3228.45	2346.88	2935.02	9.82	21.1	15.8	2.54295	0.00749042	0.0175179	1	Up
Q9H4G0	Band 4.1-like protein 1, org=Homo sapiens	E41L1_HUMAN	EPB41L1	8	4975.48	3867.07	5945.37	1604.79	1880.85	1674.91	1121.3	1181.85	969.762	21.1	8.34	10	2.86557	0.00750657	0.0175367	1	Up
P61586	Transforming protein RhoA, org=Homo sapiens	RHOA_HUMAN	RHOA	13	17689	24319.1	22439.4	8068.46	8293.3	7753.6	14956.8	16635	15818.2	15.9	3.37	5.31	2.67247	0.00750897	0.0175367	1	Up
Q9H4A3	Serine/threonine-protein kinase WNK1, org=Homo sapiens	WNK1_HUMAN	WNK1	20	10626.5	5888.79	10394.6	2194.93	1736.68	2410.99	1573.04	1996.28	1683.8	29.8	16.3	12.5	4.24271	0.0075255	0.0175692	1	Up
Q92667	A-kinase anchor protein 1, mitochondrial, org=Homo sapiens	AKAP1_HUMAN	AKAP1	7	3513.19	2401.45	2913.99	866.629	906.39	869.855	778.216	484.5	442.507	18.9	2.51	32.2	3.34054	0.00754462	0.0176076	1	Up
Q9Y217	Phosphatidylinositol-3,5-bisphosphate 3-phosphatase MTMR6, org=Homo sapiens	MTMR6_HUMAN	MTMR6	32	31702.9	36885.6	43993	18437.7	18655.1	22581.2	7182.56	6797.41	6458.38	16.4	11.7	5.32	1.88661	0.00754909	0.0176119	1	Up
Q7Z2Z2	Elongation factor-like GTPase 1, org=Homo sapiens	EFL1_HUMAN	EFL1	3	1573.39	1106.24	1531.87	508.761	480.007	545.774	425.522	458.123	485.027	18.4	6.45	6.53	2.74446	0.00757751	0.0176659	1	Up
P30044	Peroxiredoxin-5, mitochondrial, org=Homo sapiens	PRDX5_HUMAN	PRDX5	8	10160.6	16571.6	12848.2	3388.22	5042.42	5586.44	6150.55	5834.06	4814.22	24.4	24.5	12.5	2.82373	0.00758055	0.0176668	1	Up
O00189	AP-4 complex subunit mu-1, org=Homo sapiens	AP4M1_HUMAN	AP4M1	8	10551	7816.09	9179.29	4852.04	4384.69	5030.52	3659.24	3991.55	3206.89	14.9	7.01	10.9	1.93074	0.00759526	0.0176835	1	Up
P62195	26S proteasome regulatory subunit 8, org=Homo sapiens	PRS8_HUMAN	PSMC5	19	16923.6	21768.5	16755	9343.65	10117.6	11882.7	10535.9	9911.75	10184.5	15.4	12.5	3.06	1.76899	0.00759568	0.0176835	1	Up
Q5HYC2	Uncharacterized bromodomain-containing protein 10, org=Homo sapiens	BRD10_HUMAN	BRD10	14	1332	1535.75	1214.03	285.804	475.663	439.928	2366.51	2060.33	2558.14	12	25.2	10.8	3.39753	0.00759899	0.0176851	0.667	Up
O60841	Eukaryotic translation initiation factor 5B, org=Homo sapiens	IF2P_HUMAN	EIF5B	230	1.03986e+07	7.09175e+06	8.87478e+06	3.96127e+06	2.41843e+06	2.3796e+06	8.81587e+06	9.11513e+06	9.22173e+06	18.8	30.9	2.32	3.00996	0.00761141	0.0177064	1	Up
P12235	ADP/ATP translocase 1, org=Homo sapiens	ADT1_HUMAN	SLC25A4	10	32742.7	32090.7	31462.1	11339.6	13869.2	14920.1	23470.2	26282.4	26870.9	1.99	13.8	7.12	2.39965	0.00761347	0.0177064	1	Up
Q96CS4	Zinc finger protein 689, org=Homo sapiens	ZN689_HUMAN	ZNF689	23	7257.12	4939.89	6594.74	3164.69	2529.2	2672.43	4030.29	5082.63	4394.55	19.1	12	11.9	2.24612	0.00761846	0.0177119	1	Up
O60488	Long-chain-fatty-acid--CoA ligase 4, org=Homo sapiens	ACSL4_HUMAN	ACSL4	15	1588.62	3039.39	2079.12	484.633	554.194	690.033	1699.69	1861.75	1373.88	33	18.1	15.1	3.8795	0.00766772	0.0178059	1	Up
O95721	Synaptosomal-associated protein 29, org=Homo sapiens	SNP29_HUMAN	SNAP29	17	36038.2	30495.3	53087.3	15532.4	11028.5	12096.4	6095.35	5373.88	6933.67	29.5	18.3	12.7	3.0944	0.00766957	0.0178059	1	Up
P42858	Huntingtin, org=Homo sapiens	HD_HUMAN	HTT	14	8939.25	8267.72	9211.45	4290.82	4396.23	5493.16	5050.92	5419.32	5130.1	5.52	14.1	3.73	1.86305	0.00769896	0.0178559	1	Up
Q5BJF2	Sigma intracellular receptor 2, org=Homo sapiens	SGMR2_HUMAN	TMEM97	5	8062.61	10071	7915.41	5098.73	4521.51	5784.62	10124.8	6963.57	9402.77	13.9	12.3	18.8	1.69096	0.00769913	0.0178559	1	Up
Q9Y3A3	MOB-like protein phocein, org=Homo sapiens	PHOCN_HUMAN	MOB4	13	66591.4	49594.8	62902.6	30581.3	27421.2	27551.6	12250.5	12206.6	13069	15	6.27	3.88	2.09328	0.00771073	0.0178766	1	Up
Q7Z3C6	Autophagy-related protein 9A, org=Homo sapiens	ATG9A_HUMAN	ATG9A	22	14104.9	15470.5	19920.7	5563.66	5913.54	5590.41	8713.55	8433.38	9387.7	18.4	3.42	5.55	2.9	0.00771712	0.0178852	1	Up
Q12980	GATOR1 complex protein NPRL3, org=Homo sapiens	NPRL3_HUMAN	NPRL3	7	3461.24	2748.71	4410.83	140.406	229.223	444.183	260.723	531.371	390.838	23.6	57.6	34.3	13.0506	0.00772861	0.0178994	1	Up
O75122	CLIP-associating protein 2, org=Homo sapiens	CLAP2_HUMAN	CLASP2	16	5839.3	4623.67	6829.76	2680.27	2278.59	2809.73	2471.57	2255.21	2492.1	19.2	10.7	5.45	2.22598	0.00775682	0.0179523	1	Up
Q9UHV9	Prefoldin subunit 2, org=Homo sapiens	PFD2_HUMAN	PFDN2	11	49527.6	30510.6	68115.5	12806.8	8456.55	8260.87	5984.67	6511.42	5252.61	38.1	26.1	10.7	5.01805	0.00781578	0.0180762	1	Up
Q9UHD8	Septin-9, org=Homo sapiens	SEPT9_HUMAN	SEPTIN9	41	490898	357571	422387	182951	179810	169219	61100.2	67868.2	69726.9	15.7	4.06	6.86	2.38892	0.00782761	0.0180973	1	Up
P60520	Gamma-aminobutyric acid receptor-associated protein-like 2, org=Homo sapiens	GBRL2_HUMAN	GABARAPL2	7	6213.58	8942.88	9987.46	1678.12	1665.43	1640.96	3536.24	2762.48	3329.87	23.2	1.14	12.5	5.04441	0.00784701	0.0181237	1	Up
Q15814	Tubulin-specific chaperone C, org=Homo sapiens	TBCC_HUMAN	TBCC	7	8307.86	7576.9	7893.39	2870.72	2252.99	3276.98	2244.86	2904.15	2417.37	4.62	18.4	13.6	2.8305	0.00784816	0.0181237	1	Up
P19367	Hexokinase-1, org=Homo sapiens	HXK1_HUMAN	HK1	20	8880.75	12869.6	11147.5	4530.02	4640.07	6332.88	7632.44	6057.42	6986.77	18.2	19.6	11.5	2.12203	0.00786186	0.0181244	1	Up
O75534	Cold shock domain-containing protein E1, org=Homo sapiens	CSDE1_HUMAN	CSDE1	44	186268	173079	218738	135778	108739	115757	42650.9	44878.7	46628.4	12.2	11.7	4.46	1.60457	0.00786266	0.0181244	1	Up
O75116	Rho-associated protein kinase 2, org=Homo sapiens	ROCK2_HUMAN	ROCK2	33	43232.7	31458.1	45392	15609.9	19192.3	17516.7	8230.16	7782.77	7530.29	18.7	10.3	4.52	2.29521	0.00787202	0.0181361	1	Up
P11717	Cation-independent mannose-6-phosphate receptor, org=Homo sapiens	MPRI_HUMAN	IGF2R	53	50315.9	40476.7	48346.8	26282	18248.4	18991.9	9577.49	9072.83	8438.69	11.2	21	6.32	2.1904	0.00787428	0.0181361	1	Up
Q9NVA2	Septin-11, org=Homo sapiens	SEP11_HUMAN	SEPTIN11	30	263604	188338	223128	94263.5	90662	86199.8	34214.7	32926.7	36412.5	16.7	4.47	5.11	2.48988	0.00788945	0.0181585	1	Up
Q8TCT9	Minor histocompatibility antigen H13, org=Homo sapiens	HM13_HUMAN	HM13	6	2916.79	4322.95	4452.67	1265.38	1210.9	1458.26	2136.63	2384	2085.03	21.9	9.91	7.26	2.97174	0.00792097	0.0182122	1	Up
Q7Z5L2	Coiled-coil domain-containing protein R3HCC1L, org=Homo sapiens	R3HCL_HUMAN	R3HCC1L	9	5030.94	3703.36	6104.55	2102.84	1553.78	1808.72	901.61	549.958	583.08	24.3	15.1	28.6	2.71508	0.00792668	0.0182191	1	Up
Q8WU58	Protein FAM222B, org=Homo sapiens	F222B_HUMAN	FAM222B	9	7053.03	6096.58	9604.62	3532.91	2056.78	2543.62	7613.48	9122.99	7886.58	23.9	27.7	9.8	2.79766	0.00793989	0.0182394	1	Up
O75312	Zinc finger protein ZPR1, org=Homo sapiens	ZPR1_HUMAN	ZPR1	5	1561.49	1980.93	2332.83	537.126	709.721	918.387	587.079	454.377	289.212	19.7	26.5	33.6	2.71345	0.00794098	0.0182394	1	Up
P0DPB6	DNA-directed RNA polymerases I and III subunit RPAC2, org=Homo sapiens	RPAC2_HUMAN	POLR1D	15	38051.4	28798.1	29908.9	15875	20230.8	18485.3	58490.9	53545	53433.1	15.7	12	5.24	1.77242	0.00796567	0.0182892	1	Up
P35030	Trypsin-3, org=Homo sapiens	TRY3_HUMAN	PRSS3	3	20112.4	15953.9	18926.1	12338	10825.8	9356.3	16616.7	19183.1	19024.1	11.7	13.8	7.87	1.69103	0.00798711	0.0183264	1	Up
Q04446	1,4-alpha-glucan-branching enzyme, org=Homo sapiens	GLGB_HUMAN	GBE1	9	2232.47	3416.46	3504.71	1050.66	982.009	1303.69	1469.8	1087.24	1256.61	23.3	15.2	15.1	2.7436	0.00799888	0.0183408	1	Up
O60664	Perilipin-3, org=Homo sapiens	PLIN3_HUMAN	PLIN3	8	4229.23	3933.25	4779.97	720.181	671.889	1209.28	922.865	951.602	914.121	9.96	34.3	2.11	4.97529	0.00800411	0.0183408	1	Up
O75874	Isocitrate dehydrogenase [NADP] cytoplasmic, org=Homo sapiens	IDHC_HUMAN	IDH1	11	7921.91	15336.9	14613.9	2240.47	3204.74	3921.84	3411.17	3250.93	3400.55	32.4	27	2.67	4.04317	0.00800436	0.0183408	1	Up
O15235	Small ribosomal subunit protein uS12m, org=Homo sapiens	RT12_HUMAN	MRPS12	7	34845.2	30125.3	37450.3	20293.3	16015	14125.6	27130.3	31358.5	30468.1	10.9	18.8	7.52	2.03079	0.00802741	0.0183873	1	Up
Q8N465	D-2-hydroxyglutarate dehydrogenase, mitochondrial, org=Homo sapiens	D2HDH_HUMAN	D2HGDH	6	2000.54	1389.46	1924.71	879.927	670.158	925.665	1367.35	1246.81	1322.39	18.8	16.5	4.64	2.1467	0.00804452	0.0184139	1	Up
Q9NY64	Solute carrier family 2, facilitated glucose transporter member 8, org=Homo sapiens	SL2A8_HUMAN	SLC2A8	1	293.075	168.193	255.278	22.1393	9.37948	5.65612	202.641	179.466	157.407	26.8	69.8	12.6	19.275	0.00805854	0.0184333	0.667	Up
O43747	AP-1 complex subunit gamma-1, org=Homo sapiens	AP1G1_HUMAN	AP1G1	12	8569.55	8330.76	11096.3	681.77	584.811	1446.36	2628.68	1835.41	1903.47	16.4	52.2	20.7	10.3197	0.00806652	0.0184453	1	Up
Q9P289	Serine/threonine-protein kinase 26, org=Homo sapiens	STK26_HUMAN	STK26	7	5356.91	6919.64	8114.65	2508.52	2943.34	3076.52	3104.83	3481.94	3210.1	20.3	10.4	5.96	2.39098	0.00808995	0.0184893	1	Up
P45974	Ubiquitin carboxyl-terminal hydrolase 5, org=Homo sapiens	UBP5_HUMAN	USP5	14	3294.61	5261.75	4663.63	1124.58	1026.98	1114.32	2145.27	1716.78	2180.62	22.9	4.93	12.8	4.04791	0.00809133	0.0184893	1	Up
Q9H0U4	Ras-related protein Rab-1B, org=Homo sapiens	RAB1B_HUMAN	RAB1B	18	71661.4	88289.4	94977.1	38828.1	41149.9	38010.9	83703.6	76732.2	70798.7	14.1	4.14	8.38	2.16061	0.008099	0.0184948	1	Up
Q4VCS5	Angiomotin, org=Homo sapiens	AMOT_HUMAN	AMOT	8	3609.89	4197.38	3668.67	525.647	564.349	956.188	2034	1515.05	2035.42	8.46	34.9	16.1	5.60846	0.00813409	0.018568	1	Up
P14649	Myosin light chain 6B, org=Homo sapiens	MYL6B_HUMAN	MYL6B	36	1.11724e+06	2.66216e+06	2.50051e+06	108415	122330	105998	884596	862213	839859	40.6	7.85	2.59	18.649	0.00817516	0.018649	1	Up
Q9NUY8	TBC1 domain family member 23, org=Homo sapiens	TBC23_HUMAN	TBC1D23	6	3195.26	2612.65	3968.47	1101.56	1215.31	1717.39	785.717	860.097	1040.41	20.9	24.4	14.6	2.42334	0.00818787	0.0186652	1	Up
O00213	Amyloid beta precursor protein binding family B member 1, org=Homo sapiens	APBB1_HUMAN	APBB1	11	14144.9	10663	12769.1	7439.71	6429.08	7257.84	4622.48	5351.48	5287.99	14	7.65	7.94	1.77866	0.00819938	0.0186851	1	Up
Q9UIV1	CCR4-NOT transcription complex subunit 7, org=Homo sapiens	CNOT7_HUMAN	CNOT7	10	12067.5	11302.1	9572.97	654.884	597.035	1431.62	6222.38	5056.36	4912.2	11.6	52.1	13.3	12.2758	0.00823908	0.0187691	1	Up
O60749	Sorting nexin-2, org=Homo sapiens	SNX2_HUMAN	SNX2	11	7303.56	6530.13	6591.67	2554.97	2022.88	3012.61	2816.12	2632.68	2750.34	6.31	19.6	3.4	2.69092	0.00827568	0.0188268	1	Up
P49720	Proteasome subunit beta type-3, org=Homo sapiens	PSB3_HUMAN	PSMB3	6	2141.57	3549.4	3127.03	890.385	1214.56	1035.37	1602.4	1378.84	1419.22	24.6	15.5	8.12	2.80799	0.00828323	0.0188376	1	Up
Q6P0Q8	Microtubule-associated serine/threonine-protein kinase 2, org=Homo sapiens	MAST2_HUMAN	MAST2	29	12363.4	10126.7	14147.1	4202.23	4226.88	4281.3	3286.18	2017.19	1897.48	16.5	0.955	32.1	2.88246	0.00829633	0.0188609	1	Up
Q92681	Regulatory solute carrier protein family 1 member 1, org=Homo sapiens	RSCA1_HUMAN	RSC1A1	8	4155.17	3979.57	4463.99	93.0978	137.773	273.21	900.562	929.02	1047.72	5.84	55.8	8.14	24.9935	0.00829993	0.0188627	1	Up
P68363	Tubulin alpha-1B chain, org=Homo sapiens	TBA1B_HUMAN	TUBA1B	43	2.00661e+06	1.90725e+06	1.57351e+06	1.07099e+06	1.07001e+06	1.24592e+06	1.60349e+06	1.75339e+06	1.74197e+06	12.4	8.97	4.91	1.62016	0.00830285	0.0188629	1	Up
P62879	Guanine nucleotide-binding protein G(I)/G(S)/G(T) subunit beta-2, org=Homo sapiens	GBB2_HUMAN	GNB2	16	22410.5	34546.7	37297.3	9127	13080.2	10869.4	21036.2	24416.5	21310.5	25.2	18	8.44	2.84958	0.0083281	0.0189074	1	Up
A0AVT1	Ubiquitin-like modifier-activating enzyme 6, org=Homo sapiens	UBA6_HUMAN	UBA6	7	3826.95	4142.8	4244.71	1042.11	1424.89	1560.95	1402.37	1233.65	1143.2	5.35	20	10.4	3.03242	0.00837151	0.0189866	1	Up
Q9NQV6	PR domain zinc finger protein 10, org=Homo sapiens	PRD10_HUMAN	PRDM10	51	51783.6	62819.5	55836.4	34635.2	35754.3	33722.2	79618.4	78774.7	85104.3	9.83	2.93	4.23	1.63708	0.00838023	0.0189966	1	Up
Q5VYS8	Terminal uridylyltransferase 7, org=Homo sapiens	TUT7_HUMAN	TUT7	50	50410.4	44628.4	50594.9	30126	24897	22310.7	27963.2	26600.7	29126.3	6.99	15.4	4.53	1.88318	0.00838161	0.0189966	1	Up
P16885	1-phosphatidylinositol 4,5-bisphosphate phosphodiesterase gamma-2, org=Homo sapiens	PLCG2_HUMAN	PLCG2	14	3381.86	4526.93	4855.82	1116.54	1960.35	1457.63	777.496	688.365	661.228	18.2	28.1	8.58	2.81499	0.00841096	0.0190481	1	Up
P20290	Transcription factor BTF3, org=Homo sapiens	BTF3_HUMAN	BTF3	15	55613.7	38927.2	59680.3	18060	23510.2	21207.3	19082.9	17273.2	18200.1	21.4	13.1	4.98	2.45663	0.00841159	0.0190481	1	Up
Q9NRY4	Rho GTPase-activating protein 35, org=Homo sapiens	RHG35_HUMAN	ARHGAP35	45	53171.8	37946.5	43495.2	21480.2	19530.9	19162.5	8672.17	8898.7	8965.13	17.2	6.21	1.74	2.23709	0.0084129	0.0190481	1	Up
Q8N122	Regulatory-associated protein of mTOR, org=Homo sapiens	RPTOR_HUMAN	RPTOR	17	10383.4	8155.78	8588.48	2744.28	2332.61	3938.62	6107.74	4865.47	4765.23	13.1	27.8	14.3	3.00901	0.00843521	0.0190922	1	Up
Q92995	Ubiquitin carboxyl-terminal hydrolase 13, org=Homo sapiens	UBP13_HUMAN	USP13	10	3869.04	4132.77	6215.29	2063.27	1462.22	1890.51	1320.08	1364.26	1283.59	27.1	17.1	3.05	2.62502	0.00844896	0.0191103	1	Up
Q9NRR8	CDC42 small effector protein 1, org=Homo sapiens	C42S1_HUMAN	CDC42SE1	3	1431.89	1440.95	2446.94	408.42	567.075	692.263	2470.32	1303.54	1389.92	32.9	25.6	37.8	3.18978	0.00850036	0.0192075	1	Up
Q9Y2D5	PALM2-AKAP2 fusion protein, org=Homo sapiens	PLAK2_HUMAN	PALM2AKAP2	36	59396.8	46701.3	72388.7	15162.9	14963.8	15327.4	8205.69	7202.53	6842.94	21.6	1.2	9.52	3.92674	0.00851859	0.0192417	1	Up
P45985	Dual specificity mitogen-activated protein kinase kinase 4, org=Homo sapiens	MP2K4_HUMAN	MAP2K4	5	1892.33	2108.58	3054.77	251.228	138.218	404.692	490.416	324.701	396.479	26.3	50.5	20.6	8.8847	0.00853585	0.0192612	1	Up
Q9UH92	Max-like protein X, org=Homo sapiens	MLX_HUMAN	MLX	3	425.861	538.738	497.837	321.741	332.907	283.683	203.024	152.335	194.999	11.7	8.25	14.9	1.55855	0.00857509	0.0193186	1	Up
Q9NYU2	UDP-glucose:glycoprotein glucosyltransferase 1, org=Homo sapiens	UGGG1_HUMAN	UGGT1	45	13699.9	20211.3	17775.3	7083.51	7400.63	8601.07	15087	13692.9	14475.5	19.1	10.4	4.85	2.23894	0.00857748	0.0193186	1	Up
P27348	14-3-3 protein theta, org=Homo sapiens	1433T_HUMAN	YWHAQ	16	5683.11	10044.1	8776.87	1668.83	2767.01	2955.04	4448.92	4319.19	3186.62	27.5	28.2	17.4	3.31545	0.00857786	0.0193186	1	Up
Q8WZA9	Immunity-related GTPase family Q protein, org=Homo sapiens	IRGQ_HUMAN	IRGQ	7	3495.68	4222.3	5641.31	1889.77	1463.24	1740.15	1899.69	1148.65	979.022	24.5	12.7	36.5	2.62298	0.00857866	0.0193186	1	Up
P53396	ATP-citrate synthase, org=Homo sapiens	ACLY_HUMAN	ACLY	49	100244	110125	107990	17695	22013.7	30397.2	34219.1	33211.1	31563.3	4.9	27.6	4.06	4.54111	0.00858472	0.0193257	1	Up
Q96B97	SH3 domain-containing kinase-binding protein 1, org=Homo sapiens	SH3K1_HUMAN	SH3KBP1	42	95748.2	98310.2	111726	69479.7	52813	58142.7	20843	22297.2	20072.1	8.42	14.2	5.36	1.69471	0.00860356	0.0193616	1	Up
P05166	Propionyl-CoA carboxylase beta chain, mitochondrial, org=Homo sapiens	PCCB_HUMAN	PCCB	29	13593.3	15209.1	18223.3	4630.43	3987.89	6894.82	370921	386172	392737	15	29.5	2.92	3.03135	0.00861243	0.0193751	1	Up
P01023	Alpha-2-macroglobulin, org=Homo sapiens	A2MG_HUMAN	A2M	11	7568.85	12740.8	9852.18	3138.12	3592.25	4268.95	9682.46	7408.39	5910.94	25.8	15.5	24.8	2.74215	0.00863081	0.0194099	1	Up
Q9Y223	Bifunctional UDP-N-acetylglucosamine 2-epimerase/N-acetylmannosamine kinase, org=Homo sapiens	GLCNE_HUMAN	GNE	23	17312.5	15283.6	16445.7	4650.36	5598.56	7087.15	7980.3	7363.82	7848.56	6.23	21.3	4.2	2.82889	0.00864297	0.0194162	1	Up
Q9BXF3	Chromatin remodeling regulator CECR2, org=Homo sapiens	CECR2_HUMAN	CECR2	26	8703.66	13197.4	9523.4	2728.53	2754.58	2674.18	14358.8	12684.7	13505.9	22.8	1.51	6.19	3.85232	0.00864435	0.0194162	1	Up
Q09472	Histone acetyltransferase p300, org=Homo sapiens	EP300_HUMAN	EP300	60	44164.2	22537.7	28378.3	3895.44	3872.9	4141.05	125922	134525	133523	35.3	3.75	3.58	7.98364	0.00864483	0.0194162	1	Up
O15212	Prefoldin subunit 6, org=Homo sapiens	PFD6_HUMAN	PFDN6	8	9419.08	4954.47	8081.49	950.482	913.464	950.235	769.84	762.046	981.669	30.6	2.27	14.9	7.97924	0.00864618	0.0194162	1	Up
Q86VP1	Tax1-binding protein 1, org=Homo sapiens	TAXB1_HUMAN	TAX1BP1	20	10101.5	24824.7	17281.9	2521.07	4751.29	2332.39	8774.09	9785.1	8368.44	42.3	42	8.13	5.43565	0.00864816	0.0194162	1	Up
P27816	Microtubule-associated protein 4, org=Homo sapiens	MAP4_HUMAN	MAP4	121	2.7583e+06	1.84126e+06	3.04262e+06	1.17722e+06	901108	777581	387045	399159	373097	24.6	21.5	3.37	2.67592	0.00865444	0.0194174	1	Up
Q92614	Unconventional myosin-XVIIIa, org=Homo sapiens	MY18A_HUMAN	MYO18A	159	904433	2.29824e+06	1.31765e+06	129216	107682	106203	556332	536958	535381	47.5	11.3	2.15	13.1749	0.00865744	0.0194174	1	Up
Q15599	Na(+)/H(+) exchange regulatory cofactor NHE-RF2, org=Homo sapiens	NHRF2_HUMAN	NHERF2	8	3101.82	2427.31	3783.76	775.043	1393.11	1051.57	982.672	1033.63	892.277	21.8	28.8	7.38	2.89245	0.00866393	0.0194255	1	Up
P78356	Phosphatidylinositol 5-phosphate 4-kinase type-2 beta, org=Homo sapiens	PI42B_HUMAN	PIP4K2B	50	352920	220449	234926	94824.8	84800.5	77097.4	301690	306148	304192	27	10.4	0.735	3.14851	0.00866925	0.0194309	1	Up
Q9BW92	Threonine--tRNA ligase, mitochondrial, org=Homo sapiens	SYTM_HUMAN	TARS2	4	869.596	1051.84	1102.89	520.752	595.672	685.584	521.258	98.9243	221.621	12.2	13.7	77.4	1.67831	0.00867425	0.0194356	1	Up
Q99460	26S proteasome non-ATPase regulatory subunit 1, org=Homo sapiens	PSMD1_HUMAN	PSMD1	15	8535.91	9416.12	8939.51	3073.49	3171.46	4289.82	4069.49	4151.57	3801.53	4.92	19.2	4.57	2.55265	0.00868412	0.0194512	1	Up
P84085	ADP-ribosylation factor 5, org=Homo sapiens	ARF5_HUMAN	ARF5	8	4514.12	5493.65	6375.22	2333.55	2562.75	2293.61	6037.57	3863.2	4825.35	17	6.06	22.2	2.27861	0.00872499	0.0195361	1	Up
O15516	Circadian locomoter output cycles protein kaput, org=Homo sapiens	CLOCK_HUMAN	CLOCK	5	304.716	270.357	258.627	97.7407	67.9056	107.456	778.997	402.995	401.544	8.62	22.6	41.2	3.0527	0.0087494	0.0195842	1	Up
Q9Y2I1	Nischarin, org=Homo sapiens	NISCH_HUMAN	NISCH	8	2797.95	3018.02	3287.76	463.307	289.918	592.258	980.675	1342.44	954.207	8.08	33.8	19.9	6.76615	0.00876212	0.0196061	1	Up
Q9UQM7	Calcium/calmodulin-dependent protein kinase type II subunit alpha, org=Homo sapiens	KCC2A_HUMAN	CAMK2A	1	297.808	314.203	335.905	4.40156	14.2149	4.98247	13.1606	6.6238	9.55037	6.05	70	33.5	40.1677	0.00878943	0.019647	0.667	Up
Q9UHB6	LIM domain and actin-binding protein 1, org=Homo sapiens	LIMA1_HUMAN	LIMA1	27	23361.3	24076.2	33416.5	13645.9	11024.8	12145.5	4537.8	5796.75	5490.37	20.8	10.7	12.4	2.19616	0.00882669	0.0197176	1	Up
Q86U70	LIM domain-binding protein 1, org=Homo sapiens	LDB1_HUMAN	LDB1	18	25525.7	20216.3	23627.2	15902.7	12052	13718.1	60211.1	67504.8	66019.7	11.6	13.9	5.97	1.66462	0.00884698	0.019749	1	Up
Q0ZGT2	Nexilin, org=Homo sapiens	NEXN_HUMAN	NEXN	25	20297.8	27096.4	34355.7	8412.17	9850.4	11536.4	4331.7	3898.12	4149.01	25.8	15.7	5.28	2.74338	0.00884965	0.019749	1	Up
Q99470	Stromal cell-derived factor 2, org=Homo sapiens	SDF2_HUMAN	SDF2	10	13253.5	9428.03	8958.02	5617.26	4765.15	4090.57	6756.95	8486.15	8679.06	22.3	15.9	13.3	2.18611	0.00885813	0.0197614	1	Up
Q9H832	Ubiquitin-conjugating enzyme E2 Z, org=Homo sapiens	UBE2Z_HUMAN	UBE2Z	4	1322.51	1671.12	2092.67	577.904	553.602	654.944	775.592	719.838	868.289	22.7	8.89	9.52	2.84715	0.00887027	0.0197764	1	Up
Q9BVS4	Serine/threonine-protein kinase RIO2, org=Homo sapiens	RIOK2_HUMAN	RIOK2	6	1815.91	2100.08	1743.57	818.258	943.802	1157.04	1297.17	1703.89	1462	9.99	17.6	13.8	1.9388	0.00890635	0.019849	1	Up
Q9C0H9	SRC kinase signaling inhibitor 1, org=Homo sapiens	SRCN1_HUMAN	SRCIN1	10	4802.84	3842.52	4596.71	896.018	1049.35	1608.22	797.465	923.888	723.909	11.5	31.6	12.4	3.7264	0.00892684	0.0198881	1	Up
P63279	SUMO-conjugating enzyme UBC9, org=Homo sapiens	UBC9_HUMAN	UBE2I	7	3697.01	3330.48	3945.81	1868.34	1381.37	1928.07	4217.89	4022.25	4038.99	8.46	17.4	2.65	2.11931	0.00893931	0.0199039	1	Up
Q9Y484	WD repeat domain phosphoinositide-interacting protein 4, org=Homo sapiens	WIPI4_HUMAN	WDR45	6	7402.94	4873.27	7123.57	1811.57	1951.99	2032.61	906.115	1686.24	1416.01	21.4	5.79	29.6	3.34701	0.00894291	0.0199039	1	Up
Q6ZU35	Capping protein-inhibiting regulator of actin dynamics, org=Homo sapiens	CRACD_HUMAN	CRACD	10	4782.04	3138.62	6044.56	865.493	762.595	909.978	828.548	425.622	451.819	31.3	8.94	39.6	5.5023	0.00895511	0.0199178	1	Up
Q9Y4B5	Microtubule cross-linking factor 1, org=Homo sapiens	MTCL1_HUMAN	MTCL1	11	8636.4	6866.63	10247.6	3666.21	3323.81	3971.89	1960.29	2000.75	2180.01	19.7	8.87	5.71	2.34911	0.00896784	0.0199395	1	Up
Q13555	Calcium/calmodulin-dependent protein kinase type II subunit gamma, org=Homo sapiens	KCC2G_HUMAN	CAMK2G	4	2471.68	2890.03	3095.15	562.55	755.439	1016.99	1161.23	1251.89	1122.45	11.3	29.3	5.64	3.62182	0.00898443	0.0199571	1	Up
Q92628	Uncharacterized protein KIAA0232, org=Homo sapiens	K0232_HUMAN	KIAA0232	2	596.929	325.605	488.067	116.384	147.66	165.567	256.104	307.107	228.594	29	17.4	15.1	3.28343	0.00898473	0.0199571	0.667	Up
O43251	RNA binding protein fox-1 homolog 2, org=Homo sapiens	RFOX2_HUMAN	RBFOX2	13	13907.4	13015.8	14530.9	7825.93	6664.64	8715.89	12591.7	11768.6	11091.3	5.51	13.3	6.36	1.78632	0.0089922	0.019963	1	Up
Q7Z3B4	Nucleoporin p54, org=Homo sapiens	NUP54_HUMAN	NUP54	26	54630.2	35895.5	40080.4	21049.7	16040.5	21829	35726.4	37530.8	33459.3	22.6	16	5.74	2.2167	0.00899335	0.019963	1	Up
Q8TC12	Retinol dehydrogenase 11, org=Homo sapiens	RDH11_HUMAN	RDH11	4	313.388	496.543	428.179	100.356	172.785	92.0338	266.407	273.131	252.681	22.4	36.5	3.95	3.39046	0.00900818	0.0199892	0.667	Up
Q2PPJ7	Ral GTPase-activating protein subunit alpha-2, org=Homo sapiens	RGPA2_HUMAN	RALGAPA2	16	4322.69	2767.32	5519.1	974.864	892.046	1278.71	982.052	819.718	1122.72	32.8	19.4	15.6	4.00846	0.00902006	0.0200047	1	Up
Q8N3J3	Homologous recombination OB-fold protein, org=Homo sapiens	HROB_HUMAN	HROB	10	1401.62	1262.67	1534.68	880.762	638.67	779.721	1044.87	1010.46	1117.62	9.72	15.9	5.17	1.82631	0.00902115	0.0200047	1	Up
Q7KYR7	Butyrophilin subfamily 2 member A1, org=Homo sapiens	BT2A1_HUMAN	BTN2A1	1	294.242	512.862	576.485	91.2443	138.833	118.543	345.591	352.537	233.266	32.1	20.5	21.6	3.96876	0.0090313	0.0200073	0.667	Up
Q9UNF1	Melanoma-associated antigen D2, org=Homo sapiens	MAGD2_HUMAN	MAGED2	30	164189	105826	219497	38301.7	31267.8	28323.6	32284.3	31064.7	31525.2	34.8	15.7	1.95	5.00049	0.00905434	0.0200478	1	Up
O95396	Adenylyltransferase and sulfurtransferase MOCS3, org=Homo sapiens	MOCS3_HUMAN	MOCS3	12	2512.49	1799.72	2137.44	984.889	1141.66	1108.25	1853.39	1634.17	2017.82	16.6	7.66	10.5	1.99383	0.00905558	0.0200478	1	Up
P68032	Actin, alpha cardiac muscle 1, org=Homo sapiens	ACTC_HUMAN	ACTC1	77	6.51563e+06	1.61138e+07	1.41283e+07	608926	646202	612151	6.47014e+06	7.12039e+06	7.54348e+06	41.4	3.32	7.67	19.6852	0.00906134	0.0200539	1	Up
Q13126	S-methyl-5'-thioadenosine phosphorylase, org=Homo sapiens	MTAP_HUMAN	MTAP	6	2420.58	3209.6	3586.69	1086.22	945.87	1572.16	1255.49	1013.44	1555.42	19.4	27.4	21.3	2.55722	0.00907159	0.0200634	1	Up
P06396	Gelsolin, org=Homo sapiens	GELS_HUMAN	GSN	25	33922.2	67197.3	61304.5	11873.3	8824.49	10386.3	13782.9	14618.4	13299.3	32.8	14.7	4.8	5.22532	0.00907266	0.0200634	1	Up
Q6UXK5	Leucine-rich repeat neuronal protein 1, org=Homo sapiens	LRRN1_HUMAN	LRRN1	6	1683.55	3611.34	2742.83	57.8446	266.443	94.9783	826.03	1112.64	930.275	36	79.6	15.2	19.1709	0.00907465	0.0200634	0.667	Up
O43707	Alpha-actinin-4, org=Homo sapiens	ACTN4_HUMAN	ACTN4	26	12257.3	24200.9	18723	3826.84	5108.62	6727.03	6379.02	6181.56	6047.9	32.5	27.8	2.69	3.52314	0.00907884	0.020066	1	Up
Q9UJ55	MAGE-like protein 2, org=Homo sapiens	MAGL2_HUMAN	MAGEL2	24	27745.7	18258.8	21416.9	12279.6	9005.21	9957.56	33235.9	33349.6	32768.7	21.5	16.2	0.93	2.15801	0.00908259	0.0200677	1	Up
Q9UDT6	CAP-Gly domain-containing linker protein 2, org=Homo sapiens	CLIP2_HUMAN	CLIP2	27	9239.04	7489.47	10049.2	4547.16	5577.57	5288.37	3403.89	3588.92	3311.61	14.7	10.3	4.11	1.73733	0.0091136	0.0201295	1	Up
P98174	FYVE, RhoGEF and PH domain-containing protein 1, org=Homo sapiens	FGD1_HUMAN	FGD1	5	2699.94	2283.99	3229.04	1364.13	1201.28	1231.91	695.525	461.823	431.444	17.3	6.84	27.3	2.16283	0.00912389	0.0201389	1	Up
Q70CQ4	Ubiquitin carboxyl-terminal hydrolase 31, org=Homo sapiens	UBP31_HUMAN	USP31	18	5068.98	4183.58	5632.44	2452.23	3233.59	2799.96	1839.16	1857.95	1734.31	14.7	13.8	3.68	1.75411	0.00914964	0.0201757	1	Up
Q9ULE3	DENN domain-containing protein 2A, org=Homo sapiens	DEN2A_HUMAN	DENND2A	1	324.597	258.809	337.323	170.043	175.337	124.847	228.679	272.978	267.374	13.7	17.7	9.41	1.95805	0.00916288	0.0201916	1	Up
P23919	Thymidylate kinase, org=Homo sapiens	KTHY_HUMAN	DTYMK	3	1305.89	1419.78	1940.3	607.229	672.528	873.338	358.065	604.406	655.987	21.7	19.3	29.5	2.1671	0.00917807	0.0202091	1	Up
Q8WUF5	RelA-associated inhibitor, org=Homo sapiens	IASPP_HUMAN	PPP1R13L	29	32459.6	26557.5	47675.3	7937.23	6975.84	7976.2	3599.91	3209.83	3435.27	30.6	7.43	5.73	4.66124	0.00918048	0.0202091	1	Up
Q8IUW3	Spermatogenesis-associated protein 2-like protein, org=Homo sapiens	SPA2L_HUMAN	SPATA2L	2	1554.39	1350.18	2566.78	457.3	363.402	367.856	401.441	247.097	306.934	35.7	13.4	24.4	4.60335	0.00918292	0.0202091	1	Up
O14733	Dual specificity mitogen-activated protein kinase kinase 7, org=Homo sapiens	MP2K7_HUMAN	MAP2K7	5	1700.5	1801.75	2365.73	1053.94	887.554	1060.63	1497.03	1336.07	1665.04	18.3	9.8	11	1.95461	0.00931261	0.020481	1	Up
Q9NRL3	Striatin-4, org=Homo sapiens	STRN4_HUMAN	STRN4	20	51307.1	34536.3	46778.9	15263.8	14989.4	16657.2	6622.07	6650.81	6002.78	19.6	5.72	5.7	2.82714	0.00931901	0.0204883	1	Up
P00734	Prothrombin, org=Homo sapiens	THRB_HUMAN	F2	9	3677.8	2951.5	3341.24	1775.91	1820.04	1845.04	5134.75	5117.77	4372.5	10.9	1.93	8.93	1.83248	0.00934616	0.0205345	1	Up
P31939	Bifunctional purine biosynthesis protein ATIC, org=Homo sapiens	PUR9_HUMAN	ATIC	19	10649.7	24222.1	18366.6	2871.83	3029.95	4314.33	6979.56	6703.72	7349.82	38.4	23.2	4.62	5.21122	0.00936078	0.0205598	1	Up
P06753	Tropomyosin alpha-3 chain, org=Homo sapiens	TPM3_HUMAN	TPM3	30	277444	976658	637134	13804.1	16304.6	15642.5	292252	316234	313618	55.5	8.49	4.28	41.3374	0.00937502	0.0205745	1	Up
Q9Y224	RNA transcription, translation and transport factor protein, org=Homo sapiens	RTRAF_HUMAN	RTRAF	12	12883.1	9720.01	11223.7	5951.06	7243.62	7175.38	4113.25	4823.54	5060.67	14	10.7	10.6	1.66061	0.00937672	0.0205745	1	Up
P49189	4-trimethylaminobutyraldehyde dehydrogenase, org=Homo sapiens	AL9A1_HUMAN	ALDH9A1	8	3361.45	2997.35	3982.64	1490.7	1471.57	1473.71	676.018	892.791	1118.54	14.5	0.709	24.7	2.33127	0.00939827	0.0206151	1	Up
P33981	Dual specificity protein kinase TTK, org=Homo sapiens	TTK_HUMAN	TTK	24	12149.9	7221.91	12989.5	2688.19	2391.44	3147.43	4184.5	3765.71	4491.91	28.9	13.9	8.79	3.93353	0.0094088	0.0206246	1	Up
Q8WVV4	Protein POF1B, org=Homo sapiens	POF1B_HUMAN	POF1B	7	1345.57	1111.78	1249.41	396.121	603.177	535.918	1795.64	1765.42	1762.49	9.51	20.6	1.03	2.41448	0.00942781	0.0206595	1	Up
Q9C0H2	Protein tweety homolog 3, org=Homo sapiens	TTYH3_HUMAN	TTYH3	9	2135.5	3590.86	3935.44	746.768	814.114	1304.9	1782.78	1802.57	1655.07	29.7	31.9	4.58	3.37144	0.00943541	0.0206694	1	Up
P37198	Nuclear pore glycoprotein p62, org=Homo sapiens	NUP62_HUMAN	NUP62	20	38384.2	26991.6	28390.4	17568.9	12119.5	15651.2	22677.9	22209	23815.3	19.9	18.3	3.61	2.06808	0.0094891	0.0207597	1	Up
O95197	Reticulon-3, org=Homo sapiens	RTN3_HUMAN	RTN3	6	2028.63	2030.79	2698.89	441.017	454.363	820.178	520.8	487.401	250.193	17.2	37.6	35.2	3.93943	0.00949474	0.0207653	1	Up
Q8WYA0	Intraflagellar transport protein 81 homolog, org=Homo sapiens	IFT81_HUMAN	IFT81	4	4803.86	4003.73	6209.48	1552.64	770.102	718.34	921.065	1521.73	1265.97	22.3	46.1	24.4	4.93806	0.00957188	0.0208861	1	Up
O00750	Phosphatidylinositol 4-phosphate 3-kinase C2 domain-containing subunit beta, org=Homo sapiens	P3C2B_HUMAN	PIK3C2B	6	2255.87	2966.88	3286.44	673.073	495.78	1024.12	674.911	703.476	577.431	18.6	36.8	10.1	3.88022	0.00958587	0.0209098	1	Up
P56524	Histone deacetylase 4, org=Homo sapiens	HDAC4_HUMAN	HDAC4	11	1567.07	1430.03	1700.19	446.289	676.394	645.144	4426.84	5559.54	4736.61	8.63	21.2	11.9	2.6571	0.00960259	0.0209326	1	Up
Q9NVF7	F-box only protein 28, org=Homo sapiens	FBX28_HUMAN	FBXO28	18	15614.4	9650.18	11714.8	3280.17	3328.01	3093.44	13399.1	14597.2	14605.9	24.6	3.83	4.89	3.81168	0.00963712	0.0209831	1	Up
Q9H6J7	Centriolar satellite-associated tubulin polyglutamylase complex regulator 1, org=Homo sapiens	CSTP1_HUMAN	CSTPP1	6	3821.55	1413.11	1385.79	120.509	92.6139	98.7173	1693.8	1752.09	2591.84	63.4	14.1	25	21.2303	0.00963832	0.0209831	0.667	Up
Q7Z392	Trafficking protein particle complex subunit 11, org=Homo sapiens	TPC11_HUMAN	TRAPPC11	4	1579.9	980.943	2264.9	187.097	157.026	169.756	295.121	146.781	214.004	39.9	8.81	34	9.39082	0.00965769	0.0210184	1	Up
P46977	Dolichyl-diphosphooligosaccharide--protein glycosyltransferase subunit STT3A, org=Homo sapiens	STT3A_HUMAN	STT3A	18	32365.9	26119.4	28565	17304.8	16407.4	16873.9	24005.1	26842.1	24806	10.8	2.66	5.8	1.72083	0.00967544	0.0210433	1	Up
P10644	cAMP-dependent protein kinase type I-alpha regulatory subunit, org=Homo sapiens	KAP0_HUMAN	PRKAR1A	18	17277.5	36510.2	37005.6	3557.94	4687.12	4778.73	12652	12337.7	13282.5	37.2	15.7	3.77	6.97134	0.00970551	0.0210995	1	Up
P54577	Tyrosine--tRNA ligase, cytoplasmic, org=Homo sapiens	SYYC_HUMAN	YARS1	13	5880.71	7362.85	5719.3	2869.71	2736.36	3923.58	3428.8	3295.54	3681.07	14.3	20.5	5.65	1.98988	0.00970987	0.0210995	1	Up
Q14166	Tubulin--tyrosine ligase-like protein 12, org=Homo sapiens	TTL12_HUMAN	TTLL12	9	2251.96	4759.25	3015.75	672.648	721.088	1008.87	2300.47	1966.61	2606.94	38.5	22.7	14	4.17337	0.00971077	0.0210995	1	Up
Q99594	Transcriptional enhancer factor TEF-5, org=Homo sapiens	TEAD3_HUMAN	TEAD3	10	3058.16	3242.54	3950.74	2279.16	2015.04	1698.3	9473.42	9100.85	7940.25	13.8	14.6	9.05	1.71071	0.00973729	0.0211437	1	Up
Q9Y6M1	Insulin-like growth factor 2 mRNA-binding protein 2, org=Homo sapiens	IF2B2_HUMAN	IGF2BP2	19	19700.7	18473.7	23958.4	10080.2	9670.76	9814.61	6326.76	5445.33	6233.05	13.9	2.11	8.07	2.10153	0.00973743	0.0211437	1	Up
O75367	Core histone macro-H2A.1, org=Homo sapiens	H2AY_HUMAN	MACROH2A1	18	29947.8	24741	33056.4	15830.3	10595.9	10205.4	31605.5	30297.6	32447.8	14.4	25.7	3.44	2.39534	0.00975007	0.0211583	1	Up
P29992	Guanine nucleotide-binding protein subunit alpha-11, org=Homo sapiens	GNA11_HUMAN	GNA11	12	6256.93	11295.4	11634.8	2239.93	3081.18	2223.05	6530.19	6540.51	6739.53	31	19.5	1.79	3.86884	0.0097505	0.0211583	1	Up
Q08752	Peptidyl-prolyl cis-trans isomerase D, org=Homo sapiens	PPID_HUMAN	PPID	6	5800.11	6465.21	9496.72	2511.14	2140.98	2641.9	498.021	560.467	898.834	27.2	10.7	33.1	2.98355	0.00975428	0.0211596	1	Up
Q8NBP0	Tetratricopeptide repeat protein 13, org=Homo sapiens	TTC13_HUMAN	TTC13	8	3648.96	3530.5	3939.3	1195.21	1588.77	1723.73	661.729	709.08	390.893	5.68	18.3	29.2	2.46661	0.00975909	0.0211632	1	Up
Q96PV7	Protein FAM193B, org=Homo sapiens	F193B_HUMAN	FAM193B	14	11760.1	10068.8	13329.3	7367.69	6320.58	7092.18	3804.63	3569.5	3404.47	13.9	7.84	5.6	1.69189	0.00976695	0.0211733	1	Up
P52943	Cysteine-rich protein 2, org=Homo sapiens	CRIP2_HUMAN	CRIP2	21	484339	424850	656405	214588	224225	185469	87716.5	97111.1	90461.8	23	9.7	5.26	2.50783	0.00978082	0.0211879	1	Up
O00534	von Willebrand factor A domain-containing protein 5A, org=Homo sapiens	VMA5A_HUMAN	VWA5A	27	63197.9	60284.8	101819	31503.6	21563.9	25441.3	9980.5	8743.72	9383.86	30.9	19.1	6.6	2.86977	0.00978317	0.0211879	1	Up
Q8TCU4	Centrosome-associated protein ALMS1, org=Homo sapiens	ALMS1_HUMAN	ALMS1	53	12738.4	6568.73	8790.11	2686.98	3610.97	2246.49	7203.75	6363.3	6433.7	33.4	24.4	6.99	3.28836	0.00979676	0.0211967	1	Up
Q9Y587	AP-4 complex subunit sigma-1, org=Homo sapiens	AP4S1_HUMAN	AP4S1	3	2754.54	2395.31	3549.63	1112.59	1434.8	1611.22	2268.76	1856.25	1721.86	20.4	18.2	14.6	2.09192	0.0098159	0.0212215	1	Up
P27448	MAP/microtubule affinity-regulating kinase 3, org=Homo sapiens	MARK3_HUMAN	MARK3	17	5564.37	5870.9	8418.85	2621.15	2277.04	2292.08	1410.58	1640.67	1575.21	23.7	8.11	7.69	2.76125	0.00981778	0.0212215	1	Up
O43617	Trafficking protein particle complex subunit 3, org=Homo sapiens	TPPC3_HUMAN	TRAPPC3	4	2617.14	3611	4486.8	1340.46	1041.08	1204.3	1044.78	1101.48	1069.58	26.2	12.5	2.65	2.98813	0.00985498	0.0212882	1	Up
Q6P9B6	MTOR-associated protein MEAK7, org=Homo sapiens	MEAK7_HUMAN	MEAK7	7	2350.52	4305.96	3535.59	1044.05	923.144	1412.83	1634.12	1562.61	1714.79	29	22.6	4.65	3.01538	0.0098768	0.0213152	1	Up
O75177	Calcium-responsive transactivator, org=Homo sapiens	CREST_HUMAN	SS18L1	11	2310.52	2927.22	2805.21	903.992	984.773	1416.99	4642.14	5538.34	4602.19	12.2	25	10.7	2.43301	0.00987709	0.0213152	1	Up
P51795	H(+)/Cl(-) exchange transporter 5, org=Homo sapiens	CLCN5_HUMAN	CLCN5	20	10435.4	11074.7	9171.43	6639.07	6330.58	6340.71	10514.1	9406.9	9473.67	9.47	2.72	6.34	1.58886	0.00995128	0.0214476	1	Up
O00178	GTP-binding protein 1, org=Homo sapiens	GTPB1_HUMAN	GTPBP1	35	88567.8	73906.4	94068.6	48869.3	61334.2	51579	48168.4	54716.2	51639.7	12.2	12.2	6.36	1.58573	0.00996867	0.0214782	1	Up
Q9H6F2	Trimeric intracellular cation channel type A, org=Homo sapiens	TM38A_HUMAN	TMEM38A	7	4200.48	4166.82	3330.89	54.3175	50.9191	187.719	2308.14	2212.34	1880.39	12.6	79.9	10.5	39.9316	0.00997511	0.0214851	1	Up
Q53GG5	PDZ and LIM domain protein 3, org=Homo sapiens	PDLI3_HUMAN	PDLIM3	28	525547	535322	605547	178603	257674	169027	105745	117354	115764	7.86	24.1	5.57	2.75303	0.00998413	0.021492	1	Up
Q9Y2X3	Nucleolar protein 58, org=Homo sapiens	NOP58_HUMAN	NOP58	84	799485	624060	696070	459670	465917	410204	884212	941075	918356	12.5	6.85	3.13	1.58679	0.00999249	0.0215017	1	Up
Q8TDB6	E3 ubiquitin-protein ligase DTX3L, org=Homo sapiens	DTX3L_HUMAN	DTX3L	24	16245.8	11760.5	18155.3	4470.14	4556.75	4830.21	3495.72	3414.67	3409.9	21.3	4.07	1.4	3.33126	0.0100052	0.0215221	1	Up
Q16851	UTP--glucose-1-phosphate uridylyltransferase, org=Homo sapiens	UGPA_HUMAN	UGP2	11	4615.17	10485.8	8665.74	1242.35	1028.41	1443.63	2906.62	2760.86	2538.65	37.9	16.8	6.77	6.39856	0.0100336	0.0215693	1	Up
Q7Z6Z7	E3 ubiquitin-protein ligase HUWE1, org=Homo sapiens	HUWE1_HUMAN	HUWE1	70	19767.3	21877.3	23208.5	7803.45	8307.53	11468	14324.8	14906.4	14168.1	8.03	21.6	2.69	2.35154	0.0101763	0.021862	1	Up
P10646	Tissue factor pathway inhibitor, org=Homo sapiens	TFPI1_HUMAN	TFPI	6	2087.13	1854.21	2454.88	277.552	420.316	170.631	795.521	904.855	445.581	14.2	43.3	33.5	7.36468	0.0102361	0.0219835	1	Up
A0A3B3IRV3	Malignant T-cell-amplified sequence 2, org=Homo sapiens	MCTS2_HUMAN	MCTS2	9	5616.81	4101.72	5705.9	2782.44	2294.98	2515.06	3269.25	3165.53	3865.59	17.5	9.65	11	2.03154	0.0102586	0.0220247	1	Up
P78318	Immunoglobulin-binding protein 1, org=Homo sapiens	IGBP1_HUMAN	IGBP1	15	65769.8	49393.2	74808.5	32276.3	22461.3	32020	14914.5	14848.8	13666.3	20.3	19.3	4.85	2.18968	0.0102763	0.0220555	1	Up
Q96SN8	CDK5 regulatory subunit-associated protein 2, org=Homo sapiens	CK5P2_HUMAN	CDK5RAP2	76	31246.4	28497.1	33372.3	13575.4	18794.3	14151.3	27684.7	26437.4	26759	7.87	18.5	2.4	2.00158	0.0102991	0.0220973	1	Up
Q9BRX2	Protein pelota homolog, org=Homo sapiens	PELO_HUMAN	PELO	12	6712.29	6319.67	8060.17	4567.41	4605.22	4055.24	5231.76	4709.47	5162.27	13	6.97	5.63	1.59452	0.0103222	0.0221257	1	Up
Q15643	Thyroid receptor-interacting protein 11, org=Homo sapiens	TRIPB_HUMAN	TRIP11	28	13136.9	8024.31	12185.7	4179.69	3376.86	4258.9	2652.31	2478.76	2527.98	24.5	12.4	3.5	2.82232	0.0103327	0.022141	1	Up
P48449	Lanosterol synthase, org=Homo sapiens	LSS_HUMAN	LSS	10	4371.49	8804.77	7008.61	1400.47	2003.16	1650.92	2618.09	2521.54	2783.42	33.1	18	5.01	3.9934	0.0103468	0.0221641	1	Up
Q9Y296	Trafficking protein particle complex subunit 4, org=Homo sapiens	TPPC4_HUMAN	TRAPPC4	2	698.461	1308.64	1057.19	222.867	174.644	381.462	226.792	189.187	337.419	30	41.7	30.7	3.93375	0.0103514	0.0221668	1	Up
O14531	Dihydropyrimidinase-related protein 4, org=Homo sapiens	DPYL4_HUMAN	DPYSL4	9	3879.41	3864.69	3874.86	1632.39	1140.97	1205.12	531.094	443.623	766.649	0.195	20.1	28.8	2.92046	0.0103802	0.0222072	1	Up
O60476	Mannosyl-oligosaccharide 1,2-alpha-mannosidase IB, org=Homo sapiens	MA1A2_HUMAN	MAN1A2	3	214.81	624.691	365.074	42.5677	95.1472	41.8545	367.954	374.972	434.441	51.6	51.1	9.31	6.70812	0.0104005	0.0222401	0.667	Up
P35052	Glypican-1, org=Homo sapiens	GPC1_HUMAN	GPC1	15	7034.48	17323.9	14007	885.201	939.506	867.557	5633.71	6176.48	6314.81	41.1	4.18	5.96	14.2502	0.0104053	0.0222401	1	Up
Q969M3	Protein YIPF5, org=Homo sapiens	YIPF5_HUMAN	YIPF5	2	1717.89	1225.03	1473.97	898.548	844.04	703.529	1011.74	1008.7	835.87	16.7	12.3	10.6	1.80567	0.0104056	0.0222401	1	Up
Q9BSF4	Mitochondrial import inner membrane translocase subunit Tim29, org=Homo sapiens	TIM29_HUMAN	TIMM29	11	6129.08	5924.76	8554.21	3322.02	2824.01	3460.52	6235.8	6335.18	5205.53	21.3	10.5	10.6	2.14521	0.0104435	0.0223068	1	Up
Q9BX46;Q9H0Z9	RNA-binding protein 24;RNA-binding protein 38, org=Homo sapiens	RBM24_HUMAN;RBM38_HUMAN	RBM24;RBM38	4	1889.03	3242.45	2983.48	901.792	1233.03	802.146	734.882	656.302	227.183	26.6	23	50.7	2.76304	0.0104651	0.0223457	0.667	Up
Q8IWY4	Signal peptide, CUB and EGF-like domain-containing protein 1, org=Homo sapiens	SCUB1_HUMAN	SCUBE1	21	3035.16	2525.49	3210.06	1586.47	1519.91	1605.26	4308.08	4324.31	4706.21	12.2	2.86	5.07	1.86149	0.0104878	0.0223799	1	Up
O75044	SLIT-ROBO Rho GTPase-activating protein 2, org=Homo sapiens	SRGP2_HUMAN	SRGAP2	52	72683.7	65041.8	74328.5	39743.7	50711.1	41320.3	34658.8	35386.2	37248.2	7.01	13.5	3.73	1.60921	0.0104923	0.0223825	1	Up
P06730	Eukaryotic translation initiation factor 4E, org=Homo sapiens	IF4E_HUMAN	EIF4E	19	177855	117844	150705	57213.9	59762.9	53028.1	39433.3	33355.5	31701.6	20.2	6	11.7	2.62583	0.0105204	0.0224293	1	Up
Q2VPK5	Cytoplasmic tRNA 2-thiolation protein 2, org=Homo sapiens	CTU2_HUMAN	CTU2	9	7045.37	3975.01	7563.38	1381.06	1464.32	1920.36	1947.34	1819.98	2157.74	31.3	18.3	8.64	3.89945	0.0105234	0.0224293	1	Up
Q9BQA9	Cytochrome b-245 chaperone 1, org=Homo sapiens	CYBC1_HUMAN	CYBC1	9	4981.32	3845.19	5329.04	2907.28	2468.94	2339.24	3909.46	4233.67	4141.95	16.4	11.6	4.08	1.8347	0.0105277	0.0224293	1	Up
O75832	26S proteasome non-ATPase regulatory subunit 10, org=Homo sapiens	PSD10_HUMAN	PSMD10	7	3156.29	4238.57	4842.2	1728.14	1693.74	2155.34	1849.08	1767.69	1764.95	20.9	13.8	2.66	2.19411	0.0105357	0.0224374	1	Up
Q96BN8	Ubiquitin thioesterase otulin, org=Homo sapiens	OTUL_HUMAN	OTULIN	1	52.4258	95.1812	96.5268	4.13527	13.64	10.0493	70.9638	43.9483	65.7638	30.8	51.7	23.8	8.77405	0.0105382	0.0224374	0.667	Up
Q96LT7	Guanine nucleotide exchange factor C9orf72, org=Homo sapiens	CI072_HUMAN	C9orf72	10	4820.74	3819.79	4646.56	2101.53	1798.2	2682.44	1145.46	1013.46	1272.16	12.1	20.5	11.3	2.01865	0.0105714	0.0224966	1	Up
Q9H3P7	Golgi resident protein GCP60, org=Homo sapiens	GCP60_HUMAN	ACBD3	17	8445.5	9211.22	12944.1	4527.63	3737.63	4005.91	2074.54	1859.49	1969.86	23.6	9.82	5.46	2.49372	0.0106201	0.022583	1	Up
P15884	Transcription factor 4, org=Homo sapiens	ITF2_HUMAN	TCF4	21	10763.8	9893.71	10278.3	4690.69	5097.01	6222.99	22526	24086.8	26085	4.23	14.9	7.36	1.9322	0.0106692	0.0226656	1	Up
Q8IWJ2	GRIP and coiled-coil domain-containing protein 2, org=Homo sapiens	GCC2_HUMAN	GCC2	13	6707.3	3367.01	5873.21	1219.89	1075.45	939.093	510.76	470.983	905.97	32.7	13	38.2	4.93055	0.0106837	0.0226893	1	Up
P01111	GTPase NRas, org=Homo sapiens	RASN_HUMAN	NRAS	5	5477.12	6365.83	8002.12	2914.76	4012.51	3245.61	5159.35	3305	4177.13	19.4	16.6	22	1.95078	0.0107013	0.0227195	1	Up
Q7RTP6	[F-actin]-monooxygenase MICAL3, org=Homo sapiens	MICA3_HUMAN	MICAL3	46	28601.3	21224.3	30659.5	14795.6	12276.4	12254.4	6713.82	5705.57	6206.3	18.5	11.1	8.12	2.04659	0.0107055	0.022721	1	Up
P51970	NADH dehydrogenase [ubiquinone] 1 alpha subcomplex subunit 8, org=Homo sapiens	NDUA8_HUMAN	NDUFA8	4	7461.01	11784.2	10652.4	3553.34	4472.41	4930.42	4632.17	3674.27	5341.53	22.5	16.2	18.4	2.3076	0.0107149	0.0227298	1	Up
O15162	Phospholipid scramblase 1, org=Homo sapiens	PLS1_HUMAN	PLSCR1	6	2857.85	2826.34	2886.4	1058.63	1271.09	1432.31	2531.51	2061.32	2230.91	1.05	14.9	10.5	2.27818	0.0107252	0.0227298	1	Up
Q13554	Calcium/calmodulin-dependent protein kinase type II subunit beta, org=Homo sapiens	KCC2B_HUMAN	CAMK2B	5	2515.8	1628.47	3095.15	627.844	696.018	939.972	889.629	817.842	875.31	30.6	21.7	4.41	3.19786	0.0107257	0.0227298	1	Up
Q9UIA9	Exportin-7, org=Homo sapiens	XPO7_HUMAN	XPO7	5	445.976	1656.17	879.134	45.8535	63.9727	161.217	320.21	326.631	515.962	61.7	68.7	28.7	10.9993	0.0107289	0.0227298	0.667	Up
Q52LW3	Rho GTPase-activating protein 29, org=Homo sapiens	RHG29_HUMAN	ARHGAP29	31	16762.5	15253.9	19297.8	12529.4	10820.5	10754.6	3915.44	3170.55	3570.66	11.9	8.85	10.5	1.50462	0.0107319	0.0227298	1	Up
Q8N5S9	Calcium/calmodulin-dependent protein kinase kinase 1, org=Homo sapiens	KKCC1_HUMAN	CAMKK1	3	680.766	658.753	862.675	87.6638	99.5993	192.424	98.9155	59.6077	77.4159	15.2	45.3	25	5.80003	0.0107332	0.0227298	0.667	Up
O15145	Actin-related protein 2/3 complex subunit 3, org=Homo sapiens	ARPC3_HUMAN	ARPC3	15	49642	48596.1	62308.8	28511	28892.6	31201.9	12722.7	11436.3	11598.6	14.3	4.93	5.88	1.81193	0.0107545	0.02276	1	Up
Q86SQ0	Pleckstrin homology-like domain family B member 2, org=Homo sapiens	PHLB2_HUMAN	PHLDB2	69	75939.9	79134.3	91821.7	50616.1	62427.8	51275.8	43121.9	42334.7	42234.7	10.2	12.1	1.14	1.50253	0.0107611	0.0227668	1	Up
P05496	ATP synthase F(0) complex subunit C1, mitochondrial, org=Homo sapiens	AT5G1_HUMAN	ATP5MC1	2	2868.66	2053.27	2202.77	367.858	604.569	769.297	3804.28	3347.44	3431.62	18.3	34.8	6.89	4.0906	0.0107684	0.022775	1	Up
Q01518	Adenylyl cyclase-associated protein 1, org=Homo sapiens	CAP1_HUMAN	CAP1	19	22625.7	37010.3	34382.6	10242.7	11910.2	15375.8	14056.7	15030.9	15319.6	24.4	20.9	4.47	2.50524	0.0107974	0.0228218	1	Up
Q13887	Krueppel-like factor 5, org=Homo sapiens	KLF5_HUMAN	KLF5	3	1743.67	2137.92	2082.08	797.682	1044.7	657.686	973.413	643.479	1055.54	10.7	23.5	24.5	2.38541	0.0108384	0.022894	1	Up
Q6L8Q7	2',5'-phosphodiesterase 12, org=Homo sapiens	PDE12_HUMAN	PDE12	17	5667.61	5964.93	6251.39	3656.98	4447.06	3731.26	6453.82	6325.97	5809.07	4.9	11.1	5.51	1.51107	0.0108486	0.0229004	1	Up
Q96SL4	Glutathione peroxidase 7, org=Homo sapiens	GPX7_HUMAN	GPX7	2	734.408	920.247	1076.26	498.983	400.134	495.304	726.456	534.047	524.261	18.8	12.1	19.2	1.95846	0.0108549	0.0229004	1	Up
O14686	Histone-lysine N-methyltransferase 2D, org=Homo sapiens	KMT2D_HUMAN	KMT2D	128	92634.9	68012.1	78197.2	49883.3	42124.2	44299.9	308918	321612	329491	15.5	8.81	3.24	1.75225	0.0108737	0.022925	1	Up
Q76N32	Centrosomal protein of 68 kDa, org=Homo sapiens	CEP68_HUMAN	CEP68	25	20926	18843	23242.6	5180.67	8458.24	4992.9	18108.1	16831.5	16680.5	10.5	31.4	4.56	3.38194	0.0109283	0.0230183	1	Up
Q96GQ7	Probable ATP-dependent RNA helicase DDX27, org=Homo sapiens	DDX27_HUMAN	DDX27	110	2.57293e+06	2.18777e+06	2.68993e+06	1.87595e+06	1.5566e+06	1.52752e+06	2.51988e+06	2.76695e+06	2.75483e+06	10.6	11.7	5.2	1.50212	0.0109758	0.0230968	1	Up
O15431	High affinity copper uptake protein 1, org=Homo sapiens	COPT1_HUMAN	SLC31A1	3	1472.85	1849.7	2357.11	587.215	945.073	826.032	1274.15	1324.85	1511.1	23.4	23.2	9.11	2.40835	0.0109933	0.0231261	1	Up
Q6ZMU5	Tripartite motif-containing protein 72, org=Homo sapiens	TRI72_HUMAN	TRIM72	17	10876.5	23755.5	20075.2	2661.68	5989.77	3609.35	9113.59	8958.95	9044.86	36.4	42	0.857	4.46195	0.011012	0.0231581	1	Up
Q96PY6	Serine/threonine-protein kinase Nek1, org=Homo sapiens	NEK1_HUMAN	NEK1	11	6083.3	3962.92	5453.06	297.826	424.172	916.03	1945.22	1072.66	1338.37	21.1	59.8	30.8	9.46216	0.0110598	0.0232513	1	Up
Q86X76	Deaminated glutathione amidase, org=Homo sapiens	NIT1_HUMAN	NIT1	6	57346.1	80049.2	88387.6	8730.46	16468.7	20622	21777	18856.9	24327.6	21.3	39.5	12.6	4.92749	0.0111226	0.0233761	1	Up
P48634	Protein PRRC2A, org=Homo sapiens	PRC2A_HUMAN	PRRC2A	62	152048	122995	183789	87745.8	60719.4	56540.1	39481	42432.2	41329.7	19.9	24.8	3.63	2.23815	0.0111536	0.0234263	1	Up
P13807	Glycogen [starch] synthase, muscle, org=Homo sapiens	GYS1_HUMAN	GYS1	11	1656.59	4987.49	2904.11	255.019	396.995	311.787	1877.72	2119.15	2085.05	52.9	22.2	6.45	9.90681	0.0111542	0.0234263	1	Up
Q96PU5	E3 ubiquitin-protein ligase NEDD4-like, org=Homo sapiens	NED4L_HUMAN	NEDD4L	15	10041.1	7932.71	9744.5	671.897	1501.72	1475.49	4433.03	4782.84	4730.94	12.4	38.8	4.06	7.5959	0.0111632	0.0234263	1	Up
P53582	Methionine aminopeptidase 1, org=Homo sapiens	MAP11_HUMAN	METAP1	10	4917.48	5231.55	5345.46	2823.55	3569.06	3033.79	3106.54	2720.12	2305.25	4.29	12.2	14.8	1.64373	0.0111641	0.0234263	1	Up
Q00610	Clathrin heavy chain 1, org=Homo sapiens	CLH1_HUMAN	CLTC	77	56986.8	99844.4	70491.3	21988.4	27591.8	35609.4	50357.9	48124.7	50657.8	28.9	24.1	2.78	2.66843	0.0111646	0.0234263	1	Up
P46531	Neurogenic locus notch homolog protein 1, org=Homo sapiens	NOTC1_HUMAN	NOTCH1	24	18797.8	16394.2	19035.6	4413.45	7337.9	4759.23	12503.4	10142	9299.6	8.08	29	15.6	3.28442	0.0112422	0.0235754	1	Up
Q5TAX3	Terminal uridylyltransferase 4, org=Homo sapiens	TUT4_HUMAN	TUT4	26	34221.7	27852.1	47711.3	8397.98	8288.05	8208.92	6139.75	3969.24	3982.1	27.7	1.14	26.6	4.40994	0.0112466	0.0235773	1	Up
Q8TB61	Adenosine 3'-phospho 5'-phosphosulfate transporter 1, org=Homo sapiens	S35B2_HUMAN	SLC35B2	10	8124.9	5862.81	7364.22	3934.91	3451.21	3552.97	5945.35	5296.16	5302.66	16.2	6.99	6.76	1.95189	0.0113445	0.0237304	1	Up
Q70HW3	Mitochondrial S-adenosylmethionine carrier protein, org=Homo sapiens	SAMC_HUMAN	SLC25A26	3	614.909	696.162	803.809	316.389	397.829	449.607	769.288	820.536	631.753	13.4	17.3	13.2	1.81718	0.0113678	0.0237716	1	Up
Q8NBF6	Late secretory pathway protein AVL9 homolog, org=Homo sapiens	AVL9_HUMAN	AVL9	8	3015.95	2646.87	2730.07	862.695	1084.62	1336.04	2226.34	2201.71	2064.84	6.92	21.6	4.02	2.5562	0.0113752	0.0237795	1	Up
Q9NUU7	ATP-dependent RNA helicase DDX19A, org=Homo sapiens	DD19A_HUMAN	DDX19A	19	19110.8	15695	27599.6	6230.76	5618.43	6945.45	9006.82	9783.07	8180.52	29.5	10.6	8.91	3.32039	0.0113818	0.0237861	1	Up
Q9H2G2	STE20-like serine/threonine-protein kinase, org=Homo sapiens	SLK_HUMAN	SLK	53	110436	100330	163867	57145.3	45180.9	44064.7	20202.4	17652.2	19265	27.3	14.9	6.77	2.55913	0.0113857	0.0237867	1	Up
Q6Q0C0	E3 ubiquitin-protein ligase TRAF7, org=Homo sapiens	TRAF7_HUMAN	TRAF7	9	4290.52	4843.88	6880.14	1733.34	1781.59	1578.55	1756.48	1727.45	1461.29	25.5	6.25	9.87	3.14413	0.0114007	0.0238032	1	Up
P54136	Arginine--tRNA ligase, cytoplasmic, org=Homo sapiens	SYRC_HUMAN	RARS1	49	109078	80512.3	94424.6	59163.5	49256.4	61272.4	51200.7	50466.4	49790.5	15.1	11.3	1.4	1.67371	0.0114374	0.0238648	1	Up
Q4V328	GRIP1-associated protein 1, org=Homo sapiens	GRAP1_HUMAN	GRIPAP1	37	21320.5	16203.4	22002.9	12617.5	9845.81	11184.3	3802.51	3057.34	3200.83	16	12.4	11.8	1.76912	0.011442	0.0238669	1	Up
Q2M389	WASH complex subunit 4, org=Homo sapiens	WASC4_HUMAN	WASHC4	7	1718.12	2306.92	2318.77	420.82	574.816	839.832	1310.67	1361.17	1258.66	16.2	34.6	3.91	3.45624	0.0114489	0.0238699	1	Up
P37108	Signal recognition particle 14 kDa protein, org=Homo sapiens	SRP14_HUMAN	SRP14	27	2.19608e+06	1.38988e+06	1.53864e+06	898289	550164	574768	1.63394e+06	1.74587e+06	1.71912e+06	25.1	28.8	3.44	2.53289	0.0114506	0.0238699	1	Up
Q9P2J5	Leucine--tRNA ligase, cytoplasmic, org=Homo sapiens	SYLC_HUMAN	LARS1	40	27873.3	27664.9	33548.3	11618.8	12629.4	17394.5	19630.8	19306.5	18328.2	11.2	22.2	3.55	2.1393	0.0114979	0.0239536	1	Up
O14908	PDZ domain-containing protein GIPC1, org=Homo sapiens	GIPC1_HUMAN	GIPC1	12	4173.08	6113.49	5459.67	2045.86	2284.66	2220.91	3849.51	2891.02	3226.62	18.8	5.66	14.6	2.40348	0.0115491	0.0240266	1	Up
O00483	Cytochrome c oxidase subunit NDUFA4, org=Homo sapiens	NDUA4_HUMAN	NDUFA4	6	6942.65	6525.83	10384	2944.93	3077.5	4051.22	5654.07	5448.97	5890.86	26.6	18	3.9	2.36781	0.0115515	0.0240266	1	Up
Q12815	Tastin, org=Homo sapiens	TROAP_HUMAN	TROAP	5	2637.3	1659.22	2601.15	778.488	1011.51	832.987	1147.01	1016.67	1028.55	24.1	13.9	6.77	2.6297	0.0115815	0.0240678	1	Up
Q9UJX2	Cell division cycle protein 23 homolog, org=Homo sapiens	CDC23_HUMAN	CDC23	9	3230.07	2418.68	2881.86	1650.36	1613.66	1948.37	1719.36	1766.49	1765.4	14.3	10.6	1.54	1.6366	0.0116001	0.0240988	1	Up
Q96EP0	E3 ubiquitin-protein ligase RNF31, org=Homo sapiens	RNF31_HUMAN	RNF31	8	1432.65	2272.51	2217.82	130.103	142.228	384.007	1328.91	1155.94	1600.24	23.8	65.5	16.4	9.02427	0.0116249	0.024143	1	Up
Q9NTK5	Obg-like ATPase 1, org=Homo sapiens	OLA1_HUMAN	OLA1	16	6716.9	10066.3	8954.6	3585.44	4707.36	4377.72	2687.91	3288.43	3031.41	19.9	13.7	10	2.03132	0.0116323	0.0241432	1	Up
Q70IA6	MOB kinase activator 2, org=Homo sapiens	MOB2_HUMAN	MOB2	8	17656.1	13195.9	21100	5129.3	8266.47	7791.88	3376.19	2694.73	2165.14	22.9	23.9	22.1	2.452	0.0116459	0.024164	1	Up
Q86YL5	Testis development-related protein, org=Homo sapiens	TDRP_HUMAN	TDRP	4	1551.69	1773.82	2476.67	855.63	611.64	974.264	344.614	244.972	370.864	25	22.7	20.7	2.37645	0.0116803	0.0242278	1	Up
O14715	RANBP2-like and GRIP domain-containing protein 8, org=Homo sapiens	RGPD8_HUMAN	RGPD8	44	94161.4	55911.4	73389	29993.4	24054.6	26280.5	103379	105349	103424	25.7	11.2	1.08	2.78185	0.0116865	0.0242331	1	Up
O75113	NEDD4-binding protein 1, org=Homo sapiens	N4BP1_HUMAN	N4BP1	26	21357.4	14063.8	26313.5	4949.79	4273.65	4930.63	3249.24	3271.74	3806.57	29.9	8.16	9.16	4.36161	0.0116983	0.0242426	1	Up
O75190	DnaJ homolog subfamily B member 6, org=Homo sapiens	DNJB6_HUMAN	DNAJB6	20	41839.5	28617.9	24710.4	12896.3	10392.9	10403.4	25809.5	29648.1	27536.5	28.3	12.8	6.95	2.82459	0.0117346	0.0242869	1	Up
P17612	cAMP-dependent protein kinase catalytic subunit alpha, org=Homo sapiens	KAPCA_HUMAN	PRKACA	21	17799.3	37894.7	31617.9	5492.65	8458.62	7196.45	17883.6	18771.8	17834.9	35.3	21.1	2.9	4.12867	0.0117386	0.0242869	1	Up
Q7L5N1	COP9 signalosome complex subunit 6, org=Homo sapiens	CSN6_HUMAN	COPS6	12	9892.66	9594.61	11586.8	4760.31	4126.41	6156.5	3587.06	3793.97	3488.93	10.4	20.7	4.3	2.06566	0.0117415	0.0242869	1	Up
Q14694	Ubiquitin carboxyl-terminal hydrolase 10, org=Homo sapiens	UBP10_HUMAN	USP10	34	285145	226444	230666	168944	125611	125148	75322.3	72260.5	73723.4	13.2	18	2.08	1.76853	0.011759	0.0243124	1	Up
P29558	RNA-binding motif, single-stranded-interacting protein 1, org=Homo sapiens	RBMS1_HUMAN	RBMS1	7	19946.1	15333.4	24070.7	7827.38	8467.32	7151.25	3107.23	3436.36	2958.2	22.1	8.42	7.72	2.53136	0.0117684	0.0243124	1	Up
Q7Z434	Mitochondrial antiviral-signaling protein, org=Homo sapiens	MAVS_HUMAN	MAVS	13	21232.7	15423.1	18069.2	6027.09	3492.24	2809.7	2614.47	2751.26	3418.18	15.9	41.2	14.7	4.43871	0.0118182	0.0243929	1	Up
P47897	Glutamine--tRNA ligase, org=Homo sapiens	SYQ_HUMAN	QARS1	47	77240.5	57818.8	70629.1	43104.9	36998.7	43901.1	31446	32496.8	32169	14.4	9.14	1.68	1.65871	0.0118426	0.0244355	1	Up
Q9Y3T6	R3H and coiled-coil domain-containing protein 1, org=Homo sapiens	R3HC1_HUMAN	R3HCC1	3	2253.86	1430.77	2547.96	478.863	171.3	373.913	174.01	293.368	205.76	27.9	45.8	27.6	6.08606	0.0118641	0.0244647	1	Up
Q00577	Transcriptional activator protein Pur-alpha, org=Homo sapiens	PURA_HUMAN	PURA	9	12565.9	13565.7	20366	5264.13	6483.6	7594.59	6841.29	6798.18	7074.31	27.4	18.1	2.15	2.40393	0.0118714	0.0244721	1	Up
P45984;P53779	Mitogen-activated protein kinase 9;Mitogen-activated protein kinase 10, org=Homo sapiens	MK09_HUMAN;MK10_HUMAN	MAPK9;MAPK10	1	146.703	237.867	255.711	65.7376	66.1954	99.6834	86.3326	73.4825	74.8153	27.4	25.2	9.03	2.7644	0.0118836	0.0244822	0.667	Up
Q9HAU5	Regulator of nonsense transcripts 2, org=Homo sapiens	RENT2_HUMAN	UPF2	106	766827	502741	563665	288011	260954	238550	384998	424258	418842	22.6	9.43	5.2	2.32787	0.0118963	0.0245009	1	Up
P28347	Transcriptional enhancer factor TEF-1, org=Homo sapiens	TEAD1_HUMAN	TEAD1	22	11449.1	14189.9	15423.1	9411.31	7474.03	7443.83	40834.5	39490.6	38089.4	14.9	13.9	3.48	1.68777	0.0119045	0.0245101	1	Up
P42574	Caspase-3, org=Homo sapiens	CASP3_HUMAN	CASP3	21	21460.8	28427.1	31914.3	14637.3	12207.3	12205.6	7620.67	7569.1	9200.26	19.5	10.8	11.4	2.0948	0.0119116	0.0245172	1	Up
Q12979	Active breakpoint cluster region-related protein, org=Homo sapiens	ABR_HUMAN	ABR	15	6942.55	8396.59	7657.84	2335.36	3509.11	3508.78	2338.04	2515.87	1821.7	9.48	21.7	16.2	2.45872	0.0119939	0.024661	1	Up
O00221	NF-kappa-B inhibitor epsilon, org=Homo sapiens	IKBE_HUMAN	NFKBIE	6	4940.61	3873.11	8680.33	870.049	843.407	1057.86	506.736	755.801	580.26	43.3	12.7	20.8	6.31255	0.0119951	0.024661	1	Up
Q9H6K4	Optic atrophy 3 protein, org=Homo sapiens	OPA3_HUMAN	OPA3	1	434.388	504.676	480.452	163.792	210.697	247.461	352.9	339.924	461.603	7.55	20.2	17.4	2.28236	0.0119967	0.024661	1	Up
Q99755	Phosphatidylinositol 4-phosphate 5-kinase type-1 alpha, org=Homo sapiens	PI51A_HUMAN	PIP5K1A	32	34921.4	34743.9	33888.9	16523.5	20810.2	19711.9	34942	34510.2	32880.5	1.6	11.7	3.19	1.81529	0.0120366	0.0247287	1	Up
P01008	Antithrombin-III, org=Homo sapiens	ANT3_HUMAN	SERPINC1	5	2733.64	3223.85	4487.58	1417.25	1830.73	1195.03	2382.5	3958.96	2801.33	26	21.8	26.8	2.35091	0.0120416	0.0247302	1	Up
Q96C19	EF-hand domain-containing protein D2, org=Homo sapiens	EFHD2_HUMAN	EFHD2	25	80363.7	62073.7	73213.2	49620.7	44116.8	43178.1	17341.4	18911.5	18544.9	12.8	7.63	4.5	1.57506	0.0120447	0.0247302	1	Up
P39023	Large ribosomal subunit protein uL3, org=Homo sapiens	RL3_HUMAN	RPL3	87	3.49e+06	2.7796e+06	3.35226e+06	1.81565e+06	1.73977e+06	1.80027e+06	3.23032e+06	3.50492e+06	3.36465e+06	11.7	2.25	4.08	1.79657	0.0120554	0.0247444	1	Up
Q7LGA3	Heparan sulfate 2-O-sulfotransferase 1, org=Homo sapiens	HS2ST_HUMAN	HS2ST1	9	5540.43	4125.98	4747.76	3122.51	2850.97	2644.11	6254.03	4176.13	4427.38	14.8	8.35	22.9	1.67264	0.0120724	0.0247641	1	Up
Q9BVG9	Phosphatidylserine synthase 2, org=Homo sapiens	PTSS2_HUMAN	PTDSS2	3	522.271	474.135	601.285	349.211	262.199	245.118	448.691	641.74	550.861	12.1	19.6	17.7	1.86531	0.0121161	0.0248354	1	Up
Q13188	Serine/threonine-protein kinase 3, org=Homo sapiens	STK3_HUMAN	STK3	14	6935.74	6881.35	10624.4	3323.01	2910.92	3775.74	1525.64	1733.53	1636.58	26.3	13	6.37	2.44179	0.0121522	0.0248973	1	Up
Q96SU4	Oxysterol-binding protein-related protein 9, org=Homo sapiens	OSBL9_HUMAN	OSBPL9	7	3059.13	3203.46	3388.72	1029.9	1131.21	1549.28	1334.28	1297.42	1190.2	5.14	22.3	5.88	2.60116	0.0121799	0.0249344	1	Up
P30566	Adenylosuccinate lyase, org=Homo sapiens	PUR8_HUMAN	ADSL	11	3585.42	5002.96	4765.15	963.047	1117.93	1880.85	2154.17	1634.83	1416.37	17.1	37.2	21.8	3.37055	0.012189	0.0249344	1	Up
Q9BRP1	Programmed cell death protein 2-like, org=Homo sapiens	PDD2L_HUMAN	PDCD2L	9	18467.7	22013.3	23189.2	7326.9	9337.2	11660.6	6542.56	5964.72	6076.61	11.6	23	4.95	2.24787	0.0122378	0.0250113	1	Up
O15243	Leptin receptor gene-related protein, org=Homo sapiens	OBRG_HUMAN	LEPROT	2	255.135	278.511	453.921	97.5015	83.4124	106.307	241.02	296.514	269.342	33	12.1	10.3	3.43835	0.012252	0.0250327	1	Up
O95425	Supervillin, org=Homo sapiens	SVIL_HUMAN	SVIL	57	31490.6	24719.3	31925.8	17338.5	16543.7	19231.4	5869.8	5696.31	5636.12	13.8	7.8	2.12	1.65938	0.0123169	0.0251321	1	Up
Q8IY22	C-Maf-inducing protein, org=Homo sapiens	CMIP_HUMAN	CMIP	7	2996.27	2166.88	2345.62	717.532	646.312	1172.27	1209.78	1110.42	1099.38	17.4	33.8	5.33	2.96074	0.0123181	0.0251321	1	Up
Q8NEZ4	Histone-lysine N-methyltransferase 2C, org=Homo sapiens	KMT2C_HUMAN	KMT2C	86	25584.2	20158.8	24428.1	17103.4	13341.7	13950.9	88209.4	88940.7	86416.7	12.2	13.6	1.48	1.58057	0.012322	0.0251321	1	Up
Q969N2	GPI transamidase component PIG-T, org=Homo sapiens	PIGT_HUMAN	PIGT	15	6455.61	5807.49	6565.07	4051.27	3003.97	3125.15	5661.51	6499.64	5985.47	6.52	16.9	6.99	1.84946	0.0123233	0.0251321	1	Up
P49792	E3 SUMO-protein ligase RanBP2, org=Homo sapiens	RBP2_HUMAN	RANBP2	152	300049	182633	220013	93495	78675.2	95531.6	342754	348906	352070	25.6	10.3	1.36	2.62492	0.0123462	0.0251713	1	Up
P25789	Proteasome subunit alpha type-4, org=Homo sapiens	PSA4_HUMAN	PSMA4	9	11262.1	14398.1	15767.3	7963.46	6705.21	7432.34	7586.72	8198.86	7061.65	16.7	8.57	7.47	1.87446	0.0123647	0.0252012	1	Up
A1L0T0	2-hydroxyacyl-CoA lyase 2, org=Homo sapiens	HACL2_HUMAN	ILVBL	16	6420.46	6861.31	7720.75	3747.04	3774.45	4930.71	6169.14	5750.34	6758.81	9.45	16.3	8.14	1.68665	0.0123792	0.025223	1	Up
Q92536	Y+L amino acid transporter 2, org=Homo sapiens	YLAT2_HUMAN	SLC7A6	4	1165.92	1581.77	1691.38	529.885	759.661	801.104	1327.95	976.317	1451.67	18.7	21	19.7	2.1233	0.0123871	0.0252314	1	Up
Q9Y617	Phosphoserine aminotransferase, org=Homo sapiens	SERC_HUMAN	PSAT1	12	36934.9	40454.8	36801.3	19653.7	14443.8	19745.8	8924.25	9212.99	9411.54	5.44	16.9	2.67	2.1208	0.0123958	0.025241	1	Up
Q96MC6	Hippocampus abundant transcript 1 protein, org=Homo sapiens	MF14A_HUMAN	MFSD14A	4	1043.12	877.511	887.142	93.7846	133.711	216.101	1197.27	1252.21	1243.14	9.93	42.2	2.39	6.32955	0.0124011	0.025241	1	Up
Q14CS0	UBX domain-containing protein 2B, org=Homo sapiens	UBX2B_HUMAN	UBXN2B	9	4159.15	4223.01	8285.81	1831.58	1579.73	941.3	830.139	472.285	681.213	42.6	31.6	27.2	3.82943	0.0124031	0.025241	1	Up
Q12982	BCL2/adenovirus E1B 19 kDa protein-interacting protein 2, org=Homo sapiens	BNIP2_HUMAN	BNIP2	4	2070.22	2589.77	3160.97	849.38	1166.34	1395.34	1546.18	1798.99	1552.17	20.9	24.1	8.84	2.29283	0.0124289	0.0252858	1	Up
P07437	Tubulin beta chain, org=Homo sapiens	TBB5_HUMAN	TUBB	13	416465	352382	533299	210902	186256	236286	415263	427042	496034	21.1	11.8	9.78	2.05566	0.0124492	0.0253179	1	Up
Q8WUA7	TBC1 domain family member 22A, org=Homo sapiens	TB22A_HUMAN	TBC1D22A	10	12032	10400.9	13499.1	8398.45	7298.85	7367.52	3799.58	3562.2	3222.65	12.9	8.01	8.22	1.55787	0.0124523	0.0253179	1	Up
P78527	DNA-dependent protein kinase catalytic subunit, org=Homo sapiens	PRKDC_HUMAN	PRKDC	167	181903	142141	169424	88804.4	79226.4	111669	117700	115406	112865	12.4	17.9	2.1	1.76428	0.0124852	0.0253693	1	Up
Q8IY26	Polyisoprenoid diphosphate/phosphate phosphohydrolase PLPP6, org=Homo sapiens	PLPP6_HUMAN	PLPP6	2	415.15	463.029	483.668	36.4236	29.3961	11.6238	383.895	230.424	164.444	7.74	49.5	43.4	17.585	0.0125237	0.0254322	0.667	Up
Q9BXF6	Rab11 family-interacting protein 5, org=Homo sapiens	RFIP5_HUMAN	RAB11FIP5	24	27592.7	22844.5	42786.5	6808.2	6720.03	6129.17	3517.16	4322.38	3533.12	33.5	5.63	12.1	4.74242	0.0125361	0.0254496	1	Up
Q96RL7	Intermembrane lipid transfer protein VPS13A, org=Homo sapiens	VP13A_HUMAN	VPS13A	5	1143.21	804.152	954.845	579.678	438.08	578.587	439.554	512.013	570.817	17.6	15.3	13	1.81803	0.0126006	0.0255362	1	Up
O43293	Death-associated protein kinase 3, org=Homo sapiens	DAPK3_HUMAN	DAPK3	17	12897.4	18394.4	19990.5	6386.15	8774.68	8634.96	4442.99	3743.92	4346.72	21.8	16.9	9.07	2.1551	0.0126268	0.0255714	1	Up
Q9H0B6	Kinesin light chain 2, org=Homo sapiens	KLC2_HUMAN	KLC2	8	2574.01	1574.28	2377.2	948.674	662.311	1050.18	589.442	589.087	554.901	24.3	22.7	3.43	2.45212	0.0126365	0.0255834	1	Up
Q9Y478	5'-AMP-activated protein kinase subunit beta-1, org=Homo sapiens	AAKB1_HUMAN	PRKAB1	5	2173.42	2127.38	2302.98	797.278	919.364	1153.52	594.555	668.91	630.02	4.14	18.9	5.89	2.30084	0.0126944	0.0256772	1	Up
Q04726	Transducin-like enhancer protein 3, org=Homo sapiens	TLE3_HUMAN	TLE3	10	4566.07	3342.34	7114.41	1443.09	1008.31	1815.49	68960.2	75070.2	71732.9	38.4	28.4	4.25	3.52079	0.0127503	0.0257704	1	Up
Q00537	Cyclin-dependent kinase 17, org=Homo sapiens	CDK17_HUMAN	CDK17	13	4185.65	3362.44	4029.55	2204.8	2170.33	2256.97	2428.31	3375.25	3851.75	11.3	1.97	22.5	1.7457	0.012752	0.0257704	1	Up
Q8NE71	ATP-binding cassette sub-family F member 1, org=Homo sapiens	ABCF1_HUMAN	ABCF1	146	9.97424e+06	6.04738e+06	7.57403e+06	3.75494e+06	2.13036e+06	2.02956e+06	8.06097e+06	8.77401e+06	8.82427e+06	25.2	36.7	4.99	2.98118	0.012793	0.0258452	1	Up
P21359	Neurofibromin, org=Homo sapiens	NF1_HUMAN	NF1	35	11200	8263.54	11988.3	4871.1	4474.26	5225.25	4911.99	4493.13	5056.7	18.7	7.74	6.07	2.15858	0.0128106	0.0258614	1	Up
O95602	DNA-directed RNA polymerase I subunit RPA1, org=Homo sapiens	RPA1_HUMAN	POLR1A	173	506320	365180	450986	193621	203636	197752	733614	750696	757739	16.1	2.54	1.66	2.22263	0.0128126	0.0258614	1	Up
A7E2V4	Zinc finger SWIM domain-containing protein 8, org=Homo sapiens	ZSWM8_HUMAN	ZSWIM8	13	3711.98	1931.27	2564.79	517.571	505.451	504.477	1672.3	1339.35	1463.76	33	1.43	11.3	5.37352	0.0128317	0.0258923	1	Up
Q6DKJ4	Nucleoredoxin, org=Homo sapiens	NXN_HUMAN	NXN	7	3664.03	4061.83	4718.17	876.023	757.638	1497.04	1452.04	1268.16	1432	12.8	38.1	7.29	3.97484	0.0128937	0.0260095	1	Up
P41743	Protein kinase C iota type, org=Homo sapiens	KPCI_HUMAN	PRKCI	14	5799.95	5970.69	7232.09	4055.96	3764.56	4737.04	2876.46	2858.83	3097.58	12.3	11.9	4.52	1.51325	0.0129022	0.0260187	1	Up
Q9P2X3	Protein IMPACT, org=Homo sapiens	IMPCT_HUMAN	IMPACT	9	2804.89	3169	3864.25	1706.27	2075.48	1961.41	1957.04	1769.97	1847.16	16.4	9.87	5.06	1.71302	0.012954	0.0261075	1	Up
Q9NPI7	Lysine-rich coiled-coil protein 1, org=Homo sapiens	KRCC1_HUMAN	KRCC1	13	10574.3	9653.66	10282.7	5793.57	6712.26	5086.42	7745.09	8185.74	8552.83	4.63	13.9	4.96	1.73433	0.0130273	0.0262314	1	Up
O75964	ATP synthase subunit g, mitochondrial, org=Homo sapiens	ATP5L_HUMAN	ATP5MG	5	4763.45	6010.51	7835.77	2213.77	2661.83	2808.39	3959.83	4248.72	4843.77	24.9	12.1	10.4	2.42188	0.0130364	0.0262418	1	Up
P56182	Ribosomal RNA processing protein 1 homolog A, org=Homo sapiens	RRP1_HUMAN	RRP1	26	127201	67417.4	103180	36773.5	28714.9	27470.3	104024	96644.7	97737	30.3	16.3	4	3.20355	0.0130764	0.0263064	1	Up
Q7Z7A3	Cytoplasmic tRNA 2-thiolation protein 1, org=Homo sapiens	CTU1_HUMAN	CTU1	6	2630.92	2409.48	3725.05	1484.88	1191.82	1230.11	446.3	674.568	715.294	24.1	12.2	23.7	2.24363	0.0131112	0.0263685	1	Up
Q8TDY2	RB1-inducible coiled-coil protein 1, org=Homo sapiens	RBCC1_HUMAN	RB1CC1	9	2102.14	2802.02	2175.2	110.285	326.939	112.718	971.336	960.888	941.821	16.3	67.9	1.56	12.8729	0.0131836	0.0264962	1	Up
O43731	ER lumen protein-retaining receptor 3, org=Homo sapiens	ERD23_HUMAN	KDELR3	1	558.998	531.581	874.583	194.855	222.492	234.478	407.378	415.127	339.72	29.1	9.35	10.7	3.01486	0.0132014	0.0264962	1	Up
Q7Z739	YTH domain-containing family protein 3, org=Homo sapiens	YTHD3_HUMAN	YTHDF3	18	127624	115443	175414	44536.7	76276.6	52785.7	29698.3	28633.7	30714.2	22.7	28.5	3.5	2.41062	0.0132053	0.0264962	1	Up
Q9BW30	Tubulin polymerization-promoting protein family member 3, org=Homo sapiens	TPPP3_HUMAN	TPPP3	13	58577.3	56384	80742.6	24945.7	38984	27333.3	11164.9	11714.2	13679.4	20.7	24.7	10.8	2.14439	0.0132072	0.0264962	1	Up
Q96RN5	Mediator of RNA polymerase II transcription subunit 15, org=Homo sapiens	MED15_HUMAN	MED15	15	6386.22	3490.16	4023.78	1269.17	1297.77	1606.38	48614.5	49181.2	45638.1	33.3	13.4	3.98	3.33072	0.0132088	0.0264962	1	Up
Q70E73	Ras-associated and pleckstrin homology domains-containing protein 1, org=Homo sapiens	RAPH1_HUMAN	RAPH1	34	115259	109140	138789	86785.3	82078.1	72588.1	23186.6	25788	24377.2	12.9	8.99	5.33	1.50419	0.0132144	0.0264962	1	Up
O94804	Serine/threonine-protein kinase 10, org=Homo sapiens	STK10_HUMAN	STK10	48	71197	72986	92855.7	40874.3	54922.3	41408.4	47185.4	51752.7	49529.2	15.2	17.4	4.61	1.72762	0.0133261	0.0266882	1	Up
P50502	Hsc70-interacting protein, org=Homo sapiens	F10A1_HUMAN	ST13	11	7660.68	17891.2	13670.8	2504.52	2397.37	3597.3	4191.8	4113.35	4294.75	39.3	23.4	2.17	4.61487	0.0133368	0.0267016	1	Up
O75815	Breast cancer anti-estrogen resistance protein 3, org=Homo sapiens	BCAR3_HUMAN	BCAR3	25	17367.1	18495.9	19758.6	7204.87	10343	9379.1	3595.32	2911.69	2783.5	6.45	17.9	14.1	2.06565	0.0133689	0.0267437	1	Up
P46736	Lys-63-specific deubiquitinase BRCC36, org=Homo sapiens	BRCC3_HUMAN	BRCC3	15	59763.6	35780.7	45454.7	22717.6	17166.6	18880.4	13058.9	14504.6	14471.6	25.7	14.5	5.89	2.39939	0.0133738	0.0267437	1	Up
Q9H223	EH domain-containing protein 4, org=Homo sapiens	EHD4_HUMAN	EHD4	18	12324.1	17363.3	13076.2	6877.88	8930.16	7825.8	20595.8	21191.8	23361.8	19.1	13	6.7	1.80942	0.0134312	0.0268422	1	Up
Q9UM13	Anaphase-promoting complex subunit 10, org=Homo sapiens	APC10_HUMAN	ANAPC10	6	1930.47	2127.15	1918.42	1465.51	1326.1	1153.95	1885.04	1939.15	1695.77	5.88	11.9	6.95	1.51463	0.0134931	0.0269419	1	Up
Q9UHY1	Nuclear receptor-binding protein, org=Homo sapiens	NRBP_HUMAN	NRBP1	9	7090.92	6300.17	6841.1	1840.45	1429.86	2536.71	2386.45	2732.26	2038.66	5.99	28.9	14.5	3.48409	0.0135215	0.0269741	1	Up
Q05209	Tyrosine-protein phosphatase non-receptor type 12, org=Homo sapiens	PTN12_HUMAN	PTPN12	23	62469.7	42034.3	73005.7	14930.9	15442.1	16377.9	12217	9868.72	11261.6	26.6	4.71	10.6	3.79693	0.0135538	0.0270147	1	Up
Q9BVA1	Tubulin beta-2B chain, org=Homo sapiens	TBB2B_HUMAN	TUBB2B	3	7248.6	8666.77	6136.92	4728.64	4255.45	3666.87	6418.52	6629.38	7459.14	17.3	12.6	8.05	1.74313	0.0135676	0.0270259	1	Up
Q9P0M6	Core histone macro-H2A.2, org=Homo sapiens	H2AW_HUMAN	MACROH2A2	12	6157.67	5075.03	6790.67	3493.43	3838.96	3347.2	5610.42	5184.17	5857.89	14.4	7.09	6.14	1.68765	0.0136764	0.0272346	1	Up
Q93100	Phosphorylase b kinase regulatory subunit beta, org=Homo sapiens	KPBB_HUMAN	PHKB	26	7347.57	7547.98	8432.74	2521.18	2944.89	3970.63	7181.27	7341.5	6651.96	7.43	23.7	5.11	2.47208	0.0137625	0.0273795	1	Up
Q9NX05	Constitutive coactivator of PPAR-gamma-like protein 2, org=Homo sapiens	F120C_HUMAN	FAM120C	2	1136.34	870.631	953.147	536.336	576.394	565.632	383.801	549.88	491.818	13.8	3.71	17.7	1.7637	0.0137656	0.0273795	1	Up
Q9NYF0	Dapper homolog 1, org=Homo sapiens	DACT1_HUMAN	DACT1	3	1418.31	1125.5	1614.01	102.276	60.5713	208.831	252.825	337.458	277.757	17.7	61.7	15	11.1866	0.0137715	0.0273831	1	Up
P82650	Small ribosomal subunit protein mS22, org=Homo sapiens	RT22_HUMAN	MRPS22	31	119601	78188.7	105759	60341.8	42805	39668.3	113233	122476	122379	20.8	23.4	4.45	2.12546	0.0138631	0.0275405	1	Up
Q9UL15	BAG family molecular chaperone regulator 5, org=Homo sapiens	BAG5_HUMAN	BAG5	9	1580.79	2276.45	2088.59	862.269	1101.43	1207.77	1452.02	1529.29	1295.29	18.2	16.7	8.36	1.87479	0.0138915	0.0275889	1	Up
Q9BXM0	Periaxin, org=Homo sapiens	PRAX_HUMAN	PRX	1	6020.52	3187.74	4259.87	2080.38	1171.64	1462.73	6733.77	6236.09	7590.9	31.9	29.5	10	2.8566	0.0139232	0.0276354	1	Up
Q8IVL0	Neuron navigator 3, org=Homo sapiens	NAV3_HUMAN	NAV3	4	8727.14	5600.76	6386.15	3942.86	2839.22	2433.14	1430.03	1800.14	1245.15	23.6	25.4	18.9	2.24781	0.0139362	0.0276447	1	Up
Q96HS1	Serine/threonine-protein phosphatase PGAM5, mitochondrial, org=Homo sapiens	PGAM5_HUMAN	PGAM5	37	148049	234378	212852	107416	87056.8	78357.9	187797	216852	205701	22.6	16.4	7.2	2.18186	0.0140225	0.0277829	1	Up
Q92615	La-related protein 4B, org=Homo sapiens	LAR4B_HUMAN	LARP4B	21	26511.3	28123	47617.8	7722.37	7170.92	7862.83	5116.69	5091.71	4946.94	34.5	4.82	1.81	4.49339	0.0141241	0.0279544	1	Up
P53007	Tricarboxylate transport protein, mitochondrial, org=Homo sapiens	TXTP_HUMAN	SLC25A1	10	3086.71	4701.26	3894.25	1711.44	1959.53	2283.66	3308.3	4296.42	3302.25	20.7	14.5	15.7	1.96187	0.0141259	0.0279544	1	Up
P07900	Heat shock protein HSP 90-alpha, org=Homo sapiens	HS90A_HUMAN	HSP90AA1	29	28483.3	64232.5	41419	9066.78	11223	15308.4	20962.5	22702.9	23480.1	40.5	26.7	5.76	3.76803	0.0141301	0.0279545	1	Up
Q5JVG8	Zinc finger protein 506, org=Homo sapiens	ZN506_HUMAN	ZNF506	3	311.454	209.452	282.491	98.3182	99.8151	97.6146	155.169	121.773	175.309	19.6	1.14	17.9	2.71649	0.0141375	0.0279601	0.667	Up
Q9Y5Y2	Cytosolic Fe-S cluster assembly factor NUBP2, org=Homo sapiens	NUBP2_HUMAN	NUBP2	12	7804.17	9723.41	11117.4	2367.6	3072.37	4537.04	7998.7	5736.84	6656.47	17.4	33.3	16.7	2.8711	0.0141455	0.0279601	1	Up
P82912	Small ribosomal subunit protein uS11m, org=Homo sapiens	RT11_HUMAN	MRPS11	8	37719.5	23389.3	28238.2	12459	10956.6	10822.3	22299	29093.4	27898.3	24.5	7.96	13.7	2.6096	0.0141728	0.0280059	1	Up
Q9H920	E3 ubiquitin ligase RNF121, org=Homo sapiens	RN121_HUMAN	RNF121	13	53462.4	22512.5	39503.8	4751.71	5330.39	5566.57	6390.68	4908.94	6320.91	40.3	8.04	14.2	7.37946	0.0142144	0.0280632	1	Up
Q15404	Ras suppressor protein 1, org=Homo sapiens	RSU1_HUMAN	RSU1	10	27556.5	29023.8	64065.1	5686.11	7125.05	8650.74	5715.22	5370.79	5150.5	51.4	20.7	5.26	5.62137	0.0142547	0.0281186	1	Up
Q8IZ21	Phosphatase and actin regulator 4, org=Homo sapiens	PHAR4_HUMAN	PHACTR4	16	15936	11825.8	16535.7	7322.54	4129.85	4181.33	1582.93	2046.02	2066.7	17.4	35.1	14.4	2.83346	0.0142632	0.0281263	1	Up
P0DPH7;P0DPH8	Tubulin alpha-3C chain;Tubulin alpha-3D chain, org=Homo sapiens	TBA3C_HUMAN;TBA3D_HUMAN	TUBA3C;TUBA3D	4	61998.2	48926.3	51247.5	17250.2	23026.2	28745.8	46226.2	45951.3	45749	12.9	25	0.521	2.34957	0.0142724	0.0281361	1	Up
Q13510	Acid ceramidase, org=Homo sapiens	ASAH1_HUMAN	ASAH1	3	451.307	721.664	558.148	122.151	237.958	111.907	120	462.346	232.509	23.6	44.5	64.2	3.6675	0.0143074	0.0281967	0.667	Up
Q9ULM3	YEATS domain-containing protein 2, org=Homo sapiens	YETS2_HUMAN	YEATS2	48	18508	15031.8	17523.5	10531.1	10217.6	10382.1	36004.3	34450.1	36292.5	10.5	1.51	2.79	1.64029	0.0143134	0.0282002	1	Up
Q8N1F7	Nuclear pore complex protein Nup93, org=Homo sapiens	NUP93_HUMAN	NUP93	39	29591.4	27339.4	27690.8	14481.4	15918.8	18999.6	26800.9	20880.6	20120.9	4.3	14	16.2	1.713	0.0143639	0.0282914	1	Up
O43488	Aflatoxin B1 aldehyde reductase member 2, org=Homo sapiens	ARK72_HUMAN	AKR7A2	8	6437.97	7796.28	10364.7	3843.4	3182.49	4154.2	1493.92	1452.06	1656.7	24.3	13.3	7.05	2.20025	0.014451	0.0284127	1	Up
Q9NVG8	TBC1 domain family member 13, org=Homo sapiens	TBC13_HUMAN	TBC1D13	10	8151.07	8629.05	8475.59	3883.89	4503.54	5188.51	1983.72	2023.88	1919.21	2.9	14.4	2.67	1.86033	0.0144601	0.0284222	1	Up
Q8NFF5	FAD synthase, org=Homo sapiens	FAD1_HUMAN	FLAD1	4	1629.83	1672.26	2395.93	386.134	604.909	801.901	703.839	668.402	815.645	22.7	34.8	10.5	3.17803	0.0145442	0.0285707	1	Up
P26196	Probable ATP-dependent RNA helicase DDX6, org=Homo sapiens	DDX6_HUMAN	DDX6	33	210687	200405	224813	64332.4	101459	84540.1	54468.5	49133.9	50218	5.78	22.3	5.5	2.54025	0.0145577	0.0285888	1	Up
P18085	ADP-ribosylation factor 4, org=Homo sapiens	ARF4_HUMAN	ARF4	13	65880.9	66406	56372.1	42065.3	40878.1	41746.1	51559.6	51377.1	54144.7	8.98	1.48	2.96	1.51303	0.0145646	0.028594	1	Up
Q8IUR6	CREB3 regulatory factor, org=Homo sapiens	CRERF_HUMAN	CREBRF	3	899.304	744.724	1009.27	15.3305	69.9943	23.2133	833.46	744.601	799.732	15	81.7	5.66	24.4458	0.0145801	0.0286159	1	Up
P09038	Fibroblast growth factor 2, org=Homo sapiens	FGF2_HUMAN	FGF2	9	13638.7	8134.13	14840	4560.63	3635.17	3450.24	4109.76	4130.81	4681.37	29.3	15.3	7.52	3.14381	0.0147272	0.0288707	1	Up
Q7Z417	FMR1-interacting protein NUFIP2, org=Homo sapiens	NUFP2_HUMAN	NUFIP2	32	452958	342819	527260	228231	213802	185315	104617	99145	95740	21	10.4	4.49	2.10894	0.0147327	0.028873	1	Up
Q92845	Kinesin-associated protein 3, org=Homo sapiens	KIFA3_HUMAN	KIFAP3	10	4507.23	4740.8	7065.89	2086.19	2778.08	2470.43	2971.68	1388.08	1840.42	26	14.2	39.5	2.22421	0.0148576	0.0290835	1	Up
O00479	High mobility group nucleosome-binding domain-containing protein 4, org=Homo sapiens	HMGN4_HUMAN	HMGN4	3	1969.47	894.315	2113.31	477.854	294.583	284.977	904.988	988.349	690.156	40.2	30.8	17.9	4.70686	0.0148726	0.0291045	1	Up
Q92973	Transportin-1, org=Homo sapiens	TNPO1_HUMAN	TNPO1	29	30875.1	35314.8	33090.8	4975.11	6113.11	10140.3	52574.7	46785.4	48444.9	6.71	38.4	6.05	4.67675	0.0148961	0.0291419	1	Up
Q6P2P2	Protein arginine N-methyltransferase 9, org=Homo sapiens	ANM9_HUMAN	PRMT9	11	2617.77	1675.88	2309.12	981.663	889.747	1098.61	1379.6	1303.5	923.944	21.8	10.6	20.3	2.22314	0.0149189	0.0291776	1	Up
Q9H3U1	Protein unc-45 homolog A, org=Homo sapiens	UN45A_HUMAN	UNC45A	8	2417.7	2812.7	2462.15	376.082	287.803	660.43	1164.1	1064.03	1420.12	8.44	44.1	15.1	5.80869	0.0149231	0.0291776	1	Up
O14786	Neuropilin-1, org=Homo sapiens	NRP1_HUMAN	NRP1	7	422.901	1403.26	791.862	62.5932	81.1904	90.6782	965.255	658.21	752.998	56.7	18.3	19.8	11.1661	0.0149283	0.0291793	1	Up
Q15545	Transcription initiation factor TFIID subunit 7, org=Homo sapiens	TAF7_HUMAN	TAF7	14	21029.7	24124.1	27635.2	16441.1	14227	16711.3	7675.27	7503.7	7596.48	13.6	8.63	1.13	1.5363	0.0150146	0.0293307	1	Up
Q7Z4H7	HAUS augmin-like complex subunit 6, org=Homo sapiens	HAUS6_HUMAN	HAUS6	17	10332.7	7373.29	11160.6	4536.12	4266.92	5629.18	3429.02	2859.91	2372.43	20.7	15	18.3	2.00015	0.015072	0.0294171	1	Up
P62191	26S proteasome regulatory subunit 4, org=Homo sapiens	PRS4_HUMAN	PSMC1	19	13173.9	17793.1	15252.9	8420.66	9317.74	10935.5	10025.9	11290	10519.6	15	13.3	6	1.61191	0.0151003	0.0294637	1	Up
P04792	Heat shock protein beta-1, org=Homo sapiens	HSPB1_HUMAN	HSPB1	23	186732	270070	291859	80491.3	82863	82533.4	118848	117666	118323	22.2	1.57	0.501	3.04473	0.0151345	0.0295218	1	Up
P08779	Keratin, type I cytoskeletal 16, org=Homo sapiens	K1C16_HUMAN	KRT16	15	1461.79	1890.06	1552.59	575.998	944.846	677.795	3052.09	3315.54	3843.14	13.8	26	11.8	2.23067	0.015155	0.0295531	1	Up
Q9H300	Presenilin-associated rhomboid-like protein, mitochondrial, org=Homo sapiens	PARL_HUMAN	PARL	5	2864.68	2403.19	3437.28	1446.58	1760.92	1697.36	2367.5	2056.87	2253.65	17.9	10.2	7.06	1.7748	0.0151653	0.0295646	1	Up
Q9NYK6	Protein EURL homolog, org=Homo sapiens	EURL_HUMAN	EURL	9	7247.17	6620.42	7553.42	4613.38	3297.05	3564.37	1598.25	1544.85	1510.91	6.66	18.2	2.84	1.86679	0.0151772	0.0295792	1	Up
Q9NXG0	Centlein, org=Homo sapiens	CNTLN_HUMAN	CNTLN	16	3513.73	2199.18	2920.02	1375.05	1588.49	1157.74	2500.29	2992.37	3044.68	22.9	15.7	10.6	2.09472	0.0152224	0.0296391	1	Up
Q14159	DNA repair-scaffolding protein, org=Homo sapiens	SPIDR_HUMAN	SPIDR	13	8805.14	10212.5	18073.5	2035.92	2138.59	2048.68	1375.89	1395.02	1583.97	40.4	2.7	7.92	5.96015	0.015225	0.0296391	1	Up
Q9H3H5	UDP-N-acetylglucosamine--dolichyl-phosphate N-acetylglucosaminephosphotransferase, org=Homo sapiens	GPT_HUMAN	DPAGT1	3	408.415	526.328	464.543	168.341	221.57	269.702	724.573	495.493	291.3	12.6	23.1	43	2.12138	0.0152257	0.0296391	1	Up
Q08357	Sodium-dependent phosphate transporter 2, org=Homo sapiens	S20A2_HUMAN	SLC20A2	2	731.734	837.887	1123.55	364.359	344.324	384.785	392.925	127.649	114.308	22.6	5.55	74.3	2.46297	0.0152395	0.0296573	0.667	Up
Q15758	Neutral amino acid transporter B(0), org=Homo sapiens	AAAT_HUMAN	SLC1A5	13	9379.96	10867.2	14909.1	4441.78	5190.49	6811.48	8585.66	8772.29	8414.85	24.4	22.1	2.08	2.13797	0.0152773	0.0297172	1	Up
Q9NZD8	Maspardin, org=Homo sapiens	SPG21_HUMAN	SPG21	8	2973.59	4835.87	4865.37	1243.76	1409.86	1449.34	1963.01	1354.79	1450.12	25.7	7.98	20.6	3.08919	0.0152792	0.0297172	1	Up
P01024	Complement C3, org=Homo sapiens	CO3_HUMAN	C3	6	819.695	1255.97	668.307	188.161	246.254	402.761	936.832	570.573	919.516	33.4	39.8	25.5	3.27766	0.0152948	0.0297328	0.667	Up
Q00796	Sorbitol dehydrogenase, org=Homo sapiens	DHSO_HUMAN	SORD	11	3375.97	3374.47	4467.64	751.433	699.449	1441.06	2264.83	1998.67	1746.99	16.9	42.9	12.9	3.87908	0.0152961	0.0297328	1	Up
Q9H0A8	COMM domain-containing protein 4, org=Homo sapiens	COMD4_HUMAN	COMMD4	7	2668	2112.52	2039.23	1145.73	1330.52	1589.4	1597.54	1742.79	2132.86	15.1	16.4	15.2	1.67741	0.0153157	0.0297622	1	Up
O43310	CBP80/20-dependent translation initiation factor, org=Homo sapiens	CTIF_HUMAN	CTIF	17	8943.02	8434.74	12012.2	5886.98	3750.2	3762	1546.03	1931.46	1437.11	19.8	27.5	15.9	2.19341	0.0153609	0.0298414	1	Up
O43324	Eukaryotic translation elongation factor 1 epsilon-1, org=Homo sapiens	MCA3_HUMAN	EEF1E1	10	10877.9	8308.77	12164.5	4577.54	5245.3	6681.12	5091.44	5297.68	4845.24	18.8	19.5	4.46	1.89961	0.0154194	0.0299376	1	Up
P53365	Arfaptin-2, org=Homo sapiens	ARFP2_HUMAN	ARFIP2	13	5363.74	4877.35	5353.58	1999.27	1105.58	1424.25	1009.12	1125.51	1454.32	5.35	30	19.3	3.44321	0.0154651	0.0300089	1	Up
Q68BL7	Olfactomedin-like protein 2A, org=Homo sapiens	OLM2A_HUMAN	OLFML2A	6	1169.15	1436.33	1578.86	89.8898	239.514	78.081	796.873	658.977	961.806	14.9	66.3	18.8	10.2687	0.0154756	0.0300206	1	Up
Q8WVY7	Ubiquitin-like domain-containing CTD phosphatase 1, org=Homo sapiens	UBCP1_HUMAN	UBLCP1	16	8983.98	7424.51	10524.2	4812.19	4387.39	6074.46	5358.56	4831.4	5003.85	17.3	17.2	5.31	1.7633	0.0154855	0.0300309	1	Up
Q13085	Acetyl-CoA carboxylase 1, org=Homo sapiens	ACACA_HUMAN	ACACA	118	45892.9	46388	44953.9	12598	13203.1	19789.2	905593	918756	907588	1.59	26.2	0.779	3.01018	0.0155917	0.0302025	1	Up
O15116	U6 snRNA-associated Sm-like protein LSm1, org=Homo sapiens	LSM1_HUMAN	LSM1	2	3232.21	3407.31	4074.73	1097.59	1290.19	1880.87	1114.71	857.769	1004.9	12.4	28.7	13	2.50998	0.0155936	0.0302025	1	Up
P23528	Cofilin-1, org=Homo sapiens	COF1_HUMAN	CFL1	19	138104	153999	139679	76803.9	95580.7	98979.9	106315	104314	107861	6.08	13.2	1.68	1.59115	0.015608	0.0302159	1	Up
P25788	Proteasome subunit alpha type-3, org=Homo sapiens	PSA3_HUMAN	PSMA3	8	4109.15	7658.77	5782.79	1703	1815.29	2919.24	2665.89	2486.2	3134.81	30.4	31.3	12.1	2.72631	0.0156542	0.0302702	1	Up
Q9H840	Gem-associated protein 7, org=Homo sapiens	GEMI7_HUMAN	GEMIN7	5	2406.09	1766.06	1899.08	1172.3	1128.22	1371.84	1787.5	1386.76	1585.28	16.7	10.6	12.6	1.65322	0.015706	0.0303453	1	Up
Q9Y5K6	CD2-associated protein, org=Homo sapiens	CD2AP_HUMAN	CD2AP	27	40060.2	34050.4	33592.1	21309.2	13917.6	14997.6	6028.94	6070.87	7377.68	10.1	23.8	11.8	2.14443	0.0157112	0.0303453	1	Up
P22492	Histone H1t, org=Homo sapiens	H1T_HUMAN	H1-6	23	506845	393116	608239	201972	202613	188224	368635	427123	372047	21.4	4.11	8.43	2.54416	0.0157928	0.0304764	1	Up
P04843	Dolichyl-diphosphooligosaccharide--protein glycosyltransferase subunit 1, org=Homo sapiens	RPN1_HUMAN	RPN1	30	43471.4	48970.4	48546.5	25956.8	30598	34024.5	39048.8	42374.9	41323.5	6.51	13.4	4.16	1.55652	0.0158022	0.0304846	1	Up
Q8WUH1	Protein Churchill, org=Homo sapiens	CHUR_HUMAN	CHURC1	2	181.476	389.773	283.66	105.404	69.3144	74.9549	179.19	259.313	210.866	36.5	23.3	18.6	3.42411	0.0158062	0.0304846	0.667	Up
Q8WVF1	Protein OSCP1, org=Homo sapiens	OSCP1_HUMAN	OSCP1	18	18251.7	19474.2	20474.2	4671.8	6884.93	7888.73	2924.35	2961.87	2991.79	5.74	25.4	1.14	2.99299	0.0158177	0.0304892	1	Up
Q9H1A4	Anaphase-promoting complex subunit 1, org=Homo sapiens	APC1_HUMAN	ANAPC1	21	5329.21	4378.39	5550.36	3310.83	2327.49	3075.32	2700.52	2513	2419.49	12.2	17.7	5.62	1.75104	0.0158564	0.0305549	1	Up
O00442	RNA 3'-terminal phosphate cyclase, org=Homo sapiens	RTCA_HUMAN	RTCA	18	7585.98	12539.2	9837.49	3972.86	4288.8	5546.45	9842.83	10713.8	10012.5	24.8	18.1	4.53	2.16993	0.0158824	0.0305941	1	Up
Q9H6F5	Coiled-coil domain-containing protein 86, org=Homo sapiens	CCD86_HUMAN	CCDC86	26	72752.8	36677.9	48785.2	23438.5	16988.1	14212.4	61452.2	58504.3	60494	34.8	26	2.5	2.89566	0.0158859	0.0305941	1	Up
P02794	Ferritin heavy chain, org=Homo sapiens	FRIH_HUMAN	FTH1	8	3595.54	8061.98	5330.3	1118.09	2164.61	910.922	3076.04	3601.83	3890.8	39.8	48.1	11.7	4.05087	0.0159178	0.0306468	1	Up
P07195	L-lactate dehydrogenase B chain, org=Homo sapiens	LDHB_HUMAN	LDHB	34	99534.8	139943	126667	59904.2	66940.2	66843.9	83787.5	89890.1	84915	16.9	6.25	3.77	1.89038	0.0159877	0.0307572	1	Up
P15173	Myogenin, org=Homo sapiens	MYOG_HUMAN	MYOG	3	426.038	926.559	498.212	144.544	122.016	175.255	915.296	637.151	680.845	43.9	18.1	20.1	4.18911	0.0159889	0.0307572	0.667	Up
Q9UBF8	Phosphatidylinositol 4-kinase beta, org=Homo sapiens	PI4KB_HUMAN	PI4KB	9	5119	4378.11	5485.62	303.34	495.402	914.036	1300.77	1210.12	1281.1	11.3	54.7	3.77	8.74762	0.0160242	0.030816	1	Up
P61201	COP9 signalosome complex subunit 2, org=Homo sapiens	CSN2_HUMAN	COPS2	9	3714.3	5345.18	4495.62	2738.23	2236.01	2760.81	1742.07	1386.32	1292.93	18.1	11.5	16.1	1.75242	0.0160305	0.0308193	1	Up
P98194	Calcium-transporting ATPase type 2C member 1, org=Homo sapiens	AT2C1_HUMAN	ATP2C1	13	1222.99	1448.22	1627.92	814.409	904.18	909.879	1111.73	1591.72	1291.16	14.2	6.11	18.2	1.6356	0.0160561	0.0308508	1	Up
P62854	Small ribosomal subunit protein eS26, org=Homo sapiens	RS26_HUMAN	RPS26	16	2.45669e+06	1.87276e+06	2.23768e+06	1.6184e+06	1.26608e+06	1.25203e+06	2.0159e+06	2.07589e+06	2.17634e+06	13.5	15.1	3.88	1.5876	0.0161007	0.0309276	1	Up
O75394	Large ribosomal subunit protein bL33m, org=Homo sapiens	RM33_HUMAN	MRPL33	6	4624.01	4605.6	4954.75	2966.74	3426.8	2683.18	3268.9	4919.37	4123.07	4.16	12.4	20.1	1.56272	0.0161118	0.03094	1	Up
P51151	Ras-related protein Rab-9A, org=Homo sapiens	RAB9A_HUMAN	RAB9A	6	1444.26	1496.69	1795.46	525.2	432.539	254.541	2401.47	2636.3	2003.48	12	34	13.6	3.90703	0.0161374	0.0309803	1	Up
Q5TEC6	Histone H3-7, org=Homo sapiens	H37_HUMAN	H3-7	3	9240.2	7240.66	5251.08	2327.95	2187.23	2543.42	7786.45	8973.31	9524.22	27.5	7.62	10.1	3.07879	0.0162049	0.0311009	1	Up
Q14974	Importin subunit beta-1, org=Homo sapiens	IMB1_HUMAN	KPNB1	34	37630.5	51239.5	37505	14328.9	17625.7	24496.5	62805.3	56477.3	58027.2	18.7	27.6	5.58	2.23867	0.0162302	0.0311327	1	Up
P61221	ATP-binding cassette sub-family E member 1, org=Homo sapiens	ABCE1_HUMAN	ABCE1	29	95586.6	81325.4	87463.4	63872.7	47716.4	50106.6	33003.1	34797.3	36046.7	8.12	16.2	4.42	1.63502	0.0162308	0.0311327	1	Up
Q9BQ89	Protein FAM110A, org=Homo sapiens	F110A_HUMAN	FAM110A	9	20596.9	19581.3	25198.9	13147.8	12445.2	13355.7	4218.47	4095.8	5281.41	13.7	3.68	14.4	1.67854	0.0162679	0.031195	1	Up
Q99627	COP9 signalosome complex subunit 8, org=Homo sapiens	CSN8_HUMAN	COPS8	6	7799.85	8759.49	10802	5632.52	4179.36	5769.82	3006.83	2576.83	2623.65	16.8	17	8.62	1.75599	0.0162767	0.0312029	1	Up
Q9UI10	Translation initiation factor eIF2B subunit delta, org=Homo sapiens	EI2BD_HUMAN	EIF2B4	56	246937	149092	180792	102510	84197.2	74937.6	231613	252424	261686	26	16.1	6.2	2.2046	0.0162958	0.0312305	1	Up
Q9P246	Stromal interaction molecule 2, org=Homo sapiens	STIM2_HUMAN	STIM2	21	12964.3	11742	15697.8	7702.62	7363.65	7201.71	3088.08	2411.97	2470.71	15	3.44	14.1	1.81445	0.0163106	0.031241	1	Up
P03886	NADH-ubiquinone oxidoreductase chain 1, org=Homo sapiens	NU1M_HUMAN	MT-ND1	6	6258.92	5179.83	5212.08	1981.62	2927.48	2985.07	4667.34	4277.94	4434.72	11.1	21.4	4.39	2.10926	0.0163213	0.0312439	1	Up
Q6ZWT7	Lysophospholipid acyltransferase 2, org=Homo sapiens	MBOA2_HUMAN	MBOAT2	1	431.735	317.215	432.831	123.564	218.341	140.758	319.071	240.727	269.614	16.9	31.4	14.3	2.44846	0.0163215	0.0312439	1	Up
O94887	FERM, ARHGEF and pleckstrin domain-containing protein 2, org=Homo sapiens	FARP2_HUMAN	FARP2	19	5113.65	5682.76	7455.14	2842.34	3783.32	3470.76	5287.64	4697.7	4729.87	20.1	14.2	6.76	1.80773	0.0163367	0.0312599	1	Up
Q9NX08	COMM domain-containing protein 8, org=Homo sapiens	COMD8_HUMAN	COMMD8	8	3548.53	3987.13	4769.37	2712.89	2229.24	2830.16	1301.13	975.49	1034.39	15.1	12.3	15.7	1.58319	0.0163414	0.0312599	1	Up
Q9Y6D5	Brefeldin A-inhibited guanine nucleotide-exchange protein 2, org=Homo sapiens	BIG2_HUMAN	ARFGEF2	12	3702.23	4388.07	4281.51	1561.98	1450.74	2292.3	2244.03	2482.79	2065.24	8.95	25.9	9.25	2.33209	0.0163439	0.0312599	1	Up
Q9NP72	Ras-related protein Rab-18, org=Homo sapiens	RAB18_HUMAN	RAB18	13	21816.4	30400.9	31416.8	12903.2	15559.8	16004.7	22787.1	23427.1	21182.4	18.9	11.3	5.15	1.88079	0.0163522	0.0312606	1	Up
Q14195	Dihydropyrimidinase-related protein 3, org=Homo sapiens	DPYL3_HUMAN	DPYSL3	15	88326	72854	78484.4	48496.3	31633.9	35159.6	14203.1	16266.2	18900.2	9.8	23.1	14.3	2.0788	0.0163537	0.0312606	1	Up
P22234	Bifunctional phosphoribosylaminoimidazole carboxylase/phosphoribosylaminoimidazole succinocarboxamide synthetase, org=Homo sapiens	PUR6_HUMAN	PAICS	27	196103	117691	137249	64114.1	57091.7	81193.7	41827.8	43505.5	41417.6	27.1	18.4	2.62	2.22848	0.0164085	0.0313475	1	Up
Q7L523	Ras-related GTP-binding protein A, org=Homo sapiens	RRAGA_HUMAN	RRAGA	4	3069.51	2234.57	2672.76	1405.2	1883.17	1427.06	2102.71	2135.52	1446.84	15.7	17.2	20.5	1.69165	0.0164149	0.0313491	1	Up
O43301	Heat shock 70 kDa protein 12A, org=Homo sapiens	HS12A_HUMAN	HSPA12A	4	1477.88	1439.19	1959.85	1020.75	826.711	1051.82	1007.99	1345.95	1231.27	17.8	12.6	14.4	1.68211	0.0164187	0.0313491	1	Up
Q9Y2D8	Afadin- and alpha-actinin-binding protein, org=Homo sapiens	ADIP_HUMAN	SSX2IP	17	9533.33	10213.1	12929.8	6154.97	7349.86	6379.99	4010.86	3440.74	3865.72	16.5	9.58	7.85	1.64328	0.0164976	0.0314817	1	Up
Q14457	Beclin-1, org=Homo sapiens	BECN1_HUMAN	BECN1	6	2337.98	3120.24	2913.64	1488.01	1908.09	1843.41	897.658	994.143	1423.82	14.5	13	25.3	1.59783	0.0165152	0.0314973	1	Up
Q5T4S7	E3 ubiquitin-protein ligase UBR4, org=Homo sapiens	UBR4_HUMAN	UBR4	98	22398	27299.3	27913.4	13511.1	13452.4	18425.7	26755.6	24224.3	24535.1	11.7	18.9	5.48	1.7099	0.0165152	0.0314973	1	Up
Q96L96	Alpha-protein kinase 3, org=Homo sapiens	ALPK3_HUMAN	ALPK3	18	15431.7	11721.2	28144.3	2595.08	2368.41	2564.56	1008.86	1323.13	957.138	46.7	4.9	18.1	7.34548	0.0166131	0.0316568	1	Up
P12277	Creatine kinase B-type, org=Homo sapiens	KCRB_HUMAN	CKB	16	9858.19	47086.3	20815.5	1245.18	1578.88	2636.37	9022.73	7649.2	8649.43	73.8	39.9	8.41	14.2406	0.0166376	0.0316945	1	Up
A0A1B0GV03	Golgin subfamily A member 6-like protein 7, org=Homo sapiens	GG6L7_HUMAN	GOLGA6L7	15	4030.65	3732.86	7191.23	994.434	1091.64	1034.8	607.546	326.49	336.76	38.4	4.69	37.6	4.79183	0.0166677	0.0317428	1	Up
O75915	PRA1 family protein 3, org=Homo sapiens	PRAF3_HUMAN	ARL6IP5	4	6175.71	10801.3	9657.47	2960.52	3489.96	4331.29	3849.98	3179.27	2691.96	27.1	19.2	17.9	2.47033	0.0167953	0.0319584	1	Up
O00291	Huntingtin-interacting protein 1, org=Homo sapiens	HIP1_HUMAN	HIP1	14	4179.96	4465.84	8215.63	1233.42	1306.42	1535.7	1414.71	1507.36	1383.72	40.1	11.6	4.48	4.13722	0.0168183	0.031984	1	Up
Q12802	A-kinase anchor protein 13, org=Homo sapiens	AKP13_HUMAN	AKAP13	110	274292	204726	246851	145012	167043	144831	59069	59622.8	56948	14.5	8.39	2.41	1.58873	0.0168267	0.0319908	1	Up
P51580	Thiopurine S-methyltransferase, org=Homo sapiens	TPMT_HUMAN	TPMT	9	4095.24	4354.57	4543.52	2416.12	2749.54	3146.7	926.339	772.572	1369.23	5.2	13.2	30.3	1.56313	0.016832	0.0319919	1	Up
P49441	Inositol polyphosphate 1-phosphatase, org=Homo sapiens	INPP_HUMAN	INPP1	5	1378.53	1342.22	1502.75	265.31	511.065	367.392	643.092	933.191	915.13	5.98	32.4	19.6	3.69262	0.0168597	0.0320222	1	Up
Q3V6T2	Girdin, org=Homo sapiens	GRDN_HUMAN	CCDC88A	34	12600.7	9053.71	16268.9	5008.26	4163.99	4128.52	2347.64	2188.63	1797.43	28.5	11.2	13.4	2.85122	0.0168624	0.0320222	1	Up
O43572	A-kinase anchor protein 10, mitochondrial, org=Homo sapiens	AKA10_HUMAN	AKAP10	17	9412.04	9709.18	11811.8	5942.69	3602.94	4612.91	2411.43	2424.53	2231.94	12.7	24.9	4.57	2.18476	0.0169183	0.0321086	1	Up
Q9BVL2	Nucleoporin p58/p45, org=Homo sapiens	NUP58_HUMAN	NUP58	18	30671.3	21836	23055.5	13152.6	8843.44	14090.1	19904.3	19444.1	18859.5	19	23.3	2.7	2.09396	0.0169763	0.0321928	1	Up
Q9UJC5	SH3 domain-binding glutamic acid-rich-like protein 2, org=Homo sapiens	SH3L2_HUMAN	SH3BGRL2	3	751.494	4017.53	1542.73	85.809	228.746	114.632	1074.09	807.135	888.553	81	52.8	14.8	14.7063	0.0170303	0.0322861	0.667	Up
O60237	Protein phosphatase 1 regulatory subunit 12B, org=Homo sapiens	MYPT2_HUMAN	PPP1R12B	17	15087.8	13020.9	22619.7	7392.88	6282.19	5754.29	1595.34	1619.1	1845.47	29.9	12.9	8.19	2.61091	0.017049	0.0323031	1	Up
Q9NQY0	Bridging integrator 3, org=Homo sapiens	BIN3_HUMAN	BIN3	5	1398.5	1051.3	1879.19	114.759	273.559	347.513	123.469	128.638	116.216	28.8	48.5	5.08	5.88315	0.0170659	0.032326	1	Up
Q9BZF2	Oxysterol-binding protein-related protein 7, org=Homo sapiens	OSBL7_HUMAN	OSBPL7	1	3036.14	5964.93	11742.4	378.992	461.551	540.561	1675.33	1523.6	1289.05	64.1	17.5	13	15.0195	0.0170778	0.0323393	1	Up
O95415	Membrane protein BRI3, org=Homo sapiens	BRI3_HUMAN	BRI3	1	626.53	786.356	806.276	340.329	504.479	387.156	489.233	536.569	461.043	13.3	20.6	7.7	1.80132	0.0170961	0.0323557	1	Up
P05198	Eukaryotic translation initiation factor 2 subunit 1, org=Homo sapiens	IF2A_HUMAN	EIF2S1	43	120641	115505	127748	56304.5	76908.6	70672.5	118774	123831	126738	5.07	15.5	3.27	1.78479	0.0171032	0.03236	1	Up
Q92538	Golgi-specific brefeldin A-resistance guanine nucleotide exchange factor 1, org=Homo sapiens	GBF1_HUMAN	GBF1	52	37553.9	43302.9	42798.8	18529	20979.4	26883.6	26821.1	24259.1	25120	7.72	19.4	5.13	1.86251	0.017144	0.0324187	1	Up
Q9UPQ8	Dolichol kinase, org=Homo sapiens	DOLK_HUMAN	DOLK	4	1437.99	1674.3	1592.75	359.879	550.875	639.747	1239.68	1288.88	1105.92	7.65	27.7	7.82	3.03453	0.0171533	0.0324244	1	Up
Q15392	Delta(24)-sterol reductase, org=Homo sapiens	DHC24_HUMAN	DHCR24	15	10570.5	12959.7	16083.1	5020.44	6961.58	7729.81	9043.53	9700.67	9502.36	20.9	21.3	3.58	2.00962	0.0171658	0.0324323	1	Up
P49841	Glycogen synthase kinase-3 beta, org=Homo sapiens	GSK3B_HUMAN	GSK3B	11	8612.63	9640.49	9480.77	3572.18	5226.48	4780.43	3350.97	2924.55	3124.03	5.98	18.9	6.81	2.0424	0.0172871	0.0326339	1	Up
Q8WXE9	Stonin-2, org=Homo sapiens	STON2_HUMAN	STON2	7	1684.3	2020.02	1749.26	1208.62	1231.01	921.224	1599.54	1532.86	2104.18	9.8	15.4	17.9	1.62268	0.0173435	0.0327034	1	Up
Q9UPQ3	Arf-GAP with GTPase, ANK repeat and PH domain-containing protein 1, org=Homo sapiens	AGAP1_HUMAN	AGAP1	31	88111.5	73683.8	109121	49368.9	48408.1	42360.6	62070	64594	68602.9	19.7	8.13	5.06	1.93322	0.0174138	0.0327827	1	Up
Q96ME7	Zinc finger protein 512, org=Homo sapiens	ZN512_HUMAN	ZNF512	68	527304	351289	393622	273616	200456	194079	353030	383447	385761	21.7	19.8	4.88	1.90409	0.017415	0.0327827	1	Up
Q96JJ7	Protein disulfide-isomerase TMX3, org=Homo sapiens	TMX3_HUMAN	TMX3	14	4860.62	6733.08	6632.98	3046.87	3641.4	3618.29	5241.85	5394.82	5920.13	17.3	9.8	6.45	1.76845	0.017431	0.0327949	1	Up
P78383	Solute carrier family 35 member B1, org=Homo sapiens	S35B1_HUMAN	SLC35B1	1	37.5939	49.9704	54.09	21.4564	22.5158	31.3002	60.3892	41.2958	35.9275	18.2	21.5	28	1.88189	0.0174578	0.032817	1	Up
Q2M1Z3	Rho GTPase-activating protein 31, org=Homo sapiens	RHG31_HUMAN	ARHGAP31	22	7646.64	5320.6	9330.91	2210.59	2355.89	2180.37	2353.11	2358.42	1996.29	27.1	4.17	9.28	3.30497	0.0175298	0.0329277	1	Up
O15260	Surfeit locus protein 4, org=Homo sapiens	SURF4_HUMAN	SURF4	9	10247.3	12978	10795.3	4514.96	6531.8	6663.67	9150.53	9848.74	9015.86	12.7	20.4	4.79	1.92094	0.0176432	0.0331187	1	Up
Q02413	Desmoglein-1, org=Homo sapiens	DSG1_HUMAN	DSG1	28	8371.01	9988.56	10693	5694.47	5981.05	5874.97	13611.5	13873	13309.9	12.3	2.48	2.07	1.65537	0.0176778	0.0331652	1	Up
O15446	DNA-directed RNA polymerase I subunit RPA34, org=Homo sapiens	RPA34_HUMAN	POLR1G	44	539407	308787	435397	183182	150950	152470	514615	529390	520008	27	11.2	1.43	2.63787	0.0177048	0.033197	1	Up
Q7Z7A4	PX domain-containing protein kinase-like protein, org=Homo sapiens	PXK_HUMAN	PXK	17	12353	6366.27	9344.9	4580.38	2942.4	2860.75	7312.38	6037.69	7647.07	32	28	12.1	2.70276	0.0177238	0.0332235	1	Up
Q14596	Next to BRCA1 gene 1 protein, org=Homo sapiens	NBR1_HUMAN	NBR1	19	9847.61	16652.9	14267.1	5726.18	6879.81	5105.26	8133.2	8445.03	8648.05	25.4	15.3	3.08	2.30179	0.0177295	0.0332248	1	Up
Q96CS7	Pleckstrin homology domain-containing family B member 2, org=Homo sapiens	PKHB2_HUMAN	PLEKHB2	2	78.2216	277.286	113.251	24.9091	28.2031	10.1684	253.4	273.702	398.456	68	45.5	25.5	7.40761	0.017783	0.0333157	0.667	Up
Q9NP79	Vacuolar protein sorting-associated protein VTA1 homolog, org=Homo sapiens	VTA1_HUMAN	VTA1	7	11313	20333.1	17818.2	1067.81	2913.44	3442.72	5714.39	5043.74	6017.8	28.2	50.4	8.91	6.66279	0.0179017	0.0335098	1	Up
Q7KZF4	Staphylococcal nuclease domain-containing protein 1, org=Homo sapiens	SND1_HUMAN	SND1	63	234985	165937	198313	111468	137290	109954	180492	187412	181952	17.3	12.8	1.99	1.67052	0.0179258	0.0335455	1	Up
Q9UQL6	Histone deacetylase 5, org=Homo sapiens	HDAC5_HUMAN	HDAC5	12	3589.08	2702.96	3206.4	2209.46	1915.28	1979.87	8011.96	8494.7	7887.47	14	7.6	3.94	1.55594	0.0179508	0.0335829	1	Up
Q96C92	Endosome-associated-trafficking regulator 1, org=Homo sapiens	ENTR1_HUMAN	ENTR1	6	1684.45	1310.27	2456.21	514.315	525.855	602.333	522.331	411.929	369.734	32.2	8.74	18.1	3.31867	0.0179665	0.0336028	1	Up
Q9NUP9	Protein lin-7 homolog C, org=Homo sapiens	LIN7C_HUMAN	LIN7C	8	6758.56	7206.54	9479.54	3872.78	4801.68	5088.02	3176.86	3130.22	3311.16	18.7	13.8	2.93	1.70352	0.018024	0.0336821	1	Up
O15118	NPC intracellular cholesterol transporter 1, org=Homo sapiens	NPC1_HUMAN	NPC1	6	1824.7	2531.46	1877.05	257.016	659.064	441.216	1190.25	1077.55	1664.39	19	44.5	23.8	4.59237	0.0180349	0.033693	0.667	Up
Q93015	N-alpha-acetyltransferase 80, org=Homo sapiens	NAA80_HUMAN	NAA80	5	3405.96	3126.97	3693.01	823.215	339.707	352.515	235.073	121.498	162.891	8.3	54.5	33.2	6.74785	0.018119	0.0338313	1	Up
P07093	Glia-derived nexin, org=Homo sapiens	GDN_HUMAN	SERPINE2	27	32683.3	23323	30829.4	15369.3	14575.1	16581.4	34327.1	36042.1	33717.9	17.1	6.52	3.47	1.8664	0.0181618	0.0339017	1	Up
Q9UL26	Ras-related protein Rab-22A, org=Homo sapiens	RB22A_HUMAN	RAB22A	6	917.325	2936.35	1457.3	259.141	453.556	201.161	1375.47	1219.37	1301.39	59	43.4	6.01	5.81159	0.0181753	0.0339174	0.667	Up
O43772	Mitochondrial carnitine/acylcarnitine carrier protein, org=Homo sapiens	MCAT_HUMAN	SLC25A20	7	4517.01	2965.55	4288	1681.27	1618.02	1863.39	2986.83	2810.49	2658.64	21.3	7.4	5.83	2.27993	0.0181847	0.0339254	1	Up
P50579	Methionine aminopeptidase 2, org=Homo sapiens	MAP2_HUMAN	METAP2	40	71985.3	44376.3	54033.8	32759.5	26340.5	23826.5	37507.2	40542.9	45693.6	24.7	16.7	10	2.05478	0.0181986	0.0339291	1	Up
P11413	Glucose-6-phosphate 1-dehydrogenase, org=Homo sapiens	G6PD_HUMAN	G6PD	34	220582	184964	192384	120968	81464.6	110248	41677	43443.6	38681.4	9.43	19.6	5.83	1.91227	0.0182013	0.0339291	1	Up
Q05639	Elongation factor 1-alpha 2, org=Homo sapiens	EF1A2_HUMAN	EEF1A2	8	11293.7	13050.5	13114.8	4022.77	6121.17	6191.12	5288.04	5056.4	5903.44	8.28	22.6	8.08	2.29317	0.0182019	0.0339291	1	Up
Q9H4G4	Golgi-associated plant pathogenesis-related protein 1, org=Homo sapiens	GAPR1_HUMAN	GLIPR2	9	4258.6	7145.4	5098.45	2200.65	3183.67	2169.48	4747.64	5125.67	4026.15	27	22.9	12.1	2.18465	0.0182265	0.0339559	1	Up
Q5SY16	Polynucleotide 5'-hydroxyl-kinase NOL9, org=Homo sapiens	NOL9_HUMAN	NOL9	23	20604.3	36470.5	22450.4	9009.85	9287.39	12012.3	28338	28230.3	31854.8	32.7	16.4	7	2.62377	0.0183686	0.0342016	1	Up
Q9Y6E2	eIF5-mimic protein 1, org=Homo sapiens	5MP1_HUMAN	BZW2	7	7456.86	8951.84	14725.7	3232.5	2588.79	3172.05	2054.42	1969.1	2156.33	37	11.9	4.55	3.46194	0.0184008	0.0342426	1	Up
P32321	Deoxycytidylate deaminase, org=Homo sapiens	DCTD_HUMAN	DCTD	3	2319.3	2029.98	2567.89	1469.15	1592.23	1533.15	890.111	690.454	585.305	11.7	4.02	21.4	1.50552	0.0184674	0.034357	1	Up
P10253	Lysosomal alpha-glucosidase, org=Homo sapiens	LYAG_HUMAN	GAA	5	1342.93	2226.67	2138.64	613.383	655.499	707.864	559.076	563.072	575.312	25.6	7.18	1.5	2.8877	0.0184949	0.0343967	1	Up
Q5TEA3	Dynein axonemal assembly factor 9, org=Homo sapiens	DAAF9_HUMAN	DNAAF9	3	531.65	752.417	657.683	286.557	303.55	432.767	173.662	109.11	226.63	17.1	23.5	34.7	1.89833	0.018612	0.0345392	1	Up
Q13228	Methanethiol oxidase, org=Homo sapiens	SBP1_HUMAN	SELENBP1	11	4008.21	6929.38	5217.3	1925.35	2421.63	2224.9	1357.66	1494.03	1333.84	27.3	11.4	6.2	2.45818	0.0186426	0.0345865	1	Up
P84098	Large ribosomal subunit protein eL19, org=Homo sapiens	RL19_HUMAN	RPL19	27	743343	530590	570188	420556	358850	312031	641643	679038	649057	18.4	15	3.02	1.68963	0.0186772	0.0346315	1	Up
Q8N1B4	Vacuolar protein sorting-associated protein 52 homolog, org=Homo sapiens	VPS52_HUMAN	VPS52	13	2613.82	1414.63	2050.31	447.291	567.421	966.36	2307.79	2218.32	1697.05	29.6	41.1	15.9	3.06842	0.0186773	0.0346315	0.667	Up
Q969J3	BLOC-1-related complex subunit 5, org=Homo sapiens	BORC5_HUMAN	BORCS5	7	3351.41	3599.13	3764.62	876.874	1574.08	1072.92	565.005	219.793	218.34	5.82	30.6	59.7	3.04073	0.0187279	0.0347117	1	Up
P46379	Large proline-rich protein BAG6, org=Homo sapiens	BAG6_HUMAN	BAG6	15	7199.74	8181.82	8856.84	4641.17	4579.51	6087.77	2783.88	2973.2	3285.45	10.3	16.7	8.4	1.58333	0.018761	0.0347578	1	Up
P00747	Plasminogen, org=Homo sapiens	PLMN_HUMAN	PLG	4	1140.56	2807.96	1513.7	394.655	345.69	663.335	1206.7	1082.33	940.54	48.1	36.6	12.4	3.89135	0.0188204	0.0348485	1	Up
Q9Y2R5	Small ribosomal subunit protein uS17m, org=Homo sapiens	RT17_HUMAN	MRPS17	8	33295.4	19494.9	20872.8	12945.7	10180.8	8226.83	29909	34745.6	36464.7	31	22.7	10.1	2.34945	0.0188369	0.0348695	1	Up
Q14934	Nuclear factor of activated T-cells, cytoplasmic 4, org=Homo sapiens	NFAC4_HUMAN	NFATC4	16	10424.2	11288.9	19969.6	3234.53	3184.72	3032.69	1905.61	2345.3	2375.75	38	3.34	11.9	4.40996	0.0188664	0.0349144	1	Up
Q1MSJ5	Centrosome and spindle pole-associated protein 1, org=Homo sapiens	CSPP1_HUMAN	CSPP1	4	843.796	755.53	848.117	335.691	472.323	466.984	223.615	240.472	371.801	6.4	18.2	29.1	1.91956	0.0188791	0.0349186	1	Up
Q5QP82	DDB1- and CUL4-associated factor 10, org=Homo sapiens	DCA10_HUMAN	DCAF10	3	941.648	1516.86	1047.11	430.192	690.392	508.869	1131.9	620.094	650.324	26.2	24.6	35.9	2.15141	0.0188792	0.0349186	1	Up
O75161	Nephrocystin-4, org=Homo sapiens	NPHP4_HUMAN	NPHP4	10	3217.74	3310.43	3577.23	565.235	1146.53	624.887	825.275	559.356	590.587	5.54	41.1	22.1	4.32473	0.0189258	0.0349856	1	Up
P58546	Myotrophin, org=Homo sapiens	MTPN_HUMAN	MTPN	3	260.864	640.306	384.542	78.6568	79.6605	103.026	386.283	324.305	250.791	45.2	15.8	21.2	4.91963	0.0189846	0.0350748	0.667	Up
Q15050	Ribosome biogenesis regulatory protein homolog, org=Homo sapiens	RRS1_HUMAN	RRS1	21	14640.5	11723.8	16373	8178.05	8367	7454.91	12115.7	11706.3	11061	16.5	6.02	4.57	1.78073	0.0189937	0.0350816	1	Up
O60610	Protein diaphanous homolog 1, org=Homo sapiens	DIAP1_HUMAN	DIAPH1	37	7785.49	7481.9	9196.37	4649.84	4912.82	6217.38	5963.46	5153.76	5389.15	11.2	16	7.57	1.5503	0.0189988	0.0350816	1	Up
Q5VW32	BRO1 domain-containing protein BROX, org=Homo sapiens	BROX_HUMAN	BROX	7	2117.55	2826	2635.49	1454.56	1831.26	1617.71	1782.59	1982.49	1571.32	14.5	11.6	11.6	1.54563	0.0190898	0.0352302	1	Up
[truncated: 4,622 more rows]
