# Supplementary material for: Fusion-positive rhabdomyosarcoma oncofusions share a common interactome
Source: Nat Commun. 2026 May 28;17:6933. doi: 10.1038/s41467-026-73749-y (PMC13389464; doi:10.1038/s41467-026-73749-y)
Supplement: Supplementary file 10 — Supplementary Dataset 8 [file 41467_2026_73749_MOESM10_ESM.xlsx]

## Sheet: Column Descriptions
Protein accession - from the uniprot
Description – from uniprot
Peptides– number of identified peptides for that protein.
PD_Detected_Peptides – indicates how many peptide quant measurments were made within a sample
CV – caluculated % coefficient of variation within a group
FC – fold change
Pvalue – heterosedastic two tailed t.test of log2 expression values

## Sheet: EF v Turbo
Accession	Description	Peptides	PD_Detected_Peptides	Unique	106989 EWS_Fli Normalized	106990 EWS_Fli Normalized	106991 EWS_Fli Normalized	106983 Scr Turbo Normalized	106984 Scr Turbo Normalized	106985 Scr Turbo Normalized	106995_1 SPQC Normalized	106995_2 SPQC Normalized	106995_3 SPQC Normalized	EWS_Fli_CV	Scr Turbo_CV	SPQC_CV	EWS_Fli_v_Scr Turbo_FC	EWS_Fli_v_Scr Turbo_pval	Stats
O00763	Acetyl-CoA carboxylase 2 OS=Homo sapiens OX=9606 GN=ACACB PE=1 SV=3	63	59.63.60.12.8.10	63	9.14551e+07	9.47692e+07	8.16896e+07	1.56452e+06	1.53658e+06	1.41373e+06	2.3431e+07	2.39592e+07	2.31493e+07	7.61	5.33	1.75	59.3409	7.7215e-07	Up
O60832	H/ACA ribonucleoprotein complex subunit DKC1 OS=Homo sapiens OX=9606 GN=DKC1 PE=1 SV=3	32	31.31.31.29.29.31	32	9.31262e+07	9.13078e+07	8.85721e+07	3.18251e+07	3.14473e+07	3.03175e+07	5.32867e+07	5.45696e+07	5.58863e+07	2.52	2.51	2.38	2.91705	8.26214e-07	Up
Q96RQ3	Methylcrotonoyl-CoA carboxylase subunit alpha, mitochondrial OS=Homo sapiens OX=9606 GN=MCCC1 PE=1 SV=3	47	47.47.47.14.17.15	47	1.06926e+09	1.1589e+09	9.89981e+08	8.71608e+06	7.54154e+06	7.10549e+06	2.80721e+08	3.1528e+08	3.13963e+08	7.88	10.7	6.46	137.744	8.32199e-07	Up
P31749	RAC-alpha serine/threonine-protein kinase OS=Homo sapiens OX=9606 GN=AKT1 PE=1 SV=2	4	4.4.4.4.4.4	4	1.72691e+06	1.63392e+06	1.6577e+06	604186	577356	585099	870792	795020	750522	2.89	2.34	7.55	2.84072	1.64632e-06	Up
P05976	Myosin light chain 1/3, skeletal muscle isoform OS=Homo sapiens OX=9606 GN=MYL1 PE=1 SV=3	20	20.20.20.10.9.9	17	3.91886e+08	4.36711e+08	4.43412e+08	4.63462e+07	4.07045e+07	4.41856e+07	1.67531e+08	1.71112e+08	1.71176e+08	6.61	6.51	1.23	9.6925	1.96682e-06	Up
Q92614	Unconventional myosin-XVIIIa OS=Homo sapiens OX=9606 GN=MYO18A PE=1 SV=3	197	192.182.190.170.165.170	197	2.46037e+09	2.74311e+09	2.57176e+09	4.4067e+08	4.05195e+08	4.00319e+08	9.41939e+08	9.00446e+08	9.1361e+08	5.5	5.3	2.31	6.23924	1.98146e-06	Up
Q2TAZ0	Autophagy-related protein 2 homolog A OS=Homo sapiens OX=9606 GN=ATG2A PE=1 SV=3	1	1.1.1.1.1.1	1	151192	150155	155451	42303.2	43402	44764.3	84277.8	61814.9	67936	1.84	2.83	16.3	3.50119	2.08991e-06	Up
Q07065	Cytoskeleton-associated protein 4 OS=Homo sapiens OX=9606 GN=CKAP4 PE=1 SV=2	68	68.62.65.40.36.37	68	9.13979e+08	8.86812e+08	8.10895e+08	1.91302e+07	1.69471e+07	1.59352e+07	2.31508e+08	2.41095e+08	2.42673e+08	6.14	9.42	2.53	50.2127	2.09298e-06	Up
P18583	Protein SON OS=Homo sapiens OX=9606 GN=SON PE=1 SV=4	49	43.42.45.37.40.42	49	1.17257e+08	1.22797e+08	1.12362e+08	2.21005e+07	2.34346e+07	2.11532e+07	6.04477e+07	6.25599e+07	6.27795e+07	4.44	5.16	2.08	5.28453	2.29125e-06	Up
Q9Y251	Heparanase OS=Homo sapiens OX=9606 GN=HPSE PE=1 SV=2	5	5.4.4.2.1.2	5	2.67432e+06	2.27501e+06	2.41619e+06	199702	169561	183099	1.03825e+06	1.13946e+06	1.23848e+06	8.25	8.2	8.79	13.3346	2.63932e-06	Up
Q9NQX4	Unconventional myosin-Vc OS=Homo sapiens OX=9606 GN=MYO5C PE=1 SV=2	1	1.1.1.1.1.1	1	2.14872e+07	2.22329e+07	2.26298e+07	1.3631e+06	1.2412e+06	1.26473e+06	6.27319e+06	5.66608e+06	6.37011e+06	2.62	5.01	6.25	17.149	2.77114e-06	Up
Q9NYA4	Myotubularin-related protein 4 OS=Homo sapiens OX=9606 GN=MTMR4 PE=1 SV=2	6	6.6.6.5.6.6	6	6.55589e+06	5.91964e+06	6.19555e+06	864635	851100	955811	2.50037e+06	2.70007e+06	2.54552e+06	5.13	6.4	4.06	6.98887	3.07611e-06	Up
P05413	Fatty acid-binding protein, heart OS=Homo sapiens OX=9606 GN=FABP3 PE=1 SV=4	4	4.4.4.3.3.2	4	1.29698e+07	1.63443e+07	1.58329e+07	346437	371774	290799	3.75822e+06	4.48449e+06	4.4731e+06	12.1	12.3	9.82	44.7439	3.19811e-06	Up
P28289	Tropomodulin-1 OS=Homo sapiens OX=9606 GN=TMOD1 PE=1 SV=1	26	26.24.26.10.11.13	25	1.05642e+08	1.25244e+08	1.17044e+08	3.74205e+06	3.96266e+06	4.15843e+06	3.31364e+07	3.54134e+07	3.56921e+07	8.49	5.27	4.03	29.3287	4.03522e-06	Up
P05165	Propionyl-CoA carboxylase alpha chain, mitochondrial OS=Homo sapiens OX=9606 GN=PCCA PE=1 SV=4	54	54.54.53.18.14.12	54	7.29271e+08	7.71352e+08	7.13902e+08	4.04135e+06	3.40426e+06	3.58277e+06	1.76311e+08	2.12123e+08	1.85626e+08	4.03	8.94	9.71	200.803	5.54368e-06	Up
Q8TB52	F-box only protein 30 OS=Homo sapiens OX=9606 GN=FBXO30 PE=1 SV=3	2	1.2.2.2.2.2	2	1.36361e+07	1.67138e+07	1.40253e+07	993911	913343	806869	4.45518e+06	3.96125e+06	4.88502e+06	11.3	10.4	10.4	16.3498	5.97212e-06	Up
P17661	Desmin OS=Homo sapiens OX=9606 GN=DES PE=1 SV=3	46	45.43.46.40.40.40	46	2.72873e+08	2.94466e+08	3.00956e+08	3.10452e+07	2.68412e+07	2.99335e+07	1.11819e+08	1.08543e+08	1.10993e+08	5.08	7.44	1.54	9.88724	6.21641e-06	Up
Q15361	Transcription termination factor 1 OS=Homo sapiens OX=9606 GN=TTF1 PE=1 SV=3	42	40.41.41.31.30.27	42	7.53227e+07	7.20357e+07	6.61031e+07	1.28894e+07	1.31124e+07	1.18841e+07	3.30683e+07	3.36203e+07	3.32349e+07	6.57	5.18	0.85	5.63432	6.28986e-06	Up
Q9H0U3	Magnesium transporter protein 1 OS=Homo sapiens OX=9606 GN=MAGT1 PE=1 SV=1	8	7.8.8.8.8.6	8	8.16923e+06	7.71912e+06	7.55753e+06	2.88429e+06	2.64689e+06	2.75476e+06	4.03153e+06	3.97532e+06	3.80504e+06	4.06	4.3	3	2.8296	7.07524e-06	Up
Q9P035	Very-long-chain (3R)-3-hydroxyacyl-CoA dehydratase 3 OS=Homo sapiens OX=9606 GN=HACD3 PE=1 SV=2	1	1.1.1.1.1.1	1	2.94064e+06	2.92069e+06	2.4547e+06	215821	246862	259940	785557	1.38158e+06	1.45733e+06	9.92	9.41	30.5	11.5081	7.49392e-06	Up
Q96BD5	PHD finger protein 21A OS=Homo sapiens OX=9606 GN=PHF21A PE=1 SV=1	6	1.-.2.3.3.2	6	4.25722e+06	3.49302e+06	3.63438e+06	210098	234341	242563	2.64848e+06	1.81939e+06	2.21576e+06	10.7	7.37	18.6	16.5715	7.73371e-06	Up
Q99996	A-kinase anchor protein 9 OS=Homo sapiens OX=9606 GN=AKAP9 PE=1 SV=4	78	78.77.78.52.54.47	78	7.20309e+07	6.90743e+07	6.445e+07	6.6332e+06	5.89661e+06	5.63103e+06	1.37905e+07	1.42571e+07	1.34547e+07	5.58	8.58	2.91	11.3186	8.18666e-06	Up
Q9Y297	F-box/WD repeat-containing protein 1A OS=Homo sapiens OX=9606 GN=BTRC PE=1 SV=1	2	2.1.1.2.2.1	1	3.42087e+07	5.22763e+07	5.85836e+07	50258.6	51467.6	81935.2	1.41356e+07	1.66092e+07	1.50938e+07	26.2	29.3	8.16	789.87	8.21206e-06	Up
P07951	Tropomyosin beta chain OS=Homo sapiens OX=9606 GN=TPM2 PE=1 SV=1	65	64.62.62.59.58.59	34	2.47494e+09	2.91883e+09	2.75922e+09	4.11264e+08	3.55111e+08	4.02345e+08	1.04149e+09	1.06377e+09	1.06149e+09	8.27	7.75	1.16	6.976	8.47895e-06	Up
Q9H0B8	Cysteine-rich secretory protein LCCL domain-containing 2 OS=Homo sapiens OX=9606 GN=CRISPLD2 PE=2 SV=1	7	7.7.7.2.3.3	7	1.07054e+07	1.0791e+07	8.80367e+06	476037	411143	422692	3.22057e+06	3.17851e+06	3.69571e+06	11.1	7.93	8.54	23.1321	9.25184e-06	Up
P35749	Myosin-11 OS=Homo sapiens OX=9606 GN=MYH11 PE=1 SV=3	15	14.14.15.12.10.11	15	1.82498e+08	1.74329e+08	1.67517e+08	6.35305e+07	5.96288e+07	5.79171e+07	8.74772e+07	8.54303e+07	8.98041e+07	4.29	4.77	2.5	2.89571	9.37032e-06	Up
Q96MG2	Junctional sarcoplasmic reticulum protein 1 OS=Homo sapiens OX=9606 GN=JSRP1 PE=1 SV=1	9	9.9.9.7.7.8	9	2.88837e+07	2.66653e+07	2.39321e+07	2.6947e+06	2.72478e+06	2.40615e+06	7.50441e+06	8.76084e+06	7.3336e+06	9.36	6.74	9.91	10.1565	1.00128e-05	Up
P49458	Signal recognition particle 9 kDa protein OS=Homo sapiens OX=9606 GN=SRP9 PE=1 SV=2	14	14.12.14.9.13.13	14	6.57515e+07	6.29242e+07	6.05291e+07	1.82331e+07	1.69108e+07	1.63839e+07	3.93193e+07	4.19232e+07	4.22285e+07	4.14	5.55	3.88	3.67189	1.02749e-05	Up
P61353	60S ribosomal protein L27 OS=Homo sapiens OX=9606 GN=RPL27 PE=1 SV=2	14	14.13.14.14.14.14	14	6.22804e+08	6.35065e+08	5.78139e+08	2.28836e+08	2.18807e+08	2.09796e+08	2.97888e+08	3.26555e+08	3.24836e+08	4.9	4.35	5.08	2.79266	1.30258e-05	Up
Q9H0U4	Ras-related protein Rab-1B OS=Homo sapiens OX=9606 GN=RAB1B PE=1 SV=1	4	4.3.4.2.3.3	4	3.24613e+06	3.73628e+06	3.17808e+06	496435	565903	553176	800229	550614	729658	8.99	6.87	18.6	6.28933	1.43273e-05	Up
P12081	Histidine--tRNA ligase, cytoplasmic OS=Homo sapiens OX=9606 GN=HARS1 PE=1 SV=2	3	1.1.1.1.3.3	3	2.1522e+07	2.22677e+07	2.26452e+07	1.86979e+06	1.80936e+06	1.67073e+06	6.27502e+06	5.67101e+06	6.3832e+06	2.58	5.72	6.28	12.418	1.45511e-05	Up
P11387	DNA topoisomerase 1 OS=Homo sapiens OX=9606 GN=TOP1 PE=1 SV=2	122	120.119.121.107.117.114	113	6.54628e+09	6.07459e+09	5.65198e+09	9.17352e+08	9.94538e+08	9.97548e+08	2.55557e+09	2.66908e+09	2.64519e+09	7.34	4.69	2.28	6.28054	1.48561e-05	Up
Q96D71	RalBP1-associated Eps domain-containing protein 1 OS=Homo sapiens OX=9606 GN=REPS1 PE=1 SV=3	27	25.25.27.25.25.24	26	4.86681e+07	5.15012e+07	4.66572e+07	1.49827e+07	1.33209e+07	1.37243e+07	2.53418e+07	2.45188e+07	2.31691e+07	4.97	6.19	4.51	3.49354	1.4923e-05	Up
Q14764	Major vault protein OS=Homo sapiens OX=9606 GN=MVP PE=1 SV=4	3	2.3.3.-.-.-	3	2.52445e+06	4.28759e+06	3.98928e+06	10908.2	5948.4	8434.79	1.00436e+06	624994	775636	26.2	29.4	23.8	427.076	1.54287e-05	Up
Q15772	Striated muscle preferentially expressed protein kinase OS=Homo sapiens OX=9606 GN=SPEG PE=1 SV=4	2	2.2.2.2.2.2	2	229747	228233	255618	50743.4	49965.2	43935.2	61440.1	78717.4	64903.6	6.47	7.73	13.4	4.93349	1.6e-05	Up
Q5VWG9	Transcription initiation factor TFIID subunit 3 OS=Homo sapiens OX=9606 GN=TAF3 PE=1 SV=1	23	21.21.22.20.18.20	23	4.81004e+07	4.66579e+07	4.12332e+07	9.68524e+06	8.53758e+06	8.69805e+06	1.93849e+07	2.05972e+07	1.99252e+07	7.99	6.93	3.04	5.05153	1.61044e-05	Up
P33897	ATP-binding cassette sub-family D member 1 OS=Homo sapiens OX=9606 GN=ABCD1 PE=1 SV=2	1	1.1.1.1.1.1	1	170050	214591	209376	12658.1	10478.3	13848.8	54686.8	56846.5	55645.9	12.3	13.9	1.94	16.061	1.63708e-05	Up
Q13561	Dynactin subunit 2 OS=Homo sapiens OX=9606 GN=DCTN2 PE=1 SV=4	4	3.3.4.4.2.4	4	957189	950595	1.02852e+06	431978	422499	400691	531144	521189	488995	4.42	3.83	4.29	2.33937	1.65308e-05	Up
Q9Y6J0	Calcineurin-binding protein cabin-1 OS=Homo sapiens OX=9606 GN=CABIN1 PE=1 SV=1	53	51.48.48.35.33.30	53	5.23026e+07	5.16157e+07	4.26207e+07	5.91921e+06	5.32396e+06	4.86306e+06	1.91822e+07	1.89875e+07	1.95272e+07	11.1	9.86	1.42	9.09828	1.75369e-05	Up
Q9NY12	H/ACA ribonucleoprotein complex subunit 1 OS=Homo sapiens OX=9606 GN=GAR1 PE=1 SV=1	10	9.10.10.10.10.9	10	1.63537e+07	1.64984e+07	1.75679e+07	5.64115e+06	5.66585e+06	5.44109e+06	1.07091e+07	1.03917e+07	9.84196e+06	3.95	2.21	4.25	3.01049	1.77012e-05	Up
P45378	Troponin T, fast skeletal muscle OS=Homo sapiens OX=9606 GN=TNNT3 PE=1 SV=3	19	16.18.16.6.6.7	18	5.40603e+07	7.05779e+07	6.31669e+07	1.63953e+06	1.87701e+06	1.31721e+06	2.7072e+07	3.1385e+07	3.01064e+07	13.2	17.4	7.5	38.8529	1.78166e-05	Up
Q02040	A-kinase anchor protein 17A OS=Homo sapiens OX=9606 GN=AKAP17A PE=1 SV=2	25	24.24.24.19.21.20	25	3.71958e+07	3.15877e+07	3.1219e+07	5.58226e+06	5.14917e+06	4.68829e+06	1.43465e+07	1.46576e+07	1.43662e+07	10	8.7	1.21	6.48537	1.78723e-05	Up
P11182	Lipoamide acyltransferase component of branched-chain alpha-keto acid dehydrogenase complex, mitochondrial OS=Homo sapiens OX=9606 GN=DBT PE=1 SV=3	37	37.36.37.22.26.29	37	6.35585e+08	6.66276e+08	5.93802e+08	2.05131e+07	2.11768e+07	2.04335e+07	1.89632e+08	1.96151e+08	1.98942e+08	5.76	1.97	2.45	30.5145	1.86394e-05	Up
P05141	ADP/ATP translocase 2 OS=Homo sapiens OX=9606 GN=SLC25A5 PE=1 SV=7	16	15.15.15.16.15.15	4	4.57855e+07	4.34391e+07	4.1471e+07	1.48446e+07	1.47329e+07	1.569e+07	2.3558e+07	2.3067e+07	2.29189e+07	4.96	3.47	1.44	2.88719	1.94703e-05	Up
Q3YEC7	Rab-like protein 6 OS=Homo sapiens OX=9606 GN=RABL6 PE=1 SV=2	42	42.38.40.31.31.31	42	8.17545e+08	7.18799e+08	6.28204e+08	4.82343e+07	3.70856e+07	3.67568e+07	2.37478e+08	2.38961e+08	2.25123e+08	13.1	16.1	3.25	17.731	2.00419e-05	Up
Q14008	Cytoskeleton-associated protein 5 OS=Homo sapiens OX=9606 GN=CKAP5 PE=1 SV=3	14	14.14.13.13.13.12	14	9.88924e+06	1.07095e+07	9.67357e+06	2.69403e+06	3.05585e+06	2.76079e+06	3.58694e+06	4.41402e+06	5.47443e+06	5.42	6.79	21.1	3.55699	2.0309e-05	Up
P62913	60S ribosomal protein L11 OS=Homo sapiens OX=9606 GN=RPL11 PE=1 SV=2	5	5.5.5.5.5.5	5	3.88285e+07	3.99322e+07	4.12274e+07	6.79238e+06	6.73996e+06	6.6619e+06	1.43823e+07	1.44462e+07	1.50035e+07	3	0.975	2.34	5.94169	2.06583e-05	Up
Q3ZCQ8	Mitochondrial import inner membrane translocase subunit TIM50 OS=Homo sapiens OX=9606 GN=TIMM50 PE=1 SV=2	4	4.4.4.2.2.2	4	936049	863250	921614	221281	235893	207392	478445	429364	422720	4.25	6.43	6.86	4.09427	2.0732e-05	Up
Q13618	Cullin-3 OS=Homo sapiens OX=9606 GN=CUL3 PE=1 SV=2	11	11.9.10.10.9.8	11	4.10891e+06	4.27183e+06	4.65874e+06	1.12233e+06	1.22543e+06	1.14853e+06	2.5077e+06	2.0289e+06	2.15856e+06	6.5	4.6	11.1	3.72951	2.12845e-05	Up
Q9NZN4	EH domain-containing protein 2 OS=Homo sapiens OX=9606 GN=EHD2 PE=1 SV=2	10	10.10.10.10.10.9	10	6.49932e+06	6.48255e+06	7.03128e+06	3.00763e+06	2.85713e+06	2.78041e+06	3.42768e+06	3.04918e+06	3.08615e+06	4.68	4.01	6.55	2.31495	2.19297e-05	Up
Q9HCC0	Methylcrotonoyl-CoA carboxylase beta chain, mitochondrial OS=Homo sapiens OX=9606 GN=MCCC2 PE=1 SV=1	45	44.45.44.12.8.9	45	1.01432e+09	9.79732e+08	8.30765e+08	2.8465e+06	3.03635e+06	3.03022e+06	2.55326e+08	2.50472e+08	2.4461e+08	10.4	3.63	2.15	316.93	2.21061e-05	Up
O75683	Surfeit locus protein 6 OS=Homo sapiens OX=9606 GN=SURF6 PE=1 SV=3	19	19.19.19.18.18.18	19	6.67881e+07	5.9607e+07	6.08499e+07	2.20591e+07	2.13179e+07	1.99347e+07	3.06784e+07	3.2271e+07	3.091e+07	6.15	5.11	2.75	2.95751	2.35951e-05	Up
Q12962	Transcription initiation factor TFIID subunit 10 OS=Homo sapiens OX=9606 GN=TAF10 PE=1 SV=1	6	5.5.6.5.5.6	6	6.70418e+06	7.27079e+06	7.5868e+06	2.20061e+06	2.12524e+06	1.92297e+06	3.30542e+06	3.94039e+06	3.43766e+06	6.22	6.89	9.41	3.45054	2.40416e-05	Up
P20908	Collagen alpha-1(V) chain OS=Homo sapiens OX=9606 GN=COL5A1 PE=1 SV=3	8	8.8.8.3.1.1	8	6.25848e+06	6.74907e+06	6.49306e+06	197177	177873	164544	1.60025e+06	1.67339e+06	1.80136e+06	3.77	9.12	6.02	36.1395	2.55076e-05	Up
O00268	Transcription initiation factor TFIID subunit 4 OS=Homo sapiens OX=9606 GN=TAF4 PE=1 SV=2	32	31.31.30.30.28.27	32	9.69892e+07	8.70913e+07	8.12312e+07	1.99241e+07	1.77202e+07	1.73704e+07	4.15667e+07	3.95102e+07	4.07388e+07	9.01	7.55	2.55	4.82256	2.57467e-05	Up
P02511	Alpha-crystallin B chain OS=Homo sapiens OX=9606 GN=CRYAB PE=1 SV=2	12	11.12.12.7.4.6	12	3.64993e+07	4.35766e+07	5.08295e+07	2.3998e+06	2.10568e+06	2.83348e+06	1.67789e+07	1.55587e+07	1.58668e+07	16.4	15	3.95	17.8371	2.58338e-05	Up
Q6YN16	Hydroxysteroid dehydrogenase-like protein 2 OS=Homo sapiens OX=9606 GN=HSDL2 PE=1 SV=1	2	2.2.2.1.2.2	2	233458	216467	246400	59164.4	63754.1	63969.5	108320	85388.5	104108	6.47	4.36	12.3	3.7259	2.58565e-05	Up
Q96GA3	Protein LTV1 homolog OS=Homo sapiens OX=9606 GN=LTV1 PE=1 SV=1	22	21.20.20.20.21.18	22	2.49248e+08	2.42402e+08	2.09628e+08	4.80136e+07	4.45164e+07	4.13987e+07	9.54593e+07	1.02293e+08	1.00821e+08	9.06	7.41	3.61	5.23621	2.62165e-05	Up
P55769	NHP2-like protein 1 OS=Homo sapiens OX=9606 GN=SNU13 PE=1 SV=3	8	8.8.8.8.8.8	8	3.96678e+07	3.65829e+07	4.02926e+07	1.32452e+07	1.31994e+07	1.18324e+07	2.21124e+07	2.09766e+07	1.99591e+07	5.11	6.29	5.13	3.04474	2.81397e-05	Up
Q15545	Transcription initiation factor TFIID subunit 7 OS=Homo sapiens OX=9606 GN=TAF7 PE=1 SV=1	16	16.15.16.12.13.13	16	1.42803e+07	1.38503e+07	1.25067e+07	2.78056e+06	2.75866e+06	2.3644e+06	6.42789e+06	6.18394e+06	6.28037e+06	6.83	8.89	1.95	5.14161	2.82838e-05	Up
Q6ZU65	Ubinuclein-2 OS=Homo sapiens OX=9606 GN=UBN2 PE=1 SV=2	29	29.25.26.19.18.19	29	2.66713e+07	2.70425e+07	2.25699e+07	3.20991e+06	3.51093e+06	2.75534e+06	1.00924e+07	1.16296e+07	1.17323e+07	9.76	12	8.24	8.05005	2.9589e-05	Up
Q8TAA9	Vang-like protein 1 OS=Homo sapiens OX=9606 GN=VANGL1 PE=1 SV=1	21	21.20.20.20.19.18	20	5.17746e+07	4.91989e+07	4.45034e+07	1.31567e+07	1.15139e+07	1.12918e+07	2.67245e+07	2.83753e+07	2.77346e+07	7.6	8.5	3.01	4.04524	2.97843e-05	Up
O60841	Eukaryotic translation initiation factor 5B OS=Homo sapiens OX=9606 GN=EIF5B PE=1 SV=4	111	111.105.108.63.60.58	110	2.48299e+09	1.80007e+09	1.71565e+09	6.44773e+07	5.48418e+07	4.80302e+07	5.80446e+08	5.68456e+08	5.77709e+08	21	14.8	1.09	35.8454	3.19235e-05	Up
P63244	Receptor of activated protein C kinase 1 OS=Homo sapiens OX=9606 GN=RACK1 PE=1 SV=3	16	15.14.14.14.12.13	16	2.60042e+07	2.63811e+07	2.87811e+07	8.82905e+06	8.18309e+06	9.3616e+06	1.34369e+07	1.36238e+07	1.34585e+07	5.57	6.71	0.757	3.07755	3.25489e-05	Up
Q9Y2X3	Nucleolar protein 58 OS=Homo sapiens OX=9606 GN=NOP58 PE=1 SV=1	26	25.23.24.21.22.22	26	1.48476e+08	1.40229e+08	1.26123e+08	2.83987e+07	3.17103e+07	2.92534e+07	6.32684e+07	7.02046e+07	6.82558e+07	8.17	5.77	5.32	4.64209	3.32198e-05	Up
Q9H2K8	Serine/threonine-protein kinase TAO3 OS=Homo sapiens OX=9606 GN=TAOK3 PE=1 SV=2	10	8.9.9.7.7.8	10	4.73328e+06	3.88234e+06	4.12456e+06	663506	522929	561303	1.32889e+06	1.31723e+06	1.57712e+06	10.3	12.5	10.4	7.28953	3.48822e-05	Up
P16152	Carbonyl reductase [NADPH] 1 OS=Homo sapiens OX=9606 GN=CBR1 PE=1 SV=3	2	1.2.2.1.2.1	2	509228	551585	621134	52645	57607.7	43986.7	339365	310024	275205	10.1	13.4	10.4	10.9048	3.51521e-05	Up
Q9NP64	Zinc finger CCHC domain-containing protein 17 OS=Homo sapiens OX=9606 GN=ZCCHC17 PE=1 SV=1	10	10.10.10.10.10.10	10	2.52184e+07	2.35891e+07	2.22572e+07	7.35205e+06	7.5421e+06	6.55541e+06	1.13372e+07	1.26309e+07	1.2485e+07	6.26	7.32	5.83	3.31311	3.64156e-05	Up
O14974	Protein phosphatase 1 regulatory subunit 12A OS=Homo sapiens OX=9606 GN=PPP1R12A PE=1 SV=1	50	50.50.49.39.41.37	49	1.4688e+08	1.81265e+08	1.82496e+08	1.79749e+07	1.45996e+07	1.33802e+07	4.65046e+07	4.85011e+07	4.64662e+07	11.9	15.5	2.47	11.1118	3.90238e-05	Up
P16403	Histone H1.2 OS=Homo sapiens OX=9606 GN=H1-2 PE=1 SV=2	21	21.18.20.20.20.19	6	6.80681e+09	7.46663e+09	6.37157e+09	2.0305e+09	1.94081e+09	1.793e+09	3.14609e+09	3.40207e+09	3.98892e+09	8.01	6.24	12.3	3.58152	3.98139e-05	Up
Q9Y2A7	Nck-associated protein 1 OS=Homo sapiens OX=9606 GN=NCKAP1 PE=1 SV=1	10	10.10.10.9.9.9	10	6.33244e+07	5.12916e+07	5.85546e+07	6.51385e+06	6.63409e+06	5.16511e+06	2.12679e+07	1.92086e+07	2.32265e+07	10.5	13.4	9.46	9.45612	4.14897e-05	Up
Q8IWU6	Extracellular sulfatase Sulf-1 OS=Homo sapiens OX=9606 GN=SULF1 PE=1 SV=1	12	12.11.12.8.9.7	12	1.88989e+07	1.82526e+07	1.69328e+07	1.15326e+06	1.02531e+06	920336	4.61283e+06	6.05065e+06	5.69069e+06	5.56	11.3	13.7	17.4527	4.35093e-05	Up
Q9Y4C2	TRPM8 channel-associated factor 1 OS=Homo sapiens OX=9606 GN=TCAF1 PE=1 SV=3	1	1.1.1.1.1.1	1	129542	134884	139807	25211.6	24308.7	21892.7	43257.7	50971.5	57333.3	3.81	7.21	14	5.66048	4.44587e-05	Up
Q8N441	Fibroblast growth factor receptor-like 1 OS=Homo sapiens OX=9606 GN=FGFRL1 PE=1 SV=1	1	1.1.1.1.1.1	1	3.33296e+06	2.69519e+06	2.51254e+06	218594	196223	181169	977624	1.00452e+06	1.00462e+06	15.1	9.48	1.56	14.3304	4.67672e-05	Up
P51798	H(+)/Cl(-) exchange transporter 7 OS=Homo sapiens OX=9606 GN=CLCN7 PE=1 SV=2	1	1.1.1.1.1.1	1	122621	115178	109229	46258.1	50905.1	48039.2	65173.2	63453.4	81565.1	5.8	4.84	14.3	2.38996	4.69025e-05	Up
Q9Y5A6	Zinc finger and SCAN domain-containing protein 21 OS=Homo sapiens OX=9606 GN=ZSCAN21 PE=1 SV=2	2	1.1.1.2.2.2	2	1.11826e+07	9.81851e+06	1.11751e+07	3.72816e+06	3.58335e+06	3.28034e+06	5.44021e+06	5.4455e+06	5.93492e+06	7.32	6.47	5.07	3.03783	4.81762e-05	Up
P51809	Vesicle-associated membrane protein 7 OS=Homo sapiens OX=9606 GN=VAMP7 PE=1 SV=3	1	1.1.1.1.1.1	1	829118	931084	956080	264559	277937	296702	390308	370216	326310	7.43	5.77	9.03	3.23676	4.87258e-05	Up
P36578	60S ribosomal protein L4 OS=Homo sapiens OX=9606 GN=RPL4 PE=1 SV=5	32	32.31.31.32.31.32	32	2.71182e+08	2.42427e+08	2.34928e+08	8.67697e+07	7.60192e+07	8.3287e+07	1.19015e+08	1.22465e+08	1.2334e+08	7.67	6.69	1.88	3.0419	4.92408e-05	Up
O15269	Serine palmitoyltransferase 1 OS=Homo sapiens OX=9606 GN=SPTLC1 PE=1 SV=1	4	4.4.4.3.4.4	4	1.58989e+06	1.51533e+06	1.64967e+06	513447	455982	457790	659533	769284	731453	4.25	6.87	7.74	3.33158	5.10314e-05	Up
Q9H993	Damage-control phosphatase ARMT1 OS=Homo sapiens OX=9606 GN=ARMT1 PE=1 SV=1	1	-.1.1.1.1.1	1	122515	94539	98871.2	12130.2	14369.6	15513	27014.1	24895.4	40287	14.3	12.3	27.1	7.51973	5.19865e-05	Up
Q13286	Battenin OS=Homo sapiens OX=9606 GN=CLN3 PE=1 SV=1	1	1.1.1.1.1.-	1	88832.5	88892.8	73170.4	14925	13555.8	12797.9	17629.6	50684.5	40797.6	10.8	7.84	46.6	6.07809	5.41975e-05	Up
Q9ULK5	Vang-like protein 2 OS=Homo sapiens OX=9606 GN=VANGL2 PE=1 SV=2	16	15.15.14.10.8.9	16	2.56603e+07	2.32819e+07	2.03847e+07	3.25103e+06	2.81665e+06	2.9682e+06	1.18256e+07	1.21649e+07	1.19143e+07	11.4	7.32	1.47	7.67239	5.46675e-05	Up
Q96JJ7	Protein disulfide-isomerase TMX3 OS=Homo sapiens OX=9606 GN=TMX3 PE=1 SV=2	3	3.3.3.3.3.3	3	1.69599e+06	1.61237e+06	1.80871e+06	555024	547752	625982	846570	848112	668317	5.78	7.5	13.1	2.95997	5.48879e-05	Up
Q9NQV6	PR domain zinc finger protein 10 OS=Homo sapiens OX=9606 GN=PRDM10 PE=1 SV=3	9	9.9.9.8.7.7	9	1.39683e+07	1.23261e+07	1.05199e+07	1.50922e+06	1.36048e+06	1.22814e+06	4.70579e+06	5.57825e+06	5.25407e+06	14.1	10.3	8.51	8.98383	5.50884e-05	Up
O75190	DnaJ homolog subfamily B member 6 OS=Homo sapiens OX=9606 GN=DNAJB6 PE=1 SV=2	5	5.4.5.2.3.3	5	2.02622e+06	1.90597e+06	1.65189e+06	311831	350979	273651	695737	916153	756643	10.3	12.4	14.4	5.96296	5.5636e-05	Up
Q8IUG5	Unconventional myosin-XVIIIb OS=Homo sapiens OX=9606 GN=MYO18B PE=1 SV=2	14	12.13.13.12.11.12	14	2.20899e+06	2.12232e+06	2.09475e+06	511387	501225	457947	955143	867290	737328	2.78	5.79	12.8	4.36981	5.57357e-05	Up
P12829	Myosin light chain 4 OS=Homo sapiens OX=9606 GN=MYL4 PE=1 SV=3	26	26.26.26.26.26.26	24	1.82905e+09	1.84507e+09	1.59081e+09	3.77307e+08	3.42561e+08	3.58544e+08	6.63326e+08	6.2532e+08	7.24931e+08	8.11	4.84	7.49	4.8821	5.66967e-05	Up
Q8IX90	Spindle and kinetochore-associated protein 3 OS=Homo sapiens OX=9606 GN=SKA3 PE=1 SV=2	1	-.1.1.1.1.1	1	105207	108251	103808	35857.6	32795.8	34746.9	19884	3381	7300.07	2.15	4.5	84.6	3.06833	5.67921e-05	Up
Q13085	Acetyl-CoA carboxylase 1 OS=Homo sapiens OX=9606 GN=ACACA PE=1 SV=2	167	165.166.165.48.64.58	153	1.57324e+09	1.56838e+09	1.35843e+09	1.53174e+07	1.62021e+07	2.13774e+07	3.93314e+08	3.88235e+08	3.86058e+08	8.18	18.6	0.957	85.072	5.69637e-05	Up
O75128	Protein cordon-bleu OS=Homo sapiens OX=9606 GN=COBL PE=1 SV=2	4	4.4.4.1.1.1	4	2.74814e+06	1.79809e+06	1.85318e+06	55332	37803	32245.6	402938	311848	332562	25	28.8	13.7	51.0399	5.75752e-05	Up
Q96SN8	CDK5 regulatory subunit-associated protein 2 OS=Homo sapiens OX=9606 GN=CDK5RAP2 PE=1 SV=5	10	10.10.10.5.6.6	10	5.02183e+06	5.24579e+06	4.05386e+06	623395	671543	547330	1.21743e+06	1.09666e+06	1.08533e+06	13.3	10.2	6.46	7.77383	5.84386e-05	Up
Q8IV32	Coiled-coil domain-containing protein 71 OS=Homo sapiens OX=9606 GN=CCDC71 PE=1 SV=3	5	5.4.5.4.4.4	5	2.07971e+06	2.53912e+06	2.794e+06	323026	240132	265340	1.2446e+06	1.29609e+06	1.35851e+06	14.6	15.4	4.39	8.9473	5.84837e-05	Up
P06732	Creatine kinase M-type OS=Homo sapiens OX=9606 GN=CKM PE=1 SV=2	6	6.6.6.1.1.1	6	7.1385e+06	7.9974e+06	9.43993e+06	608524	551944	519623	2.40344e+06	2.71298e+06	2.6886e+06	14.2	8.04	6.62	14.6277	6.19366e-05	Up
O14617	AP-3 complex subunit delta-1 OS=Homo sapiens OX=9606 GN=AP3D1 PE=1 SV=1	78	76.74.76.59.57.59	78	1.02079e+09	8.35916e+08	7.3212e+08	9.2159e+07	7.33451e+07	6.60925e+07	2.98756e+08	3.02036e+08	2.94627e+08	16.9	17.4	1.24	11.1782	6.23187e-05	Up
P08670	Vimentin OS=Homo sapiens OX=9606 GN=VIM PE=1 SV=4	67	66.65.66.64.63.63	61	7.49513e+08	7.23127e+08	7.80628e+08	2.32601e+08	2.03646e+08	2.16174e+08	3.63486e+08	3.41409e+08	3.47462e+08	3.83	6.68	3.25	3.4537	6.31855e-05	Up
P35580	Myosin-10 OS=Homo sapiens OX=9606 GN=MYH10 PE=1 SV=3	279	273.270.271.271.274.277	264	6.2511e+09	6.23992e+09	5.63996e+09	2.73852e+09	2.50202e+09	2.64664e+09	3.20405e+09	3.16844e+09	3.12091e+09	5.79	4.53	1.32	2.29879	6.59346e-05	Up
P45379	Troponin T, cardiac muscle OS=Homo sapiens OX=9606 GN=TNNT2 PE=1 SV=3	13	13.13.13.-.-.-	13	2.44009e+07	3.5182e+07	3.20619e+07	42757.8	37510.5	22102.5	8.80206e+06	9.16741e+06	8.73457e+06	18.2	31.5	2.62	895.223	6.7032e-05	Up
Q9UKU9	Angiopoietin-related protein 2 OS=Homo sapiens OX=9606 GN=ANGPTL2 PE=1 SV=1	2	2.2.2.1.1.1	2	230894	281196	319156	26432.9	26012.8	32751.1	109357	94634.6	100854	16	13.3	7.27	9.75678	6.71772e-05	Up
Q5BKX8	Caveolae-associated protein 4 OS=Homo sapiens OX=9606 GN=CAVIN4 PE=1 SV=2	3	3.2.3.1.1.-	3	1.43991e+06	1.96789e+06	2.15908e+06	48003	37417.8	41921.1	684821	530545	489208	20.1	12.5	18.1	43.716	6.79336e-05	Up
Q6WCQ1	Myosin phosphatase Rho-interacting protein OS=Homo sapiens OX=9606 GN=MPRIP PE=1 SV=3	69	67.66.68.44.38.39	69	1.54508e+08	1.92581e+08	1.68637e+08	1.13505e+07	8.57422e+06	8.17814e+06	4.89391e+07	5.18891e+07	5.22001e+07	11.2	18.5	3.53	18.3514	6.94339e-05	Up
P62917	60S ribosomal protein L8 OS=Homo sapiens OX=9606 GN=RPL8 PE=1 SV=2	15	14.13.15.14.14.14	15	1.10389e+08	1.11904e+08	1.05883e+08	4.51958e+07	4.74113e+07	4.29316e+07	5.9904e+07	6.09356e+07	6.29374e+07	2.86	4.96	2.52	2.42128	7.01562e-05	Up
Q8NE71	ATP-binding cassette sub-family F member 1 OS=Homo sapiens OX=9606 GN=ABCF1 PE=1 SV=2	77	76.73.75.59.59.56	77	1.18572e+09	8.70169e+08	8.44488e+08	8.97084e+07	7.58249e+07	6.51165e+07	3.30383e+08	3.52432e+08	3.48644e+08	19.7	16	3.43	12.5748	7.08491e-05	Up
O95714	E3 ubiquitin-protein ligase HERC2 OS=Homo sapiens OX=9606 GN=HERC2 PE=1 SV=2	6	5.5.4.5.6.5	6	641601	694835	588409	201422	219130	185255	270021	314063	311994	8.29	8.39	8.32	3.17733	7.11623e-05	Up
Q9HB63	Netrin-4 OS=Homo sapiens OX=9606 GN=NTN4 PE=1 SV=2	4	4.4.3.1.-.1	4	1.65557e+06	1.41913e+06	1.24188e+06	102033	146146	125173	446933	441805	479839	14.4	17.7	4.52	11.5617	7.24114e-05	Up
P13535	Myosin-8 OS=Homo sapiens OX=9606 GN=MYH8 PE=1 SV=3	81	79.77.81.17.15.12	51	1.29472e+08	2.12463e+08	2.41372e+08	2.17892e+06	1.6769e+06	1.36293e+06	5.61523e+07	6.04095e+07	5.97112e+07	29.9	23.7	3.89	111.771	7.55279e-05	Up
Q9UL54	Serine/threonine-protein kinase TAO2 OS=Homo sapiens OX=9606 GN=TAOK2 PE=1 SV=2	10	9.10.10.8.7.8	10	6.36411e+06	5.05384e+06	5.38376e+06	696431	504611	599630	2.04876e+06	2.20351e+06	1.82143e+06	12.2	16	9.49	9.3308	7.7517e-05	Up
Q96QR8	Transcriptional activator protein Pur-beta OS=Homo sapiens OX=9606 GN=PURB PE=1 SV=3	5	4.5.5.4.4.4	5	3.73947e+06	3.92702e+06	4.22814e+06	1.10195e+06	1.14276e+06	962880	1.69667e+06	1.94886e+06	1.75913e+06	6.22	8.82	7.29	3.70827	7.95893e-05	Up
P15880	40S ribosomal protein S2 OS=Homo sapiens OX=9606 GN=RPS2 PE=1 SV=2	12	12.10.11.11.11.12	12	4.42809e+07	5.09983e+07	4.86658e+07	1.74411e+07	1.65703e+07	1.83651e+07	2.29379e+07	2.36057e+07	2.40131e+07	7.11	5.14	2.31	2.74828	8.03732e-05	Up
P62875	DNA-directed RNA polymerases I, II, and III subunit RPABC5 OS=Homo sapiens OX=9606 GN=POLR2L PE=1 SV=1	3	2.3.3.2.3.2	3	2.93837e+06	2.72054e+06	3.28121e+06	719517	818264	781718	1.22454e+06	1.50642e+06	1.27728e+06	9.48	6.46	11.2	3.85434	8.18039e-05	Up
P56537	Eukaryotic translation initiation factor 6 OS=Homo sapiens OX=9606 GN=EIF6 PE=1 SV=1	5	5.5.5.5.5.5	5	2.39556e+07	1.78357e+07	1.85518e+07	2.91287e+06	2.16374e+06	2.45696e+06	6.34203e+06	6.92511e+06	7.14202e+06	16.6	15	6.08	8.00989	8.26897e-05	Up
P40818	Ubiquitin carboxyl-terminal hydrolase 8 OS=Homo sapiens OX=9606 GN=USP8 PE=1 SV=1	1	-.1.1.1.1.1	1	64344.3	67962.1	70675.1	26421.2	30013.1	27725.6	19132.2	38750.6	37058.3	4.69	6.48	34.4	2.41185	8.30697e-05	Up
P22492	Histone H1t OS=Homo sapiens OX=9606 GN=H1-6 PE=2 SV=4	11	11.10.11.8.9.10	11	4.55737e+07	4.00664e+07	3.27121e+07	4.18949e+06	5.22629e+06	4.09303e+06	1.25201e+07	1.41224e+07	1.37448e+07	16.4	14	6.22	8.76111	8.56329e-05	Up
P35579	Myosin-9 OS=Homo sapiens OX=9606 GN=MYH9 PE=1 SV=4	433	421.420.424.413.421.424	373	4.55181e+10	4.50508e+10	4.06628e+10	1.56804e+10	1.46299e+10	1.53734e+10	2.04886e+10	2.0159e+10	2.00524e+10	6.12	3.55	1.12	2.87262	8.71372e-05	Up
P62081	40S ribosomal protein S7 OS=Homo sapiens OX=9606 GN=RPS7 PE=1 SV=1	18	18.17.17.18.18.18	18	4.88175e+07	4.46168e+07	4.42169e+07	1.79507e+07	1.97933e+07	2.04132e+07	2.58359e+07	2.17666e+07	2.29787e+07	5.55	6.61	8.88	2.36688	8.76938e-05	Up
Q8IWX7	Protein unc-45 homolog B OS=Homo sapiens OX=9606 GN=UNC45B PE=1 SV=1	23	20.22.23.3.2.3	23	1.57642e+07	1.83965e+07	2.57791e+07	209321	251783	275172	4.81608e+06	5.00566e+06	5.05337e+06	26	13.6	2.53	81.4095	8.89101e-05	Up
Q15543	Transcription initiation factor TFIID subunit 13 OS=Homo sapiens OX=9606 GN=TAF13 PE=1 SV=1	3	3.3.3.2.2.2	3	2.98311e+06	2.27e+06	2.34275e+06	252965	236470	284255	1.18503e+06	1.00552e+06	1.10696e+06	15.5	9.41	8.19	9.8177	9.0956e-05	Up
Q96E14	RecQ-mediated genome instability protein 2 OS=Homo sapiens OX=9606 GN=RMI2 PE=1 SV=2	2	1.2.2.1.1.2	2	4.96424e+07	6.13022e+07	5.46934e+07	293914	310615	450672	1.40587e+07	1.43399e+07	1.57791e+07	10.6	24.5	6.27	156.973	9.3899e-05	Up
P49411	Elongation factor Tu, mitochondrial OS=Homo sapiens OX=9606 GN=TUFM PE=1 SV=2	18	18.18.18.14.15.16	18	2.14029e+07	2.25936e+07	2.60064e+07	5.05538e+06	3.90669e+06	4.31879e+06	9.76542e+06	9.93059e+06	9.56742e+06	10.2	13.1	1.86	5.27096	9.51017e-05	Up
P49848	Transcription initiation factor TFIID subunit 6 OS=Homo sapiens OX=9606 GN=TAF6 PE=1 SV=1	41	39.39.40.34.37.34	41	1.0367e+08	9.87164e+07	9.25116e+07	2.58573e+07	2.38613e+07	2.14645e+07	4.64069e+07	4.7124e+07	4.64903e+07	5.69	9.27	0.84	4.14281	9.69784e-05	Up
P55786	Puromycin-sensitive aminopeptidase OS=Homo sapiens OX=9606 GN=NPEPPS PE=1 SV=2	15	14.14.15.11.13.15	15	7.64486e+06	7.90153e+06	9.3328e+06	1.63486e+06	1.36325e+06	1.76277e+06	2.68328e+06	3.21774e+06	2.97437e+06	11	12.9	9.04	5.22575	9.71516e-05	Up
P62861	FAU ubiquitin-like and ribosomal protein S30 OS=Homo sapiens OX=9606 GN=FAU PE=1 SV=2	5	5.5.5.5.5.5	5	7.22779e+08	6.7053e+08	6.33503e+08	2.36243e+08	2.37059e+08	2.72242e+08	3.71558e+08	3.49343e+08	3.8214e+08	6.64	8.27	4.55	2.71857	0.000100968	Up
P13807	Glycogen [starch] synthase, muscle OS=Homo sapiens OX=9606 GN=GYS1 PE=1 SV=2	1	-.1.1.-.1.1	1	296653	246648	296381	58438.6	70281.2	72555.1	90755.2	95842.3	119698	10.3	11.3	15.1	4.17182	0.000102728	Up
O75746	Electrogenic aspartate/glutamate antiporter SLC25A12, mitochondrial OS=Homo sapiens OX=9606 GN=SLC25A12 PE=1 SV=2	1	-.1.1.1.1.1	1	66498.8	65330.8	52971.4	12267	11892.3	14367.6	27106.7	28311	34608.3	12.2	10.4	13.4	4.79667	0.00010278	Up
P47755	F-actin-capping protein subunit alpha-2 OS=Homo sapiens OX=9606 GN=CAPZA2 PE=1 SV=3	8	7.7.8.8.8.7	8	1.6805e+07	1.59309e+07	1.84807e+07	4.85857e+06	5.7987e+06	5.5826e+06	9.26915e+06	7.96259e+06	8.62452e+06	7.59	9.1	7.58	3.15376	0.000103037	Up
P50454	Serpin H1 OS=Homo sapiens OX=9606 GN=SERPINH1 PE=1 SV=2	15	14.15.15.14.15.15	15	2.89341e+07	3.05537e+07	3.34217e+07	9.66253e+06	9.60345e+06	8.97439e+06	1.41213e+07	1.4398e+07	1.3471e+07	7.34	4.05	3.4	3.28995	0.000103159	Up
P61106	Ras-related protein Rab-14 OS=Homo sapiens OX=9606 GN=RAB14 PE=1 SV=4	9	9.9.9.8.7.7	8	1.11691e+07	1.1083e+07	1.35349e+07	2.18871e+06	1.94274e+06	1.96468e+06	4.36169e+06	4.24718e+06	4.4924e+06	11.7	6.7	2.81	5.87045	0.000106749	Up
Q9NYU2	UDP-glucose:glycoprotein glucosyltransferase 1 OS=Homo sapiens OX=9606 GN=UGGT1 PE=1 SV=3	3	3.3.3.3.3.3	3	1.37651e+06	1.24199e+06	1.2099e+06	359220	368150	427191	504820	456640	440238	6.93	9.6	7.18	3.3159	0.0001077	Up
P62750	60S ribosomal protein L23a OS=Homo sapiens OX=9606 GN=RPL23A PE=1 SV=1	30	29.26.28.26.27.26	30	2.53439e+09	2.37533e+09	2.13312e+09	8.03593e+08	8.66107e+08	7.55714e+08	1.25387e+09	1.33251e+09	1.36834e+09	8.61	6.85	4.44	2.90377	0.00011066	Up
O76094	Signal recognition particle subunit SRP72 OS=Homo sapiens OX=9606 GN=SRP72 PE=1 SV=3	17	16.13.13.16.14.14	17	1.7647e+07	1.63187e+07	1.52472e+07	6.23932e+06	5.70296e+06	5.82466e+06	9.21413e+06	8.1565e+06	7.61753e+06	7.33	4.75	9.75	2.76992	0.000112157	Up
P07942	Laminin subunit beta-1 OS=Homo sapiens OX=9606 GN=LAMB1 PE=1 SV=2	2	2.2.2.2.2.2	2	1.19376e+06	1.3825e+06	1.52528e+06	344828	281032	312823	674223	559868	676990	12.2	10.2	10.5	4.36946	0.000113924	Up
Q9BVP2	Guanine nucleotide-binding protein-like 3 OS=Homo sapiens OX=9606 GN=GNL3 PE=1 SV=2	44	44.42.42.39.40.41	43	4.3014e+08	3.96757e+08	3.61251e+08	7.79298e+07	7.7816e+07	7.23802e+07	1.94906e+08	1.97673e+08	1.98418e+08	8.7	4.17	0.939	5.2083	0.000114243	Up
Q15084	Protein disulfide-isomerase A6 OS=Homo sapiens OX=9606 GN=PDIA6 PE=1 SV=1	6	6.6.6.6.5.6	6	5.05729e+06	5.12753e+06	5.64089e+06	1.76468e+06	1.72922e+06	2.01572e+06	2.46228e+06	2.41919e+06	2.03444e+06	6.04	8.5	10.2	2.87238	0.000115943	Up
Q7Z406	Myosin-14 OS=Homo sapiens OX=9606 GN=MYH14 PE=1 SV=2	225	222.222.221.188.193.200	222	2.80082e+09	2.89079e+09	2.80699e+09	2.85848e+08	2.82926e+08	3.18927e+08	9.4788e+08	1.00178e+09	9.7516e+08	1.77	6.76	2.76	9.57372	0.000119938	Up
P68032	Actin, alpha cardiac muscle 1 OS=Homo sapiens OX=9606 GN=ACTC1 PE=1 SV=1	71	69.69.69.64.64.66	32	1.5218e+10	1.58084e+10	1.57123e+10	2.52661e+09	2.59207e+09	2.84426e+09	6.99057e+09	6.91262e+09	7.36431e+09	2.03	6.32	3.41	5.86953	0.000120645	Up
P53814	Smoothelin OS=Homo sapiens OX=9606 GN=SMTN PE=1 SV=7	7	7.6.6.6.7.7	7	2.70149e+06	2.89194e+06	2.82274e+06	1.309e+06	1.19128e+06	1.18028e+06	1.1113e+06	1.02523e+06	971076	3.44	5.82	6.83	2.28666	0.000121053	Up
Q9P2K3	REST corepressor 3 OS=Homo sapiens OX=9606 GN=RCOR3 PE=1 SV=2	9	2.2.2.4.4.4	9	2.33122e+06	2.10735e+06	2.48051e+06	837331	733504	869490	1.47589e+06	2.37768e+06	2.13068e+06	8.14	8.74	23.4	2.83531	0.000124459	Up
O15446	DNA-directed RNA polymerase I subunit RPA34 OS=Homo sapiens OX=9606 GN=POLR1G PE=1 SV=1	14	14.14.14.14.10.11	14	7.37916e+07	5.93497e+07	5.46839e+07	9.23329e+06	7.74385e+06	6.4478e+06	2.38314e+07	2.39802e+07	2.39116e+07	15.9	17.9	0.312	8.01817	0.000124852	Up
Q13268	Dehydrogenase/reductase SDR family member 2, mitochondrial OS=Homo sapiens OX=9606 GN=DHRS2 PE=1 SV=4	7	7.7.7.7.7.7	7	1.20711e+07	1.23125e+07	1.25408e+07	3.21071e+06	3.18682e+06	2.91611e+06	6.26482e+06	6.15496e+06	6.0456e+06	1.91	5.27	1.78	3.96456	0.000125491	Up
Q15050	Ribosome biogenesis regulatory protein homolog OS=Homo sapiens OX=9606 GN=RRS1 PE=1 SV=2	6	5.6.6.4.5.4	6	2.71114e+06	3.33936e+06	3.31743e+06	700891	857021	814340	1.62348e+06	1.50439e+06	1.74414e+06	11.4	10.2	7.38	3.94896	0.000125741	Up
P60842	Eukaryotic initiation factor 4A-I OS=Homo sapiens OX=9606 GN=EIF4A1 PE=1 SV=1	24	23.22.24.24.21.23	12	4.73662e+07	4.98046e+07	5.43155e+07	1.91465e+07	1.79804e+07	1.77542e+07	2.48525e+07	2.36896e+07	2.45685e+07	6.98	4.08	2.49	2.76027	0.000129036	Up
Q9UHA3	Probable ribosome biogenesis protein RLP24 OS=Homo sapiens OX=9606 GN=RSL24D1 PE=1 SV=1	5	4.4.4.2.4.3	5	2.28086e+06	2.25483e+06	1.81734e+06	484162	511482	420728	1.29129e+06	1.43766e+06	1.59304e+06	12.3	9.86	10.5	4.48543	0.000129617	Up
Q9BQA9	Cytochrome b-245 chaperone 1 OS=Homo sapiens OX=9606 GN=CYBC1 PE=1 SV=1	1	1.1.1.1.1.1	1	440351	451969	488689	117822	97874.5	111994	200679	212648	201223	5.48	9.39	3.3	4.21437	0.000132367	Up
O00487	26S proteasome non-ATPase regulatory subunit 14 OS=Homo sapiens OX=9606 GN=PSMD14 PE=1 SV=1	4	2.3.4.3.3.3	4	1.60838e+06	1.76176e+06	1.88241e+06	714780	663239	638669	819080	904711	846764	7.84	5.78	5.1	2.60454	0.000132377	Up
P21675	Transcription initiation factor TFIID subunit 1 OS=Homo sapiens OX=9606 GN=TAF1 PE=1 SV=2	45	43.39.42.38.32.33	45	6.90219e+07	6.4508e+07	6.25109e+07	1.38644e+07	1.15425e+07	1.18478e+07	2.83342e+07	3.03037e+07	3.07443e+07	5.1	10.2	4.31	5.26219	0.000133776	Up
Q13509	Tubulin beta-3 chain OS=Homo sapiens OX=9606 GN=TUBB3 PE=1 SV=2	5	5.4.5.4.5.5	3	3.89216e+06	4.50957e+06	5.34997e+06	829102	637908	751322	1.98529e+06	1.8176e+06	1.75028e+06	16	13	6.54	6.19912	0.000134001	Up
P22087	rRNA 2'-O-methyltransferase fibrillarin OS=Homo sapiens OX=9606 GN=FBL PE=1 SV=2	16	14.14.14.16.15.14	16	8.68393e+07	8.42313e+07	8.60643e+07	2.02319e+07	2.04244e+07	1.86137e+07	4.29223e+07	4.75232e+07	4.58246e+07	1.56	5.03	5.12	4.33836	0.000135977	Up
Q9P0V3	SH3 domain-binding protein 4 OS=Homo sapiens OX=9606 GN=SH3BP4 PE=1 SV=1	6	6.5.6.4.4.4	6	2.01587e+06	1.81023e+06	2.21566e+06	531875	644928	628200	1.10351e+06	1.00145e+06	1.03446e+06	10.1	10.1	4.98	3.34723	0.000136438	Up
P22694	cAMP-dependent protein kinase catalytic subunit beta OS=Homo sapiens OX=9606 GN=PRKACB PE=1 SV=2	3	3.3.3.3.3.3	3	3.50359e+06	4.14271e+06	4.33602e+06	1.24925e+06	1.07731e+06	1.03354e+06	1.48456e+06	1.43026e+06	1.29269e+06	10.9	10.2	7.05	3.56607	0.000137694	Up
Q16629	Serine/arginine-rich splicing factor 7 OS=Homo sapiens OX=9606 GN=SRSF7 PE=1 SV=1	11	11.10.11.11.10.10	10	4.66894e+07	4.42472e+07	4.36962e+07	2.86765e+07	3.04882e+07	3.03936e+07	3.38544e+07	3.49655e+07	3.5996e+07	3.55	3.42	3.07	1.5033	0.000138356	Up
Q86XX4	Extracellular matrix organizing protein FRAS1 OS=Homo sapiens OX=9606 GN=FRAS1 PE=1 SV=2	1	1.-.1.-.-.-	1	49100.5	58837.1	98283.8	428.516	188.688	411.322	10057.1	2143.76	860.673	37.9	39	114	200.502	0.000140311	Up
Q9P2E9	Ribosome-binding protein 1 OS=Homo sapiens OX=9606 GN=RRBP1 PE=1 SV=5	19	18.17.18.15.17.17	19	1.02077e+07	1.20683e+07	1.25277e+07	2.99842e+06	3.65384e+06	3.4849e+06	4.59902e+06	4.80961e+06	4.55296e+06	10.6	10.1	2.94	3.43327	0.000144652	Up
P11498	Pyruvate carboxylase, mitochondrial OS=Homo sapiens OX=9606 GN=PC PE=1 SV=2	95	94.93.95.46.46.47	95	2.55972e+09	2.63989e+09	2.28333e+09	1.52962e+07	2.1732e+07	2.20575e+07	8.74073e+08	8.76367e+08	9.17339e+08	7.5	19.4	2.74	126.646	0.000145617	Up
O00479	High mobility group nucleosome-binding domain-containing protein 4 OS=Homo sapiens OX=9606 GN=HMGN4 PE=1 SV=3	2	2.2.2.2.2.2	2	881551	703325	757760	94706.1	105482	100929	177881	375595	228122	11.7	5.39	39.4	7.77982	0.000147736	Up
Q9Y2L9	Leucine-rich repeat and calponin homology domain-containing protein 1 OS=Homo sapiens OX=9606 GN=LRCH1 PE=1 SV=3	2	1.1.2.1.1.-	2	166546	129446	195042	16284.5	10547.1	11439.9	46695.7	59453	57221.4	20.1	24.2	12.5	12.8303	0.000150626	Up
Q5JTH9	RRP12-like protein OS=Homo sapiens OX=9606 GN=RRP12 PE=1 SV=2	40	40.35.38.30.26.23	40	7.8165e+07	6.10338e+07	5.74611e+07	8.69404e+06	7.72781e+06	7.10236e+06	2.52238e+07	2.47862e+07	2.46717e+07	16.9	10.2	1.17	8.35989	0.000155392	Up
P00330	Alcohol dehydrogenase 1 OS=Saccharomyces cerevisiae (strain ATCC 204508 / S288c) GN=ADH1 PE=1 SV=5	16	16.15.15.16.16.16	12	6.32402e+08	5.95334e+08	5.48921e+08	2.27182e+08	2.07519e+08	1.88647e+08	3.12133e+08	3.35699e+08	3.15055e+08	7.06	9.27	4	2.85019	0.000155498	Up
Q9NQ55	Suppressor of SWI4 1 homolog OS=Homo sapiens OX=9606 GN=PPAN PE=2 SV=1	7	7.7.7.6.6.5	7	4.50518e+06	3.96738e+06	4.66127e+06	1.37037e+06	1.33725e+06	1.47458e+06	2.34418e+06	2.38858e+06	2.364e+06	8.31	5.14	0.94	3.14041	0.000156303	Up
Q15392	Delta(24)-sterol reductase OS=Homo sapiens OX=9606 GN=DHCR24 PE=1 SV=2	4	4.4.4.4.4.4	4	6.78529e+06	6.31206e+06	6.50475e+06	3.35807e+06	3.45553e+06	3.35752e+06	4.05044e+06	3.94253e+06	3.64345e+06	3.64	1.66	5.44	1.92723	0.000156929	Up
P48147	Prolyl endopeptidase OS=Homo sapiens OX=9606 GN=PREP PE=1 SV=2	2	2.1.2.2.2.2	2	250950	212169	236574	70060.3	76894.4	85670.8	104313	102696	105661	8.41	10.1	1.42	3.00781	0.000157258	Up
Q9BT78	COP9 signalosome complex subunit 4 OS=Homo sapiens OX=9606 GN=COPS4 PE=1 SV=1	4	3.4.4.2.3.2	4	1.68784e+06	1.70683e+06	2.20567e+06	361141	387125	304884	794870	677078	923962	15.7	12	15.5	5.3177	0.000157508	Up
P45880	Voltage-dependent anion-selective channel protein 2 OS=Homo sapiens OX=9606 GN=VDAC2 PE=1 SV=2	9	9.9.9.7.7.8	9	1.79037e+07	1.70105e+07	1.60206e+07	4.91401e+06	4.08622e+06	4.26131e+06	8.91755e+06	8.49532e+06	8.2977e+06	5.55	9.87	3.69	3.84079	0.000158543	Up
Q16401	26S proteasome non-ATPase regulatory subunit 5 OS=Homo sapiens OX=9606 GN=PSMD5 PE=1 SV=3	1	1.1.1.1.1.1	1	136706	164119	142551	46481.2	52527.8	53134.7	51013.6	45444.8	37035	9.77	7.25	15.8	2.91419	0.000158819	Up
Q14318	Peptidyl-prolyl cis-trans isomerase FKBP8 OS=Homo sapiens OX=9606 GN=FKBP8 PE=1 SV=2	1	1.1.1.1.1.1	1	55136	59677.4	66972.9	18448	16272.9	14527.3	26407.5	28437.4	22446.1	9.85	12	11.8	3.69123	0.000160812	Up
P54198	Protein HIRA OS=Homo sapiens OX=9606 GN=HIRA PE=1 SV=2	26	25.24.24.19.20.19	26	6.11443e+07	5.87453e+07	4.58571e+07	5.03575e+06	5.34791e+06	4.56081e+06	2.06246e+07	2.14777e+07	2.15152e+07	14.9	7.96	2.38	11.0908	0.000166652	Up
Q8N1N4	Keratin, type II cytoskeletal 78 OS=Homo sapiens GN=KRT78 PE=1 SV=2	1	-.1.1.1.-.1	1	825760	754626	664862	244970	233254	206988	331812	300513	226328	10.8	8.52	18.9	3.27672	0.00016812	Up
Q8NE86	Calcium uniporter protein, mitochondrial OS=Homo sapiens OX=9606 GN=MCU PE=1 SV=1	3	2.2.3.3.3.2	3	1.42104e+06	1.39911e+06	1.64909e+06	317850	257366	330654	777688	861883	797065	9.29	13	5.43	4.93364	0.000169286	Up
Q5SVQ8	Zinc finger and BTB domain-containing protein 41 OS=Homo sapiens OX=9606 GN=ZBTB41 PE=1 SV=1	3	3.3.3.3.3.3	3	1.33688e+06	1.27707e+06	1.16381e+06	284029	269184	226045	549783	620659	569647	6.98	11.6	6.3	4.8479	0.000170645	Up
Q14203	Dynactin subunit 1 OS=Homo sapiens OX=9606 GN=DCTN1 PE=1 SV=3	12	10.11.12.10.11.11	12	4.45714e+07	4.76478e+07	4.75368e+07	4.48463e+06	4.04077e+06	3.61788e+06	1.42607e+07	1.44266e+07	1.50899e+07	3.75	10.7	3.01	11.5089	0.000174932	Up
Q76M96	Coiled-coil domain-containing protein 80 OS=Homo sapiens OX=9606 GN=CCDC80 PE=1 SV=1	3	3.3.2.-.-.-	3	383520	260272	300659	5720.95	3079.59	5040.08	139805	178640	141987	20	29.7	14.2	68.2376	0.000176008	Up
Q02809	Procollagen-lysine,2-oxoglutarate 5-dioxygenase 1 OS=Homo sapiens OX=9606 GN=PLOD1 PE=1 SV=2	9	9.8.9.6.5.6	9	5.17047e+06	5.78575e+06	6.45412e+06	1.28186e+06	1.02886e+06	959375	2.24403e+06	2.35652e+06	2.36989e+06	11.1	15.6	2.98	5.32412	0.000178353	Up
P25789	Proteasome subunit alpha type-4 OS=Homo sapiens OX=9606 GN=PSMA4 PE=1 SV=1	2	2.2.2.2.2.2	2	1.37435e+06	1.46904e+06	1.40959e+06	611717	608898	621414	648791	633755	669249	3.38	1.07	2.74	2.30886	0.000179236	Up
Q9GZS1	DNA-directed RNA polymerase I subunit RPA49 OS=Homo sapiens OX=9606 GN=POLR1E PE=1 SV=3	19	19.18.19.18.18.18	19	1.47346e+08	1.0294e+08	1.05958e+08	1.72553e+07	1.33879e+07	1.25659e+07	3.83201e+07	3.95368e+07	4.45033e+07	20.9	17.4	8.03	8.24467	0.000180401	Up
P62241	40S ribosomal protein S8 OS=Homo sapiens OX=9606 GN=RPS8 PE=1 SV=2	24	24.24.24.23.24.24	24	2.53623e+09	2.18088e+09	2.10738e+09	6.47848e+08	7.16804e+08	6.41639e+08	1.13843e+09	1.17091e+09	1.10471e+09	10.1	6.24	2.91	3.40155	0.000181312	Up
Q9NYK5	39S ribosomal protein L39, mitochondrial OS=Homo sapiens OX=9606 GN=MRPL39 PE=1 SV=3	1	1.1.1.1.1.1	1	1.88847e+06	2.72253e+06	2.5265e+06	258362	309553	366163	898015	981013	957196	18.3	17.3	4.52	7.64123	0.000184795	Up
P35240	Merlin OS=Homo sapiens OX=9606 GN=NF2 PE=1 SV=1	30	30.28.29.29.26.28	30	6.90352e+07	6.23009e+07	6.25234e+07	2.0591e+07	1.75457e+07	1.72453e+07	2.97498e+07	2.99073e+07	2.85092e+07	5.92	10	2.61	3.50041	0.000184831	Up
Q9NVF7	F-box only protein 28 OS=Homo sapiens OX=9606 GN=FBXO28 PE=1 SV=1	6	6.4.6.2.4.4	6	4.01045e+06	3.6802e+06	3.6255e+06	762780	747076	625648	1.90965e+06	1.84843e+06	1.98341e+06	5.52	10.5	3.53	5.29906	0.000186709	Up
O95816	BAG family molecular chaperone regulator 2 OS=Homo sapiens OX=9606 GN=BAG2 PE=1 SV=1	6	5.6.6.5.6.5	6	1.8816e+06	1.92289e+06	1.92547e+06	973826	909279	942625	1.08722e+06	1.18063e+06	1.04806e+06	1.29	3.43	6.16	2.02778	0.000190271	Up
P48788	Troponin I, fast skeletal muscle OS=Homo sapiens OX=9606 GN=TNNI2 PE=1 SV=2	12	12.12.12.3.3.3	12	4.77538e+07	6.7529e+07	5.91386e+07	775122	1.05466e+06	1.42441e+06	2.09082e+07	2.44303e+07	2.23784e+07	17.1	30	7.84	53.5989	0.000191245	Up
O94964	Protein SOGA1 OS=Homo sapiens OX=9606 GN=SOGA1 PE=1 SV=2	5	2.3.2.4.4.4	5	946440	802461	861406	338242	347230	312523	500147	535632	517521	8.32	5.41	3.43	2.61555	0.000191664	Up
O95822	Malonyl-CoA decarboxylase, mitochondrial OS=Homo sapiens OX=9606 GN=MLYCD PE=1 SV=3	3	3.2.3.1.1.1	3	643714	536180	530369	24901.4	22584.6	16428.3	123402	92217.5	95228.5	11.2	20.6	16.6	26.7586	0.000192631	Up
Q658Y4	Protein FAM91A1 OS=Homo sapiens OX=9606 GN=FAM91A1 PE=1 SV=3	4	2.2.2.4.4.4	4	1.80267e+06	1.48787e+06	1.42775e+06	369440	465706	436369	444776	418983	422555	12.8	11.6	3.26	3.71077	0.000194426	Up
P46778	60S ribosomal protein L21 OS=Homo sapiens OX=9606 GN=RPL21 PE=1 SV=2	10	10.9.10.10.10.10	10	6.09253e+07	5.14246e+07	5.20746e+07	2.05984e+07	2.18869e+07	1.88265e+07	2.74695e+07	2.6153e+07	2.68058e+07	9.68	7.52	2.46	2.68178	0.000195881	Up
Q9HA65	TBC1 domain family member 17 OS=Homo sapiens OX=9606 GN=TBC1D17 PE=1 SV=3	4	4.4.4.4.4.4	4	1.35127e+06	1.74111e+06	1.85474e+06	342158	265685	267909	550858	506239	553934	16	14.9	4.97	5.649	0.000196711	Up
P56134	ATP synthase subunit f, mitochondrial OS=Homo sapiens OX=9606 GN=ATP5MF PE=1 SV=3	2	2.2.2.2.2.2	2	982678	1.07686e+06	882999	285891	262130	330633	524189	343713	427304	9.88	11.9	20.9	3.34892	0.000197582	Up
Q9NVP1	ATP-dependent RNA helicase DDX18 OS=Homo sapiens OX=9606 GN=DDX18 PE=1 SV=2	45	45.44.45.44.45.41	45	5.91158e+08	4.85158e+08	4.53156e+08	1.10212e+08	9.33072e+07	9.62247e+07	1.99815e+08	2.01848e+08	1.9432e+08	14.2	9.04	1.96	5.1026	0.000198035	Up
Q709C8	Intermembrane lipid transfer protein VPS13C OS=Homo sapiens OX=9606 GN=VPS13C PE=1 SV=1	2	1.2.2.2.1.2	2	287541	231705	280580	88633.4	72983.4	73690.6	90155.4	119875	103105	11.4	11.3	14.3	3.39907	0.000200263	Up
Q8WVX9	Fatty acyl-CoA reductase 1 OS=Homo sapiens OX=9606 GN=FAR1 PE=1 SV=1	2	2.2.2.2.2.2	2	869171	819621	1.06353e+06	159508	164377	141721	288677	317938	289514	14.1	7.68	5.58	5.91127	0.000200821	Up
P46019	Phosphorylase b kinase regulatory subunit alpha, liver isoform OS=Homo sapiens OX=9606 GN=PHKA2 PE=1 SV=1	2	2.2.2.2.1.2	2	276743	211918	195496	35809.9	29024.5	40252.8	85364.6	92477.1	109345	18.8	16.1	12.9	6.51037	0.000202205	Up
O75153	Clustered mitochondria protein homolog OS=Homo sapiens OX=9606 GN=CLUH PE=1 SV=2	3	3.3.3.3.3.3	3	142822	136350	152341	76682.5	81157	85044.5	101394	80175.4	89518.5	5.59	5.17	11.8	1.77662	0.000203364	Up
Q8IXJ6	NAD-dependent protein deacetylase sirtuin-2 OS=Homo sapiens OX=9606 GN=SIRT2 PE=1 SV=2	4	4.4.4.3.3.3	4	2.62172e+06	3.16374e+06	3.7702e+06	380592	328246	307209	1.07492e+06	941262	823335	18	11.2	13.3	9.40473	0.000204318	Up
Q8TDZ2	[F-actin]-monooxygenase MICAL1 OS=Homo sapiens OX=9606 GN=MICAL1 PE=1 SV=2	11	11.10.11.11.10.11	11	4.92722e+07	6.36004e+07	6.83227e+07	6.57022e+06	7.45903e+06	8.08355e+06	1.95891e+07	2.18047e+07	1.83123e+07	16.4	10.3	8.88	8.19413	0.000204672	Up
Q00577	Transcriptional activator protein Pur-alpha OS=Homo sapiens OX=9606 GN=PURA PE=1 SV=2	2	2.2.2.2.2.2	2	1.61192e+06	1.62486e+06	1.79103e+06	863938	821736	751271	1.09086e+06	968079	919485	5.96	7.01	8.9	2.06316	0.000205229	Up
P13861	cAMP-dependent protein kinase type II-alpha regulatory subunit OS=Homo sapiens OX=9606 GN=PRKAR2A PE=1 SV=2	17	17.16.17.13.15.13	17	3.10192e+07	2.76902e+07	2.6186e+07	3.03282e+06	2.89733e+06	2.93065e+06	5.34331e+06	5.44892e+06	5.16139e+06	8.74	2.39	2.73	9.58102	0.000206805	Up
Q5T6V5	Queuosine salvage protein OS=Homo sapiens OX=9606 GN=C9orf64 PE=1 SV=1	1	1.1.1.1.1.1	1	232161	188226	227524	48915	48410.8	54749.6	62817.1	121923	98069.9	11.2	6.95	31.5	4.26046	0.000207914	Up
Q9P0J7	E3 ubiquitin-protein ligase KCMF1 OS=Homo sapiens OX=9606 GN=KCMF1 PE=1 SV=2	1	1.-.1.1.-.1	1	372523	438583	445365	160323	131143	147957	339.317	12533.9	11279.8	9.61	10	83.3	2.85937	0.000211253	Up
Q9NP79	Vacuolar protein sorting-associated protein VTA1 homolog OS=Homo sapiens OX=9606 GN=VTA1 PE=1 SV=1	2	2.2.2.2.2.2	2	3.16052e+06	2.46381e+06	2.88059e+06	848520	826625	684977	1.27304e+06	1.58062e+06	1.01485e+06	12.4	11.3	22	3.60359	0.000213728	Up
O95602	DNA-directed RNA polymerase I subunit RPA1 OS=Homo sapiens OX=9606 GN=POLR1A PE=1 SV=2	72	70.70.69.64.57.55	71	1.7699e+08	1.39209e+08	1.30983e+08	2.36975e+07	2.07523e+07	1.96895e+07	5.81561e+07	5.9557e+07	5.97759e+07	16.5	9.71	1.49	6.97204	0.000215423	Up
P16615	Sarcoplasmic/endoplasmic reticulum calcium ATPase 2 OS=Homo sapiens OX=9606 GN=ATP2A2 PE=1 SV=1	21	21.21.21.20.20.20	14	2.06568e+07	2.24217e+07	2.50832e+07	7.36067e+06	6.54937e+06	6.97091e+06	1.10543e+07	1.08081e+07	1.18884e+07	9.81	5.83	5.03	3.2643	0.000218724	Up
Q9C0K7	STE20-related kinase adapter protein beta OS=Homo sapiens OX=9606 GN=STRADB PE=1 SV=1	1	1.1.1.1.1.-	1	4.2203e+07	3.0767e+07	3.22949e+07	48501.3	48012.1	48392	9.23543e+06	8.43632e+06	8.04271e+06	17.7	0.532	7.09	726.439	0.000220241	Up
Q8WTW3	Conserved oligomeric Golgi complex subunit 1 OS=Homo sapiens OX=9606 GN=COG1 PE=1 SV=1	1	1.1.1.-.-.-	1	178176	190566	286033	299.378	281.015	658.263	6386.11	6112.97	3368.29	27	51.5	31.6	528.617	0.000222055	Up
Q14999	Cullin-7 OS=Homo sapiens OX=9606 GN=CUL7 PE=1 SV=2	2	2.2.2.2.1.1	2	148347	174169	167529	31082.1	25199.3	23498.6	65635.2	61793.9	67133.9	8.21	15	4.25	6.14246	0.000223951	Up
Q13011	Delta(3,5)-Delta(2,4)-dienoyl-CoA isomerase, mitochondrial OS=Homo sapiens OX=9606 GN=ECH1 PE=1 SV=2	2	1.2.2.2.2.2	2	1.30883e+08	1.99477e+08	1.9945e+08	1.84167e+07	1.14623e+07	1.34333e+07	6.25998e+07	6.78444e+07	6.54698e+07	22.4	24.8	4.02	12.2323	0.000224122	Up
P20340	Ras-related protein Rab-6A OS=Homo sapiens OX=9606 GN=RAB6A PE=1 SV=3	10	10.10.10.10.10.9	10	2.04726e+07	2.2792e+07	2.76816e+07	5.09821e+06	3.6503e+06	4.45514e+06	7.52425e+06	8.68278e+06	7.91248e+06	15.6	16.5	7.33	5.37323	0.00022438	Up
P54886	Delta-1-pyrroline-5-carboxylate synthase OS=Homo sapiens OX=9606 GN=ALDH18A1 PE=1 SV=2	4	4.4.4.4.4.4	4	740585	753223	881779	253762	287120	274962	474138	508375	474557	9.87	6.21	4.05	2.91181	0.000233608	Up
O60763	General vesicular transport factor p115 OS=Homo sapiens OX=9606 GN=USO1 PE=1 SV=2	25	25.23.25.22.20.22	25	2.2563e+07	2.65041e+07	2.83499e+07	3.86642e+06	3.89847e+06	4.24867e+06	8.18816e+06	8.62884e+06	8.01038e+06	11.5	5.3	3.85	6.44413	0.000242404	Up
Q9NPG3	Ubinuclein-1 OS=Homo sapiens OX=9606 GN=UBN1 PE=1 SV=2	31	29.31.31.25.23.23	31	5.32701e+07	5.92473e+07	4.85454e+07	8.91726e+06	9.3134e+06	8.61924e+06	2.27327e+07	2.20178e+07	2.22786e+07	9.99	3.89	1.62	5.99864	0.000250398	Up
Q15149	Plectin OS=Homo sapiens OX=9606 GN=PLEC PE=1 SV=3	38	35.36.38.21.22.20	38	2.61577e+07	3.19957e+07	3.59779e+07	5.6677e+06	4.92932e+06	4.66608e+06	1.15445e+07	1.21231e+07	1.14497e+07	15.7	10.2	3.11	6.16724	0.000251304	Up
P83111	Serine beta-lactamase-like protein LACTB, mitochondrial OS=Homo sapiens OX=9606 GN=LACTB PE=1 SV=2	8	8.8.8.3.5.3	8	1.46877e+07	8.38448e+06	8.11181e+06	377757	396456	255796	1.76454e+06	1.83517e+06	2.06295e+06	35.8	22.2	8.26	30.2755	0.000252473	Up
P39023	60S ribosomal protein L3 OS=Homo sapiens OX=9606 GN=RPL3 PE=1 SV=2	32	32.29.32.30.31.30	32	3.44103e+08	2.69812e+08	2.94046e+08	8.58288e+07	7.45025e+07	7.52801e+07	1.4611e+08	1.51238e+08	1.42177e+08	12.5	8.06	3.1	3.85364	0.000258115	Up
P07305	Histone H1.0 OS=Homo sapiens OX=9606 GN=H1-0 PE=1 SV=3	27	26.23.26.23.26.22	27	2.20764e+09	2.34064e+09	1.95772e+09	4.13495e+08	3.03444e+08	3.53547e+08	9.52925e+08	1.01364e+09	1.04647e+09	8.96	15.4	4.73	6.07761	0.000258636	Up
P62910	60S ribosomal protein L32 OS=Homo sapiens OX=9606 GN=RPL32 PE=1 SV=2	19	19.19.19.18.19.17	19	3.22223e+08	2.74694e+08	2.49499e+08	7.40822e+07	8.52749e+07	7.14171e+07	1.48647e+08	1.49419e+08	1.46566e+08	13.1	9.56	0.996	3.66772	0.000260545	Up
Q86UP2	Kinectin OS=Homo sapiens OX=9606 GN=KTN1 PE=1 SV=1	102	100.98.98.91.84.81	102	4.62932e+08	3.43225e+08	3.09254e+08	5.96131e+07	4.74995e+07	4.05454e+07	1.16999e+08	1.20561e+08	1.21154e+08	21.7	19.6	1.88	7.55401	0.000263007	Up
Q9NR46	Endophilin-B2 OS=Homo sapiens OX=9606 GN=SH3GLB2 PE=1 SV=1	1	1.1.1.1.1.1	1	74220	71002.7	98872.6	16515.8	12767.9	13219.7	29366	20060.9	27101.6	18.7	14.4	19	5.74294	0.000265878	Up
Q9H7B2	Ribosome production factor 2 homolog OS=Homo sapiens OX=9606 GN=RPF2 PE=1 SV=2	7	5.6.6.7.6.7	7	6.32015e+06	5.29344e+06	4.9931e+06	1.52624e+06	1.91596e+06	1.6614e+06	2.49835e+06	2.25308e+06	2.66154e+06	12.6	11.6	8.32	3.25391	0.00027016	Up
P53680	AP-2 complex subunit sigma OS=Homo sapiens OX=9606 GN=AP2S1 PE=1 SV=2	6	5.5.6.6.5.6	6	6.91223e+07	6.29388e+07	6.39534e+07	4.22048e+07	3.91223e+07	3.99444e+07	4.93608e+07	5.00095e+07	4.72812e+07	5.08	3.95	2.92	1.61633	0.000277426	Up
P61019	Ras-related protein Rab-2A OS=Homo sapiens OX=9606 GN=RAB2A PE=1 SV=1	6	6.6.6.5.6.5	2	3.2531e+06	3.32245e+06	4.26567e+06	849506	778095	692254	1.7829e+06	1.39688e+06	1.14207e+06	15.7	10.2	22.4	4.67323	0.000279081	Up
Q9UNF1	Melanoma-associated antigen D2 OS=Homo sapiens OX=9606 GN=MAGED2 PE=1 SV=2	15	14.14.14.14.14.14	13	1.15846e+07	1.33367e+07	1.41293e+07	5.15804e+06	4.74172e+06	4.44348e+06	6.76883e+06	6.13654e+06	6.09967e+06	10	7.51	5.94	2.72258	0.000280097	Up
O95631	Netrin-1 OS=Homo sapiens OX=9606 GN=NTN1 PE=1 SV=2	6	6.3.5.6.6.6	6	3.37688e+06	3.01715e+06	3.04528e+06	1.61792e+06	1.43706e+06	1.39176e+06	2.00598e+06	2.13781e+06	2.25088e+06	6.36	8.07	5.75	2.12275	0.000282792	Up
P04049	RAF proto-oncogene serine/threonine-protein kinase OS=Homo sapiens OX=9606 GN=RAF1 PE=1 SV=1	9	9.9.9.9.8.9	7	4.34804e+06	4.45083e+06	4.88072e+06	1.62077e+06	1.83959e+06	1.93349e+06	2.3471e+06	2.29604e+06	2.31389e+06	6.2	8.92	1.12	2.53615	0.000283526	Up
O15075	Serine/threonine-protein kinase DCLK1 OS=Homo sapiens OX=9606 GN=DCLK1 PE=1 SV=2	4	4.4.4.4.4.4	3	1.11942e+06	1.27746e+06	1.47356e+06	399699	335827	309479	613966	581542	478495	13.8	13.3	12.7	3.70375	0.000284877	Up
Q86TD4	Sarcalumenin OS=Homo sapiens OX=9606 GN=SRL PE=1 SV=3	9	9.9.9.8.7.8	9	5.78175e+06	5.82847e+06	8.05e+06	1.20093e+06	877337	1.19586e+06	2.28785e+06	2.1057e+06	2.09438e+06	19.8	17	5.02	6.00473	0.000290408	Up
Q96KP1	Exocyst complex component 2 OS=Homo sapiens OX=9606 GN=EXOC2 PE=1 SV=1	2	2.2.2.2.2.2	2	395230	449087	515016	100901	116723	116756	169918	203080	181406	13.2	8.2	9.11	4.06523	0.000292112	Up
P98155	Very low-density lipoprotein receptor OS=Homo sapiens OX=9606 GN=VLDLR PE=1 SV=1	1	1.1.1.1.1.1	1	79665.2	68932.5	84498.7	19712.9	21918.6	25649.6	30675.2	19862.5	22542.1	10.3	13.4	23.1	3.46451	0.000293334	Up
Q9BZE4	GTP-binding protein 4 OS=Homo sapiens OX=9606 GN=GTPBP4 PE=1 SV=3	29	29.28.29.27.27.26	29	5.909e+07	4.59877e+07	4.56209e+07	1.11303e+07	9.51923e+06	9.5361e+06	2.32819e+07	2.40082e+07	2.2902e+07	15.3	9.2	2.4	4.99239	0.000293893	Up
Q7Z6E9	E3 ubiquitin-protein ligase RBBP6 OS=Homo sapiens OX=9606 GN=RBBP6 PE=1 SV=1	79	76.73.73.77.72.72	79	2.30707e+08	2.00635e+08	1.92771e+08	8.49852e+07	7.34128e+07	6.85972e+07	1.06781e+08	1.08932e+08	1.09177e+08	9.62	11.1	1.22	2.74945	0.000299466	Up
P02461	Collagen alpha-1(III) chain OS=Homo sapiens OX=9606 GN=COL3A1 PE=1 SV=4	3	1.3.3.2.1.2	3	229009	204962	302699	28443	23947.3	22776	32832.5	18977.9	24743.9	20.7	11.9	27.3	9.80054	0.000299871	Up
O14983	Sarcoplasmic/endoplasmic reticulum calcium ATPase 1 OS=Homo sapiens OX=9606 GN=ATP2A1 PE=1 SV=1	12	12.12.12.8.7.7	12	1.06102e+07	1.10848e+07	1.13568e+07	447466	363503	471625	3.68623e+06	3.54762e+06	3.43664e+06	3.43	13.3	3.52	25.7695	0.000300173	Up
P37108	Signal recognition particle 14 kDa protein OS=Homo sapiens OX=9606 GN=SRP14 PE=1 SV=2	17	16.16.15.15.14.15	17	2.5064e+08	1.97892e+08	2.04369e+08	6.98857e+07	5.85089e+07	6.1376e+07	1.34295e+08	1.51291e+08	1.38563e+08	13.2	9.35	6.25	3.44048	0.000308863	Up
Q15075	Early endosome antigen 1 OS=Homo sapiens OX=9606 GN=EEA1 PE=1 SV=2	1	1.-.1.1.-.1	1	53480.5	63801.6	62304.3	21019.7	18923.5	20466.3	33980.8	22547.3	25245.3	9.32	5.39	21.9	2.97282	0.000311299	Up
P27708	CAD protein OS=Homo sapiens OX=9606 GN=CAD PE=1 SV=3	16	15.15.16.15.15.15	15	1.32291e+07	1.33212e+07	1.43807e+07	4.89256e+06	4.88948e+06	4.78705e+06	7.37777e+06	7.0483e+06	6.60362e+06	4.69	1.24	5.54	2.80944	0.000311784	Up
P62829	60S ribosomal protein L23 OS=Homo sapiens OX=9606 GN=RPL23 PE=1 SV=1	13	13.13.13.13.13.12	13	1.33375e+08	1.18137e+08	1.21188e+08	4.49874e+07	4.37784e+07	4.27821e+07	6.15818e+07	6.14805e+07	5.71773e+07	6.49	2.52	4.18	2.83318	0.000315203	Up
Q9NV70	Exocyst complex component 1 OS=Homo sapiens OX=9606 GN=EXOC1 PE=1 SV=4	4	4.4.4.4.4.4	4	1.0197e+06	924095	1.00003e+06	606350	546867	599076	587823	457758	487740	5.15	5.56	13.3	1.67999	0.000316412	Up
Q96K76	Ubiquitin carboxyl-terminal hydrolase 47 OS=Homo sapiens OX=9606 GN=USP47 PE=1 SV=3	2	2.2.2.2.2.2	2	344439	349138	438018	89886.3	97153.8	118287	125201	152546	145313	14	14.5	10	3.70616	0.000318934	Up
Q9HBM6	Transcription initiation factor TFIID subunit 9B OS=Homo sapiens OX=9606 GN=TAF9B PE=1 SV=1	8	8.8.8.8.8.8	8	1.84354e+07	1.77902e+07	1.66787e+07	6.95667e+06	6.186e+06	5.82339e+06	1.06153e+07	1.12033e+07	1.11878e+07	5.04	9.15	3.05	2.78942	0.000324583	Up
P48200	Iron-responsive element-binding protein 2 OS=Homo sapiens OX=9606 GN=IREB2 PE=1 SV=4	3	2.2.3.3.2.3	3	850309	863217	1.17988e+06	125615	155968	131803	477246	454714	539538	19.4	11.6	8.96	6.99929	0.000327782	Up
Q8NBS9	Thioredoxin domain-containing protein 5 OS=Homo sapiens OX=9606 GN=TXNDC5 PE=1 SV=2	5	5.5.5.5.5.5	5	2.15639e+06	2.24046e+06	2.70073e+06	767277	833516	653139	999621	978355	919309	12.4	12.1	4.31	3.14898	0.00032859	Up
Q13772	Nuclear receptor coactivator 4 OS=Homo sapiens OX=9606 GN=NCOA4 PE=1 SV=1	7	7.6.6.6.6.6	7	5.90124e+06	6.20978e+06	6.89331e+06	3.07183e+06	2.5843e+06	2.67358e+06	3.35129e+06	2.77062e+06	2.70475e+06	8.01	9.35	12.1	2.28151	0.000329981	Up
P47914	60S ribosomal protein L29 OS=Homo sapiens OX=9606 GN=RPL29 PE=1 SV=2	22	21.18.20.18.21.19	22	1.32877e+09	1.33498e+09	1.1554e+09	4.14329e+08	4.10878e+08	3.8712e+08	6.08992e+08	6.81082e+08	6.87689e+08	8.01	3.67	6.62	3.15026	0.00033158	Up
P26440	Isovaleryl-CoA dehydrogenase, mitochondrial OS=Homo sapiens OX=9606 GN=IVD PE=1 SV=2	5	5.5.5.2.2.2	5	4.08799e+06	3.08251e+06	3.54411e+06	1.00291e+06	1.12086e+06	877461	2.0387e+06	2.07773e+06	1.80955e+06	14.1	12.2	7.33	3.57007	0.000331946	Up
P60981	Destrin OS=Homo sapiens OX=9606 GN=DSTN PE=1 SV=3	4	3.4.4.3.3.3	4	1.74075e+06	1.57781e+06	2.09132e+06	518160	393883	492116	779158	734870	655266	14.6	14	8.68	3.85275	0.000333653	Up
P17480	Nucleolar transcription factor 1 OS=Homo sapiens OX=9606 GN=UBTF PE=1 SV=1	70	69.64.65.66.67.66	70	5.9525e+08	5.76895e+08	4.7314e+08	2.01342e+08	1.69615e+08	1.62494e+08	2.97866e+08	3.08201e+08	3.12884e+08	12	11.6	2.51	3.08423	0.000333702	Up
Q9Y277	Voltage-dependent anion-selective channel protein 3 OS=Homo sapiens OX=9606 GN=VDAC3 PE=1 SV=1	7	7.7.6.6.6.6	6	1.05726e+07	8.19165e+06	7.82848e+06	884683	871631	778020	2.57459e+06	3.18815e+06	2.90338e+06	16.8	6.89	10.6	10.493	0.000334154	Up
P61513	60S ribosomal protein L37a OS=Homo sapiens OX=9606 GN=RPL37A PE=1 SV=2	4	4.3.4.3.3.3	4	7.31767e+06	5.99095e+06	5.67527e+06	1.705e+06	2.15085e+06	1.86724e+06	2.6183e+06	3.07874e+06	2.44537e+06	13.8	11.8	12.1	3.31707	0.000340821	Up
Q9UM44	HERV-H LTR-associating protein 2 OS=Homo sapiens OX=9606 GN=HHLA2 PE=1 SV=1	1	1.1.1.1.1.1	1	1.4298e+07	1.35372e+07	1.268e+07	3.64702e+06	4.19891e+06	4.49957e+06	6.23544e+06	6.58495e+06	7.22784e+06	5.99	10.5	7.53	3.28178	0.000346669	Up
O14744	Protein arginine N-methyltransferase 5 OS=Homo sapiens OX=9606 GN=PRMT5 PE=1 SV=4	13	12.12.12.11.12.12	13	2.16251e+07	1.94337e+07	1.94464e+07	5.37131e+06	4.49732e+06	4.27073e+06	9.55544e+06	9.30647e+06	8.44702e+06	6.26	12.3	6.39	4.2792	0.000349002	Up
P78356	Phosphatidylinositol 5-phosphate 4-kinase type-2 beta OS=Homo sapiens OX=9606 GN=PIP4K2B PE=1 SV=1	19	19.18.19.18.16.18	12	3.92433e+07	3.10166e+07	2.68182e+07	6.73649e+06	5.53278e+06	5.02087e+06	1.288e+07	1.30449e+07	1.26712e+07	19.5	15.3	1.46	5.61465	0.000355911	Up
Q14165	Malectin OS=Homo sapiens OX=9606 GN=MLEC PE=1 SV=1	1	1.1.1.1.1.1	1	98910.4	120746	136492	26288.1	25630.3	32517.9	49801.1	42674.6	23875.8	15.9	13.5	34.5	4.21796	0.000364168	Up
P46779	60S ribosomal protein L28 OS=Homo sapiens OX=9606 GN=RPL28 PE=1 SV=3	9	9.9.9.9.9.9	9	2.70368e+07	2.54546e+07	2.80565e+07	1.06226e+07	9.35005e+06	8.91196e+06	1.28658e+07	1.28856e+07	1.26831e+07	4.88	9.23	0.872	2.78861	0.000364204	Up
P04844	Dolichyl-diphosphooligosaccharide--protein glycosyltransferase subunit 2 OS=Homo sapiens OX=9606 GN=RPN2 PE=1 SV=3	8	7.8.8.8.7.8	8	4.30458e+06	4.1639e+06	4.77442e+06	1.47062e+06	1.5578e+06	1.51893e+06	2.21832e+06	2.07445e+06	2.12464e+06	7.24	2.88	3.41	2.91223	0.000365868	Up
Q8NEC7	Glutathione S-transferase C-terminal domain-containing protein OS=Homo sapiens OX=9606 GN=GSTCD PE=1 SV=2	1	1.1.1.1.1.1	1	591067	742420	593465	108118	139213	96446.3	237242	264551	266600	13.5	19.3	6.4	5.60523	0.000382867	Up
Q8WZ42	Titin OS=Homo sapiens OX=9606 GN=TTN PE=1 SV=4	67	61.64.66.17.22.21	67	1.40723e+07	1.71979e+07	2.28353e+07	1.09751e+06	1.18067e+06	923904	6.5352e+06	6.24514e+06	6.23319e+06	24.6	12.3	2.7	16.8969	0.000387469	Up
Q6P1X5	Transcription initiation factor TFIID subunit 2 OS=Homo sapiens OX=9606 GN=TAF2 PE=1 SV=3	37	37.34.34.31.34.32	37	5.31103e+07	4.72434e+07	4.22368e+07	1.51789e+07	1.41113e+07	1.33176e+07	2.39875e+07	2.63744e+07	2.37242e+07	11.5	6.58	5.91	3.34658	0.000392176	Up
Q86V25	Tubulinyl-Tyr carboxypeptidase 2 OS=Homo sapiens OX=9606 GN=VASH2 PE=1 SV=2	20	20.20.19.18.20.20	20	7.17236e+07	6.71741e+07	6.79129e+07	2.58858e+07	2.65668e+07	2.29792e+07	3.62164e+07	3.7112e+07	3.43238e+07	3.54	7.58	3.97	2.74169	0.000392473	Up
Q8WWI1	LIM domain only protein 7 OS=Homo sapiens OX=9606 GN=LMO7 PE=1 SV=3	12	11.11.12.6.7.8	12	3.86345e+06	4.48099e+06	4.93785e+06	1.59772e+06	1.37264e+06	1.22748e+06	1.99656e+06	2.21311e+06	1.93206e+06	12.2	13.3	7.19	3.16408	0.000394079	Up
Q13049	E3 ubiquitin-protein ligase TRIM32 OS=Homo sapiens OX=9606 GN=TRIM32 PE=1 SV=2	8	7.8.7.6.8.7	8	4.94823e+06	5.31468e+06	6.24142e+06	2.14555e+06	1.75263e+06	2.02637e+06	2.76378e+06	2.60065e+06	2.44498e+06	12.1	10.2	6.12	2.78575	0.000395682	Up
O00442	RNA 3'-terminal phosphate cyclase OS=Homo sapiens OX=9606 GN=RTCA PE=1 SV=1	2	2.2.2.2.2.2	2	1.98246e+07	2.04858e+07	2.13021e+07	1.53255e+06	1.7098e+06	1.97626e+06	7.98975e+06	5.70124e+06	7.44483e+06	3.6	12.8	17	11.8063	0.000396941	Up
O60662	Kelch-like protein 41 OS=Homo sapiens OX=9606 GN=KLHL41 PE=1 SV=2	25	25.25.25.15.15.16	25	3.59674e+07	4.71608e+07	5.59382e+07	1.71013e+06	2.03782e+06	1.79671e+06	1.21415e+07	1.26736e+07	1.10865e+07	21.6	9.19	6.75	25.0811	0.0004004	Up
P19388	DNA-directed RNA polymerases I, II, and III subunit RPABC1 OS=Homo sapiens OX=9606 GN=POLR2E PE=1 SV=4	8	8.7.8.7.8.7	8	2.88913e+07	2.29238e+07	2.2901e+07	6.47522e+06	5.68866e+06	5.68734e+06	1.02616e+07	1.15554e+07	1.04112e+07	13.9	7.64	6.59	4.18549	0.000400634	Up
P38919	Eukaryotic initiation factor 4A-III OS=Homo sapiens OX=9606 GN=EIF4A3 PE=1 SV=4	20	19.20.19.18.19.20	20	2.38229e+07	2.24701e+07	2.25949e+07	8.98685e+06	9.303e+06	1.02763e+07	1.77891e+07	1.79597e+07	1.53372e+07	3.26	7.06	8.62	2.41152	0.000403604	Up
O94903	Pyridoxal phosphate homeostasis protein OS=Homo sapiens OX=9606 GN=PLPBP PE=1 SV=1	1	-.1.1.1.1.1	1	27206.6	25009.7	24502	14965.2	15955.8	16569.3	16290.2	1241.92	1000.17	5.62	5.11	142	1.61545	0.000403931	Up
Q9BRT6	Protein LLP homolog OS=Homo sapiens OX=9606 GN=LLPH PE=1 SV=1	10	9.9.9.10.10.9	10	9.8029e+07	1.00828e+08	9.73045e+07	4.2424e+07	4.35527e+07	4.6823e+07	6.28103e+07	5.94044e+07	5.99935e+07	1.88	5.16	3	2.23014	0.000404012	Up
P09132	Signal recognition particle 19 kDa protein OS=Homo sapiens OX=9606 GN=SRP19 PE=1 SV=3	1	-.1.1.1.1.1	1	303948	409730	330938	68051.7	51345	45143.6	13931.7	929.531	151341	15.8	21.6	150	6.3487	0.000404049	Up
Q9BQ48	39S ribosomal protein L34, mitochondrial OS=Homo sapiens OX=9606 GN=MRPL34 PE=1 SV=1	2	2.2.2.1.1.-	2	446508	471353	448074	50321.9	41261	40998	239981	235119	216521	3.06	12	5.37	10.3026	0.000413159	Up
Q02878	60S ribosomal protein L6 OS=Homo sapiens OX=9606 GN=RPL6 PE=1 SV=3	18	18.17.18.18.18.18	18	1.24442e+08	1.26811e+08	1.18853e+08	5.41959e+07	5.39453e+07	5.45145e+07	6.87284e+07	7.1773e+07	7.29662e+07	3.31	0.526	3.07	2.27539	0.000413513	Up
Q9UPS8	Ankyrin repeat domain-containing protein 26 OS=Homo sapiens OX=9606 GN=ANKRD26 PE=1 SV=4	2	2.2.2.2.2.2	2	313950	287758	263079	135466	128464	120397	144087	178149	153060	8.83	5.89	11.1	2.25014	0.000422518	Up
Q13164	Mitogen-activated protein kinase 7 OS=Homo sapiens OX=9606 GN=MAPK7 PE=1 SV=2	2	2.2.2.2.2.2	2	202244	231309	263167	76782.9	60629.5	76843.4	81282	112742	87494	13.1	13.1	17.8	3.25181	0.000424759	Up
Q15758	Neutral amino acid transporter B(0) OS=Homo sapiens OX=9606 GN=SLC1A5 PE=1 SV=2	1	1.1.1.1.1.1	1	192841	205412	228574	92185.2	102042	107719	114586	95895.9	129214	8.68	7.81	14.7	2.07596	0.000427939	Up
P40123	Adenylyl cyclase-associated protein 2 OS=Homo sapiens OX=9606 GN=CAP2 PE=1 SV=1	10	10.10.10.8.6.6	10	1.36175e+07	1.59856e+07	1.94538e+07	1.46146e+06	1.33378e+06	1.54808e+06	3.56604e+06	4.51617e+06	4.03091e+06	18	7.45	11.8	11.2948	0.000434129	Up
P68371	Tubulin beta-4B chain OS=Homo sapiens OX=9606 GN=TUBB4B PE=1 SV=1	33	33.33.33.33.33.33	1	2.55456e+08	2.7372e+08	2.96869e+08	1.32474e+08	1.24576e+08	1.35852e+08	1.65826e+08	1.59988e+08	1.54438e+08	7.54	4.42	3.56	2.10242	0.00043854	Up
Q9NPE3	H/ACA ribonucleoprotein complex subunit 3 OS=Homo sapiens OX=9606 GN=NOP10 PE=1 SV=1	6	6.6.6.6.5.5	6	5.24483e+06	5.6042e+06	5.74137e+06	1.97559e+06	1.99911e+06	2.01433e+06	3.11738e+06	3.35888e+06	3.36731e+06	4.64	0.978	4.33	2.77013	0.000441189	Up
Q6P2E9	Enhancer of mRNA-decapping protein 4 OS=Homo sapiens OX=9606 GN=EDC4 PE=1 SV=1	2	1.2.2.2.1.1	2	528180	531469	792727	63612.8	49365.6	34889.4	63896.7	76054.6	45993.1	24.6	29.1	24.4	12.5272	0.000451573	Up
Q9H0A0	RNA cytidine acetyltransferase OS=Homo sapiens OX=9606 GN=NAT10 PE=1 SV=2	53	52.52.51.53.51.52	53	1.49687e+08	1.38317e+08	1.37978e+08	6.11915e+07	5.32169e+07	5.19822e+07	8.6398e+07	8.89968e+07	8.61232e+07	4.69	9.01	1.82	2.56013	0.000471182	Up
Q68CZ1	Protein fantom OS=Homo sapiens OX=9606 GN=RPGRIP1L PE=1 SV=2	3	3.3.3.3.3.3	3	2.6201e+07	2.63663e+07	2.14782e+07	9.04604e+06	7.90349e+06	8.06994e+06	1.15245e+07	1.33458e+07	1.26747e+07	11.2	7.4	7.36	2.95951	0.000472174	Up
Q9P1Z2	Calcium-binding and coiled-coil domain-containing protein 1 OS=Homo sapiens OX=9606 GN=CALCOCO1 PE=1 SV=2	15	15.15.15.14.13.13	15	1.56356e+07	1.82933e+07	2.22958e+07	4.16786e+06	3.32834e+06	3.6096e+06	6.64811e+06	6.66605e+06	6.7892e+06	17.9	11.5	1.15	5.06264	0.000475873	Up
P05166	Propionyl-CoA carboxylase beta chain, mitochondrial OS=Homo sapiens OX=9606 GN=PCCB PE=1 SV=3	32	32.32.32.7.8.7	32	3.51764e+08	3.48681e+08	3.0865e+08	1.02818e+06	578538	922318	8.61193e+07	8.47587e+07	8.34362e+07	7.15	27.9	1.58	399.004	0.000477423	Up
P62244	40S ribosomal protein S15a OS=Homo sapiens OX=9606 GN=RPS15A PE=1 SV=2	9	9.9.9.9.9.9	9	3.9032e+07	3.42043e+07	3.87065e+07	1.5433e+07	1.81432e+07	1.51414e+07	1.99863e+07	2.05346e+07	1.93625e+07	7.23	10.2	2.94	2.29779	0.000477777	Up
P60866	40S ribosomal protein S20 OS=Homo sapiens OX=9606 GN=RPS20 PE=1 SV=1	4	3.3.3.4.4.4	4	1.49385e+07	1.42799e+07	1.60088e+07	5.51667e+06	4.91416e+06	4.45278e+06	6.78728e+06	7.18863e+06	7.20024e+06	5.79	10.8	3.33	3.03873	0.000484015	Up
Q16775	Hydroxyacylglutathione hydrolase, mitochondrial OS=Homo sapiens OX=9606 GN=HAGH PE=1 SV=2	1	1.1.1.1.1.1	1	129737	111882	161322	29441.7	34230.6	24106.1	48699.3	42169.7	49116.3	18.6	17.3	8.35	4.59044	0.000495438	Up
Q8IZQ1	WD repeat and FYVE domain-containing protein 3 OS=Homo sapiens OX=9606 GN=WDFY3 PE=1 SV=2	1	1.1.1.1.1.1	1	45649.9	48009.5	59740	12308.3	11648.2	10591.8	18249.3	19667.7	23184.7	14.8	7.52	12.5	4.44014	0.000497525	Up
Q9P291	Armadillo repeat-containing X-linked protein 1 OS=Homo sapiens OX=9606 GN=ARMCX1 PE=1 SV=1	3	3.3.3.3.3.2	3	1.74692e+07	1.53348e+07	1.15452e+07	2.19406e+06	2.22882e+06	1.77139e+06	4.5092e+06	4.03982e+06	3.46635e+06	20.3	12.3	13	7.15972	0.000510687	Up
P51648	Aldehyde dehydrogenase family 3 member A2 OS=Homo sapiens OX=9606 GN=ALDH3A2 PE=1 SV=1	3	2.3.3.3.3.3	3	966768	1.04526e+06	1.36607e+06	299262	213351	257709	367941	403414	384059	18.8	16.7	4.61	4.3853	0.000512516	Up
Q9UKL3	CASP8-associated protein 2 OS=Homo sapiens OX=9606 GN=CASP8AP2 PE=1 SV=1	2	1.1.1.2.2.2	2	2.58295e+07	2.2474e+07	2.03936e+07	7.60305e+06	7.5809e+06	5.88421e+06	1.22051e+07	1.31328e+07	1.33607e+07	12	14	4.74	3.2607	0.000515096	Up
P62841	40S ribosomal protein S15 OS=Homo sapiens OX=9606 GN=RPS15 PE=1 SV=2	5	5.5.5.4.5.5	5	1.56754e+07	1.31768e+07	1.68188e+07	5.0106e+06	4.41583e+06	4.40848e+06	8.02171e+06	8.17039e+06	7.27045e+06	12.2	7.49	6.17	3.30115	0.00051536	Up
Q16594	Transcription initiation factor TFIID subunit 9 OS=Homo sapiens OX=9606 GN=TAF9 PE=1 SV=1	18	18.18.18.18.18.17	10	5.88537e+07	5.0426e+07	4.58085e+07	1.76049e+07	1.84388e+07	1.56651e+07	2.60708e+07	2.69881e+07	2.57915e+07	12.8	8.26	2.38	2.99926	0.000516862	Up
Q9H9L4	KAT8 regulatory NSL complex subunit 2 OS=Homo sapiens OX=9606 GN=KANSL2 PE=1 SV=3	3	1.1.1.3.3.3	3	1.28899e+06	1.49454e+06	1.21737e+06	438153	479987	488661	594198	697805	657477	10.8	5.76	8.04	2.84397	0.00052815	Up
Q9NRX1	RNA-binding protein PNO1 OS=Homo sapiens OX=9606 GN=PNO1 PE=1 SV=1	1	1.1.1.1.1.1	1	178563	150998	159478	82339.6	74135.2	82070.2	102545	78127.4	89513.7	8.66	5.86	13.6	2.05009	0.000528826	Up
O15397	Importin-8 OS=Homo sapiens OX=9606 GN=IPO8 PE=1 SV=2	2	1.1.1.1.1.1	2	197485	198452	186874	87294.1	99607	90561.2	201712	156641	110848	3.31	6.9	29	2.10051	0.000531253	Up
Q8NB12	Histone-lysine N-methyltransferase SMYD1 OS=Homo sapiens OX=9606 GN=SMYD1 PE=1 SV=1	1	1.1.1.-.-.-	1	206781	287241	460574	2170.41	5072.68	1717.34	100307	126173	99416.3	40.8	61	14	106.535	0.000536482	Up
Q15785	Mitochondrial import receptor subunit TOM34 OS=Homo sapiens OX=9606 GN=TOMM34 PE=1 SV=2	1	1.1.1.1.1.1	1	104841	106561	122052	52481.9	48314.1	48415.3	58485.2	36403.3	48656.8	8.53	4.78	23.1	2.23477	0.000536813	Up
P47897	Glutamine--tRNA ligase OS=Homo sapiens OX=9606 GN=QARS1 PE=1 SV=1	11	9.10.11.10.10.10	11	6.51292e+06	7.44271e+06	8.15838e+06	2.731e+06	2.53975e+06	2.93771e+06	3.11299e+06	3.87116e+06	3.39307e+06	11.2	7.27	11.1	2.69405	0.000540972	Up
P04843	Dolichyl-diphosphooligosaccharide--protein glycosyltransferase subunit 1 OS=Homo sapiens OX=9606 GN=RPN1 PE=1 SV=1	18	17.17.16.17.17.18	18	1.1539e+07	1.10023e+07	1.14843e+07	4.56705e+06	4.94784e+06	5.19631e+06	6.00417e+06	5.92449e+06	5.98031e+06	2.6	6.46	0.685	2.3129	0.000547269	Up
Q9Y285	Phenylalanine--tRNA ligase alpha subunit OS=Homo sapiens OX=9606 GN=FARSA PE=1 SV=3	2	2.2.2.2.1.2	2	675771	855997	976775	198629	160166	159089	270050	238292	311968	18.1	13	13.5	4.84383	0.000550198	Up
Q6DKI1	60S ribosomal protein L7-like 1 OS=Homo sapiens OX=9606 GN=RPL7L1 PE=1 SV=2	1	1.1.1.1.1.1	1	230248	271598	303119	65458.1	51608.6	73599.2	150178	164209	155741	13.6	17.5	4.51	4.22186	0.000552108	Up
O94973	AP-2 complex subunit alpha-2 OS=Homo sapiens OX=9606 GN=AP2A2 PE=1 SV=2	22	21.20.20.20.17.19	22	1.7761e+07	1.87318e+07	1.62639e+07	6.77669e+06	6.02194e+06	7.51327e+06	1.20939e+07	1.13104e+07	1.14465e+07	7.07	11	3.6	2.59733	0.000555522	Up
P0C7T5	Ataxin-1-like OS=Homo sapiens OX=9606 GN=ATXN1L PE=1 SV=1	7	-.2.2.1.2.1	7	670178	796052	573184	150563	176036	186691	226377	182239	209362	16.4	10.8	10.8	3.97322	0.000562216	Up
Q13144	Translation initiation factor eIF-2B subunit epsilon OS=Homo sapiens OX=9606 GN=EIF2B5 PE=1 SV=3	1	1.1.1.1.1.1	1	382036	333027	334011	102504	95454.7	123188	143454	113094	111462	8.01	13.5	14.7	3.26665	0.000576178	Up
P63173	60S ribosomal protein L38 OS=Homo sapiens OX=9606 GN=RPL38 PE=1 SV=2	2	2.2.2.2.2.2	2	1.11649e+07	1.24564e+07	1.2831e+07	4.27662e+06	4.10041e+06	4.28765e+06	5.44158e+06	5.3325e+06	5.54051e+06	7.19	2.49	1.91	2.87826	0.000578656	Up
Q15642	Cdc42-interacting protein 4 OS=Homo sapiens OX=9606 GN=TRIP10 PE=1 SV=3	1	1.1.1.1.1.1	1	30994.7	35350.5	43632.9	6788.71	8114.1	6920.97	11274.2	6985.61	15178.7	17.5	10	36.8	5.03937	0.00058347	Up
P20929	Nebulin OS=Homo sapiens OX=9606 GN=NEB PE=1 SV=5	68	60.67.68.17.17.16	68	3.272e+07	4.29672e+07	4.50452e+07	2.57787e+06	2.84478e+06	2.62939e+06	1.22522e+07	1.23056e+07	1.23897e+07	16.4	5.28	0.563	14.994	0.000589565	Up
P50851	Lipopolysaccharide-responsive and beige-like anchor protein OS=Homo sapiens OX=9606 GN=LRBA PE=1 SV=4	2	2.2.2.1.2.2	2	123431	155688	203636	24343.2	26856.2	17891.6	35166.4	26234.6	27071.7	25.1	20.1	16.7	6.98722	0.000591063	Up
G2XKQ0	Small ubiquitin-related modifier 5 OS=Homo sapiens OX=9606 GN=SUMO1P1 PE=1 SV=2	1	1.1.1.1.1.1	1	3.29011e+06	3.39368e+06	3.72795e+06	870625	728317	661131	983135	985324	1.20126e+06	6.59	14.2	11.9	4.60682	0.000595382	Up
P61204	ADP-ribosylation factor 3 OS=Homo sapiens OX=9606 GN=ARF3 PE=1 SV=2	9	9.9.9.9.8.8	7	2.12905e+07	2.03498e+07	2.33882e+07	9.70179e+06	8.30381e+06	1.00952e+07	1.14819e+07	1.14406e+07	1.15047e+07	7.18	10.1	0.283	2.31412	0.000599184	Up
Q9Y3P9	Rab GTPase-activating protein 1 OS=Homo sapiens OX=9606 GN=RABGAP1 PE=1 SV=3	12	10.11.12.9.6.8	12	7.0271e+06	8.82121e+06	1.0136e+07	1.48084e+06	1.27792e+06	1.24225e+06	2.61932e+06	2.65499e+06	2.72996e+06	18	9.65	2.12	6.49444	0.000606565	Up
P52907	F-actin-capping protein subunit alpha-1 OS=Homo sapiens OX=9606 GN=CAPZA1 PE=1 SV=3	14	13.14.14.12.14.14	10	5.19836e+07	5.60466e+07	6.00894e+07	2.45162e+07	2.81242e+07	2.92741e+07	3.36228e+07	3.48746e+07	3.36027e+07	7.23	9.09	2.14	2.05238	0.000609377	Up
P46459	Vesicle-fusing ATPase OS=Homo sapiens OX=9606 GN=NSF PE=1 SV=3	7	7.6.6.6.6.7	7	6.01843e+06	6.57702e+06	5.2704e+06	1.8187e+06	2.35239e+06	2.21193e+06	2.65516e+06	2.47445e+06	2.4692e+06	11	13	4.18	2.79896	0.000609744	Up
O75147	Obscurin-like protein 1 OS=Homo sapiens OX=9606 GN=OBSL1 PE=1 SV=4	5	5.5.5.4.4.4	5	2.16649e+06	2.31582e+06	2.05798e+06	734053	729068	716313	1.18798e+06	1.162e+06	1.13838e+06	5.94	1.26	2.13	3.00091	0.000611716	Up
O14639	Actin-binding LIM protein 1 OS=Homo sapiens OX=9606 GN=ABLIM1 PE=1 SV=3	25	25.25.25.22.20.20	25	4.63838e+07	5.09227e+07	5.2008e+07	6.3754e+06	4.81954e+06	4.72662e+06	1.4282e+07	1.59988e+07	1.50848e+07	5.99	17.5	5.68	9.37814	0.000612852	Up
Q04726	Transducin-like enhancer protein 3 OS=Homo sapiens OX=9606 GN=TLE3 PE=1 SV=2	17	6.-.4.5.3.3	10	1.37243e+06	1.05735e+06	1.00865e+06	347145	344176	266781	3.37802e+06	3.41935e+06	3.09835e+06	17.2	14.3	5.29	3.58879	0.000617771	Up
O95433	Activator of 90 kDa heat shock protein ATPase homolog 1 OS=Homo sapiens OX=9606 GN=AHSA1 PE=1 SV=1	14	13.14.14.13.13.12	14	1.38862e+07	1.55499e+07	1.7027e+07	6.43704e+06	7.48999e+06	7.33183e+06	7.1213e+06	7.1296e+06	6.8942e+06	10.1	8.01	1.9	2.18559	0.000626768	Up
P49207	60S ribosomal protein L34 OS=Homo sapiens OX=9606 GN=RPL34 PE=1 SV=3	6	6.5.6.6.5.5	6	4.54269e+07	3.58594e+07	4.06156e+07	1.61638e+07	1.22482e+07	1.34342e+07	2.23371e+07	2.24557e+07	2.1134e+07	11.8	14.4	3.33	2.9131	0.000636282	Up
Q06787	Fragile X messenger ribonucleoprotein 1 OS=Homo sapiens OX=9606 GN=FMR1 PE=1 SV=1	22	22.19.22.20.20.20	21	2.72348e+07	3.0683e+07	3.364e+07	1.14062e+07	1.02207e+07	1.08289e+07	1.6503e+07	1.71936e+07	1.64912e+07	10.5	5.48	2.4	2.82099	0.000637801	Up
P61254	60S ribosomal protein L26 OS=Homo sapiens OX=9606 GN=RPL26 PE=1 SV=1	27	27.26.27.26.26.26	8	7.7762e+08	6.97152e+08	6.02791e+08	2.18945e+08	2.4257e+08	2.09595e+08	3.55217e+08	3.77985e+08	3.90792e+08	12.6	7.6	4.81	3.09571	0.000643067	Up
Q5SY16	Polynucleotide 5'-hydroxyl-kinase NOL9 OS=Homo sapiens OX=9606 GN=NOL9 PE=1 SV=1	8	7.7.7.6.5.6	8	8.14233e+06	6.21924e+06	6.38353e+06	1.67358e+06	1.54898e+06	1.44196e+06	2.6122e+06	2.34209e+06	1.96464e+06	15.4	7.46	14.1	4.44742	0.000646333	Up
Q9BTV4	Transmembrane protein 43 OS=Homo sapiens OX=9606 GN=TMEM43 PE=1 SV=1	11	10.10.11.7.8.7	11	5.58548e+06	7.54542e+06	7.27541e+06	1.0128e+06	1.0557e+06	1.16525e+06	3.4596e+06	3.83258e+06	3.72511e+06	15.6	7.29	5.23	6.31041	0.000654307	Up
O00116	Alkyldihydroxyacetonephosphate synthase, peroxisomal OS=Homo sapiens OX=9606 GN=AGPS PE=1 SV=1	5	5.5.5.5.3.4	5	2.42168e+06	2.75671e+06	3.44003e+06	196804	242352	347321	836320	876699	894307	18.1	29.4	3.42	10.9582	0.000671788	Up
P48426	Phosphatidylinositol 5-phosphate 4-kinase type-2 alpha OS=Homo sapiens OX=9606 GN=PIP4K2A PE=1 SV=2	7	7.7.7.7.7.7	7	1.07496e+07	8.26198e+06	6.95521e+06	1.3664e+06	1.09595e+06	1.11368e+06	3.16282e+06	3.24044e+06	3.19398e+06	22.3	12.7	1.22	7.26134	0.000674858	Up
Q9UK96	F-box only protein 10 OS=Homo sapiens OX=9606 GN=FBXO10 PE=1 SV=3	4	4.4.4.3.4.3	4	591146	573244	607669	168201	196822	170363	246711	179976	240551	2.91	8.93	16.6	3.30987	0.000678	Up
P13929	Beta-enolase OS=Homo sapiens OX=9606 GN=ENO3 PE=1 SV=5	7	7.7.7.5.6.6	7	4.31576e+06	5.54247e+06	6.24681e+06	952914	1.06892e+06	1.19555e+06	1.96943e+06	1.49565e+06	1.95048e+06	18.2	11.3	14.9	5.00564	0.000685691	Up
P14550	Aldo-keto reductase family 1 member A1 OS=Homo sapiens OX=9606 GN=AKR1A1 PE=1 SV=3	2	2.2.2.2.2.2	2	434818	344878	477180	95179.9	133073	114668	169415	159105	175914	16.1	16.6	5.04	3.66521	0.00068664	Up
Q13557	Calcium/calmodulin-dependent protein kinase type II subunit delta OS=Homo sapiens OX=9606 GN=CAMK2D PE=1 SV=3	8	8.8.8.7.8.8	8	4.00605e+06	5.01316e+06	5.75084e+06	1.2331e+06	1.05299e+06	1.37485e+06	1.94661e+06	2.14887e+06	2.06587e+06	17.8	13.2	4.95	4.03449	0.000686875	Up
Q9C0H2	Protein tweety homolog 3 OS=Homo sapiens OX=9606 GN=TTYH3 PE=1 SV=3	1	1.1.1.1.1.1	1	497803	507388	495534	229991	249691	248629	237407	330249	262717	1.26	4.56	17.3	2.06055	0.000689105	Up
Q9Y2T2	AP-3 complex subunit mu-1 OS=Homo sapiens OX=9606 GN=AP3M1 PE=1 SV=1	9	9.9.9.8.9.8	7	6.13874e+06	5.66048e+06	6.62055e+06	2.28632e+06	2.42711e+06	2.33959e+06	3.26824e+06	3.49609e+06	3.11352e+06	7.82	3.02	5.84	2.61162	0.000692028	Up
Q5T280	Putative methyltransferase C9orf114 OS=Homo sapiens OX=9606 GN=SPOUT1 PE=1 SV=3	13	13.12.13.12.12.12	13	3.35217e+07	2.5113e+07	2.54121e+07	9.51338e+06	8.22169e+06	7.2141e+06	1.42767e+07	1.3305e+07	1.40025e+07	17	13.9	3.61	3.36872	0.000692887	Up
Q9Y294	Histone chaperone ASF1A OS=Homo sapiens OX=9606 GN=ASF1A PE=1 SV=1	2	2.2.2.2.2.1	2	3.48057e+06	2.61311e+06	2.48741e+06	862950	687769	663636	1.49879e+06	1.41352e+06	1.25344e+06	18.9	14.7	8.97	3.87521	0.000700064	Up
P51114	RNA-binding protein FXR1 OS=Homo sapiens OX=9606 GN=FXR1 PE=1 SV=3	29	29.29.27.26.27.27	25	7.37899e+07	8.18544e+07	8.33289e+07	2.68571e+07	2.60683e+07	2.63163e+07	3.93245e+07	4.25909e+07	4.29922e+07	6.45	1.53	4.83	3.01575	0.000702184	Up
Q9UPQ0	LIM and calponin homology domains-containing protein 1 OS=Homo sapiens OX=9606 GN=LIMCH1 PE=1 SV=4	52	48.48.50.44.45.47	52	6.87102e+07	8.70184e+07	8.61133e+07	1.96625e+07	1.78636e+07	1.99104e+07	4.13339e+07	4.25227e+07	4.23415e+07	12.8	5.83	1.52	4.2106	0.000708649	Up
P62701	40S ribosomal protein S4, X isoform OS=Homo sapiens OX=9606 GN=RPS4X PE=1 SV=2	21	19.18.18.20.20.20	21	5.93069e+07	6.17349e+07	6.85213e+07	2.85812e+07	2.68151e+07	2.75748e+07	3.26826e+07	3.29198e+07	3.32985e+07	7.56	3.2	0.942	2.28469	0.000710056	Up
P19784	Casein kinase II subunit alpha' OS=Homo sapiens OX=9606 GN=CSNK2A2 PE=1 SV=1	16	14.14.15.16.16.14	16	1.40924e+07	1.42292e+07	1.32351e+07	7.05622e+06	7.96082e+06	7.92884e+06	1.00323e+07	9.98875e+06	7.74479e+06	3.89	6.71	14.1	1.81108	0.000711629	Up
P40616	ADP-ribosylation factor-like protein 1 OS=Homo sapiens OX=9606 GN=ARL1 PE=1 SV=1	5	5.5.5.5.5.5	5	3.79305e+06	3.87141e+06	4.98344e+06	1.32237e+06	1.17614e+06	1.46138e+06	1.72402e+06	1.62063e+06	1.78456e+06	15.8	10.8	4.85	3.194	0.000713592	Up
Q9Y3U8	60S ribosomal protein L36 OS=Homo sapiens OX=9606 GN=RPL36 PE=1 SV=3	7	7.6.7.6.6.6	7	5.73504e+07	6.26007e+07	5.52691e+07	2.42312e+07	2.06844e+07	1.94246e+07	3.18672e+07	2.93797e+07	3.10068e+07	6.47	11.6	4.11	2.72334	0.000714187	Up
P18085	ADP-ribosylation factor 4 OS=Homo sapiens OX=9606 GN=ARF4 PE=1 SV=3	4	4.4.4.4.4.4	4	7.97933e+06	7.98535e+06	9.9557e+06	3.44946e+06	2.94691e+06	3.47608e+06	5.15692e+06	4.19685e+06	3.98568e+06	13.2	9.06	14	2.62553	0.00071436	Up
Q15025	TNFAIP3-interacting protein 1 OS=Homo sapiens OX=9606 GN=TNIP1 PE=1 SV=2	1	1.1.1.1.1.1	1	396333	463578	458446	249348	214799	228962	187738	144109	209458	8.52	7.52	18.4	1.90209	0.000718656	Up
Q3B726	DNA-directed RNA polymerase I subunit RPA43 OS=Homo sapiens OX=9606 GN=POLR1F PE=1 SV=1	9	8.8.8.8.8.7	9	1.96661e+07	1.53437e+07	1.47988e+07	5.02062e+06	5.2772e+06	4.3338e+06	8.29125e+06	9.22517e+06	8.83316e+06	16.1	10	5.34	3.40417	0.000719078	Up
Q13203	Myosin-binding protein H OS=Homo sapiens OX=9606 GN=MYBPH PE=1 SV=4	5	5.5.5.-.1.1	5	2.39504e+06	2.60714e+06	3.16716e+06	13693.1	14449.5	27969	704940	716822	704867	14.6	42.9	0.971	145.591	0.000725043	Up
Q7Z6Z7	E3 ubiquitin-protein ligase HUWE1 OS=Homo sapiens OX=9606 GN=HUWE1 PE=1 SV=3	4	3.3.4.3.2.3	4	639591	766459	775671	274198	203669	236965	197022	283913	202368	10.5	14.8	21.4	3.05208	0.000725539	Up
Q6PI77	Protein BHLHb9 OS=Homo sapiens OX=9606 GN=BHLHB9 PE=1 SV=1	1	1.1.1.-.-.-	1	3.07182e+06	1.61023e+06	6.89522e+06	3462.73	4888.23	787.2	3.54841e+06	1.11882e+06	1.18564e+06	70.7	68.4	70.9	1266.91	0.000727499	Up
Q03001	Dystonin OS=Homo sapiens OX=9606 GN=DST PE=1 SV=4	25	21.24.25.22.22.19	25	5.01377e+06	6.06239e+06	5.89303e+06	2.02548e+06	1.92339e+06	1.84665e+06	2.48772e+06	2.7083e+06	2.53509e+06	9.95	4.64	4.51	2.92799	0.000732154	Up
O14793	Growth/differentiation factor 8 OS=Homo sapiens OX=9606 GN=MSTN PE=1 SV=1	2	2.1.2.1.1.1	2	1.93182e+06	1.90331e+06	1.74749e+06	539118	419457	474373	1.0244e+06	1.03817e+06	1.02998e+06	5.33	12.5	0.672	3.89589	0.000735297	Up
Q9UHK0	FMR1-interacting protein NUFIP1 OS=Homo sapiens OX=9606 GN=NUFIP1 PE=1 SV=2	12	12.10.11.11.10.9	12	1.09483e+07	1.01402e+07	8.64178e+06	4.47525e+06	4.17922e+06	3.643e+06	5.45526e+06	5.92902e+06	6.18982e+06	11.8	10.3	6.36	2.4176	0.000736916	Up
O95573	Fatty acid CoA ligase Acsl3 OS=Homo sapiens OX=9606 GN=ACSL3 PE=1 SV=3	17	17.16.17.16.15.15	17	1.46439e+07	1.51345e+07	1.98962e+07	4.45438e+06	3.65318e+06	3.94923e+06	5.97523e+06	6.05744e+06	5.77531e+06	17.5	10.1	2.44	4.12004	0.000737791	Up
P36542	ATP synthase subunit gamma, mitochondrial OS=Homo sapiens OX=9606 GN=ATP5F1C PE=1 SV=1	6	5.5.5.6.5.6	6	4.47127e+06	4.04975e+06	4.50686e+06	1.3978e+06	1.08677e+06	1.21836e+06	1.94116e+06	2.11268e+06	2.17707e+06	5.85	12.6	5.87	3.51826	0.00074356	Up
O00232	26S proteasome non-ATPase regulatory subunit 12 OS=Homo sapiens OX=9606 GN=PSMD12 PE=1 SV=3	3	2.3.3.3.3.3	3	1.43115e+06	1.50847e+06	1.94034e+06	549696	397809	474695	788548	637752	785084	16.9	16	11.7	3.43127	0.000743716	Up
Q9HAH7	Probable fibrosin-1 OS=Homo sapiens OX=9606 GN=FBRS PE=1 SV=3	8	1.1.1.2.3.1	8	820097	1.08394e+06	1.00269e+06	290280	248765	262689	1.46443e+06	1.54213e+06	1.41084e+06	13.9	7.91	4.48	3.62555	0.000745575	Up
P08237	ATP-dependent 6-phosphofructokinase, muscle type OS=Homo sapiens OX=9606 GN=PFKM PE=1 SV=2	8	8.8.8.8.7.8	6	8.86188e+06	1.12216e+07	1.21631e+07	1.78385e+06	1.7928e+06	1.58909e+06	3.80551e+06	3.89758e+06	3.2782e+06	15.8	6.69	9.13	6.24239	0.000761739	Up
P50747	Biotin--protein ligase OS=Homo sapiens OX=9606 GN=HLCS PE=1 SV=1	3	2.2.2.2.2.1	3	249112	298436	225513	59241.5	79765.9	56268.7	135159	154439	152822	14.4	19.7	7.25	3.95881	0.00076467	Up
P55083	Microfibril-associated glycoprotein 4 OS=Homo sapiens OX=9606 GN=MFAP4 PE=1 SV=2	1	1.1.1.1.1.1	1	125976	127898	176211	35068	30380.1	42693.1	73137.1	45074.5	50034.3	19.9	17.2	26.7	3.97707	0.00076521	Up
P13805	Troponin T, slow skeletal muscle OS=Homo sapiens OX=9606 GN=TNNT1 PE=1 SV=4	2	2.2.2.1.1.1	2	269619	300436	527437	18473.2	33332.4	28456.6	121782	94485.2	115702	38.5	28.3	13	13.6738	0.000767431	Up
Q8WUM4	Programmed cell death 6-interacting protein OS=Homo sapiens OX=9606 GN=PDCD6IP PE=1 SV=1	9	8.9.9.8.8.8	9	4.88221e+06	4.93824e+06	7.17403e+06	1.12171e+06	850968	996085	2.07418e+06	2.37471e+06	2.02468e+06	23.1	13.7	8.78	5.72444	0.000772014	Up
P30519	Heme oxygenase 2 OS=Homo sapiens OX=9606 GN=HMOX2 PE=1 SV=2	2	1.1.2.1.1.1	2	522999	539501	806186	69734.3	87855.7	89920.5	211140	246036	220305	25.5	13.5	8.01	7.54993	0.000788401	Up
Q96GQ7	Probable ATP-dependent RNA helicase DDX27 OS=Homo sapiens OX=9606 GN=DDX27 PE=1 SV=2	62	62.58.57.53.56.55	62	5.69677e+08	4.78091e+08	4.31056e+08	8.35404e+07	8.66673e+07	7.86914e+07	2.1251e+08	2.22012e+08	2.12562e+08	14.3	4.84	2.54	5.94146	0.000789246	Up
P18206	Vinculin OS=Homo sapiens OX=9606 GN=VCL PE=1 SV=4	5	5.3.5.4.4.4	5	2.13129e+06	2.2552e+06	3.06612e+06	504358	690904	635029	1.23342e+06	1.17593e+06	991894	20.4	15.7	11.1	4.07182	0.00079381	Up
Q9BUF5	Tubulin beta-6 chain OS=Homo sapiens OX=9606 GN=TUBB6 PE=1 SV=1	9	7.7.8.8.6.6	9	8.01839e+06	7.37336e+06	8.52061e+06	1.82099e+06	1.49308e+06	2.02139e+06	3.73023e+06	2.7823e+06	2.93671e+06	7.22	15	16.1	4.48178	0.000797516	Up
Q7Z7C8	Transcription initiation factor TFIID subunit 8 OS=Homo sapiens OX=9606 GN=TAF8 PE=1 SV=1	7	7.7.6.7.7.7	7	7.51845e+06	6.8385e+06	5.73889e+06	2.20455e+06	2.7564e+06	2.1142e+06	3.35649e+06	3.7958e+06	3.91297e+06	13.4	14.7	7.95	2.84034	0.000798039	Up
Q12792	Twinfilin-1 OS=Homo sapiens OX=9606 GN=TWF1 PE=1 SV=3	4	4.4.4.4.3.4	4	4.61268e+06	5.1765e+06	5.6173e+06	1.90328e+06	1.88105e+06	1.47497e+06	2.62669e+06	2.59628e+06	2.50232e+06	9.81	13.8	2.52	2.92938	0.000799832	Up
P30414	NK-tumor recognition protein OS=Homo sapiens OX=9606 GN=NKTR PE=1 SV=2	8	7.5.7.8.6.8	8	2.57968e+06	2.44775e+06	2.3256e+06	1.23706e+06	1.27962e+06	1.26559e+06	1.40345e+06	1.60086e+06	1.51349e+06	5.18	1.72	6.57	1.94408	0.000810867	Up
Q63HN8	E3 ubiquitin-protein ligase RNF213 OS=Homo sapiens OX=9606 GN=RNF213 PE=1 SV=3	1	1.1.1.1.1.1	1	3.4735e+06	2.70391e+06	2.25515e+06	507451	396960	463851	1.11469e+06	1.27615e+06	1.05786e+06	21.9	12.2	9.85	6.16297	0.000812985	Up
Q9P1U0	DNA-directed RNA polymerase I subunit RPA12 OS=Homo sapiens OX=9606 GN=POLR1H PE=1 SV=1	1	1.1.1.1.1.1	1	4.68652e+06	4.04635e+06	3.52491e+06	680512	440018	652225	1.65899e+06	1.60874e+06	1.69612e+06	14.2	22.2	2.65	6.91454	0.000828492	Up
P60660	Myosin light polypeptide 6 OS=Homo sapiens OX=9606 GN=MYL6 PE=1 SV=2	16	16.16.16.16.16.16	16	9.957e+08	1.00389e+09	7.88823e+08	2.85053e+08	2.99256e+08	3.76993e+08	4.53428e+08	4.09718e+08	4.31468e+08	13.1	15.4	5.06	2.90066	0.000831478	Up
Q9UHQ9	NADH-cytochrome b5 reductase 1 OS=Homo sapiens OX=9606 GN=CYB5R1 PE=1 SV=1	3	3.3.3.1.2.2	3	1.22695e+06	1.36024e+06	1.93278e+06	241761	155801	257471	497119	482860	489209	24.9	25.1	1.46	6.90038	0.000832926	Up
Q9Y4I1	Unconventional myosin-Va OS=Homo sapiens OX=9606 GN=MYO5A PE=1 SV=2	54	52.52.53.48.43.47	51	6.05805e+07	5.56408e+07	5.00776e+07	9.04228e+06	1.15943e+07	1.28978e+07	2.27439e+07	2.23409e+07	2.21267e+07	9.48	17.5	1.4	4.95906	0.000841699	Up
Q08426	Peroxisomal bifunctional enzyme OS=Homo sapiens OX=9606 GN=EHHADH PE=1 SV=3	2	2.2.2.2.2.2	2	331207	390989	397608	62485.7	43370	61362.8	120781	160169	160287	9.8	19.2	15.5	6.69665	0.000843579	Up
P83881	60S ribosomal protein L36a OS=Homo sapiens OX=9606 GN=RPL36A PE=1 SV=2	21	19.19.19.20.20.20	4	9.88131e+08	8.88399e+08	8.68274e+08	4.04193e+08	3.2574e+08	3.34512e+08	5.19399e+08	5.22307e+08	5.18485e+08	7.02	12.1	0.384	2.57862	0.000852248	Up
Q9BRS2	Serine/threonine-protein kinase RIO1 OS=Homo sapiens OX=9606 GN=RIOK1 PE=1 SV=2	16	15.16.16.16.15.15	16	2.18622e+07	2.08447e+07	1.8318e+07	6.12147e+06	5.49064e+06	4.45071e+06	9.3881e+06	1.00511e+07	9.57118e+06	8.97	15.8	3.54	3.79913	0.000859062	Up
Q96CV9	Optineurin OS=Homo sapiens OX=9606 GN=OPTN PE=1 SV=3	1	1.1.1.1.1.1	1	387448	514309	632818	82134.9	61327.4	74549.6	127066	137449	137473	24	14.5	4.48	7.03895	0.000866878	Up
Q8IXI2	Mitochondrial Rho GTPase 1 OS=Homo sapiens OX=9606 GN=RHOT1 PE=1 SV=2	1	1.1.1.1.1.1	1	55524.7	51841.8	48289.6	7968.6	9818.18	11012.2	17987.6	42585.6	26368.3	6.97	16	43.2	5.40491	0.000867796	Up
P62140	Serine/threonine-protein phosphatase PP1-beta catalytic subunit OS=Homo sapiens OX=9606 GN=PPP1CB PE=1 SV=3	5	5.5.5.5.5.5	5	1.92386e+07	2.17829e+07	2.29088e+07	1.0497e+07	1.13417e+07	9.24193e+06	1.10243e+07	1.10408e+07	1.12361e+07	8.82	10.2	1.06	2.05692	0.000872906	Up
P62191	26S proteasome regulatory subunit 4 OS=Homo sapiens OX=9606 GN=PSMC1 PE=1 SV=1	8	8.7.8.7.7.8	7	7.13156e+06	8.43753e+06	1.00345e+07	2.60529e+06	2.16364e+06	2.729e+06	3.20648e+06	3.71425e+06	3.71749e+06	17	11.9	8.29	3.41476	0.000876574	Up
Q9H2D6	TRIO and F-actin-binding protein OS=Homo sapiens OX=9606 GN=TRIOBP PE=1 SV=3	6	6.4.5.5.6.5	6	1.32671e+06	1.64559e+06	1.23549e+06	359556	422994	286569	484760	444113	439901	15.4	19.2	5.43	3.93575	0.00088049	Up
Q86VP1	Tax1-binding protein 1 OS=Homo sapiens OX=9606 GN=TAX1BP1 PE=1 SV=2	38	37.35.38.36.35.35	38	5.04211e+07	6.02735e+07	6.5182e+07	2.55625e+07	1.96471e+07	2.09266e+07	2.77495e+07	2.73552e+07	2.59831e+07	12.8	14.1	3.43	2.65931	0.000884487	Up
Q8IWU5	Extracellular sulfatase Sulf-2 OS=Homo sapiens OX=9606 GN=SULF2 PE=1 SV=1	14	14.14.14.11.10.11	14	2.17143e+07	2.04736e+07	2.10113e+07	1.9456e+06	1.78831e+06	1.44191e+06	7.86286e+06	9.08485e+06	8.12148e+06	2.95	14.9	7.71	12.2105	0.000889221	Up
Q9P031	Thyroid transcription factor 1-associated protein 26 OS=Homo sapiens OX=9606 GN=CCDC59 PE=1 SV=2	12	12.12.11.12.12.12	12	1.85156e+07	1.60549e+07	1.62233e+07	8.68196e+06	1.01119e+07	8.6799e+06	9.72753e+06	9.45102e+06	1.08813e+07	8.12	9.02	7.57	1.84881	0.000893744	Up
Q9NZJ4	Sacsin OS=Homo sapiens OX=9606 GN=SACS PE=1 SV=2	4	3.4.4.4.4.3	4	236444	266030	321240	77047.4	98826.4	100177	127546	92039.9	100995	15.7	14.1	17.3	2.98392	0.000910182	Up
Q9UL25	Ras-related protein Rab-21 OS=Homo sapiens OX=9606 GN=RAB21 PE=1 SV=3	5	5.5.5.5.5.5	5	4.96989e+06	6.27082e+06	6.25573e+06	2.38102e+06	2.09349e+06	2.01647e+06	2.60134e+06	2.77004e+06	2.71238e+06	12.8	8.88	3.18	2.6955	0.000912475	Up
Q92831	Histone acetyltransferase KAT2B OS=Homo sapiens OX=9606 GN=KAT2B PE=1 SV=3	1	1.1.1.1.1.1	1	2.25848e+06	1.65271e+06	1.69276e+06	461613	499707	644693	770272	562526	543060	18.1	18	20.1	3.48936	0.000924638	Up
P55212	Caspase-6 OS=Homo sapiens OX=9606 GN=CASP6 PE=1 SV=2	1	1.-.1.1.1.1	1	66964.2	71335.7	84618.1	24079.6	23273	17546.6	24701.6	50718.8	25289.1	12.4	16.5	44.2	3.43484	0.000931299	Up
Q53S58	Transmembrane protein 177 OS=Homo sapiens OX=9606 GN=TMEM177 PE=1 SV=1	1	1.1.1.1.1.1	1	2.75311e+06	3.05492e+06	2.74383e+06	1.26249e+06	1.12175e+06	1.00909e+06	1.5857e+06	2.53476e+06	1.33227e+06	6.21	11.2	34.9	2.5202	0.000932687	Up
O00291	Huntingtin-interacting protein 1 OS=Homo sapiens OX=9606 GN=HIP1 PE=1 SV=5	3	3.3.3.3.3.2	3	1.40296e+06	1.56581e+06	1.8034e+06	597662	724642	684278	760802	764340	770305	12.7	9.7	0.628	2.37826	0.000940226	Up
Q8TD19	Serine/threonine-protein kinase Nek9 OS=Homo sapiens OX=9606 GN=NEK9 PE=1 SV=2	2	2.2.2.2.2.2	2	1.04566e+06	1.01509e+06	1.30266e+06	385188	465013	419892	502664	666779	584558	14.1	9.45	14	2.64816	0.000943987	Up
Q9UM00	Calcium load-activated calcium channel OS=Homo sapiens OX=9606 GN=TMCO1 PE=1 SV=2	2	2.2.2.2.2.2	2	876312	654361	652045	191347	226412	259864	415277	250064	282233	17.7	15.2	27.7	3.22114	0.000944763	Up
P02545	Prelamin-A/C OS=Homo sapiens OX=9606 GN=LMNA PE=1 SV=1	42	39.38.39.40.41.40	41	4.3448e+07	4.56958e+07	5.34136e+07	2.3303e+07	2.22125e+07	2.02023e+07	3.07679e+07	3.12091e+07	3.10273e+07	11	7.18	0.715	2.16924	0.000957756	Up
Q9UNH7	Sorting nexin-6 OS=Homo sapiens OX=9606 GN=SNX6 PE=1 SV=1	1	1.1.1.1.1.1	1	281188	360168	362125	93252.5	115015	79751.8	151104	142969	115233	13.8	18.5	13.8	3.48408	0.000963899	Up
Q15651	High mobility group nucleosome-binding domain-containing protein 3 OS=Homo sapiens OX=9606 GN=HMGN3 PE=1 SV=2	1	1.1.1.1.1.1	1	2.04883e+06	1.45053e+06	2.21527e+06	467605	295564	375411	728352	810047	455410	21.1	22.7	27.9	5.01909	0.000964525	Up
P46781	40S ribosomal protein S9 OS=Homo sapiens OX=9606 GN=RPS9 PE=1 SV=3	20	20.20.19.20.20.20	20	6.80703e+07	9.05726e+07	7.9511e+07	3.39531e+07	2.66294e+07	2.66793e+07	3.94183e+07	4.40624e+07	4.15836e+07	14.2	14.5	5.57	2.72919	0.000964638	Up
Q9Y3C1	Nucleolar protein 16 OS=Homo sapiens OX=9606 GN=NOP16 PE=1 SV=2	11	11.10.10.11.11.10	11	1.05287e+07	9.18103e+06	8.7041e+06	3.08365e+06	2.99032e+06	2.88522e+06	4.2957e+06	4.35443e+06	4.85612e+06	9.99	3.32	6.84	3.17147	0.000973253	Up
Q96AY4	Tetratricopeptide repeat protein 28 OS=Homo sapiens OX=9606 GN=TTC28 PE=1 SV=4	2	2.1.2.1.1.1	2	139630	130587	99312.8	27191.3	38496.1	26872.8	2829.97	39240.3	26141.3	17.2	21.5	81.1	3.99232	0.000974958	Up
Q8TBX8	Phosphatidylinositol 5-phosphate 4-kinase type-2 gamma OS=Homo sapiens OX=9606 GN=PIP4K2C PE=1 SV=3	21	21.20.19.20.19.16	21	3.75703e+07	3.03494e+07	2.52319e+07	7.75781e+06	6.77791e+06	6.08356e+06	1.43717e+07	1.3777e+07	1.41697e+07	20	12.2	2.14	4.51769	0.000977837	Up
Q96FW1	Ubiquitin thioesterase OTUB1 OS=Homo sapiens OX=9606 GN=OTUB1 PE=1 SV=2	5	5.5.5.5.3.5	5	2.0274e+06	2.42642e+06	2.73324e+06	757336	752607	893147	1.22115e+06	932263	1.08891e+06	14.8	9.96	13.4	2.99076	0.000994069	Up
Q9BVA1	Tubulin beta-2B chain OS=Homo sapiens OX=9606 GN=TUBB2B PE=1 SV=1	6	5.6.6.6.6.6	2	2.39949e+07	2.9193e+07	2.88994e+07	9.44578e+06	1.04944e+07	1.24278e+07	1.77004e+07	1.51535e+07	1.35763e+07	10.7	14	13.4	2.53606	0.000998714	Up
Q15650	Activating signal cointegrator 1 OS=Homo sapiens OX=9606 GN=TRIP4 PE=1 SV=4	2	2.2.2.2.2.2	2	1.26699e+06	983345	870397	244797	314354	209282	629202	676422	570028	19.6	20.9	8.53	4.06116	0.000999589	Up
O75369	Filamin-B OS=Homo sapiens OX=9606 GN=FLNB PE=1 SV=2	2	2.1.1.2.2.2	2	1.79177e+06	1.44242e+06	1.74933e+06	819058	655284	678075	1.34735e+06	681292	986047	11.5	12.4	33.2	2.31531	0.00100265	Up
Q5T4S7	E3 ubiquitin-protein ligase UBR4 OS=Homo sapiens OX=9606 GN=UBR4 PE=1 SV=1	7	7.7.6.6.5.6	7	1.00436e+06	1.05566e+06	1.18154e+06	305341	222222	279400	324512	310441	345075	8.44	15.8	5.33	4.01698	0.00100269	Up
O75436	Vacuolar protein sorting-associated protein 26A OS=Homo sapiens OX=9606 GN=VPS26A PE=1 SV=2	6	3.5.5.6.6.6	6	2.63006e+06	2.45126e+06	2.69598e+06	1.24111e+06	1.14907e+06	1.02332e+06	1.46023e+06	1.49376e+06	1.44031e+06	4.88	9.61	1.84	2.27839	0.00100616	Up
Q9H2Y7	Zinc finger protein 106 OS=Homo sapiens OX=9606 GN=ZNF106 PE=1 SV=1	17	17.16.16.15.13.13	17	1.04261e+07	1.28633e+07	1.09705e+07	2.1893e+06	2.29053e+06	2.22682e+06	5.0634e+06	5.1577e+06	5.93818e+06	11.2	2.29	8.91	5.10836	0.00101227	Up
Q9BRJ7	Tudor-interacting repair regulator protein OS=Homo sapiens OX=9606 GN=NUDT16L1 PE=1 SV=1	4	3.3.4.3.4.4	4	1.10603e+06	1.17446e+06	1.32469e+06	697311	587524	600356	880836	872551	858637	9.31	9.55	1.29	1.91237	0.00101568	Up
P28838	Cytosol aminopeptidase OS=Homo sapiens OX=9606 GN=LAP3 PE=1 SV=3	4	4.4.4.3.3.3	4	1.29854e+06	1.34051e+06	1.82643e+06	452734	347811	461357	678986	570440	500688	19.7	15	15.4	3.53869	0.00102136	Up
Q96A65	Exocyst complex component 4 OS=Homo sapiens OX=9606 GN=EXOC4 PE=1 SV=1	4	3.4.4.4.4.4	4	578993	649417	732220	196002	186204	253174	297328	296283	278032	11.7	17.1	3.73	3.08576	0.00102445	Up
P68104	Elongation factor 1-alpha 1 OS=Homo sapiens OX=9606 GN=EEF1A1 PE=1 SV=1	25	24.24.24.24.24.24	15	2.56765e+08	2.90619e+08	3.31093e+08	1.13051e+08	1.02171e+08	9.92015e+07	1.40617e+08	1.47221e+08	1.38347e+08	12.7	6.96	3.24	2.79393	0.00103678	Up
Q9Y6D5	Brefeldin A-inhibited guanine nucleotide-exchange protein 2 OS=Homo sapiens OX=9606 GN=ARFGEF2 PE=1 SV=3	1	1.1.1.-.1.1	1	54180.7	54986.2	79820.6	11334.4	14328.7	15019	26163.9	28184.4	17721.1	23.1	14.4	23.1	4.64547	0.0010377	Up
Q9Y2G5	GDP-fucose protein O-fucosyltransferase 2 OS=Homo sapiens OX=9606 GN=POFUT2 PE=1 SV=3	1	1.1.1.1.1.-	1	62068.5	76161.9	76139.5	13308.8	18739.2	13000.1	25683.3	33910.8	44368	11.4	21.5	27	4.75869	0.00103942	Up
Q15046	Lysine--tRNA ligase OS=Homo sapiens OX=9606 GN=KARS1 PE=1 SV=3	9	9.7.9.8.9.9	9	8.43059e+06	9.00657e+06	1.02432e+07	4.98814e+06	4.93986e+06	4.34462e+06	5.10045e+06	5.37617e+06	5.39618e+06	10	7.53	3.12	1.9394	0.00104832	Up
O00622	CCN family member 1 OS=Homo sapiens OX=9606 GN=CCN1 PE=1 SV=1	19	19.17.19.14.15.16	19	3.84631e+07	3.07892e+07	3.12201e+07	9.09712e+06	7.28597e+06	6.04744e+06	1.81165e+07	1.89444e+07	1.77747e+07	12.9	20.5	3.29	4.47927	0.00104907	Up
Q96HS1	Serine/threonine-protein phosphatase PGAM5, mitochondrial OS=Homo sapiens OX=9606 GN=PGAM5 PE=1 SV=2	17	17.16.17.14.15.14	17	2.98849e+08	3.18266e+08	2.97157e+08	5.88163e+07	4.45565e+07	5.06743e+07	1.03488e+08	1.19204e+08	1.17942e+08	3.85	13.9	7.69	5.93501	0.00106334	Up
P62820	Ras-related protein Rab-1A OS=Homo sapiens OX=9606 GN=RAB1A PE=1 SV=3	14	14.13.14.14.12.13	8	4.6619e+07	4.83538e+07	6.22814e+07	1.76584e+07	1.46569e+07	1.59862e+07	2.21902e+07	1.93587e+07	2.19022e+07	16.4	9.34	7.37	3.25569	0.00108444	Up
Q9NR31	GTP-binding protein SAR1a OS=Homo sapiens OX=9606 GN=SAR1A PE=1 SV=1	9	8.8.9.8.8.8	9	1.15663e+07	1.258e+07	1.51487e+07	4.73148e+06	4.26352e+06	5.00797e+06	6.44722e+06	5.44154e+06	5.37347e+06	14.1	8.06	10.4	2.80619	0.00108606	Up
Q9UBM7	7-dehydrocholesterol reductase OS=Homo sapiens OX=9606 GN=DHCR7 PE=1 SV=1	3	3.2.3.3.3.3	3	2.35336e+06	2.01191e+06	2.24153e+06	1.27532e+06	1.16489e+06	1.26339e+06	1.44455e+06	1.42387e+06	1.46526e+06	7.9	4.91	1.43	1.78389	0.00109857	Up
Q14145	Kelch-like ECH-associated protein 1 OS=Homo sapiens OX=9606 GN=KEAP1 PE=1 SV=2	14	14.14.14.14.12.13	14	2.33438e+07	2.16638e+07	2.05967e+07	5.16564e+06	3.80579e+06	4.04864e+06	8.00492e+06	7.80077e+06	7.35687e+06	6.33	16.7	4.29	5.0387	0.00111265	Up
Q07955	Serine/arginine-rich splicing factor 1 OS=Homo sapiens OX=9606 GN=SRSF1 PE=1 SV=2	17	17.17.16.17.17.17	16	3.87912e+07	4.29199e+07	4.14108e+07	2.75337e+07	2.63745e+07	2.77182e+07	2.99023e+07	3.12504e+07	3.08332e+07	5.09	2.68	2.25	1.50836	0.00111592	Up
Q92609	TBC1 domain family member 5 OS=Homo sapiens OX=9606 GN=TBC1D5 PE=1 SV=1	2	2.2.2.2.2.2	2	259264	303454	328587	112416	126869	144593	133140	117466	108296	11.8	12.6	10.5	2.32185	0.00112112	Up
Q9UM54	Unconventional myosin-VI OS=Homo sapiens OX=9606 GN=MYO6 PE=1 SV=4	55	44.43.47.42.46.47	55	2.79188e+07	3.06916e+07	3.43225e+07	1.43542e+07	1.67391e+07	1.58897e+07	2.87957e+07	2.92919e+07	2.75029e+07	10.4	7.72	3.24	1.97801	0.00112427	Up
P07741	Adenine phosphoribosyltransferase OS=Homo sapiens OX=9606 GN=APRT PE=1 SV=2	3	2.3.3.2.2.2	3	1.41701e+06	1.5664e+06	2.4651e+06	176878	249128	238603	572663	598700	637092	31.2	17.6	5.38	8.19808	0.00112703	Up
P11055	Myosin-3 OS=Homo sapiens OX=9606 GN=MYH3 PE=1 SV=3	241	219.225.231.53.51.53	165	1.50417e+09	2.26902e+09	2.74732e+09	1.13939e+07	1.14289e+07	1.11295e+07	7.19152e+08	7.03472e+08	7.18781e+08	28.8	1.45	1.25	192.049	0.00112848	Up
P19237	Troponin I, slow skeletal muscle OS=Homo sapiens OX=9606 GN=TNNI1 PE=1 SV=3	4	4.4.4.1.3.2	4	1.10444e+07	1.49553e+07	1.74262e+07	2.55133e+06	2.1222e+06	2.02993e+06	5.90882e+06	5.52308e+06	5.67164e+06	22.2	12.5	3.41	6.47813	0.00113567	Up
P52434	DNA-directed RNA polymerases I, II, and III subunit RPABC3 OS=Homo sapiens OX=9606 GN=POLR2H PE=1 SV=4	5	5.5.5.5.5.4	5	1.47551e+07	1.24997e+07	1.03009e+07	3.51802e+06	3.01144e+06	2.91863e+06	4.53044e+06	5.59593e+06	5.84697e+06	17.8	10.2	13.1	3.97494	0.00114047	Up
P01344	Insulin-like growth factor II OS=Homo sapiens OX=9606 GN=IGF2 PE=1 SV=1	2	2.2.2.1.2.2	2	1.47924e+06	1.58929e+06	2.22943e+06	313526	277641	351227	688291	646572	589451	22.9	11.7	7.74	5.62181	0.0011408	Up
P22629	Streptavidin OS=Streptomyces avidinii PE=1 SV=1	8	8.8.8.8.8.8	8	1.57263e+10	1.47012e+10	1.23801e+10	4.36005e+09	5.89151e+09	4.53841e+09	6.17042e+09	6.81019e+09	7.98629e+09	12	17	13.2	2.89437	0.00116153	Up
P11277	Spectrin beta chain, erythrocytic OS=Homo sapiens OX=9606 GN=SPTB PE=1 SV=5	1	1.1.1.1.1.1	1	9.37442e+06	1.17022e+07	1.03223e+07	4.09221e+06	4.09565e+06	3.74448e+06	4.94463e+06	5.00685e+06	6.25192e+06	11.2	5.07	13.7	2.63141	0.00116738	Up
Q96SL4	Glutathione peroxidase 7 OS=Homo sapiens OX=9606 GN=GPX7 PE=1 SV=1	1	1.-.1.1.1.1	1	77106.8	99670.4	79351.5	18907.6	13391.4	20472.3	33856.8	32187.5	18546	14.6	21.1	29.8	4.85356	0.00116975	Up
Q92747	Actin-related protein 2/3 complex subunit 1A OS=Homo sapiens OX=9606 GN=ARPC1A PE=1 SV=2	13	10.9.13.12.11.9	13	1.22758e+07	9.92537e+06	1.3523e+07	2.84364e+06	3.18223e+06	2.78571e+06	6.65403e+06	5.61033e+06	6.91301e+06	15.3	7.29	10.8	4.05423	0.00117358	Up
Q9NQT8	Kinesin-like protein KIF13B OS=Homo sapiens OX=9606 GN=KIF13B PE=1 SV=2	4	3.4.4.4.4.4	3	299542	353067	411088	102096	114647	123413	105453	144581	142378	15.7	9.45	16.8	3.12709	0.00117385	Up
Q02543	60S ribosomal protein L18a OS=Homo sapiens OX=9606 GN=RPL18A PE=1 SV=2	14	14.14.14.14.14.13	14	3.8538e+07	3.80929e+07	4.57949e+07	2.25042e+07	1.92633e+07	2.07463e+07	2.42382e+07	2.27358e+07	2.10699e+07	10.6	7.79	6.99	1.95838	0.00117838	Up
Q14137	Ribosome biogenesis protein BOP1 OS=Homo sapiens OX=9606 GN=BOP1 PE=1 SV=2	11	10.10.10.11.10.10	11	3.49225e+06	3.73527e+06	3.92265e+06	1.43826e+06	1.43628e+06	1.42619e+06	2.00961e+06	1.80001e+06	1.93869e+06	5.81	0.451	5.56	2.59262	0.00118014	Up
O00471	Exocyst complex component 5 OS=Homo sapiens OX=9606 GN=EXOC5 PE=1 SV=1	1	1.1.1.1.1.1	1	147691	124717	147012	50281	48505.6	47166	56586.6	57684.3	54487.3	9.35	3.21	2.89	2.87367	0.00118996	Up
P51116	RNA-binding protein FXR2 OS=Homo sapiens OX=9606 GN=FXR2 PE=1 SV=2	12	12.12.12.12.10.12	12	6.4017e+06	8.60156e+06	8.51881e+06	2.28764e+06	1.91733e+06	2.0999e+06	3.68734e+06	3.49882e+06	3.73948e+06	15.9	8.81	3.48	3.73077	0.00119938	Up
P06737	Glycogen phosphorylase, liver form OS=Homo sapiens OX=9606 GN=PYGL PE=1 SV=4	1	1.1.1.1.1.1	1	1.0588e+07	1.31824e+07	1.52971e+07	3.53142e+06	4.45493e+06	3.04346e+06	5.58635e+06	6.11196e+06	6.79404e+06	18.1	19.5	9.82	3.542	0.00120058	Up
Q9BQ70	Transcription factor 25 OS=Homo sapiens OX=9606 GN=TCF25 PE=1 SV=1	1	1.1.1.1.1.1	1	302464	317294	238815	96009.6	98614.7	83863.1	172050	128757	112211	14.6	8.48	22.4	3.08299	0.00120369	Up
P12814	Alpha-actinin-1 OS=Homo sapiens OX=9606 GN=ACTN1 PE=1 SV=2	15	14.14.14.14.14.15	15	1.1709e+07	1.32683e+07	1.65569e+07	4.09248e+06	3.36152e+06	3.79673e+06	5.79279e+06	5.84691e+06	5.84366e+06	17.9	9.8	0.521	3.69169	0.00120739	Up
P48449	Lanosterol synthase OS=Homo sapiens OX=9606 GN=LSS PE=1 SV=1	1	1.-.1.1.1.1	1	308114	344135	440618	81051.1	93675.8	98342.8	112868	136854	122913	18.8	9.83	9.7	4.00216	0.00122151	Up
O95299	NADH dehydrogenase [ubiquinone] 1 alpha subcomplex subunit 10, mitochondrial OS=Homo sapiens OX=9606 GN=NDUFA10 PE=1 SV=1	4	4.4.4.3.3.4	4	1.35855e+06	2.0757e+06	1.83816e+06	313405	448161	465983	892027	673651	771100	20.8	20.4	14	4.29506	0.00122175	Up
Q9UJG1	Motile sperm domain-containing protein 1 OS=Homo sapiens OX=9606 GN=MOSPD1 PE=1 SV=1	1	1.1.1.1.1.-	1	300695	442124	489892	82281.7	45807	62758	129986	151359	146162	23.9	28.7	7.82	6.45917	0.00122758	Up
P12277	Creatine kinase B-type OS=Homo sapiens OX=9606 GN=CKB PE=1 SV=1	11	10.11.11.10.9.10	11	2.6214e+07	3.42421e+07	4.20509e+07	5.47607e+06	4.37109e+06	4.67853e+06	1.08659e+07	1.22175e+07	1.06649e+07	23.2	11.8	7.51	7.05694	0.00122849	Up
P47756	F-actin-capping protein subunit beta OS=Homo sapiens OX=9606 GN=CAPZB PE=1 SV=4	18	17.16.15.18.16.15	18	5.34586e+07	5.27042e+07	6.14717e+07	2.04113e+07	2.11575e+07	2.14438e+07	3.25612e+07	3.35604e+07	3.5094e+07	8.7	2.54	3.78	2.66033	0.00123192	Up
Q86SK9	Stearoyl-CoA desaturase 5 OS=Homo sapiens OX=9606 GN=SCD5 PE=1 SV=2	1	1.1.1.1.1.1	1	84392.5	91727.5	106110	41787.1	50124.2	43089.3	46270.2	43559.9	47962.6	11.7	9.97	4.84	2.09058	0.00123579	Up
P00568	Adenylate kinase isoenzyme 1 OS=Homo sapiens OX=9606 GN=AK1 PE=1 SV=3	6	6.5.6.4.4.5	6	2.69359e+06	3.05318e+06	4.2045e+06	412800	357861	429723	1.33111e+06	1.3691e+06	1.37563e+06	23.8	9.39	1.77	8.29007	0.00124225	Up
Q8N1G4	Leucine-rich repeat-containing protein 47 OS=Homo sapiens OX=9606 GN=LRRC47 PE=1 SV=1	5	5.5.5.5.5.5	5	4.48701e+06	4.54092e+06	4.50029e+06	1.17181e+06	1.06151e+06	978721	1.94654e+06	2.0255e+06	1.74777e+06	0.623	9.05	7.51	4.21172	0.00124497	Up
P62263	40S ribosomal protein S14 OS=Homo sapiens OX=9606 GN=RPS14 PE=1 SV=3	8	8.8.8.8.8.8	8	6.72522e+07	6.04471e+07	6.92932e+07	3.70184e+07	3.9628e+07	3.30181e+07	4.4534e+07	4.50662e+07	4.09636e+07	7.05	9.11	5.13	1.79632	0.00124613	Up
Q09472	Histone acetyltransferase p300 OS=Homo sapiens OX=9606 GN=EP300 PE=1 SV=2	68	4.6.6.10.13.12	39	2.9091e+06	3.29697e+06	3.02107e+06	1.4824e+06	1.73412e+06	1.43702e+06	3.00018e+07	2.98195e+07	3.12409e+07	6.49	10.3	2.55	1.98282	0.00125201	Up
Q9BZF9	Uveal autoantigen with coiled-coil domains and ankyrin repeats OS=Homo sapiens OX=9606 GN=UACA PE=1 SV=2	35	34.32.33.30.27.28	35	4.87958e+07	5.90228e+07	4.60334e+07	1.11404e+07	1.04259e+07	1.05487e+07	1.91704e+07	1.9107e+07	2.13197e+07	13.3	3.57	6.34	4.79066	0.0012535	Up
Q14671	Pumilio homolog 1 OS=Homo sapiens OX=9606 GN=PUM1 PE=1 SV=3	5	-.2.4.4.2.3	5	2.53817e+06	1.77035e+06	2.45716e+06	210662	366261	341453	894655	985186	1.72157e+06	18.7	27.3	37.8	7.367	0.00125569	Up
P63279	SUMO-conjugating enzyme UBC9 OS=Homo sapiens OX=9606 GN=UBE2I PE=1 SV=1	2	2.2.2.2.2.2	2	1.35965e+06	1.81927e+06	1.76176e+06	681048	499809	551718	670578	782726	787856	15.2	16.2	8.87	2.85163	0.00127471	Up
Q14686	Nuclear receptor coactivator 6 OS=Homo sapiens OX=9606 GN=NCOA6 PE=1 SV=3	18	7.5.6.10.9.8	18	1.50426e+08	1.7491e+08	1.45676e+08	5.68617e+07	6.09543e+07	5.97208e+07	6.82649e+07	7.3573e+07	7.90893e+07	9.99	3.55	7.35	2.65304	0.00128079	Up
P18124	60S ribosomal protein L7 OS=Homo sapiens OX=9606 GN=RPL7 PE=1 SV=1	29	28.29.29.29.28.28	29	9.37649e+08	7.758e+08	7.2002e+08	2.31965e+08	2.54821e+08	2.29349e+08	3.9163e+08	4.17679e+08	4.15359e+08	13.9	5.87	3.53	3.39806	0.00128209	Up
Q7Z794	Keratin, type II cytoskeletal 1b OS=Homo sapiens GN=KRT77 PE=2 SV=3	3	1.2.1.2.1.2	3	1.8848e+08	3.11281e+08	2.36018e+08	4.69234e+07	2.62765e+07	4.01931e+07	9.70057e+07	1.21879e+08	7.83435e+07	25.2	27.9	22	6.48875	0.0013083	Up
P42766	60S ribosomal protein L35 OS=Homo sapiens OX=9606 GN=RPL35 PE=1 SV=2	12	12.11.11.12.12.12	12	2.77624e+09	2.12769e+09	2.05085e+09	7.72391e+08	8.00933e+08	6.61119e+08	1.25348e+09	1.27362e+09	1.29802e+09	17.2	9.92	1.75	3.11253	0.00131537	Up
Q9Y217	Myotubularin-related protein 6 OS=Homo sapiens OX=9606 GN=MTMR6 PE=1 SV=3	3	2.1.2.3.3.3	3	3.57375e+06	3.17521e+06	4.31056e+06	1.01639e+06	1.03012e+06	908573	1.28601e+06	1.09252e+06	1.33729e+06	15.6	6.76	10.4	3.74255	0.00131808	Up
Q13569	G/T mismatch-specific thymine DNA glycosylase OS=Homo sapiens OX=9606 GN=TDG PE=1 SV=2	1	1.1.1.1.1.1	1	204141	170445	166940	75591.5	76515.9	58670.9	83272.3	95735.4	91681.9	11.4	14.3	7.05	2.56917	0.00133271	Up
Q702N8	Xin actin-binding repeat-containing protein 1 OS=Homo sapiens OX=9606 GN=XIRP1 PE=1 SV=1	80	48.51.64.13.12.13	80	2.83183e+07	3.65907e+07	4.79265e+07	4.04248e+06	3.88511e+06	3.26577e+06	2.91505e+07	3.16487e+07	3.136e+07	26.2	11	4.45	10.0806	0.00133544	Up
P04004	Vitronectin OS=Homo sapiens OX=9606 GN=VTN PE=1 SV=1	2	2.2.2.2.2.2	2	3.57606e+06	3.42446e+06	3.16113e+06	409924	541209	581921	1.39463e+06	1.29005e+06	1.4113e+06	6.2	17.6	4.81	6.62837	0.00134704	Up
Q8IWS0	PHD finger protein 6 OS=Homo sapiens OX=9606 GN=PHF6 PE=1 SV=1	14	12.14.13.12.12.13	14	1.86923e+07	1.56228e+07	1.43514e+07	6.70937e+06	5.86628e+06	5.89263e+06	9.64035e+06	9.28058e+06	9.1172e+06	13.8	7.79	2.86	2.63514	0.00134817	Up
P07437	Tubulin beta chain OS=Homo sapiens OX=9606 GN=TUBB PE=1 SV=2	8	8.7.7.7.7.8	7	8.25643e+07	9.38919e+07	1.03131e+08	4.3387e+07	4.29938e+07	4.92724e+07	5.68514e+07	5.36882e+07	5.26482e+07	11.1	7.78	4.02	2.06104	0.00134883	Up
Q15008	26S proteasome non-ATPase regulatory subunit 6 OS=Homo sapiens OX=9606 GN=PSMD6 PE=1 SV=1	1	1.1.1.1.1.1	1	72890.2	86511.5	106370	27011.5	22572	29224.4	43901.3	42455.8	35215.4	19	12.9	11.5	3.3724	0.00135395	Up
P84085	ADP-ribosylation factor 5 OS=Homo sapiens OX=9606 GN=ARF5 PE=1 SV=2	2	2.2.2.2.2.2	2	4.00706e+06	5.73511e+06	7.16255e+06	916432	635514	811396	3.32862e+06	3.8677e+06	3.34258e+06	28	18	8.75	7.15289	0.00135741	Up
Q9NTK5	Obg-like ATPase 1 OS=Homo sapiens OX=9606 GN=OLA1 PE=1 SV=2	8	7.8.8.8.7.8	8	4.3768e+06	5.10282e+06	5.98516e+06	1.85746e+06	1.74273e+06	2.1874e+06	2.01344e+06	1.74064e+06	1.70669e+06	15.6	12	9.24	2.67206	0.00135829	Up
Q9NXE4	Sphingomyelin phosphodiesterase 4 OS=Homo sapiens OX=9606 GN=SMPD4 PE=1 SV=3	1	1.1.1.1.1.1	1	178506	134379	186112	44289.3	43070.9	51790.3	91094	84572.3	82396.7	16.8	10.2	5.26	3.58603	0.00136032	Up
Q9H8G2	Caspase activity and apoptosis inhibitor 1 OS=Homo sapiens OX=9606 GN=CAAP1 PE=1 SV=2	4	3.4.4.4.4.4	4	5.8572e+06	5.90267e+06	5.18642e+06	1.0722e+06	821857	732548	2.57208e+06	2.29558e+06	2.58178e+06	7.1	20.1	6.54	6.45179	0.00136982	Up
Q5VWX1	KH domain-containing, RNA-binding, signal transduction-associated protein 2 OS=Homo sapiens OX=9606 GN=KHDRBS2 PE=1 SV=1	1	1.1.1.1.1.1	1	1.65025e+06	1.67982e+06	1.81172e+06	508123	540810	644360	765783	560704	818186	5.02	12.6	19	3.03657	0.00137681	Up
P0DPB6	DNA-directed RNA polymerases I and III subunit RPAC2 OS=Homo sapiens OX=9606 GN=POLR1D PE=1 SV=1	3	3.3.3.2.3.2	3	8.90657e+06	6.3517e+06	6.97551e+06	780087	828237	773157	2.74596e+06	2.88922e+06	2.83601e+06	18	3.78	2.56	9.33611	0.00137977	Up
A0JLT2	Mediator of RNA polymerase II transcription subunit 19 OS=Homo sapiens OX=9606 GN=MED19 PE=1 SV=2	10	10.8.10.8.8.9	10	3.67084e+07	3.20713e+07	2.55786e+07	7.742e+06	9.33038e+06	9.28727e+06	1.77899e+07	1.42382e+07	1.51628e+07	17.8	10.3	11.7	3.57965	0.00138764	Up
O75970	Multiple PDZ domain protein OS=Homo sapiens OX=9606 GN=MPDZ PE=1 SV=2	5	5.5.5.4.4.4	5	685675	811726	700405	434073	379777	434601	390907	464284	429173	9.41	7.57	8.57	1.76043	0.00139919	Up
Q8N766	ER membrane protein complex subunit 1 OS=Homo sapiens OX=9606 GN=EMC1 PE=1 SV=1	1	1.1.1.1.1.1	1	75852.1	83415	98129.1	30297.8	35218.5	25098.7	52256.3	48756.5	51771.5	13.2	16.8	3.72	2.84055	0.00140248	Up
Q9NWT1	p21-activated protein kinase-interacting protein 1 OS=Homo sapiens OX=9606 GN=PAK1IP1 PE=1 SV=2	19	19.18.19.16.13.14	19	5.58659e+07	3.99069e+07	4.06314e+07	5.59403e+06	5.42986e+06	5.04676e+06	1.45054e+07	1.53516e+07	1.63457e+07	19.8	5.24	5.98	8.48778	0.0014118	Up
P53677	AP-3 complex subunit mu-2 OS=Homo sapiens OX=9606 GN=AP3M2 PE=1 SV=1	2	1.2.2.2.2.1	2	428449	531355	394650	147149	191476	182844	213549	169040	193032	15.8	13.5	11.6	2.59738	0.00141636	Up
P07195	L-lactate dehydrogenase B chain OS=Homo sapiens OX=9606 GN=LDHB PE=1 SV=2	8	7.7.7.7.7.7	8	8.98832e+06	8.32986e+06	9.70264e+06	5.68239e+06	5.28133e+06	5.94798e+06	5.19361e+06	5.3392e+06	5.43203e+06	7.62	5.95	2.26	1.59776	0.00141809	Up
Q9Y678	Coatomer subunit gamma-1 OS=Homo sapiens OX=9606 GN=COPG1 PE=1 SV=1	10	10.9.10.8.8.10	9	1.01992e+07	8.74875e+06	1.17419e+07	3.05163e+06	2.70455e+06	2.79899e+06	4.81454e+06	4.62843e+06	4.63497e+06	14.6	6.29	2.25	3.58728	0.00141936	Up
Q96N66	Lysophospholipid acyltransferase 7 OS=Homo sapiens OX=9606 GN=MBOAT7 PE=1 SV=2	1	-.1.1.1.1.1	1	43646.6	50569.2	55503	23228.6	18283	23113.2	23457.6	28437.3	6695.1	11.9	13.1	58.3	2.31674	0.00142369	Up
Q8IUF8	Ribosomal oxygenase 2 OS=Homo sapiens OX=9606 GN=RIOX2 PE=1 SV=1	6	6.6.5.6.5.6	6	3.12453e+06	2.32527e+06	2.29909e+06	1.02072e+06	851479	734746	952028	1.19884e+06	1.21364e+06	18.2	16.5	13.1	2.9724	0.00142776	Up
Q9Y371	Endophilin-B1 OS=Homo sapiens OX=9606 GN=SH3GLB1 PE=1 SV=1	10	10.10.10.9.10.9	10	7.50493e+06	9.47803e+06	1.12735e+07	2.41024e+06	1.93214e+06	2.26695e+06	3.65123e+06	3.23535e+06	3.32011e+06	20	11.1	6.46	4.27524	0.00142792	Up
P48047	ATP synthase subunit O, mitochondrial OS=Homo sapiens OX=9606 GN=ATP5PO PE=1 SV=1	2	2.2.2.2.2.2	2	756324	654323	809679	358000	269726	307810	366929	307511	353620	10.7	14.2	9.1	2.37332	0.00144569	Up
P32969	60S ribosomal protein L9 OS=Homo sapiens OX=9606 GN=RPL9P9 PE=1 SV=1	11	10.11.10.11.10.10	11	1.3397e+07	1.41916e+07	1.42448e+07	6.78713e+06	5.68906e+06	6.2968e+06	7.82725e+06	7.89328e+06	8.12166e+06	3.41	8.79	1.94	2.22838	0.00146255	Up
Q14168	MAGUK p55 subfamily member 2 OS=Homo sapiens OX=9606 GN=MPP2 PE=1 SV=3	5	3.5.4.5.4.4	5	1.80264e+06	2.50539e+06	2.33533e+06	642416	546665	631852	878447	968614	987342	16.6	8.65	6.16	3.64833	0.00147288	Up
Q86YV9	BLOC-2 complex member HPS6 OS=Homo sapiens OX=9606 GN=HPS6 PE=1 SV=1	1	-.1.1.1.1.1	1	152953	150254	161008	42660.2	42313.6	52006.5	74945.9	86533.1	72552.1	3.62	12	9.59	3.38891	0.00147613	Up
Q9HBL0	Tensin-1 OS=Homo sapiens OX=9606 GN=TNS1 PE=1 SV=2	1	1.1.1.1.1.1	1	139560	122754	178146	31437.4	32501.9	37339.5	31841.1	54618	45281.5	19.3	9.32	26.1	4.34899	0.00148686	Up
Q9BQA1	Methylosome protein 50 OS=Homo sapiens OX=9606 GN=WDR77 PE=1 SV=1	4	4.4.4.4.3.3	4	4.04762e+06	3.96991e+06	3.02643e+06	472000	443709	456319	1.34621e+06	1.218e+06	1.29438e+06	15.4	3.1	5.01	8.04937	0.00148792	Up
P25440	Bromodomain-containing protein 2 OS=Homo sapiens OX=9606 GN=BRD2 PE=1 SV=2	6	1.1.1.6.6.6	6	4.2018e+06	5.09357e+06	4.69627e+06	2.26213e+06	1.96111e+06	1.71554e+06	2.27998e+06	2.25353e+06	1.75259e+06	9.58	13.8	14.2	2.35598	0.00148901	Up
P98194	Calcium-transporting ATPase type 2C member 1 OS=Homo sapiens OX=9606 GN=ATP2C1 PE=1 SV=3	1	1.-.1.-.1.1	1	49133	69763	55339.1	15829.8	17640.8	11442.4	6982.13	14426.8	23957.6	18.2	21.3	56.3	3.87939	0.00149346	Up
Q7Z3C6	Autophagy-related protein 9A OS=Homo sapiens OX=9606 GN=ATG9A PE=1 SV=3	11	11.11.11.10.10.10	11	4.92387e+06	7.51945e+06	7.34742e+06	1.79314e+06	1.27651e+06	1.46513e+06	2.3712e+06	2.28405e+06	2.10462e+06	22	17.3	6.03	4.36421	0.00149675	Up
Q8TCJ2	Dolichyl-diphosphooligosaccharide--protein glycosyltransferase subunit STT3B OS=Homo sapiens OX=9606 GN=STT3B PE=1 SV=1	13	12.11.12.10.10.11	12	1.28441e+07	9.11051e+06	9.64751e+06	1.9638e+06	1.86904e+06	2.15069e+06	3.97411e+06	3.99746e+06	3.98962e+06	19.2	7.19	0.298	5.28152	0.00150628	Up
Q86YN1	Dolichyldiphosphatase 1 OS=Homo sapiens OX=9606 GN=DOLPP1 PE=2 SV=1	1	1.-.1.1.1.-	1	17120.2	20173.6	21702.3	8079.33	8096.59	7290.62	9069.54	8030.8	10763.3	11.9	5.89	14.9	2.51405	0.0015076	Up
Q8WUH6	Transmembrane protein 263 OS=Homo sapiens OX=9606 GN=TMEM263 PE=1 SV=1	6	5.6.6.5.5.5	6	6.6288e+07	5.60378e+07	5.6806e+07	1.74718e+07	2.00155e+07	1.41478e+07	3.14255e+07	3.49927e+07	3.23989e+07	9.56	17.1	5.6	3.46919	0.00151039	Up
O00203	AP-3 complex subunit beta-1 OS=Homo sapiens OX=9606 GN=AP3B1 PE=1 SV=3	6	6.4.6.5.6.5	6	1.6487e+06	1.57344e+06	2.07044e+06	634323	746971	801492	754323	921478	796956	15.2	11.7	10.5	2.42469	0.00151128	Up
P23396	40S ribosomal protein S3 OS=Homo sapiens OX=9606 GN=RPS3 PE=1 SV=2	30	30.30.30.26.27.27	30	3.76892e+08	3.19529e+08	3.03783e+08	6.97555e+07	7.04294e+07	7.18007e+07	1.51474e+08	1.50515e+08	1.43471e+08	11.5	1.47	2.94	4.71826	0.00151547	Up
P55735	Protein SEC13 homolog OS=Homo sapiens OX=9606 GN=SEC13 PE=1 SV=3	2	2.2.2.2.2.2	2	1.14642e+06	1.25259e+06	1.39815e+06	548134	615340	695948	667577	686054	626258	9.98	11.9	4.64	2.04212	0.00153149	Up
A6NCE7	Microtubule-associated proteins 1A/1B light chain 3 beta 2 OS=Homo sapiens OX=9606 GN=MAP1LC3B2 PE=1 SV=1	7	7.7.7.7.7.7	4	1.31805e+07	1.49861e+07	1.83449e+07	5.3202e+06	4.41852e+06	4.92169e+06	6.80018e+06	6.1633e+06	6.46497e+06	16.9	9.25	4.92	3.17259	0.00154394	Up
O00567	Nucleolar protein 56 OS=Homo sapiens OX=9606 GN=NOP56 PE=1 SV=4	45	44.42.43.43.40.41	45	5.35213e+08	4.10119e+08	4.16927e+08	9.97073e+07	9.79825e+07	9.15258e+07	2.21175e+08	2.07628e+08	2.10412e+08	15.5	4.47	3.36	4.71019	0.00155147	Up
Q8IXQ5	Kelch-like protein 7 OS=Homo sapiens OX=9606 GN=KLHL7 PE=1 SV=2	6	6.4.6.5.5.4	6	2.36296e+06	2.17929e+06	1.84694e+06	575854	743688	504356	1.16884e+06	1.15157e+06	1.41828e+06	12.3	20.2	12	3.50304	0.00155215	Up
P62851	40S ribosomal protein S25 OS=Homo sapiens OX=9606 GN=RPS25 PE=1 SV=1	7	7.6.7.7.7.7	7	2.46751e+07	2.68477e+07	2.61957e+07	1.23934e+07	1.0124e+07	1.09697e+07	1.3857e+07	1.38763e+07	1.43809e+07	4.3	10.3	2.12	2.32085	0.00155838	Up
Q6UXK5	Leucine-rich repeat neuronal protein 1 OS=Homo sapiens OX=9606 GN=LRRN1 PE=1 SV=1	6	6.6.6.3.2.4	6	1.82489e+06	2.10277e+06	4.35398e+06	128280	76943.6	105115	816355	839388	827845	50.2	24.9	1.39	26.6858	0.00156113	Up
Q8NCG7	Diacylglycerol lipase-beta OS=Homo sapiens OX=9606 GN=DAGLB PE=1 SV=2	1	1.1.1.1.1.1	1	162048	142067	216183	49269.6	38047.8	48473.7	74119.5	84190.8	59635.1	22.1	13.8	17	3.8316	0.00156319	Up
P38646	Stress-70 protein, mitochondrial OS=Homo sapiens OX=9606 GN=HSPA9 PE=1 SV=2	27	26.26.27.26.27.27	27	3.5478e+07	3.87422e+07	4.02517e+07	2.35269e+07	2.46203e+07	2.3097e+07	2.44146e+07	2.51097e+07	2.34333e+07	6.39	3.31	3.46	1.60676	0.0015683	Up
Q9H6W3	Ribosomal oxygenase 1 OS=Homo sapiens OX=9606 GN=RIOX1 PE=1 SV=2	4	3.4.3.3.3.3	4	743918	1.04707e+06	710518	280599	195286	229447	721121	682492	752574	22.2	18.3	4.88	3.54657	0.00157873	Up
P48681	Nestin OS=Homo sapiens OX=9606 GN=NES PE=1 SV=2	54	46.53.52.52.47.50	54	6.57172e+07	7.98904e+07	7.79385e+07	2.25735e+07	2.15694e+07	2.25749e+07	3.82569e+07	4.00772e+07	4.04263e+07	10.3	2.61	2.94	3.35062	0.0015795	Up
Q9UER7	Death domain-associated protein 6 OS=Homo sapiens OX=9606 GN=DAXX PE=1 SV=2	13	13.13.13.12.13.13	13	1.59046e+07	1.28088e+07	1.2266e+07	6.64513e+06	5.71836e+06	5.4233e+06	8.3414e+06	9.09108e+06	9.15322e+06	14.4	10.8	5.1	2.30393	0.0015881	Up
Q93008	Probable ubiquitin carboxyl-terminal hydrolase FAF-X OS=Homo sapiens OX=9606 GN=USP9X PE=1 SV=4	5	5.5.5.5.5.4	5	833906	1.021e+06	1.10848e+06	309101	297376	339214	453040	470969	483433	14.2	6.85	3.26	3.13357	0.00159865	Up
Q6IQ22	Ras-related protein Rab-12 OS=Homo sapiens OX=9606 GN=RAB12 PE=1 SV=3	6	5.6.6.5.4.6	6	2.94578e+06	3.66647e+06	4.72315e+06	585334	654186	741348	1.27824e+06	1.35624e+06	1.12547e+06	23.7	11.8	9.37	5.72244	0.00160595	Up
P37268	Squalene synthase OS=Homo sapiens OX=9606 GN=FDFT1 PE=1 SV=1	7	7.7.7.7.6.7	7	2.41536e+06	2.64189e+06	3.72005e+06	603556	509746	645421	871206	825439	869074	23.8	11.9	3.02	4.99073	0.00161699	Up
Q9UI10	Translation initiation factor eIF-2B subunit delta OS=Homo sapiens OX=9606 GN=EIF2B4 PE=1 SV=2	14	13.13.13.13.13.13	14	1.26726e+07	1.03933e+07	9.25201e+06	3.85143e+06	4.62108e+06	3.78377e+06	5.19382e+06	5.79052e+06	5.66245e+06	16.2	11.4	5.66	2.63685	0.00162906	Up
P43235	Cathepsin K OS=Homo sapiens OX=9606 GN=CTSK PE=1 SV=1	2	2.2.2.2.2.2	2	2.10207e+06	1.54322e+06	1.49854e+06	272615	294949	309780	870811	786596	613528	19.6	6.4	17.3	5.86295	0.00164474	Up
Q3KQV9	UDP-N-acetylhexosamine pyrophosphorylase-like protein 1 OS=Homo sapiens OX=9606 GN=UAP1L1 PE=1 SV=2	3	3.3.3.3.3.3	3	591615	634669	710555	207290	203264	210165	269111	270271	352589	9.33	1.68	16.1	3.12032	0.00166465	Up
Q9NRZ7	1-acyl-sn-glycerol-3-phosphate acyltransferase gamma OS=Homo sapiens OX=9606 GN=AGPAT3 PE=1 SV=1	1	1.1.1.1.1.1	1	187799	202613	201580	132294	135047	118994	113648	101231	139852	4.19	6.67	16.7	1.53233	0.00167577	Up
Q9UQE7	Structural maintenance of chromosomes protein 3 OS=Homo sapiens OX=9606 GN=SMC3 PE=1 SV=2	5	3.3.3.3.4.3	5	847287	801125	872293	282243	278485	225493	703076	735855	803433	4.3	12.1	6.85	3.2061	0.001685	Up
P68402	Platelet-activating factor acetylhydrolase IB subunit alpha2 OS=Homo sapiens OX=9606 GN=PAFAH1B2 PE=1 SV=1	2	2.2.2.2.2.2	2	2.01527e+06	2.21574e+06	2.81905e+06	616872	720724	716478	1.06056e+06	1.04501e+06	906874	17.8	8.58	8.43	3.43223	0.00170679	Up
P09622	Dihydrolipoyl dehydrogenase, mitochondrial OS=Homo sapiens OX=9606 GN=DLD PE=1 SV=2	10	10.9.8.10.10.9	10	5.49502e+06	4.47432e+06	5.00972e+06	2.33948e+06	2.61e+06	2.44217e+06	2.45272e+06	2.71092e+06	2.64507e+06	10.2	5.54	5.15	2.02648	0.00171739	Up
P41252	Isoleucine--tRNA ligase, cytoplasmic OS=Homo sapiens OX=9606 GN=IARS1 PE=1 SV=2	17	17.17.17.16.16.16	17	2.05278e+07	1.48222e+07	1.54026e+07	4.97613e+06	6.23643e+06	5.94482e+06	6.99743e+06	7.39825e+06	7.03986e+06	18.6	11.5	3.08	2.95807	0.00172247	Up
Q9UBS4	DnaJ homolog subfamily B member 11 OS=Homo sapiens OX=9606 GN=DNAJB11 PE=1 SV=1	3	3.3.3.3.3.3	3	2.92227e+06	3.0805e+06	3.26629e+06	783326	833983	617095	1.13166e+06	1.17882e+06	1.10484e+06	5.57	15.2	3.29	4.14834	0.0017695	Up
P61966	AP-1 complex subunit sigma-1A OS=Homo sapiens OX=9606 GN=AP1S1 PE=1 SV=1	2	2.2.2.2.2.2	2	175377	263744	253183	48844.5	48447.7	73472.8	95393.2	85663.4	112519	20.9	25.2	13.9	4.05413	0.00178033	Up
Q08170	Serine/arginine-rich splicing factor 4 OS=Homo sapiens OX=9606 GN=SRSF4 PE=1 SV=2	5	5.5.4.4.4.4	5	1.96339e+06	1.93781e+06	1.91348e+06	820433	759935	878472	1.28953e+06	1.33277e+06	1.23884e+06	1.29	7.23	3.65	2.3648	0.00180376	Up
P57740	Nuclear pore complex protein Nup107 OS=Homo sapiens OX=9606 GN=NUP107 PE=1 SV=1	4	4.4.4.4.3.4	4	1.38325e+06	1.68774e+06	1.68584e+06	463346	617109	630425	816334	774755	726893	11.1	16.3	5.79	2.78034	0.0018107	Up
Q9C086	INO80 complex subunit B OS=Homo sapiens OX=9606 GN=INO80B PE=1 SV=2	1	1.1.1.1.1.1	1	951094	1.41087e+06	1.19549e+06	447165	363178	329062	381812	562603	559903	19.4	16	20.7	3.1222	0.00181483	Up
Q66K14	TBC1 domain family member 9B OS=Homo sapiens OX=9606 GN=TBC1D9B PE=1 SV=3	1	-.1.1.1.-.1	1	31448.7	45827.3	40248.9	14197.5	9877.49	9603.35	7479.6	9320.39	18879.9	18.5	23	51.5	3.48962	0.00181605	Up
Q9NQC3	Reticulon-4 OS=Homo sapiens OX=9606 GN=RTN4 PE=1 SV=2	4	3.4.4.3.4.4	4	1.59592e+06	1.6926e+06	2.14805e+06	601210	632090	714660	730677	799887	923209	16.3	9.03	11.9	2.79091	0.00182074	Up
P78527	DNA-dependent protein kinase catalytic subunit OS=Homo sapiens OX=9606 GN=PRKDC PE=1 SV=3	20	15.17.17.15.18.18	20	4.05519e+06	3.64369e+06	4.02118e+06	1.57239e+06	1.77751e+06	1.97961e+06	2.27548e+06	2.38962e+06	2.27693e+06	5.85	11.5	2.83	2.19909	0.00182163	Up
O95677	Eyes absent homolog 4 OS=Homo sapiens OX=9606 GN=EYA4 PE=1 SV=2	11	1.2.1.-.2.2	6	470315	305944	354724	80180.6	102739	95402.5	1.29444e+06	1.16507e+06	1.22927e+06	22.4	12.4	5.26	4.06358	0.00182632	Up
Q969P6	DNA topoisomerase I, mitochondrial OS=Homo sapiens OX=9606 GN=TOP1MT PE=1 SV=1	1	1.1.1.1.1.1	1	1.31367e+07	6.2173e+06	8.25143e+06	912344	353190	455486	4.45373e+06	2.56939e+06	2.09849e+06	38.6	51.9	41	16.0402	0.00183954	Up
P17612	cAMP-dependent protein kinase catalytic subunit alpha OS=Homo sapiens OX=9606 GN=PRKACA PE=1 SV=2	19	19.18.18.18.18.18	6	5.4948e+07	6.85501e+07	7.52742e+07	1.9067e+07	1.71155e+07	1.69767e+07	2.37169e+07	2.52211e+07	2.42911e+07	15.6	6.6	3.11	3.73919	0.00184216	Up
Q03426	Mevalonate kinase OS=Homo sapiens OX=9606 GN=MVK PE=1 SV=1	1	1.1.1.1.1.-	1	619636	786802	1.11703e+06	149581	126623	105501	265571	260671	261833	30.1	17.3	0.975	6.61104	0.00184571	Up
Q9NQ75	Cas scaffolding protein family member 4 OS=Homo sapiens OX=9606 GN=CASS4 PE=1 SV=2	1	1.1.1.1.1.1	1	116108	144912	183752	17690.3	19583.8	20759.8	30843.3	35321.8	34104.7	22.9	8.01	6.93	7.66401	0.00184752	Up
Q96BW9	Phosphatidate cytidylyltransferase, mitochondrial OS=Homo sapiens OX=9606 GN=TAMM41 PE=1 SV=2	1	1.1.1.-.1.1	1	313834	530473	362456	80369.5	107040	66777.4	177337	244602	174793	28.3	24.2	19.9	4.74754	0.00185314	Up
P54136	Arginine--tRNA ligase, cytoplasmic OS=Homo sapiens OX=9606 GN=RARS1 PE=1 SV=2	11	11.11.11.11.10.11	11	7.81995e+06	8.83081e+06	1.05329e+07	3.22349e+06	3.80622e+06	3.75717e+06	4.27641e+06	4.6928e+06	4.32193e+06	15.1	8.99	5.16	2.52006	0.00185717	Up
P78386	Keratin, type II cuticular Hb5 OS=Homo sapiens OX=9606 GN=KRT85 PE=1 SV=1	1	1.1.1.1.1.-	1	285735	239531	341962	36457	35777.2	34379.5	134505	114977	93511.8	17.7	2.98	17.9	8.1343	0.00191075	Up
Q9Y2J4	Angiomotin-like protein 2 OS=Homo sapiens OX=9606 GN=AMOTL2 PE=1 SV=3	1	1.1.1.-.1.1	1	29761.8	25272.9	36296	10817.4	10186.3	8746.79	13814.7	12692.7	14279	18.2	10.7	6	3.06989	0.00191532	Up
P84098	60S ribosomal protein L19 OS=Homo sapiens OX=9606 GN=RPL19 PE=1 SV=1	16	16.16.16.13.16.15	16	8.22919e+07	8.15222e+07	6.52243e+07	3.09096e+07	3.43385e+07	2.47642e+07	4.50815e+07	4.13754e+07	4.12235e+07	12.6	16.2	5.13	2.54452	0.00194583	Up
P62333	26S proteasome regulatory subunit 10B OS=Homo sapiens OX=9606 GN=PSMC6 PE=1 SV=1	4	3.4.4.4.4.4	4	808172	1.03174e+06	1.03393e+06	367708	410588	436346	510241	405408	379556	13.5	8.56	16	2.366	0.00196918	Up
P22695	Cytochrome b-c1 complex subunit 2, mitochondrial OS=Homo sapiens OX=9606 GN=UQCRC2 PE=1 SV=3	1	1.1.1.1.1.1	1	266549	330729	293167	116162	138619	100828	139546	192375	190182	10.9	16	17.2	2.504	0.00197755	Up
Q86Y79	Probable peptidyl-tRNA hydrolase OS=Homo sapiens OX=9606 GN=PTRH1 PE=1 SV=1	2	2.2.2.2.2.2	2	1.30336e+06	936354	901449	316158	290451	400547	505693	382472	417352	21.3	17.2	14.6	3.11884	0.0019791	Up
Q8WXE9	Stonin-2 OS=Homo sapiens OX=9606 GN=STON2 PE=1 SV=1	9	8.7.8.8.9.8	9	4.04598e+06	4.10283e+06	4.18935e+06	2.18512e+06	1.90326e+06	2.01343e+06	2.5096e+06	2.592e+06	2.64807e+06	1.76	6.98	2.7	2.02205	0.00197995	Up
Q12904	Aminoacyl tRNA synthase complex-interacting multifunctional protein 1 OS=Homo sapiens OX=9606 GN=AIMP1 PE=1 SV=2	4	4.4.4.4.4.4	4	2.40561e+06	2.62194e+06	3.08117e+06	1.3019e+06	1.40646e+06	1.18886e+06	1.44022e+06	1.43262e+06	1.53435e+06	12.8	8.38	3.86	2.08064	0.00198117	Up
P04350	Tubulin beta-4A chain OS=Homo sapiens OX=9606 GN=TUBB4A PE=1 SV=2	5	5.5.5.5.4.5	3	5.98239e+06	4.77935e+06	4.94519e+06	2.47533e+06	2.21841e+06	2.49473e+06	3.45629e+06	2.8504e+06	2.93125e+06	12.5	6.44	10.7	2.18502	0.00201615	Up
Q9H492	Microtubule-associated proteins 1A/1B light chain 3A OS=Homo sapiens OX=9606 GN=MAP1LC3A PE=1 SV=2	1	1.1.1.1.1.1	1	1.413e+06	1.68468e+06	1.99551e+06	441798	436262	391252	670133	779974	498537	17.2	6.55	21.8	4.01256	0.00202867	Up
Q16514	Transcription initiation factor TFIID subunit 12 OS=Homo sapiens OX=9606 GN=TAF12 PE=1 SV=1	7	7.7.7.7.7.7	7	1.61034e+07	1.63146e+07	1.36706e+07	5.63975e+06	4.20633e+06	3.99254e+06	8.09774e+06	8.54896e+06	8.13521e+06	9.56	19.4	3.03	3.33043	0.00203707	Up
P51570	Galactokinase OS=Homo sapiens OX=9606 GN=GALK1 PE=1 SV=1	1	1.1.1.1.1.1	1	214987	192026	345784	57203.7	38003.6	32373.7	114726	77686.5	88997.7	33.1	30.6	20.2	5.90055	0.00204483	Up
Q9NR48	Histone-lysine N-methyltransferase ASH1L OS=Homo sapiens OX=9606 GN=ASH1L PE=1 SV=2	9	7.9.8.6.7.6	9	2.20842e+06	1.66215e+06	1.46151e+06	286335	334381	306759	1.0078e+06	911355	811312	21.7	7.8	10.8	5.74902	0.00205491	Up
P06703	Protein S100-A6 OS=Homo sapiens OX=9606 GN=S100A6 PE=1 SV=1	1	1.1.1.-.1.1	1	42087.8	29252.2	30388.3	11287.5	12520.4	8606.5	15884.4	25441.7	24383.7	21	18.5	23.9	3.13837	0.00207794	Up
P32119	Peroxiredoxin-2 OS=Homo sapiens OX=9606 GN=PRDX2 PE=1 SV=5	4	4.4.4.4.4.4	4	2.38021e+06	2.42208e+06	2.67973e+06	1.20837e+06	1.35932e+06	1.48599e+06	1.58126e+06	1.3128e+06	1.53394e+06	6.5	10.3	9.71	1.84574	0.0020807	Up
Q9BRU9	rRNA-processing protein UTP23 homolog OS=Homo sapiens OX=9606 GN=UTP23 PE=1 SV=2	2	1.2.2.2.2.1	2	776287	701551	759957	470634	396107	448160	306060	304727	313199	5.27	8.72	1.48	1.70187	0.00208584	Up
Q9Y383	Putative RNA-binding protein Luc7-like 2 OS=Homo sapiens OX=9606 GN=LUC7L2 PE=1 SV=2	16	11.12.11.14.15.15	12	1.34086e+07	1.33914e+07	1.31716e+07	8.10314e+06	8.11856e+06	7.45072e+06	1.11548e+07	1.16384e+07	1.12563e+07	0.992	4.83	2.25	1.68853	0.00209259	Up
Q9H9Y6	DNA-directed RNA polymerase I subunit RPA2 OS=Homo sapiens OX=9606 GN=POLR1B PE=1 SV=2	37	36.37.37.28.25.26	37	8.71094e+07	6.65537e+07	6.23215e+07	2.10493e+07	1.99372e+07	1.80612e+07	3.44439e+07	3.37628e+07	3.37105e+07	18.4	7.67	1.2	3.65779	0.00212324	Up
O14727	Apoptotic protease-activating factor 1 OS=Homo sapiens OX=9606 GN=APAF1 PE=1 SV=2	1	-.1.1.1.1.1	1	103172	100694	145017	17564.7	17330.4	19401.9	39362.5	39603.1	27708.8	21.4	6.27	19.1	6.42546	0.00212555	Up
Q9HCN8	Stromal cell-derived factor 2-like protein 1 OS=Homo sapiens OX=9606 GN=SDF2L1 PE=1 SV=2	1	1.1.1.1.1.-	1	837297	817859	784190	130555	156898	111734	261044	248937	258960	3.3	17	2.53	6.11079	0.00213951	Up
Q5T0D9	Tumor protein p63-regulated gene 1-like protein OS=Homo sapiens OX=9606 GN=TPRG1L PE=1 SV=1	3	3.3.3.3.3.3	3	796412	1.0176e+06	1.20412e+06	351279	261388	352146	424129	386816	370478	20.3	16.2	6.98	3.12821	0.00214609	Up
Q8IVT5	Kinase suppressor of Ras 1 OS=Homo sapiens OX=9606 GN=KSR1 PE=1 SV=3	7	7.7.7.7.7.7	7	2.27129e+06	3.00414e+06	3.10097e+06	926612	814631	961205	1.10039e+06	1.20725e+06	1.15924e+06	16.2	8.51	4.63	3.09957	0.00215129	Up
P09493	Tropomyosin alpha-1 chain OS=Homo sapiens OX=9606 GN=TPM1 PE=1 SV=2	8	8.8.8.7.7.7	8	4.01402e+07	6.22816e+07	4.84062e+07	8.73751e+06	7.7975e+06	7.52837e+06	2.07387e+07	2.41911e+07	2.44723e+07	22.3	7.91	8.99	6.26795	0.00215657	Up
P40939	Trifunctional enzyme subunit alpha, mitochondrial OS=Homo sapiens OX=9606 GN=HADHA PE=1 SV=2	4	1.4.3.3.2.2	4	690211	829457	1.07427e+06	231698	184618	198170	412126	398295	431164	22.5	11.8	3.99	4.22132	0.00216203	Up
Q99536	Synaptic vesicle membrane protein VAT-1 homolog OS=Homo sapiens OX=9606 GN=VAT1 PE=1 SV=2	3	3.3.3.3.3.3	3	968670	1.3651e+06	1.3315e+06	459164	356661	429467	437423	496304	613265	18	12.7	17.4	2.94331	0.00216707	Up
Q8WUM0	Nuclear pore complex protein Nup133 OS=Homo sapiens OX=9606 GN=NUP133 PE=1 SV=2	6	4.5.6.6.4.6	6	1.1094e+06	1.27848e+06	1.39579e+06	540208	587932	600910	656280	682285	651296	11.4	5.55	2.51	2.18829	0.00216902	Up
Q8N8R3	Mitochondrial basic amino acids transporter OS=Homo sapiens OX=9606 GN=SLC25A29 PE=1 SV=2	1	1.1.1.1.1.1	1	181715	176036	205728	77780.1	78805.9	80422.6	107006	125659	117332	8.39	1.69	8.01	2.37746	0.00217533	Up
Q86UU0	B-cell CLL/lymphoma 9-like protein OS=Homo sapiens OX=9606 GN=BCL9L PE=1 SV=1	16	2.1.1.1.2.1	16	429946	377165	319681	140353	168611	184216	1.75567e+06	1.75602e+06	1.80464e+06	14.7	13.5	1.59	2.28474	0.00218987	Up
Q9H0C5	BTB/POZ domain-containing protein 1 OS=Homo sapiens OX=9606 GN=BTBD1 PE=1 SV=1	3	3.3.3.1.1.1	3	1.65747e+06	1.86548e+06	1.81035e+06	107666	60017	71464.5	686985	860468	790943	6.06	31.2	11.2	22.3014	0.00218999	Up
Q9NTJ3	Structural maintenance of chromosomes protein 4 OS=Homo sapiens OX=9606 GN=SMC4 PE=1 SV=2	12	12.12.12.12.12.12	12	5.91037e+06	6.92922e+06	7.77449e+06	3.55568e+06	2.8246e+06	3.33562e+06	3.70356e+06	3.94984e+06	3.51456e+06	13.6	11.6	5.86	2.12168	0.00219373	Up
P49840	Glycogen synthase kinase-3 alpha OS=Homo sapiens OX=9606 GN=GSK3A PE=1 SV=2	2	2.1.2.1.1.1	2	241341	419989	463921	57254.6	40675	39091.6	220010	44986.4	73552.6	31.4	22	83.2	8.21224	0.00221733	Up
Q676U5	Autophagy-related protein 16-1 OS=Homo sapiens OX=9606 GN=ATG16L1 PE=1 SV=2	1	1.1.1.1.1.1	1	197125	239551	322506	45494.2	53027.2	41991.2	96383	75057.8	87048.6	25.2	12	12.4	5.40295	0.00221832	Up
Q13200	26S proteasome non-ATPase regulatory subunit 2 OS=Homo sapiens OX=9606 GN=PSMD2 PE=1 SV=3	10	9.9.9.10.10.9	10	7.27366e+06	7.51695e+06	1.04733e+07	2.61926e+06	2.15178e+06	2.63262e+06	3.49531e+06	3.53905e+06	3.50323e+06	21.2	11.1	0.664	3.41235	0.00223535	Up
P04075	Fructose-bisphosphate aldolase A OS=Homo sapiens OX=9606 GN=ALDOA PE=1 SV=2	11	9.8.8.9.7.9	10	6.25044e+06	4.52868e+06	6.16321e+06	2.09699e+06	1.69408e+06	1.93339e+06	2.54619e+06	2.26321e+06	2.38195e+06	17.2	10.6	5.93	2.95964	0.00223662	Up
Q15542	Transcription initiation factor TFIID subunit 5 OS=Homo sapiens OX=9606 GN=TAF5 PE=1 SV=3	34	33.34.34.31.33.32	34	3.03926e+08	2.67451e+08	2.3621e+08	9.35399e+07	9.01698e+07	8.63695e+07	1.35532e+08	1.34633e+08	1.27366e+08	12.6	3.98	3.38	2.99018	0.0022367	Up
O75884	Serine hydrolase RBBP9 OS=Homo sapiens OX=9606 GN=RBBP9 PE=1 SV=2	1	1.1.1.1.1.1	1	287712	313710	315665	85886.9	61915.4	69231.8	116586	114462	137739	5.1	17	10.5	4.22554	0.00224523	Up
P22102	Trifunctional purine biosynthetic protein adenosine-3 OS=Homo sapiens OX=9606 GN=GART PE=1 SV=1	18	18.17.17.17.16.16	18	1.26509e+07	1.6167e+07	1.72171e+07	5.87278e+06	5.0696e+06	5.97807e+06	6.54203e+06	6.54406e+06	6.14828e+06	15.6	8.81	3.55	2.72067	0.00225447	Up
P45974	Ubiquitin carboxyl-terminal hydrolase 5 OS=Homo sapiens OX=9606 GN=USP5 PE=1 SV=2	9	9.9.9.9.6.5	9	2.87519e+06	3.20009e+06	4.58738e+06	986754	728559	848467	1.44839e+06	1.24231e+06	1.30562e+06	25.6	15.1	7.92	4.15896	0.00225489	Up
Q9NRX4	14 kDa phosphohistidine phosphatase OS=Homo sapiens OX=9606 GN=PHPT1 PE=1 SV=1	2	2.2.2.2.2.2	2	887191	1.11651e+06	1.24483e+06	330655	274503	421489	374239	459818	435476	16.7	21.7	10.4	3.16422	0.00226218	Up
P28066	Proteasome subunit alpha type-5 OS=Homo sapiens OX=9606 GN=PSMA5 PE=1 SV=3	3	2.3.3.3.3.3	3	1.39919e+06	1.58683e+06	1.64052e+06	710094	680504	690978	746694	835255	841816	8.22	2.16	6.58	2.22262	0.00226959	Up
P67870	Casein kinase II subunit beta OS=Homo sapiens OX=9606 GN=CSNK2B PE=1 SV=1	7	5.5.7.6.6.6	7	7.70819e+06	8.28482e+06	8.53408e+06	5.73575e+06	5.1292e+06	4.92205e+06	6.69783e+06	7.10584e+06	7.37307e+06	5.18	8.04	4.82	1.55363	0.00229887	Up
Q8IV08	5'-3' exonuclease PLD3 OS=Homo sapiens OX=9606 GN=PLD3 PE=1 SV=1	3	3.3.3.3.3.3	3	1.64372e+06	1.80465e+06	2.59949e+06	643841	526115	449896	847674	859437	949477	25.4	18.1	6.29	3.73359	0.00230275	Up
Q7RTV5	Peroxiredoxin-like 2C OS=Homo sapiens OX=9606 GN=PRXL2C PE=2 SV=1	1	1.1.1.1.1.1	1	55064	52900.6	86172.5	15952.6	11921.5	12059.6	17820.2	26547.7	22222.5	28.8	17.2	19.7	4.86148	0.00230638	Up
P53004	Biliverdin reductase A OS=Homo sapiens OX=9606 GN=BLVRA PE=1 SV=2	1	-.1.1.1.-.1	1	22045.7	21583.4	14592.8	5037.2	6583.61	4814.12	6848.93	16068.2	9431.76	21.5	17.6	44.1	3.54257	0.00231387	Up
Q14653	Interferon regulatory factor 3 OS=Homo sapiens OX=9606 GN=IRF3 PE=1 SV=1	1	-.1.1.1.1.1	1	51258.3	42894.9	30319.7	6530.03	7590.41	11477.4	18280.9	10600	18221.6	25.4	30.5	28.1	4.86262	0.00231818	Up
Q6UB99	Ankyrin repeat domain-containing protein 11 OS=Homo sapiens OX=9606 GN=ANKRD11 PE=1 SV=3	55	52.51.50.54.51.53	53	7.10731e+07	6.04985e+07	5.55193e+07	3.44633e+07	2.94773e+07	2.99287e+07	3.82406e+07	3.86355e+07	3.60929e+07	12.7	8.81	3.63	1.9931	0.00233955	Up
Q9NZI8	Insulin-like growth factor 2 mRNA-binding protein 1 OS=Homo sapiens OX=9606 GN=IGF2BP1 PE=1 SV=2	13	8.10.10.13.12.13	11	1.15665e+07	1.10756e+07	1.08904e+07	7.25843e+06	7.07989e+06	6.3642e+06	7.99303e+06	7.37071e+06	7.2674e+06	3.13	6.86	5.2	1.61973	0.00234222	Up
Q76N32	Centrosomal protein of 68 kDa OS=Homo sapiens OX=9606 GN=CEP68 PE=1 SV=2	4	3.4.4.1.3.1	4	2.4166e+06	2.82199e+06	2.40315e+06	59626.2	120094	96678.8	319749	302042	480982	9.34	33.1	26.8	27.6475	0.00235869	Up
P19174	1-phosphatidylinositol 4,5-bisphosphate phosphodiesterase gamma-1 OS=Homo sapiens OX=9606 GN=PLCG1 PE=1 SV=1	3	3.3.3.2.2.2	3	584121	838243	799338	218209	150766	239491	172747	171667	189191	18.5	22.8	5.52	3.65132	0.00236439	Up
P62280	40S ribosomal protein S11 OS=Homo sapiens OX=9606 GN=RPS11 PE=1 SV=3	14	13.14.14.14.14.14	14	6.09004e+07	7.09001e+07	7.52209e+07	3.25514e+07	3.08174e+07	2.98141e+07	3.36578e+07	3.6707e+07	3.7117e+07	10.6	4.46	5.28	2.22167	0.00236736	Up
Q8TEX9	Importin-4 OS=Homo sapiens OX=9606 GN=IPO4 PE=1 SV=2	3	3.3.3.2.3.2	3	892063	1.19605e+06	1.37224e+06	305245	303666	250152	430585	408639	449325	21.1	11	4.74	4.02806	0.00236919	Up
Q15154	Pericentriolar material 1 protein OS=Homo sapiens OX=9606 GN=PCM1 PE=1 SV=5	19	17.17.19.18.17.16	19	1.16774e+07	1.39473e+07	1.55118e+07	3.58135e+06	3.46921e+06	3.73339e+06	4.89008e+06	4.84421e+06	4.79639e+06	14.1	3.69	0.967	3.8146	0.0023853	Up
Q1ED39	Lysine-rich nucleolar protein 1 OS=Homo sapiens OX=9606 GN=KNOP1 PE=1 SV=1	55	51.53.53.54.53.53	55	1.60163e+08	1.53088e+08	1.44883e+08	7.49771e+07	6.38576e+07	5.94816e+07	9.42337e+07	9.5547e+07	9.34117e+07	5.01	12.1	1.14	2.31012	0.00239186	Up
Q8NBZ0	INO80 complex subunit E OS=Homo sapiens OX=9606 GN=INO80E PE=1 SV=1	2	2.2.2.2.2.2	2	1.13158e+06	868186	755970	301891	260458	350969	511219	579923	505852	21	14.9	7.76	3.01728	0.00240337	Up
P23526	Adenosylhomocysteinase OS=Homo sapiens OX=9606 GN=AHCY PE=1 SV=4	13	13.12.13.12.11.11	13	1.19987e+07	1.42292e+07	1.93018e+07	3.35813e+06	2.70996e+06	3.24693e+06	5.09887e+06	5.52252e+06	5.52686e+06	24.7	11.2	4.57	4.88777	0.00242529	Up
P61586	Transforming protein RhoA OS=Homo sapiens OX=9606 GN=RHOA PE=1 SV=1	7	7.7.7.7.7.7	3	7.2933e+06	8.50336e+06	1.00506e+07	4.1265e+06	3.04234e+06	3.61489e+06	3.9957e+06	4.05239e+06	3.95879e+06	16	15.1	1.18	2.39688	0.00242705	Up
P25705	ATP synthase subunit alpha, mitochondrial OS=Homo sapiens OX=9606 GN=ATP5F1A PE=1 SV=1	25	22.24.24.23.23.22	25	3.72584e+07	3.81285e+07	4.5067e+07	1.38349e+07	1.37634e+07	1.33761e+07	1.99563e+07	2.08015e+07	1.99276e+07	10.7	1.81	2.45	2.93973	0.0024374	Up
P61077	Ubiquitin-conjugating enzyme E2 D3 OS=Homo sapiens OX=9606 GN=UBE2D3 PE=1 SV=1	2	2.2.2.2.2.2	2	974396	949737	1.08698e+06	485906	529708	412395	503667	535404	462299	7.29	12.5	7.32	2.10861	0.00245467	Up
Q9UJS0	Electrogenic aspartate/glutamate antiporter SLC25A13, mitochondrial OS=Homo sapiens OX=9606 GN=SLC25A13 PE=1 SV=2	1	1.1.1.1.1.1	1	117679	139428	147399	66231.6	68564.8	81071	90113.1	100957	116017	11.4	11.1	12.7	1.87386	0.00248524	Up
Q9ULV4	Coronin-1C OS=Homo sapiens OX=9606 GN=CORO1C PE=1 SV=1	27	27.27.27.26.27.27	26	1.29537e+08	1.68284e+08	2.15216e+08	3.77461e+07	5.19269e+07	3.94491e+07	7.73075e+07	7.98348e+07	8.11674e+07	25.1	18	2.47	3.97327	0.00249648	Up
Q9Y619	Mitochondrial ornithine transporter 1 OS=Homo sapiens OX=9606 GN=SLC25A15 PE=1 SV=1	1	1.1.1.1.1.1	1	2.84393e+06	2.9793e+06	3.42201e+06	2.03348e+06	1.79581e+06	1.74228e+06	1.63967e+06	1.81155e+06	1.69369e+06	9.81	8.35	5.12	1.65936	0.00249997	Up
P52952	Homeobox protein Nkx-2.5 OS=Homo sapiens OX=9606 GN=NKX2-5 PE=1 SV=1	4	2.1.1.3.2.2	3	324565	338849	525938	109849	75691.2	100235	188404	228984	215076	28.3	18.5	9.78	4.16184	0.00250793	Up
Q9NWT8	Aurora kinase A-interacting protein OS=Homo sapiens OX=9606 GN=AURKAIP1 PE=1 SV=1	2	2.2.2.2.2.2	2	1.58767e+07	1.25235e+07	1.16586e+07	4.51421e+06	4.6986e+06	4.09096e+06	7.57396e+06	6.32311e+06	6.63772e+06	16.7	7.03	9.51	3.01109	0.0025242	Up
Q08752	Peptidyl-prolyl cis-trans isomerase D OS=Homo sapiens OX=9606 GN=PPID PE=1 SV=3	1	-.1.1.1.1.1	1	456162	485421	552032	269739	211491	208903	184453	170844	191330	9.87	15	5.72	2.16425	0.00253065	Up
Q96CS3	FAS-associated factor 2 OS=Homo sapiens OX=9606 GN=FAF2 PE=1 SV=2	1	1.1.1.1.1.1	1	167206	108359	140082	42359.6	46946.5	30014.7	50698.1	51813.9	61583.2	21.3	22	10.9	3.48344	0.00253855	Up
Q9NZC9	SWI/SNF-related matrix-associated actin-dependent regulator of chromatin subfamily A-like protein 1 OS=Homo sapiens OX=9606 GN=SMARCAL1 PE=1 SV=1	3	2.2.1.3.3.3	3	4.74235e+08	4.5583e+08	4.46788e+08	1.64673e+08	1.43599e+08	1.80972e+08	2.22023e+08	2.2756e+08	1.44162e+08	3.05	11.5	23.6	2.81425	0.00256571	Up
Q14240	Eukaryotic initiation factor 4A-II OS=Homo sapiens OX=9606 GN=EIF4A2 PE=1 SV=2	4	4.4.4.2.3.3	4	2.99438e+06	2.6168e+06	4.03296e+06	892115	491996	672890	1.10864e+06	1.12667e+06	1.15238e+06	22.8	29.2	1.95	4.68845	0.00256855	Up
P21796	Voltage-dependent anion-selective channel protein 1 OS=Homo sapiens OX=9606 GN=VDAC1 PE=1 SV=2	1	1.-.1.1.-.1	1	535859	743669	752726	246643	267705	183929	269062	187722	234994	18.1	18.7	17.7	2.91039	0.00257171	Up
P61247	40S ribosomal protein S3a OS=Homo sapiens OX=9606 GN=RPS3A PE=1 SV=2	22	20.20.20.21.21.22	22	7.91964e+07	7.89148e+07	7.85331e+07	3.46702e+07	3.05266e+07	2.97836e+07	4.02989e+07	4.37265e+07	4.37544e+07	0.422	8.32	4.67	2.49151	0.00257796	Up
P62979	Ubiquitin-40S ribosomal protein S27a OS=Homo sapiens OX=9606 GN=RPS27A PE=1 SV=2	21	21.20.20.21.21.21	11	3.84465e+08	3.61827e+08	3.60352e+08	1.93761e+08	1.7159e+08	1.5908e+08	2.03713e+08	2.34412e+08	2.12502e+08	3.66	10	7.29	2.11018	0.00258749	Up
Q13439	Golgin subfamily A member 4 OS=Homo sapiens OX=9606 GN=GOLGA4 PE=1 SV=1	2	2.2.2.2.2.2	2	161054	190741	240320	53600.9	56314.3	65646.7	74312.3	86701	69460.3	20.3	10.8	11.6	3.37269	0.00261394	Up
P09382	Galectin-1 OS=Homo sapiens OX=9606 GN=LGALS1 PE=1 SV=2	5	5.5.5.4.4.4	5	9.42717e+06	9.96057e+06	1.40544e+07	3.87563e+06	2.9967e+06	3.18572e+06	4.83034e+06	4.46437e+06	4.16301e+06	22.7	13.8	7.45	3.32491	0.00261657	Up
Q8NDZ6	Transmembrane protein 161B OS=Homo sapiens OX=9606 GN=TMEM161B PE=2 SV=1	1	1.1.1.1.1.1	1	2.52172e+07	1.99478e+07	1.88562e+07	8.23514e+06	1.07398e+07	7.99211e+06	1.34463e+07	8.15879e+06	1.18691e+07	15.9	16.9	24.3	2.37405	0.00262365	Up
P42858	Huntingtin OS=Homo sapiens OX=9606 GN=HTT PE=1 SV=2	1	1.1.-.1.1.1	1	77604.9	103573	86038.9	32989.4	29415.1	31783.4	41797	45610.9	49583.2	14.9	5.79	8.53	2.83706	0.00262795	Up
Q9BY66	Lysine-specific demethylase 5D OS=Homo sapiens OX=9606 GN=KDM5D PE=1 SV=2	1	1.1.1.1.1.1	1	1.13819e+07	1.42017e+07	1.53376e+07	5.85735e+06	5.56822e+06	4.96918e+06	7.68824e+06	7.34177e+06	6.88495e+06	14.9	8.29	5.52	2.49599	0.00263836	Up
P57772	Selenocysteine-specific elongation factor OS=Homo sapiens OX=9606 GN=EEFSEC PE=1 SV=4	4	4.4.3.4.4.4	4	1.46701e+06	994230	1.07233e+06	327130	312295	384690	530613	533824	600543	21.5	11.2	7.11	3.45037	0.00263893	Up
Q9P2J5	Leucine--tRNA ligase, cytoplasmic OS=Homo sapiens OX=9606 GN=LARS1 PE=1 SV=2	14	12.14.13.11.11.8	14	4.34952e+06	4.49882e+06	6.31415e+06	1.03969e+06	1.16132e+06	1.21637e+06	2.26306e+06	2.09576e+06	2.02364e+06	21.6	7.94	5.77	4.43689	0.00264309	Up
Q9C0C9	(E3-independent) E2 ubiquitin-conjugating enzyme OS=Homo sapiens OX=9606 GN=UBE2O PE=1 SV=3	2	1.2.2.2.2.2	2	350448	339418	448793	100867	148855	100905	208853	138241	139862	15.9	23.7	24.8	3.2475	0.00266457	Up
Q9H488	GDP-fucose protein O-fucosyltransferase 1 OS=Homo sapiens OX=9606 GN=POFUT1 PE=1 SV=1	4	2.4.3.4.4.3	4	1.1855e+06	990573	1.31752e+06	447780	561540	586702	667550	697920	702445	14.1	13.9	2.75	2.18894	0.0026782	Up
P51659	Peroxisomal multifunctional enzyme type 2 OS=Homo sapiens OX=9606 GN=HSD17B4 PE=1 SV=3	13	13.13.13.8.9.9	13	1.03388e+07	1.25369e+07	1.70377e+07	1.4528e+06	1.28311e+06	1.37436e+06	3.34349e+06	3.23329e+06	3.22248e+06	25.7	6.2	2.05	9.71065	0.00268314	Up
P00761	Trypsin OS=Sus scrofa PE=1 SV=1	5	5.5.5.5.5.5	5	1.53457e+09	1.44984e+09	1.22465e+09	5.16942e+08	5.19367e+08	4.90481e+08	7.46044e+08	7.72118e+08	8.71123e+08	11.4	3.15	8.29	2.7568	0.00269362	Up
Q9Y3A5	Ribosome maturation protein SBDS OS=Homo sapiens OX=9606 GN=SBDS PE=1 SV=4	6	4.6.6.6.6.6	6	2.96681e+06	3.05335e+06	4.0728e+06	912999	812485	848704	1.24939e+06	1.18296e+06	1.17105e+06	18.3	5.93	3.51	3.92084	0.00270181	Up
Q9NQE9	Adenosine 5'-monophosphoramidase HINT3 OS=Homo sapiens OX=9606 GN=HINT3 PE=1 SV=1	1	1.1.1.-.1.1	1	91620.8	167207	143161	32310.9	19762.8	28270.1	48876.6	32146.7	37006.4	28.8	23.9	21.9	5.00336	0.00270549	Up
P00338	L-lactate dehydrogenase A chain OS=Homo sapiens OX=9606 GN=LDHA PE=1 SV=2	9	7.7.8.8.8.8	8	7.00078e+06	6.23802e+06	7.65367e+06	4.50797e+06	3.96431e+06	3.87203e+06	3.92629e+06	3.76151e+06	3.99482e+06	10.2	8.35	3.08	1.69248	0.00271126	Up
O43294	Transforming growth factor beta-1-induced transcript 1 protein OS=Homo sapiens OX=9606 GN=TGFB1I1 PE=1 SV=2	1	1.1.1.1.1.1	1	132401	113742	90910.3	33371.8	40982.6	48294.3	42804.6	45581.2	42070.4	18.5	18.3	4.26	2.74812	0.00271627	Up
Q02978	Mitochondrial 2-oxoglutarate/malate carrier protein OS=Homo sapiens OX=9606 GN=SLC25A11 PE=1 SV=3	7	7.7.6.6.6.5	7	7.15258e+06	8.7949e+06	5.3967e+06	1.67684e+06	2.29383e+06	1.80625e+06	2.81773e+06	3.81666e+06	4.561e+06	23.9	16.9	23.4	3.69474	0.00271885	Up
Q96EK9	Protein KTI12 homolog OS=Homo sapiens OX=9606 GN=KTI12 PE=1 SV=1	1	1.1.1.1.1.1	1	291946	424551	277053	64127.1	99024.7	100783	116280	159172	153326	24.5	23.5	16.3	3.76438	0.0027503	Up
Q9HDC5	Junctophilin-1 OS=Homo sapiens OX=9606 GN=JPH1 PE=1 SV=2	10	10.9.10.7.6.7	10	9.32053e+06	9.46867e+06	8.47188e+06	2.03679e+06	1.51119e+06	1.36188e+06	4.34241e+06	4.68818e+06	5.0139e+06	5.92	21.7	7.17	5.55231	0.00277352	Up
O60237	Protein phosphatase 1 regulatory subunit 12B OS=Homo sapiens OX=9606 GN=PPP1R12B PE=1 SV=2	7	7.7.6.5.6.4	7	1.25251e+06	2.0805e+06	1.73601e+06	238966	204164	212516	632354	687737	664323	24.6	8.31	4.2	7.73135	0.00278046	Up
P49257	Protein ERGIC-53 OS=Homo sapiens OX=9606 GN=LMAN1 PE=1 SV=2	4	3.3.4.3.3.3	4	1.46696e+06	1.78956e+06	2.20933e+06	639905	523319	527211	790916	747074	686499	20.4	11.8	7.07	3.2334	0.00279691	Up
Q9NRY5	Protein FAM114A2 OS=Homo sapiens OX=9606 GN=FAM114A2 PE=1 SV=4	1	-.1.1.1.1.1	1	99453.7	106376	133746	43176.8	57375.7	51222.1	42943.9	49000.5	44068.1	16	14.1	7.11	2.23737	0.00280685	Up
O94929	Actin-binding LIM protein 3 OS=Homo sapiens OX=9606 GN=ABLIM3 PE=1 SV=3	9	9.9.9.2.2.2	9	3.84121e+06	5.38948e+06	5.47815e+06	984138	497653	595412	1.75878e+06	1.78156e+06	1.617e+06	18.8	37.2	5.19	7.08108	0.00280777	Up
Q32MZ4	Leucine-rich repeat flightless-interacting protein 1 OS=Homo sapiens OX=9606 GN=LRRFIP1 PE=1 SV=2	14	12.13.12.14.13.13	14	1.42923e+07	2.63316e+07	2.18214e+07	3.57995e+06	2.6499e+06	2.89231e+06	6.00513e+06	6.17592e+06	6.17745e+06	29.2	15.9	1.62	6.84545	0.00281186	Up
Q9Y5V3	Melanoma-associated antigen D1 OS=Homo sapiens OX=9606 GN=MAGED1 PE=1 SV=3	1	1.1.1.1.1.1	1	255729	243536	327870	82022.6	117155	111788	149385	145631	133877	16.5	18.3	5.66	2.65989	0.00281861	Up
Q9UBF8	Phosphatidylinositol 4-kinase beta OS=Homo sapiens OX=9606 GN=PI4KB PE=1 SV=1	1	1.1.1.1.1.1	1	71931.3	95153	131044	28174.1	17267.4	18569.2	36829.3	47107.2	33858.1	30	27.9	17.7	4.65747	0.00282612	Up
Q13464	Rho-associated protein kinase 1 OS=Homo sapiens OX=9606 GN=ROCK1 PE=1 SV=1	3	2.2.3.3.3.2	1	541034	675677	778060	187042	215900	189756	154100	94468.5	72693.2	17.9	8.07	39.4	3.36558	0.0028337	Up
Q7L7X3	Serine/threonine-protein kinase TAO1 OS=Homo sapiens OX=9606 GN=TAOK1 PE=1 SV=1	62	62.60.60.48.55.51	55	3.41865e+08	3.3194e+08	3.12614e+08	2.39099e+07	3.9365e+07	3.00294e+07	1.08545e+08	1.16951e+08	1.13982e+08	4.52	25	3.77	10.5721	0.00284419	Up
Q15797	Mothers against decapentaplegic homolog 1 OS=Homo sapiens OX=9606 GN=SMAD1 PE=1 SV=1	1	1.1.-.1.1.1	1	74983.3	106836	90244.5	28577	26300.7	39208.1	545.17	12436.9	6658.31	17.6	22	90.8	2.89166	0.0028443	Up
Q9BV86	N-terminal Xaa-Pro-Lys N-methyltransferase 1 OS=Homo sapiens OX=9606 GN=NTMT1 PE=1 SV=3	1	1.1.1.1.1.1	1	498258	666001	551367	236716	285104	285502	264162	336388	251749	15	10.4	16.1	2.12508	0.0028448	Up
P62826	GTP-binding nuclear protein Ran OS=Homo sapiens OX=9606 GN=RAN PE=1 SV=3	11	11.11.10.11.11.11	11	5.45286e+07	5.90715e+07	4.78633e+07	1.83142e+07	1.87903e+07	1.83527e+07	2.32881e+07	2.66681e+07	3.01807e+07	10.5	1.43	12.9	2.91149	0.00286817	Up
O60229	Kalirin OS=Homo sapiens OX=9606 GN=KALRN PE=1 SV=3	1	1.1.1.1.1.1	1	2.56513e+06	1.72393e+06	1.7491e+06	559472	577799	788472	916152	575402	693763	23.8	19.8	23.7	3.1355	0.00287583	Up
Q96AA8	Janus kinase and microtubule-interacting protein 2 OS=Homo sapiens OX=9606 GN=JAKMIP2 PE=1 SV=1	28	27.24.26.26.26.25	28	3.20228e+07	2.29127e+07	2.34833e+07	1.18689e+07	9.79411e+06	8.85375e+06	1.23179e+07	1.20742e+07	1.18348e+07	19.5	15.2	2	2.56969	0.00287921	Up
P82094	TATA element modulatory factor OS=Homo sapiens OX=9606 GN=TMF1 PE=1 SV=2	11	11.11.11.10.9.10	11	4.98583e+06	5.99596e+06	6.86407e+06	1.90268e+06	2.09808e+06	1.86343e+06	3.22581e+06	3.18058e+06	2.62569e+06	15.8	6.43	11.1	3.04319	0.0028858	Up
P04406	Glyceraldehyde-3-phosphate dehydrogenase OS=Homo sapiens OX=9606 GN=GAPDH PE=1 SV=3	19	17.17.18.18.18.19	19	5.50529e+07	5.4022e+07	7.75746e+07	2.10472e+07	1.86679e+07	2.44541e+07	2.96999e+07	2.8405e+07	2.67861e+07	21.4	13.6	5.16	2.90871	0.00288837	Up
Q9Y4K3	TNF receptor-associated factor 6 OS=Homo sapiens OX=9606 GN=TRAF6 PE=1 SV=1	1	1.1.1.1.1.1	1	251259	408557	444346	75048.5	63866.7	53262.5	115573	129614	118646	27.9	17	6.09	5.74553	0.00289773	Up
O14950	Myosin regulatory light chain 12B OS=Homo sapiens OX=9606 GN=MYL12B PE=1 SV=2	22	19.19.22.17.16.19	1	5.41269e+08	6.61797e+08	5.39262e+08	1.06356e+08	7.43432e+07	1.26243e+08	2.36833e+08	2.37191e+08	2.21409e+08	12.1	25.6	3.89	5.6764	0.00290461	Up
O75151	Lysine-specific demethylase PHF2 OS=Homo sapiens OX=9606 GN=PHF2 PE=1 SV=4	34	34.34.33.34.34.34	32	9.08519e+07	6.4969e+07	6.345e+07	2.54474e+07	2.19353e+07	2.07165e+07	3.96961e+07	3.81635e+07	3.71296e+07	21.1	10.8	3.37	3.21987	0.00290597	Up
Q9NZ08	Endoplasmic reticulum aminopeptidase 1 OS=Homo sapiens OX=9606 GN=ERAP1 PE=1 SV=3	1	1.1.1.1.-.1	1	88930.2	77214.6	107350	11345.6	13272.1	20791.5	24107.9	24849.6	21998.6	16.7	33	6.25	6.02289	0.00290782	Up
O75173	A disintegrin and metalloproteinase with thrombospondin motifs 4 OS=Homo sapiens OX=9606 GN=ADAMTS4 PE=1 SV=3	4	3.1.4.3.3.3	4	1.0536e+06	977376	1.37896e+06	251102	392276	369483	623038	621038	609573	18.8	22.4	1.18	3.36664	0.00291071	Up
Q12926	ELAV-like protein 2 OS=Homo sapiens OX=9606 GN=ELAVL2 PE=1 SV=2	3	2.3.3.3.2.2	3	723528	850010	939022	274302	294553	280520	430939	335222	508244	12.9	3.66	20.4	2.95813	0.00294055	Up
O75052	Carboxyl-terminal PDZ ligand of neuronal nitric oxide synthase protein OS=Homo sapiens OX=9606 GN=NOS1AP PE=1 SV=3	1	-.1.1.-.-.-	1	177467	196461	97347	7707.63	2108.83	2954.98	1480.43	379.006	264.421	33.5	70.9	94.8	36.9007	0.00296859	Up
P40429	60S ribosomal protein L13a OS=Homo sapiens OX=9606 GN=RPL13A PE=1 SV=2	13	12.11.12.12.13.12	13	3.17869e+07	4.14142e+07	3.37857e+07	2.00243e+07	1.65586e+07	1.67954e+07	1.911e+07	1.99587e+07	2.15421e+07	14.2	10.9	6.11	2.00431	0.00297632	Up
Q13636	Ras-related protein Rab-31 OS=Homo sapiens OX=9606 GN=RAB31 PE=1 SV=1	1	1.1.1.1.1.1	1	83304.6	58360.6	79170.7	27151.7	24304.8	32638.9	37770.1	22914.4	24542.5	18.2	15.1	28.7	2.62601	0.00297688	Up
O75390	Citrate synthase, mitochondrial OS=Homo sapiens OX=9606 GN=CS PE=1 SV=2	2	2.1.2.2.2.2	2	710000	599722	763228	314786	396398	376599	392066	429478	395022	12.1	11.7	5.13	1.90566	0.00297816	Up
Q9UID3	Vacuolar protein sorting-associated protein 51 homolog OS=Homo sapiens OX=9606 GN=VPS51 PE=1 SV=2	1	1.1.1.1.1.1	1	170313	249310	278591	47655.6	58441.4	78010.2	100595	109018	110020	24.1	25.1	4.86	3.79243	0.00298807	Up
Q96MF2	SH3 and cysteine-rich domain-containing protein 3 OS=Homo sapiens OX=9606 GN=STAC3 PE=1 SV=1	4	4.4.4.1.3.2	4	861338	840824	842855	151320	163877	117640	248230	336402	229519	1.33	16.6	21	5.87984	0.0029882	Up
Q9UHB6	LIM domain and actin-binding protein 1 OS=Homo sapiens OX=9606 GN=LIMA1 PE=1 SV=1	9	7.8.9.8.9.8	9	7.33531e+06	7.354e+06	7.40999e+06	2.10223e+06	1.90022e+06	1.61996e+06	3.4072e+06	3.11957e+06	2.92695e+06	0.528	12.9	7.67	3.93057	0.00299338	Up
P14649	Myosin light chain 6B OS=Homo sapiens OX=9606 GN=MYL6B PE=1 SV=1	38	38.37.38.38.38.38	34	1.95983e+09	2.20326e+09	1.96068e+09	1.16323e+09	1.12663e+09	1.13832e+09	1.13649e+09	1.14213e+09	1.20526e+09	6.87	1.64	3.29	1.7863	0.00299544	Up
Q9C0D3	Protein zyg-11 homolog B OS=Homo sapiens OX=9606 GN=ZYG11B PE=1 SV=2	1	1.1.1.1.-.1	1	25577	34592.8	41895.9	9849.39	7466.31	8285.48	19823.2	20390.7	24070.7	24	14.2	10.8	3.98676	0.00303636	Up
P34896	Serine hydroxymethyltransferase, cytosolic OS=Homo sapiens OX=9606 GN=SHMT1 PE=1 SV=1	1	-.1.1.1.1.1	1	49967.7	52575.5	64636.1	28673.5	24456	26875.7	23821.1	33041.9	29892	14	7.94	16.2	2.0896	0.00306005	Up
E9PRG8	Uncharacterized protein C11orf98 OS=Homo sapiens OX=9606 GN=C11orf98 PE=4 SV=2	9	9.9.9.9.8.9	9	4.55595e+07	4.13754e+07	3.67729e+07	1.50274e+07	1.46357e+07	1.46004e+07	2.57278e+07	2.66048e+07	2.65044e+07	10.7	1.61	1.83	2.79481	0.00307904	Up
O15160	DNA-directed RNA polymerases I and III subunit RPAC1 OS=Homo sapiens OX=9606 GN=POLR1C PE=1 SV=1	12	12.12.12.10.10.11	12	5.75311e+07	4.78232e+07	3.98927e+07	7.96916e+06	7.74687e+06	7.67435e+06	2.0085e+07	2.10326e+07	2.06839e+07	18.2	1.97	2.33	6.20969	0.00308674	Up
Q9UKA4	A-kinase anchor protein 11 OS=Homo sapiens OX=9606 GN=AKAP11 PE=1 SV=1	8	8.8.8.7.7.7	8	3.74573e+06	4.44891e+06	5.31299e+06	1.19615e+06	1.10916e+06	1.08587e+06	1.63773e+06	1.60051e+06	1.72713e+06	17.4	5.14	3.93	3.98316	0.003093	Up
P00387	NADH-cytochrome b5 reductase 3 OS=Homo sapiens OX=9606 GN=CYB5R3 PE=1 SV=3	3	3.3.3.3.3.2	3	1.35601e+06	1.36176e+06	2.05555e+06	549406	396380	473097	737773	613741	628702	25.3	16.2	10.3	3.36414	0.0031328	Up
P00558	Phosphoglycerate kinase 1 OS=Homo sapiens OX=9606 GN=PGK1 PE=1 SV=3	17	14.17.17.16.16.16	17	1.87875e+07	1.97681e+07	2.73811e+07	6.79705e+06	6.01883e+06	7.40953e+06	1.03774e+07	1.02948e+07	9.76137e+06	21.4	10.3	3.3	3.26009	0.0031432	Up
P60709	Actin, cytoplasmic 1 OS=Homo sapiens OX=9606 GN=ACTB PE=1 SV=1	20	19.19.19.19.19.19	18	8.53004e+08	9.49354e+08	9.83791e+08	5.66135e+08	5.95978e+08	6.02698e+08	6.81174e+08	6.37463e+08	6.35741e+08	7.3	3.31	3.95	1.57872	0.00320375	Up
Q15738	Sterol-4-alpha-carboxylate 3-dehydrogenase, decarboxylating OS=Homo sapiens OX=9606 GN=NSDHL PE=1 SV=2	2	1.2.2.2.2.2	2	279503	209819	273635	87099.1	103729	124686	89922.2	80896.6	104084	15.2	17.9	12.8	2.41815	0.0032311	Up
P41250	Glycine--tRNA ligase OS=Homo sapiens OX=9606 GN=GARS1 PE=1 SV=3	16	16.15.15.15.15.15	16	5.61156e+06	5.76505e+06	6.13136e+06	3.69538e+06	3.07638e+06	3.45923e+06	3.60326e+06	3.51625e+06	3.51986e+06	4.58	9.16	1.39	1.71127	0.00324624	Up
P46776	60S ribosomal protein L27a OS=Homo sapiens OX=9606 GN=RPL27A PE=1 SV=2	15	14.14.15.13.14.15	15	7.00505e+08	5.49815e+08	4.83029e+08	1.63817e+08	1.82264e+08	1.57331e+08	3.28447e+08	3.23588e+08	3.25942e+08	19.3	7.71	0.745	3.4432	0.00325256	Up
O43765	Small glutamine-rich tetratricopeptide repeat-containing protein alpha OS=Homo sapiens OX=9606 GN=SGTA PE=1 SV=1	3	2.2.3.2.2.-	3	1.47492e+06	2.65342e+06	2.53762e+06	192259	77320.4	66305.9	830217	807355	630487	29.2	62.3	14.5	19.846	0.00327829	Up
Q9UHI8	A disintegrin and metalloproteinase with thrombospondin motifs 1 OS=Homo sapiens OX=9606 GN=ADAMTS1 PE=1 SV=4	20	16.16.16.16.12.14	19	2.44355e+07	1.82325e+07	1.70545e+07	6.63059e+06	5.91645e+06	5.63021e+06	1.30816e+07	1.20032e+07	1.21397e+07	19.9	8.5	4.73	3.28556	0.00328263	Up
P33121	Long-chain-fatty-acid--CoA ligase 1 OS=Homo sapiens OX=9606 GN=ACSL1 PE=1 SV=1	2	2.2.2.2.2.1	2	205882	319382	342787	47342.6	40664.3	39233	86902.3	108932	80119.2	25.3	10.2	16.4	6.82216	0.00328802	Up
Q9UNZ5	Leydig cell tumor 10 kDa protein homolog OS=Homo sapiens OX=9606 GN=C19orf53 PE=1 SV=1	3	2.3.3.3.3.3	3	6.27221e+06	5.53603e+06	5.41776e+06	3.26273e+06	2.52668e+06	3.00565e+06	3.13823e+06	3.13072e+06	2.80786e+06	8.06	12.7	6.23	1.9586	0.00329301	Up
Q14315	Filamin-C OS=Homo sapiens OX=9606 GN=FLNC PE=1 SV=3	88	85.84.87.81.80.81	80	1.36296e+08	1.6392e+08	2.14832e+08	4.05634e+07	3.41629e+07	3.9141e+07	6.86605e+07	7.16808e+07	6.90659e+07	23.2	8.85	2.35	4.52323	0.00329593	Up
O75923	Dysferlin OS=Homo sapiens OX=9606 GN=DYSF PE=1 SV=1	5	5.5.5.5.4.4	5	1.1143e+06	1.13472e+06	1.49555e+06	565155	380388	408440	626894	622284	596096	17.2	22.1	2.7	2.76559	0.00329801	Up
Q8IY81	pre-rRNA 2'-O-ribose RNA methyltransferase FTSJ3 OS=Homo sapiens OX=9606 GN=FTSJ3 PE=1 SV=2	22	21.21.21.22.19.19	22	3.53969e+07	2.57913e+07	2.73139e+07	1.47875e+07	1.22091e+07	1.17162e+07	1.88947e+07	1.7362e+07	1.72872e+07	17.5	12.8	5.08	2.28612	0.00329964	Up
Q13137	Calcium-binding and coiled-coil domain-containing protein 2 OS=Homo sapiens OX=9606 GN=CALCOCO2 PE=1 SV=1	14	13.13.14.14.14.14	14	1.14114e+07	1.31944e+07	1.56365e+07	6.54536e+06	4.51075e+06	5.1204e+06	6.39945e+06	6.1228e+06	5.94172e+06	15.8	19.4	3.75	2.48769	0.00334793	Up
P14625	Endoplasmin OS=Homo sapiens OX=9606 GN=HSP90B1 PE=1 SV=1	30	29.30.30.29.28.28	30	5.86063e+07	7.33474e+07	9.27873e+07	2.33973e+07	1.84609e+07	2.02635e+07	2.5503e+07	2.85922e+07	2.7411e+07	22.9	12.1	5.74	3.61776	0.00337242	Up
P61163	Alpha-centractin OS=Homo sapiens OX=9606 GN=ACTR1A PE=1 SV=1	8	6.8.8.6.5.7	8	4.74494e+06	5.52599e+06	7.72073e+06	1.42839e+06	1.20141e+06	1.50354e+06	2.48868e+06	2.48244e+06	2.34486e+06	25.7	11.4	3.33	4.35281	0.0033866	Up
P36915	Guanine nucleotide-binding protein-like 1 OS=Homo sapiens OX=9606 GN=GNL1 PE=1 SV=2	8	7.8.8.8.8.8	8	5.0276e+06	5.09903e+06	5.53502e+06	2.40685e+06	1.86625e+06	1.91816e+06	2.8097e+06	2.66558e+06	2.45137e+06	5.26	14.5	6.82	2.52964	0.00338862	Up
P23528	Cofilin-1 OS=Homo sapiens OX=9606 GN=CFL1 PE=1 SV=3	4	4.4.4.4.4.4	4	1.45999e+07	2.00546e+07	2.09342e+07	6.93732e+06	5.97443e+06	7.68764e+06	7.4032e+06	7.35666e+06	7.23828e+06	18.5	12.5	1.16	2.69856	0.00338963	Up
O43747	AP-1 complex subunit gamma-1 OS=Homo sapiens OX=9606 GN=AP1G1 PE=1 SV=5	2	2.2.2.2.2.2	2	798019	1.13922e+06	1.14703e+06	305970	338576	277259	333289	495999	586583	19.4	9.98	27.2	3.3459	0.00339377	Up
Q9BZL1	Ubiquitin-like protein 5 OS=Homo sapiens OX=9606 GN=UBL5 PE=1 SV=1	1	1.1.1.1.1.1	1	704529	822692	1.05025e+06	386104	310285	274921	522961	464454	517830	20.5	17.5	6.46	2.6536	0.00339791	Up
P02452	Collagen alpha-1(I) chain OS=Homo sapiens OX=9606 GN=COL1A1 PE=1 SV=6	4	3.4.3.-.2.1	4	1.96454e+06	2.64945e+06	3.06419e+06	4166.7	15778	14694.3	496192	654967	635416	21.7	55.5	14.5	221.663	0.0034133	Up
Q9BR39	Junctophilin-2 OS=Homo sapiens OX=9606 GN=JPH2 PE=1 SV=2	3	2.1.2.1.-.1	3	733888	615675	450901	147188	111285	73205.6	251533	224596	264541	23.7	33.5	8.25	5.42835	0.00341936	Up
O94830	Phospholipase DDHD2 OS=Homo sapiens OX=9606 GN=DDHD2 PE=1 SV=2	1	1.1.1.1.1.1	1	61302	73768.9	100928	27795.6	22993.3	18901.2	25130.2	31817.9	27123.1	25.8	19.2	12.3	3.38641	0.00342247	Up
Q13045	Protein flightless-1 homolog OS=Homo sapiens OX=9606 GN=FLII PE=1 SV=2	42	39.41.41.42.42.41	42	9.56914e+07	1.32174e+08	1.10782e+08	3.97129e+07	3.85183e+07	4.37761e+07	5.34025e+07	5.45004e+07	5.31358e+07	16.2	6.78	1.35	2.77563	0.00344089	Up
O60884	DnaJ homolog subfamily A member 2 OS=Homo sapiens OX=9606 GN=DNAJA2 PE=1 SV=1	6	5.6.6.6.6.6	6	3.4695e+06	3.17037e+06	4.36732e+06	1.49724e+06	1.31634e+06	1.54038e+06	1.78281e+06	1.75972e+06	1.72039e+06	17	8.19	1.8	2.52809	0.00344701	Up
Q6P1L8	39S ribosomal protein L14, mitochondrial OS=Homo sapiens OX=9606 GN=MRPL14 PE=1 SV=1	1	1.1.1.1.1.1	1	434989	526960	610487	262369	197299	234665	219596	243398	204715	16.7	14.1	8.77	2.26467	0.00347327	Up
Q86TI2	Dipeptidyl peptidase 9 OS=Homo sapiens OX=9606 GN=DPP9 PE=1 SV=3	1	1.1.1.1.1.1	1	40524.9	45190.3	51126.3	19195.2	12833	16211.9	21325.1	25548.7	17479.6	11.6	19.8	18.8	2.83667	0.00349103	Up
Q7Z3B4	Nucleoporin p54 OS=Homo sapiens OX=9606 GN=NUP54 PE=1 SV=2	5	1.2.2.2.3.4	5	1.41758e+08	1.65376e+08	1.5291e+08	7.74726e+07	5.80397e+07	7.07844e+07	7.62403e+07	7.76677e+07	8.05635e+07	7.7	14.4	2.82	2.23001	0.00349321	Up
Q00653	Nuclear factor NF-kappa-B p100 subunit OS=Homo sapiens OX=9606 GN=NFKB2 PE=1 SV=4	1	1.1.1.1.1.1	1	52768.3	36013	51624.4	13174.1	12077.7	14737.1	19530.8	23359.2	24322	20	10	11.3	3.51112	0.00352934	Up
Q99816	Tumor susceptibility gene 101 protein OS=Homo sapiens OX=9606 GN=TSG101 PE=1 SV=2	1	-.1.1.1.1.1	1	285879	246655	336978	121634	135245	156019	196492	231937	194776	15.6	12.6	10.1	2.10587	0.00353455	Up
Q5VZP5	Serine/threonine/tyrosine-interacting-like protein 2 OS=Homo sapiens OX=9606 GN=STYXL2 PE=2 SV=1	2	2.2.2.2.1.2	2	240726	240459	407031	90323	60479.4	56535.8	124505	103651	102189	32.5	26.7	11.3	4.2839	0.00354496	Up
Q9NX24	H/ACA ribonucleoprotein complex subunit 2 OS=Homo sapiens OX=9606 GN=NHP2 PE=1 SV=1	6	6.5.6.5.6.5	6	1.8911e+07	1.3792e+07	1.28538e+07	4.06561e+06	4.89132e+06	4.59205e+06	1.06549e+07	7.89612e+06	7.88412e+06	21.5	9.26	18.1	3.36238	0.00355968	Up
Q92616	eIF-2-alpha kinase activator GCN1 OS=Homo sapiens OX=9606 GN=GCN1 PE=1 SV=7	5	5.5.5.4.4.3	5	735156	957400	1.21072e+06	319840	232578	327923	368364	389308	395427	24.6	18	3.69	3.2979	0.00356723	Up
P43034	Platelet-activating factor acetylhydrolase IB subunit beta OS=Homo sapiens OX=9606 GN=PAFAH1B1 PE=1 SV=2	3	3.3.3.3.2.3	3	756410	994130	762689	264036	291747	278224	334636	408171	390855	16.2	4.98	10.2	3.01344	0.00358153	Up
Q9UDY4	DnaJ homolog subfamily B member 4 OS=Homo sapiens OX=9606 GN=DNAJB4 PE=1 SV=1	3	3.3.3.3.2.3	3	2.2924e+06	3.06727e+06	3.46195e+06	901017	747801	823710	1.15414e+06	1.28039e+06	1.02697e+06	20.2	9.3	11	3.56786	0.00359475	Up
Q9BQ67	Glutamate-rich WD repeat-containing protein 1 OS=Homo sapiens OX=9606 GN=GRWD1 PE=1 SV=1	7	7.7.6.7.7.6	7	4.45996e+06	4.67575e+06	3.74952e+06	2.0284e+06	2.20659e+06	2.22877e+06	2.53141e+06	2.70222e+06	2.74509e+06	11.3	5.1	4.25	1.99345	0.00360169	Up
P30153	Serine/threonine-protein phosphatase 2A 65 kDa regulatory subunit A alpha isoform OS=Homo sapiens OX=9606 GN=PPP2R1A PE=1 SV=4	13	11.12.13.11.11.13	12	1.67613e+07	1.76684e+07	2.28931e+07	6.77009e+06	6.19757e+06	7.06878e+06	8.54452e+06	7.61766e+06	8.17038e+06	17.3	6.63	5.75	2.86093	0.00360973	Up
Q9UJ68	Mitochondrial peptide methionine sulfoxide reductase OS=Homo sapiens OX=9606 GN=MSRA PE=1 SV=1	1	1.1.1.1.1.1	1	98125.2	94817.9	73195.5	21065.9	12922.4	22107.6	18019.5	39572.7	80787.3	15.3	26.9	69.1	4.74435	0.00361358	Up
P61020	Ras-related protein Rab-5B OS=Homo sapiens OX=9606 GN=RAB5B PE=1 SV=1	4	4.3.4.3.3.3	4	2.3603e+06	3.12924e+06	3.89613e+06	906645	756291	1.0457e+06	1.23376e+06	1.13342e+06	1.36154e+06	24.5	16	9.2	3.46509	0.00362579	Up
Q9NYH9	U3 small nucleolar RNA-associated protein 6 homolog OS=Homo sapiens OX=9606 GN=UTP6 PE=1 SV=2	3	1.2.3.3.3.3	3	201893	186178	249496	88826	103451	104628	165629	146250	145568	15.5	8.9	7.47	2.14737	0.00362623	Up
P56182	Ribosomal RNA processing protein 1 homolog A OS=Homo sapiens OX=9606 GN=RRP1 PE=1 SV=1	2	2.2.2.1.2.2	2	1.02949e+06	730154	1.01643e+06	291566	324720	197577	358355	385623	378225	18.3	24.3	3.77	3.41099	0.00363993	Up
Q6AI39	BRD4-interacting chromatin-remodeling complex-associated protein-like OS=Homo sapiens OX=9606 GN=BICRAL PE=1 SV=2	15	10.9.10.14.11.11	15	4.51351e+06	4.16145e+06	3.67144e+06	2.70282e+06	2.25779e+06	2.1883e+06	3.53103e+06	3.86648e+06	3.70132e+06	10.3	11.7	4.53	1.72703	0.0036595	Up
Q96D46	60S ribosomal export protein NMD3 OS=Homo sapiens OX=9606 GN=NMD3 PE=1 SV=1	2	2.2.2.2.2.2	2	152863	157507	173051	53495.7	58962	72792.8	66072.6	81755.6	109418	6.56	16.1	25.6	2.60956	0.00366291	Up
Q9UJV9	Probable ATP-dependent RNA helicase DDX41 OS=Homo sapiens OX=9606 GN=DDX41 PE=1 SV=2	21	20.20.18.19.19.18	21	1.66514e+07	1.51535e+07	1.30613e+07	8.51834e+06	6.47833e+06	6.49948e+06	8.30764e+06	8.46318e+06	8.45635e+06	12.1	16.4	1.05	2.08717	0.00366538	Up
Q0VF96	Cingulin-like protein 1 OS=Homo sapiens OX=9606 GN=CGNL1 PE=1 SV=2	1	1.1.1.1.1.1	1	123729	118875	159704	59105.8	40265.1	39790.9	39846.1	43031.6	33976.4	16.6	23.8	11.8	2.89094	0.00367019	Up
Q13162	Peroxiredoxin-4 OS=Homo sapiens OX=9606 GN=PRDX4 PE=1 SV=1	1	1.1.1.1.1.1	1	39318.5	31701.6	45905.8	14475.9	12216	13857.2	21493.4	22121.4	20481.5	18.2	8.64	3.87	2.88357	0.00368963	Up
P0C1Z6	TCF3 fusion partner OS=Homo sapiens OX=9606 GN=TFPT PE=1 SV=1	2	1.1.1.1.1.1	2	155264	119724	122676	76319.7	63391.8	62493.4	204090	221466	178426	14.9	11.5	10.8	1.96664	0.00370526	Up
P51571	Translocon-associated protein subunit delta OS=Homo sapiens OX=9606 GN=SSR4 PE=1 SV=1	3	3.3.3.3.3.3	3	936801	797724	761861	379289	396698	407184	517864	446043	351973	11.1	3.57	19	2.10991	0.00371017	Up
O14733	Dual specificity mitogen-activated protein kinase kinase 7 OS=Homo sapiens OX=9606 GN=MAP2K7 PE=1 SV=2	1	-.1.1.1.1.1	1	102120	103619	106232	29915.1	22083.9	23501.5	39605.8	45364.5	33416.1	2	16.6	15.1	4.13204	0.00373144	Up
Q9HDC9	Adipocyte plasma membrane-associated protein OS=Homo sapiens OX=9606 GN=APMAP PE=1 SV=2	2	2.2.2.2.2.2	2	888930	874483	1.32995e+06	283744	278067	356690	360190	421497	444264	25.1	14.3	10.6	3.36784	0.00373417	Up
O75832	26S proteasome non-ATPase regulatory subunit 10 OS=Homo sapiens OX=9606 GN=PSMD10 PE=1 SV=1	1	1.1.1.1.1.1	1	125725	144861	155329	40593.3	27240.6	41656.4	53726.2	49135.9	57643.9	10.6	22	7.96	3.88999	0.00374835	Up
Q8N300	Small vasohibin-binding protein OS=Homo sapiens OX=9606 GN=SVBP PE=1 SV=1	1	1.1.1.1.1.1	1	6.6091e+06	4.67038e+06	5.01194e+06	2.6183e+06	2.29705e+06	1.96339e+06	3.34209e+06	3.32481e+06	3.25126e+06	19.1	14.3	1.46	2.36837	0.00375233	Up
Q96BM9	ADP-ribosylation factor-like protein 8A OS=Homo sapiens OX=9606 GN=ARL8A PE=1 SV=1	1	1.1.1.1.1.1	1	262007	286382	223765	66980	102645	89028.4	115074	129740	168935	12.3	20.9	20.2	2.98529	0.00375568	Up
P62891	60S ribosomal protein L39 OS=Homo sapiens OX=9606 GN=RPL39 PE=1 SV=2	4	4.4.4.4.4.4	4	1.43618e+09	1.40225e+09	1.33692e+09	6.62248e+08	5.37849e+08	5.31922e+08	7.5548e+08	6.9805e+08	7.22675e+08	3.62	12.7	3.97	2.41068	0.00376539	Up
P61026	Ras-related protein Rab-10 OS=Homo sapiens OX=9606 GN=RAB10 PE=1 SV=1	8	8.8.8.8.8.8	7	1.29203e+07	1.49951e+07	1.78785e+07	5.94064e+06	5.2336e+06	5.78302e+06	5.89224e+06	6.25593e+06	5.85206e+06	16.3	6.57	3.71	2.70054	0.003782	Up
P12883	Myosin-7 OS=Homo sapiens OX=9606 GN=MYH7 PE=1 SV=5	15	4.5.7.3.2.1	15	4.6105e+06	2.80262e+06	4.61652e+06	148613	372822	356942	1.84488e+06	2.22644e+06	2.04677e+06	26.1	42.7	9.36	13.6953	0.00379874	Up
P22307	Sterol carrier protein 2 OS=Homo sapiens OX=9606 GN=SCP2 PE=1 SV=2	4	4.4.4.3.1.3	4	2.18275e+06	2.1464e+06	3.27917e+06	464230	418144	410708	760035	672085	631499	25.4	6.73	9.55	5.88386	0.0038433	Up
P62195	26S proteasome regulatory subunit 8 OS=Homo sapiens OX=9606 GN=PSMC5 PE=1 SV=1	4	4.4.4.4.4.4	4	1.80308e+06	1.95039e+06	2.7892e+06	781274	596769	652085	923067	919180	923134	24.4	14	0.246	3.22279	0.00384748	Up
Q15907	Ras-related protein Rab-11B OS=Homo sapiens OX=9606 GN=RAB11B PE=1 SV=4	6	6.6.6.6.6.6	6	8.6799e+06	9.45191e+06	1.28905e+07	3.61385e+06	2.95899e+06	3.21619e+06	4.4775e+06	4.06886e+06	4.82561e+06	21.7	10.1	8.5	3.16909	0.00389369	Up
P46782	40S ribosomal protein S5 OS=Homo sapiens OX=9606 GN=RPS5 PE=1 SV=4	3	3.3.3.3.3.3	3	3.24546e+06	3.46205e+06	4.77197e+06	1.16293e+06	1.02156e+06	1.00195e+06	1.7241e+06	1.40404e+06	1.53392e+06	21.6	8.27	10.4	3.60259	0.00389481	Up
P52789	Hexokinase-2 OS=Homo sapiens OX=9606 GN=HK2 PE=1 SV=2	1	1.1.1.1.1.1	1	135723	86359.3	111747	39129.6	31873.9	45451.2	46741.8	53266.1	55555	22.2	17.5	8.82	2.8666	0.00392021	Up
P51149	Ras-related protein Rab-7a OS=Homo sapiens OX=9606 GN=RAB7A PE=1 SV=1	9	9.9.9.8.9.9	9	1.14704e+07	1.26855e+07	1.62807e+07	5.84959e+06	3.90892e+06	5.38175e+06	6.96758e+06	6.32675e+06	5.47844e+06	18.6	20.1	11.9	2.6708	0.00393099	Up
Q9NS87	Kinesin-like protein KIF15 OS=Homo sapiens OX=9606 GN=KIF15 PE=1 SV=1	1	1.1.1.1.1.1	1	16913.8	19751.8	22160.6	9776.54	11236.7	9588.05	11828.8	11176.4	12752.3	13.4	8.85	6.64	1.92234	0.0039418	Up
Q9NXF8	Palmitoyltransferase ZDHHC7 OS=Homo sapiens OX=9606 GN=ZDHHC7 PE=1 SV=2	1	1.1.1.1.1.1	1	131596	214756	210852	56451.1	41740	42832.9	77399.9	65022.4	70235.2	25.3	17.4	8.77	3.95113	0.00394554	Up
Q96K37	Solute carrier family 35 member E1 OS=Homo sapiens OX=9606 GN=SLC35E1 PE=1 SV=2	1	1.1.1.1.1.1	1	75353.7	112674	103194	41609.1	30571.1	36415.4	37409.3	53882.5	54520.2	20	15.3	20	2.68171	0.00394653	Up
P07237	Protein disulfide-isomerase OS=Homo sapiens OX=9606 GN=P4HB PE=1 SV=3	21	18.19.21.21.20.21	21	2.07124e+07	2.09173e+07	2.87402e+07	7.46263e+06	6.71942e+06	7.69158e+06	9.83745e+06	9.49908e+06	9.53364e+06	19.5	6.97	1.93	3.21711	0.00394753	Up
Q5T7N3	KN motif and ankyrin repeat domain-containing protein 4 OS=Homo sapiens OX=9606 GN=KANK4 PE=1 SV=1	1	1.-.1.1.1.1	1	73299.3	76699.4	105198	32519.1	28019	40187.7	54425.9	33619	38850.2	20.6	18.3	25.6	2.53358	0.00395932	Up
P46977	Dolichyl-diphosphooligosaccharide--protein glycosyltransferase subunit STT3A OS=Homo sapiens OX=9606 GN=STT3A PE=1 SV=2	5	5.4.4.4.5.4	5	1.19733e+06	867038	914928	390687	312925	468727	511436	503228	478252	18	19.9	3.47	2.54133	0.00397215	Up
P41091	Eukaryotic translation initiation factor 2 subunit 3 OS=Homo sapiens OX=9606 GN=EIF2S3 PE=1 SV=3	12	12.12.12.12.12.12	12	3.26328e+07	2.4913e+07	2.72228e+07	1.44504e+07	1.1227e+07	9.99285e+06	1.47315e+07	1.28711e+07	1.3713e+07	14	19.4	6.76	2.37645	0.00398591	Up
P35268	60S ribosomal protein L22 OS=Homo sapiens OX=9606 GN=RPL22 PE=1 SV=2	10	10.10.10.10.10.10	10	6.46559e+08	4.87685e+08	4.74903e+08	1.99456e+08	1.95656e+08	1.75639e+08	3.17271e+08	3.17023e+08	3.06875e+08	17.8	6.73	1.89	2.81935	0.00400305	Up
P62249	40S ribosomal protein S16 OS=Homo sapiens OX=9606 GN=RPS16 PE=1 SV=2	8	8.8.8.8.8.8	8	2.90004e+07	3.47127e+07	4.01179e+07	1.20165e+07	1.13501e+07	1.08504e+07	1.71983e+07	1.71323e+07	1.67439e+07	16.1	5.13	1.44	3.03448	0.00401536	Up
Q8N1F7	Nuclear pore complex protein Nup93 OS=Homo sapiens OX=9606 GN=NUP93 PE=1 SV=2	8	6.8.8.8.8.7	8	3.8865e+06	3.78849e+06	4.95494e+06	1.70935e+06	1.54454e+06	1.67968e+06	2.2164e+06	2.13917e+06	2.05054e+06	15.4	5.34	3.89	2.56	0.00401719	Up
Q9ULG1	Chromatin-remodeling ATPase INO80 OS=Homo sapiens OX=9606 GN=INO80 PE=1 SV=2	14	14.14.14.11.9.10	14	1.99413e+07	1.36382e+07	1.59521e+07	6.9871e+06	5.79193e+06	5.86749e+06	1.19053e+07	1.05206e+07	8.27846e+06	19.3	10.8	17.9	2.65635	0.00402832	Up
P27797	Calreticulin OS=Homo sapiens OX=9606 GN=CALR PE=1 SV=1	11	11.11.11.11.8.8	11	1.25608e+07	1.68552e+07	2.25404e+07	4.88016e+06	3.61696e+06	3.6337e+06	6.56062e+06	5.49886e+06	6.27964e+06	28.9	17.9	9	4.28301	0.00404099	Up
Q8WUD1	Ras-related protein Rab-2B OS=Homo sapiens OX=9606 GN=RAB2B PE=1 SV=1	1	1.1.1.1.1.1	1	427771	423171	468148	64976.6	72652.8	101208	134297	156911	152550	5.63	24	8.11	5.52296	0.0040582	Up
O75083	WD repeat-containing protein 1 OS=Homo sapiens OX=9606 GN=WDR1 PE=1 SV=4	14	14.14.14.13.13.14	14	2.2205e+07	2.8003e+07	3.5762e+07	8.66251e+06	6.9765e+06	8.47424e+06	1.2548e+07	1.25318e+07	1.25248e+07	23.7	11.5	0.0951	3.56526	0.00412394	Up
P00846	ATP synthase subunit a OS=Homo sapiens OX=9606 GN=MT-ATP6 PE=1 SV=1	1	1.1.1.1.1.1	1	393799	316404	419678	122423	122331	115762	244061	219928	156456	14.3	3.18	21.9	3.13406	0.00413413	Up
Q07283	Trichohyalin OS=Homo sapiens OX=9606 GN=TCHH PE=1 SV=2	30	25.27.29.19.9.8	30	9.12788e+06	1.47731e+07	2.48091e+07	2.35167e+06	1.2472e+06	1.23414e+06	5.32882e+06	5.2497e+06	5.51836e+06	48.9	39.8	2.57	10.0786	0.0041727	Up
Q6ZTW0	Tubulin polyglutamylase complex subunit 1 OS=Homo sapiens OX=9606 GN=TPGS1 PE=1 SV=2	1	1.1.1.1.1.1	1	49288.7	56731	62039.2	12337.1	14558.9	8520.11	27414.2	12051.6	15891.3	11.4	25.9	43.3	4.74527	0.00417336	Up
Q15311	RalA-binding protein 1 OS=Homo sapiens OX=9606 GN=RALBP1 PE=1 SV=3	15	15.15.15.14.14.13	15	2.45964e+07	2.20272e+07	2.14553e+07	8.07705e+06	6.2495e+06	5.44331e+06	1.14513e+07	1.1218e+07	1.08484e+07	7.37	20.5	2.72	3.44357	0.00418037	Up
Q96LB3	Intraflagellar transport protein 74 homolog OS=Homo sapiens OX=9606 GN=IFT74 PE=1 SV=1	1	1.1.1.1.1.1	1	2.07886e+08	2.38167e+08	2.04664e+08	9.04363e+07	6.39152e+07	6.5696e+07	9.59131e+07	9.2939e+07	9.75815e+07	8.52	20.2	2.46	2.95716	0.00418662	Up
P63172	Dynein light chain Tctex-type 1 OS=Homo sapiens OX=9606 GN=DYNLT1 PE=1 SV=1	1	1.1.1.1.1.1	1	496240	281130	311635	68162.6	91824.7	112588	158986	112239	149484	32.1	24.5	17.6	3.99524	0.00420101	Up
P0C2W1	F-box/SPRY domain-containing protein 1 OS=Homo sapiens OX=9606 GN=FBXO45 PE=1 SV=1	3	3.2.2.3.2.2	3	2.06585e+06	1.34208e+06	1.499e+06	564430	335542	512584	815348	874814	814571	23.3	25.5	4.14	3.47381	0.00420737	Up
Q9NUU7	ATP-dependent RNA helicase DDX19A OS=Homo sapiens OX=9606 GN=DDX19A PE=1 SV=1	5	5.4.5.4.4.4	5	2.55266e+06	2.88501e+06	3.3494e+06	961588	926190	610130	1.3203e+06	1.22329e+06	1.24998e+06	13.7	23.2	3.96	3.51777	0.00422373	Up
P16401	Histone H1.5 OS=Homo sapiens OX=9606 GN=H1-5 PE=1 SV=3	37	37.37.36.34.36.36	22	6.34104e+09	5.49472e+09	4.63489e+09	1.69836e+09	1.6838e+09	1.59534e+09	2.68595e+09	2.73981e+09	2.99358e+09	15.5	3.36	5.85	3.30902	0.00424186	Up
Q27J81	Inverted formin-2 OS=Homo sapiens OX=9606 GN=INF2 PE=1 SV=2	3	3.3.3.3.2.3	3	1.43983e+06	1.31678e+06	1.92176e+06	667665	564794	537289	743180	670327	634259	20.5	11.6	8.13	2.64353	0.00424774	Up
P17858	ATP-dependent 6-phosphofructokinase, liver type OS=Homo sapiens OX=9606 GN=PFKL PE=1 SV=6	5	4.5.5.4.5.5	5	2.82158e+06	3.1559e+06	4.15088e+06	698322	739244	756692	1.35091e+06	1.25317e+06	1.18111e+06	20.5	4.1	6.75	4.61585	0.00426443	Up
Q6P996	Pyridoxal-dependent decarboxylase domain-containing protein 1 OS=Homo sapiens OX=9606 GN=PDXDC1 PE=1 SV=2	17	16.17.17.17.17.14	17	1.29548e+07	1.6775e+07	2.09055e+07	5.19825e+06	4.21124e+06	4.36169e+06	5.97111e+06	6.22771e+06	6.06223e+06	23.6	11.6	2.14	3.67691	0.00427405	Up
P13693	Translationally-controlled tumor protein OS=Homo sapiens OX=9606 GN=TPT1 PE=1 SV=1	3	2.3.3.3.3.3	3	2.16492e+06	2.62228e+06	3.26285e+06	1.00538e+06	764191	1.17094e+06	1.24065e+06	1.1687e+06	1.16381e+06	20.6	20.9	3.61	2.73764	0.00427602	Up
Q9NVE7	4'-phosphopantetheine phosphatase OS=Homo sapiens OX=9606 GN=PANK4 PE=1 SV=1	1	1.1.1.1.1.1	1	76005.4	90728.6	124232	19655.6	23878.3	21733.1	38276.2	46798.1	35742.2	25.5	9.71	14.4	4.45808	0.00427846	Up
Q8TBA6	Golgin subfamily A member 5 OS=Homo sapiens OX=9606 GN=GOLGA5 PE=1 SV=3	2	-.1.2.2.2.2	2	113430	90759.4	117056	50736.4	60359.5	55598.8	54021.2	61720.6	61607	13.3	8.66	7.46	1.92715	0.00428103	Up
P27824	Calnexin OS=Homo sapiens OX=9606 GN=CANX PE=1 SV=2	10	10.9.10.9.7.8	10	6.91741e+06	8.53352e+06	1.17265e+07	2.72531e+06	2.0353e+06	2.43598e+06	3.49145e+06	2.99257e+06	3.29152e+06	27	14.4	7.71	3.77644	0.00430491	Up
Q9UJY4	ADP-ribosylation factor-binding protein GGA2 OS=Homo sapiens OX=9606 GN=GGA2 PE=1 SV=3	2	2.2.1.2.2.1	2	238556	324787	233821	81330.9	93461.7	86006.8	122406	62001.5	45962.1	19.3	7.04	52.5	3.05662	0.00430617	Up
P02662	Alpha-S1-casein OS=Bos taurus GN=CSN1S1 PE=1 SV=2	16	16.16.16.13.15.15	16	1.0211e+09	1.18422e+09	7.92568e+08	2.20825e+08	3.8149e+08	2.717e+08	5.29818e+08	4.65635e+08	4.99557e+08	19.7	28.2	6.44	3.43002	0.00431315	Up
P61011	Signal recognition particle 54 kDa protein OS=Homo sapiens OX=9606 GN=SRP54 PE=1 SV=1	9	9.9.9.9.8.8	9	2.51884e+06	2.67622e+06	3.84652e+06	848174	1.02548e+06	836263	1.10249e+06	1.11466e+06	930498	24.1	11.7	9.82	3.33648	0.00431778	Up
Q99470	Stromal cell-derived factor 2 OS=Homo sapiens OX=9606 GN=SDF2 PE=1 SV=2	1	1.1.1.1.1.1	1	776205	1.17007e+06	1.43927e+06	349243	213103	255337	319971	471568	401906	29.6	25.6	19.1	4.14041	0.00432628	Up
Q7L311	Armadillo repeat-containing X-linked protein 2 OS=Homo sapiens OX=9606 GN=ARMCX2 PE=2 SV=1	4	4.4.4.3.3.3	4	718869	769312	801599	261260	184347	192897	308229	357523	338811	5.46	19.8	7.43	3.58617	0.00433054	Up
P27635	60S ribosomal protein L10 OS=Homo sapiens OX=9606 GN=RPL10 PE=1 SV=5	17	15.16.16.17.17.17	17	6.26399e+07	7.06031e+07	7.14933e+07	3.81418e+07	4.25076e+07	3.32181e+07	4.06409e+07	3.99189e+07	3.98128e+07	7.14	12.2	1.12	1.79802	0.00438348	Up
P60953	Cell division control protein 42 homolog OS=Homo sapiens OX=9606 GN=CDC42 PE=1 SV=2	2	2.2.2.2.2.2	2	2.22603e+06	2.10515e+06	2.90931e+06	825189	484364	716942	1.03753e+06	1.08349e+06	418309	18	25.8	43.9	3.57291	0.00439768	Up
P10644	cAMP-dependent protein kinase type I-alpha regulatory subunit OS=Homo sapiens OX=9606 GN=PRKAR1A PE=1 SV=1	12	12.12.12.12.12.12	12	4.50347e+07	5.69858e+07	6.46893e+07	1.91791e+07	1.69101e+07	1.89207e+07	2.42032e+07	2.19649e+07	2.41451e+07	17.8	6.77	5.44	3.03054	0.00441406	Up
P49593	Protein phosphatase 1F OS=Homo sapiens OX=9606 GN=PPM1F PE=1 SV=3	3	3.3.3.3.3.2	3	817544	870712	1.02154e+06	414196	436374	445642	516653	484529	560522	11.7	3.74	7.33	2.09055	0.0044208	Up
P62854	40S ribosomal protein S26 OS=Homo sapiens OX=9606 GN=RPS26 PE=1 SV=3	5	5.5.5.5.5.5	5	4.22078e+08	4.10709e+08	3.3021e+08	2.05566e+08	2.38066e+08	1.93652e+08	2.28929e+08	2.4009e+08	2.59817e+08	12.9	10.8	6.44	1.82493	0.0044333	Up
P22059	Oxysterol-binding protein 1 OS=Homo sapiens OX=9606 GN=OSBP PE=1 SV=1	9	8.9.9.8.9.8	9	3.16022e+06	3.49782e+06	4.60745e+06	1.34221e+06	1.14548e+06	1.30888e+06	1.44369e+06	1.53672e+06	1.55704e+06	20.2	8.32	4	2.96728	0.00443632	Up
Q9HD67	Unconventional myosin-X OS=Homo sapiens OX=9606 GN=MYO10 PE=1 SV=3	2	2.2.2.1.1.2	2	103340	106475	115596	15619	9607.04	15627	38872.7	55745.1	46920.8	5.87	25.5	17.9	7.96541	0.00447827	Up
P02794	Ferritin heavy chain OS=Homo sapiens OX=9606 GN=FTH1 PE=1 SV=2	6	6.6.6.6.6.6	6	7.66709e+06	1.01395e+07	8.95389e+06	4.79723e+06	3.66028e+06	4.7913e+06	4.70532e+06	5.54788e+06	4.74842e+06	13.9	14.8	9.49	2.01984	0.00448398	Up
Q9Y5E2	Protocadherin beta-7 OS=Homo sapiens OX=9606 GN=PCDHB7 PE=2 SV=1	2	1.2.2.2.2.2	2	370136	372481	393367	130334	123432	161235	198618	211657	158291	3.38	14.6	14.7	2.7373	0.00450308	Up
Q15477	Helicase SKI2W OS=Homo sapiens OX=9606 GN=SKIV2L PE=1 SV=3	2	2.2.2.2.2.2	2	216956	266703	348888	69310.3	78217.6	86558.7	135169	133276	113326	24	11.1	9.51	3.55658	0.00458181	Up
P13797	Plastin-3 OS=Homo sapiens OX=9606 GN=PLS3 PE=1 SV=4	10	9.10.10.10.9.9	9	6.77103e+06	7.61626e+06	9.91964e+06	2.19542e+06	2.02742e+06	1.99844e+06	2.81014e+06	3.07103e+06	2.72924e+06	20.1	5.13	6.22	3.90707	0.00460041	Up
P18621	60S ribosomal protein L17 OS=Homo sapiens OX=9606 GN=RPL17 PE=1 SV=3	13	13.13.13.13.13.13	13	2.00625e+08	1.93861e+08	1.51053e+08	8.33567e+07	9.8566e+07	8.36594e+07	9.58441e+07	1.03352e+08	1.04482e+08	14.8	9.82	4.64	2.05412	0.0046061	Up
A0AVT1	Ubiquitin-like modifier-activating enzyme 6 OS=Homo sapiens OX=9606 GN=UBA6 PE=1 SV=1	6	5.6.6.6.6.5	6	1.19665e+06	1.45323e+06	1.80752e+06	437840	383223	429071	625104	581438	564257	20.6	7.04	5.31	3.56554	0.00462018	Up
Q9NVJ2	ADP-ribosylation factor-like protein 8B OS=Homo sapiens OX=9606 GN=ARL8B PE=1 SV=1	8	8.8.8.8.8.7	3	7.90027e+06	7.73317e+06	9.74033e+06	2.97434e+06	3.02699e+06	3.06147e+06	4.53723e+06	3.96202e+06	3.89141e+06	13.2	1.45	8.58	2.79977	0.0046869	Up
Q96EY4	Translation machinery-associated protein 16 OS=Homo sapiens OX=9606 GN=TMA16 PE=1 SV=2	9	9.8.9.9.9.9	9	1.90651e+07	1.29116e+07	1.46309e+07	5.84667e+06	4.90161e+06	5.63906e+06	9.38963e+06	8.0337e+06	7.21086e+06	20.4	9.09	13.4	2.84413	0.00472625	Up
O43854	EGF-like repeat and discoidin I-like domain-containing protein 3 OS=Homo sapiens OX=9606 GN=EDIL3 PE=1 SV=1	2	2.2.2.-.-.-	2	505677	767655	708981	13690.3	3269.36	6985.92	215337	216526	224305	20.8	66.2	2.23	82.7841	0.00473382	Up
Q96Q11	CCA tRNA nucleotidyltransferase 1, mitochondrial OS=Homo sapiens OX=9606 GN=TRNT1 PE=1 SV=2	1	1.1.1.1.1.1	1	161143	226253	222595	52714.7	77586.3	82428	94844.5	105970	102303	18	22.5	5.61	2.86745	0.00473713	Up
Q9Y3I1	F-box only protein 7 OS=Homo sapiens OX=9606 GN=FBXO7 PE=1 SV=1	2	2.2.2.2.2.2	2	252425	213625	307871	107290	90447.5	100630	141031	128436	108885	18.4	8.53	12.8	2.59386	0.0047704	Up
Q9H0E2	Toll-interacting protein OS=Homo sapiens OX=9606 GN=TOLLIP PE=1 SV=1	5	4.4.5.5.4.3	5	1.98396e+06	2.35748e+06	2.9449e+06	770765	679120	763075	802244	879434	901461	19.9	6.89	6.05	3.29258	0.00477325	Up
O75718	Cartilage-associated protein OS=Homo sapiens OX=9606 GN=CRTAP PE=1 SV=1	2	2.2.2.2.2.2	2	328816	430797	542333	129710	99625.1	168252	189727	136931	169524	24.6	26	16.1	3.27462	0.00477683	Up
P50914	60S ribosomal protein L14 OS=Homo sapiens OX=9606 GN=RPL14 PE=1 SV=4	7	7.7.7.7.7.7	7	4.96471e+07	4.40015e+07	4.172e+07	2.19148e+07	2.22948e+07	2.2054e+07	2.75895e+07	2.69166e+07	2.5928e+07	9.04	0.871	3.12	2.04288	0.00485804	Up
P15559	NAD(P)H dehydrogenase [quinone] 1 OS=Homo sapiens OX=9606 GN=NQO1 PE=1 SV=1	5	4.5.5.5.5.5	5	2.30413e+06	2.20362e+06	3.0778e+06	1.10229e+06	940893	954811	1.12036e+06	1.12601e+06	1.28589e+06	18.9	8.95	7.98	2.53021	0.00485825	Up
P14618	Pyruvate kinase PKM OS=Homo sapiens OX=9606 GN=PKM PE=1 SV=4	25	25.25.25.25.23.25	25	5.50826e+07	5.64681e+07	7.5626e+07	2.27577e+07	2.04075e+07	2.28008e+07	2.83836e+07	2.87003e+07	2.86223e+07	18.4	6.23	0.577	2.83748	0.00489007	Up
P30837	Aldehyde dehydrogenase X, mitochondrial OS=Homo sapiens OX=9606 GN=ALDH1B1 PE=1 SV=4	7	7.7.7.7.7.7	7	4.47504e+06	4.02419e+06	6.54265e+06	1.07509e+06	935880	1.08908e+06	1.83287e+06	1.7403e+06	1.70612e+06	26.8	8.2	3.73	4.85214	0.00491623	Up
P54257	Huntingtin-associated protein 1 OS=Homo sapiens OX=9606 GN=HAP1 PE=1 SV=3	1	1.1.1.1.1.1	1	9.00181e+06	1.02737e+07	9.65479e+06	2.41218e+06	3.18326e+06	3.50835e+06	4.38825e+06	4.99236e+06	4.58079e+06	6.6	18.6	6.63	3.17783	0.00493016	Up
Q9NP72	Ras-related protein Rab-18 OS=Homo sapiens OX=9606 GN=RAB18 PE=1 SV=1	6	6.6.6.6.6.6	6	1.77321e+07	2.32984e+07	2.41687e+07	1.18043e+07	9.37969e+06	9.88438e+06	1.03724e+07	1.02703e+07	9.9327e+06	16.1	12.4	2.26	2.09857	0.00493118	Up
Q9UHY1	Nuclear receptor-binding protein OS=Homo sapiens OX=9606 GN=NRBP1 PE=1 SV=1	2	2.2.2.2.2.2	2	1.04499e+06	1.14522e+06	1.34246e+06	332091	347100	507146	564201	350173	443724	12.9	24.5	23.7	2.9778	0.00495898	Up
P60174	Triosephosphate isomerase OS=Homo sapiens OX=9606 GN=TPI1 PE=1 SV=4	8	8.7.8.7.7.8	8	4.99381e+06	5.12845e+06	7.05612e+06	2.32304e+06	2.00798e+06	2.44846e+06	2.72717e+06	2.43596e+06	2.46705e+06	20.1	10	6.29	2.53388	0.00496874	Up
P61201	COP9 signalosome complex subunit 2 OS=Homo sapiens OX=9606 GN=COPS2 PE=1 SV=1	3	3.3.2.3.3.3	3	575975	624586	772228	271597	317712	374678	373123	421774	352716	15.5	16.1	9.27	2.04649	0.00498001	Up
Q99613	Eukaryotic translation initiation factor 3 subunit C OS=Homo sapiens OX=9606 GN=EIF3C PE=1 SV=1	5	5.5.5.5.5.5	5	1.15519e+06	1.32001e+06	1.54998e+06	645436	654110	757713	808028	785795	810462	14.8	9.11	1.7	1.95657	0.00501564	Up
Q13247	Serine/arginine-rich splicing factor 6 OS=Homo sapiens OX=9606 GN=SRSF6 PE=1 SV=2	15	15.14.15.15.15.15	12	5.68563e+07	5.63516e+07	5.30278e+07	2.88157e+07	3.13241e+07	3.51165e+07	3.55066e+07	3.8091e+07	3.55068e+07	3.75	9.99	4.1	1.74514	0.00501927	Up
Q9H2M9	Rab3 GTPase-activating protein non-catalytic subunit OS=Homo sapiens OX=9606 GN=RAB3GAP2 PE=1 SV=1	3	2.3.3.3.3.3	3	259852	299984	353415	158524	133421	174344	156519	147634	162292	15.4	13.3	4.75	1.95856	0.00503144	Up
Q14204	Cytoplasmic dynein 1 heavy chain 1 OS=Homo sapiens OX=9606 GN=DYNC1H1 PE=1 SV=5	68	66.68.68.61.59.59	68	3.70936e+07	4.14193e+07	5.43708e+07	9.77963e+06	9.36492e+06	9.50819e+06	1.67394e+07	1.66294e+07	1.61933e+07	20.3	2.21	1.75	4.63773	0.00508593	Up
O43491	Band 4.1-like protein 2 OS=Homo sapiens OX=9606 GN=EPB41L2 PE=1 SV=1	11	11.10.11.11.11.11	10	8.09708e+06	7.84391e+06	8.34695e+06	4.7007e+06	3.86166e+06	4.44514e+06	4.51826e+06	4.74863e+06	4.31192e+06	3.11	9.92	4.83	1.86723	0.0050921	Up
Q9NSY1	BMP-2-inducible protein kinase OS=Homo sapiens OX=9606 GN=BMP2K PE=1 SV=2	28	28.26.27.27.27.25	27	3.99866e+07	3.88679e+07	3.68357e+07	1.90535e+07	1.65076e+07	1.45095e+07	2.22162e+07	2.27966e+07	2.2207e+07	4.14	13.6	1.51	2.31054	0.00512169	Up
O95470	Sphingosine-1-phosphate lyase 1 OS=Homo sapiens OX=9606 GN=SGPL1 PE=1 SV=3	1	1.1.1.1.1.1	1	116485	144276	171098	55210.5	53575.4	65202.9	74150.3	53626.6	58779.2	19	10.9	17.2	2.48211	0.00512684	Up
P35573	Glycogen debranching enzyme OS=Homo sapiens OX=9606 GN=AGL PE=1 SV=3	2	1.2.2.2.-.1	2	75813.7	73624.3	104537	18524.9	13235.8	8585.13	29855.2	35756.6	29202.6	20.4	37	11.4	6.29495	0.0051278	Up
P53985	Monocarboxylate transporter 1 OS=Homo sapiens OX=9606 GN=SLC16A1 PE=1 SV=3	2	2.1.2.2.2.2	2	1.04263e+06	902415	763009	320559	334143	351140	499432	346381	479134	15.5	4.57	18.8	2.69233	0.0051435	Up
Q71U36	Tubulin alpha-1A chain OS=Homo sapiens OX=9606 GN=TUBA1A PE=1 SV=1	26	25.25.25.26.26.26	9	2.04992e+08	2.04099e+08	2.44974e+08	9.94691e+07	9.74989e+07	1.00139e+08	1.28381e+08	1.30681e+08	1.24257e+08	10.7	1.39	2.55	2.20145	0.00516217	Up
O00186	Syntaxin-binding protein 3 OS=Homo sapiens OX=9606 GN=STXBP3 PE=1 SV=2	6	4.5.6.6.6.6	6	1.743e+06	2.12165e+06	1.95538e+06	1.27185e+06	1.17627e+06	1.36596e+06	1.15254e+06	1.12184e+06	1.27083e+06	9.78	7.46	6.66	1.52593	0.00517725	Up
Q9BQK8	Phosphatidate phosphatase LPIN3 OS=Homo sapiens OX=9606 GN=LPIN3 PE=1 SV=3	1	1.1.1.1.1.1	1	99646.9	105982	147134	33898.7	38355.4	39875	50397.6	31778.9	46056.5	21.9	8.31	22.8	3.14604	0.00518157	Up
P60520	Gamma-aminobutyric acid receptor-associated protein-like 2 OS=Homo sapiens OX=9606 GN=GABARAPL2 PE=1 SV=1	2	2.2.2.1.2.2	2	1.7922e+06	2.01107e+06	2.70773e+06	558641	508772	565843	694146	709219	893659	22	5.71	14.5	3.98651	0.00519255	Up
O75155	Cullin-associated NEDD8-dissociated protein 2 OS=Homo sapiens OX=9606 GN=CAND2 PE=1 SV=3	2	2.2.2.2.2.1	2	150970	295796	250359	48974.5	29262.9	19176.3	93180.8	93071.6	63672.5	31.9	46.7	20.4	7.15633	0.00519488	Up
Q86WX3	Active regulator of SIRT1 OS=Homo sapiens OX=9606 GN=RPS19BP1 PE=1 SV=1	2	2.2.1.2.2.2	2	1.78069e+06	1.61613e+06	1.36094e+06	893129	873113	675597	959946	924851	851941	13.3	14.8	6.04	1.94843	0.00519797	Up
P05198	Eukaryotic translation initiation factor 2 subunit 1 OS=Homo sapiens OX=9606 GN=EIF2S1 PE=1 SV=3	11	11.10.10.11.11.9	11	1.10988e+07	9.08425e+06	1.12431e+07	5.03663e+06	3.36428e+06	3.71191e+06	6.02943e+06	5.15412e+06	4.93507e+06	11.5	21.9	10.8	2.59446	0.00521691	Up
O00303	Eukaryotic translation initiation factor 3 subunit F OS=Homo sapiens OX=9606 GN=EIF3F PE=1 SV=1	5	5.5.5.5.5.5	5	1.93565e+06	1.9634e+06	2.64808e+06	907635	891275	1.06423e+06	1.21876e+06	1.23148e+06	1.22839e+06	18.5	10	0.541	2.2867	0.00524568	Up
P17987	T-complex protein 1 subunit alpha OS=Homo sapiens OX=9606 GN=TCP1 PE=1 SV=1	20	19.20.20.19.19.19	20	2.74065e+07	3.08862e+07	3.70483e+07	1.21029e+07	1.29069e+07	1.33416e+07	1.52217e+07	1.57525e+07	1.49768e+07	15.4	4.92	2.59	2.48598	0.00525442	Up
Q9BUR4	Telomerase Cajal body protein 1 OS=Homo sapiens OX=9606 GN=WRAP53 PE=1 SV=1	2	1.2.2.1.2.2	2	726636	669366	523070	193057	291595	186969	223895	149781	361304	16.4	26.2	43.8	2.85737	0.00530876	Up
Q16739	Ceramide glucosyltransferase OS=Homo sapiens OX=9606 GN=UGCG PE=1 SV=1	2	-.1.2.2.2.2	2	638408	591026	549907	345284	342463	272265	503635	530559	464404	7.47	12.9	6.66	1.85346	0.00530907	Up
P02786	Transferrin receptor protein 1 OS=Homo sapiens OX=9606 GN=TFRC PE=1 SV=2	29	25.29.29.29.28.28	29	3.7159e+07	4.01466e+07	5.79621e+07	1.57167e+07	1.29494e+07	1.28385e+07	1.84188e+07	1.79494e+07	1.81843e+07	24.9	11.8	1.29	3.2591	0.00531663	Up
P13489	Ribonuclease inhibitor OS=Homo sapiens OX=9606 GN=RNH1 PE=1 SV=2	3	3.2.3.2.3.2	3	1.33811e+06	1.72603e+06	1.9605e+06	493590	695688	750803	849629	857503	692308	18.8	20.9	11.7	2.58991	0.00532681	Up
P20020	Plasma membrane calcium-transporting ATPase 1 OS=Homo sapiens OX=9606 GN=ATP2B1 PE=1 SV=4	19	16.18.19.19.18.19	19	1.45619e+07	1.46593e+07	1.94369e+07	8.34667e+06	6.9361e+06	7.53458e+06	7.97198e+06	8.19822e+06	7.96329e+06	17.2	9.31	1.66	2.1325	0.00536998	Up
O14579	Coatomer subunit epsilon OS=Homo sapiens OX=9606 GN=COPE PE=1 SV=3	8	8.8.8.8.8.8	8	5.34389e+06	7.1688e+06	7.52444e+06	2.57319e+06	2.93758e+06	3.19802e+06	3.07106e+06	3.35035e+06	3.20421e+06	17.5	10.8	4.35	2.30079	0.00538476	Up
O60292	Signal-induced proliferation-associated 1-like protein 3 OS=Homo sapiens OX=9606 GN=SIPA1L3 PE=1 SV=3	2	-.1.1.2.1.1	2	266622	220738	418043	64802.2	49640.5	51201.6	47377.5	41454.1	50421.8	34.2	15.1	9.82	5.46594	0.00538659	Up
P40227	T-complex protein 1 subunit zeta OS=Homo sapiens OX=9606 GN=CCT6A PE=1 SV=3	12	11.10.11.12.12.10	12	1.31797e+07	1.49922e+07	1.7956e+07	6.89925e+06	8.21418e+06	8.03862e+06	8.18839e+06	7.6411e+06	7.38291e+06	15.7	9.25	5.32	1.99239	0.00539398	Up
P51148	Ras-related protein Rab-5C OS=Homo sapiens OX=9606 GN=RAB5C PE=1 SV=2	5	4.3.5.4.4.4	5	5.22742e+06	5.94651e+06	7.90669e+06	1.86613e+06	1.67459e+06	1.66714e+06	2.81998e+06	2.5286e+06	2.41147e+06	21.8	6.5	8.13	3.66381	0.00543056	Up
O14976	Cyclin-G-associated kinase OS=Homo sapiens OX=9606 GN=GAK PE=1 SV=2	2	1.2.2.2.2.2	2	191370	147610	208580	77000	100783	76082.5	84171	89923.3	82668.8	17.2	16.5	4.47	2.15689	0.00545777	Up
Q0ZGT2	Nexilin OS=Homo sapiens OX=9606 GN=NEXN PE=1 SV=1	27	24.27.26.15.14.15	27	2.85896e+07	5.12408e+07	6.26601e+07	2.15842e+06	2.02213e+06	2.03522e+06	1.5755e+07	1.70434e+07	1.6969e+07	36.5	3.63	4.36	22.924	0.00548917	Up
Q9NWB6	Arginine and glutamate-rich protein 1 OS=Homo sapiens OX=9606 GN=ARGLU1 PE=1 SV=1	18	18.14.16.17.16.17	18	3.21882e+07	3.12261e+07	3.17432e+07	1.42005e+07	1.26089e+07	1.10502e+07	1.9333e+07	1.86568e+07	1.97973e+07	1.52	12.5	2.98	2.51343	0.00549837	Up
P13716	Delta-aminolevulinic acid dehydratase OS=Homo sapiens OX=9606 GN=ALAD PE=1 SV=1	1	1.1.1.1.1.1	1	111802	107446	119295	11241.9	15343.5	20004.1	32668.2	36773.5	35447.2	5.31	28.2	5.99	7.26652	0.00550992	Up
P84095	Rho-related GTP-binding protein RhoG OS=Homo sapiens OX=9606 GN=RHOG PE=1 SV=1	3	3.3.3.3.3.3	3	2.20548e+06	2.4539e+06	2.58155e+06	1.44506e+06	1.39285e+06	1.42725e+06	1.48427e+06	1.52224e+06	1.38095e+06	7.92	1.87	5	1.69769	0.00554566	Up
P08758	Annexin A5 OS=Homo sapiens OX=9606 GN=ANXA5 PE=1 SV=2	18	18.18.18.18.18.17	18	3.52587e+07	3.85676e+07	5.49659e+07	1.50874e+07	1.2462e+07	1.58289e+07	1.875e+07	1.78505e+07	1.79597e+07	24.6	12.2	2.7	2.96905	0.005593	Up
Q86TC9	Myopalladin OS=Homo sapiens OX=9606 GN=MYPN PE=1 SV=2	1	1.1.1.1.-.-	1	136031	91664.8	127321	9603.28	11392.7	4318.77	43966.1	46368.8	48161.6	19.9	43.6	4.56	14.0241	0.00559941	Up
P20339	Ras-related protein Rab-5A OS=Homo sapiens OX=9606 GN=RAB5A PE=1 SV=2	8	8.8.8.7.5.7	5	9.05389e+06	9.5563e+06	1.32954e+07	2.41906e+06	2.45767e+06	2.60095e+06	4.27662e+06	3.95428e+06	4.16104e+06	21.8	3.84	3.95	4.26678	0.00561119	Up
Q96P70	Importin-9 OS=Homo sapiens OX=9606 GN=IPO9 PE=1 SV=3	3	3.3.3.3.3.3	3	706898	651998	948092	301529	308100	260356	370065	414277	397856	20.5	8.92	5.67	2.65176	0.00561796	Up
P31946	14-3-3 protein beta/alpha OS=Homo sapiens OX=9606 GN=YWHAB PE=1 SV=3	14	14.13.14.13.13.14	7	5.92154e+07	7.49892e+07	8.84866e+07	3.24678e+07	2.63108e+07	2.82765e+07	3.09835e+07	3.26626e+07	3.6908e+07	19.7	10.8	9.11	2.55805	0.00561976	Up
Q8IY37	Probable ATP-dependent RNA helicase DHX37 OS=Homo sapiens OX=9606 GN=DHX37 PE=1 SV=1	23	21.21.22.22.22.22	23	3.09435e+07	2.46849e+07	2.26317e+07	9.40749e+06	9.32111e+06	8.75045e+06	1.38285e+07	1.40989e+07	1.37997e+07	16.6	3.9	1.19	2.84799	0.00562632	Up
Q7L1Q6	eIF5-mimic protein 2 OS=Homo sapiens OX=9606 GN=BZW1 PE=1 SV=1	4	4.3.4.4.4.4	3	1.15108e+06	1.15388e+06	1.48605e+06	412074	408917	413066	699011	587038	549684	15.2	0.527	12.7	3.07198	0.00567694	Up
Q9H6F5	Coiled-coil domain-containing protein 86 OS=Homo sapiens OX=9606 GN=CCDC86 PE=1 SV=1	4	4.3.3.3.3.3	4	1.63214e+06	1.17105e+06	1.34575e+06	671002	631873	569861	784260	767323	935120	16.8	8.17	11.1	2.21544	0.00568268	Up
Q13191	E3 ubiquitin-protein ligase CBL-B OS=Homo sapiens OX=9606 GN=CBLB PE=1 SV=2	4	4.4.4.4.4.4	3	1.56319e+07	1.66512e+07	1.44712e+07	708655	1.46372e+06	1.28344e+06	4.80957e+06	4.78579e+06	5.37939e+06	7	34.2	6.73	13.5292	0.00571755	Up
Q6DN90	IQ motif and SEC7 domain-containing protein 1 OS=Homo sapiens OX=9606 GN=IQSEC1 PE=1 SV=1	1	1.1.1.1.1.1	1	250794	338948	376846	140741	95530.1	138520	120995	152251	139420	20.1	20.4	11.4	2.57901	0.0057354	Up
Q562F6	Shugoshin 2 OS=Homo sapiens OX=9606 GN=SGO2 PE=1 SV=2	45	42.39.43.44.43.40	45	5.65982e+07	4.95178e+07	4.08473e+07	2.82528e+07	2.4221e+07	2.10235e+07	3.33119e+07	3.45823e+07	3.60214e+07	16.1	14.8	3.91	1.99957	0.00577259	Up
Q8WWC4	m-AAA protease-interacting protein 1, mitochondrial OS=Homo sapiens OX=9606 GN=MAIP1 PE=1 SV=1	1	1.1.1.1.1.1	1	174861	122589	176180	67502.2	54812.1	67853.3	77100.8	82751.5	108747	19.4	11.7	18.9	2.49059	0.00582276	Up
Q9BYM8	RanBP-type and C3HC4-type zinc finger-containing protein 1 OS=Homo sapiens OX=9606 GN=RBCK1 PE=1 SV=2	1	1.1.1.1.1.1	1	86268.6	129719	129867	24646.1	27568.9	27340.4	30833.1	54153.2	43216.3	21.8	6.13	27.3	4.34735	0.00583952	Up
Q9P0M6	Core histone macro-H2A.2 OS=Homo sapiens OX=9606 GN=MACROH2A2 PE=1 SV=3	3	2.2.2.2.1.1	1	891480	1.45519e+06	1.83379e+06	237253	220549	175825	896445	895102	974477	34	15	4.93	6.59767	0.00589915	Up
Q14697	Neutral alpha-glucosidase AB OS=Homo sapiens OX=9606 GN=GANAB PE=1 SV=3	15	14.14.15.13.12.13	15	1.30912e+07	1.60539e+07	2.05324e+07	5.39214e+06	4.56626e+06	4.81353e+06	6.48294e+06	6.45069e+06	5.99357e+06	22.6	8.61	4.34	3.36296	0.0059053	Up
O94979	Protein transport protein Sec31A OS=Homo sapiens OX=9606 GN=SEC31A PE=1 SV=3	4	4.3.4.4.4.4	4	1.07972e+06	1.38941e+06	1.91308e+06	434413	330799	357256	508834	563775	650518	28.8	14.4	12.4	3.90409	0.00594307	Up
O60568	Multifunctional procollagen lysine hydroxylase and glycosyltransferase LH3 OS=Homo sapiens OX=9606 GN=PLOD3 PE=1 SV=1	7	6.7.7.7.7.7	7	2.21098e+06	2.80598e+06	3.81783e+06	1.02881e+06	852281	751891	1.20997e+06	1.06321e+06	1.0385e+06	27.6	16	8.4	3.35543	0.00595487	Up
P02663	Alpha-S2-casein OS=Bos taurus GN=CSN1S2 PE=1 SV=2	17	17.17.15.16.17.15	17	2.13613e+08	2.86371e+08	1.80148e+08	4.9926e+07	8.97039e+07	5.73971e+07	1.22391e+08	1.18784e+08	1.18962e+08	24	32.2	1.69	3.45197	0.00595513	Up
Q08431	Lactadherin OS=Homo sapiens OX=9606 GN=MFGE8 PE=1 SV=3	3	3.3.3.2.1.2	3	699066	1.3199e+06	800571	151346	149217	189776	393411	440643	435941	35.4	14	6.15	5.75019	0.00597579	Up
P11586	C-1-tetrahydrofolate synthase, cytoplasmic OS=Homo sapiens OX=9606 GN=MTHFD1 PE=1 SV=4	18	18.18.18.17.16.16	18	8.59574e+06	1.10056e+07	1.34308e+07	3.55027e+06	3.10611e+06	3.07339e+06	4.4007e+06	4.56837e+06	4.60121e+06	22	8.21	2.38	3.39496	0.00598697	Up
Q15012	Lysosomal-associated transmembrane protein 4A OS=Homo sapiens OX=9606 GN=LAPTM4A PE=1 SV=1	2	2.2.2.2.2.2	2	981779	806270	1.2683e+06	450620	327893	417075	607591	498360	386324	22.9	15.9	22.2	2.55636	0.00599921	Up
Q9NXJ5	Pyroglutamyl-peptidase 1 OS=Homo sapiens OX=9606 GN=PGPEP1 PE=1 SV=1	2	1.2.2.1.1.2	2	293741	358654	258289	170579	135850	151316	122527	175555	117152	16.8	11.4	23.3	1.9895	0.00600056	Up
Q13724	Mannosyl-oligosaccharide glucosidase OS=Homo sapiens OX=9606 GN=MOGS PE=1 SV=5	3	3.3.3.2.3.1	3	292411	327236	510592	138272	75779.1	91398.1	153321	210955	155003	31.1	31.9	18.9	3.70025	0.00600614	Up
P63010	AP-2 complex subunit beta OS=Homo sapiens OX=9606 GN=AP2B1 PE=1 SV=1	65	63.62.62.62.63.62	38	4.19406e+08	3.618e+08	3.54574e+08	2.52621e+08	2.44627e+08	2.32575e+08	2.88362e+08	2.78208e+08	2.83763e+08	9.38	4.15	1.79	1.55624	0.00611025	Up
P08708	40S ribosomal protein S17 OS=Homo sapiens OX=9606 GN=RPS17 PE=1 SV=2	10	10.10.8.10.9.9	10	4.66564e+07	4.95173e+07	4.77285e+07	2.08924e+07	1.55163e+07	1.84775e+07	2.59727e+07	2.30092e+07	2.37196e+07	3.01	14.7	6.38	2.62183	0.00613975	Up
Q9H9Y2	Ribosome production factor 1 OS=Homo sapiens OX=9606 GN=RPF1 PE=1 SV=2	1	1.1.1.1.1.1	1	1.15842e+06	875273	851547	237669	320146	404494	584576	512935	400850	17.8	26	18.5	2.99824	0.00614543	Up
P11216	Glycogen phosphorylase, brain form OS=Homo sapiens OX=9606 GN=PYGB PE=1 SV=5	8	8.8.8.7.7.7	7	3.65792e+06	4.09758e+06	5.11236e+06	1.4939e+06	1.42939e+06	1.55522e+06	1.91903e+06	1.86346e+06	2.09442e+06	17.4	4.21	6.15	2.87324	0.00615366	Up
Q9UQ35	Serine/arginine repetitive matrix protein 2 OS=Homo sapiens OX=9606 GN=SRRM2 PE=1 SV=2	59	56.50.52.44.52.48	59	6.17555e+07	5.64783e+07	5.54639e+07	1.62291e+07	2.37053e+07	1.94666e+07	2.99682e+07	3.1099e+07	3.211e+07	5.83	18.9	3.45	2.92415	0.00618889	Up
Q9Y673	Dolichyl-phosphate beta-glucosyltransferase OS=Homo sapiens OX=9606 GN=ALG5 PE=1 SV=1	1	1.1.1.1.1.1	1	580740	506000	637541	149974	223552	226120	306850	323654	299471	11.5	21.6	4	2.8755	0.00622123	Up
O60784	Target of Myb protein 1 OS=Homo sapiens OX=9606 GN=TOM1 PE=1 SV=2	3	3.3.3.3.3.2	3	846176	1.12836e+06	1.38635e+06	305827	364372	385632	436364	389365	374197	24.1	11.7	8.1	3.18316	0.006245	Up
Q96EX3	Cytoplasmic dynein 2 intermediate chain 2 OS=Homo sapiens OX=9606 GN=DYNC2I2 PE=1 SV=2	2	2.2.2.2.2.2	2	654891	432787	370555	78082.4	76338.4	69050.2	194024	220684	208661	30.8	6.43	6.43	6.52538	0.00627913	Up
Q5VYK3	Proteasome adapter and scaffold protein ECM29 OS=Homo sapiens OX=9606 GN=ECPAS PE=1 SV=2	5	4.4.5.5.3.4	5	849550	1.2192e+06	1.37474e+06	281358	252410	246824	393020	435206	451899	23.5	7.12	7.11	4.41137	0.00629475	Up
P62266	40S ribosomal protein S23 OS=Homo sapiens OX=9606 GN=RPS23 PE=1 SV=3	18	18.17.16.18.18.18	18	5.90283e+08	5.2193e+08	4.69181e+08	2.88279e+08	3.14331e+08	2.90617e+08	3.40908e+08	3.47529e+08	2.96634e+08	11.5	4.84	8.43	1.77043	0.00633196	Up
Q99747	Gamma-soluble NSF attachment protein OS=Homo sapiens OX=9606 GN=NAPG PE=1 SV=1	2	1.2.2.2.2.2	2	633395	632401	961323	281368	225184	231279	345249	264012	278412	25.5	12.5	14.6	3.01847	0.00633461	Up
Q9NX58	Cell growth-regulating nucleolar protein OS=Homo sapiens OX=9606 GN=LYAR PE=1 SV=3	57	53.53.55.52.56.53	57	4.99839e+08	4.73626e+08	4.96913e+08	2.61222e+08	2.04808e+08	2.19804e+08	3.02538e+08	3.28957e+08	2.95773e+08	2.93	12.8	5.67	2.14393	0.00637319	Up
Q13501	Sequestosome-1 OS=Homo sapiens OX=9606 GN=SQSTM1 PE=1 SV=1	10	9.10.10.10.10.10	10	5.00032e+07	5.88934e+07	6.59286e+07	2.84179e+07	2.59877e+07	2.6777e+07	3.21738e+07	3.26694e+07	2.70206e+07	13.7	4.58	10.2	2.15348	0.00638723	Up
P07900	Heat shock protein HSP 90-alpha OS=Homo sapiens OX=9606 GN=HSP90AA1 PE=1 SV=5	21	21.20.21.19.18.20	20	5.05015e+07	6.17355e+07	8.27059e+07	1.92923e+07	1.65069e+07	1.99211e+07	2.45173e+07	2.58787e+07	2.43155e+07	25.2	9.78	3.41	3.4986	0.00639904	Up
P49327	Fatty acid synthase OS=Homo sapiens OX=9606 GN=FASN PE=1 SV=3	81	79.79.81.78.77.79	80	1.57095e+08	1.85535e+08	2.44931e+08	5.58653e+07	5.17114e+07	5.96377e+07	7.44082e+07	7.38382e+07	7.32464e+07	22.9	7.11	0.787	3.51382	0.0064078	Up
Q9H2L5	Ras association domain-containing protein 4 OS=Homo sapiens OX=9606 GN=RASSF4 PE=1 SV=2	1	1.1.1.1.1.1	1	101673	98189.8	144449	40968	34872.8	38097.8	40589	49252.8	53725.9	22.4	8.03	14	3.02191	0.00648487	Up
P48735	Isocitrate dehydrogenase [NADP], mitochondrial OS=Homo sapiens OX=9606 GN=IDH2 PE=1 SV=2	2	2.2.2.2.2.2	2	429679	338009	520770	154108	205130	171571	236493	153577	184598	21.3	14.7	21.9	2.42735	0.00648957	Up
P48507	Glutamate--cysteine ligase regulatory subunit OS=Homo sapiens OX=9606 GN=GCLM PE=1 SV=1	1	1.1.1.1.1.1	1	232646	154437	178861	72682.6	62426.5	63692.7	98351	102495	120498	21.2	8.44	11	2.84678	0.00653212	Up
P30101	Protein disulfide-isomerase A3 OS=Homo sapiens OX=9606 GN=PDIA3 PE=1 SV=4	18	18.18.18.18.17.17	18	1.97688e+07	2.40641e+07	3.10423e+07	9.00408e+06	7.46508e+06	8.04676e+06	1.04252e+07	1.01052e+07	9.8344e+06	22.8	9.51	2.92	3.05415	0.00653985	Up
Q15649	Zinc finger HIT domain-containing protein 3 OS=Homo sapiens OX=9606 GN=ZNHIT3 PE=1 SV=2	3	3.3.2.3.3.3	3	3.10261e+06	2.9424e+06	2.83506e+06	1.45807e+06	1.43582e+06	1.12612e+06	1.4261e+06	1.64065e+06	1.47445e+06	4.55	13.8	7.43	2.20896	0.00656901	Up
Q5JPE7	Nodal modulator 2 OS=Homo sapiens OX=9606 GN=NOMO2 PE=1 SV=1	2	2.2.2.2.2.2	2	304127	309259	464257	97464.8	85952.5	87293.8	132179	120589	142124	25.3	6.98	8.19	3.98079	0.00658167	Up
P30044	Peroxiredoxin-5, mitochondrial OS=Homo sapiens OX=9606 GN=PRDX5 PE=1 SV=4	2	1.2.2.2.2.2	2	907826	927099	1.03613e+06	247649	177409	288242	409571	262218	272709	7.23	23.6	26.1	4.02503	0.00660609	Up
P35658	Nuclear pore complex protein Nup214 OS=Homo sapiens OX=9606 GN=NUP214 PE=1 SV=2	20	8.10.10.19.19.17	20	2.74409e+07	1.60402e+07	1.872e+07	7.51935e+06	5.64166e+06	5.82908e+06	1.10402e+07	1.01536e+07	1.08738e+07	28.8	16.3	4.41	3.27545	0.00662068	Up
P12955	Xaa-Pro dipeptidase OS=Homo sapiens OX=9606 GN=PEPD PE=1 SV=3	2	2.2.2.2.2.2	2	640995	784924	765934	401458	433291	434217	350838	342740	318594	10.7	4.41	4.97	1.72727	0.00664332	Up
P31930	Cytochrome b-c1 complex subunit 1, mitochondrial OS=Homo sapiens OX=9606 GN=UQCRC1 PE=1 SV=3	1	-.1.1.1.1.1	1	174486	132460	119049	67693	43646.9	42772.2	110296	100336	91391.1	20.4	27.5	9.39	2.76419	0.00667264	Up
O14828	Secretory carrier-associated membrane protein 3 OS=Homo sapiens OX=9606 GN=SCAMP3 PE=1 SV=3	1	1.1.1.1.1.1	1	102025	99828.6	98091.1	47960.6	37147	39163.6	52515.3	55516.2	52582.8	1.97	13.9	3.2	2.41363	0.00668666	Up
Q06033	Inter-alpha-trypsin inhibitor heavy chain H3 OS=Homo sapiens OX=9606 GN=ITIH3 PE=1 SV=2	1	1.-.1.1.1.1	1	435962	593992	596583	189818	210527	194379	346278	357414	279720	17	5.49	12.8	2.73494	0.00669564	Up
O75762	Transient receptor potential cation channel subfamily A member 1 OS=Homo sapiens OX=9606 GN=TRPA1 PE=1 SV=3	1	1.1.1.1.1.1	1	1.98262e+07	1.65961e+07	1.55225e+07	7.83156e+06	8.06571e+06	8.30921e+06	8.3102e+06	8.14058e+06	7.60594e+06	12.9	2.96	4.58	2.14591	0.00673003	Up
O94915	Protein furry homolog-like OS=Homo sapiens OX=9606 GN=FRYL PE=1 SV=2	2	2.2.2.2.2.2	2	166992	208112	259796	60216	56365.1	63948.6	69890.6	77110.3	78874	22	6.3	6.32	3.51687	0.00677087	Up
Q9UP83	Conserved oligomeric Golgi complex subunit 5 OS=Homo sapiens OX=9606 GN=COG5 PE=1 SV=3	1	1.1.1.1.-.1	1	53194.6	73113.7	99057.2	17909.6	23289.7	17045.1	25152	30591.6	33794.7	30.6	17.4	14.6	3.86931	0.0067862	Up
Q8N6R0	eEF1A lysine and N-terminal methyltransferase OS=Homo sapiens OX=9606 GN=METTL13 PE=1 SV=1	1	1.1.1.1.1.1	1	116810	126846	152536	83682.6	68867.3	61825.6	92324.6	78963.8	72627.4	14	15.6	12.4	1.84812	0.00679486	Up
Q86YZ3	Hornerin OS=Homo sapiens OX=9606 GN=HRNR PE=1 SV=2	15	14.11.13.11.6.12	15	5.033e+06	8.50093e+06	8.01071e+06	2.12601e+06	1.04712e+06	1.84777e+06	3.30026e+06	3.16707e+06	2.93009e+06	26.1	33.5	5.99	4.29099	0.00682886	Up
P05388	60S acidic ribosomal protein P0 OS=Homo sapiens OX=9606 GN=RPLP0 PE=1 SV=1	10	9.10.10.10.10.10	10	1.24126e+07	1.43274e+07	1.67803e+07	7.13713e+06	7.10119e+06	8.12927e+06	7.40502e+06	7.46338e+06	6.99047e+06	15.1	7.83	3.54	1.94569	0.00684374	Up
O14908	PDZ domain-containing protein GIPC1 OS=Homo sapiens OX=9606 GN=GIPC1 PE=1 SV=2	3	3.3.3.3.3.3	3	1.16751e+06	1.23954e+06	905286	526355	496628	592681	696085	617688	724616	15.9	9.13	8.15	2.05014	0.00685118	Up
P06396	Gelsolin OS=Homo sapiens OX=9606 GN=GSN PE=1 SV=1	9	9.9.9.9.9.9	9	1.22267e+07	1.35874e+07	1.877e+07	4.40612e+06	5.22291e+06	4.91565e+06	6.93658e+06	5.95819e+06	6.19719e+06	23.2	8.51	8.02	3.06532	0.00687465	Up
P39060	Collagen alpha-1(XVIII) chain OS=Homo sapiens OX=9606 GN=COL18A1 PE=1 SV=5	3	2.3.3.2.2.2	3	1.27018e+06	1.40286e+06	1.42289e+06	238904	239038	379347	567674	460667	561873	6.08	28.4	11.4	4.77778	0.00688226	Up
P53621	Coatomer subunit alpha OS=Homo sapiens OX=9606 GN=COPA PE=1 SV=2	28	24.26.27.25.27.27	28	2.36133e+07	2.79905e+07	3.2423e+07	1.21288e+07	1.20953e+07	1.34222e+07	1.36833e+07	1.41024e+07	1.40522e+07	15.7	6.03	1.64	2.23201	0.00689279	Up
P29966	Myristoylated alanine-rich C-kinase substrate OS=Homo sapiens OX=9606 GN=MARCKS PE=1 SV=4	1	1.1.1.1.1.1	1	649007	650259	888129	357359	228809	313909	321054	357935	399836	18.9	21.8	11	2.43023	0.00704803	Up
O60313	Dynamin-like 120 kDa protein, mitochondrial OS=Homo sapiens OX=9606 GN=OPA1 PE=1 SV=3	1	1.1.1.-.1.1	1	50855.8	64407.2	79776.3	16793.9	14567.9	26606.7	6139.87	22234.6	440.473	22.3	33.1	118	3.36457	0.00705213	Up
Q04724	Transducin-like enhancer protein 1 OS=Homo sapiens OX=9606 GN=TLE1 PE=1 SV=2	7	2.1.2.2.2.2	7	563025	462476	528538	260974	189452	176840	1.15733e+06	1.49049e+06	1.32195e+06	9.86	21.7	12.6	2.47748	0.00705687	Up
O00264	Membrane-associated progesterone receptor component 1 OS=Homo sapiens OX=9606 GN=PGRMC1 PE=1 SV=3	5	5.5.5.5.5.5	5	5.31473e+06	8.05945e+06	8.1608e+06	3.22822e+06	2.05819e+06	2.7523e+06	2.8121e+06	3.08323e+06	2.6017e+06	22.5	22	8.52	2.67891	0.00707711	Up
P68366	Tubulin alpha-4A chain OS=Homo sapiens OX=9606 GN=TUBA4A PE=1 SV=1	7	7.7.7.7.7.7	7	1.31151e+07	1.31968e+07	1.3398e+07	6.50516e+06	6.63966e+06	7.78151e+06	8.61561e+06	7.88595e+06	7.69118e+06	1.1	10.1	6.04	1.89761	0.0070803	Up
Q8IVF2	Protein AHNAK2 OS=Homo sapiens OX=9606 GN=AHNAK2 PE=1 SV=2	4	4.4.3.4.4.3	4	438588	785295	717635	231214	163696	159101	287558	268982	258697	28.4	21.9	5.38	3.50447	0.00709688	Up
Q96A32	Myosin regulatory light chain 11 OS=Homo sapiens OX=9606 GN=MYL11 PE=1 SV=1	2	2.2.2.-.-.-	2	1.41468e+06	1.28673e+06	1.87583e+06	1731.46	4573.52	11838.5	512203	358606	421678	20.3	86.2	17.9	252.28	0.00712254	Up
P13667	Protein disulfide-isomerase A4 OS=Homo sapiens OX=9606 GN=PDIA4 PE=1 SV=2	14	11.13.14.13.12.10	14	4.69219e+06	5.32072e+06	7.85635e+06	1.8808e+06	1.49195e+06	1.66495e+06	2.30236e+06	2.07998e+06	2.27957e+06	28.1	11.6	5.51	3.54711	0.00715367	Up
O75477	Erlin-1 OS=Homo sapiens OX=9606 GN=ERLIN1 PE=1 SV=2	1	1.1.1.1.1.1	1	41224	60748	62015.4	22492.8	16856.7	25664.2	27640.9	17769.8	21504.1	21.3	20.6	22.3	2.52235	0.00716959	Up
Q16643	Drebrin OS=Homo sapiens OX=9606 GN=DBN1 PE=1 SV=4	40	32.34.38.26.27.25	40	7.63893e+07	1.18171e+08	1.72188e+08	1.10493e+07	9.45058e+06	1.10424e+07	8.04251e+07	8.2328e+07	8.3769e+07	39.3	8.76	2.04	11.6272	0.00717434	Up
P02708	Acetylcholine receptor subunit alpha OS=Homo sapiens OX=9606 GN=CHRNA1 PE=1 SV=3	1	1.1.1.1.1.1	1	108283	136292	129730	77502	55832.8	65702.5	82367.8	49412.4	45127.8	11.7	16.4	34.6	1.88058	0.00718363	Up
P56524	Histone deacetylase 4 OS=Homo sapiens OX=9606 GN=HDAC4 PE=1 SV=3	2	1.1.1.1.1.1	2	106089	81323.6	67509	23938.9	11639.1	11709.9	25251.5	12202.1	47866.2	23	44.9	63.4	5.39086	0.00720493	Up
Q13098	COP9 signalosome complex subunit 1 OS=Homo sapiens OX=9606 GN=GPS1 PE=1 SV=4	3	3.3.3.3.3.3	3	801445	1.02935e+06	1.35576e+06	405161	438026	298355	399682	550826	483051	26.2	19.2	15.8	2.79145	0.00722289	Up
P08238	Heat shock protein HSP 90-beta OS=Homo sapiens OX=9606 GN=HSP90AB1 PE=1 SV=4	55	53.52.55.53.54.52	34	4.62954e+08	6.34377e+08	7.56591e+08	1.86355e+08	1.59499e+08	1.87968e+08	2.31071e+08	2.52137e+08	2.42558e+08	23.9	8.99	4.36	3.47292	0.00722715	Up
P26373	60S ribosomal protein L13 OS=Homo sapiens OX=9606 GN=RPL13 PE=1 SV=4	18	18.18.18.18.17.18	18	9.85745e+07	1.4379e+08	1.058e+08	6.09772e+07	4.6275e+07	5.10637e+07	6.37307e+07	6.34661e+07	6.12075e+07	20.9	14.2	2.21	2.19917	0.00724185	Up
Q5VST9	Obscurin OS=Homo sapiens OX=9606 GN=OBSCN PE=1 SV=3	4	3.3.4.-.-.-	4	425777	382440	577383	17907	17770.9	5427.47	209554	249365	176387	22.2	52.3	17.3	33.7084	0.00725933	Up
Q01518	Adenylyl cyclase-associated protein 1 OS=Homo sapiens OX=9606 GN=CAP1 PE=1 SV=5	9	5.8.9.9.9.9	8	5.56538e+06	5.61279e+06	7.63942e+06	3.08066e+06	2.69674e+06	3.39587e+06	2.72045e+06	2.50534e+06	2.76681e+06	18.9	11.5	5.24	2.05135	0.00730905	Up
O14980	Exportin-1 OS=Homo sapiens OX=9606 GN=XPO1 PE=1 SV=1	6	6.6.6.6.6.6	6	2.28333e+06	2.92237e+06	3.77032e+06	1.04063e+06	848406	1.04647e+06	1.22636e+06	1.04437e+06	1.22825e+06	24.9	11.5	9.06	3.05774	0.00732299	Up
A4UGR9	Xin actin-binding repeat-containing protein 2 OS=Homo sapiens OX=9606 GN=XIRP2 PE=1 SV=2	105	71.67.85.10.14.15	105	2.94367e+07	3.05081e+07	4.14936e+07	1.00515e+07	1.03087e+07	9.81198e+06	2.44324e+07	2.73667e+07	2.47407e+07	19.7	2.47	6.32	3.36198	0.00734614	Up
P35998	26S proteasome regulatory subunit 7 OS=Homo sapiens OX=9606 GN=PSMC2 PE=1 SV=3	8	8.8.8.8.7.8	8	4.79547e+06	6.26153e+06	7.13235e+06	2.21565e+06	1.96264e+06	2.19532e+06	2.37645e+06	2.6865e+06	2.75997e+06	19.5	6.62	7.81	2.85386	0.00734713	Up
O76003	Glutaredoxin-3 OS=Homo sapiens OX=9606 GN=GLRX3 PE=1 SV=2	3	1.3.3.2.2.3	3	853557	727156	919654	454625	422534	558026	269185	303775	310894	11.7	14.8	7.57	1.74219	0.00737241	Up
P53396	ATP-citrate synthase OS=Homo sapiens OX=9606 GN=ACLY PE=1 SV=3	41	41.41.41.40.39.39	41	7.88841e+07	9.30285e+07	1.24462e+08	2.74548e+07	2.48357e+07	2.51654e+07	3.70587e+07	3.6382e+07	3.51453e+07	23.6	5.53	2.68	3.82637	0.00737567	Up
Q9UBQ0	Vacuolar protein sorting-associated protein 29 OS=Homo sapiens OX=9606 GN=VPS29 PE=1 SV=1	2	2.2.2.2.2.2	2	1.39787e+06	1.38567e+06	2.072e+06	549573	494106	469303	751802	592396	703306	24.3	8.15	12	3.20926	0.00741316	Up
Q9UBB4	Ataxin-10 OS=Homo sapiens OX=9606 GN=ATXN10 PE=1 SV=1	3	3.3.3.3.3.3	3	1.02669e+06	1.07266e+06	1.38773e+06	466605	515267	502539	669000	619994	526022	16.9	5.1	12	2.34913	0.00745251	Up
P31939	Bifunctional purine biosynthesis protein ATIC OS=Homo sapiens OX=9606 GN=ATIC PE=1 SV=3	18	17.18.18.15.14.15	18	1.45885e+07	1.73386e+07	2.40144e+07	4.20371e+06	3.87353e+06	4.26361e+06	6.8356e+06	6.40258e+06	5.98982e+06	26	5.11	6.6	4.53304	0.00749998	Up
Q15404	Ras suppressor protein 1 OS=Homo sapiens OX=9606 GN=RSU1 PE=1 SV=3	2	2.2.2.2.2.2	2	443177	482942	521864	262572	335320	303883	256726	281630	245427	8.15	12.1	7.09	1.6057	0.00755861	Up
A8MVW0	Protein FAM171A2 OS=Homo sapiens OX=9606 GN=FAM171A2 PE=1 SV=1	1	-.1.1.1.1.1	1	94431.2	64379.4	105402	33313.8	25402.6	30339.8	38341.7	45637.7	40844.7	24.1	13.5	8.91	2.96681	0.00757612	Up
P15924	Desmoplakin OS=Homo sapiens OX=9606 GN=DSP PE=1 SV=3	15	8.9.10.11.3.8	15	1.99357e+06	2.16587e+06	2.71045e+06	1.28322e+06	1.08547e+06	1.2899e+06	1.65688e+06	1.52003e+06	1.71743e+06	16.3	9.52	6.2	1.87774	0.00761601	Up
O75880	Protein SCO1 homolog, mitochondrial OS=Homo sapiens OX=9606 GN=SCO1 PE=1 SV=1	1	1.1.1.1.1.1	1	159908	151102	223230	88117.6	74609.8	68246.1	106312	111516	111886	22.1	13.2	2.84	2.313	0.00764017	Up
Q9UBP9	PTB domain-containing engulfment adapter protein 1 OS=Homo sapiens OX=9606 GN=GULP1 PE=1 SV=1	10	9.9.9.9.8.10	10	5.02153e+06	5.62904e+06	4.85131e+06	2.72581e+06	1.90966e+06	2.35766e+06	2.96905e+06	3.3159e+06	3.27167e+06	7.91	17.5	5.93	2.21673	0.00766745	Up
Q9UIW2	Plexin-A1 OS=Homo sapiens OX=9606 GN=PLXNA1 PE=1 SV=3	4	3.4.4.4.4.4	3	666802	722499	784519	488129	380969	455853	413145	407630	378148	8.13	12.4	4.71	1.64068	0.00767132	Up
P42224	Signal transducer and activator of transcription 1-alpha/beta OS=Homo sapiens OX=9606 GN=STAT1 PE=1 SV=2	10	10.10.10.10.10.10	10	4.92963e+06	5.53947e+06	6.44308e+06	2.39987e+06	2.43275e+06	2.4894e+06	2.70931e+06	2.79383e+06	2.98284e+06	13.5	1.86	4.95	2.30977	0.00767555	Up
O43242	26S proteasome non-ATPase regulatory subunit 3 OS=Homo sapiens OX=9606 GN=PSMD3 PE=1 SV=2	6	6.5.6.6.5.5	6	1.88948e+06	2.07997e+06	2.59609e+06	802864	829434	854455	1.34963e+06	1.12838e+06	1.1255e+06	16.7	3.11	10.7	2.64021	0.00767628	Up
P50570	Dynamin-2 OS=Homo sapiens OX=9606 GN=DNM2 PE=1 SV=2	12	11.12.12.12.11.12	12	5.06249e+06	5.7825e+06	7.36423e+06	2.46651e+06	2.29292e+06	2.66869e+06	2.6451e+06	2.64209e+06	2.48119e+06	19.4	7.6	3.62	2.45139	0.00768076	Up
Q2TAY7	WD40 repeat-containing protein SMU1 OS=Homo sapiens OX=9606 GN=SMU1 PE=1 SV=2	3	3.3.3.3.3.3	3	941440	1.16513e+06	887381	442863	459967	479821	744934	759869	740812	14.8	4.01	1.34	2.16537	0.00770579	Up
Q5GLZ8	Probable E3 ubiquitin-protein ligase HERC4 OS=Homo sapiens OX=9606 GN=HERC4 PE=1 SV=1	1	1.1.1.1.1.1	1	128899	176469	252139	37072	51948.5	50360.5	47586.8	64711.4	62313.6	33.4	17.6	15.9	3.99988	0.00771564	Up
O94832	Unconventional myosin-Id OS=Homo sapiens OX=9606 GN=MYO1D PE=1 SV=2	2	2.2.2.2.2.2	2	3.007e+07	2.34622e+07	1.64069e+07	5.59954e+06	4.6641e+06	4.70174e+06	8.59874e+06	8.50266e+06	8.37088e+06	29.3	10.6	1.35	4.6734	0.00775699	Up
P46934	E3 ubiquitin-protein ligase NEDD4 OS=Homo sapiens OX=9606 GN=NEDD4 PE=1 SV=4	2	2.2.2.2.2.1	2	169191	184109	270518	53890.6	60777.3	63799.4	110463	88597.7	93483.8	26.3	8.54	11.8	3.49542	0.00776476	Up
Q13418	Integrin-linked protein kinase OS=Homo sapiens OX=9606 GN=ILK PE=1 SV=2	10	10.10.10.10.10.10	10	6.25757e+06	6.72976e+06	8.38212e+06	4.5202e+06	3.76775e+06	3.68e+06	3.73421e+06	3.63682e+06	3.68442e+06	15.7	11.6	1.32	1.78556	0.00777309	Up
O95674	Phosphatidate cytidylyltransferase 2 OS=Homo sapiens OX=9606 GN=CDS2 PE=1 SV=1	1	1.1.1.1.1.1	1	277891	187353	183072	41860.6	63788.8	80731	92647.8	69665	84328.9	24.8	31.4	14.2	3.47845	0.00781008	Up
Q01082	Spectrin beta chain, non-erythrocytic 1 OS=Homo sapiens OX=9606 GN=SPTBN1 PE=1 SV=2	89	81.87.88.85.82.80	78	9.29036e+07	1.11573e+08	1.48765e+08	3.03581e+07	2.98804e+07	2.77273e+07	5.41467e+07	5.72882e+07	5.13669e+07	24.2	4.78	5.46	4.01566	0.00781447	Up
P46734	Dual specificity mitogen-activated protein kinase kinase 3 OS=Homo sapiens OX=9606 GN=MAP2K3 PE=1 SV=2	4	4.4.4.3.2.3	4	210685	345793	310534	93518	89521	76232.3	124320	127408	110516	24.2	10.5	7.45	3.34403	0.00782909	Up
Q9NY93	Probable ATP-dependent RNA helicase DDX56 OS=Homo sapiens OX=9606 GN=DDX56 PE=1 SV=1	4	2.4.3.2.2.1	4	839159	837747	682608	274899	355348	218028	437430	503402	446361	11.4	24.4	7.74	2.78154	0.00783918	Up
O14492	SH2B adapter protein 2 OS=Homo sapiens OX=9606 GN=SH2B2 PE=1 SV=2	1	1.1.-.1.1.1	1	67606.9	87893.3	82647.8	44478.5	38791.7	51793.9	61119	54920.9	58920.5	13.3	14.5	5.39	1.76322	0.00790157	Up
Q9Y281	Cofilin-2 OS=Homo sapiens OX=9606 GN=CFL2 PE=1 SV=1	9	9.9.9.9.8.7	6	4.18688e+07	5.88687e+07	7.37593e+07	1.11723e+07	1.02805e+07	1.01984e+07	2.02832e+07	2.0496e+07	2.02444e+07	27.4	5.12	0.666	5.51311	0.00791509	Up
Q96QD9	UAP56-interacting factor OS=Homo sapiens OX=9606 GN=FYTTD1 PE=1 SV=3	6	4.6.6.6.5.6	6	3.66639e+06	4.57244e+06	5.43486e+06	2.38158e+06	1.88268e+06	2.02683e+06	2.47891e+06	2.19595e+06	2.13947e+06	19.4	12.2	8.01	2.1735	0.00792719	Up
P14868	Aspartate--tRNA ligase, cytoplasmic OS=Homo sapiens OX=9606 GN=DARS1 PE=1 SV=2	23	20.21.20.22.23.22	23	2.97773e+07	3.28619e+07	4.06704e+07	1.60606e+07	1.48497e+07	1.46541e+07	1.79704e+07	1.74558e+07	1.8216e+07	16.3	5.02	2.17	2.26734	0.00795395	Up
O60281	Zinc finger protein 292 OS=Homo sapiens OX=9606 GN=ZNF292 PE=1 SV=3	12	3.2.3.6.7.7	12	7.55621e+06	7.0953e+06	9.15386e+06	3.19515e+06	1.89658e+06	2.75399e+06	4.26127e+06	4.52223e+06	3.89139e+06	13.6	25.2	7.5	3.03418	0.00797613	Up
P08133	Annexin A6 OS=Homo sapiens OX=9606 GN=ANXA6 PE=1 SV=3	40	38.39.40.37.40.37	40	4.9085e+07	5.85425e+07	7.65011e+07	1.95756e+07	1.73461e+07	1.84097e+07	2.53123e+07	2.4611e+07	2.47244e+07	22.7	6.05	1.51	3.32774	0.00802207	Up
Q9UQL6	Histone deacetylase 5 OS=Homo sapiens OX=9606 GN=HDAC5 PE=1 SV=2	11	2.4.3.3.2.2	10	1.07473e+06	888978	919922	346589	381466	239790	1.05875e+06	1.22299e+06	1.37511e+06	10.4	22.9	13	2.97944	0.00803766	Up
P39656	Dolichyl-diphosphooligosaccharide--protein glycosyltransferase 48 kDa subunit OS=Homo sapiens OX=9606 GN=DDOST PE=1 SV=4	5	5.5.5.5.5.4	5	1.86183e+06	1.55369e+06	2.21613e+06	789777	549914	887087	1.20114e+06	950492	859514	17.7	23.4	17.6	2.52906	0.00804118	Up
O00418	Eukaryotic elongation factor 2 kinase OS=Homo sapiens OX=9606 GN=EEF2K PE=1 SV=2	3	2.3.3.3.2.3	3	482339	483125	594569	191752	285621	207713	248620	221101	225076	12.4	22	6.42	2.27713	0.00806444	Up
Q9UL46	Proteasome activator complex subunit 2 OS=Homo sapiens OX=9606 GN=PSME2 PE=1 SV=4	5	4.3.4.4.5.5	5	737969	853237	759333	521535	432510	540044	450777	508362	485163	7.83	11.5	6.02	1.57323	0.00807197	Up
Q7KZI7	Serine/threonine-protein kinase MARK2 OS=Homo sapiens OX=9606 GN=MARK2 PE=1 SV=2	4	4.4.4.4.4.4	4	545472	724028	696889	421218	339124	318432	327820	338880	360399	14.7	15.1	4.84	1.8228	0.00813675	Up
P31689	DnaJ homolog subfamily A member 1 OS=Homo sapiens OX=9606 GN=DNAJA1 PE=1 SV=2	8	7.7.8.8.8.8	8	6.99273e+06	7.74234e+06	8.46932e+06	4.64357e+06	4.44284e+06	4.56356e+06	4.37212e+06	4.31384e+06	4.30193e+06	9.55	2.22	0.868	1.69996	0.0081419	Up
P46060	Ran GTPase-activating protein 1 OS=Homo sapiens OX=9606 GN=RANGAP1 PE=1 SV=1	6	6.6.6.6.6.5	6	3.00242e+06	4.22327e+06	4.56654e+06	1.17555e+06	1.33056e+06	1.33009e+06	1.74588e+06	1.71593e+06	1.86774e+06	20.9	6.99	4.53	3.07394	0.00818393	Up
P04439	HLA class I histocompatibility antigen, A alpha chain OS=Homo sapiens OX=9606 GN=HLA-A PE=1 SV=2	2	1.2.2.2.2.1	1	713300	394760	831339	172459	104718	147815	129379	249903	186358	34.9	24.2	32	4.56338	0.00819338	Up
P50502	Hsc70-interacting protein OS=Homo sapiens OX=9606 GN=ST13 PE=1 SV=2	6	6.6.6.6.6.6	6	7.81452e+06	1.05724e+07	1.266e+07	2.88661e+06	2.63024e+06	2.59022e+06	3.85331e+06	4.05122e+06	4.17782e+06	23.5	5.95	4.06	3.82961	0.0082182	Up
Q92769	Histone deacetylase 2 OS=Homo sapiens OX=9606 GN=HDAC2 PE=1 SV=2	16	11.10.10.16.16.16	10	1.9842e+08	3.19631e+08	2.44779e+08	9.95459e+07	8.06543e+07	8.69997e+07	1.38631e+08	1.63328e+08	1.19248e+08	24.1	10.8	15.7	2.8549	0.00824532	Up
O00410	Importin-5 OS=Homo sapiens OX=9606 GN=IPO5 PE=1 SV=4	14	13.14.14.14.13.14	13	6.94498e+06	7.02363e+06	9.26373e+06	3.02996e+06	3.17328e+06	3.27126e+06	3.90391e+06	3.65639e+06	3.30578e+06	17	3.84	8.3	2.45209	0.0082616	Up
Q15293	Reticulocalbin-1 OS=Homo sapiens OX=9606 GN=RCN1 PE=1 SV=1	5	4.5.5.5.5.4	5	4.36234e+06	5.99655e+06	7.51639e+06	2.20634e+06	1.72158e+06	1.76553e+06	2.49866e+06	2.38574e+06	2.20686e+06	26.5	14.1	6.22	3.13962	0.00827374	Up
Q7Z7B0	Filamin-A-interacting protein 1 OS=Homo sapiens OX=9606 GN=FILIP1 PE=1 SV=1	2	2.2.2.2.2.1	2	2.07155e+06	2.44519e+06	2.07669e+06	320640	606113	411792	1.02363e+06	1.13718e+06	1.15372e+06	9.75	32.7	6.41	4.92582	0.00834192	Up
Q9NSD9	Phenylalanine--tRNA ligase beta subunit OS=Homo sapiens OX=9606 GN=FARSB PE=1 SV=3	8	8.8.8.7.8.8	8	2.9931e+06	3.58196e+06	4.97154e+06	976577	1.14607e+06	1.1137e+06	1.64265e+06	1.54559e+06	1.56977e+06	26.4	8.34	3.19	3.56779	0.00834953	Up
Q00610	Clathrin heavy chain 1 OS=Homo sapiens OX=9606 GN=CLTC PE=1 SV=5	36	35.35.35.34.34.35	36	3.6492e+07	4.42778e+07	5.51388e+07	1.85681e+07	1.59221e+07	1.79375e+07	2.15062e+07	2.01781e+07	2.13192e+07	20.7	7.91	3.42	2.5923	0.00836159	Up
Q06210	Glutamine--fructose-6-phosphate aminotransferase [isomerizing] 1 OS=Homo sapiens OX=9606 GN=GFPT1 PE=1 SV=3	11	11.11.11.11.11.11	11	6.44319e+06	8.16629e+06	9.89182e+06	2.30068e+06	2.17999e+06	2.22057e+06	3.76334e+06	3.19271e+06	3.55079e+06	21.1	2.75	8.23	3.65623	0.00840844	Up
Q9BX70	BTB/POZ domain-containing protein 2 OS=Homo sapiens OX=9606 GN=BTBD2 PE=1 SV=1	3	3.2.2.2.2.1	2	3.55699e+06	2.82495e+06	3.34837e+06	543882	229853	345392	1.24278e+06	2.1352e+06	1.88686e+06	11.6	42.6	26.2	8.69455	0.00844686	Up
Q92973	Transportin-1 OS=Homo sapiens OX=9606 GN=TNPO1 PE=1 SV=2	5	4.5.5.5.5.5	5	3.0572e+06	4.00013e+06	4.27261e+06	1.8103e+06	1.79584e+06	2.24989e+06	2.10588e+06	2.01497e+06	2.04385e+06	16.9	13.2	2.26	1.93475	0.00845967	Up
Q9H4M7	Pleckstrin homology domain-containing family A member 4 OS=Homo sapiens OX=9606 GN=PLEKHA4 PE=1 SV=2	1	1.1.1.1.1.1	1	31710.2	48135.3	40718.7	20177.5	12809.1	17360	16118	17784	21530.5	20.5	22.2	15	2.39469	0.00850883	Up
Q99549	M-phase phosphoprotein 8 OS=Homo sapiens OX=9606 GN=MPHOSPH8 PE=1 SV=2	10	9.5.8.9.8.7	10	4.81427e+06	3.27594e+06	3.73841e+06	2.21806e+06	1.49403e+06	1.61794e+06	2.08057e+06	2.16415e+06	2.009e+06	20	21.8	3.73	2.21924	0.00851817	Up
Q92750	Transcription initiation factor TFIID subunit 4B OS=Homo sapiens OX=9606 GN=TAF4B PE=1 SV=2	1	1.1.1.-.-.-	1	74706.7	89395.5	90197.3	3961.82	4103.81	9587.61	44651.6	56625.9	44100.8	10.3	54.5	14.6	14.4053	0.00852544	Up
P19883	Follistatin OS=Homo sapiens OX=9606 GN=FST PE=1 SV=2	4	4.3.3.-.-.-	4	1.41199e+06	1.14764e+06	1.11859e+06	20952.7	13073.6	4234.4	749334	768107	733269	13.2	65.6	2.32	96.1354	0.0085712	Up
Q96JN8	Neuralized-like protein 4 OS=Homo sapiens OX=9606 GN=NEURL4 PE=1 SV=2	2	2.2.2.1.2.1	2	1.02794e+06	1.35183e+06	1.50534e+06	739096	513148	537986	709657	796097	787380	18.8	20.8	6.23	2.17018	0.00858852	Up
Q86X76	Deaminated glutathione amidase OS=Homo sapiens OX=9606 GN=NIT1 PE=1 SV=2	1	1.-.1.1.1.1	1	89201.2	105599	128220	45018.6	52462.4	48022.1	64132.8	757.441	467.189	18.2	7.72	168	2.22002	0.00865967	Up
Q9Y2V2	Calcium-regulated heat-stable protein 1 OS=Homo sapiens OX=9606 GN=CARHSP1 PE=1 SV=2	1	1.1.1.1.1.1	1	606213	888869	894584	353137	291798	403139	388192	414453	413319	20.7	16	3.66	2.28005	0.00866276	Up
P54920	Alpha-soluble NSF attachment protein OS=Homo sapiens OX=9606 GN=NAPA PE=1 SV=3	6	5.5.6.5.5.5	6	1.8004e+06	2.16927e+06	2.70479e+06	661020	635602	658526	858000	741053	755300	20.4	2.15	8.13	3.41379	0.00867607	Up
P51795	H(+)/Cl(-) exchange transporter 5 OS=Homo sapiens OX=9606 GN=CLCN5 PE=1 SV=2	3	3.3.3.3.3.3	3	1.67266e+06	1.32441e+06	1.60239e+06	1.0891e+06	892845	906198	1.04042e+06	993822	909018	12	11.4	6.79	1.59253	0.00871808	Up
P34932	Heat shock 70 kDa protein 4 OS=Homo sapiens OX=9606 GN=HSPA4 PE=1 SV=4	8	7.8.8.8.8.7	8	2.58778e+06	2.93502e+06	3.65959e+06	1.47172e+06	1.28431e+06	1.39471e+06	1.334e+06	1.23231e+06	1.36211e+06	17.9	6.81	5.22	2.21223	0.00871838	Up
Q8IYB7	DIS3-like exonuclease 2 OS=Homo sapiens OX=9606 GN=DIS3L2 PE=1 SV=4	2	2.2.2.2.2.2	2	158966	196146	272615	74042.8	60273.8	81105.6	91747.1	72310.3	62479.8	27.7	14.8	19.7	2.91394	0.0087589	Up
Q9HAD4	WD repeat-containing protein 41 OS=Homo sapiens OX=9606 GN=WDR41 PE=1 SV=3	2	2.2.2.2.2.2	2	591906	890429	1.01675e+06	263296	325957	238854	332792	390520	342851	26.2	16.3	8.68	3.01782	0.00876737	Up
Q9Y6E2	eIF5-mimic protein 1 OS=Homo sapiens OX=9606 GN=BZW2 PE=1 SV=1	1	1.1.1.1.1.1	1	169126	131781	174567	49939.7	42852.6	73320.1	84330.6	53454.9	72853	14.7	28.8	22.2	2.86236	0.00881506	Up
P11233	Ras-related protein Ral-A OS=Homo sapiens OX=9606 GN=RALA PE=1 SV=1	1	-.1.1.1.1.1	1	305975	350896	239276	152195	124703	160607	216145	263239	182118	18.8	12.9	18.5	2.04831	0.00886255	Up
Q12797	Aspartyl/asparaginyl beta-hydroxylase OS=Homo sapiens OX=9606 GN=ASPH PE=1 SV=3	3	2.1.1.2.2.2	3	320747	314548	192579	69682.9	74121.6	87894.8	117132	96296.5	91320.5	26.2	12.3	13.5	3.57305	0.00887464	Up
P20042	Eukaryotic translation initiation factor 2 subunit 2 OS=Homo sapiens OX=9606 GN=EIF2S2 PE=1 SV=2	11	11.11.11.11.11.10	11	2.30366e+07	2.12085e+07	1.86296e+07	1.09368e+07	7.56651e+06	7.33948e+06	1.00943e+07	9.65581e+06	9.8026e+06	10.6	23.4	2.27	2.43296	0.00893525	Up
Q15633	RISC-loading complex subunit TARBP2 OS=Homo sapiens OX=9606 GN=TARBP2 PE=1 SV=3	1	1.1.1.1.1.1	1	68673.6	69520.1	74288.2	50370.3	41033.7	44046.4	37203.2	2592.09	1467.24	4.27	10.6	148	1.56871	0.00898921	Up
Q8IUE6	Histone H2A type 2-B OS=Homo sapiens OX=9606 GN=H2AC21 PE=1 SV=3	3	1.2.1.2.2.1	3	4.18205e+06	5.4136e+06	6.13603e+06	2.37837e+06	2.14735e+06	2.04641e+06	3.36388e+06	3.28878e+06	3.78156e+06	18.8	7.77	7.63	2.3937	0.00900302	Up
Q5C9Z4	Nucleolar MIF4G domain-containing protein 1 OS=Homo sapiens OX=9606 GN=NOM1 PE=1 SV=1	1	1.1.1.1.1.1	1	245426	241044	238768	146708	127448	118876	155298	154279	174007	1.4	10.9	6.89	1.84524	0.00902528	Up
Q9H9A7	RecQ-mediated genome instability protein 1 OS=Homo sapiens OX=9606 GN=RMI1 PE=1 SV=3	4	1.1.2.4.4.4	4	1.81717e+06	2.10707e+06	2.40753e+06	1.26983e+06	1.39608e+06	1.12926e+06	1.031e+06	955652	1.01795e+06	14	10.6	4.02	1.66837	0.00903229	Up
Q8NC96	Adaptin ear-binding coat-associated protein 1 OS=Homo sapiens OX=9606 GN=NECAP1 PE=1 SV=2	5	4.4.5.5.5.5	5	3.78318e+06	4.49601e+06	4.25059e+06	2.95304e+06	2.37672e+06	2.29863e+06	2.73652e+06	2.81304e+06	2.73668e+06	8.67	14.1	1.6	1.64252	0.00905108	Up
Q02413	Desmoglein-1 OS=Homo sapiens OX=9606 GN=DSG1 PE=1 SV=2	8	4.6.6.6.3.5	8	812896	1.18428e+06	992349	294885	141601	150514	277969	450923	354784	18.6	44	24	5.09288	0.0090514	Up
P52565	Rho GDP-dissociation inhibitor 1 OS=Homo sapiens OX=9606 GN=ARHGDIA PE=1 SV=3	5	5.5.5.5.5.5	5	5.26531e+06	6.34777e+06	8.30145e+06	3.31124e+06	2.59768e+06	2.56047e+06	3.87427e+06	3.80064e+06	3.97203e+06	23.2	15	2.21	2.35135	0.009095	Up
P13646	Keratin, type I cytoskeletal 13 OS=Homo sapiens OX=9606 GN=KRT13 PE=1 SV=4	6	5.2.6.3.6.3	5	3.49751e+06	3.40082e+06	5.81586e+06	1.02399e+06	1.14705e+06	927309	1.83256e+06	1.85804e+06	1.93439e+06	32.3	10.7	2.83	4.10354	0.00912193	Up
P09038	Fibroblast growth factor 2 OS=Homo sapiens OX=9606 GN=FGF2 PE=1 SV=3	1	1.1.1.1.1.1	1	256557	251175	252937	111523	88146.4	116666	104763	129534	109812	1.08	14.4	11.4	2.40463	0.00923565	Up
P61218	DNA-directed RNA polymerases I, II, and III subunit RPABC2 OS=Homo sapiens OX=9606 GN=POLR2F PE=1 SV=1	2	1.2.2.2.2.2	2	1.67012e+06	1.63718e+06	1.43158e+06	714715	624874	463919	783365	780786	899376	8.18	21.1	8.25	2.62759	0.00923961	Up
Q13619	Cullin-4A OS=Homo sapiens OX=9606 GN=CUL4A PE=1 SV=3	2	2.2.2.2.2.2	2	320681	253005	379876	141940	133250	180499	171387	144700	130102	20	16.6	14.1	2.09257	0.00927633	Up
Q9Y6Q1	Calpain-6 OS=Homo sapiens OX=9606 GN=CAPN6 PE=1 SV=2	34	34.32.34.27.27.30	34	5.83514e+07	6.54596e+07	1.27124e+08	1.04175e+07	8.42088e+06	9.75587e+06	2.62409e+07	2.68962e+07	2.57007e+07	45.2	10.7	2.28	8.77569	0.00931873	Up
Q9BQG0	Myb-binding protein 1A OS=Homo sapiens OX=9606 GN=MYBBP1A PE=1 SV=2	24	21.24.20.22.24.23	24	1.72376e+07	1.57506e+07	1.61449e+07	1.06721e+07	9.13383e+06	8.31047e+06	1.03029e+07	1.00317e+07	1.03132e+07	4.7	12.8	1.56	1.74749	0.00933775	Up
P30041	Peroxiredoxin-6 OS=Homo sapiens OX=9606 GN=PRDX6 PE=1 SV=3	13	13.13.13.12.12.11	13	1.38392e+07	1.37666e+07	1.8894e+07	5.56481e+06	5.77561e+06	5.46927e+06	6.90989e+06	7.30718e+06	6.38554e+06	19	2.8	6.73	2.76625	0.00936332	Up
Q8TBB5	Kelch domain-containing protein 4 OS=Homo sapiens OX=9606 GN=KLHDC4 PE=1 SV=1	3	3.3.3.3.3.3	3	1.36231e+06	1.15118e+06	1.20318e+06	552102	367922	359116	663023	581590	600294	8.88	25.6	6.94	2.9056	0.00936628	Up
Q9ULX6	A-kinase anchor protein 8-like OS=Homo sapiens OX=9606 GN=AKAP8L PE=1 SV=4	4	4.4.4.4.4.4	4	1.58003e+06	1.58962e+06	1.30079e+06	774260	783821	800340	989329	966168	862045	11	1.68	7.22	1.89552	0.00940088	Up
Q13873	Bone morphogenetic protein receptor type-2 OS=Homo sapiens OX=9606 GN=BMPR2 PE=1 SV=2	1	-.1.1.1.1.1	1	62301.5	48179.2	69525.3	20854.2	32785.2	26504	45089.9	24530.1	37604.7	18.1	22.3	29.1	2.24605	0.00942819	Up
Q96ED9	Protein Hook homolog 2 OS=Homo sapiens OX=9606 GN=HOOK2 PE=1 SV=3	1	1.1.1.1.1.1	1	55792.2	100626	111876	31109.9	18459.3	19749	7704.12	33457.1	5702.2	33.2	30.1	99.1	3.87047	0.00943911	Up
Q04917	14-3-3 protein eta OS=Homo sapiens OX=9606 GN=YWHAH PE=1 SV=4	3	3.2.3.3.3.3	3	1.56935e+06	1.85815e+06	2.19983e+06	975161	849309	951777	871115	889557	981533	16.8	7.23	6.47	2.02696	0.00947566	Up
Q9Y5Y2	Cytosolic Fe-S cluster assembly factor NUBP2 OS=Homo sapiens OX=9606 GN=NUBP2 PE=1 SV=1	1	1.1.1.-.1.-	1	479626	474722	358018	1572.48	140.23	564.586	248619	160177	224120	15.7	96.9	21.6	576.282	0.00952117	Up
P62424	60S ribosomal protein L7a OS=Homo sapiens OX=9606 GN=RPL7A PE=1 SV=2	19	19.18.19.19.19.19	19	2.37597e+08	1.75747e+08	1.77503e+08	9.69964e+07	1.22004e+08	1.00378e+08	1.07511e+08	1.12672e+08	1.12952e+08	17.9	12.7	2.76	1.84999	0.00953434	Up
Q9ULH7	Myocardin-related transcription factor B OS=Homo sapiens OX=9606 GN=MRTFB PE=1 SV=3	1	1.1.1.1.1.1	1	58468.6	83252.2	55986.5	24089.9	29249.2	27875.7	27116.8	24389.2	28466.1	22.9	9.87	7.79	2.43437	0.0095344	Up
P21964	Catechol O-methyltransferase OS=Homo sapiens OX=9606 GN=COMT PE=1 SV=2	2	2.2.2.2.2.2	2	1.30809e+06	1.68145e+06	1.96638e+06	550781	542804	514667	483013	634356	698006	20	3.54	18.3	3.08156	0.00955147	Up
P48643	T-complex protein 1 subunit epsilon OS=Homo sapiens OX=9606 GN=CCT5 PE=1 SV=1	25	22.24.24.24.24.24	25	2.24053e+07	2.71241e+07	3.21322e+07	1.15529e+07	1.26535e+07	1.33456e+07	1.34236e+07	1.38609e+07	1.32868e+07	17.9	7.22	2.22	2.17463	0.00955894	Up
Q86V21	Acetoacetyl-CoA synthetase OS=Homo sapiens OX=9606 GN=AACS PE=1 SV=1	1	1.-.1.1.1.1	1	40800.3	50329.2	51686.6	30566.3	26811.1	30254.8	25670	22276.9	19537.5	12.5	7.13	13.7	1.62972	0.00961209	Up
Q69YQ0	Cytospin-A OS=Homo sapiens OX=9606 GN=SPECC1L PE=1 SV=3	3	2.3.3.2.3.1	3	529330	646951	586411	125031	170787	88228.5	229207	229095	178281	10	32.3	13.8	4.58978	0.00968646	Up
P11142	Heat shock cognate 71 kDa protein OS=Homo sapiens OX=9606 GN=HSPA8 PE=1 SV=1	50	49.47.49.46.48.46	43	4.77646e+08	5.36017e+08	5.95549e+08	3.18267e+08	3.42509e+08	3.21909e+08	3.49532e+08	3.56532e+08	3.49689e+08	11	3.99	1.14	1.63757	0.00970556	Up
Q92536	Y+L amino acid transporter 2 OS=Homo sapiens OX=9606 GN=SLC7A6 PE=1 SV=3	2	2.2.2.2.2.2	1	437375	371032	520239	208477	189748	209158	216923	192063	210453	16.9	5.44	6.25	2.18749	0.0097366	Up
Q68BL8	Olfactomedin-like protein 2B OS=Homo sapiens OX=9606 GN=OLFML2B PE=2 SV=2	1	1.1.1.1.1.1	1	109168	140350	179167	33629.9	35187.5	34742.5	48960	49819	55114.8	24.5	2.32	6.5	4.1395	0.0097749	Up
Q9NQW7	Xaa-Pro aminopeptidase 1 OS=Homo sapiens OX=9606 GN=XPNPEP1 PE=1 SV=3	2	2.2.2.1.1.2	2	417479	495041	652614	231650	188499	205352	230982	198491	213954	23	10.4	7.58	2.50221	0.00977806	Up
Q5SRE5	Nucleoporin NUP188 OS=Homo sapiens OX=9606 GN=NUP188 PE=1 SV=1	3	3.2.2.3.3.3	3	205323	137328	205994	68616.9	90529	73966.3	120929	106918	98725.8	21.6	14.7	10.3	2.35357	0.00977965	Up
Q8WVM8	Sec1 family domain-containing protein 1 OS=Homo sapiens OX=9606 GN=SCFD1 PE=1 SV=4	5	5.5.5.5.5.4	5	1.57333e+06	2.0384e+06	2.24136e+06	860810	1.11694e+06	1.07555e+06	897541	922048	898225	17.6	13.5	1.54	1.91697	0.0098197	Up
Q99442	Translocation protein SEC62 OS=Homo sapiens OX=9606 GN=SEC62 PE=1 SV=1	5	5.5.4.3.2.2	5	2.00533e+07	1.46301e+07	1.55466e+07	1.84048e+06	638979	1.47951e+06	4.74782e+06	5.03175e+06	3.84682e+06	17.3	46.7	13.6	12.6876	0.00984714	Up
Q6SJ96	TATA box-binding protein-like 2 OS=Homo sapiens OX=9606 GN=TBPL2 PE=2 SV=1	1	1.1.1.1.1.1	1	117436	118087	90382	70893	53738.8	52038	69003.8	57297.6	71139	14.6	17.7	11.3	1.84472	0.00986627	Up
P06733	Alpha-enolase OS=Homo sapiens OX=9606 GN=ENO1 PE=1 SV=2	25	25.25.25.24.24.25	23	5.55585e+07	6.08604e+07	7.94034e+07	3.04531e+07	2.74364e+07	3.19256e+07	3.29628e+07	3.22325e+07	3.0734e+07	19.2	7.64	3.55	2.18028	0.00986717	Up
O75526	RNA-binding motif protein, X-linked-like-2 OS=Homo sapiens OX=9606 GN=RBMXL2 PE=1 SV=3	1	1.1.1.1.1.1	1	2.08618e+06	1.98323e+06	1.71986e+06	151463	160028	61438	638916	503680	344774	9.79	43.9	29.7	15.5238	0.00991373	Up
P62277	40S ribosomal protein S13 OS=Homo sapiens OX=9606 GN=RPS13 PE=1 SV=2	11	10.10.11.10.10.10	11	2.06079e+07	1.38143e+07	2.1099e+07	6.29395e+06	6.01038e+06	7.12086e+06	9.26158e+06	7.74875e+06	8.20896e+06	22	8.91	9.23	2.85821	0.00993657	Up
Q9NZ01	Very-long-chain enoyl-CoA reductase OS=Homo sapiens OX=9606 GN=TECR PE=1 SV=1	4	4.4.4.4.4.4	4	1.99158e+06	1.65697e+06	2.34499e+06	745527	749108	730882	863922	1.17743e+06	1.08241e+06	17.2	1.3	15.4	2.6931	0.00998136	Up
P00966	Argininosuccinate synthase OS=Homo sapiens OX=9606 GN=ASS1 PE=1 SV=2	10	10.10.10.10.10.10	10	7.13174e+06	6.39358e+06	8.74025e+06	4.51802e+06	3.67527e+06	4.52149e+06	4.30924e+06	4.21357e+06	4.30531e+06	16.2	11.5	1.27	1.75116	0.0100066	Up
Q04323	UBX domain-containing protein 1 OS=Homo sapiens OX=9606 GN=UBXN1 PE=1 SV=2	5	3.2.4.4.3.3	5	1.25203e+06	1.16383e+06	1.51038e+06	696408	653193	694295	1.12898e+06	823847	567713	13.8	3.58	33.4	1.92096	0.0100404	Up
Q16851	UTP--glucose-1-phosphate uridylyltransferase OS=Homo sapiens OX=9606 GN=UGP2 PE=1 SV=5	5	3.3.5.4.4.3	5	1.87071e+06	2.09405e+06	3.0507e+06	527707	533480	539604	984876	1.1559e+06	1.05079e+06	26.8	1.12	8.11	4.38249	0.0100596	Up
Q9HAF1	Chromatin modification-related protein MEAF6 OS=Homo sapiens OX=9606 GN=MEAF6 PE=1 SV=1	3	1.2.1.3.3.3	3	6.02669e+06	5.32322e+06	7.42892e+06	2.96056e+06	3.08026e+06	1.98024e+06	2.89334e+06	2.96115e+06	3.59885e+06	17.1	22.6	12.4	2.34119	0.0100643	Up
Q4V339	COBW domain-containing protein 6 OS=Homo sapiens OX=9606 GN=CBWD6 PE=3 SV=1	2	2.2.2.2.2.2	2	440335	574206	576362	106716	83617.5	172749	234471	238543	152800	14.7	38.2	23.2	4.38165	0.0101208	Up
Q13885	Tubulin beta-2A chain OS=Homo sapiens OX=9606 GN=TUBB2A PE=1 SV=1	1	1.1.1.-.-.-	1	759553	424579	557101	243.975	1271.44	2988.15	233165	187882	217776	29.1	92.4	10.8	386.635	0.0101387	Up
Q92598	Heat shock protein 105 kDa OS=Homo sapiens OX=9606 GN=HSPH1 PE=1 SV=1	28	27.28.28.28.27.26	26	2.89345e+07	3.54593e+07	4.28366e+07	1.48499e+07	1.32889e+07	1.39317e+07	1.60131e+07	1.51159e+07	1.49793e+07	19.5	5.59	3.65	2.54883	0.0101719	Up
O14958	Calsequestrin-2 OS=Homo sapiens OX=9606 GN=CASQ2 PE=1 SV=2	11	9.8.7.3.4.2	11	1.44452e+07	9.76585e+06	1.10977e+07	366462	1.27469e+06	527831	9.47603e+06	8.39203e+06	8.4199e+06	20.5	67	7.05	16.2789	0.0102676	Up
Q9UH99	SUN domain-containing protein 2 OS=Homo sapiens OX=9606 GN=SUN2 PE=1 SV=3	1	-.1.1.1.1.1	1	52736.2	70931	61228.2	32000.4	37583.4	40387	57398.7	35531.8	48609.6	14.8	11.6	23.3	1.68131	0.0103184	Up
P40925	Malate dehydrogenase, cytoplasmic OS=Homo sapiens OX=9606 GN=MDH1 PE=1 SV=4	1	1.1.1.1.1.1	1	381582	412523	590082	158193	166103	246558	244653	238627	267748	24.4	25.7	6.14	2.42477	0.0103261	Up
Q9BXS5	AP-1 complex subunit mu-1 OS=Homo sapiens OX=9606 GN=AP1M1 PE=1 SV=3	4	4.4.4.4.4.4	4	1.12419e+07	7.9687e+06	7.23555e+06	2.88268e+06	2.6338e+06	2.92667e+06	4.24195e+06	4.45674e+06	4.09891e+06	24.2	5.61	4.22	3.13227	0.0103783	Up
Q9Y4P1	Cysteine protease ATG4B OS=Homo sapiens OX=9606 GN=ATG4B PE=1 SV=2	1	1.1.1.-.-.-	1	48549.6	46368	65954.5	174.77	426.223	1159.5	25982	15289.8	18836.2	20	87.2	27.2	91.3789	0.0104239	Up
P29144	Tripeptidyl-peptidase 2 OS=Homo sapiens OX=9606 GN=TPP2 PE=1 SV=4	1	1.1.1.1.1.1	1	102135	103621	103886	39773.3	52040.3	39650.2	46498	48603.7	64830.4	0.914	16.2	18.8	2.35534	0.0104823	Up
P43686	26S proteasome regulatory subunit 6B OS=Homo sapiens OX=9606 GN=PSMC4 PE=1 SV=2	5	5.5.5.5.5.4	5	2.09444e+06	2.31782e+06	3.33501e+06	805963	720281	782974	1.13062e+06	1.14768e+06	1.17785e+06	25.6	5.76	2.08	3.35493	0.010485	Up
P51153	Ras-related protein Rab-13 OS=Homo sapiens OX=9606 GN=RAB13 PE=1 SV=1	2	2.2.2.2.2.2	2	1.47416e+06	1.41652e+06	1.64358e+06	1.00392e+06	753161	903828	1.12766e+06	948332	814314	7.81	14.2	16.3	1.70403	0.0105308	Up
P15121	Aldo-keto reductase family 1 member B1 OS=Homo sapiens OX=9606 GN=AKR1B1 PE=1 SV=3	8	6.7.7.6.4.7	7	2.55368e+06	2.69295e+06	4.21815e+06	664154	678069	693673	1.20014e+06	1.14451e+06	1.17081e+06	29.3	2.18	2.37	4.64895	0.010561	Up
Q8TF05	Serine/threonine-protein phosphatase 4 regulatory subunit 1 OS=Homo sapiens OX=9606 GN=PPP4R1 PE=1 SV=1	2	2.2.2.2.2.2	2	781227	858105	1.31506e+06	371890	195225	334720	471780	503778	469734	29.3	31	3.96	3.27597	0.0105673	Up
P53602	Diphosphomevalonate decarboxylase OS=Homo sapiens OX=9606 GN=MVD PE=1 SV=1	1	1.1.1.1.1.1	1	171884	241043	356003	84951.5	52518.6	74766.5	93330.8	107154	99524.9	36.3	23.4	6.92	3.62299	0.0105835	Up
O00231	26S proteasome non-ATPase regulatory subunit 11 OS=Homo sapiens OX=9606 GN=PSMD11 PE=1 SV=3	12	12.12.12.11.11.11	12	5.02017e+06	6.80221e+06	9.06422e+06	2.03432e+06	1.72909e+06	1.72244e+06	2.78478e+06	2.7568e+06	2.94574e+06	29.1	9.74	3.6	3.80736	0.0106397	Up
P08590	Myosin light chain 3 OS=Homo sapiens OX=9606 GN=MYL3 PE=1 SV=3	1	1.1.1.1.1.1	1	1.24822e+06	1.22872e+06	1.15254e+06	259490	359996	420958	856047	402297	587415	4.18	23.5	37.1	3.4884	0.0106701	Up
Q9UHB9	Signal recognition particle subunit SRP68 OS=Homo sapiens OX=9606 GN=SRP68 PE=1 SV=2	7	7.6.7.7.7.7	7	2.85163e+06	3.6677e+06	4.89098e+06	1.40905e+06	1.14616e+06	1.18783e+06	1.7396e+06	1.71619e+06	1.58567e+06	27	11.3	4.94	3.04841	0.0106917	Up
O60266	Adenylate cyclase type 3 OS=Homo sapiens OX=9606 GN=ADCY3 PE=1 SV=3	1	1.1.1.-.-.-	1	99080.2	174229	164207	5403.62	805.03	1416.62	69012.2	78877.1	59111.2	28	98.2	14.3	57.377	0.0107091	Up
O95425	Supervillin OS=Homo sapiens OX=9606 GN=SVIL PE=1 SV=2	11	8.9.11.10.9.10	11	3.62161e+06	4.86683e+06	5.0419e+06	2.24156e+06	1.95189e+06	2.13988e+06	2.45891e+06	2.71801e+06	2.50395e+06	17.2	6.96	5.41	2.13637	0.0107528	Up
Q13127	RE1-silencing transcription factor OS=Homo sapiens OX=9606 GN=REST PE=1 SV=3	1	1.1.1.1.1.1	1	126004	67374.1	73557.8	25665.4	19486.8	21158.7	36526.7	38470.5	45023.6	36.2	14.5	11.1	4.02553	0.0107803	Up
O15049	NEDD4-binding protein 3 OS=Homo sapiens OX=9606 GN=N4BP3 PE=1 SV=3	3	1.3.3.3.3.3	3	2.33827e+06	1.27286e+06	1.4722e+06	405274	571903	693632	234653	163287	198810	33.4	26	17.9	3.04243	0.0108919	Up
Q9H583	HEAT repeat-containing protein 1 OS=Homo sapiens OX=9606 GN=HEATR1 PE=1 SV=3	1	1.-.1.-.1.1	1	49641.3	29413.2	29897.5	10824.5	10337.8	13547.4	19593.3	11208.7	9525.54	31.8	15	40.1	3.13895	0.0109151	Up
P07339	Cathepsin D OS=Homo sapiens OX=9606 GN=CTSD PE=1 SV=1	4	3.4.4.4.3.3	4	524097	453714	525119	220100	137051	146819	302388	360904	280478	8.17	27	13.2	2.98218	0.0109923	Up
Q14C86	GTPase-activating protein and VPS9 domain-containing protein 1 OS=Homo sapiens OX=9606 GN=GAPVD1 PE=1 SV=2	6	6.6.6.6.6.6	6	1.1016e+06	1.6668e+06	1.71575e+06	623469	520024	518520	620904	598671	599980	22.8	10.9	2.06	2.69802	0.0110379	Up
P0C0S5	Histone H2A.Z OS=Homo sapiens OX=9606 GN=H2AZ1 PE=1 SV=2	2	-.2.2.2.2.2	2	2.17848e+06	1.80043e+06	3.24562e+06	721885	635070	589909	1.25279e+06	1.23498e+06	1.23017e+06	31.1	10.3	0.961	3.71085	0.011141	Up
Q01581	Hydroxymethylglutaryl-CoA synthase, cytoplasmic OS=Homo sapiens OX=9606 GN=HMGCS1 PE=1 SV=2	6	6.5.6.6.6.6	6	2.45445e+06	2.63189e+06	3.4266e+06	1.20282e+06	1.14924e+06	1.23811e+06	1.2713e+06	1.30612e+06	1.27118e+06	18.2	3.74	1.57	2.37118	0.0111461	Up
P07737	Profilin-1 OS=Homo sapiens OX=9606 GN=PFN1 PE=1 SV=2	9	8.9.9.9.9.9	9	3.60154e+07	4.82338e+07	5.86414e+07	1.8004e+07	1.64518e+07	2.05319e+07	2.07386e+07	2.11195e+07	2.0653e+07	23.8	11.2	1.19	2.59859	0.0111623	Up
P16435	NADPH--cytochrome P450 reductase OS=Homo sapiens OX=9606 GN=POR PE=1 SV=2	2	2.2.2.2.2.2	2	921402	1.27592e+06	1.3589e+06	496673	452142	525026	511952	574649	523231	19.6	7.48	6.23	2.41289	0.0111848	Up
Q15185	Prostaglandin E synthase 3 OS=Homo sapiens OX=9606 GN=PTGES3 PE=1 SV=1	2	2.2.2.2.2.2	2	3.33429e+06	3.64517e+06	6.39454e+06	1.40925e+06	970953	1.29568e+06	1.67382e+06	1.94118e+06	1.63927e+06	37.8	18.6	9.43	3.63831	0.0111865	Up
Q8TEW8	Partitioning defective 3 homolog B OS=Homo sapiens OX=9606 GN=PARD3B PE=1 SV=2	1	1.1.1.1.1.1	1	104671	69635.6	89052.1	43511.3	27552.5	41473.1	42610.6	37058.5	30222.8	20	23.2	16.9	2.3402	0.0112037	Up
P50991	T-complex protein 1 subunit delta OS=Homo sapiens OX=9606 GN=CCT4 PE=1 SV=4	13	12.13.13.13.13.13	13	1.33451e+07	1.37409e+07	1.78519e+07	6.90769e+06	7.04756e+06	7.5104e+06	7.5516e+06	6.93647e+06	7.23424e+06	16.7	4.41	4.25	2.09348	0.0112222	Up
Q96CW1	AP-2 complex subunit mu OS=Homo sapiens OX=9606 GN=AP2M1 PE=1 SV=2	42	40.40.41.40.42.42	42	1.07927e+09	7.81429e+08	7.97346e+08	4.33877e+08	4.03218e+08	3.83821e+08	5.34451e+08	4.80104e+08	4.889e+08	18.9	6.2	5.82	2.17709	0.0112571	Up
Q14974	Importin subunit beta-1 OS=Homo sapiens OX=9606 GN=KPNB1 PE=1 SV=2	16	14.15.15.13.13.13	16	1.37905e+07	1.80959e+07	2.12931e+07	8.47916e+06	8.20212e+06	6.88311e+06	8.67031e+06	9.33341e+06	8.92062e+06	21.2	10.9	3.73	2.25678	0.0112696	Up
Q9H3U1	Protein unc-45 homolog A OS=Homo sapiens OX=9606 GN=UNC45A PE=1 SV=1	2	2.2.2.2.2.2	2	159955	184292	230347	72126.1	75480.5	73300.3	96598.4	98296.4	92845.6	18.7	2.31	2.91	2.60107	0.0114248	Up
Q8NBJ5	Procollagen galactosyltransferase 1 OS=Homo sapiens OX=9606 GN=COLGALT1 PE=1 SV=1	8	7.8.8.8.8.6	8	5.00697e+06	6.3907e+06	9.02943e+06	1.51368e+06	1.43035e+06	1.40896e+06	2.15062e+06	2.24664e+06	2.3639e+06	30	3.81	4.74	4.69267	0.0114748	Up
P30050	60S ribosomal protein L12 OS=Homo sapiens OX=9606 GN=RPL12 PE=1 SV=1	3	3.3.3.3.3.3	3	1.16812e+07	1.33984e+07	1.58143e+07	7.15194e+06	8.29144e+06	8.03495e+06	8.56431e+06	7.01955e+06	8.80358e+06	15.2	7.64	11.9	1.74177	0.0115144	Up
Q969N2	GPI transamidase component PIG-T OS=Homo sapiens OX=9606 GN=PIGT PE=1 SV=1	1	1.1.-.1.1.1	1	85143.1	86279.6	95603.1	23791	13006.2	12891	25095.4	29235.3	52459.4	6.45	37.8	41.4	5.37403	0.0115502	Up
P36507	Dual specificity mitogen-activated protein kinase kinase 2 OS=Homo sapiens OX=9606 GN=MAP2K2 PE=1 SV=1	5	5.5.5.5.5.4	5	2.25055e+06	3.00884e+06	3.80526e+06	964620	870650	846250	1.18721e+06	1.36038e+06	1.30472e+06	25.7	6.99	6.89	3.38041	0.011562	Up
O94874	E3 UFM1-protein ligase 1 OS=Homo sapiens OX=9606 GN=UFL1 PE=1 SV=2	1	1.1.1.1.1.1	1	130409	187656	189194	31048.3	65313.9	46266.2	103475	61731.4	85893.7	19.8	36.1	25	3.5565	0.0116034	Up
P61960	Ubiquitin-fold modifier 1 OS=Homo sapiens OX=9606 GN=UFM1 PE=1 SV=1	1	1.1.1.1.1.1	1	308631	276098	309846	137124	188450	156276	162774	183465	105525	6.42	16.1	26.8	1.85654	0.0116433	Up
Q13617	Cullin-2 OS=Homo sapiens OX=9606 GN=CUL2 PE=1 SV=2	1	1.1.1.1.1.1	1	80169.1	95629.1	138564	33081.3	39120	50254.4	41927.5	35990.1	43362.3	28.9	21.3	9.67	2.56715	0.0118135	Up
O95870	Phosphatidylserine lipase ABHD16A OS=Homo sapiens OX=9606 GN=ABHD16A PE=1 SV=3	1	1.1.1.1.1.1	1	92757.7	77125.8	80388.3	19986.9	19236.4	32997	26370.5	33837.8	34721.6	9.88	32.1	14.5	3.46539	0.0119407	Up
P62899	60S ribosomal protein L31 OS=Homo sapiens OX=9606 GN=RPL31 PE=1 SV=1	9	7.7.7.9.8.8	9	5.59694e+07	4.2984e+07	4.69177e+07	2.58222e+07	3.34225e+07	2.4392e+07	3.05081e+07	2.93487e+07	3.08503e+07	13.7	17.4	2.6	1.74411	0.0119636	Up
Q5T1M5	FK506-binding protein 15 OS=Homo sapiens OX=9606 GN=FKBP15 PE=1 SV=2	2	1.2.2.2.2.2	2	154853	172710	192928	111290	111320	121260	90257.9	88562	120256	11	5.01	17.9	1.51363	0.0119668	Up
P53618	Coatomer subunit beta OS=Homo sapiens OX=9606 GN=COPB1 PE=1 SV=3	12	10.10.10.12.11.12	12	6.66217e+06	7.88959e+06	9.79856e+06	3.85853e+06	3.41246e+06	3.88952e+06	3.83829e+06	3.87714e+06	3.88216e+06	19.5	7.18	0.621	2.18183	0.0120156	Up
P11021	Endoplasmic reticulum chaperone BiP OS=Homo sapiens OX=9606 GN=HSPA5 PE=1 SV=2	44	42.42.42.39.43.42	44	1.56498e+08	1.78047e+08	1.89481e+08	1.09495e+08	1.07198e+08	1.0649e+08	1.07682e+08	1.13801e+08	1.11673e+08	9.59	1.46	2.8	1.62146	0.0120631	Up
Q8NBF2	NHL repeat-containing protein 2 OS=Homo sapiens OX=9606 GN=NHLRC2 PE=1 SV=1	1	1.1.1.1.1.1	1	161424	162231	190358	97711.9	125946	113922	108682	131776	105307	9.62	12.6	12.5	1.52264	0.0121103	Up
P22314	Ubiquitin-like modifier-activating enzyme 1 OS=Homo sapiens OX=9606 GN=UBA1 PE=1 SV=3	15	12.13.15.14.13.14	15	8.8322e+06	9.86387e+06	1.29053e+07	3.798e+06	3.88013e+06	3.94364e+06	4.72128e+06	4.55169e+06	4.22174e+06	20.1	1.88	5.65	2.71916	0.0121568	Up
Q6ZRP7	Sulfhydryl oxidase 2 OS=Homo sapiens OX=9606 GN=QSOX2 PE=1 SV=3	2	2.2.2.2.2.2	2	232227	273530	316799	133149	125827	130534	164567	138524	138673	15.4	2.86	10.2	2.11177	0.0122073	Up
Q9NRW7	Vacuolar protein sorting-associated protein 45 OS=Homo sapiens OX=9606 GN=VPS45 PE=1 SV=1	1	1.1.1.1.1.1	1	88640.8	88355.7	88584.9	54983.2	53218.1	45021	70738.8	45268	56902.8	0.171	10.4	22.1	1.73331	0.0122541	Up
Q9Y3B9	RRP15-like protein OS=Homo sapiens OX=9606 GN=RRP15 PE=1 SV=2	5	5.4.5.4.4.5	5	1.69178e+06	1.18928e+06	1.24555e+06	516368	531060	545068	897138	715624	675332	20	2.7	15.5	2.59129	0.0122825	Up
P12004	Proliferating cell nuclear antigen OS=Homo sapiens OX=9606 GN=PCNA PE=1 SV=1	5	5.5.4.5.5.5	5	2.30342e+06	2.86285e+06	2.8907e+06	1.62538e+06	1.68997e+06	1.95421e+06	1.92172e+06	1.96142e+06	2.0034e+06	12.3	9.92	2.08	1.52896	0.0123411	Up
Q07020	60S ribosomal protein L18 OS=Homo sapiens OX=9606 GN=RPL18 PE=1 SV=2	12	11.9.11.10.11.12	12	7.00175e+07	5.32334e+07	6.74076e+07	3.92142e+07	3.47526e+07	3.52702e+07	4.30754e+07	4.22278e+07	3.73434e+07	14.2	6.7	7.57	1.74537	0.0123759	Up
O75592	E3 ubiquitin-protein ligase MYCBP2 OS=Homo sapiens OX=9606 GN=MYCBP2 PE=1 SV=4	45	44.38.42.41.41.42	45	3.55476e+07	2.35977e+07	2.28971e+07	1.07284e+07	9.14165e+06	9.57099e+06	1.34563e+07	1.36369e+07	1.34823e+07	26	8.36	0.722	2.78667	0.0124197	Up
P08779	Keratin, type I cytoskeletal 16 OS=Homo sapiens GN=KRT16 PE=1 SV=4	12	11.10.9.11.6.2	12	6.37738e+06	6.2903e+06	5.0283e+06	1.09043e+06	421126	480458	2.48654e+06	2.57039e+06	2.51191e+06	12.8	55.8	1.7	8.88348	0.0124645	Up
O75362	Zinc finger protein 217 OS=Homo sapiens OX=9606 GN=ZNF217 PE=1 SV=1	4	-.1.2.3.4.1	4	917218	638699	1.27167e+06	228960	230710	190732	594525	587195	556638	33.7	10.4	3.47	4.34745	0.0125826	Up
Q9Y6C9	Mitochondrial carrier homolog 2 OS=Homo sapiens OX=9606 GN=MTCH2 PE=1 SV=1	1	1.1.1.-.-.-	1	131973	179306	404962	653.906	6994.59	3674.12	273.937	126457	637.477	61.1	84	171	63.2575	0.0125926	Up
O60583	Cyclin-T2 OS=Homo sapiens OX=9606 GN=CCNT2 PE=1 SV=2	3	2.1.1.3.2.2	3	1.8999e+06	2.25887e+06	1.52607e+06	850921	547090	915698	1.3613e+06	1.34344e+06	1.32171e+06	19.3	25.5	1.48	2.45702	0.0126381	Up
Q8IY63	Angiomotin-like protein 1 OS=Homo sapiens OX=9606 GN=AMOTL1 PE=1 SV=1	19	13.14.12.15.16.16	19	3.84424e+06	4.45407e+06	4.88823e+06	2.84969e+06	2.66774e+06	2.99333e+06	3.39297e+06	3.28277e+06	3.76965e+06	11.9	5.75	7.33	1.5494	0.0126923	Up
O95373	Importin-7 OS=Homo sapiens OX=9606 GN=IPO7 PE=1 SV=1	9	8.9.9.8.9.9	9	7.19687e+06	9.74378e+06	1.04832e+07	3.4792e+06	3.34051e+06	3.52527e+06	4.24651e+06	4.77e+06	4.32953e+06	18.9	2.79	6.32	2.65093	0.0127135	Up
Q9UNX3	60S ribosomal protein L26-like 1 OS=Homo sapiens OX=9606 GN=RPL26L1 PE=1 SV=1	5	5.4.4.3.3.3	5	6.08673e+06	5.45369e+06	5.66241e+06	1.63067e+06	1.43862e+06	890679	2.85685e+06	2.4739e+06	2.80731e+06	5.63	29.1	7.68	4.34419	0.0127614	Up
Q9BYG3	MKI67 FHA domain-interacting nucleolar phosphoprotein OS=Homo sapiens OX=9606 GN=NIFK PE=1 SV=1	9	7.9.9.9.8.7	9	1.21618e+07	1.08682e+07	9.22983e+06	6.46273e+06	6.13077e+06	5.86431e+06	7.09211e+06	6.8361e+06	6.18584e+06	13.7	4.87	6.97	1.74776	0.012787	Up
Q10567	AP-1 complex subunit beta-1 OS=Homo sapiens OX=9606 GN=AP1B1 PE=1 SV=3	6	5.5.5.5.6.5	6	4.31887e+06	3.41563e+06	4.12555e+06	2.69764e+06	2.77913e+06	2.38691e+06	2.43417e+06	2.57953e+06	3.0325e+06	12	7.9	11.6	1.50821	0.0128552	Up
Q92538	Golgi-specific brefeldin A-resistance guanine nucleotide exchange factor 1 OS=Homo sapiens OX=9606 GN=GBF1 PE=1 SV=2	13	13.13.13.13.13.12	13	5.75107e+06	7.04473e+06	9.29262e+06	2.34129e+06	2.21738e+06	2.38404e+06	3.20817e+06	3.55952e+06	2.90828e+06	24.3	3.74	10.1	3.18153	0.0129719	Up
P49815	Tuberin OS=Homo sapiens OX=9606 GN=TSC2 PE=1 SV=2	2	2.2.2.1.2.2	2	64055.8	128024	103413	32293.3	22666.3	29946.5	47946	47450.4	44226.3	32.8	17.7	4.34	3.48023	0.0130315	Up
Q9H8H0	Nucleolar protein 11 OS=Homo sapiens OX=9606 GN=NOL11 PE=1 SV=1	4	2.2.3.2.2.3	4	260899	229512	284224	78476.2	123037	117220	193986	136538	146385	10.6	22.8	19.3	2.43036	0.0130529	Up
P49368	T-complex protein 1 subunit gamma OS=Homo sapiens OX=9606 GN=CCT3 PE=1 SV=4	17	16.17.17.17.17.16	17	1.69575e+07	1.98833e+07	2.41174e+07	9.35546e+06	1.05562e+07	1.00909e+07	1.0189e+07	1.04637e+07	1.03395e+07	17.7	6.05	1.33	2.03176	0.0130643	Up
Q9UBQ7	Glyoxylate reductase/hydroxypyruvate reductase OS=Homo sapiens OX=9606 GN=GRHPR PE=1 SV=1	1	1.1.1.1.1.1	1	246017	240707	409099	90038.4	108471	85891.5	118471	132267	123270	32.1	12.7	5.62	3.14986	0.0130715	Up
Q9Y3I0	RNA-splicing ligase RtcB homolog OS=Homo sapiens OX=9606 GN=RTCB PE=1 SV=1	9	8.9.9.9.8.8	9	8.3043e+06	9.1737e+06	1.14909e+07	5.34142e+06	5.89084e+06	4.96842e+06	5.39671e+06	5.57928e+06	5.31821e+06	17.1	8.59	2.47	1.78813	0.013143	Up
Q6P9B6	MTOR-associated protein MEAK7 OS=Homo sapiens OX=9606 GN=MEAK7 PE=1 SV=2	5	5.5.5.5.5.5	5	1.93554e+06	2.56187e+06	2.83237e+06	1.0771e+06	977364	1.06109e+06	1.0062e+06	1.11032e+06	1.19529e+06	18.8	5.16	8.58	2.35264	0.0131559	Up
Q4KMP7	TBC1 domain family member 10B OS=Homo sapiens OX=9606 GN=TBC1D10B PE=1 SV=3	6	6.5.5.5.6.6	6	3.18622e+06	2.75585e+06	2.79857e+06	2.16528e+06	1.91923e+06	1.6759e+06	1.55603e+06	1.52149e+06	1.40755e+06	8.14	12.7	5.2	1.51736	0.0131609	Up
P63241	Eukaryotic translation initiation factor 5A-1 OS=Homo sapiens OX=9606 GN=EIF5A PE=1 SV=2	7	6.7.7.7.7.7	7	1.15251e+07	1.62393e+07	1.97273e+07	7.24604e+06	5.35233e+06	6.10795e+06	6.20429e+06	6.8167e+06	6.42107e+06	26	15.3	4.79	2.53881	0.0131653	Up
P04792	Heat shock protein beta-1 OS=Homo sapiens OX=9606 GN=HSPB1 PE=1 SV=2	14	14.14.14.14.13.13	14	1.06827e+08	1.57803e+08	1.9587e+08	4.19963e+07	3.64241e+07	4.17777e+07	6.17435e+07	6.48729e+07	6.23378e+07	29.1	7.88	2.64	3.83118	0.0132001	Up
Q14596	Next to BRCA1 gene 1 protein OS=Homo sapiens OX=9606 GN=NBR1 PE=1 SV=3	18	18.18.17.18.18.18	18	1.78334e+07	2.45035e+07	2.83399e+07	1.12385e+07	8.98578e+06	9.92787e+06	1.11115e+07	1.162e+07	1.02042e+07	22.6	11.3	6.53	2.344	0.013238	Up
Q9Y5X3	Sorting nexin-5 OS=Homo sapiens OX=9606 GN=SNX5 PE=1 SV=1	2	2.1.1.2.2.2	2	94272.6	90822.4	78844.4	56279.9	56577.3	58085.8	125428	60871	47058.7	9.2	1.7	53.8	1.54402	0.0133704	Up
O95613	Pericentrin OS=Homo sapiens OX=9606 GN=PCNT PE=1 SV=4	3	3.3.3.-.1.1	3	323334	339514	328827	7331.14	22912	20425	66481.5	98440.5	83415	2.49	49.6	19.3	19.572	0.0133829	Up
P78344	Eukaryotic translation initiation factor 4 gamma 2 OS=Homo sapiens OX=9606 GN=EIF4G2 PE=1 SV=1	17	11.14.15.16.15.17	17	4.50854e+06	4.21557e+06	5.25642e+06	2.88383e+06	3.13724e+06	3.06896e+06	3.32932e+06	2.79992e+06	3.14341e+06	11.5	4.33	8.69	1.53801	0.0134679	Up
Q6P4R8	Nuclear factor related to kappa-B-binding protein OS=Homo sapiens OX=9606 GN=NFRKB PE=1 SV=2	17	16.13.13.10.11.10	17	7.78684e+06	5.14308e+06	4.52285e+06	1.46732e+06	1.42267e+06	1.40304e+06	2.82393e+06	2.7892e+06	2.74759e+06	29.8	2.3	1.37	4.06538	0.013476	Up
Q9UKG1	DCC-interacting protein 13-alpha OS=Homo sapiens OX=9606 GN=APPL1 PE=1 SV=1	4	4.4.4.4.4.4	4	934578	1.04884e+06	1.37382e+06	472052	474626	523127	533385	584138	554784	20.4	5.87	4.57	2.28414	0.0135184	Up
Q9NZQ3	NCK-interacting protein with SH3 domain OS=Homo sapiens OX=9606 GN=NCKIPSD PE=1 SV=1	1	1.1.1.1.1.1	1	56648.1	52713.5	44159.2	14826.6	18662.1	25682.1	24153.6	21385.5	25336.6	12.5	27.9	8.58	2.59454	0.0135449	Up
P09486	SPARC OS=Homo sapiens OX=9606 GN=SPARC PE=1 SV=1	3	3.3.3.3.2.3	3	2.748e+06	2.8162e+06	4.47293e+06	1.1579e+06	1.01047e+06	1.00427e+06	1.27115e+06	1.17364e+06	1.45818e+06	29.2	8.22	11.1	3.16365	0.0135476	Up
Q13155	Aminoacyl tRNA synthase complex-interacting multifunctional protein 2 OS=Homo sapiens OX=9606 GN=AIMP2 PE=1 SV=2	2	2.2.2.2.2.1	2	1.35974e+06	768579	1.40179e+06	348869	486796	324307	737054	448304	456155	30.1	22.7	30.1	3.04327	0.0135591	Up
P0DPF3	Neuroblastoma breakpoint family member 9 OS=Homo sapiens OX=9606 GN=NBPF9 PE=1 SV=1	2	1.1.2.-.-.-	2	250597	245539	179638	1870.53	8106.97	1258.54	67123	62740.4	35435.4	17.6	101	31.2	60.1435	0.013564	Up
Q9BW19	Kinesin-like protein KIFC1 OS=Homo sapiens OX=9606 GN=KIFC1 PE=1 SV=2	16	3.4.3.15.15.16	16	2.21198e+07	2.55964e+07	3.26213e+07	1.65141e+07	1.33825e+07	1.27368e+07	1.4714e+07	1.53611e+07	1.4672e+07	20	14.2	2.59	1.88438	0.01358	Up
P46783	40S ribosomal protein S10 OS=Homo sapiens OX=9606 GN=RPS10 PE=1 SV=1	2	2.2.2.2.2.2	2	1.32052e+06	1.73669e+06	2.26759e+06	479091	525145	506640	717715	693570	690292	26.7	4.6	2.14	3.52432	0.0135809	Up
P0DKV0	Putative spermatogenesis-associated protein 31C1 OS=Homo sapiens OX=9606 GN=SPATA31C1 PE=5 SV=1	1	1.1.1.1.1.1	1	2.86217e+06	1.9762e+06	1.81281e+06	1.11319e+06	1.09517e+06	823550	1.34492e+06	1.22869e+06	1.16268e+06	25.5	16.1	7.41	2.19373	0.0136397	Up
P13639	Elongation factor 2 OS=Homo sapiens OX=9606 GN=EEF2 PE=1 SV=4	45	45.45.45.45.45.45	45	1.19023e+08	1.40348e+08	1.81949e+08	5.40816e+07	5.27984e+07	5.15023e+07	6.34751e+07	6.32602e+07	6.35533e+07	21.8	2.44	0.239	2.78642	0.0137463	Up
P23258	Tubulin gamma-1 chain OS=Homo sapiens OX=9606 GN=TUBG1 PE=1 SV=2	4	4.4.4.3.3.4	4	1.37516e+06	1.49141e+06	2.08187e+06	688188	618330	695796	1.07973e+06	1.05633e+06	1.14399e+06	23	6.4	4.15	2.47136	0.0139078	Up
Q14746	Conserved oligomeric Golgi complex subunit 2 OS=Homo sapiens OX=9606 GN=COG2 PE=1 SV=1	1	1.1.1.1.1.1	1	105982	124609	166575	32337.5	35453	62478.4	51062.1	42142.8	52082.5	23.4	38.2	11.3	3.04882	0.0139195	Up
O60256	Phosphoribosyl pyrophosphate synthase-associated protein 2 OS=Homo sapiens OX=9606 GN=PRPSAP2 PE=1 SV=1	1	1.1.1.1.1.1	1	178854	183919	236947	96888.8	103007	100599	107167	123005	113075	16.1	3.08	7	1.99578	0.0139892	Up
P67775	Serine/threonine-protein phosphatase 2A catalytic subunit alpha isoform OS=Homo sapiens OX=9606 GN=PPP2CA PE=1 SV=1	5	4.4.5.5.5.5	5	2.2847e+06	2.34415e+06	3.47194e+06	1.01466e+06	921117	1.02396e+06	1.50171e+06	1.22517e+06	1.17771e+06	24.8	5.77	13.4	2.737	0.013994	Up
Q99460	26S proteasome non-ATPase regulatory subunit 1 OS=Homo sapiens OX=9606 GN=PSMD1 PE=1 SV=2	6	6.6.6.6.5.6	6	1.28885e+06	1.29563e+06	1.70873e+06	721436	718097	781847	850341	999723	760320	16.8	4.85	13.9	1.93267	0.0140215	Up
P63000	Ras-related C3 botulinum toxin substrate 1 OS=Homo sapiens OX=9606 GN=RAC1 PE=1 SV=1	3	3.3.3.3.3.3	2	3.22112e+06	4.71139e+06	4.34926e+06	2.4987e+06	2.10614e+06	1.87481e+06	2.18088e+06	2.27242e+06	2.27892e+06	19	14.6	2.44	1.89544	0.0140256	Up
O00767	Stearoyl-CoA desaturase OS=Homo sapiens OX=9606 GN=SCD PE=1 SV=2	1	1.1.1.1.-.1	1	444590	594687	646955	304728	254986	302955	250901	254914	312815	18.7	9.81	12.7	1.95467	0.0141411	Up
P53041	Serine/threonine-protein phosphatase 5 OS=Homo sapiens OX=9606 GN=PPP5C PE=1 SV=1	1	1.1.1.1.1.1	1	59214.8	38348.1	92734.2	22043.5	13009.2	11092.1	26683.5	17428.5	44300.8	43.3	38	46.3	4.12391	0.0143189	Up
Q6ZQQ6	WD repeat-containing protein 87 OS=Homo sapiens OX=9606 GN=WDR87 PE=1 SV=3	1	-.1.1.1.1.1	1	642544	981490	561828	202640	204082	184810	339981	457239	352740	30.6	5.44	16.8	3.69525	0.0143221	Up
P49588	Alanine--tRNA ligase, cytoplasmic OS=Homo sapiens OX=9606 GN=AARS1 PE=1 SV=2	19	17.17.18.16.17.18	19	1.24719e+07	1.56173e+07	1.9891e+07	5.83628e+06	5.37406e+06	5.55383e+06	6.39982e+06	5.94398e+06	6.50416e+06	23.3	4.17	4.74	2.86207	0.0143498	Up
Q86X55	Histone-arginine methyltransferase CARM1 OS=Homo sapiens OX=9606 GN=CARM1 PE=1 SV=3	2	2.2.2.2.2.2	2	361978	521622	575776	165748	216593	265287	236215	234335	228068	22.8	23.1	1.83	2.25342	0.0144408	Up
Q2VIQ3	Chromosome-associated kinesin KIF4B OS=Homo sapiens OX=9606 GN=KIF4B PE=2 SV=2	1	1.1.1.1.1.1	1	13960.1	5167.14	7502.87	2567.95	983.66	1473.02	3485.59	2193.27	4666.28	51.3	48.4	35.9	5.29993	0.0145227	Up
Q13362	Serine/threonine-protein phosphatase 2A 56 kDa regulatory subunit gamma isoform OS=Homo sapiens OX=9606 GN=PPP2R5C PE=1 SV=3	1	1.1.1.1.1.1	1	198582	186229	256062	47134	63462.5	94012.1	100578	49970.5	80735	17.4	34.9	33.1	3.13219	0.0145308	Up
Q9P0K7	Ankycorbin OS=Homo sapiens OX=9606 GN=RAI14 PE=1 SV=2	21	20.19.21.15.10.9	21	1.52447e+07	1.84917e+07	1.70702e+07	3.29732e+06	1.34205e+06	2.63979e+06	5.53901e+06	6.39492e+06	6.72991e+06	9.61	41	9.87	6.97974	0.0146344	Up
O95361	Tripartite motif-containing protein 16 OS=Homo sapiens OX=9606 GN=TRIM16 PE=1 SV=3	4	4.4.4.3.2.4	4	1.21177e+06	1.48726e+06	2.54914e+06	458547	358460	492436	710981	593200	606602	40.4	16	10.1	4.00795	0.0146559	Up
P63316	Troponin C, slow skeletal and cardiac muscles OS=Homo sapiens OX=9606 GN=TNNC1 PE=1 SV=1	1	-.1.1.-.-.-	1	407250	421932	475045	2076.94	9680.68	1206.99	164140	233118	181769	8.2	108	18.6	100.599	0.0147408	Up
Q9BZL4	Protein phosphatase 1 regulatory subunit 12C OS=Homo sapiens OX=9606 GN=PPP1R12C PE=1 SV=1	3	3.3.3.3.3.3	3	177200	257796	227970	111543	106778	98384.4	103133	112457	116568	18.4	6.31	6.22	2.09331	0.0147605	Up
P08865	40S ribosomal protein SA OS=Homo sapiens OX=9606 GN=RPSA PE=1 SV=4	8	7.8.8.7.8.8	8	6.70556e+06	8.14282e+06	9.63378e+06	3.89315e+06	4.02517e+06	5.41695e+06	4.19647e+06	4.20409e+06	3.83789e+06	17.9	19	5.13	1.8359	0.014843	Up
Q14CX7	N-alpha-acetyltransferase 25, NatB auxiliary subunit OS=Homo sapiens OX=9606 GN=NAA25 PE=1 SV=1	2	2.1.2.2.2.2	2	73101.5	82448.6	103987	40804	45871.5	45034.4	30772.6	37484.6	43314.2	18.3	6.19	16.9	1.97052	0.0149057	Up
P14314	Glucosidase 2 subunit beta OS=Homo sapiens OX=9606 GN=PRKCSH PE=1 SV=2	2	2.2.2.2.1.2	2	1.50162e+06	1.26304e+06	1.95507e+06	638136	582144	620231	748684	739971	732518	22.3	4.66	1.09	2.56436	0.0150375	Up
Q01813	ATP-dependent 6-phosphofructokinase, platelet type OS=Homo sapiens OX=9606 GN=PFKP PE=1 SV=2	1	1.1.1.1.1.1	1	175610	164055	293048	51920.8	49902.7	47568	79769.2	88127.2	83536.9	33.8	4.37	4.99	4.23527	0.0150828	Up
P26641	Elongation factor 1-gamma OS=Homo sapiens OX=9606 GN=EEF1G PE=1 SV=3	16	16.16.16.16.16.16	16	4.32448e+07	5.02512e+07	6.25473e+07	2.67717e+07	2.37954e+07	2.53013e+07	2.58271e+07	2.55276e+07	2.69842e+07	18.8	5.88	2.95	2.05676	0.0150902	Up
P10412	Histone H1.4 OS=Homo sapiens OX=9606 GN=H1-4 PE=1 SV=2	7	7.7.7.7.7.7	7	1.75017e+08	8.30046e+07	9.76695e+07	3.00092e+07	3.5142e+07	2.45847e+07	6.39236e+07	4.78892e+07	6.47005e+07	41.7	17.6	16.1	3.96375	0.0151531	Up
Q5D862	Filaggrin-2 OS=Homo sapiens OX=9606 GN=FLG2 PE=1 SV=1	4	3.2.2.1.2.1	4	445905	448739	243523	102915	108615	44947.8	307402	310036	287748	31	41.2	4.04	4.43768	0.0151744	Up
Q9UGY1	Nucleolar protein 12 OS=Homo sapiens OX=9606 GN=NOL12 PE=1 SV=1	3	3.3.3.3.3.3	3	1.4971e+06	1.70096e+06	1.25617e+06	784285	860627	850729	958055	926241	743146	15	4.99	13.2	1.78481	0.0152359	Up
O43707	Alpha-actinin-4 OS=Homo sapiens OX=9606 GN=ACTN4 PE=1 SV=2	32	28.27.32.29.30.30	23	2.25578e+07	2.56194e+07	3.52447e+07	1.24628e+07	1.09214e+07	1.29983e+07	1.50099e+07	1.42789e+07	1.47779e+07	23.8	8.89	2.54	2.29291	0.0154217	Up
Q9UPT6	C-Jun-amino-terminal kinase-interacting protein 3 OS=Homo sapiens OX=9606 GN=MAPK8IP3 PE=1 SV=3	2	2.2.2.2.2.2	1	462013	364464	662870	132696	137730	152102	152133	173122	158558	30.6	7.15	6.67	3.52485	0.0154321	Up
Q96G61	Diphosphoinositol polyphosphate phosphohydrolase 3-beta OS=Homo sapiens OX=9606 GN=NUDT11 PE=1 SV=1	1	-.1.1.1.1.1	1	127033	109301	147411	68641.1	40364.1	56710.6	101777	98343.6	77820.4	14.9	25.7	14	2.31568	0.0154708	Up
P57764	Gasdermin-D OS=Homo sapiens OX=9606 GN=GSDMD PE=1 SV=1	1	1.1.1.-.1.-	1	459464	211461	230564	1178.36	12072.3	1882.7	69868.8	77609.4	61263.8	45.9	121	11.8	59.5697	0.0154712	Up
Q92626	Peroxidasin homolog OS=Homo sapiens OX=9606 GN=PXDN PE=1 SV=2	5	3.4.5.5.3.4	5	886254	1.02212e+06	1.63248e+06	432768	349962	341509	430201	558761	362128	33.7	13.5	22.2	3.14955	0.0155252	Up
Q9NZN5	Rho guanine nucleotide exchange factor 12 OS=Homo sapiens OX=9606 GN=ARHGEF12 PE=1 SV=1	1	1.1.1.1.1.1	1	61041.5	120104	125451	20882.2	31220.6	32280.4	32109.7	29027.6	33592.2	35	22.4	7.37	3.63338	0.0156066	Up
Q07960	Rho GTPase-activating protein 1 OS=Homo sapiens OX=9606 GN=ARHGAP1 PE=1 SV=1	3	2.2.2.3.3.3	3	1.889e+06	2.23989e+06	3.01581e+06	848953	843067	918853	890837	1.03031e+06	1.03906e+06	24.2	4.84	8.43	2.73651	0.0156092	Up
Q9UPT5	Exocyst complex component 7 OS=Homo sapiens OX=9606 GN=EXOC7 PE=1 SV=3	1	1.1.1.1.-.1	1	48206.4	77795.6	84679.1	20284.8	24845.6	24900	30857.7	15639	21007	27.6	11.3	34.3	3.00842	0.0156374	Up
P24534	Elongation factor 1-beta OS=Homo sapiens OX=9606 GN=EEF1B2 PE=1 SV=3	4	3.4.4.3.3.3	4	4.18482e+06	5.56148e+06	6.51486e+06	2.01381e+06	2.08265e+06	1.95146e+06	2.06812e+06	2.57276e+06	2.56374e+06	21.6	3.26	12	2.68872	0.0156907	Up
P35052	Glypican-1 OS=Homo sapiens OX=9606 GN=GPC1 PE=1 SV=2	15	14.14.14.15.15.15	15	1.35096e+07	1.41714e+07	1.86359e+07	9.74107e+06	8.25602e+06	8.36086e+06	8.70059e+06	8.35048e+06	8.02338e+06	18.1	9.43	4.05	1.75723	0.0157007	Up
P07814	Bifunctional glutamate/proline--tRNA ligase OS=Homo sapiens OX=9606 GN=EPRS1 PE=1 SV=5	20	18.19.20.20.20.20	20	8.15996e+06	8.737e+06	1.04959e+07	5.5523e+06	6.02213e+06	5.52243e+06	5.23891e+06	5.68354e+06	5.72561e+06	13.3	4.92	4.86	1.60222	0.0157169	Up
P62258	14-3-3 protein epsilon OS=Homo sapiens OX=9606 GN=YWHAE PE=1 SV=1	12	11.10.12.12.12.12	12	2.23608e+07	2.90426e+07	3.75855e+07	1.18476e+07	1.03317e+07	1.03212e+07	1.20221e+07	1.2344e+07	1.22087e+07	25.7	8.11	1.33	2.73808	0.0157358	Up
Q562R1	Beta-actin-like protein 2 OS=Homo sapiens OX=9606 GN=ACTBL2 PE=1 SV=2	1	1.1.1.1.1.1	1	6.12154e+07	5.95227e+07	6.594e+07	2.98522e+07	2.02701e+07	2.91549e+07	4.09726e+07	2.96815e+07	3.09925e+07	5.34	20.2	18.2	2.35475	0.0157768	Up
Q00325	Phosphate carrier protein, mitochondrial OS=Homo sapiens OX=9606 GN=SLC25A3 PE=1 SV=2	7	6.6.7.7.7.7	7	1.03162e+07	6.94551e+06	1.08124e+07	4.02965e+06	3.87678e+06	3.43227e+06	5.59895e+06	5.45607e+06	5.26593e+06	22.5	8.21	3.07	2.47595	0.015828	Up
O95394	Phosphoacetylglucosamine mutase OS=Homo sapiens OX=9606 GN=PGM3 PE=1 SV=1	1	1.1.1.1.1.1	1	77799.8	51340.7	120284	30862	13166.3	15424.6	29776.5	30408.4	18738.4	41.8	48.6	24.9	4.19533	0.0158596	Up
P07311	Acylphosphatase-1 OS=Homo sapiens OX=9606 GN=ACYP1 PE=1 SV=2	1	1.1.1.1.1.1	1	53757.7	68944	76671.6	32443.7	23482.6	38364.9	22814	39490.6	43394.3	17.5	23.8	31	2.11444	0.0158736	Up
Q6ZUT1	Uncharacterized protein NKAPD1 OS=Homo sapiens OX=9606 GN=NKAPD1 PE=1 SV=2	13	12.13.13.13.13.12	13	2.0533e+07	1.82325e+07	1.91685e+07	7.85441e+06	4.41065e+06	5.92662e+06	1.10347e+07	1.10369e+07	1.07545e+07	5.99	28.5	1.48	3.18464	0.0160389	Up
O00468	Agrin OS=Homo sapiens OX=9606 GN=AGRN PE=1 SV=6	1	-.1.1.1.1.1	1	63026.8	65043	91837.9	24843.5	13540.4	27936.5	46471.8	49801.5	39379.2	21.9	34.3	11.8	3.31584	0.0161062	Up
Q9H981	Actin-related protein 8 OS=Homo sapiens OX=9606 GN=ACTR8 PE=1 SV=2	8	6.8.6.8.6.7	8	3.73078e+06	2.75469e+06	2.42284e+06	1.60963e+06	1.28452e+06	1.42396e+06	1.55234e+06	1.46792e+06	1.75916e+06	22.9	11.3	9.41	2.06301	0.0161215	Up
P09211	Glutathione S-transferase P OS=Homo sapiens OX=9606 GN=GSTP1 PE=1 SV=2	2	2.2.2.2.2.2	2	1.10406e+06	937984	1.35477e+06	578820	594847	758838	681661	675124	697630	18.5	15.5	1.69	1.75773	0.0162603	Up
P29508	Serpin B3 OS=Homo sapiens OX=9606 GN=SERPINB3 PE=1 SV=2	7	3.2.1.2.1.2	2	454309	668628	598033	299241	158567	205453	352292	432694	353801	19	32.4	12.1	2.59471	0.0162646	Up
P61927	60S ribosomal protein L37 OS=Homo sapiens OX=9606 GN=RPL37 PE=1 SV=2	9	9.9.9.8.9.9	9	3.6414e+07	4.06791e+07	2.4567e+07	1.36997e+07	1.30065e+07	1.85894e+07	1.63938e+07	2.37469e+07	2.5171e+07	24.6	20.2	21.6	2.24437	0.0162757	Up
Q9UL26	Ras-related protein Rab-22A OS=Homo sapiens OX=9606 GN=RAB22A PE=1 SV=2	4	4.4.4.4.4.4	3	1.02017e+06	826408	1.37167e+06	610116	395505	376593	633550	693281	440703	25.8	28.2	22.4	2.32832	0.0162905	Up
O15484	Calpain-5 OS=Homo sapiens OX=9606 GN=CAPN5 PE=1 SV=2	1	1.1.1.1.1.1	1	105541	109799	139169	37648	63219.7	37601.1	62229.2	60295.8	69644.6	15.5	32	7.7	2.5602	0.0162984	Up
O43169	Cytochrome b5 type B OS=Homo sapiens OX=9606 GN=CYB5B PE=1 SV=3	2	2.2.2.2.2.2	2	977140	1.07505e+06	1.54735e+06	407278	408845	397261	602129	453024	426919	25.4	1.55	19.1	2.96653	0.01647	Up
Q9UNM6	26S proteasome non-ATPase regulatory subunit 13 OS=Homo sapiens OX=9606 GN=PSMD13 PE=1 SV=2	2	2.2.2.2.2.2	2	619346	787068	1.10001e+06	226213	225504	232694	325017	299407	359080	29.2	1.74	9.13	3.66216	0.0164905	Up
Q86Y46	Keratin, type II cytoskeletal 73 OS=Homo sapiens OX=9606 GN=KRT73 PE=1 SV=1	1	-.1.1.1.1.1	1	53602.8	66120.2	35840.2	21377.4	15704.5	19320.4	18741.6	26404.7	202360	29.3	15.3	126	2.7581	0.0165712	Up
Q8WY36	HMG box transcription factor BBX OS=Homo sapiens OX=9606 GN=BBX PE=1 SV=1	29	29.24.25.29.28.28	29	2.97757e+07	2.58754e+07	2.14152e+07	1.76477e+07	1.45704e+07	1.44884e+07	1.47336e+07	1.49503e+07	1.47575e+07	16.3	11.6	0.802	1.65001	0.0166458	Up
P14923	Junction plakoglobin OS=Homo sapiens OX=9606 GN=JUP PE=1 SV=3	9	5.7.8.6.1.6	9	1.5427e+06	1.96997e+06	2.17507e+06	655775	271642	398952	1.22892e+06	1.34633e+06	1.17173e+06	17	44.3	7.13	4.2882	0.0166618	Up
Q7Z3U7	Protein MON2 homolog OS=Homo sapiens OX=9606 GN=MON2 PE=1 SV=3	1	1.1.1.1.1.1	1	144205	121081	213261	67417.8	52294.4	78430.4	77300.3	65184.3	55995.2	30.1	19.9	16.2	2.41517	0.0166971	Up
O95831	Apoptosis-inducing factor 1, mitochondrial OS=Homo sapiens OX=9606 GN=AIFM1 PE=1 SV=1	4	4.4.4.4.4.4	4	2.5782e+06	2.96113e+06	3.24487e+06	2.01391e+06	1.84462e+06	1.45014e+06	2.0686e+06	2.1931e+06	2.0561e+06	11.4	16.3	3.6	1.65469	0.0167728	Up
Q2WGJ9	Fer-1-like protein 6 OS=Homo sapiens OX=9606 GN=FER1L6 PE=2 SV=2	3	3.3.2.1.-.-	3	309675	236368	206220	16122.4	2608.05	7139.3	67468	57481.9	46957.2	21.2	79.8	17.9	29.0789	0.0167762	Up
P19013	Keratin, type II cytoskeletal 4 OS=Homo sapiens GN=KRT4 PE=1 SV=4	1	1.-.1.1.1.-	1	348451	824512	1.17719e+06	9030.86	76355.8	28219	103950	113445	106808	53.1	91.6	4.51	20.6869	0.0169149	Up
Q9H1Z4	WD repeat-containing protein 13 OS=Homo sapiens OX=9606 GN=WDR13 PE=1 SV=2	1	1.1.1.1.1.1	1	100254	244937	239548	53346.8	33887.6	30880.1	69438.2	76368.3	66871.1	42.1	31	6.93	4.95061	0.0171114	Up
P02538	Keratin, type II cytoskeletal 6A OS=Homo sapiens GN=KRT6A PE=1 SV=3	15	13.13.14.12.9.5	4	1.19488e+07	1.23188e+07	1.18677e+07	3.07874e+06	1.42739e+06	1.50914e+06	6.21944e+06	5.86834e+06	6.01247e+06	2	46.4	2.93	6.00727	0.0171136	Up
Q9H9A6	Leucine-rich repeat-containing protein 40 OS=Homo sapiens OX=9606 GN=LRRC40 PE=1 SV=1	1	1.1.1.1.1.1	1	107165	159281	134374	34027.2	36215.8	65592	64255.8	108255	57960.2	19.5	38.9	35.7	2.95079	0.0171302	Up
Q7L2H7	Eukaryotic translation initiation factor 3 subunit M OS=Homo sapiens OX=9606 GN=EIF3M PE=1 SV=1	2	2.2.2.2.2.2	2	325401	266510	373458	104891	118648	182803	146683	176527	159756	16.6	30.7	9.29	2.37576	0.017184	Up
Q9NSC5	Homer protein homolog 3 OS=Homo sapiens OX=9606 GN=HOMER3 PE=1 SV=2	1	1.1.1.1.1.1	1	190823	252755	323118	81754.8	51919.6	113032	79281	90773.1	85424.8	25.9	37.2	6.75	3.10772	0.017194	Up
Q99623	Prohibitin-2 OS=Homo sapiens OX=9606 GN=PHB2 PE=1 SV=2	6	6.6.6.6.6.6	6	2.70408e+06	2.71151e+06	2.60145e+06	1.42894e+06	1.16062e+06	965142	1.58538e+06	1.66832e+06	1.67472e+06	2.3	19.7	3.03	2.25534	0.017221	Up
Q14558	Phosphoribosyl pyrophosphate synthase-associated protein 1 OS=Homo sapiens OX=9606 GN=PRPSAP1 PE=1 SV=2	1	1.1.1.1.1.1	1	82389.3	65885	99805	28616.3	38966.1	19131.4	33740.7	34788.1	51179.2	20.5	34.3	24.5	2.8609	0.0173606	Up
Q9NVV9	THAP domain-containing protein 1 OS=Homo sapiens OX=9606 GN=THAP1 PE=1 SV=1	1	1.1.1.-.1.1	1	78067.4	54096.1	56679.9	41169.9	28330.3	29603.1	35561.1	43022.2	43371.9	20.9	21.4	10.9	1.90552	0.0173645	Up
A6NIH7	Protein unc-119 homolog B OS=Homo sapiens OX=9606 GN=UNC119B PE=1 SV=1	2	2.2.2.2.2.2	2	1.04425e+06	1.44633e+06	1.40269e+06	870210	734378	676176	881009	842611	684611	17	13.1	13	1.707	0.0174762	Up
O43602	Neuronal migration protein doublecortin OS=Homo sapiens OX=9606 GN=DCX PE=1 SV=4	3	3.3.3.3.2.3	3	1.43693e+06	1.70174e+06	1.59485e+06	1.06649e+06	839072	742438	973640	1.01564e+06	951786	8.44	18.8	3.31	1.78758	0.0175129	Up
P02751	Fibronectin OS=Homo sapiens OX=9606 GN=FN1 PE=1 SV=5	57	47.55.57.50.45.46	57	8.74127e+07	1.42119e+08	2.052e+08	2.70362e+07	2.31289e+07	2.42249e+07	4.87549e+07	5.08732e+07	4.8086e+07	40.7	8.13	2.96	5.84396	0.0175414	Up
Q0VAK6	Leiomodin-3 OS=Homo sapiens OX=9606 GN=LMOD3 PE=1 SV=1	4	3.4.4.2.1.2	4	799343	810365	1.26489e+06	520826	309449	420008	475954	398567	408581	27.7	25.4	9.84	2.29916	0.0176177	Up
Q8WUX9	Charged multivesicular body protein 7 OS=Homo sapiens OX=9606 GN=CHMP7 PE=1 SV=1	1	1.1.1.1.1.1	1	206929	228495	194406	63260.8	87674.4	105143	486.82	614.085	59662	8.21	24.6	168	2.45952	0.0177493	Up
Q9NRP0	Oligosaccharyltransferase complex subunit OSTC OS=Homo sapiens OX=9606 GN=OSTC PE=1 SV=1	1	1.1.1.-.1.1	1	467545	473323	531935	163914	144467	242545	247267	306042	229845	7.26	28.3	15.3	2.67333	0.0178476	Up
Q02790	Peptidyl-prolyl cis-trans isomerase FKBP4 OS=Homo sapiens OX=9606 GN=FKBP4 PE=1 SV=3	2	2.2.2.2.2.2	2	1.00488e+06	1.34742e+06	1.87643e+06	484967	403143	473863	745296	801059	704127	31.1	9.78	6.49	3.10486	0.0179832	Up
P02768	Serum albumin OS=Homo sapiens GN=ALB PE=1 SV=2	1	1.1.1.1.1.1	1	112599	100332	126554	31955.3	20191.9	12756.2	47268.3	58063.1	49301.7	11.6	44.7	11.1	5.23062	0.0180124	Up
Q9NZD8	Maspardin OS=Homo sapiens OX=9606 GN=SPG21 PE=1 SV=1	1	1.1.1.1.1.1	1	267587	434941	465496	104933	106963	110444	171043	146405	145463	27.4	2.59	9.4	3.62359	0.018043	Up
Q9Y224	RNA transcription, translation and transport factor protein OS=Homo sapiens OX=9606 GN=RTRAF PE=1 SV=1	3	3.3.3.3.3.3	3	1.18202e+06	1.26991e+06	1.52481e+06	755520	791135	998513	757548	667841	580070	13.4	15.5	13.3	1.56247	0.0180937	Up
P09960	Leukotriene A-4 hydrolase OS=Homo sapiens OX=9606 GN=LTA4H PE=1 SV=2	1	1.1.1.1.1.1	1	92866	129203	138091	23155.9	32195.7	52187.5	49880.3	38423.1	38495.1	20	41.4	15.6	3.34911	0.0180972	Up
Q9HC77	Centromere protein J OS=Homo sapiens OX=9606 GN=CENPJ PE=1 SV=2	3	3.3.3.3.1.3	3	934190	924096	869591	349164	187996	257584	447208	411317	420822	3.82	30.5	4.36	3.4324	0.0181446	Up
Q9H7Z3	Nuclear exosome regulator NRDE2 OS=Homo sapiens OX=9606 GN=NRDE2 PE=1 SV=3	8	6.6.8.8.8.6	8	5.37698e+06	4.82205e+06	4.95325e+06	2.57813e+06	1.59073e+06	1.82088e+06	2.42715e+06	2.29994e+06	1.66949e+06	5.74	25.9	19	2.52971	0.018159	Up
P28482	Mitogen-activated protein kinase 1 OS=Homo sapiens OX=9606 GN=MAPK1 PE=1 SV=3	6	6.6.6.6.6.6	6	2.70254e+06	3.92375e+06	4.66565e+06	1.38753e+06	1.21116e+06	1.28011e+06	2.15794e+06	1.6398e+06	1.95831e+06	26.3	6.87	13.6	2.91119	0.0182486	Up
P39019	40S ribosomal protein S19 OS=Homo sapiens OX=9606 GN=RPS19 PE=1 SV=2	3	3.3.3.3.2.3	3	1.61795e+06	2.10283e+06	2.69861e+06	735935	711475	751834	945096	999227	926222	25.3	2.77	3.96	2.91891	0.0182617	Up
Q99798	Aconitate hydratase, mitochondrial OS=Homo sapiens OX=9606 GN=ACO2 PE=1 SV=2	1	1.1.1.1.1.1	1	90647.1	160159	265315	38503.8	21113.6	43959.2	47675.3	53897.4	65922.7	51.1	34.6	16.6	4.98299	0.0182914	Up
P02533	Keratin, type I cytoskeletal 14 OS=Homo sapiens GN=KRT14 PE=1 SV=4	26	24.25.26.25.18.19	12	4.14311e+07	4.97691e+07	4.72928e+07	1.29369e+07	5.31575e+06	6.51375e+06	1.84286e+07	1.90128e+07	1.80488e+07	9.28	49.6	2.63	5.59198	0.018454	Up
O43432	Eukaryotic translation initiation factor 4 gamma 3 OS=Homo sapiens OX=9606 GN=EIF4G3 PE=1 SV=2	1	1.1.-.1.1.-	1	37216.4	41633.8	51474.5	22877.7	24035.2	25320.5	23010.3	27780.5	26282.4	16.8	5.08	9.5	1.80422	0.0184891	Up
P25398	40S ribosomal protein S12 OS=Homo sapiens OX=9606 GN=RPS12 PE=1 SV=3	3	3.3.3.3.3.3	3	2.686e+06	3.74667e+06	4.23359e+06	1.41371e+06	1.37726e+06	1.52577e+06	1.55595e+06	1.79615e+06	1.84098e+06	22.3	5.38	8.85	2.47091	0.0185938	Up
P54578	Ubiquitin carboxyl-terminal hydrolase 14 OS=Homo sapiens OX=9606 GN=USP14 PE=1 SV=3	5	4.5.5.5.5.5	5	4.28846e+06	4.19562e+06	5.48617e+06	2.76587e+06	3.39553e+06	2.89612e+06	2.79386e+06	2.72095e+06	2.55599e+06	15.5	11	4.53	1.54239	0.0186474	Up
P50395	Rab GDP dissociation inhibitor beta OS=Homo sapiens OX=9606 GN=GDI2 PE=1 SV=2	2	2.2.2.2.2.2	1	445682	402964	557044	255182	299920	290905	332221	234760	252786	17	8.39	19	1.66156	0.0187545	Up
P06744	Glucose-6-phosphate isomerase OS=Homo sapiens OX=9606 GN=GPI PE=1 SV=4	16	15.16.15.16.16.16	16	1.64566e+07	2.0973e+07	3.0709e+07	7.58468e+06	6.42828e+06	7.345e+06	8.8981e+06	9.2856e+06	8.77842e+06	32.1	8.57	2.95	3.19031	0.018819	Up
Q13596	Sorting nexin-1 OS=Homo sapiens OX=9606 GN=SNX1 PE=1 SV=3	1	1.1.1.1.1.1	1	95193.6	112611	146139	53087.7	63154.1	57299.3	53124.8	69797.5	66432	21.9	8.74	14	2.03954	0.0189349	Up
P00331	Alcohol dehydrogenase 2 OS=Saccharomyces cerevisiae (strain ATCC 204508 / S288c) GN=ADH2 PE=1 SV=3	1	1.1.1.1.1.1	1	751530	869384	709081	262481	165446	318359	379691	550488	551289	10.7	31.1	20	3.12212	0.018963	Up
P55060	Exportin-2 OS=Homo sapiens OX=9606 GN=CSE1L PE=1 SV=3	11	11.10.10.11.11.10	11	5.27641e+06	5.71477e+06	7.90498e+06	3.39886e+06	2.84564e+06	3.35938e+06	3.349e+06	3.37622e+06	3.39441e+06	22.4	9.64	0.678	1.96756	0.0189735	Up
Q13428	Treacle protein OS=Homo sapiens OX=9606 GN=TCOF1 PE=1 SV=3	51	49.46.47.47.50.50	51	3.11895e+08	3.07546e+08	2.89914e+08	2.09112e+08	1.62838e+08	1.59602e+08	1.99162e+08	1.89901e+08	1.88843e+08	3.84	15.6	2.95	1.71075	0.0192658	Up
P18031	Tyrosine-protein phosphatase non-receptor type 1 OS=Homo sapiens OX=9606 GN=PTPN1 PE=1 SV=1	1	-.1.1.1.1.1	1	306919	335320	367672	168751	216898	232235	178776	141506	150273	9.03	16.1	12.4	1.63447	0.0193687	Up
Q99615	DnaJ homolog subfamily C member 7 OS=Homo sapiens OX=9606 GN=DNAJC7 PE=1 SV=2	5	4.4.5.4.4.4	5	2.13441e+06	2.20108e+06	3.4561e+06	856333	835469	873005	1.10312e+06	1.03392e+06	1.18032e+06	28.7	2.2	6.62	3.03789	0.0193996	Up
P53582	Methionine aminopeptidase 1 OS=Homo sapiens OX=9606 GN=METAP1 PE=1 SV=2	1	1.1.1.1.1.1	1	230821	287163	508831	126945	106579	59159.5	102033	169009	127247	42.9	35.7	25.5	3.50827	0.0194664	Up
P05455	Lupus La protein OS=Homo sapiens OX=9606 GN=SSB PE=1 SV=2	9	9.9.9.9.9.9	9	4.85653e+06	5.70937e+06	5.83429e+06	3.01639e+06	3.22964e+06	4.10809e+06	3.18178e+06	3.58177e+06	3.18885e+06	9.73	16.8	6.9	1.58393	0.0195816	Up
Q9H269	Vacuolar protein sorting-associated protein 16 homolog OS=Homo sapiens OX=9606 GN=VPS16 PE=1 SV=2	1	-.1.1.1.1.1	1	113552	114405	94507.6	36755	60091.4	51875.8	38500.6	50038.8	34655.8	10.5	23.9	19.5	2.16824	0.0196304	Up
O75116	Rho-associated protein kinase 2 OS=Homo sapiens OX=9606 GN=ROCK2 PE=1 SV=4	1	1.1.1.1.1.1	1	81409.3	114924	139501	59165.6	40390.4	53625.7	54357.8	61183.5	55346.9	26	18.9	6.48	2.1924	0.0196725	Up
Q14019	Coactosin-like protein OS=Homo sapiens OX=9606 GN=COTL1 PE=1 SV=3	1	1.1.1.1.1.1	1	71181.6	46033.1	56090.8	29897.3	26812.9	34448.3	29370	24294.6	24961.4	21.9	12.6	10.5	1.90115	0.0197606	Up
P02666	Beta-casein OS=Bos taurus GN=CSN2 PE=1 SV=2	8	7.7.7.6.8.8	8	6.2368e+07	7.79687e+07	6.15337e+07	1.69029e+07	3.15035e+07	1.69535e+07	3.4397e+07	2.97029e+07	3.42189e+07	13.8	38.6	8.12	3.0886	0.0198595	Up
P69905	Hemoglobin subunit alpha OS=Homo sapiens OX=9606 GN=HBA2 PE=1 SV=2	4	4.4.4.4.4.4	4	1.63954e+06	2.64473e+06	4.49374e+06	682135	465705	503033	1.09292e+06	1.14865e+06	929581	49.5	21	10.8	5.31719	0.0199836	Up
Q969Q0	60S ribosomal protein L36a-like OS=Homo sapiens OX=9606 GN=RPL36AL PE=1 SV=3	2	2.2.2.2.2.2	2	1.23232e+08	7.29784e+07	6.70389e+07	2.85529e+07	3.47494e+07	2.68538e+07	5.8776e+07	3.82939e+07	4.48445e+07	35.2	13.8	22.1	2.91993	0.0200233	Up
Q9HC07	Transmembrane protein 165 OS=Homo sapiens OX=9606 GN=TMEM165 PE=1 SV=1	2	2.2.2.1.2.2	2	1.30847e+06	931317	1.63269e+06	434357	446523	495504	602457	804930	896132	27.2	7.05	19.6	2.81352	0.0201797	Up
A2RUT3	Transmembrane protein 89 OS=Homo sapiens OX=9606 GN=TMEM89 PE=2 SV=1	1	1.1.1.1.1.1	1	5.30229e+06	2.34117e+06	4.63865e+06	915231	744542	948432	2.22673e+06	1.53734e+06	1.41709e+06	38	12.6	25.3	4.70903	0.0203426	Up
Q9BY32	Inosine triphosphate pyrophosphatase OS=Homo sapiens OX=9606 GN=ITPA PE=1 SV=2	1	1.1.1.-.1.1	1	255659	409587	518846	107493	118259	142321	204772	259381	218107	33.5	14.5	12.5	3.217	0.020555	Up
Q13103	Secreted phosphoprotein 24 OS=Homo sapiens OX=9606 GN=SPP2 PE=1 SV=1	1	1.1.1.1.1.1	1	309084	528054	438710	149683	142223	153837	180632	236568	201886	25.9	3.96	13.7	2.86229	0.020682	Up
P36871	Phosphoglucomutase-1 OS=Homo sapiens OX=9606 GN=PGM1 PE=1 SV=3	2	2.1.2.1.2.2	2	466901	532945	612575	159108	128163	256346	259082	245920	179892	13.6	36.9	18.6	2.9661	0.0206866	Up
Q9NX20	39S ribosomal protein L16, mitochondrial OS=Homo sapiens OX=9606 GN=MRPL16 PE=1 SV=1	2	2.2.2.2.2.2	2	118389	249637	169936	59121.6	47749.9	73129.6	77583.4	90588.5	88219.7	36.9	21.2	8.1	2.98866	0.0207014	Up
A5YKK6	CCR4-NOT transcription complex subunit 1 OS=Homo sapiens OX=9606 GN=CNOT1 PE=1 SV=2	5	4.5.4.3.3.3	5	446412	419282	469833	48268	93949.8	113476	283175	278653	287259	5.68	39.3	1.52	5.22315	0.0207311	Up
Q9Y5V0	Zinc finger protein 706 OS=Homo sapiens OX=9606 GN=ZNF706 PE=1 SV=1	3	3.3.3.3.3.3	3	2.53114e+06	2.65416e+06	1.82428e+06	1.53794e+06	1.2002e+06	1.20461e+06	1.56758e+06	1.71624e+06	1.23451e+06	19.2	14.7	16.4	1.77784	0.020736	Up
Q5BJF6	Outer dense fiber protein 2 OS=Homo sapiens OX=9606 GN=ODF2 PE=1 SV=1	1	1.1.1.-.-.-	1	51016.7	52951.4	66367.4	2779.99	1851.64	416.587	17268.4	2680.71	2370.1	14.7	70.8	114	33.7418	0.0207827	Up
P83731	60S ribosomal protein L24 OS=Homo sapiens OX=9606 GN=RPL24 PE=1 SV=1	21	17.19.15.18.21.21	21	9.65549e+08	6.91235e+08	7.05422e+08	4.27481e+08	4.82942e+08	4.13367e+08	5.11682e+08	4.84783e+08	4.46023e+08	19.6	8.33	6.86	1.78443	0.0209186	Up
Q15003	Condensin complex subunit 2 OS=Homo sapiens OX=9606 GN=NCAPH PE=1 SV=3	3	3.3.3.3.3.3	3	4.07321e+06	4.95216e+06	7.06022e+06	1.77216e+06	1.72869e+06	1.79148e+06	2.16822e+06	2.24614e+06	2.582e+06	28.6	1.82	9.43	3.03941	0.0209208	Up
Q96F46	Interleukin-17 receptor A OS=Homo sapiens OX=9606 GN=IL17RA PE=1 SV=2	2	1.2.2.2.2.2	2	117249	110594	188438	51135.5	46719.1	56394	61798.4	76542.5	54140.2	31.1	9.42	17.7	2.69877	0.0209368	Up
Q13813	Spectrin alpha chain, non-erythrocytic 1 OS=Homo sapiens OX=9606 GN=SPTAN1 PE=1 SV=3	90	81.83.87.78.78.76	90	6.55672e+07	8.91303e+07	1.23824e+08	2.7676e+07	2.80631e+07	2.58146e+07	4.27689e+07	4.18562e+07	4.19241e+07	31.6	4.42	1.21	3.41519	0.0210505	Up
O95848	Uridine diphosphate glucose pyrophosphatase NUDT14 OS=Homo sapiens OX=9606 GN=NUDT14 PE=1 SV=2	1	1.1.1.1.1.1	1	178483	223299	274893	96715.5	42901.4	73405.3	67419.3	94357.7	58872.1	21.4	38	25.2	3.17654	0.0210656	Up
O43615	Mitochondrial import inner membrane translocase subunit TIM44 OS=Homo sapiens OX=9606 GN=TIMM44 PE=1 SV=2	2	1.2.2.1.1.2	2	773006	623166	626953	211736	349325	334005	253408	475244	189215	12.7	25.3	49.1	2.26031	0.0211665	Up
Q9H6R3	Acyl-CoA synthetase short-chain family member 3, mitochondrial OS=Homo sapiens OX=9606 GN=ACSS3 PE=1 SV=1	1	1.1.1.1.1.1	1	1.92526e+06	1.45399e+06	956682	393837	464773	394747	993970	796052	618699	33.5	9.74	23.4	3.45946	0.0212528	Up
Q96ME7	Zinc finger protein 512 OS=Homo sapiens OX=9606 GN=ZNF512 PE=1 SV=2	14	14.14.11.14.13.14	14	1.31882e+07	1.11004e+07	1.10938e+07	7.99914e+06	7.69133e+06	5.76458e+06	8.43107e+06	7.89967e+06	7.96343e+06	10.2	16.9	3.58	1.64914	0.0213307	Up
Q13637	Ras-related protein Rab-32 OS=Homo sapiens OX=9606 GN=RAB32 PE=1 SV=3	4	2.4.3.4.4.3	3	1.84292e+06	1.82961e+06	2.43644e+06	1.33885e+06	1.1466e+06	1.2773e+06	860490	1.00952e+06	897146	17	7.83	8.42	1.62354	0.0213941	Up
P05204	Non-histone chromosomal protein HMG-17 OS=Homo sapiens OX=9606 GN=HMGN2 PE=1 SV=3	2	2.1.2.2.2.2	2	1.16746e+07	3.62504e+06	1.01844e+07	1.21862e+06	772701	1.05606e+06	4.13482e+06	4.8047e+06	3.83721e+06	50.4	22.2	11.6	8.36264	0.021455	Up
P24666	Low molecular weight phosphotyrosine protein phosphatase OS=Homo sapiens OX=9606 GN=ACP1 PE=1 SV=3	1	1.1.1.1.1.1	1	815228	1.02045e+06	1.27294e+06	577316	470548	562967	530127	679357	650473	22.1	10.8	12.8	1.92982	0.0215498	Up
P18077	60S ribosomal protein L35a OS=Homo sapiens OX=9606 GN=RPL35A PE=1 SV=2	9	8.8.8.9.9.9	9	1.54753e+07	1.81138e+07	2.06579e+07	1.07288e+07	1.03138e+07	1.0789e+07	1.10801e+07	1.13149e+07	1.12912e+07	14.3	2.44	1.15	1.70419	0.0217148	Up
Q8IX01	SURP and G-patch domain-containing protein 2 OS=Homo sapiens OX=9606 GN=SUGP2 PE=1 SV=2	20	4.2.5.13.16.16	20	7.97201e+06	8.89411e+06	1.38124e+07	3.63262e+06	4.57452e+06	4.7088e+06	6.59713e+06	7.03487e+06	6.64752e+06	30.7	13.6	3.54	2.37524	0.0218838	Up
Q04446	1,4-alpha-glucan-branching enzyme OS=Homo sapiens OX=9606 GN=GBE1 PE=1 SV=3	2	2.2.2.2.2.2	2	295312	378990	549966	121856	120614	130355	173070	188370	212127	31.8	4.27	10.3	3.28376	0.0219192	Up
P14543	Nidogen-1 OS=Homo sapiens OX=9606 GN=NID1 PE=1 SV=3	3	2.3.3.3.2.1	3	287654	380868	690699	179994	69388.9	88734.3	176622	159289	241581	46.6	52.4	22.5	4.01997	0.0220451	Up
Q9Y4R8	Telomere length regulation protein TEL2 homolog OS=Homo sapiens OX=9606 GN=TELO2 PE=1 SV=2	1	1.1.1.1.1.1	1	110150	102182	196561	41437.1	40139.8	67945.7	69091.2	54525.9	36672.8	38.4	31.5	30.4	2.73465	0.0221689	Up
Q9UL15	BAG family molecular chaperone regulator 5 OS=Homo sapiens OX=9606 GN=BAG5 PE=1 SV=1	2	1.2.2.2.2.2	2	281639	343441	414246	188188	185447	237159	208181	193985	174320	19.2	14.3	8.85	1.7016	0.0222026	Up
Q9P265	Disco-interacting protein 2 homolog B OS=Homo sapiens OX=9606 GN=DIP2B PE=1 SV=3	4	3.3.2.4.4.4	4	524338	393888	358742	235485	250445	212413	206574	213049	260656	20.5	8.23	13	1.82857	0.02223	Up
P14324	Farnesyl pyrophosphate synthase OS=Homo sapiens OX=9606 GN=FDPS PE=1 SV=4	1	1.1.1.1.1.1	1	305891	304553	441089	223952	167121	194131	258736	271064	198664	22.4	14.6	16	1.79687	0.022403	Up
P12268	Inosine-5'-monophosphate dehydrogenase 2 OS=Homo sapiens OX=9606 GN=IMPDH2 PE=1 SV=2	15	15.13.14.15.15.15	15	1.01182e+07	1.26166e+07	1.68873e+07	5.97434e+06	5.19536e+06	6.10664e+06	6.91548e+06	7.29784e+06	6.70041e+06	25.9	8.55	4.34	2.29343	0.0225175	Up
Q14257	Reticulocalbin-2 OS=Homo sapiens OX=9606 GN=RCN2 PE=1 SV=1	2	2.2.2.2.2.2	2	448989	574336	688406	272799	266770	252256	278660	284855	274345	21	4	1.89	2.16176	0.0226238	Up
Q86YS6	Ras-related protein Rab-43 OS=Homo sapiens OX=9606 GN=RAB43 PE=1 SV=1	4	2.3.4.4.4.3	4	199858	194338	270098	115737	110828	118384	130563	106456	127630	19.1	3.33	10.8	1.92578	0.0227004	Up
P68400	Casein kinase II subunit alpha OS=Homo sapiens OX=9606 GN=CSNK2A1 PE=1 SV=1	18	18.15.17.17.17.16	17	3.79096e+07	3.0982e+07	2.88768e+07	1.90731e+07	1.8963e+07	1.90409e+07	2.69936e+07	2.77524e+07	2.66779e+07	14.5	0.297	2.03	1.71292	0.0227143	Up
O75157	TSC22 domain family protein 2 OS=Homo sapiens OX=9606 GN=TSC22D2 PE=1 SV=3	2	1.1.1.2.2.1	2	251017	327372	345347	179280	208031	178724	161334	196727	173491	16.3	8.88	10.1	1.63194	0.0227444	Up
O15173	Membrane-associated progesterone receptor component 2 OS=Homo sapiens OX=9606 GN=PGRMC2 PE=1 SV=1	2	2.1.2.1.2.2	2	608148	944994	993125	303894	328178	311896	397282	336004	388504	24.7	3.93	8.86	2.69741	0.0229523	Up
O75351	Vacuolar protein sorting-associated protein 4B OS=Homo sapiens OX=9606 GN=VPS4B PE=1 SV=2	3	3.2.3.3.2.3	2	1.39654e+06	1.8515e+06	2.54583e+06	610829	650728	670047	835080	834817	888879	30	4.69	3.65	2.99951	0.0230631	Up
Q8NEZ4	Histone-lysine N-methyltransferase 2C OS=Homo sapiens OX=9606 GN=KMT2C PE=1 SV=3	51	4.3.2.13.12.11	51	3.84369e+06	3.49507e+06	2.75974e+06	2.16699e+06	2.22728e+06	1.87184e+06	6.10981e+06	5.7882e+06	5.76039e+06	16.4	9.11	3.3	1.61161	0.0232004	Up
Q58EX2	Protein sidekick-2 OS=Homo sapiens OX=9606 GN=SDK2 PE=1 SV=3	1	-.1.1.-.-.-	1	29393.5	26005.7	27341.2	202.052	1638.89	590.813	1308.42	13162	806.544	6.19	91.7	137	34.0249	0.0233268	Up
Q9UHD2	Serine/threonine-protein kinase TBK1 OS=Homo sapiens OX=9606 GN=TBK1 PE=1 SV=1	7	6.6.6.7.7.7	7	2.88613e+06	3.67478e+06	4.12211e+06	1.91832e+06	2.17168e+06	2.41296e+06	2.18106e+06	2.45147e+06	2.39822e+06	17.6	11.4	6.11	1.64279	0.0233487	Up
O60749	Sorting nexin-2 OS=Homo sapiens OX=9606 GN=SNX2 PE=1 SV=2	2	2.2.2.2.2.2	2	105706	151384	190806	67729.4	53196.1	60867	62855.5	68469.6	63069.2	28.5	12	4.91	2.46378	0.0236239	Up
P30085	UMP-CMP kinase OS=Homo sapiens OX=9606 GN=CMPK1 PE=1 SV=3	1	-.1.1.1.1.1	1	185294	98876.4	182020	59534.1	44726.6	52425.4	66923.9	58570.1	70160.1	31.5	14.2	9.17	2.97532	0.0236908	Up
Q9BSM1	Polycomb group RING finger protein 1 OS=Homo sapiens OX=9606 GN=PCGF1 PE=1 SV=2	8	1.2.2.2.3.2	8	431393	586425	786091	271787	318489	208534	1.3243e+06	1.27948e+06	1.53056e+06	29.6	20.7	9.72	2.25825	0.0237183	Up
Q9Y3L5	Ras-related protein Rap-2c OS=Homo sapiens OX=9606 GN=RAP2C PE=1 SV=1	5	3.4.4.5.3.5	2	1.06979e+06	1.3293e+06	1.52918e+06	802240	711780	901517	804339	852992	844265	17.6	11.8	3.11	1.62625	0.0237716	Up
Q12907	Vesicular integral-membrane protein VIP36 OS=Homo sapiens OX=9606 GN=LMAN2 PE=1 SV=1	2	2.2.2.2.1.1	2	445644	428184	730572	170577	76763.1	48684.8	185174	172520	151341	31.7	64.7	10.1	5.41981	0.023867	Up
Q9ULD9	Zinc finger protein 608 OS=Homo sapiens OX=9606 GN=ZNF608 PE=1 SV=4	7	2.2.1.5.4.5	7	6.75832e+06	7.77771e+06	3.57871e+06	1.55498e+06	1.31721e+06	1.60879e+06	2.78388e+06	2.91151e+06	3.36543e+06	36.3	10.4	10.1	4.04259	0.0240385	Up
Q8N122	Regulatory-associated protein of mTOR OS=Homo sapiens OX=9606 GN=RPTOR PE=1 SV=1	1	1.1.1.1.1.1	1	60257.2	56803.3	72134.2	30002.2	38580.4	44236.4	47231.1	62733	39482.6	12.8	19.1	23.8	1.67698	0.0241155	Up
O95757	Heat shock 70 kDa protein 4L OS=Homo sapiens OX=9606 GN=HSPA4L PE=1 SV=3	2	2.2.2.2.2.2	2	114515	139823	197503	58557.5	71857.6	84378	93070.8	77451.9	86352.6	28.2	18	9.15	2.10361	0.0243745	Up
O75964	ATP synthase subunit g, mitochondrial OS=Homo sapiens OX=9606 GN=ATP5MG PE=1 SV=3	1	1.1.1.1.1.1	1	346808	270569	317674	168697	106505	171325	210013	155546	152870	12.3	24.6	18.7	2.09405	0.0245644	Up
Q9Y4D1	Disheveled-associated activator of morphogenesis 1 OS=Homo sapiens OX=9606 GN=DAAM1 PE=1 SV=2	2	2.2.2.2.2.2	2	414780	488211	694213	243641	220213	324202	375991	358003	342053	27.2	20.8	4.73	2.02677	0.0245749	Up
O15321	Transmembrane 9 superfamily member 1 OS=Homo sapiens OX=9606 GN=TM9SF1 PE=2 SV=2	2	2.2.2.2.2.2	2	386178	557877	681685	216708	208144	190615	241112	253922	213496	27.4	6.48	8.75	2.64147	0.0248246	Up
P47813	Eukaryotic translation initiation factor 1A, X-chromosomal OS=Homo sapiens OX=9606 GN=EIF1AX PE=1 SV=2	1	1.1.1.1.1.1	1	330867	192455	384688	149701	103874	75574	131468	119833	102684	32.8	34.1	12.3	2.75866	0.0248453	Up
Q5EB52	Mesoderm-specific transcript homolog protein OS=Homo sapiens OX=9606 GN=MEST PE=1 SV=2	3	2.2.2.3.3.3	3	911691	678482	701749	519850	482129	447272	645919	546752	525861	16.8	7.51	11.2	1.58145	0.0248625	Up
Q9Y6K9	NF-kappa-B essential modulator OS=Homo sapiens OX=9606 GN=IKBKG PE=1 SV=2	1	-.1.1.1.1.1	1	243581	255335	377264	113363	143560	183484	168201	150687	199584	25.3	24	14.3	1.98948	0.0248982	Up
Q9H7D7	WD repeat-containing protein 26 OS=Homo sapiens OX=9606 GN=WDR26 PE=1 SV=3	1	1.1.1.1.1.1	1	231961	198612	233982	108382	117158	158371	149126	90272.5	132636	8.97	20.9	24.5	1.73101	0.0249378	Up
O00154	Cytosolic acyl coenzyme A thioester hydrolase OS=Homo sapiens OX=9606 GN=ACOT7 PE=1 SV=3	1	1.1.1.1.1.1	1	408510	407911	556850	248190	326526	278653	250700	231984	237733	18.7	13.9	3.99	1.60924	0.0251769	Up
Q9HCD6	Protein TANC2 OS=Homo sapiens OX=9606 GN=TANC2 PE=1 SV=3	1	1.-.1.1.1.1	1	40112	43647.2	62900.7	24138.3	15586.7	27537.6	30683.8	35140	24375.5	25.1	27.5	18	2.18041	0.0251889	Up
Q9P289	Serine/threonine-protein kinase 26 OS=Homo sapiens OX=9606 GN=STK26 PE=1 SV=2	3	3.3.3.3.3.3	3	2.22603e+06	2.96332e+06	3.1571e+06	1.49769e+06	1.90421e+06	1.69557e+06	1.65626e+06	1.60552e+06	1.45119e+06	17.7	12	6.8	1.63738	0.025297	Up
Q9Y4L1	Hypoxia up-regulated protein 1 OS=Homo sapiens OX=9606 GN=HYOU1 PE=1 SV=1	7	5.7.7.6.5.5	7	1.65328e+06	1.65281e+06	3.3172e+06	744815	548635	730208	776975	755961	788556	43.5	16.2	2.14	3.27292	0.0253997	Up
O15511	Actin-related protein 2/3 complex subunit 5 OS=Homo sapiens OX=9606 GN=ARPC5 PE=1 SV=3	4	3.3.3.2.2.2	4	1.9209e+06	2.06535e+06	2.89789e+06	1.06331e+06	1.2913e+06	1.49203e+06	2.03565e+06	1.92859e+06	1.9426e+06	23	16.7	2.96	1.78965	0.0254916	Up
Q8IZ52	Chondroitin sulfate synthase 2 OS=Homo sapiens OX=9606 GN=CHPF PE=1 SV=2	1	-.1.1.1.1.1	1	143900	86446.6	293208	21360.8	18096.8	18260	22594.6	28710.5	26055.2	61.2	9.56	11.9	9.07098	0.02551	Up
Q96S52	GPI transamidase component PIG-S OS=Homo sapiens OX=9606 GN=PIGS PE=1 SV=3	1	1.1.1.1.1.1	1	81159.1	139681	190716	37944	32585.1	30162.8	31245.3	47664.2	64585.9	40	11.9	34.9	4.08728	0.0257647	Up
O75874	Isocitrate dehydrogenase [NADP] cytoplasmic OS=Homo sapiens OX=9606 GN=IDH1 PE=1 SV=2	5	5.5.5.5.5.5	5	1.94204e+06	2.54425e+06	3.34839e+06	1.11788e+06	1.15612e+06	1.52688e+06	1.30499e+06	1.45783e+06	1.20805e+06	27	17.8	9.51	2.06128	0.0257937	Up
O14964	Hepatocyte growth factor-regulated tyrosine kinase substrate OS=Homo sapiens OX=9606 GN=HGS PE=1 SV=1	1	1.1.1.1.1.1	1	251805	333314	479230	196712	108613	132050	166059	187519	154218	32.5	31.3	9.97	2.43349	0.025806	Up
Q9NT62	Ubiquitin-like-conjugating enzyme ATG3 OS=Homo sapiens OX=9606 GN=ATG3 PE=1 SV=1	4	4.4.4.4.4.4	4	2.16589e+06	2.02124e+06	3.24859e+06	1.12392e+06	1.00517e+06	1.13618e+06	1.33204e+06	1.31558e+06	1.02684e+06	27.1	6.65	14	2.27722	0.0260272	Up
Q00535	Cyclin-dependent kinase 5 OS=Homo sapiens OX=9606 GN=CDK5 PE=1 SV=3	1	1.1.1.1.1.1	1	53279.1	71231.8	100580	25827.2	40560.6	31037.5	62736.2	24562.5	44536.2	31.8	23	43.4	2.3104	0.0261187	Up
O60502	Protein O-GlcNAcase OS=Homo sapiens OX=9606 GN=OGA PE=1 SV=2	2	2.2.2.2.2.2	2	163039	222281	203434	97191.2	100965	143166	100829	101165	101154	15.4	22.4	0.189	1.72492	0.0261202	Up
P62269	40S ribosomal protein S18 OS=Homo sapiens OX=9606 GN=RPS18 PE=1 SV=3	17	16.16.16.14.14.14	17	2.49892e+07	1.85288e+07	2.8902e+07	1.53394e+07	1.04963e+07	1.36842e+07	1.2645e+07	1.35855e+07	1.20648e+07	21.7	18.7	6.01	1.8325	0.0261517	Up
O60333	Kinesin-like protein KIF1B OS=Homo sapiens OX=9606 GN=KIF1B PE=1 SV=5	6	4.5.6.6.5.6	2	978467	1.18469e+06	1.36344e+06	745804	720489	668519	762648	622726	664597	16.4	5.54	10.5	1.65195	0.0261599	Up
Q08378	Golgin subfamily A member 3 OS=Homo sapiens OX=9606 GN=GOLGA3 PE=1 SV=2	1	-.1.1.1.1.1	1	124439	88198.2	108418	62359.1	62797.6	78945.8	62730.2	64396.7	34231.4	17	13.9	31.5	1.57301	0.0262928	Up
P55072	Transitional endoplasmic reticulum ATPase OS=Homo sapiens OX=9606 GN=VCP PE=1 SV=4	13	12.12.12.12.12.12	13	6.43085e+06	6.21875e+06	9.21734e+06	3.60147e+06	3.35502e+06	3.48305e+06	4.0926e+06	3.77411e+06	3.9078e+06	23	3.54	4.07	2.09463	0.0264371	Up
Q7KZF4	Staphylococcal nuclease domain-containing protein 1 OS=Homo sapiens OX=9606 GN=SND1 PE=1 SV=1	20	18.18.19.19.19.20	20	1.1723e+07	1.19627e+07	1.37927e+07	8.68361e+06	5.96043e+06	5.9524e+06	6.34165e+06	6.49764e+06	6.30516e+06	9.06	22.9	1.6	1.81965	0.0264632	Up
A2A3N6	Putative PIP5K1A and PSMD4-like protein OS=Homo sapiens OX=9606 GN=PIPSL PE=5 SV=1	1	1.1.1.1.1.1	1	52842.7	45598.6	41673.3	22848	33864	23884	26567.1	25500.8	25560.8	12.1	22.6	2.32	1.73848	0.0265503	Up
P62847	40S ribosomal protein S24 OS=Homo sapiens OX=9606 GN=RPS24 PE=1 SV=1	14	13.13.12.12.13.13	14	1.01249e+08	1.03067e+08	9.08909e+07	4.72607e+07	6.88618e+07	5.1306e+07	5.65525e+07	6.02559e+07	6.62019e+07	6.68	20.6	7.98	1.76318	0.0266437	Up
P13647	Keratin, type II cytoskeletal 5 OS=Homo sapiens GN=KRT5 PE=1 SV=3	26	23.24.25.22.19.20	21	3.2749e+07	3.79197e+07	3.60174e+07	1.28854e+07	5.2326e+06	7.25777e+06	1.97822e+07	1.81226e+07	1.67064e+07	7.35	46.9	8.46	4.20425	0.0266878	Up
Q86UE4	Protein LYRIC OS=Homo sapiens OX=9606 GN=MTDH PE=1 SV=2	27	26.25.25.26.26.27	27	4.6323e+07	4.53359e+07	3.68624e+07	3.0903e+07	2.4212e+07	2.03478e+07	2.67102e+07	2.9481e+07	2.87534e+07	12.1	21.2	5.07	1.70311	0.0267125	Up
P50552	Vasodilator-stimulated phosphoprotein OS=Homo sapiens OX=9606 GN=VASP PE=1 SV=3	5	3.5.4.4.5.5	5	1.51708e+06	1.96809e+06	2.30061e+06	1.20276e+06	948671	1.19401e+06	942537	1.1243e+06	1.10171e+06	20.4	12.9	9.38	1.72945	0.0267896	Up
Q8TC07	TBC1 domain family member 15 OS=Homo sapiens OX=9606 GN=TBC1D15 PE=1 SV=2	6	6.6.6.6.6.6	6	2.57476e+06	3.1559e+06	4.29577e+06	1.75777e+06	1.47559e+06	1.49908e+06	1.6582e+06	1.74498e+06	1.62574e+06	26.2	9.93	3.68	2.11866	0.027181	Up
Q9NTW7	Zinc finger protein 64 OS=Homo sapiens OX=9606 GN=ZFP64 PE=1 SV=3	2	2.2.2.2.2.2	2	858860	679651	669436	455086	300241	253227	448239	371399	337408	14.5	31.4	14.7	2.18922	0.0275965	Up
Q9BXJ9	N-alpha-acetyltransferase 15, NatA auxiliary subunit OS=Homo sapiens OX=9606 GN=NAA15 PE=1 SV=1	4	4.4.4.4.4.4	4	630820	601261	988937	317881	286619	297592	320588	349568	307065	29.1	5.27	6.67	2.46208	0.0276458	Up
Q16658	Fascin OS=Homo sapiens OX=9606 GN=FSCN1 PE=1 SV=3	17	16.15.16.16.16.17	17	1.78529e+07	2.06456e+07	2.65964e+07	1.33165e+07	1.14331e+07	1.19074e+07	1.04649e+07	1.00975e+07	1.02304e+07	20.6	8.02	1.81	1.77579	0.0276637	Up
Q8N5F7	NF-kappa-B-activating protein OS=Homo sapiens OX=9606 GN=NKAP PE=1 SV=1	4	4.4.4.4.4.4	4	3.35991e+06	3.01364e+06	2.91412e+06	2.09199e+06	1.36585e+06	1.63678e+06	2.19255e+06	2.09528e+06	1.72769e+06	7.56	21.6	12.2	1.82304	0.0276697	Up
Q9Y6I9	Testis-expressed protein 264 OS=Homo sapiens OX=9606 GN=TEX264 PE=1 SV=1	1	1.1.1.1.1.1	1	42618.2	48019	58016.8	29504.1	38315.8	29792.2	29208.4	33392.1	30326.7	15.8	15.4	6.99	1.5229	0.0277199	Up
Q8IVL1	Neuron navigator 2 OS=Homo sapiens OX=9606 GN=NAV2 PE=1 SV=3	2	2.2.2.2.2.2	2	121222	233495	140834	70940.8	60052.7	53963.6	60923.1	65491.7	40991	36.3	14	23.3	2.67927	0.0277368	Up
P25311	Zinc-alpha-2-glycoprotein OS=Homo sapiens OX=9606 GN=AZGP1 PE=1 SV=2	1	1.1.-.1.-.-	1	165892	114025	169420	1486.14	1297.62	11756.8	1158.98	425.381	8028.22	20.7	123	131	30.9024	0.0278174	Up
Q8IXH6	Tumor protein p53-inducible nuclear protein 2 OS=Homo sapiens OX=9606 GN=TP53INP2 PE=1 SV=2	2	1.2.2.-.-.-	2	990181	988570	1.08871e+06	15750.4	1388.42	440.545	261590	266243	267655	5.61	146	1.2	174.492	0.027852	Up
Q9Y5K5	Ubiquitin carboxyl-terminal hydrolase isozyme L5 OS=Homo sapiens OX=9606 GN=UCHL5 PE=1 SV=3	4	3.3.4.4.4.4	4	1.5155e+06	964510	1.50891e+06	621908	600216	760054	868545	1.00726e+06	961561	23.8	13.1	7.47	2.01239	0.0279344	Up
P35527	Keratin, type I cytoskeletal 9 OS=Homo sapiens GN=KRT9 PE=1 SV=3	43	40.42.43.38.26.39	43	2.08584e+08	2.78789e+08	2.89215e+08	5.2352e+07	2.37475e+07	7.50059e+07	9.86649e+07	1.00128e+08	9.44741e+07	16.9	51	3	5.13937	0.0279451	Up
Q8IWJ2	GRIP and coiled-coil domain-containing protein 2 OS=Homo sapiens OX=9606 GN=GCC2 PE=1 SV=4	1	1.1.-.-.1.1	1	21611.7	31589.4	23930.6	17512.3	16021.3	13149.6	10224.7	2472.34	4078.47	20.3	14.2	73.2	1.65224	0.028137	Up
Q9UI26	Importin-11 OS=Homo sapiens OX=9606 GN=IPO11 PE=1 SV=1	2	2.1.2.2.1.1	2	122786	203218	238240	59378.9	17497.4	43271.9	84044.7	69778.1	84503.8	31.5	52.7	10.5	4.69623	0.0282261	Up
Q9H116	GDNF-inducible zinc finger protein 1 OS=Homo sapiens OX=9606 GN=GZF1 PE=1 SV=1	1	1.-.1.1.1.1	1	121140	112322	102526	60252.8	39110.6	62426	71182	70150.2	96754.1	8.31	23.9	19	2.0767	0.0285864	Up
P63104	14-3-3 protein zeta/delta OS=Homo sapiens OX=9606 GN=YWHAZ PE=1 SV=1	9	8.8.8.7.8.8	9	1.28487e+07	1.31279e+07	1.96428e+07	9.11623e+06	7.11672e+06	8.04857e+06	8.86459e+06	8.30797e+06	7.47207e+06	25.3	12.4	8.53	1.87877	0.0287087	Up
P98160	Basement membrane-specific heparan sulfate proteoglycan core protein OS=Homo sapiens OX=9606 GN=HSPG2 PE=1 SV=4	13	10.12.13.11.13.13	13	3.71205e+06	4.82447e+06	8.10931e+06	1.70389e+06	1.41898e+06	1.70086e+06	1.87656e+06	1.89954e+06	1.82836e+06	41.2	10.2	1.94	3.45082	0.028715	Up
P21817	Ryanodine receptor 1 OS=Homo sapiens OX=9606 GN=RYR1 PE=1 SV=3	2	2.2.2.2.2.2	2	91877.5	80512.7	77809.7	58805	57201.9	42584.2	40580.6	35730.1	55196.3	8.95	16.9	23.1	1.57764	0.0290758	Up
Q71UM5	40S ribosomal protein S27-like OS=Homo sapiens OX=9606 GN=RPS27L PE=1 SV=3	1	1.1.1.1.1.1	1	812582	698589	1.08868e+06	348912	575099	438612	518300	377676	528661	23.1	25.1	17.8	1.90798	0.0292802	Up
Q9Y262	Eukaryotic translation initiation factor 3 subunit L OS=Homo sapiens OX=9606 GN=EIF3L PE=1 SV=1	4	3.4.4.4.4.3	4	923613	1.03101e+06	1.50586e+06	498677	581415	588193	701883	666281	578221	26.9	8.96	9.81	2.07427	0.0295296	Up
P53803	DNA-directed RNA polymerases I, II, and III subunit RPABC4 OS=Homo sapiens OX=9606 GN=POLR2K PE=1 SV=1	2	2.2.2.2.2.2	2	6.86716e+06	6.58188e+06	5.29898e+06	2.97259e+06	4.29572e+06	2.59876e+06	2.63656e+06	3.03635e+06	3.04482e+06	13.4	27.1	8.03	1.90006	0.0295705	Up
P11177	Pyruvate dehydrogenase E1 component subunit beta, mitochondrial OS=Homo sapiens OX=9606 GN=PDHB PE=1 SV=3	2	2.1.2.2.2.2	2	245058	320517	504542	110066	136097	115364	135214	150910	121748	37.4	11.4	10.7	2.95999	0.0296979	Up
Q8WVM7	Cohesin subunit SA-1 OS=Homo sapiens OX=9606 GN=STAG1 PE=1 SV=3	4	1.1.1.3.4.4	4	1.99233e+06	1.98799e+06	2.76315e+06	998825	1.58655e+06	1.05921e+06	1.65204e+06	1.46574e+06	1.5323e+06	19.9	26.6	6.09	1.85027	0.0297199	Up
Q99832	T-complex protein 1 subunit eta OS=Homo sapiens OX=9606 GN=CCT7 PE=1 SV=2	14	14.13.14.14.14.13	14	1.18113e+07	1.4914e+07	1.9544e+07	6.74194e+06	7.78166e+06	7.50477e+06	7.72721e+06	7.84884e+06	7.08621e+06	25.2	7.33	5.42	2.10045	0.0299513	Up
Q96IJ6	Mannose-1-phosphate guanyltransferase alpha OS=Homo sapiens OX=9606 GN=GMPPA PE=1 SV=1	1	1.1.1.1.1.1	1	187124	346779	409927	80357.5	87654	97751.5	101990	132140	119938	36.5	9.86	12.9	3.5514	0.0306145	Up
O15530	3-phosphoinositide-dependent protein kinase 1 OS=Homo sapiens OX=9606 GN=PDPK1 PE=1 SV=1	2	1.1.1.2.2.2	2	199980	272802	373563	98886.9	110310	107690	150232	124029	130023	30.9	5.66	10.2	2.67082	0.0306487	Up
O75367	Core histone macro-H2A.1 OS=Homo sapiens OX=9606 GN=MACROH2A1 PE=1 SV=4	1	1.1.1.1.1.-	1	202563	176343	494397	45222.5	65546.6	58251	134731	151218	166965	60.6	18.3	10.7	5.16686	0.0306891	Up
P10809	60 kDa heat shock protein, mitochondrial OS=Homo sapiens OX=9606 GN=HSPD1 PE=1 SV=2	14	14.12.13.14.14.14	14	1.19639e+07	9.92641e+06	1.41237e+07	7.59193e+06	6.99577e+06	8.49841e+06	7.60575e+06	7.63524e+06	8.1226e+06	17.5	9.83	3.73	1.55999	0.0307563	Up
O15037	Protein KHNYN OS=Homo sapiens OX=9606 GN=KHNYN PE=1 SV=3	1	1.1.1.1.1.-	1	42680.3	64391.4	81758.4	36995.5	21511.2	21278.5	31213.2	34504.5	37288.2	31.1	33.9	8.86	2.36673	0.0307996	Up
P23527	Histone H2B type 1-O OS=Homo sapiens OX=9606 GN=H2BC17 PE=1 SV=3	13	12.10.12.12.11.13	3	2.07316e+08	1.8703e+08	3.8223e+08	7.55203e+07	7.04465e+07	8.0362e+07	1.58457e+08	1.34143e+08	1.30004e+08	41.5	6.57	10.9	3.43118	0.0308039	Up
O95347	Structural maintenance of chromosomes protein 2 OS=Homo sapiens OX=9606 GN=SMC2 PE=1 SV=2	10	9.10.10.9.10.10	10	2.46323e+06	2.92627e+06	3.9774e+06	1.50077e+06	1.39923e+06	1.54279e+06	1.52664e+06	1.6851e+06	1.73875e+06	24.8	4.98	6.68	2.10834	0.0308297	Up
Q9BPX5	Actin-related protein 2/3 complex subunit 5-like protein OS=Homo sapiens OX=9606 GN=ARPC5L PE=1 SV=1	7	5.4.6.7.6.7	6	5.20235e+06	5.55791e+06	7.65664e+06	3.12856e+06	3.42768e+06	3.44749e+06	5.27111e+06	4.79552e+06	4.45387e+06	21.6	5.36	8.48	1.84101	0.0309334	Up
P04080	Cystatin-B OS=Homo sapiens OX=9606 GN=CSTB PE=1 SV=2	2	2.1.2.2.2.1	2	808231	1.372e+06	1.28249e+06	476910	537307	464608	508013	726514	651700	26.2	7.89	17.7	2.34153	0.0310553	Up
Q9BUL8	Programmed cell death protein 10 OS=Homo sapiens OX=9606 GN=PDCD10 PE=1 SV=1	1	-.1.1.-.1.1	1	122381	90295.3	133574	44859.8	35144.4	70332.2	44772.5	66603.2	60343.4	19.5	36.3	19.6	2.30317	0.0310999	Up
P62937	Peptidyl-prolyl cis-trans isomerase A OS=Homo sapiens OX=9606 GN=PPIA PE=1 SV=2	11	11.11.11.11.11.11	11	4.90224e+07	6.13416e+07	7.60122e+07	3.88078e+07	3.10657e+07	3.71094e+07	3.5951e+07	3.75331e+07	3.48423e+07	21.7	11.4	3.75	1.74211	0.0312104	Up
Q8NEB9	Phosphatidylinositol 3-kinase catalytic subunit type 3 OS=Homo sapiens OX=9606 GN=PIK3C3 PE=1 SV=1	3	3.3.3.3.3.3	3	865938	1.25173e+06	1.48019e+06	480488	511804	509547	627512	611497	653885	25.9	3.49	3.39	2.39563	0.0312428	Up
P17980	26S proteasome regulatory subunit 6A OS=Homo sapiens OX=9606 GN=PSMC3 PE=1 SV=3	7	6.7.7.7.7.7	7	1.83983e+06	2.43784e+06	2.74627e+06	1.23127e+06	1.38851e+06	1.2772e+06	1.27049e+06	1.31877e+06	1.32889e+06	19.7	6.22	2.39	1.80241	0.0313015	Up
Q6I9Y2	THO complex subunit 7 homolog OS=Homo sapiens OX=9606 GN=THOC7 PE=1 SV=3	2	2.2.2.2.2.1	2	670098	454260	479540	342490	348818	262853	316351	288379	348127	22.1	15.1	9.41	1.68095	0.0314983	Up
Q9GZR7	ATP-dependent RNA helicase DDX24 OS=Homo sapiens OX=9606 GN=DDX24 PE=1 SV=1	33	28.30.27.32.31.30	33	3.76921e+07	3.04287e+07	2.65907e+07	1.90686e+07	1.90156e+07	1.78546e+07	2.2639e+07	2.35724e+07	2.43287e+07	17.9	3.68	3.6	1.69313	0.0319338	Up
Q9NWW5	Ceroid-lipofuscinosis neuronal protein 6 OS=Homo sapiens OX=9606 GN=CLN6 PE=1 SV=1	1	1.1.1.1.1.1	1	185568	218573	198315	88227.9	136281	88980.6	159322	123354	125684	8.29	26.3	14.8	1.92177	0.0323916	Up
P14621	Acylphosphatase-2 OS=Homo sapiens OX=9606 GN=ACYP2 PE=1 SV=2	1	1.1.1.-.-.-	1	59042.6	57454.2	93239.8	8404.71	849.086	2131.35	29138.6	24021.1	34405.3	28.9	107	17.8	18.422	0.0324058	Up
P49441	Inositol polyphosphate 1-phosphatase OS=Homo sapiens OX=9606 GN=INPP1 PE=1 SV=1	1	1.1.1.1.1.1	1	6.2902e+07	2.67383e+07	1.19843e+08	1.67905e+07	9.87567e+06	5.0718e+06	4.83085e+07	2.2328e+07	2.27158e+07	67.2	55.7	47.8	6.60042	0.0325417	Up
P63167	Dynein light chain 1, cytoplasmic OS=Homo sapiens OX=9606 GN=DYNLL1 PE=1 SV=1	4	4.4.4.4.4.4	3	3.79675e+06	3.27651e+06	4.3952e+06	2.51502e+06	2.50253e+06	2.3867e+06	2.96189e+06	2.31684e+06	2.40405e+06	14.6	2.87	13.7	1.5489	0.0325801	Up
Q9Y6R4	Mitogen-activated protein kinase kinase kinase 4 OS=Homo sapiens OX=9606 GN=MAP3K4 PE=1 SV=2	1	1.1.1.1.1.1	1	40360.8	34147.4	40578.9	15569.7	20971.2	10760.6	18308	21294	17034.6	9.52	32.4	11.6	2.43305	0.0326655	Up
Q13217	DnaJ homolog subfamily C member 3 OS=Homo sapiens OX=9606 GN=DNAJC3 PE=1 SV=1	2	2.2.2.2.2.2	2	138126	180582	257479	82580.6	76306.9	71120.5	86208.4	95323.6	83606.7	31.5	7.48	6.96	2.50507	0.0330237	Up
Q9Y5L0	Transportin-3 OS=Homo sapiens OX=9606 GN=TNPO3 PE=1 SV=3	1	1.1.1.1.1.1	1	13982.7	21074.5	25081.4	7798.97	7600.49	7992.96	8202.2	8096.73	8499.42	28	2.52	2.53	2.57086	0.0331844	Up
Q14993	Collagen alpha-1(XIX) chain OS=Homo sapiens OX=9606 GN=COL19A1 PE=1 SV=3	2	2.2.-.1.-.-	2	92319.6	134557	108172	27971.9	6273.08	7658.94	24594	21541.6	10733.7	19.1	87	38.4	7.99565	0.0333782	Up
Q12846	Syntaxin-4 OS=Homo sapiens OX=9606 GN=STX4 PE=1 SV=2	5	3.5.5.4.5.5	5	4.13011e+06	1.97062e+06	3.31969e+06	1.11314e+06	1.37305e+06	995716	790558	1.12336e+06	940260	34.7	16.6	17.5	2.70553	0.0334133	Up
P35606	Coatomer subunit beta' OS=Homo sapiens OX=9606 GN=COPB2 PE=1 SV=2	14	14.14.14.13.14.14	14	5.59282e+06	7.19602e+06	9.65942e+06	3.19023e+06	3.38186e+06	3.14245e+06	3.4404e+06	3.53997e+06	3.73518e+06	27.4	3.91	4.2	2.31079	0.033509	Up
Q5T8D3	Acyl-CoA-binding domain-containing protein 5 OS=Homo sapiens OX=9606 GN=ACBD5 PE=1 SV=1	1	1.1.1.-.-.-	1	52082.1	78699.3	75453.5	1875.71	282.818	3907.93	19225.3	25717.1	17185.7	21.1	89.9	21.5	33.9959	0.0336426	Up
Q7Z3G6	Prickle-like protein 2 OS=Homo sapiens OX=9606 GN=PRICKLE2 PE=1 SV=2	1	1.1.1.-.-.-	1	39540.9	43889.3	40186.2	1481.44	483.618	4320.13	10393.7	17417.9	16507.1	5.69	95	25.9	19.6679	0.0336962	Up
Q92544	Transmembrane 9 superfamily member 4 OS=Homo sapiens OX=9606 GN=TM9SF4 PE=1 SV=2	2	2.2.2.2.2.2	2	107680	135818	196095	90533.9	56355.9	63698	94320	80711	93504.4	30.8	25.6	8.53	2.08746	0.0340176	Up
P60228	Eukaryotic translation initiation factor 3 subunit E OS=Homo sapiens OX=9606 GN=EIF3E PE=1 SV=1	4	4.4.4.4.4.4	4	755626	1.11061e+06	1.21161e+06	511346	498453	677198	631755	569991	553723	23.3	17.7	7.04	1.82445	0.0340533	Up
Q8NI27	THO complex subunit 2 OS=Homo sapiens OX=9606 GN=THOC2 PE=1 SV=2	28	28.23.26.27.25.27	28	3.4461e+07	2.28016e+07	2.08526e+07	1.30256e+07	1.31157e+07	1.12776e+07	1.20796e+07	1.18583e+07	1.2033e+07	28.3	8.31	0.973	2.08759	0.0341452	Up
Q9HD26	Golgi-associated PDZ and coiled-coil motif-containing protein OS=Homo sapiens OX=9606 GN=GOPC PE=1 SV=1	2	1.2.2.1.2.2	2	321741	295476	384696	156224	220748	231950	233033	130767	98618.9	13.7	20.1	45.5	1.64539	0.0342241	Up
Q13769	THO complex subunit 5 homolog OS=Homo sapiens OX=9606 GN=THOC5 PE=1 SV=2	9	8.7.8.9.9.9	9	1.37457e+07	9.30566e+06	8.72015e+06	4.86168e+06	5.08714e+06	4.94235e+06	4.8385e+06	4.57989e+06	4.68925e+06	25.9	2.3	2.76	2.13358	0.0342535	Up
P0DI83	Ras-related protein Rab-34, isoform NARR OS=Homo sapiens OX=9606 GN=RAB34 PE=1 SV=1	3	3.2.3.3.2.1	3	321041	391889	342117	113412	33529.6	50039.5	184457	195621	245557	10.3	64.2	15.6	5.35607	0.0342597	Up
Q99426	Tubulin-folding cofactor B OS=Homo sapiens OX=9606 GN=TBCB PE=1 SV=2	10	9.9.9.10.10.9	10	8.0669e+06	1.21584e+07	1.23909e+07	6.56727e+06	4.55453e+06	6.76133e+06	5.52981e+06	5.92866e+06	5.02276e+06	22.4	20.5	8.26	1.82385	0.0345956	Up
Q15645	Pachytene checkpoint protein 2 homolog OS=Homo sapiens OX=9606 GN=TRIP13 PE=1 SV=2	2	2.2.2.2.2.2	2	4.28843e+07	3.84916e+07	5.47685e+07	1.46505e+07	4.9873e+06	1.24072e+07	1.97359e+07	2.12247e+07	2.21583e+07	18.6	47.3	5.81	4.24854	0.0349718	Up
P07093	Glia-derived nexin OS=Homo sapiens OX=9606 GN=SERPINE2 PE=1 SV=1	2	2.2.2.2.2.2	2	623320	424430	771167	353972	304081	215534	387965	301239	335460	28.7	24.1	12.8	2.08213	0.0350831	Up
P58876	Histone H2B type 1-D OS=Homo sapiens OX=9606 GN=H2BC5 PE=1 SV=2	3	3.3.3.3.3.3	3	2.16132e+07	1.57321e+07	3.96657e+07	7.62928e+06	5.8802e+06	6.72292e+06	1.61502e+07	1.44745e+07	1.32664e+07	48.6	13	9.9	3.80632	0.0351033	Up
O95372	Acyl-protein thioesterase 2 OS=Homo sapiens OX=9606 GN=LYPLA2 PE=1 SV=1	11	6.6.8.11.11.11	11	1.06351e+08	1.52471e+08	1.19096e+08	7.90889e+07	7.19687e+07	7.51014e+07	7.01196e+07	8.25059e+07	8.85135e+07	18.9	4.73	11.7	1.67102	0.0351401	Up
P05114	Non-histone chromosomal protein HMG-14 OS=Homo sapiens OX=9606 GN=HMGN1 PE=1 SV=3	1	1.1.1.-.-.-	1	124811	298888	228854	2670.08	495.749	12759.1	76155.9	148493	95946.6	40.3	123	35	40.977	0.0352015	Up
P49748	Very long-chain specific acyl-CoA dehydrogenase, mitochondrial OS=Homo sapiens OX=9606 GN=ACADVL PE=1 SV=1	1	1.-.1.1.1.1	1	27104.1	39647	50794.9	15305.1	18824.1	16168.4	16708.2	16767.9	18847.8	30.2	10.9	6.99	2.33701	0.0352068	Up
O15020	Spectrin beta chain, non-erythrocytic 2 OS=Homo sapiens OX=9606 GN=SPTBN2 PE=1 SV=3	1	1.1.1.1.1.1	1	262800	289272	386331	207808	205522	169011	150556	157514	163246	20.8	11.2	4.04	1.61143	0.0356601	Up
P55084	Trifunctional enzyme subunit beta, mitochondrial OS=Homo sapiens OX=9606 GN=HADHB PE=1 SV=3	2	2.1.2.-.2.1	2	566846	759117	1.09512e+06	186041	355693	108296	14227.5	22000.1	13955	33.1	58.4	27.3	3.72456	0.0357078	Up
O14966	Ras-related protein Rab-7L1 OS=Homo sapiens OX=9606 GN=RAB29 PE=1 SV=1	1	1.1.1.1.1.1	1	47742.5	57008.9	80478.5	27577.3	14899	32015.3	23637.6	32847.7	35176.1	27.3	35.8	20	2.48659	0.0357557	Up
Q96FZ7	Charged multivesicular body protein 6 OS=Homo sapiens OX=9606 GN=CHMP6 PE=1 SV=3	2	1.2.2.2.2.2	2	326130	368111	474292	268581	225558	236989	245344	264502	270083	19.6	9.14	4.99	1.59826	0.0358879	Up
O43295	SLIT-ROBO Rho GTPase-activating protein 3 OS=Homo sapiens OX=9606 GN=SRGAP3 PE=1 SV=3	1	1.1.1.-.-.-	1	288513	266711	165853	811.68	8305.58	199.937	3986.65	148114	2257.95	27.2	145	163	77.392	0.0359864	Up
P62857	40S ribosomal protein S28 OS=Homo sapiens OX=9606 GN=RPS28 PE=1 SV=1	3	2.2.3.3.3.3	3	831203	867240	1.37224e+06	639753	528650	423015	670480	632230	732997	29.6	20.4	7.5	1.92953	0.0361134	Up
Q9H8M2	Bromodomain-containing protein 9 OS=Homo sapiens OX=9606 GN=BRD9 PE=1 SV=2	25	22.19.19.23.23.21	25	1.88362e+07	1.37396e+07	1.27947e+07	1.04637e+07	8.6538e+06	8.6418e+06	1.28118e+07	1.29149e+07	1.19184e+07	21.5	11.3	4.37	1.63443	0.0364657	Up
Q53GQ0	Very-long-chain 3-oxoacyl-CoA reductase OS=Homo sapiens OX=9606 GN=HSD17B12 PE=1 SV=2	2	2.2.2.2.2.2	2	2.98422e+06	5.2088e+06	3.77644e+06	1.92289e+06	2.45061e+06	1.80076e+06	1.57485e+06	2.97106e+06	3.21051e+06	28.3	16.8	34.2	1.93861	0.0367442	Up
Q15286	Ras-related protein Rab-35 OS=Homo sapiens OX=9606 GN=RAB35 PE=1 SV=1	2	2.2.2.2.2.2	2	1.10987e+06	1.27247e+06	1.68296e+06	714325	717103	721168	733801	687049	782233	21.8	0.48	6.48	1.88856	0.0367799	Up
Q04695	Keratin, type I cytoskeletal 17 OS=Homo sapiens GN=KRT17 PE=1 SV=2	8	7.8.7.7.7.6	8	2.24173e+06	2.67996e+06	2.74604e+06	1.25044e+06	557699	565230	1.01782e+06	965758	1.01393e+06	10.7	50.3	2.9	3.23074	0.0368911	Up
P49711	Transcriptional repressor CTCF OS=Homo sapiens OX=9606 GN=CTCF PE=1 SV=1	1	1.1.1.1.1.1	1	148441	144102	139074	84749.6	47170.2	56850.4	60998.6	90687.4	87394.4	3.26	31	20.4	2.28646	0.0369505	Up
Q8NEJ9	Neuroguidin OS=Homo sapiens OX=9606 GN=NGDN PE=1 SV=1	1	1.1.1.1.1.-	1	70088.4	78019.9	96422.1	35445	12234.7	15672.4	46188.1	47735.6	52656.7	16.6	59.3	6.91	3.85987	0.0370402	Up
Q86W42	THO complex subunit 6 homolog OS=Homo sapiens OX=9606 GN=THOC6 PE=1 SV=1	13	13.12.12.12.13.13	13	1.60985e+07	1.05599e+07	9.89142e+06	5.66936e+06	5.84004e+06	5.41654e+06	4.61429e+06	4.41754e+06	4.57599e+06	28	3.78	2.3	2.1594	0.0370549	Up
Q9ULG6	Cell cycle progression protein 1 OS=Homo sapiens OX=9606 GN=CCPG1 PE=1 SV=3	1	1.1.1.1.1.1	1	115352	99158	131096	80350.3	52866	46286.2	53179.6	56264.4	56697.8	13.9	30.2	3.46	1.92535	0.0372828	Up
Q15544	Transcription initiation factor TFIID subunit 11 OS=Homo sapiens OX=9606 GN=TAF11 PE=1 SV=1	3	3.2.2.2.1.1	3	697213	429848	518443	114669	20497.2	66104.6	317124	381055	304300	24.8	70.2	12.3	8.17555	0.0373245	Up
Q0VDF9	Heat shock 70 kDa protein 14 OS=Homo sapiens OX=9606 GN=HSPA14 PE=1 SV=1	2	2.2.2.2.2.2	2	100515	111376	108236	45584.6	54313.9	72728.7	65204.7	54753.3	55545.5	5.24	24.1	9.95	1.85444	0.0375369	Up
Q6NUQ1	RAD50-interacting protein 1 OS=Homo sapiens OX=9606 GN=RINT1 PE=1 SV=1	1	1.1.1.1.1.1	1	83380.6	98529.9	150030	48989.3	43954.8	50070.8	59464	58301.4	47160.6	31.6	6.85	12.4	2.32102	0.037549	Up
P31151	Protein S100-A7 OS=Homo sapiens OX=9606 GN=S100A7 PE=1 SV=4	3	-.2.1.-.1.-	3	227281	320380	140815	13541.8	53978.1	7072.25	379811	468389	396234	39.1	102	11.4	9.22988	0.0375804	Up
Q07157	Tight junction protein ZO-1 OS=Homo sapiens OX=9606 GN=TJP1 PE=1 SV=3	86	81.79.79.85.85.83	86	2.10528e+08	2.22611e+08	2.00287e+08	1.55908e+08	1.10151e+08	1.08583e+08	1.40934e+08	1.36833e+08	1.33607e+08	5.29	21.5	2.68	1.69075	0.0378773	Up
P61160	Actin-related protein 2 OS=Homo sapiens OX=9606 GN=ACTR2 PE=1 SV=1	14	11.10.13.14.13.12	14	7.91301e+06	9.1817e+06	1.2088e+07	5.09758e+06	6.25467e+06	6.31342e+06	6.95468e+06	7.19152e+06	7.44303e+06	22	11.6	3.39	1.65195	0.0379972	Up
P62070	Ras-related protein R-Ras2 OS=Homo sapiens OX=9606 GN=RRAS2 PE=1 SV=1	8	7.8.7.8.8.8	6	7.46405e+06	7.96226e+06	1.02196e+07	5.38397e+06	5.31335e+06	5.75815e+06	4.3799e+06	4.69586e+06	4.49864e+06	17.2	4.36	3.53	1.55851	0.0380589	Up
P04264	Keratin, type II cytoskeletal 1 OS=Homo sapiens GN=KRT1 PE=1 SV=6	61	59.59.59.57.52.57	53	5.83805e+08	7.91095e+08	7.93343e+08	2.23725e+08	7.14915e+07	1.9106e+08	3.17297e+08	3.37161e+08	3.16866e+08	16.6	49.4	3.58	4.45886	0.0381122	Up
P04181	Ornithine aminotransferase, mitochondrial OS=Homo sapiens OX=9606 GN=OAT PE=1 SV=1	3	2.2.2.3.3.3	3	1.09943e+06	1.57485e+06	1.12629e+06	824819	886630	683852	524917	807576	774849	21.1	13	22	1.58668	0.0381753	Up
P11166	Solute carrier family 2, facilitated glucose transporter member 1 OS=Homo sapiens OX=9606 GN=SLC2A1 PE=1 SV=2	3	3.3.3.3.3.1	3	973977	961052	873898	333676	322586	144849	578562	471589	311241	5.81	39.7	29.6	3.50629	0.0383073	Up
P11766	Alcohol dehydrogenase class-3 OS=Homo sapiens OX=9606 GN=ADH5 PE=1 SV=4	4	3.3.4.3.3.4	4	1.27572e+06	1.60273e+06	2.8581e+06	714559	544583	683586	768673	904856	898209	43.7	14	8.96	2.95284	0.0384128	Up
P27037	Activin receptor type-2A OS=Homo sapiens OX=9606 GN=ACVR2A PE=1 SV=1	4	3.3.4.3.2.4	4	811346	686951	1.36354e+06	324552	393355	378984	516992	480576	511824	37.8	9.93	3.92	2.60905	0.0385465	Up
P49023	Paxillin OS=Homo sapiens OX=9606 GN=PXN PE=1 SV=3	7	7.7.7.7.7.7	7	1.42205e+06	1.93072e+06	2.11965e+06	1.00534e+06	1.19707e+06	1.08525e+06	923949	996761	1.03972e+06	19.8	8.79	5.93	1.66454	0.038585	Up
Q14166	Tubulin--tyrosine ligase-like protein 12 OS=Homo sapiens OX=9606 GN=TTLL12 PE=1 SV=2	2	2.2.2.2.2.2	2	94402	127083	173665	58312.5	54914.9	52961.9	57537.8	54093	57686.9	30.2	4.89	3.6	2.37771	0.0386405	Up
Q6FI13	Histone H2A type 2-A OS=Homo sapiens OX=9606 GN=H2AC19 PE=1 SV=3	4	4.4.4.4.4.4	3	1.1567e+07	1.80265e+07	2.62847e+07	5.72954e+06	5.4263e+06	6.31563e+06	1.18331e+07	1.15023e+07	1.19021e+07	39.6	7.76	1.82	3.19825	0.0388189	Up
P55209	Nucleosome assembly protein 1-like 1 OS=Homo sapiens OX=9606 GN=NAP1L1 PE=1 SV=1	6	5.6.6.6.6.6	6	1.04575e+07	1.32638e+07	1.59693e+07	7.24437e+06	9.10835e+06	7.92269e+06	7.60747e+06	7.32147e+06	7.1666e+06	20.8	11.7	3.04	1.63501	0.0391206	Up
P31948	Stress-induced-phosphoprotein 1 OS=Homo sapiens OX=9606 GN=STIP1 PE=1 SV=1	10	8.10.10.10.10.10	10	3.03257e+06	3.4248e+06	4.3393e+06	2.1278e+06	2.36739e+06	2.59916e+06	2.20798e+06	1.9411e+06	1.9058e+06	18.6	9.97	8.19	1.52187	0.0392842	Up
Q8WZA9	Immunity-related GTPase family Q protein OS=Homo sapiens OX=9606 GN=IRGQ PE=1 SV=1	1	1.1.1.1.1.1	1	111226	166411	210306	68503.2	62830.2	64026	97073.8	111018	108011	30.5	4.59	6.96	2.49767	0.0393434	Up
Q9UNE7	E3 ubiquitin-protein ligase CHIP OS=Homo sapiens OX=9606 GN=STUB1 PE=1 SV=2	1	1.1.1.1.1.1	1	217711	352362	475781	131697	107284	125649	172745	158358	147657	37	10.5	7.89	2.86826	0.0395392	Up
Q9Y3B7	39S ribosomal protein L11, mitochondrial OS=Homo sapiens OX=9606 GN=MRPL11 PE=1 SV=1	2	2.2.2.2.2.2	2	251575	418054	437720	152468	153043	149696	153452	204511	173633	27.7	1.18	14.5	2.43263	0.0398958	Up
Q07352	mRNA decay activator protein ZFP36L1 OS=Homo sapiens OX=9606 GN=ZFP36L1 PE=1 SV=1	1	1.1.1.1.1.1	1	19395.7	25923.5	33918.2	11390.5	12433.9	17703.6	7930.2	18386.6	11261.7	27.5	24.4	42.6	1.90805	0.0400254	Up
Q96N96	Spermatogenesis-associated protein 13 OS=Homo sapiens OX=9606 GN=SPATA13 PE=1 SV=1	1	1.1.-.1.1.1	1	38751.3	51225	57487	28211.6	29337.5	33154.4	24747.3	21279.4	31216.2	19.4	8.57	19.6	1.62577	0.0404256	Up
Q9Y6Y8	SEC23-interacting protein OS=Homo sapiens OX=9606 GN=SEC23IP PE=1 SV=1	1	1.1.1.1.1.1	1	129191	168067	196474	80561.3	109167	112575	146929	142276	104198	20.5	17.4	17.9	1.63324	0.0409348	Up
O95084	Serine protease 23 OS=Homo sapiens OX=9606 GN=PRSS23 PE=1 SV=1	4	3.2.3.-.-.1	4	812683	570741	519272	11921.9	12700.3	102842	148296	189424	192700	24.7	123	14	14.9273	0.0409499	Up
P25686	DnaJ homolog subfamily B member 2 OS=Homo sapiens OX=9606 GN=DNAJB2 PE=1 SV=3	2	2.2.2.1.1.1	2	349167	454680	579419	88482.9	10234.4	22959.7	102753	56949.6	34844.6	25	104	53.4	11.3683	0.0409806	Up
O14818	Proteasome subunit alpha type-7 OS=Homo sapiens OX=9606 GN=PSMA7 PE=1 SV=1	3	2.3.3.3.3.3	3	1.42889e+06	1.14789e+06	1.6511e+06	1.03165e+06	828289	944718	911409	873374	752538	17.9	10.9	9.81	1.50745	0.0410469	Up
O15145	Actin-related protein 2/3 complex subunit 3 OS=Homo sapiens OX=9606 GN=ARPC3 PE=1 SV=3	7	7.6.7.6.6.6	7	4.13145e+06	5.50384e+06	7.22979e+06	2.91691e+06	2.50051e+06	2.77593e+06	3.97993e+06	3.89321e+06	3.93878e+06	27.6	7.75	1.1	2.05839	0.0411559	Up
Q9Y2L5	Trafficking protein particle complex subunit 8 OS=Homo sapiens OX=9606 GN=TRAPPC8 PE=1 SV=2	1	-.1.1.-.-.1	1	78148.2	54762	68932.8	6565.58	2351.98	14788.3	22690.1	19279.8	17414.8	17.5	80	13.5	8.51447	0.0417839	Up
O15372	Eukaryotic translation initiation factor 3 subunit H OS=Homo sapiens OX=9606 GN=EIF3H PE=1 SV=1	1	1.1.1.1.1.1	1	232063	260867	349908	104135	141559	192290	158704	145053	122540	21.9	30.3	12.9	1.92436	0.041869	Up
O75204	Transmembrane protein 127 OS=Homo sapiens OX=9606 GN=TMEM127 PE=1 SV=1	1	1.1.1.1.1.1	1	75503.9	106309	147749	55138.4	44595.1	44659.3	59826.3	62578.9	62472.9	33	12.6	2.53	2.2824	0.0419967	Up
Q14789	Golgin subfamily B member 1 OS=Homo sapiens OX=9606 GN=GOLGB1 PE=1 SV=2	4	3.4.3.3.4.3	4	315934	444005	393028	258434	265111	235919	393260	345958	386642	16.8	6.04	6.83	1.51813	0.0420164	Up
O15144	Actin-related protein 2/3 complex subunit 2 OS=Homo sapiens OX=9606 GN=ARPC2 PE=1 SV=1	17	14.13.14.14.14.14	17	1.09311e+07	1.13347e+07	1.70175e+07	6.64788e+06	6.72195e+06	6.46714e+06	9.12165e+06	1.01159e+07	9.61582e+06	26	1.98	5.17	1.98031	0.0421418	Up
P55795	Heterogeneous nuclear ribonucleoprotein H2 OS=Homo sapiens OX=9606 GN=HNRNPH2 PE=1 SV=1	5	3.5.5.5.5.5	5	2.55449e+06	2.27969e+06	3.6401e+06	1.69616e+06	1.41441e+06	1.58897e+06	2.27211e+06	1.76544e+06	1.72686e+06	25.5	9.08	15.8	1.80321	0.0421448	Up
Q9UM47	Neurogenic locus notch homolog protein 3 OS=Homo sapiens OX=9606 GN=NOTCH3 PE=1 SV=2	3	2.3.3.2.2.1	3	352835	326983	777350	142527	152154	117930	289182	278598	241925	52.1	12.8	9.19	3.53158	0.042172	Up
Q99873	Protein arginine N-methyltransferase 1 OS=Homo sapiens OX=9606 GN=PRMT1 PE=1 SV=3	3	3.3.3.3.3.3	3	2.53718e+06	3.56903e+06	2.57287e+06	1.79645e+06	1.79164e+06	1.66292e+06	1.91608e+06	1.79892e+06	1.6053e+06	20.2	4.33	8.85	1.65284	0.0421776	Up
Q9Y282	Endoplasmic reticulum-Golgi intermediate compartment protein 3 OS=Homo sapiens OX=9606 GN=ERGIC3 PE=1 SV=1	1	1.1.1.1.1.1	1	55589	79171.4	103319	48269.6	39348.7	27203.8	33501.1	31963.9	33893.2	30.1	27.6	3.08	2.07346	0.0422045	Up
P78559	Microtubule-associated protein 1A OS=Homo sapiens OX=9606 GN=MAP1A PE=1 SV=6	18	16.16.18.18.18.17	18	1.00412e+07	1.01936e+07	1.03388e+07	7.82087e+06	5.65095e+06	6.10362e+06	6.04657e+06	6.18579e+06	6.34559e+06	1.46	17.5	2.42	1.56183	0.0424102	Up
Q8IUW5	RELT-like protein 1 OS=Homo sapiens OX=9606 GN=RELL1 PE=1 SV=1	2	2.2.2.2.2.2	2	900460	872779	1.2673e+06	657253	562850	647787	620126	515289	640396	21.7	8.35	11.3	1.6278	0.0424647	Up
Q6PID8	Kelch domain-containing protein 10 OS=Homo sapiens OX=9606 GN=KLHDC10 PE=1 SV=1	1	1.1.1.1.1.1	1	26132.2	40261.9	36774	16174.2	21077.4	24005.7	17019.5	23064.4	21083.8	21.4	19.4	15.1	1.68418	0.0427838	Up
O75131	Copine-3 OS=Homo sapiens OX=9606 GN=CPNE3 PE=1 SV=1	2	1.2.2.2.2.2	2	572229	414987	705356	320491	310194	263960	270308	317794	235252	25.8	10.1	15.1	1.89189	0.0428637	Up
Q8IXS6	Paralemmin-2 OS=Homo sapiens OX=9606 GN=PALM2 PE=1 SV=3	3	2.3.3.2.2.2	3	1.0508e+06	1.33333e+06	1.76618e+06	714516	697609	876138	604527	605331	658265	26	12.9	4.95	1.81374	0.0429324	Up
Q5JS37	NHL repeat-containing protein 3 OS=Homo sapiens OX=9606 GN=NHLRC3 PE=2 SV=1	1	1.1.1.1.1.1	1	69400.7	60883.9	169842	29269.5	19555.2	25332.5	40759.6	93244	48977	60.6	19.8	46.3	4.04716	0.0432471	Up
O60645	Exocyst complex component 3 OS=Homo sapiens OX=9606 GN=EXOC3 PE=1 SV=3	1	1.1.1.1.1.1	1	131698	282457	339327	88954.5	72604.7	60728.7	55462.5	96465.9	93406.3	42.7	19.1	27.9	3.38966	0.043557	Up
P12694	2-oxoisovalerate dehydrogenase subunit alpha, mitochondrial OS=Homo sapiens OX=9606 GN=BCKDHA PE=1 SV=2	2	2.1.2.1.-.1	2	351736	503191	927658	175858	146494	153157	191966	307176	166206	50.2	9.71	33.8	3.74879	0.043744	Up
Q06190	Serine/threonine-protein phosphatase 2A regulatory subunit B'' subunit alpha OS=Homo sapiens OX=9606 GN=PPP2R3A PE=1 SV=1	2	2.2.2.1.2.2	2	1.66269e+06	956551	1.07877e+06	732391	619008	553909	766177	855948	904041	30.6	14.2	8.31	1.9409	0.0438854	Up
P13645	Keratin, type I cytoskeletal 10 OS=Homo sapiens GN=KRT10 PE=1 SV=6	48	46.46.46.46.43.43	38	3.63934e+08	5.24741e+08	4.50413e+08	2.16574e+08	7.09412e+07	1.00921e+08	2.53177e+08	2.3284e+08	2.38037e+08	18	59.4	4.38	3.44739	0.0447144	Up
Q96HY6	DDRGK domain-containing protein 1 OS=Homo sapiens OX=9606 GN=DDRGK1 PE=1 SV=2	2	2.2.2.2.2.2	2	1.69683e+06	1.83326e+06	1.23131e+06	903332	1.11512e+06	964429	721648	900565	946213	19.9	11	13.9	1.59624	0.0448189	Up
O15417	Trinucleotide repeat-containing gene 18 protein OS=Homo sapiens OX=9606 GN=TNRC18 PE=1 SV=3	5	2.2.3.2.2.2	5	198350	145683	148140	70326.2	55510.8	110759	108067	158572	166240	18.1	36.3	21.9	2.08022	0.0448204	Up
P78371	T-complex protein 1 subunit beta OS=Homo sapiens OX=9606 GN=CCT2 PE=1 SV=4	23	23.21.23.23.23.22	23	2.81516e+07	3.65306e+07	4.70478e+07	1.82153e+07	1.89051e+07	1.90558e+07	1.78839e+07	1.86062e+07	1.62147e+07	25.4	2.39	6.98	1.98892	0.04506	Up
Q9BSB4	Autophagy-related protein 101 OS=Homo sapiens OX=9606 GN=ATG101 PE=1 SV=1	1	1.1.1.1.1.1	1	224825	209425	265132	58777.7	81816.4	134500	154143	72466.8	72182.3	12.3	42.3	47.4	2.54234	0.0454291	Up
Q9GZT4	Serine racemase OS=Homo sapiens OX=9606 GN=SRR PE=1 SV=1	1	1.1.1.-.-.-	1	54347.9	72352.7	96925.9	528.185	825.539	9172.71	33004.4	25008.2	33546.8	28.7	140	15.7	21.2443	0.0455811	Up
Q8NEW0	Zinc transporter 7 OS=Homo sapiens OX=9606 GN=SLC30A7 PE=2 SV=1	1	1.-.1.1.1.1	1	45106.6	46081.9	36552.1	21961.5	15753.6	28969.3	26697	22910.7	39735.8	12.3	29.7	29.6	1.9156	0.0458867	Up
P31146	Coronin-1A OS=Homo sapiens OX=9606 GN=CORO1A PE=1 SV=4	1	1.1.1.1.1.1	1	70253	69088.6	95218.7	56907.7	51647.9	37214	41434.6	48074.2	38880.9	18.9	21	11.1	1.60912	0.0462601	Up
Q99627	COP9 signalosome complex subunit 8 OS=Homo sapiens OX=9606 GN=COPS8 PE=1 SV=1	1	-.1.1.1.1.1	1	153286	99631.5	171010	63035.7	88874.1	76718.3	72810.8	82547	63604.6	26.3	17	13	1.85423	0.0462878	Up
Q9Y4K0	Lysyl oxidase homolog 2 OS=Homo sapiens OX=9606 GN=LOXL2 PE=1 SV=1	2	2.2.2.1.2.2	2	135029	219083	361042	93405.7	56130.7	92328.8	81731.6	98481.8	98085.3	47.9	26.3	10.3	2.95683	0.0469192	Up
P59998	Actin-related protein 2/3 complex subunit 4 OS=Homo sapiens OX=9606 GN=ARPC4 PE=1 SV=3	9	7.6.6.8.7.9	9	9.91718e+06	9.26638e+06	1.31891e+07	6.53818e+06	7.01005e+06	6.67795e+06	8.48204e+06	8.74414e+06	8.11494e+06	19.5	3.6	3.74	1.60053	0.0469479	Up
Q9BQE5	Apolipoprotein L2 OS=Homo sapiens OX=9606 GN=APOL2 PE=1 SV=2	1	1.1.1.-.-.-	1	84375.6	131220	129846	9477.34	3591.45	461.22	5175.65	17576.8	18348.5	23.2	102	54	25.5315	0.0473455	Up
Q15067	Peroxisomal acyl-coenzyme A oxidase 1 OS=Homo sapiens OX=9606 GN=ACOX1 PE=1 SV=3	1	-.1.1.-.-.1	1	45995.5	37213.8	38656.8	720.048	2984.99	6535.31	12466.1	10058.9	12582.8	11.6	85.9	12.2	11.9006	0.047348	Up
Q969Q5	Ras-related protein Rab-24 OS=Homo sapiens OX=9606 GN=RAB24 PE=1 SV=1	3	2.2.2.3.2.2	3	358450	165098	580526	60350.2	77273.5	76511.2	270528	274957	308183	56.5	13.4	7.23	5.15597	0.0475379	Up
P21399	Cytoplasmic aconitate hydratase OS=Homo sapiens OX=9606 GN=ACO1 PE=1 SV=3	3	3.3.3.3.1.1	3	399046	369903	505144	130746	36752.5	23569.7	204820	156593	153308	16.8	91.8	16.8	6.66826	0.0478896	Up
Q9Y223	Bifunctional UDP-N-acetylglucosamine 2-epimerase/N-acetylmannosamine kinase OS=Homo sapiens OX=9606 GN=GNE PE=1 SV=1	1	1.1.1.1.1.1	1	114642	130879	179955	80552.9	66223.3	104065	95446.9	78017.3	73458.1	24	22.8	14.1	1.6962	0.0479861	Up
O43865	S-adenosylhomocysteine hydrolase-like protein 1 OS=Homo sapiens OX=9606 GN=AHCYL1 PE=1 SV=2	11	4.5.8.11.11.10	11	4.98828e+07	4.04454e+07	3.18106e+07	2.21374e+07	2.39803e+07	2.35759e+07	2.2123e+07	2.45715e+07	2.86089e+07	22.2	4.17	13	1.75251	0.0481897	Up
O60551	Glycylpeptide N-tetradecanoyltransferase 2 OS=Homo sapiens OX=9606 GN=NMT2 PE=1 SV=1	1	1.1.1.1.1.1	1	1.00594e+06	313702	869078	121744	181018	182180	322565	249624	146971	50.2	21.4	36.8	4.51338	0.0483057	Up
Q9Y4W2	Ribosomal biogenesis protein LAS1L OS=Homo sapiens OX=9606 GN=LAS1L PE=1 SV=2	1	-.1.1.1.1.1	1	127144	81899.9	113604	57965	68003.1	66057.3	57434.1	97625.8	65754.5	21.6	8.32	28.8	1.68024	0.0483563	Up
Q9Y5P4	Ceramide transfer protein OS=Homo sapiens OX=9606 GN=CERT1 PE=1 SV=1	1	1.1.1.1.1.1	1	169804	309413	348230	98224.6	100484	101845	129239	114555	114934	34	1.83	7	2.75307	0.0487059	Up
O75915	PRA1 family protein 3 OS=Homo sapiens OX=9606 GN=ARL6IP5 PE=1 SV=1	2	2.2.2.2.2.2	2	543576	570754	551260	183164	241214	347766	275927	186027	252542	2.52	32.4	19.6	2.1571	0.0487257	Up
Q8IYJ2	Uncharacterized protein C10orf67, mitochondrial OS=Homo sapiens OX=9606 GN=C10orf67 PE=1 SV=3	1	1.1.1.1.1.1	1	3.65279e+07	5.92472e+07	4.28164e+07	2.43365e+07	2.46939e+07	2.42042e+07	2.20443e+07	2.71603e+07	3.12422e+07	25.4	1.04	17.2	1.89243	0.0490483	Up
Q9H267	Vacuolar protein sorting-associated protein 33B OS=Homo sapiens OX=9606 GN=VPS33B PE=1 SV=2	1	1.1.1.1.1.1	1	131038	277613	275169	73731.3	74839.8	89479.3	58807.1	126086	95850.4	36.8	11.1	36	2.87258	0.049106	Up
O15111	Inhibitor of nuclear factor kappa-B kinase subunit alpha OS=Homo sapiens OX=9606 GN=CHUK PE=1 SV=2	1	1.1.1.1.1.1	1	303004	200729	393300	123920	98227	192124	154054	132454	73538.5	32.2	35.1	34.7	2.16533	0.0491709	Up
P24821	Tenascin OS=Homo sapiens OX=9606 GN=TNC PE=1 SV=3	1	1.1.1.-.1.-	1	341743	535883	677881	3659.81	29183.7	509.315	221.354	951.562	7126.07	32.5	141	137	46.6379	0.0491931	Up
O15031	Plexin-B2 OS=Homo sapiens OX=9606 GN=PLXNB2 PE=1 SV=3	7	5.7.7.7.7.7	7	2.16256e+06	2.26946e+06	2.99779e+06	1.95614e+06	1.25785e+06	1.45533e+06	1.47957e+06	1.57186e+06	1.41894e+06	18.4	23.1	5.17	1.5912	0.0493139	Up
Q96GG9	DCN1-like protein 1 OS=Homo sapiens OX=9606 GN=DCUN1D1 PE=1 SV=1	2	2.2.2.2.2.2	2	437189	424697	718696	288684	253966	243908	242715	198654	199762	31.6	8.96	11.8	2.00949	0.0494584	Up
P42704	Leucine-rich PPR motif-containing protein, mitochondrial OS=Homo sapiens OX=9606 GN=LRPPRC PE=1 SV=3	6	6.6.6.4.5.5	6	1.15947e+06	1.07805e+06	2.08902e+06	624502	698249	542817	631513	777561	657083	38.9	12.5	11.3	2.31916	0.0496904	Up
Q9UKM7	Endoplasmic reticulum mannosyl-oligosaccharide 1,2-alpha-mannosidase OS=Homo sapiens OX=9606 GN=MAN1B1 PE=1 SV=2	4	4.4.4.4.4.4	4	571309	611457	1.1144e+06	295766	307243	448784	403317	411400	320321	39.5	24.3	13.3	2.18405	0.0498249	Up
O94913	Pre-mRNA cleavage complex 2 protein Pcf11 OS=Homo sapiens OX=9606 GN=PCF11 PE=1 SV=3	29	1.1.1.29.28.28	29	261629	267973	251327	2.10903e+07	2.23956e+07	2.07668e+07	1.06157e+07	1.11727e+07	9.6705e+06	3.23	4.03	7.24	-82.2774	2.31586e-08	Down
Q7RTV0	PHD finger-like domain-containing protein 5A OS=Homo sapiens OX=9606 GN=PHF5A PE=1 SV=1	4	2.3.3.4.4.4	4	1.2075e+06	1.15568e+06	1.18175e+06	4.37097e+06	4.49578e+06	4.52566e+06	2.69521e+06	2.58959e+06	2.72393e+06	2.19	1.84	2.65	-3.7779	2.09442e-07	Down
Q9UPT8	Zinc finger CCCH domain-containing protein 4 OS=Homo sapiens OX=9606 GN=ZC3H4 PE=1 SV=3	24	2.5.2.24.24.24	24	2.48664e+06	2.70579e+06	2.51635e+06	3.10762e+07	3.16083e+07	3.38871e+07	1.63497e+07	1.43052e+07	1.52606e+07	4.63	4.64	6.68	-12.5275	2.87028e-07	Down
Q8NEF9	Serum response factor-binding protein 1 OS=Homo sapiens OX=9606 GN=SRFBP1 PE=1 SV=1	21	1.1.2.21.21.21	21	437207	480320	489892	1.25902e+07	1.38839e+07	1.28556e+07	5.7857e+06	5.90911e+06	5.50261e+06	5.98	5.21	3.64	-27.9446	3.05542e-07	Down
Q4KWH8	1-phosphatidylinositol 4,5-bisphosphate phosphodiesterase eta-1 OS=Homo sapiens OX=9606 GN=PLCH1 PE=1 SV=1	1	1.1.1.1.1.1	1	378872	395349	423095	6.41568e+06	7.07768e+06	6.44334e+06	3.94401e+06	3.65883e+06	3.71274e+06	5.6	5.63	4.02	-16.6512	4.0627e-07	Down
Q8N183	NADH dehydrogenase [ubiquinone] 1 alpha subcomplex assembly factor 2 OS=Homo sapiens OX=9606 GN=NDUFAF2 PE=1 SV=1	6	-.-.-.6.6.6	6	57977.8	65137.2	58723.8	3.22563e+06	3.0996e+06	2.94843e+06	1.14711e+06	1.00329e+06	1.09663e+06	6.49	4.49	6.74	-50.9994	4.14756e-07	Down
Q86UE8	Serine/threonine-protein kinase tousled-like 2 OS=Homo sapiens OX=9606 GN=TLK2 PE=1 SV=2	4	1.-.1.4.4.4	3	69312.7	73535.8	66785.6	1.11178e+06	1.05545e+06	1.18095e+06	593726	626687	663187	4.88	5.63	5.53	-15.9716	4.44885e-07	Down
P24928	DNA-directed RNA polymerase II subunit RPB1 OS=Homo sapiens OX=9606 GN=POLR2A PE=1 SV=2	34	11.6.9.33.34.31	34	1.51354e+06	1.39459e+06	1.4784e+06	1.49553e+07	1.51351e+07	1.38602e+07	9.31635e+06	9.17466e+06	9.10061e+06	4.18	4.71	1.19	-10.0195	4.66677e-07	Down
Q92917	G-patch domain and KOW motifs-containing protein OS=Homo sapiens OX=9606 GN=GPKOW PE=1 SV=2	18	2.3.4.18.17.18	18	689787	607295	622003	1.39333e+07	1.50138e+07	1.56893e+07	6.80426e+06	7.17392e+06	6.58995e+06	6.88	5.95	4.31	-23.2592	5.3923e-07	Down
Q96S94	Cyclin-L2 OS=Homo sapiens OX=9606 GN=CCNL2 PE=1 SV=1	3	-.-.-.3.3.3	3	13528.8	12396.9	11169	1.14717e+06	987286	1.03747e+06	352830	362590	291898	9.55	7.73	11.4	-85.5089	6.8963e-07	Down
Q9BQ61	Telomerase RNA component interacting RNase OS=Homo sapiens OX=9606 GN=TRIR PE=1 SV=1	12	1.1.2.12.12.12	12	451114	439575	391392	1.49972e+07	1.57341e+07	1.40576e+07	7.88795e+06	7.68537e+06	7.51484e+06	7.41	5.63	2.43	-34.9346	8.35483e-07	Down
Q9P2N5	RNA-binding protein 27 OS=Homo sapiens OX=9606 GN=RBM27 PE=1 SV=2	36	2.8.6.35.36.36	33	1.25773e+06	1.37817e+06	1.16024e+06	5.75249e+07	5.36855e+07	5.00914e+07	2.78655e+07	2.70765e+07	2.61863e+07	8.63	6.91	3.11	-42.491	8.54368e-07	Down
Q9HAW4	Claspin OS=Homo sapiens OX=9606 GN=CLSPN PE=1 SV=3	5	-.-.-.5.5.5	5	46227.9	44969.8	51286.8	991182	866713	880464	579728	516385	456131	7.04	7.48	11.9	-19.2186	9.37263e-07	Down
Q7Z3K3	Pogo transposable element with ZNF domain OS=Homo sapiens OX=9606 GN=POGZ PE=1 SV=2	16	3.3.4.15.16.16	16	700722	642500	694564	6.52906e+06	7.27204e+06	6.69872e+06	4.47326e+06	3.9618e+06	3.80286e+06	4.71	5.7	8.59	-10.0599	9.42375e-07	Down
P26599	Polypyrimidine tract-binding protein 1 OS=Homo sapiens OX=9606 GN=PTBP1 PE=1 SV=1	15	10.11.11.15.15.15	11	9.78082e+06	9.95488e+06	9.96081e+06	3.83043e+07	3.74506e+07	3.69275e+07	2.30565e+07	2.09471e+07	2.14449e+07	1.03	1.85	5.05	-3.79447	9.81076e-07	Down
O43395	U4/U6 small nuclear ribonucleoprotein Prp3 OS=Homo sapiens OX=9606 GN=PRPF3 PE=1 SV=2	39	16.14.15.37.39.39	39	1.08731e+07	1.14722e+07	1.21538e+07	1.3548e+08	1.53754e+08	1.43919e+08	7.40228e+07	7.37974e+07	7.32878e+07	5.57	6.33	0.511	-12.5555	9.84749e-07	Down
Q13123	Protein Red OS=Homo sapiens OX=9606 GN=IK PE=1 SV=3	24	7.7.7.23.23.24	24	1.35426e+06	1.30631e+06	1.44865e+06	2.35671e+07	2.56941e+07	2.69489e+07	1.34886e+07	1.25027e+07	1.21224e+07	5.29	6.73	5.55	-18.5461	1.02667e-06	Down
Q12965	Unconventional myosin-Ie OS=Homo sapiens OX=9606 GN=MYO1E PE=1 SV=2	40	9.9.12.40.40.39	40	1.97167e+06	1.77506e+06	1.74273e+06	4.14229e+07	3.96693e+07	3.56027e+07	1.76475e+07	1.862e+07	1.59442e+07	6.77	7.68	7.78	-21.258	1.10987e-06	Down
Q8N3C0	Activating signal cointegrator 1 complex subunit 3 OS=Homo sapiens OX=9606 GN=ASCC3 PE=1 SV=3	32	6.6.8.32.32.32	32	1.00058e+06	987966	1.11705e+06	1.48376e+07	1.53971e+07	1.70993e+07	7.73427e+06	7.83378e+06	7.69964e+06	6.87	7.47	0.898	-15.2415	1.30323e-06	Down
O43719	HIV Tat-specific factor 1 OS=Homo sapiens OX=9606 GN=HTATSF1 PE=1 SV=1	7	-.-.-.7.7.7	7	15551.3	16606.9	21123.8	2.95218e+06	3.86933e+06	3.53912e+06	1.92547e+06	1.61973e+06	1.76337e+06	16.7	13.5	8.64	-194.449	2.24261e-06	Down
P09884	DNA polymerase alpha catalytic subunit OS=Homo sapiens OX=9606 GN=POLA1 PE=1 SV=2	25	1.1.4.25.25.24	25	458330	424215	514850	1.02377e+07	1.20868e+07	1.09212e+07	4.91181e+06	4.69286e+06	4.5213e+06	9.83	8.44	4.16	-23.7912	2.2764e-06	Down
Q9H1D9	DNA-directed RNA polymerase III subunit RPC6 OS=Homo sapiens OX=9606 GN=POLR3F PE=1 SV=1	15	-.-.-.15.15.15	15	94145.4	84491.6	111882	3.72961e+07	3.95175e+07	3.29499e+07	1.97838e+07	1.76658e+07	1.66232e+07	14.3	9.13	8.94	-377.818	2.3685e-06	Down
Q14980	Nuclear mitotic apparatus protein 1 OS=Homo sapiens OX=9606 GN=NUMA1 PE=1 SV=2	70	15.21.26.69.70.69	70	5.73789e+06	5.30696e+06	5.87978e+06	2.89034e+07	3.17904e+07	3.25185e+07	1.60613e+07	1.51296e+07	1.60032e+07	5.29	6.15	3.32	-5.50749	4.54102e-06	Down
Q7Z7F0	KH homology domain-containing protein 4 OS=Homo sapiens OX=9606 GN=KHDC4 PE=1 SV=1	7	-.-.-.6.7.6	7	52855.6	38514.8	44807.2	2.64011e+06	3.38512e+06	3.44526e+06	2.00532e+06	2.03849e+06	1.91374e+06	15.8	14.2	3.25	-69.5451	4.73009e-06	Down
Q9NRN7	L-aminoadipate-semialdehyde dehydrogenase-phosphopantetheinyl transferase OS=Homo sapiens OX=9606 GN=AASDHPPT PE=1 SV=2	15	4.10.5.15.15.15	15	2.10975e+06	2.60761e+06	2.43939e+06	4.46438e+07	3.93334e+07	3.66759e+07	2.07516e+07	2.06031e+07	1.83878e+07	10.6	10.1	6.65	-16.8587	5.21863e-06	Down
P16949	Stathmin OS=Homo sapiens OX=9606 GN=STMN1 PE=1 SV=3	12	2.3.5.12.12.12	12	683983	793748	702758	2.48133e+07	2.43785e+07	2.02267e+07	1.48331e+07	1.34743e+07	1.18439e+07	8.08	10.9	11.2	-31.8362	5.30226e-06	Down
A8CG34	Nuclear envelope pore membrane protein POM 121C OS=Homo sapiens OX=9606 GN=POM121C PE=1 SV=3	13	-.-.-.13.13.13	2	122725	160212	136109	4.60655e+06	5.41792e+06	5.6429e+06	3.03334e+06	2.65113e+06	2.73638e+06	13.6	10.4	7.15	-37.3882	5.39018e-06	Down
Q7L014	Probable ATP-dependent RNA helicase DDX46 OS=Homo sapiens OX=9606 GN=DDX46 PE=1 SV=2	76	16.25.16.75.75.76	76	1.31268e+07	1.40021e+07	1.16587e+07	2.51067e+08	3.12668e+08	2.98931e+08	1.37631e+08	1.35698e+08	1.39058e+08	9.16	11.2	1.23	-22.2408	5.51691e-06	Down
Q9NPF5	DNA methyltransferase 1-associated protein 1 OS=Homo sapiens OX=9606 GN=DMAP1 PE=1 SV=1	8	1.1.1.8.8.8	8	152911	130696	123628	3.0193e+06	3.6752e+06	2.92537e+06	1.86612e+06	2.0654e+06	1.89877e+06	11.3	12.7	5.5	-23.6224	5.65902e-06	Down
Q9BWU0	Kanadaptin OS=Homo sapiens OX=9606 GN=SLC4A1AP PE=1 SV=1	16	1.2.-.15.16.16	16	188045	203411	148912	8.47741e+06	1.13018e+07	1.04424e+07	5.52367e+06	5.01087e+06	4.80374e+06	15.6	14.4	7.25	-55.9278	6.34861e-06	Down
Q8NDV7	Trinucleotide repeat-containing gene 6A protein OS=Homo sapiens OX=9606 GN=TNRC6A PE=1 SV=2	21	2.2.2.15.15.16	20	370913	373194	414721	1.8297e+06	2.02453e+06	1.93768e+06	2.83528e+06	2.22689e+06	2.51359e+06	6.38	5.06	12.1	-4.99808	6.35174e-06	Down
O75533	Splicing factor 3B subunit 1 OS=Homo sapiens OX=9606 GN=SF3B1 PE=1 SV=3	79	23.31.28.78.78.78	79	1.13884e+07	1.34311e+07	1.25111e+07	1.64939e+08	2.00016e+08	1.95383e+08	9.52495e+07	9.15393e+07	8.81624e+07	8.22	10.2	3.87	-15.0102	6.69259e-06	Down
Q5VUA4	Zinc finger protein 318 OS=Homo sapiens OX=9606 GN=ZNF318 PE=1 SV=2	45	5.5.5.43.42.42	45	1.94466e+06	1.60556e+06	1.9138e+06	2.34223e+07	2.76164e+07	2.29039e+07	1.5516e+07	1.51283e+07	1.44517e+07	10.3	10.5	3.58	-13.5326	6.89311e-06	Down
O15014	Zinc finger protein 609 OS=Homo sapiens OX=9606 GN=ZNF609 PE=1 SV=2	32	5.3.4.31.31.31	32	769700	865417	854917	1.59936e+07	1.50835e+07	1.51562e+07	1.31727e+07	1.3382e+07	1.24609e+07	6.32	3.28	3.71	-18.5674	7.37651e-06	Down
P43243	Matrin-3 OS=Homo sapiens OX=9606 GN=MATR3 PE=1 SV=2	13	7.7.8.13.13.13	13	2.99024e+06	2.95587e+06	3.10055e+06	6.06805e+06	6.44516e+06	6.24408e+06	5.07281e+06	5.02468e+06	5.4621e+06	2.51	3.02	4.62	-2.07339	7.63442e-06	Down
O75934	Pre-mRNA-splicing factor SPF27 OS=Homo sapiens OX=9606 GN=BCAS2 PE=1 SV=1	18	7.7.8.18.18.18	18	3.70525e+06	3.39088e+06	3.11916e+06	2.92036e+07	2.54027e+07	2.73583e+07	1.55071e+07	1.478e+07	1.44249e+07	8.61	6.96	3.7	-8.02372	7.90285e-06	Down
Q01780	Exosome component 10 OS=Homo sapiens OX=9606 GN=EXOSC10 PE=1 SV=2	36	3.7.6.36.36.36	36	1.16989e+06	1.4957e+06	1.20008e+06	3.08771e+07	4.05109e+07	3.81383e+07	1.70487e+07	1.6872e+07	1.79837e+07	14	13.7	3.45	-28.3331	8.09311e-06	Down
Q99697	Pituitary homeobox 2 OS=Homo sapiens OX=9606 GN=PITX2 PE=1 SV=2	11	2.1.1.9.8.10	7	514891	434047	496203	5.59048e+06	6.91079e+06	5.87879e+06	5.65254e+06	5.46806e+06	5.91889e+06	8.79	11.3	3.99	-12.7185	9.66108e-06	Down
Q9Y5A9	YTH domain-containing family protein 2 OS=Homo sapiens OX=9606 GN=YTHDF2 PE=1 SV=2	10	3.4.4.10.10.10	8	777951	964056	821346	1.24441e+07	1.0689e+07	9.98069e+06	6.60637e+06	6.3547e+06	5.73166e+06	11.4	11.5	7.23	-12.9181	9.79486e-06	Down
O75643	U5 small nuclear ribonucleoprotein 200 kDa helicase OS=Homo sapiens OX=9606 GN=SNRNP200 PE=1 SV=2	120	51.61.55.118.120.119	120	3.52017e+07	4.15532e+07	3.63924e+07	3.26931e+08	3.66726e+08	3.60511e+08	1.95632e+08	1.84208e+08	1.79847e+08	8.95	6.09	4.37	-9.31677	9.85081e-06	Down
Q08945	FACT complex subunit SSRP1 OS=Homo sapiens OX=9606 GN=SSRP1 PE=1 SV=1	26	12.14.12.26.26.26	26	3.56187e+06	3.60304e+06	3.06006e+06	3.47858e+07	3.61038e+07	3.18873e+07	1.85058e+07	1.75135e+07	1.68822e+07	8.87	6.3	4.64	-10.0516	1.04064e-05	Down
Q9H5V9	STING ER exit protein OS=Homo sapiens OX=9606 GN=STEEP1 PE=1 SV=1	9	2.2.2.9.9.9	9	498054	658313	553094	1.55811e+07	1.23348e+07	1.20904e+07	6.40799e+06	6.51895e+06	5.73656e+06	14.3	14.6	6.8	-23.4029	1.05642e-05	Down
P51610	Host cell factor 1 OS=Homo sapiens OX=9606 GN=HCFC1 PE=1 SV=2	33	5.5.6.32.32.33	31	951918	1.26445e+06	1.18691e+06	2.56506e+07	3.37457e+07	2.86063e+07	1.87237e+07	1.98872e+07	1.8283e+07	14.3	14	4.37	-25.8582	1.05891e-05	Down
Q9UK76	Jupiter microtubule associated homolog 1 OS=Homo sapiens OX=9606 GN=JPT1 PE=1 SV=3	7	1.1.-.7.7.7	7	80143.3	84577.6	86538.9	1.7559e+07	1.45437e+07	1.56308e+07	8.43253e+06	8.71919e+06	7.80151e+06	3.91	9.6	5.64	-189.977	1.06245e-05	Down
Q8IWW6	Rho GTPase-activating protein 12 OS=Homo sapiens OX=9606 GN=ARHGAP12 PE=1 SV=1	12	-.1.1.12.12.12	12	130567	114109	128490	3.5661e+06	3.32421e+06	2.84481e+06	1.19024e+06	1.21806e+06	1.27912e+06	7.21	11.3	3.7	-26.0879	1.06462e-05	Down
P46013	Proliferation marker protein Ki-67 OS=Homo sapiens OX=9606 GN=MKI67 PE=1 SV=2	55	13.11.15.53.54.54	55	3.81924e+06	4.23858e+06	4.25535e+06	2.87969e+07	2.75045e+07	2.68102e+07	1.47498e+07	1.38731e+07	1.31468e+07	6.02	3.64	5.77	-6.74981	1.07934e-05	Down
O00257	E3 SUMO-protein ligase CBX4 OS=Homo sapiens OX=9606 GN=CBX4 PE=1 SV=3	9	1.3.2.9.9.9	9	542236	604189	524971	5.01693e+06	4.97697e+06	4.62314e+06	2.66148e+06	3.04359e+06	3.23794e+06	7.48	4.45	9.84	-8.7454	1.09233e-05	Down
Q8WXI9	Transcriptional repressor p66-beta OS=Homo sapiens OX=9606 GN=GATAD2B PE=1 SV=1	18	7.6.8.17.18.17	18	1.8258e+06	1.85177e+06	1.5665e+06	2.46308e+07	1.99478e+07	2.05844e+07	1.67094e+07	1.61125e+07	1.49681e+07	9.02	11.7	5.55	-12.426	1.09714e-05	Down
Q9UPP1	Histone lysine demethylase PHF8 OS=Homo sapiens OX=9606 GN=PHF8 PE=1 SV=3	12	2.2.2.11.12.12	12	1.62597e+06	1.53627e+06	1.41314e+06	6.55401e+06	7.41228e+06	6.92716e+06	3.42728e+06	3.35129e+06	2.84621e+06	7.01	6.18	9.84	-4.5665	1.12357e-05	Down
Q5T6F2	Ubiquitin-associated protein 2 OS=Homo sapiens OX=9606 GN=UBAP2 PE=1 SV=1	5	-.-.-.5.5.5	5	36931	48529.6	37391.4	1.29788e+06	1.59889e+06	1.32297e+06	997306	1.06245e+06	1.0856e+06	16	11.9	4.37	-34.3482	1.18304e-05	Down
Q86YP4	Transcriptional repressor p66-alpha OS=Homo sapiens OX=9606 GN=GATAD2A PE=1 SV=1	30	11.11.11.30.29.30	28	4.88517e+06	4.43136e+06	4.06699e+06	4.41433e+07	4.04582e+07	3.5802e+07	2.37035e+07	2.47727e+07	2.41488e+07	9.19	10.4	2.22	-8.9964	1.26917e-05	Down
Q9UM82	Spermatogenesis-associated protein 2 OS=Homo sapiens OX=9606 GN=SPATA2 PE=1 SV=2	12	-.1.1.11.11.11	12	138900	161481	158481	3.90757e+06	4.86266e+06	4.90019e+06	3.03542e+06	3.10776e+06	2.94427e+06	8.02	12.3	2.7	-29.792	1.30876e-05	Down
Q92900	Regulator of nonsense transcripts 1 OS=Homo sapiens OX=9606 GN=UPF1 PE=1 SV=2	46	26.28.29.46.46.45	46	1.08024e+07	1.30099e+07	1.24819e+07	8.32774e+07	9.9204e+07	8.98988e+07	4.92219e+07	4.7611e+07	4.62407e+07	9.53	8.81	3.13	-7.50478	1.3093e-05	Down
O43809	Cleavage and polyadenylation specificity factor subunit 5 OS=Homo sapiens OX=9606 GN=NUDT21 PE=1 SV=1	21	10.10.9.20.21.21	21	4.56117e+06	6.15052e+06	4.63597e+06	1.37149e+08	1.86865e+08	1.71439e+08	8.70939e+07	8.35488e+07	7.93376e+07	17.5	15.4	4.66	-32.282	1.33681e-05	Down
Q8NFC6	Biorientation of chromosomes in cell division protein 1-like 1 OS=Homo sapiens OX=9606 GN=BOD1L1 PE=1 SV=2	41	2.3.2.41.41.40	41	1.2768e+06	1.09898e+06	1.35441e+06	1.93922e+07	1.66409e+07	1.50851e+07	8.16597e+06	8.57319e+06	8.21321e+06	10.5	12.8	2.68	-13.7039	1.34498e-05	Down
Q5JTV8	Torsin-1A-interacting protein 1 OS=Homo sapiens OX=9606 GN=TOR1AIP1 PE=1 SV=2	5	2.2.2.5.5.5	5	215258	221331	255684	1.85351e+06	2.28174e+06	2.1505e+06	879985	965543	907537	9.45	10.5	4.76	-9.07988	1.34756e-05	Down
Q9H9L3	Interferon-stimulated 20 kDa exonuclease-like 2 OS=Homo sapiens OX=9606 GN=ISG20L2 PE=1 SV=1	1	-.-.-.1.1.1	1	5727.94	3940.28	5094.89	296189	246763	214746	133120	156361	91341.5	18.4	16.2	26	-51.3237	1.37836e-05	Down
Q02241	Kinesin-like protein KIF23 OS=Homo sapiens OX=9606 GN=KIF23 PE=1 SV=3	21	5.4.7.21.21.21	21	1.12787e+06	1.15921e+06	1.26891e+06	1.19755e+07	1.14854e+07	1.12746e+07	6.35384e+06	6.11143e+06	5.80762e+06	6.25	3.11	4.49	-9.76816	1.39656e-05	Down
Q07866	Kinesin light chain 1 OS=Homo sapiens OX=9606 GN=KLC1 PE=1 SV=2	6	1.2.3.6.6.6	6	193374	215131	193238	1.11302e+06	1.05966e+06	954792	1.01905e+06	861997	1.17518e+06	6.28	7.72	15.4	-5.19737	1.42309e-05	Down
Q9Y448	Small kinetochore-associated protein OS=Homo sapiens OX=9606 GN=KNSTRN PE=1 SV=2	9	2.1.2.9.9.9	9	107731	117301	142886	3.51701e+06	2.78288e+06	2.58212e+06	1.74833e+06	1.5299e+06	1.30277e+06	14.8	16.6	14.6	-24.1413	1.56388e-05	Down
Q15678	Tyrosine-protein phosphatase non-receptor type 14 OS=Homo sapiens OX=9606 GN=PTPN14 PE=1 SV=2	6	-.-.-.6.6.6	6	56617.6	43546.6	56290	1.20694e+06	1.25033e+06	1.00652e+06	346183	612724	351238	14.3	11.3	34.9	-22.1393	1.57394e-05	Down
Q96L91	E1A-binding protein p400 OS=Homo sapiens OX=9606 GN=EP400 PE=1 SV=4	40	2.6.2.38.38.38	40	1.00568e+06	1.22259e+06	981155	1.06916e+07	1.28895e+07	1.10116e+07	9.59418e+06	9.14102e+06	9.20153e+06	12.4	10.3	2.64	-10.7785	1.64531e-05	Down
Q8TF46	DIS3-like exonuclease 1 OS=Homo sapiens OX=9606 GN=DIS3L PE=1 SV=2	3	1.-.1.3.3.3	3	106363	92683.4	99956.7	762782	705655	728447	356751	425742	301859	6.87	3.93	17.2	-7.34737	1.64614e-05	Down
O14497	AT-rich interactive domain-containing protein 1A OS=Homo sapiens OX=9606 GN=ARID1A PE=1 SV=3	62	13.11.15.56.55.55	60	3.49321e+06	3.27075e+06	4.06396e+06	3.30898e+07	4.17603e+07	3.49316e+07	4.74446e+07	4.72863e+07	4.99472e+07	11.3	12.5	3.1	-10.1388	1.8176e-05	Down
Q8NDT2	Putative RNA-binding protein 15B OS=Homo sapiens OX=9606 GN=RBM15B PE=1 SV=3	3	-.-.-.3.2.3	3	15802.3	19581.6	16840.5	181102	235006	208094	205383	164061	107989	11.2	13	30.7	-11.9523	1.87189e-05	Down
Q13547	Histone deacetylase 1 OS=Homo sapiens OX=9606 GN=HDAC1 PE=1 SV=1	10	1.1.2.10.9.10	10	525188	465589	482905	5.78564e+06	6.96041e+06	5.90578e+06	5.36721e+06	4.51015e+06	4.75071e+06	6.24	10.4	9.07	-12.6566	1.91291e-05	Down
Q9Y2X9	Zinc finger protein 281 OS=Homo sapiens OX=9606 GN=ZNF281 PE=1 SV=1	25	2.2.3.18.17.18	25	467226	475721	557832	3.8376e+06	4.36934e+06	4.00481e+06	6.56084e+06	6.70701e+06	6.98286e+06	10	6.68	3.17	-8.13693	2.08159e-05	Down
P50402	Emerin OS=Homo sapiens OX=9606 GN=EMD PE=1 SV=1	7	3.2.3.7.7.7	7	621821	564931	621376	1.07942e+07	1.32665e+07	1.18542e+07	7.78172e+06	6.52216e+06	6.75451e+06	5.43	10.4	9.55	-19.863	2.17095e-05	Down
Q13151	Heterogeneous nuclear ribonucleoprotein A0 OS=Homo sapiens OX=9606 GN=HNRNPA0 PE=1 SV=1	7	3.6.5.7.7.7	7	1.55658e+06	1.39105e+06	1.73688e+06	1.29074e+07	1.05483e+07	1.12628e+07	5.37521e+06	5.78827e+06	5.48733e+06	11.1	10.5	3.85	-7.41134	2.2489e-05	Down
P35249	Replication factor C subunit 4 OS=Homo sapiens OX=9606 GN=RFC4 PE=1 SV=2	9	1.1.1.9.9.9	9	77290.8	92478.1	116400	3.50787e+06	4.84263e+06	3.77625e+06	1.81678e+06	1.57669e+06	1.49971e+06	20.7	17.5	10.1	-42.3762	2.25313e-05	Down
O95985	DNA topoisomerase 3-beta-1 OS=Homo sapiens OX=9606 GN=TOP3B PE=1 SV=1	13	2.2.1.13.13.13	13	311727	369399	327155	4.08269e+06	3.56427e+06	3.21005e+06	1.84723e+06	1.49528e+06	1.60939e+06	8.88	12.1	10.9	-10.7678	2.27119e-05	Down
P10606	Cytochrome c oxidase subunit 5B, mitochondrial OS=Homo sapiens OX=9606 GN=COX5B PE=1 SV=2	2	1.1.1.2.2.2	2	176822	148562	178531	2.65671e+06	2.0749e+06	2.11772e+06	1.07897e+06	1.17999e+06	1.13676e+06	10	14.2	4.48	-13.5922	2.3237e-05	Down
Q5T8P6	RNA-binding protein 26 OS=Homo sapiens OX=9606 GN=RBM26 PE=1 SV=3	26	5.4.4.25.26.26	26	1.77527e+06	1.77868e+06	1.94374e+06	2.47031e+07	2.99321e+07	2.77208e+07	1.29546e+07	1.24395e+07	1.22027e+07	5.25	9.56	3.07	-14.9801	2.37015e-05	Down
Q99547	M-phase phosphoprotein 6 OS=Homo sapiens OX=9606 GN=MPHOSPH6 PE=1 SV=2	4	1.1.2.4.4.4	4	315684	346857	388335	1.992e+06	2.41914e+06	2.28604e+06	1.36911e+06	1.2447e+06	1.26806e+06	10.4	9.79	5.11	-6.37294	2.43001e-05	Down
Q7Z739	YTH domain-containing family protein 3 OS=Homo sapiens OX=9606 GN=YTHDF3 PE=1 SV=1	8	1.2.1.8.8.7	4	219457	257036	247729	3.46529e+06	2.72995e+06	2.914e+06	2.1082e+06	1.69333e+06	1.43125e+06	8.11	12.6	19.6	-12.578	2.55362e-05	Down
Q8N1G0	Zinc finger protein 687 OS=Homo sapiens OX=9606 GN=ZNF687 PE=1 SV=1	9	1.1.2.9.9.8	9	319813	342666	270946	2.3277e+06	2.6798e+06	2.82562e+06	1.90482e+06	2.03606e+06	1.83642e+06	11.8	9.8	5.27	-8.3918	2.55436e-05	Down
Q15393	Splicing factor 3B subunit 3 OS=Homo sapiens OX=9606 GN=SF3B3 PE=1 SV=4	47	25.28.21.46.46.46	47	1.10264e+07	1.40966e+07	1.06438e+07	1.50653e+08	1.87967e+08	1.87829e+08	8.7759e+07	8.44519e+07	8.42545e+07	15.9	12.3	2.3	-14.719	2.56865e-05	Down
Q13573	SNW domain-containing protein 1 OS=Homo sapiens OX=9606 GN=SNW1 PE=1 SV=1	28	12.15.13.26.28.28	28	4.00122e+06	4.14791e+06	3.36555e+06	4.21857e+07	3.73436e+07	3.69451e+07	2.17642e+07	1.77217e+07	1.76114e+07	10.8	7.51	12.4	-10.1153	2.62568e-05	Down
Q5T0B9	Zinc finger protein 362 OS=Homo sapiens OX=9606 GN=ZNF362 PE=1 SV=1	4	1.1.1.4.4.4	4	1.18032e+06	1.12165e+06	1.02785e+06	6.85353e+06	6.72882e+06	6.36207e+06	4.10647e+06	3.5447e+06	3.2862e+06	6.93	3.84	11.5	-5.98964	2.69487e-05	Down
Q9UHV9	Prefoldin subunit 2 OS=Homo sapiens OX=9606 GN=PFDN2 PE=1 SV=1	4	-.2.3.4.4.4	4	331971	345631	305638	1.61264e+06	1.4367e+06	1.69672e+06	1.27938e+06	1.30919e+06	1.12206e+06	6.2	8.39	8.13	-4.82697	2.7656e-05	Down
Q14669	E3 ubiquitin-protein ligase TRIP12 OS=Homo sapiens OX=9606 GN=TRIP12 PE=1 SV=1	49	14.15.15.49.49.48	49	3.30294e+06	3.11409e+06	3.31796e+06	4.18301e+07	3.59261e+07	3.89699e+07	2.02832e+07	1.97949e+07	1.71426e+07	3.5	7.59	8.86	-11.9904	2.79282e-05	Down
Q53EL6	Programmed cell death protein 4 OS=Homo sapiens OX=9606 GN=PDCD4 PE=1 SV=2	12	3.5.5.12.12.12	12	813300	802511	903068	5.16089e+06	4.51734e+06	4.33649e+06	2.55141e+06	2.54169e+06	2.32367e+06	6.58	9.28	5.21	-5.56387	2.84137e-05	Down
O00560	Syntenin-1 OS=Homo sapiens OX=9606 GN=SDCBP PE=1 SV=1	7	5.4.4.7.7.7	7	2.26744e+06	2.39931e+06	2.19212e+06	6.89633e+06	6.13059e+06	6.45643e+06	3.49666e+06	3.37324e+06	3.00494e+06	4.59	5.92	7.77	-2.84061	2.85115e-05	Down
Q9NXR8	Inhibitor of growth protein 3 OS=Homo sapiens OX=9606 GN=ING3 PE=1 SV=2	5	2.1.1.4.5.5	5	160051	179498	145481	1.70655e+06	1.32244e+06	1.56902e+06	1.18621e+06	1.21309e+06	1.05355e+06	10.6	12.7	7.42	-9.47983	2.85137e-05	Down
P31350	Ribonucleoside-diphosphate reductase subunit M2 OS=Homo sapiens OX=9606 GN=RRM2 PE=1 SV=1	12	2.3.4.12.12.12	12	271940	256354	327210	3.88853e+06	5.3553e+06	4.4693e+06	1.90951e+06	1.86589e+06	1.7669e+06	13.1	16.2	3.96	-16.0293	2.96711e-05	Down
Q96L73	Histone-lysine N-methyltransferase, H3 lysine-36 specific OS=Homo sapiens OX=9606 GN=NSD1 PE=1 SV=1	7	1.-.2.7.7.7	7	94589.5	95790.6	80455.6	778170	766985	697406	369271	441631	392338	9.45	5.85	9.22	-8.28015	2.99527e-05	Down
Q8WVZ9	Kelch repeat and BTB domain-containing protein 7 OS=Homo sapiens OX=9606 GN=KBTBD7 PE=1 SV=1	1	-.-.-.1.1.1	1	2225.76	1807.18	1199.65	235899	420267	320490	197798	119221	123687	29.6	28.3	30	-186.649	3.08045e-05	Down
Q9BW30	Tubulin polymerization-promoting protein family member 3 OS=Homo sapiens OX=9606 GN=TPPP3 PE=1 SV=1	10	3.2.2.10.10.10	10	397404	573188	424037	1.43653e+07	1.11917e+07	1.01338e+07	5.77138e+06	6.34331e+06	5.98114e+06	20.4	18.5	4.8	-25.5916	3.11376e-05	Down
Q8WUA2	Peptidyl-prolyl cis-trans isomerase-like 4 OS=Homo sapiens OX=9606 GN=PPIL4 PE=1 SV=1	23	7.7.6.23.23.22	23	4.01791e+06	3.49205e+06	3.05158e+06	4.52139e+07	3.77456e+07	3.80918e+07	2.11698e+07	1.91521e+07	1.99965e+07	13.7	10.4	5.04	-11.4615	3.14238e-05	Down
Q9BX40	Protein LSM14 homolog B OS=Homo sapiens OX=9606 GN=LSM14B PE=1 SV=1	10	1.2.2.10.10.10	10	1.1266e+06	958588	955064	1.37584e+07	1.25689e+07	1.05563e+07	6.75303e+06	6.49058e+06	6.5422e+06	9.67	13.2	2.11	-12.1317	3.16524e-05	Down
Q8WUZ0	B-cell CLL/lymphoma 7 protein family member C OS=Homo sapiens OX=9606 GN=BCL7C PE=1 SV=3	4	2.1.3.4.4.3	4	929739	869008	881011	1.86989e+06	1.84125e+06	1.924e+06	2.2461e+06	2.26509e+06	2.24346e+06	3.6	2.24	0.524	-2.10285	3.18551e-05	Down
Q96EK7	Constitutive coactivator of peroxisome proliferator-activated receptor gamma OS=Homo sapiens OX=9606 GN=FAM120B PE=1 SV=1	2	1.1.1.2.2.2	2	95159.8	108994	120857	1.41681e+06	1.35355e+06	1.22508e+06	622192	679565	610170	11.9	7.34	5.82	-12.2933	3.21081e-05	Down
Q99459	Cell division cycle 5-like protein OS=Homo sapiens OX=9606 GN=CDC5L PE=1 SV=2	51	24.31.30.51.51.51	51	1.45031e+07	1.59258e+07	1.2883e+07	9.18562e+07	7.75671e+07	8.13419e+07	5.13296e+07	5.04534e+07	4.67761e+07	10.5	8.86	4.88	-5.78976	3.31803e-05	Down
Q29RF7	Sister chromatid cohesion protein PDS5 homolog A OS=Homo sapiens OX=9606 GN=PDS5A PE=1 SV=1	32	4.3.2.32.29.32	29	650046	531568	626755	1.13354e+07	1.2412e+07	1.13081e+07	4.63713e+06	4.39939e+06	4.68605e+06	10.4	5.39	3.35	-19.3852	3.43471e-05	Down
P48444	Coatomer subunit delta OS=Homo sapiens OX=9606 GN=ARCN1 PE=1 SV=1	36	16.21.25.35.36.36	36	1.28815e+07	1.41321e+07	1.44431e+07	1.00724e+08	8.97831e+07	8.33768e+07	5.01145e+07	4.76462e+07	4.48505e+07	5.98	9.61	5.54	-6.6065	3.4776e-05	Down
Q9H425	Uncharacterized protein C1orf198 OS=Homo sapiens OX=9606 GN=C1orf198 PE=1 SV=1	8	2.3.4.8.8.8	8	674554	781591	861975	5.43567e+06	6.20122e+06	5.03281e+06	3.21381e+06	3.04909e+06	2.98843e+06	12.2	10.7	3.78	-7.19104	3.62126e-05	Down
Q96NC0	Zinc finger matrin-type protein 2 OS=Homo sapiens OX=9606 GN=ZMAT2 PE=1 SV=1	7	-.-.1.7.7.7	7	60791.7	84350.3	46827	2.01907e+07	1.60563e+07	1.37559e+07	8.38945e+06	8.53453e+06	7.68236e+06	29.6	19.6	5.56	-260.473	3.69165e-05	Down
Q92481	Transcription factor AP-2-beta OS=Homo sapiens OX=9606 GN=TFAP2B PE=1 SV=2	6	-.-.-.5.5.5	6	45134.5	41053.2	56019.6	1.26075e+06	1.10632e+06	1.03916e+06	1.17321e+06	1.09604e+06	1.10203e+06	16.3	10	3.82	-23.9526	3.79425e-05	Down
Q9H1E3	Nuclear ubiquitous casein and cyclin-dependent kinase substrate 1 OS=Homo sapiens OX=9606 GN=NUCKS1 PE=1 SV=1	3	-.-.-.3.3.3	3	33163.4	55217.8	34284.8	1.01906e+07	5.76814e+06	5.76615e+06	3.69881e+06	3.66306e+06	3.93624e+06	30.4	35.3	3.94	-177.106	3.84408e-05	Down
Q9UPS6	Histone-lysine N-methyltransferase SETD1B OS=Homo sapiens OX=9606 GN=SETD1B PE=1 SV=3	1	-.-.-.1.1.1	1	1752.42	1504.77	1568.36	35814.1	35373.5	45434	21895.3	17634.1	20822.9	8	14.6	11	-24.1675	3.8824e-05	Down
Q15459	Splicing factor 3A subunit 1 OS=Homo sapiens OX=9606 GN=SF3A1 PE=1 SV=1	25	15.15.19.25.25.24	25	5.486e+06	5.36608e+06	5.72082e+06	2.20367e+07	2.46851e+07	2.24785e+07	1.54537e+07	1.51297e+07	1.40667e+07	3.27	6.15	4.87	-4.17551	3.99456e-05	Down
P48634	Protein PRRC2A OS=Homo sapiens OX=9606 GN=PRRC2A PE=1 SV=3	19	6.8.7.18.19.19	19	480343	655841	573803	5.71181e+06	7.44772e+06	6.34645e+06	4.957e+06	3.96783e+06	4.2217e+06	15.4	13.5	11.7	-11.4071	3.99707e-05	Down
P51946	Cyclin-H OS=Homo sapiens OX=9606 GN=CCNH PE=1 SV=1	10	-.-.-.10.10.10	10	51057.2	65424.8	71718.3	7.37327e+06	8.61983e+06	7.57725e+06	3.40715e+06	3.92179e+06	3.52897e+06	16.9	8.51	7.43	-125.241	4.14621e-05	Down
Q53EZ4	Centrosomal protein of 55 kDa OS=Homo sapiens OX=9606 GN=CEP55 PE=1 SV=3	11	2.4.4.11.11.11	11	565361	615316	474628	5.47987e+06	5.35299e+06	4.60797e+06	2.55816e+06	2.46798e+06	2.33227e+06	12.9	9.15	4.64	-9.32809	4.2132e-05	Down
P55196	Afadin OS=Homo sapiens OX=9606 GN=AFDN PE=1 SV=3	60	19.28.23.60.59.60	60	4.5162e+06	4.94285e+06	5.5438e+06	5.76618e+07	4.84417e+07	4.36975e+07	2.57875e+07	2.37395e+07	2.28698e+07	10.3	14.2	6.21	-9.98483	4.29702e-05	Down
O43290	U4/U6.U5 tri-snRNP-associated protein 1 OS=Homo sapiens OX=9606 GN=SART1 PE=1 SV=1	68	23.21.16.66.68.67	68	1.23271e+07	1.29756e+07	1.14162e+07	2.3485e+08	1.97209e+08	1.85889e+08	1.03563e+08	9.50881e+07	9.31995e+07	6.4	12.4	5.67	-16.8291	4.40212e-05	Down
Q13177	Serine/threonine-protein kinase PAK 2 OS=Homo sapiens OX=9606 GN=PAK2 PE=1 SV=3	27	4.7.6.27.27.27	27	1.06698e+06	1.69527e+06	1.20587e+06	4.80837e+07	6.80409e+07	6.25939e+07	2.77374e+07	2.78855e+07	2.70109e+07	25	17.3	1.7	-45.0386	4.46345e-05	Down
Q13435	Splicing factor 3B subunit 2 OS=Homo sapiens OX=9606 GN=SF3B2 PE=1 SV=2	46	12.19.20.46.46.46	46	7.70412e+06	9.73804e+06	8.52843e+06	1.17053e+08	1.25784e+08	1.10825e+08	7.15421e+07	7.02514e+07	6.79639e+07	11.8	6.37	2.59	-13.6178	4.61434e-05	Down
Q92541	RNA polymerase-associated protein RTF1 homolog OS=Homo sapiens OX=9606 GN=RTF1 PE=1 SV=4	28	4.4.5.27.28.27	28	1.68727e+06	1.86979e+06	2.28429e+06	2.41593e+07	2.97845e+07	2.68769e+07	1.26187e+07	1.21862e+07	1.24017e+07	15.7	10.4	1.74	-13.836	4.6399e-05	Down
Q8NEY1	Neuron navigator 1 OS=Homo sapiens OX=9606 GN=NAV1 PE=1 SV=2	10	1.2.2.9.10.10	10	126764	132871	94327	2.7905e+06	2.35705e+06	1.87796e+06	1.11713e+06	1.11476e+06	1.03439e+06	17.6	19.5	4.33	-19.8483	4.66218e-05	Down
O15213	WD repeat-containing protein 46 OS=Homo sapiens OX=9606 GN=WDR46 PE=1 SV=3	4	2.1.2.4.4.4	4	154028	148021	187117	1.13227e+06	1.13456e+06	945561	549770	618889	668052	12.9	10.1	9.71	-6.56708	4.71179e-05	Down
Q8WXF1	Paraspeckle component 1 OS=Homo sapiens OX=9606 GN=PSPC1 PE=1 SV=1	28	5.9.9.28.28.28	28	3.08555e+06	3.58997e+06	3.26916e+06	8.23349e+07	6.52371e+07	6.38902e+07	4.23208e+07	3.87372e+07	3.89531e+07	7.7	14.6	5.02	-21.2639	4.92323e-05	Down
Q14966	Zinc finger protein 638 OS=Homo sapiens OX=9606 GN=ZNF638 PE=1 SV=2	66	19.16.17.65.66.66	66	5.38049e+06	5.0911e+06	4.33088e+06	7.91971e+07	8.43075e+07	7.54994e+07	4.15385e+07	3.69934e+07	3.77155e+07	11	5.55	6.3	-16.1462	4.97205e-05	Down
Q9Y2U8	Inner nuclear membrane protein Man1 OS=Homo sapiens OX=9606 GN=LEMD3 PE=1 SV=2	25	2.5.5.25.25.24	25	1.17046e+06	831458	1.06704e+06	1.71245e+07	2.16121e+07	2.0258e+07	9.99521e+06	9.28665e+06	8.87065e+06	17	11.7	6.06	-19.223	4.98145e-05	Down
Q9H875	PRKR-interacting protein 1 OS=Homo sapiens OX=9606 GN=PRKRIP1 PE=1 SV=1	1	-.-.-.1.1.1	1	1578.83	1019.88	1850.84	189101	111270	119815	64552.8	70946.2	55800	28.6	30.5	11.9	-94.4334	5.01016e-05	Down
P09429	High mobility group protein B1 OS=Homo sapiens OX=9606 GN=HMGB1 PE=1 SV=3	17	6.6.5.16.17.17	14	2.94025e+06	4.39902e+06	3.59704e+06	1.02208e+08	7.84617e+07	6.73569e+07	4.34269e+07	4.14175e+07	4.23487e+07	20	21.5	2.37	-22.6791	5.07692e-05	Down
O00267	Transcription elongation factor SPT5 OS=Homo sapiens OX=9606 GN=SUPT5H PE=1 SV=1	3	1.-.-.3.3.3	3	22818.5	29897.5	30333.3	290850	366272	304734	176853	167125	84559.6	15.2	12.5	35.5	-11.5817	5.08604e-05	Down
Q92997	Segment polarity protein dishevelled homolog DVL-3 OS=Homo sapiens OX=9606 GN=DVL3 PE=1 SV=2	18	4.5.5.17.18.18	16	2.35885e+06	2.20226e+06	2.06777e+06	4.10078e+07	3.42203e+07	3.22512e+07	1.89236e+07	1.74035e+07	1.73003e+07	6.59	12.8	5.08	-16.2138	5.14607e-05	Down
P49790	Nuclear pore complex protein Nup153 OS=Homo sapiens OX=9606 GN=NUP153 PE=1 SV=2	37	4.4.3.36.36.36	37	1.87153e+06	1.52972e+06	2.07898e+06	1.96258e+07	2.77528e+07	2.50664e+07	1.2722e+07	1.25239e+07	1.20047e+07	15.2	17.1	2.98	-13.2194	5.27642e-05	Down
Q92560	Ubiquitin carboxyl-terminal hydrolase BAP1 OS=Homo sapiens OX=9606 GN=BAP1 PE=1 SV=2	7	-.-.-.6.6.5	7	35398.4	26168	33904.3	345035	480067	460335	627730	661295	587737	15.6	17	5.89	-13.4642	5.34384e-05	Down
Q99661	Kinesin-like protein KIF2C OS=Homo sapiens OX=9606 GN=KIF2C PE=1 SV=2	19	2.4.4.19.19.18	18	491411	777879	618879	2.13788e+07	1.57438e+07	1.46444e+07	8.71529e+06	8.244e+06	7.69084e+06	22.8	20.9	6.24	-27.4165	5.34763e-05	Down
Q9NRA8	Eukaryotic translation initiation factor 4E transporter OS=Homo sapiens OX=9606 GN=EIF4ENIF1 PE=1 SV=2	3	-.-.-.3.3.2	3	17874.8	21758.2	23603.2	166783	225595	186629	117574	108613	101340	13.9	15.5	7.45	-9.15628	5.37707e-05	Down
Q8IWZ3	Ankyrin repeat and KH domain-containing protein 1 OS=Homo sapiens OX=9606 GN=ANKHD1 PE=1 SV=1	23	6.4.7.23.23.23	14	1.23708e+06	1.28505e+06	1.31679e+06	1.0445e+07	9.9185e+06	9.05505e+06	5.49487e+06	5.36865e+06	5.0733e+06	3.14	7.16	4.07	-7.66324	5.39817e-05	Down
Q9H444	Charged multivesicular body protein 4b OS=Homo sapiens OX=9606 GN=CHMP4B PE=1 SV=1	8	1.5.4.8.8.8	8	1.61548e+06	1.42715e+06	1.9204e+06	1.33148e+07	1.6814e+07	1.46645e+07	7.0568e+06	6.77809e+06	7.58663e+06	15	11.8	5.75	-9.02539	5.42786e-05	Down
P16591	Tyrosine-protein kinase Fer OS=Homo sapiens OX=9606 GN=FER PE=1 SV=2	3	2.1.1.3.3.3	3	31479.3	31447.8	24118.4	323500	303912	239805	66146.5	78040.8	139959	14.6	15.1	41.8	-9.96282	5.53993e-05	Down
P09661	U2 small nuclear ribonucleoprotein A' OS=Homo sapiens OX=9606 GN=SNRPA1 PE=1 SV=2	11	4.5.7.11.11.11	11	1.70055e+06	1.70273e+06	1.47027e+06	7.79582e+06	9.64611e+06	9.25503e+06	5.3015e+06	5.77405e+06	6.10874e+06	8.22	11	7.08	-5.47793	5.61719e-05	Down
Q9H5Z1	Probable ATP-dependent RNA helicase DHX35 OS=Homo sapiens OX=9606 GN=DHX35 PE=1 SV=2	28	8.6.7.28.28.28	28	1.35253e+06	1.06912e+06	1.02846e+06	3.59108e+07	4.00038e+07	4.11944e+07	2.14377e+07	2.20681e+07	2.09991e+07	15.4	7.1	2.5	-33.9435	5.65523e-05	Down
Q15020	Squamous cell carcinoma antigen recognized by T-cells 3 OS=Homo sapiens OX=9606 GN=SART3 PE=1 SV=1	36	9.13.16.36.36.36	36	2.47279e+06	3.30965e+06	2.55272e+06	2.57773e+07	3.5405e+07	3.38366e+07	1.618e+07	1.56794e+07	1.55797e+07	16.6	16.3	2.03	-11.3997	5.85457e-05	Down
Q71F56	Mediator of RNA polymerase II transcription subunit 13-like OS=Homo sapiens OX=9606 GN=MED13L PE=1 SV=1	13	3.-.1.12.11.10	13	351883	278183	289632	1.89388e+06	1.96627e+06	1.57681e+06	1.52207e+06	1.51733e+06	1.59205e+06	12.9	11.4	2.71	-5.91167	5.94638e-05	Down
P32780	General transcription factor IIH subunit 1 OS=Homo sapiens OX=9606 GN=GTF2H1 PE=1 SV=1	19	12.8.13.19.18.19	19	2.93088e+06	2.58982e+06	2.57096e+06	1.05898e+07	9.5209e+06	8.84509e+06	5.87724e+06	5.50735e+06	5.65207e+06	7.51	9.11	3.28	-3.57848	6.20708e-05	Down
Q5SW79	Centrosomal protein of 170 kDa OS=Homo sapiens OX=9606 GN=CEP170 PE=1 SV=1	21	3.2.3.21.21.20	21	1.5776e+06	1.88254e+06	1.6354e+06	6.81408e+06	6.08797e+06	5.86861e+06	3.38279e+06	3.5175e+06	3.74534e+06	9.54	7.91	5.16	-3.68374	6.22626e-05	Down
Q8TBF4	Zinc finger CCHC-type and RNA-binding motif-containing protein 1 OS=Homo sapiens OX=9606 GN=ZCRB1 PE=1 SV=2	2	2.2.1.2.2.2	2	47669.1	55948.2	55723.9	265386	242252	238745	164464	140033	147438	8.88	5.82	8.32	-4.68418	6.25592e-05	Down
Q01081	Splicing factor U2AF 35 kDa subunit OS=Homo sapiens OX=9606 GN=U2AF1 PE=1 SV=3	8	4.6.5.8.8.8	8	1.11687e+07	1.20307e+07	1.09464e+07	3.57963e+07	3.2718e+07	3.11529e+07	2.18109e+07	2.14002e+07	2.08927e+07	5.03	7.11	2.15	-2.91887	6.26147e-05	Down
P18074	General transcription and DNA repair factor IIH helicase subunit XPD OS=Homo sapiens OX=9606 GN=ERCC2 PE=1 SV=1	3	1.-.1.3.3.3	3	102483	94195.1	94215.5	479444	490600	419694	195850	294843	240312	4.93	8.23	20.3	-4.77747	6.33106e-05	Down
Q5T5Y3	Calmodulin-regulated spectrin-associated protein 1 OS=Homo sapiens OX=9606 GN=CAMSAP1 PE=1 SV=2	39	3.4.3.39.38.36	39	2.18987e+06	2.42929e+06	2.55856e+06	2.55895e+07	2.28141e+07	1.97587e+07	9.46824e+06	8.82252e+06	9.20127e+06	7.82	12.8	3.54	-9.49638	6.33499e-05	Down
O75330	Hyaluronan mediated motility receptor OS=Homo sapiens OX=9606 GN=HMMR PE=1 SV=2	9	-.1.1.9.9.9	9	115111	139357	93606	2.20255e+06	2.25128e+06	1.71945e+06	1.1054e+06	1.00815e+06	973390	19.7	14.3	6.65	-17.7356	6.37923e-05	Down
P46736	Lys-63-specific deubiquitinase BRCC36 OS=Homo sapiens OX=9606 GN=BRCC3 PE=1 SV=2	4	1.-.-.3.4.4	4	26951.2	35028.8	22211	1.03396e+06	1.79752e+06	1.49271e+06	720294	872840	773182	23.1	26.7	9.82	-51.3616	6.40075e-05	Down
P20585	DNA mismatch repair protein Msh3 OS=Homo sapiens OX=9606 GN=MSH3 PE=1 SV=4	15	3.1.1.14.15.14	15	257210	187427	204656	4.57216e+06	6.00335e+06	3.92145e+06	1.5088e+06	1.33006e+06	1.1462e+06	16.8	22	13.6	-22.3273	6.45966e-05	Down
Q9NPD8	Ubiquitin-conjugating enzyme E2 T OS=Homo sapiens OX=9606 GN=UBE2T PE=1 SV=1	6	-.-.-.6.6.6	6	51858.7	28556.5	34170.1	3.2092e+06	2.4383e+06	1.86763e+06	786721	670336	813885	31.8	26.9	10.1	-65.5855	6.56318e-05	Down
Q14151	Scaffold attachment factor B2 OS=Homo sapiens OX=9606 GN=SAFB2 PE=1 SV=1	21	4.7.9.21.21.21	21	2.49969e+06	2.29334e+06	2.11044e+06	1.65479e+07	1.59775e+07	1.73035e+07	9.95974e+06	9.4101e+06	9.09154e+06	8.46	4	4.63	-7.21794	6.73968e-05	Down
Q13472	DNA topoisomerase 3-alpha OS=Homo sapiens OX=9606 GN=TOP3A PE=1 SV=1	14	2.1.2.14.14.13	14	301640	337768	304649	6.52806e+06	6.47651e+06	6.66111e+06	3.49949e+06	3.597e+06	3.34704e+06	6.37	1.45	3.62	-20.831	6.7522e-05	Down
Q12788	Transducin beta-like protein 3 OS=Homo sapiens OX=9606 GN=TBL3 PE=1 SV=2	21	11.9.11.21.20.21	21	4.00637e+06	3.31624e+06	3.59163e+06	1.44331e+07	1.24714e+07	1.26926e+07	6.60149e+06	6.73963e+06	6.09021e+06	9.55	8.14	5.28	-3.62801	6.88674e-05	Down
Q12857	Nuclear factor 1 A-type OS=Homo sapiens OX=9606 GN=NFIA PE=1 SV=2	11	2.2.2.11.11.11	8	267705	381737	236867	1.21957e+07	1.08107e+07	8.57462e+06	7.33668e+06	6.90036e+06	7.27592e+06	25.8	17.4	3.3	-35.632	7.04255e-05	Down
P26583	High mobility group protein B2 OS=Homo sapiens OX=9606 GN=HMGB2 PE=1 SV=2	4	1.1.1.4.3.4	4	77537.5	50184.2	72719.5	2.40759e+06	1.8742e+06	1.46567e+06	1.05479e+06	859180	974140	21.9	24.7	10.2	-28.674	7.17595e-05	Down
Q9UKY7	Protein CDV3 homolog OS=Homo sapiens OX=9606 GN=CDV3 PE=1 SV=1	3	-.-.-.3.3.3	3	47648.3	73833.2	38710.2	6.93926e+06	4.6983e+06	4.4212e+06	2.37158e+06	2.25058e+06	2.09793e+06	34.2	25.8	6.12	-100.247	7.37438e-05	Down
P27816	Microtubule-associated protein 4 OS=Homo sapiens OX=9606 GN=MAP4 PE=1 SV=3	71	19.27.21.69.71.68	71	2.78878e+07	3.14889e+07	2.55165e+07	1.69692e+08	1.71595e+08	1.36461e+08	9.1499e+07	8.68527e+07	8.41678e+07	10.6	12.4	4.24	-5.62765	7.5272e-05	Down
Q5VWZ2	Lysophospholipase-like protein 1 OS=Homo sapiens OX=9606 GN=LYPLAL1 PE=1 SV=3	2	-.1.1.2.2.2	2	31855.6	29716.3	39431.2	280828	256988	224705	117732	126557	74144.3	15.2	11.1	26.4	-7.54949	7.55299e-05	Down
Q92620	Pre-mRNA-splicing factor ATP-dependent RNA helicase PRP16 OS=Homo sapiens OX=9606 GN=DHX38 PE=1 SV=2	67	10.18.10.67.67.66	65	3.99664e+06	3.73467e+06	2.95894e+06	2.26999e+08	2.09588e+08	1.99065e+08	1.06651e+08	9.32487e+07	9.10598e+07	15.1	6.66	8.7	-59.4609	7.62773e-05	Down
P35611	Alpha-adducin OS=Homo sapiens OX=9606 GN=ADD1 PE=1 SV=2	10	3.4.7.10.10.10	9	1.09465e+06	971795	1.1816e+06	4.71817e+06	4.17187e+06	3.84875e+06	2.29125e+06	2.45897e+06	2.23347e+06	9.74	10.3	5.03	-3.922	7.7278e-05	Down
Q96I25	Splicing factor 45 OS=Homo sapiens OX=9606 GN=RBM17 PE=1 SV=1	26	1.6.2.25.26.26	26	2.75008e+06	3.47589e+06	2.51356e+06	3.93661e+07	4.83042e+07	4.29324e+07	1.95876e+07	1.91875e+07	2.03332e+07	17.2	10.3	2.95	-14.9439	7.8443e-05	Down
P35244	Replication protein A 14 kDa subunit OS=Homo sapiens OX=9606 GN=RPA3 PE=1 SV=1	6	4.4.3.6.6.6	6	1.44056e+06	1.91026e+06	1.76938e+06	1.10249e+07	1.37151e+07	1.2507e+07	7.83772e+06	6.89749e+06	6.98782e+06	14.1	10.9	7.16	-7.27452	8.01377e-05	Down
P46937	Transcriptional coactivator YAP1 OS=Homo sapiens OX=9606 GN=YAP1 PE=1 SV=2	16	1.1.1.16.15.16	16	508907	437604	291651	1.24377e+07	2.04515e+07	1.76282e+07	1.49365e+07	1.23294e+07	1.21907e+07	26.8	24.1	11.8	-40.8003	8.27965e-05	Down
Q9BVC5	Ashwin OS=Homo sapiens OX=9606 GN=C2orf49 PE=1 SV=1	4	-.-.-.4.3.4	4	30410.5	22446.5	22644.5	1.30739e+06	1.51662e+06	1.45537e+06	659670	578397	572010	18	7.54	8.1	-56.6795	8.38625e-05	Down
P62312	U6 snRNA-associated Sm-like protein LSm6 OS=Homo sapiens OX=9606 GN=LSM6 PE=1 SV=1	5	1.1.-.5.5.5	5	190776	137314	151667	2.3545e+06	3.54701e+06	3.34104e+06	1.40606e+06	1.46427e+06	1.68509e+06	17.3	20.7	9.69	-19.2651	8.41455e-05	Down
P16333	Cytoplasmic protein NCK1 OS=Homo sapiens OX=9606 GN=NCK1 PE=1 SV=1	27	4.8.7.27.27.26	24	1.96587e+06	2.95796e+06	2.49736e+06	5.64343e+07	3.98392e+07	3.71454e+07	2.22823e+07	2.0956e+07	1.99145e+07	20.1	23.5	5.64	-17.9781	8.42427e-05	Down
Q9GZT9	Egl nine homolog 1 OS=Homo sapiens OX=9606 GN=EGLN1 PE=1 SV=1	1	-.-.-.1.1.1	1	1345.6	1086.44	705.095	120309	75270.4	88807.3	78288.6	72099.5	71871.6	30.8	24.4	4.91	-90.6517	8.46843e-05	Down
Q63HK5	Teashirt homolog 3 OS=Homo sapiens OX=9606 GN=TSHZ3 PE=1 SV=2	35	1.3.3.32.33.33	35	919220	816437	759415	1.54923e+07	2.19642e+07	1.89124e+07	1.38778e+07	1.30814e+07	1.36009e+07	9.74	17.2	2.99	-22.5921	8.6231e-05	Down
O75764	Transcription elongation factor A protein 3 OS=Homo sapiens OX=9606 GN=TCEA3 PE=1 SV=2	3	2.1.1.3.3.3	3	249987	219733	278583	1.2606e+06	1.027e+06	1.11414e+06	606362	558777	475713	11.8	10.4	12.1	-4.54594	8.65898e-05	Down
Q9Y3D9	28S ribosomal protein S23, mitochondrial OS=Homo sapiens OX=9606 GN=MRPS23 PE=1 SV=2	3	-.1.1.2.3.3	3	106576	128265	139815	639220	734774	819742	407334	375481	336747	13.5	12.4	9.47	-5.85534	8.69222e-05	Down
Q8N163	Cell cycle and apoptosis regulator protein 2 OS=Homo sapiens OX=9606 GN=CCAR2 PE=1 SV=2	17	3.2.5.16.17.17	17	505432	387805	512247	5.53766e+06	6.58459e+06	6.36991e+06	5.11225e+06	5.00364e+06	4.96169e+06	14.9	8.97	1.55	-13.1571	8.79137e-05	Down
P19387	DNA-directed RNA polymerase II subunit RPB3 OS=Homo sapiens OX=9606 GN=POLR2C PE=1 SV=2	3	1.1.2.3.3.3	3	206590	259827	249054	1.11998e+06	1.21347e+06	1.33844e+06	643345	506494	719955	11.8	8.95	17.4	-5.13213	8.94378e-05	Down
Q9NWH9	SAFB-like transcription modulator OS=Homo sapiens OX=9606 GN=SLTM PE=1 SV=2	22	8.11.10.22.22.21	22	2.84988e+06	3.20867e+06	3.48341e+06	1.96271e+07	1.57057e+07	1.5672e+07	8.34905e+06	8.52397e+06	8.76379e+06	9.99	13.4	2.44	-5.34532	9.02331e-05	Down
Q9Y520	Protein PRRC2C OS=Homo sapiens OX=9606 GN=PRRC2C PE=1 SV=4	10	6.4.5.10.10.10	10	748503	825984	712755	2.72815e+06	2.59548e+06	2.50095e+06	1.95143e+06	2.2501e+06	2.26881e+06	7.59	4.38	8.26	-3.42097	9.13937e-05	Down
P62316	Small nuclear ribonucleoprotein Sm D2 OS=Homo sapiens OX=9606 GN=SNRPD2 PE=1 SV=1	9	5.7.5.9.9.9	9	5.09508e+06	6.03757e+06	5.75647e+06	2.28557e+07	2.88186e+07	2.60309e+07	1.81093e+07	1.65091e+07	1.49846e+07	8.59	11.5	9.45	-4.6009	9.14377e-05	Down
P41223	Protein BUD31 homolog OS=Homo sapiens OX=9606 GN=BUD31 PE=1 SV=2	2	2.1.1.2.2.2	2	180532	145290	155778	886911	949822	829074	934205	654912	738224	11.3	6.8	18.5	-5.53531	9.18775e-05	Down
P62306	Small nuclear ribonucleoprotein F OS=Homo sapiens OX=9606 GN=SNRPF PE=1 SV=1	2	1.1.1.2.2.2	2	711234	660741	803239	3.55369e+06	4.58625e+06	4.28856e+06	2.47447e+06	2.42656e+06	2.35617e+06	9.96	12.8	2.46	-5.71369	9.21204e-05	Down
O95319	CUGBP Elav-like family member 2 OS=Homo sapiens OX=9606 GN=CELF2 PE=1 SV=1	3	-.-.-.2.3.3	3	25054.5	28416.2	22965.6	671357	989509	770489	350384	425540	450448	10.8	20.1	12.7	-31.8089	9.32352e-05	Down
Q92878	DNA repair protein RAD50 OS=Homo sapiens OX=9606 GN=RAD50 PE=1 SV=1	35	10.14.15.34.35.35	35	2.13805e+06	2.3861e+06	2.62478e+06	1.39337e+07	1.50956e+07	1.35485e+07	7.66698e+06	7.17236e+06	7.07825e+06	10.2	5.67	4.33	-5.95582	9.41027e-05	Down
Q9UL63	Muskelin OS=Homo sapiens OX=9606 GN=MKLN1 PE=1 SV=2	1	-.-.-.1.1.1	1	3137.01	2769.34	2287.68	28993	35084.4	32459.6	4395.25	4624.62	203.508	15.6	9.49	81	-11.7814	9.5429e-05	Down
P78406	mRNA export factor RAE1 OS=Homo sapiens OX=9606 GN=RAE1 PE=1 SV=1	15	10.8.9.14.14.14	15	5.53969e+06	5.83985e+06	5.58404e+06	2.9239e+07	2.87966e+07	2.5822e+07	1.81069e+07	1.63938e+07	1.5554e+07	2.87	6.65	7.8	-4.94339	9.88051e-05	Down
O94901	SUN domain-containing protein 1 OS=Homo sapiens OX=9606 GN=SUN1 PE=1 SV=4	1	-.-.-.1.1.1	1	1844.59	1942.56	2281.8	341502	212430	265354	294207	225869	249426	11.3	23.8	13.5	-134.996	0.000100391	Down
P49959	Double-strand break repair protein MRE11 OS=Homo sapiens OX=9606 GN=MRE11 PE=1 SV=3	22	3.5.2.22.21.21	22	768317	1.22596e+06	936589	2.21107e+07	2.78142e+07	2.95503e+07	1.15521e+07	1.05842e+07	1.00288e+07	23.7	14.7	7.19	-27.1166	0.000101973	Down
Q9Y2F5	Little elongation complex subunit 1 OS=Homo sapiens OX=9606 GN=ICE1 PE=1 SV=5	2	1.-.-.2.2.2	2	5347.68	4886.7	3677.99	63423	99172.5	90199.2	39585.6	42125.7	50605.4	18.6	22.1	13.1	-18.1705	0.00010224	Down
Q9UBU9	Nuclear RNA export factor 1 OS=Homo sapiens OX=9606 GN=NXF1 PE=1 SV=1	15	3.6.5.15.15.15	15	1.55963e+06	2.00415e+06	1.7562e+06	7.34998e+06	9.22106e+06	8.05735e+06	5.95075e+06	5.48786e+06	5.89719e+06	12.6	11.5	4.38	-4.62942	0.000103027	Down
Q8IUD2	ELKS/Rab6-interacting/CAST family member 1 OS=Homo sapiens OX=9606 GN=ERC1 PE=1 SV=1	23	6.7.8.23.23.23	21	1.63873e+06	1.33022e+06	1.27316e+06	9.69442e+06	8.04487e+06	7.2864e+06	4.13591e+06	3.8189e+06	3.72846e+06	13.9	14.8	5.49	-5.89937	0.000104264	Down
Q5QJE6	Deoxynucleotidyltransferase terminal-interacting protein 2 OS=Homo sapiens OX=9606 GN=DNTTIP2 PE=1 SV=2	10	4.3.4.10.10.10	10	475586	402715	443900	2.94931e+06	3.12518e+06	2.93281e+06	1.56458e+06	1.77664e+06	1.67965e+06	8.29	3.55	6.34	-6.81236	0.000104561	Down
Q52LW3	Rho GTPase-activating protein 29 OS=Homo sapiens OX=9606 GN=ARHGAP29 PE=1 SV=2	5	1.-.1.5.5.4	5	147981	182607	150260	1.13928e+06	1.24982e+06	925361	512682	505705	430905	12.1	14.9	9.38	-6.89293	0.000106391	Down
Q7L775	EPM2A-interacting protein 1 OS=Homo sapiens OX=9606 GN=EPM2AIP1 PE=1 SV=1	10	2.3.3.10.10.10	10	476648	547215	506240	2.34066e+06	2.37894e+06	2.47874e+06	1.6033e+06	1.13254e+06	1.11409e+06	6.95	2.97	21.6	-4.70448	0.000107336	Down
P49756	RNA-binding protein 25 OS=Homo sapiens OX=9606 GN=RBM25 PE=1 SV=3	48	41.41.40.48.48.48	48	1.00834e+08	9.38982e+07	9.15673e+07	1.98876e+08	1.84586e+08	1.78286e+08	1.22352e+08	1.20724e+08	1.20027e+08	5.05	5.63	0.986	-1.9621	0.000107679	Down
O60231	Pre-mRNA-splicing factor ATP-dependent RNA helicase DHX16 OS=Homo sapiens OX=9606 GN=DHX16 PE=1 SV=2	36	16.13.16.36.36.36	36	3.98134e+06	5.60679e+06	4.10023e+06	5.35262e+07	4.15029e+07	3.99679e+07	2.59131e+07	2.28271e+07	2.25368e+07	19.9	16.5	7.88	-9.86217	0.000108342	Down
Q9Y2W2	WW domain-binding protein 11 OS=Homo sapiens OX=9606 GN=WBP11 PE=1 SV=1	26	3.4.4.26.24.25	26	944855	1.18672e+06	912489	4.86056e+07	4.68749e+07	4.38948e+07	2.2042e+07	2.14006e+07	2.07842e+07	14.8	5.13	2.94	-45.7859	0.000108641	Down
Q96E09	PPP2R1A-PPP2R2A-interacting phosphatase regulator 1 OS=Homo sapiens OX=9606 GN=PABIR1 PE=1 SV=1	2	-.-.-.2.2.2	2	20822.1	26584.5	21588.1	480414	700564	705472	297653	218286	290598	13.6	20.4	16.3	-27.342	0.000108948	Down
Q12874	Splicing factor 3A subunit 3 OS=Homo sapiens OX=9606 GN=SF3A3 PE=1 SV=1	10	8.7.7.10.9.10	10	3.63467e+06	3.32387e+06	3.26528e+06	1.08039e+07	1.13834e+07	1.10473e+07	7.87898e+06	7.67877e+06	7.51112e+06	5.83	2.63	2.4	-3.2507	0.000109149	Down
Q16637	Survival motor neuron protein OS=Homo sapiens OX=9606 GN=SMN2 PE=1 SV=1	7	5.4.5.7.7.6	7	2.00578e+06	1.69471e+06	1.76252e+06	5.87537e+06	6.80202e+06	5.60824e+06	3.11889e+06	3.18708e+06	3.33209e+06	8.98	10.3	3.39	-3.34718	0.000110062	Down
Q7Z309	PABIR family member 2 OS=Homo sapiens OX=9606 GN=PABIR2 PE=1 SV=2	1	-.-.-.1.1.1	1	1370.52	3178.46	1916.63	216516	392385	409006	154219	79016.7	46132.6	43	31.4	59.5	-157.434	0.000111076	Down
Q6PD62	RNA polymerase-associated protein CTR9 homolog OS=Homo sapiens OX=9606 GN=CTR9 PE=1 SV=1	32	5.3.4.32.32.32	32	2.54592e+06	2.41082e+06	2.87315e+06	2.3812e+07	2.22125e+07	2.32356e+07	1.08685e+07	1.09071e+07	1.00802e+07	9.11	3.51	4.39	-8.84559	0.000111398	Down
Q9Y5U2	Protein TSSC4 OS=Homo sapiens OX=9606 GN=TSSC4 PE=1 SV=3	1	1.1.1.1.1.1	1	20235.4	14467.5	17752.7	114004	157652	129652	67451.5	79021.7	78962.8	16.5	16.5	8.87	-7.65043	0.000116093	Down
Q9BXP5	Serrate RNA effector molecule homolog OS=Homo sapiens OX=9606 GN=SRRT PE=1 SV=1	4	1.2.2.4.4.4	4	180502	210650	161908	858276	1.11294e+06	905710	346406	390589	419473	13.3	14.1	9.55	-5.20184	0.000116506	Down
Q5VZE5	N-alpha-acetyltransferase 35, NatC auxiliary subunit OS=Homo sapiens OX=9606 GN=NAA35 PE=1 SV=1	11	3.4.4.10.11.11	11	546364	625687	718559	4.85098e+06	5.54386e+06	4.81637e+06	2.23475e+06	2.40632e+06	2.33397e+06	13.7	8.09	3.7	-8.04566	0.000116943	Down
Q8TBE9	N-acylneuraminate-9-phosphatase OS=Homo sapiens OX=9606 GN=NANP PE=1 SV=1	7	2.3.2.7.7.7	7	208940	249885	308375	3.44664e+06	3.23473e+06	2.6568e+06	1.43436e+06	1.53764e+06	1.23953e+06	19.5	13.1	10.8	-12.1718	0.000117362	Down
Q5TGY3	AT-hook DNA-binding motif-containing protein 1 OS=Homo sapiens OX=9606 GN=AHDC1 PE=1 SV=1	41	14.14.8.37.34.36	41	2.92942e+06	2.40201e+06	2.35499e+06	1.30471e+07	1.51436e+07	1.3818e+07	1.61391e+07	1.5634e+07	1.59719e+07	12.4	7.57	1.62	-5.46533	0.000118542	Down
P49916	DNA ligase 3 OS=Homo sapiens OX=9606 GN=LIG3 PE=1 SV=2	27	6.3.6.27.27.27	27	1.62187e+06	1.29478e+06	1.44408e+06	1.59763e+07	1.50885e+07	1.44842e+07	7.98742e+06	7.17209e+06	6.69119e+06	11.3	4.94	9	-10.4453	0.000120463	Down
O75152	Zinc finger CCCH domain-containing protein 11A OS=Homo sapiens OX=9606 GN=ZC3H11A PE=1 SV=3	28	5.7.6.28.27.28	28	3.27553e+06	3.89488e+06	3.28758e+06	1.85894e+07	2.3231e+07	1.80132e+07	1.11458e+07	1.08206e+07	1.07794e+07	10.2	14.3	1.84	-5.72133	0.000120582	Down
Q14241	Elongin-A OS=Homo sapiens OX=9606 GN=ELOA PE=1 SV=2	42	21.17.16.42.42.42	42	9.73626e+06	8.46419e+06	6.87887e+06	9.5069e+07	8.03314e+07	7.61307e+07	4.51489e+07	4.04435e+07	4.20854e+07	17.1	11.9	5.61	-10.0294	0.000121636	Down
Q86V81	THO complex subunit 4 OS=Homo sapiens OX=9606 GN=ALYREF PE=1 SV=3	3	1.2.1.3.3.3	3	710136	1.03212e+06	1.06322e+06	1.70237e+07	1.28024e+07	1.25465e+07	8.75461e+06	6.895e+06	6.36679e+06	20.9	17.8	17.1	-15.1035	0.000121669	Down
Q9H9B1	Histone-lysine N-methyltransferase EHMT1 OS=Homo sapiens OX=9606 GN=EHMT1 PE=1 SV=4	12	2.2.1.12.12.12	12	185299	212179	140758	4.23618e+06	5.03686e+06	4.01425e+06	2.39945e+06	2.60082e+06	2.50506e+06	20.1	12.1	4.03	-24.6867	0.000121849	Down
Q99728	BRCA1-associated RING domain protein 1 OS=Homo sapiens OX=9606 GN=BARD1 PE=1 SV=2	10	3.4.4.10.10.10	10	930441	950107	1.10996e+06	5.11131e+06	4.70015e+06	4.6556e+06	2.95809e+06	2.50602e+06	2.6566e+06	9.88	5.21	8.5	-4.83766	0.000123964	Down
Q8N7H5	RNA polymerase II-associated factor 1 homolog OS=Homo sapiens OX=9606 GN=PAF1 PE=1 SV=2	16	4.4.3.16.16.16	16	1.78193e+06	1.83434e+06	2.2858e+06	1.80731e+07	1.57506e+07	1.59998e+07	8.98665e+06	8.05609e+06	8.21939e+06	14.1	7.68	5.9	-8.44172	0.000124628	Down
Q9Y266	Nuclear migration protein nudC OS=Homo sapiens OX=9606 GN=NUDC PE=1 SV=1	23	8.8.10.23.21.23	23	3.05925e+06	3.88845e+06	4.45467e+06	3.11456e+07	4.11968e+07	3.07872e+07	1.55436e+07	1.46883e+07	1.64586e+07	18.5	17.2	5.69	-9.04457	0.000125649	Down
Q9BUE0	Mediator of RNA polymerase II transcription subunit 18 OS=Homo sapiens OX=9606 GN=MED18 PE=1 SV=1	3	1.1.2.3.3.3	3	152361	133916	180928	1.24961e+06	1.20378e+06	1.03926e+06	907427	931991	963821	15.2	9.5	3.03	-7.47561	0.000127093	Down
Q15648	Mediator of RNA polymerase II transcription subunit 1 OS=Homo sapiens OX=9606 GN=MED1 PE=1 SV=4	51	11.11.9.51.50.48	51	2.57e+06	2.44067e+06	2.66894e+06	6.08541e+07	5.53519e+07	4.76609e+07	3.19953e+07	3.03379e+07	2.98707e+07	4.47	12.1	3.63	-21.3379	0.000130284	Down
O60293	Zinc finger C3H1 domain-containing protein OS=Homo sapiens OX=9606 GN=ZFC3H1 PE=1 SV=3	7	3.3.3.7.7.6	7	291354	334653	356545	1.65522e+06	2.09314e+06	1.6279e+06	689020	767003	803697	10.1	14.6	7.77	-5.47173	0.000130494	Down
P23508	Colorectal mutant cancer protein OS=Homo sapiens OX=9606 GN=MCC PE=1 SV=2	7	1.1.1.7.7.7	7	526558	417500	425648	2.44219e+06	2.10416e+06	1.87862e+06	875745	836539	1.00959e+06	13.3	13.2	10	-4.69077	0.000130529	Down
Q09028	Histone-binding protein RBBP4 OS=Homo sapiens OX=9606 GN=RBBP4 PE=1 SV=3	14	9.9.10.14.14.14	5	9.167e+06	7.67867e+06	8.64169e+06	5.2794e+07	5.1567e+07	4.88397e+07	3.51227e+07	3.55649e+07	3.34195e+07	8.88	3.96	3.26	-6.01085	0.000131709	Down
Q7L592	Protein arginine methyltransferase NDUFAF7, mitochondrial OS=Homo sapiens OX=9606 GN=NDUFAF7 PE=1 SV=1	15	2.1.2.15.15.15	15	2.54639e+06	2.02283e+06	2.43197e+06	9.23676e+06	1.06686e+07	1.08271e+07	5.01345e+06	4.52163e+06	4.63672e+06	11.8	8.55	5.45	-4.38961	0.000132132	Down
Q96ST2	Protein IWS1 homolog OS=Homo sapiens OX=9606 GN=IWS1 PE=1 SV=2	15	2.-.3.15.15.15	15	293072	196117	181960	5.66194e+06	7.40964e+06	7.57201e+06	3.68763e+06	3.11335e+06	3.08256e+06	27	15.4	10.3	-30.7586	0.000133313	Down
Q9NXF1	Testis-expressed protein 10 OS=Homo sapiens OX=9606 GN=TEX10 PE=1 SV=2	24	3.8.5.24.24.24	24	2.42171e+06	2.26982e+06	2.25336e+06	2.04851e+07	1.94254e+07	1.69563e+07	9.85127e+06	8.60096e+06	8.97272e+06	4.01	9.55	7.02	-8.18831	0.000137927	Down
Q9Y5M8	Signal recognition particle receptor subunit beta OS=Homo sapiens OX=9606 GN=SRPRB PE=1 SV=3	4	1.2.2.4.4.4	4	811024	719726	781068	2.37579e+06	2.3156e+06	2.24209e+06	1.40254e+06	1.32448e+06	1.2931e+06	6.04	2.9	4.21	-2.99915	0.000138445	Down
Q15691	Microtubule-associated protein RP/EB family member 1 OS=Homo sapiens OX=9606 GN=MAPRE1 PE=1 SV=3	19	9.11.13.19.19.19	19	7.9551e+06	1.00714e+07	1.14822e+07	9.27324e+07	8.01821e+07	6.69996e+07	4.40721e+07	4.16986e+07	4.0241e+07	18	16.1	4.6	-8.13028	0.000139252	Down
P46821	Microtubule-associated protein 1B OS=Homo sapiens OX=9606 GN=MAP1B PE=1 SV=2	64	26.32.36.64.62.64	62	9.08031e+06	1.00652e+07	1.13477e+07	7.7986e+07	5.96971e+07	5.94652e+07	3.68325e+07	3.36237e+07	3.29909e+07	11.2	16.2	5.97	-6.46532	0.000140653	Down
Q9Y333	U6 snRNA-associated Sm-like protein LSm2 OS=Homo sapiens OX=9606 GN=LSM2 PE=1 SV=1	3	1.1.2.3.3.3	3	174275	154364	202794	1.95838e+06	2.95964e+06	2.47442e+06	1.60597e+06	1.47517e+06	1.33687e+06	13.7	20.3	9.14	-13.9104	0.000142434	Down
Q9NPD3	Exosome complex component RRP41 OS=Homo sapiens OX=9606 GN=EXOSC4 PE=1 SV=3	6	2.1.-.6.6.6	6	268409	214643	178781	6.13865e+06	7.50473e+06	6.61732e+06	3.92685e+06	3.71744e+06	3.61097e+06	20.4	10.3	4.28	-30.613	0.000142483	Down
Q6ZSR9	Uncharacterized protein FLJ45252 OS=Homo sapiens OX=9606 PE=2 SV=2	14	11.9.10.14.14.14	14	3.39186e+06	3.06038e+06	3.03947e+06	8.91916e+06	8.96392e+06	8.47541e+06	4.90927e+06	4.60435e+06	4.9734e+06	6.25	3.07	4.08	-2.777	0.000142641	Down
O43815	Striatin OS=Homo sapiens OX=9606 GN=STRN PE=1 SV=4	4	-.1.2.4.4.4	4	152842	119467	117456	613816	776408	651056	448104	381206	336720	15.3	12.5	14.4	-5.2372	0.000143168	Down
Q96HR3	Mediator of RNA polymerase II transcription subunit 30 OS=Homo sapiens OX=9606 GN=MED30 PE=1 SV=1	4	2.2.2.4.4.4	4	289890	222516	242179	1.25781e+06	1.16485e+06	996305	1.11112e+06	1.24046e+06	1.15417e+06	13.8	11.6	5.64	-4.53093	0.000143434	Down
O75940	Survival of motor neuron-related-splicing factor 30 OS=Homo sapiens OX=9606 GN=SMNDC1 PE=1 SV=1	5	1.1.1.5.5.5	5	225831	155902	146842	3.00131e+06	2.32962e+06	2.09405e+06	1.69479e+06	1.40144e+06	1.36776e+06	24.5	19	12.1	-14.0472	0.000143775	Down
O75607	Nucleoplasmin-3 OS=Homo sapiens OX=9606 GN=NPM3 PE=1 SV=3	2	1.1.1.2.2.2	2	148542	206837	164762	1.00673e+06	1.27093e+06	1.26872e+06	606736	778488	587480	17.4	12.8	16	-6.81814	0.000144361	Down
Q9H6S0	3'-5' RNA helicase YTHDC2 OS=Homo sapiens OX=9606 GN=YTHDC2 PE=1 SV=2	1	-.-.-.1.1.1	1	1447.87	1713.88	2208.22	26096	21748.7	28725.1	1968.28	890.68	2143.46	21.6	13.8	40.7	-14.2589	0.000144447	Down
P18615	Negative elongation factor E OS=Homo sapiens OX=9606 GN=NELFE PE=1 SV=3	23	5.5.9.23.23.23	23	1.30611e+06	1.27356e+06	1.22165e+06	5.76553e+07	4.90692e+07	4.54325e+07	2.60598e+07	2.47997e+07	2.44768e+07	3.36	12.4	3.33	-40.0274	0.000145399	Down
Q9UHR5	SAP30-binding protein OS=Homo sapiens OX=9606 GN=SAP30BP PE=1 SV=1	9	2.3.2.9.9.9	9	257405	243697	168222	1.038e+07	9.43936e+06	8.19933e+06	4.68777e+06	4.55743e+06	4.54682e+06	21.5	11.7	1.71	-41.8611	0.000146548	Down
O60264	SWI/SNF-related matrix-associated actin-dependent regulator of chromatin subfamily A member 5 OS=Homo sapiens OX=9606 GN=SMARCA5 PE=1 SV=1	43	34.35.36.42.43.43	43	2.12132e+07	1.90033e+07	2.14227e+07	4.65587e+07	4.87894e+07	5.0647e+07	3.47819e+07	3.49751e+07	3.3776e+07	6.52	4.21	1.87	-2.36854	0.000148048	Down
P06730	Eukaryotic translation initiation factor 4E OS=Homo sapiens OX=9606 GN=EIF4E PE=1 SV=2	5	3.3.3.5.5.5	5	1.28593e+06	1.39194e+06	1.46851e+06	3.59412e+06	3.82942e+06	3.82768e+06	2.07881e+06	2.05211e+06	2.17152e+06	6.63	3.61	2.98	-2.71351	0.0001507	Down
Q14157	Ubiquitin-associated protein 2-like OS=Homo sapiens OX=9606 GN=UBAP2L PE=1 SV=2	16	5.5.5.16.16.15	16	1.00776e+06	906267	979738	9.24313e+06	1.15471e+07	1.14258e+07	6.53769e+06	6.30137e+06	5.97982e+06	5.43	12.1	4.46	-11.1329	0.000151193	Down
Q2M2I8	AP2-associated protein kinase 1 OS=Homo sapiens OX=9606 GN=AAK1 PE=1 SV=3	12	7.7.8.12.11.12	12	1.9939e+06	2.23064e+06	2.40292e+06	7.11167e+06	6.5697e+06	6.2199e+06	4.18985e+06	3.95185e+06	3.96125e+06	9.3	6.77	3.34	-3.00285	0.000152506	Down
Q8N1G2	Cap-specific mRNA (nucleoside-2'-O-)-methyltransferase 1 OS=Homo sapiens OX=9606 GN=CMTR1 PE=1 SV=1	43	9.12.6.42.43.43	43	2.94196e+06	3.93838e+06	2.70283e+06	5.37367e+07	8.57341e+07	8.63714e+07	4.03936e+07	3.92499e+07	3.74022e+07	20.5	24.8	3.87	-23.5666	0.000154748	Down
Q7LBC6	Lysine-specific demethylase 3B OS=Homo sapiens OX=9606 GN=KDM3B PE=1 SV=2	31	4.5.3.31.31.30	31	3.20266e+06	4.0154e+06	3.75966e+06	1.33966e+07	1.57241e+07	1.41754e+07	7.64224e+06	8.52083e+06	8.51825e+06	11.4	8.21	6.16	-3.944	0.000157342	Down
Q13404	Ubiquitin-conjugating enzyme E2 variant 1 OS=Homo sapiens OX=9606 GN=UBE2V1 PE=1 SV=2	1	1.-.1.1.1.1	1	44682.8	36903.7	51771.9	453312	336740	315448	158716	243659	191239	16.7	20.1	21.7	-8.28969	0.000157674	Down
Q2TBE0	CWF19-like protein 2 OS=Homo sapiens OX=9606 GN=CWF19L2 PE=1 SV=4	39	7.8.10.38.39.37	39	5.1405e+06	6.24169e+06	4.44978e+06	3.98814e+07	3.22907e+07	3.1019e+07	1.95941e+07	1.79262e+07	1.61043e+07	17.1	13.9	9.77	-6.5179	0.000158731	Down
Q93074	Mediator of RNA polymerase II transcription subunit 12 OS=Homo sapiens OX=9606 GN=MED12 PE=1 SV=4	34	3.5.4.31.31.30	34	495504	584277	688796	8.9264e+06	8.88276e+06	7.72516e+06	7.26444e+06	7.39607e+06	7.03675e+06	16.4	8	2.51	-14.4378	0.000159264	Down
Q8WW12	PEST proteolytic signal-containing nuclear protein OS=Homo sapiens OX=9606 GN=PCNP PE=1 SV=2	20	6.6.5.19.20.19	20	673302	1.20312e+06	681940	1.6788e+08	1.21453e+08	1.28723e+08	7.18046e+07	7.25133e+07	6.55623e+07	35.6	17.9	5.47	-163.407	0.000159993	Down
Q9UHX1	Poly(U)-binding-splicing factor PUF60 OS=Homo sapiens OX=9606 GN=PUF60 PE=1 SV=1	17	9.9.9.17.17.17	17	8.73263e+06	7.50469e+06	6.61197e+06	3.72854e+07	4.48207e+07	3.95777e+07	2.48536e+07	2.20651e+07	2.09346e+07	14	9.52	8.92	-5.3255	0.000161039	Down
Q99496	E3 ubiquitin-protein ligase RING2 OS=Homo sapiens OX=9606 GN=RNF2 PE=1 SV=1	9	2.4.4.9.9.9	6	432567	474876	490285	3.52982e+06	3.61866e+06	3.51058e+06	3.01164e+06	3.18981e+06	2.90294e+06	6.41	1.62	4.77	-7.62599	0.000162308	Down
P36404	ADP-ribosylation factor-like protein 2 OS=Homo sapiens OX=9606 GN=ARL2 PE=1 SV=4	8	1.2.1.8.8.8	8	682718	929223	880275	1.08054e+07	1.0717e+07	9.27912e+06	4.84694e+06	4.84422e+06	4.38093e+06	15.7	8.35	5.72	-12.3591	0.00016477	Down
Q8WUQ7	Cactin OS=Homo sapiens OX=9606 GN=CACTIN PE=1 SV=3	17	5.7.4.17.17.17	17	1.10298e+06	1.57304e+06	1.17308e+06	1.86476e+07	1.71047e+07	1.4989e+07	7.766e+06	8.17823e+06	8.04792e+06	19.8	10.9	2.63	-13.1826	0.000165574	Down
P78332	RNA-binding protein 6 OS=Homo sapiens OX=9606 GN=RBM6 PE=1 SV=5	29	1.1.4.29.29.29	29	671761	718450	966627	1.11181e+07	9.16862e+06	9.05235e+06	4.60752e+06	4.45796e+06	4.32697e+06	20.2	11.9	3.14	-12.4485	0.000175572	Down
Q12872	Splicing factor, suppressor of white-apricot homolog OS=Homo sapiens OX=9606 GN=SFSWAP PE=1 SV=3	30	4.6.4.30.30.30	30	1.00034e+06	1.25828e+06	1.09334e+06	4.08117e+07	4.09394e+07	3.89863e+07	2.15648e+07	2.05993e+07	1.90661e+07	11.7	2.71	6.17	-36.0201	0.000176205	Down
Q93009	Ubiquitin carboxyl-terminal hydrolase 7 OS=Homo sapiens OX=9606 GN=USP7 PE=1 SV=2	61	19.19.21.61.61.60	61	4.65653e+06	6.23945e+06	5.7016e+06	1.31711e+08	1.46505e+08	1.4277e+08	7.347e+07	6.83424e+07	6.77976e+07	14.5	5.48	4.48	-25.3643	0.000176543	Down
Q9BY42	Replication termination factor 2 OS=Homo sapiens OX=9606 GN=RTF2 PE=1 SV=3	6	1.2.1.6.6.6	6	56776.8	72253.3	94190.7	2.2557e+06	1.68324e+06	1.8087e+06	1.06812e+06	983867	897530	25.3	15.7	8.68	-25.7486	0.000176554	Down
Q9BTL3	RNA guanine-N7 methyltransferase activating subunit OS=Homo sapiens OX=9606 GN=RAMAC PE=1 SV=1	7	1.1.-.7.7.7	7	435516	564193	522427	4.44517e+06	3.15654e+06	3.42078e+06	1.63071e+06	1.95906e+06	1.77507e+06	12.9	18.5	9.2	-7.24146	0.000177237	Down
Q92733	Proline-rich protein PRCC OS=Homo sapiens OX=9606 GN=PRCC PE=1 SV=1	8	-.-.-.8.8.8	8	87826.2	53341.6	93079.3	2.81516e+06	3.83469e+06	3.97082e+06	1.37805e+06	1.26415e+06	1.43329e+06	27.6	17.8	6.35	-45.3396	0.000179105	Down
O95391	Pre-mRNA-splicing factor SLU7 OS=Homo sapiens OX=9606 GN=SLU7 PE=1 SV=2	8	1.2.1.8.7.8	8	465528	545893	382650	5.94928e+06	4.87987e+06	5.39149e+06	3.14462e+06	2.68161e+06	2.84716e+06	17.6	9.89	8.12	-11.6354	0.000180605	Down
Q8WW59	SPRY domain-containing protein 4 OS=Homo sapiens OX=9606 GN=SPRYD4 PE=1 SV=2	8	-.2.1.8.8.8	8	319880	283891	217904	3.76883e+06	3.17581e+06	3.00241e+06	1.62586e+06	1.48428e+06	1.60124e+06	18.9	12.1	4.82	-12.1058	0.000183215	Down
Q96NB3	Zinc finger protein 830 OS=Homo sapiens OX=9606 GN=ZNF830 PE=1 SV=2	7	1.1.-.7.7.7	7	139787	220612	167481	3.74325e+06	4.75979e+06	3.9178e+06	1.53057e+06	1.54874e+06	1.35844e+06	23.3	13.1	7.1	-23.5297	0.000183347	Down
P48729	Casein kinase I isoform alpha OS=Homo sapiens OX=9606 GN=CSNK1A1 PE=1 SV=2	12	8.9.7.12.12.12	12	4.47851e+06	4.27797e+06	4.62816e+06	1.02764e+07	1.00095e+07	9.1048e+06	6.48907e+06	6.39187e+06	6.23971e+06	3.94	6.27	1.97	-2.19585	0.000185991	Down
P20248	Cyclin-A2 OS=Homo sapiens OX=9606 GN=CCNA2 PE=1 SV=2	5	-.-.-.5.5.4	5	59874.5	46258	40541.3	1.87756e+06	1.71929e+06	1.58205e+06	759745	582552	695521	20.3	8.57	13.2	-35.309	0.000186357	Down
Q8IXQ4	GPALPP motifs-containing protein 1 OS=Homo sapiens OX=9606 GN=GPALPP1 PE=1 SV=1	13	3.3.4.13.13.13	13	535536	730010	635267	1.49782e+07	9.57563e+06	1.02134e+07	5.69088e+06	5.65887e+06	4.40861e+06	15.3	25.5	13.9	-18.2907	0.000187587	Down
Q96AC1	Fermitin family homolog 2 OS=Homo sapiens OX=9606 GN=FERMT2 PE=1 SV=1	24	16.15.18.24.24.24	24	5.69404e+06	6.63342e+06	7.21985e+06	3.24822e+07	2.72233e+07	2.46407e+07	1.58988e+07	1.4774e+07	1.41901e+07	11.8	14.2	5.81	-4.31497	0.000188251	Down
Q14562	ATP-dependent RNA helicase DHX8 OS=Homo sapiens OX=9606 GN=DHX8 PE=1 SV=1	32	8.9.11.32.32.31	32	2.06649e+06	2.11421e+06	2.05285e+06	2.31855e+07	2.21287e+07	2.00819e+07	1.08761e+07	1.03986e+07	1.0193e+07	1.55	7.24	3.34	-10.491	0.000188348	Down
Q9BY44	Eukaryotic translation initiation factor 2A OS=Homo sapiens OX=9606 GN=EIF2A PE=1 SV=3	23	8.9.12.23.23.22	23	2.79821e+06	2.58624e+06	3.2689e+06	3.96469e+07	3.01203e+07	2.72304e+07	1.76635e+07	1.64543e+07	1.55552e+07	12.1	20.1	6.39	-11.2093	0.000190529	Down
O75376	Nuclear receptor corepressor 1 OS=Homo sapiens OX=9606 GN=NCOR1 PE=1 SV=2	80	8.11.10.28.36.31	80	2.51586e+06	2.21132e+06	2.33882e+06	4.45385e+06	4.90575e+06	4.51969e+06	1.50247e+07	1.55739e+07	1.50689e+07	6.49	5.28	2	-1.96424	0.0001945	Down
Q13838	Spliceosome RNA helicase DDX39B OS=Homo sapiens OX=9606 GN=DDX39B PE=1 SV=1	10	9.9.8.10.10.10	3	4.18498e+06	3.88051e+06	4.15518e+06	6.72252e+06	7.1269e+06	7.4724e+06	5.38486e+06	5.26305e+06	4.70834e+06	4.12	5.28	7.04	-1.74473	0.000194957	Down
Q9BRD0	BUD13 homolog OS=Homo sapiens OX=9606 GN=BUD13 PE=1 SV=1	28	5.5.4.26.28.28	28	746599	827315	778062	5.01074e+07	3.67907e+07	3.89609e+07	1.94726e+07	2.01126e+07	1.92996e+07	5.19	17	2.18	-53.5121	0.000195438	Down
Q8NI36	WD repeat-containing protein 36 OS=Homo sapiens OX=9606 GN=WDR36 PE=1 SV=1	32	13.16.15.31.32.32	32	6.22361e+06	5.05157e+06	5.07494e+06	4.44277e+07	4.47575e+07	4.07522e+07	2.40158e+07	2.23152e+07	2.09831e+07	12.3	5.13	6.77	-7.94718	0.000196534	Down
Q9HAU0	Pleckstrin homology domain-containing family A member 5 OS=Homo sapiens OX=9606 GN=PLEKHA5 PE=1 SV=1	14	1.1.1.14.14.14	14	147791	93865.5	97667.3	6.62282e+06	6.15885e+06	5.24026e+06	2.74595e+06	2.51806e+06	2.29872e+06	26.6	11.7	8.87	-53.1113	0.000196589	Down
O95486	Protein transport protein Sec24A OS=Homo sapiens OX=9606 GN=SEC24A PE=1 SV=2	2	1.-.1.2.2.2	2	34955.6	30930.4	23945.5	191142	275373	262156	150599	131835	118409	18.6	18.7	12.1	-8.11152	0.000196624	Down
Q99575	Ribonucleases P/MRP protein subunit POP1 OS=Homo sapiens OX=9606 GN=POP1 PE=1 SV=2	16	2.1.5.15.16.16	16	998781	674865	823736	6.7613e+06	8.78706e+06	7.52504e+06	3.30533e+06	3.51023e+06	3.45093e+06	19.5	13.3	3.08	-9.23903	0.000197112	Down
Q92665	28S ribosomal protein S31, mitochondrial OS=Homo sapiens OX=9606 GN=MRPS31 PE=1 SV=3	7	-.1.1.7.7.7	7	105163	112541	107291	3.291e+06	3.95694e+06	4.23405e+06	1.30646e+06	1.07297e+06	1.20474e+06	3.51	12.7	9.8	-35.3297	0.000197147	Down
Q9Y3B4	Splicing factor 3B subunit 6 OS=Homo sapiens OX=9606 GN=SF3B6 PE=1 SV=1	11	3.2.3.10.11.11	11	576473	588306	843307	1.78105e+07	2.16087e+07	1.84927e+07	1.13772e+07	9.9069e+06	9.39358e+06	22.5	10.5	10.1	-28.8393	0.000197433	Down
Q2KHR3	Glutamine and serine-rich protein 1 OS=Homo sapiens OX=9606 GN=QSER1 PE=1 SV=3	34	-.1.-.13.14.11	34	296908	391960	367996	1.44136e+06	1.83559e+06	1.47827e+06	6.48765e+06	6.9369e+06	7.01651e+06	14	13.7	4.18	-4.49938	0.000198755	Down
Q9NY27	Serine/threonine-protein phosphatase 4 regulatory subunit 2 OS=Homo sapiens OX=9606 GN=PPP4R2 PE=1 SV=3	6	-.-.-.6.6.6	6	69033.8	45437.9	91943.5	2.27375e+06	3.24557e+06	3.74291e+06	1.46594e+06	1.4293e+06	1.27841e+06	33.8	24.2	7.14	-44.8718	0.000201454	Down
Q86V97	Kelch repeat and BTB domain-containing protein 6 OS=Homo sapiens OX=9606 GN=KBTBD6 PE=1 SV=1	12	3.3.2.12.12.12	6	691493	637400	991661	6.71129e+06	1.00895e+07	9.16605e+06	4.38787e+06	4.45422e+06	4.18713e+06	24.7	20.2	3.2	-11.1899	0.000201556	Down
Q06265	Exosome complex component RRP45 OS=Homo sapiens OX=9606 GN=EXOSC9 PE=1 SV=3	3	2.1.1.3.3.3	3	372201	291346	238235	3.23766e+06	4.35699e+06	3.64783e+06	1.78224e+06	1.99633e+06	1.73928e+06	22.4	15.1	7.49	-12.467	0.000202469	Down
Q15397	Pumilio homolog 3 OS=Homo sapiens OX=9606 GN=PUM3 PE=1 SV=3	9	8.8.8.9.9.9	9	1.6109e+06	1.64293e+06	1.41177e+06	3.74426e+06	3.76909e+06	3.31027e+06	2.56108e+06	2.18259e+06	2.51865e+06	8.05	7.15	8.57	-2.31988	0.000205296	Down
Q96QE5	Transcription elongation factor, mitochondrial OS=Homo sapiens OX=9606 GN=TEFM PE=1 SV=1	5	1.1.2.5.4.4	5	284648	224123	216385	1.2759e+06	1.12371e+06	962282	720698	597453	694243	15.5	14	9.67	-4.63609	0.000209554	Down
Q5TBB1	Ribonuclease H2 subunit B OS=Homo sapiens OX=9606 GN=RNASEH2B PE=1 SV=1	8	1.1.2.8.8.8	8	340983	354023	442553	3.13505e+06	2.8121e+06	2.73778e+06	1.45872e+06	1.33154e+06	1.23436e+06	14.6	7.3	8.39	-7.63471	0.000209831	Down
Q9BV38	WD repeat-containing protein 18 OS=Homo sapiens OX=9606 GN=WDR18 PE=1 SV=2	3	1.1.2.3.3.3	3	230736	256262	222118	916367	786338	985582	450063	483253	491193	7.51	11.3	4.59	-3.79103	0.000211427	Down
P25098	Beta-adrenergic receptor kinase 1 OS=Homo sapiens OX=9606 GN=GRK2 PE=1 SV=2	9	-.3.4.9.9.9	9	367202	381808	451422	3.51598e+06	2.90752e+06	2.49057e+06	1.13948e+06	1.38233e+06	1.17903e+06	11.2	17.4	10.6	-7.42571	0.000215735	Down
P52943	Cysteine-rich protein 2 OS=Homo sapiens OX=9606 GN=CRIP2 PE=1 SV=1	9	7.7.7.9.9.9	9	7.01089e+06	9.42781e+06	1.05786e+07	9.10815e+07	7.81307e+07	6.60624e+07	3.9793e+07	4.36071e+07	4.06774e+07	20.2	16	4.83	-8.70829	0.000226558	Down
Q9ULH1	Arf-GAP with SH3 domain, ANK repeat and PH domain-containing protein 1 OS=Homo sapiens OX=9606 GN=ASAP1 PE=1 SV=4	5	-.-.1.5.5.5	5	49976.8	44117.3	64801.8	834061	959660	793892	345314	337179	428092	20.1	10	13.6	-16.285	0.000228194	Down
P49407	Beta-arrestin-1 OS=Homo sapiens OX=9606 GN=ARRB1 PE=1 SV=2	8	6.7.7.8.8.8	7	1.71692e+06	1.61753e+06	1.56629e+06	3.88648e+06	3.59022e+06	3.36913e+06	2.28626e+06	2.52727e+06	2.28633e+06	4.69	7.18	5.88	-2.2131	0.000233823	Down
P26368	Splicing factor U2AF 65 kDa subunit OS=Homo sapiens OX=9606 GN=U2AF2 PE=1 SV=4	12	11.11.9.12.12.11	12	7.88434e+06	7.17509e+06	6.28098e+06	2.85647e+07	2.42162e+07	2.22501e+07	1.60911e+07	1.50736e+07	1.55894e+07	11.3	12.9	3.26	-3.51591	0.000234021	Down
Q09666	Neuroblast differentiation-associated protein AHNAK OS=Homo sapiens OX=9606 GN=AHNAK PE=1 SV=2	218	67.90.95.214.216.216	218	2.65105e+07	3.4025e+07	3.27153e+07	2.39554e+08	2.29753e+08	2.11152e+08	1.2219e+08	1.21762e+08	1.16491e+08	12.9	6.36	2.64	-7.29709	0.000234356	Down
Q71F23	Centromere protein U OS=Homo sapiens OX=9606 GN=CENPU PE=1 SV=1	3	-.-.-.3.3.3	3	6188.97	11172.3	6747.25	384761	395905	281634	195207	192851	198784	34	17.8	1.53	-44.0633	0.000237755	Down
O43314	Inositol hexakisphosphate and diphosphoinositol-pentakisphosphate kinase 2 OS=Homo sapiens OX=9606 GN=PPIP5K2 PE=1 SV=3	9	2.1.1.9.7.9	9	115592	92625.4	120753	1.43814e+06	1.47502e+06	1.32467e+06	662211	723115	629869	13.7	5.55	7.05	-12.8821	0.000238521	Down
Q8IWZ8	SURP and G-patch domain-containing protein 1 OS=Homo sapiens OX=9606 GN=SUGP1 PE=1 SV=2	17	2.-.1.17.17.16	17	237805	230193	239351	6.7941e+06	8.07554e+06	8.43744e+06	3.20878e+06	3.32806e+06	3.64947e+06	2.08	11.1	6.71	-32.9499	0.000239565	Down
Q6P2Q9	Pre-mRNA-processing-splicing factor 8 OS=Homo sapiens OX=9606 GN=PRPF8 PE=1 SV=2	124	66.68.72.124.123.124	124	2.90223e+07	2.83214e+07	2.80885e+07	1.75811e+08	1.99989e+08	1.97535e+08	1.17699e+08	1.08487e+08	1.05602e+08	1.71	6.96	5.71	-6.71101	0.000241422	Down
P32322	Pyrroline-5-carboxylate reductase 1, mitochondrial OS=Homo sapiens OX=9606 GN=PYCR1 PE=1 SV=2	10	4.1.3.10.10.10	10	650557	499059	734114	5.0796e+06	7.97088e+06	7.42959e+06	3.35519e+06	3.27731e+06	3.30793e+06	19	22.5	1.18	-10.8721	0.000242936	Down
Q9BY77	Polymerase delta-interacting protein 3 OS=Homo sapiens OX=9606 GN=POLDIP3 PE=1 SV=2	17	3.1.1.17.17.15	17	468369	264786	266637	1.43405e+07	1.98737e+07	1.97523e+07	7.7544e+06	7.59009e+06	7.56937e+06	35.1	17.6	1.33	-53.9778	0.000244006	Down
O43660	Pleiotropic regulator 1 OS=Homo sapiens OX=9606 GN=PLRG1 PE=1 SV=1	24	6.10.5.24.24.24	24	3.33272e+06	3.97381e+06	3.00496e+06	2.91526e+07	2.60618e+07	2.58067e+07	1.45497e+07	1.45311e+07	1.48319e+07	14.3	6.9	1.15	-7.85737	0.000244068	Down
P52298	Nuclear cap-binding protein subunit 2 OS=Homo sapiens OX=9606 GN=NCBP2 PE=1 SV=1	6	4.3.4.6.6.6	6	1.26309e+06	1.43518e+06	1.20411e+06	3.30728e+06	3.18617e+06	3.6014e+06	1.77471e+06	1.95687e+06	2.11546e+06	9.23	6.35	8.75	-2.58684	0.000244687	Down
Q8IY57	YY1-associated factor 2 OS=Homo sapiens OX=9606 GN=YAF2 PE=1 SV=3	1	-.-.-.1.1.1	1	2457.31	1845.6	1617.1	188721	99956.3	187973	165756	148762	124084	22	32.1	14.3	-80.5152	0.000247686	Down
Q01968	Inositol polyphosphate 5-phosphatase OCRL OS=Homo sapiens OX=9606 GN=OCRL PE=1 SV=3	13	5.2.4.13.12.12	13	996120	916214	1.20332e+06	4.32777e+06	4.25552e+06	3.49218e+06	2.30488e+06	2.23413e+06	2.44395e+06	14.3	11.5	4.59	-3.87574	0.000247977	Down
Q9GZU2	Paternally-expressed gene 3 protein OS=Homo sapiens OX=9606 GN=PEG3 PE=1 SV=1	31	12.12.15.30.31.28	31	5.41493e+06	4.66939e+06	5.02325e+06	1.3998e+07	1.49614e+07	1.48118e+07	1.11591e+07	1.12098e+07	1.13926e+07	7.41	3.55	1.09	-2.89731	0.000248245	Down
O75717	WD repeat and HMG-box DNA-binding protein 1 OS=Homo sapiens OX=9606 GN=WDHD1 PE=1 SV=1	39	6.5.4.36.39.38	39	2.0587e+06	2.22211e+06	2.09543e+06	3.71251e+07	4.58352e+07	3.60592e+07	1.96411e+07	1.90452e+07	1.69273e+07	4.03	13.5	7.69	-18.6661	0.00024978	Down
Q9Y2R9	28S ribosomal protein S7, mitochondrial OS=Homo sapiens OX=9606 GN=MRPS7 PE=1 SV=2	6	1.1.-.6.5.6	6	177882	118220	112986	1.23418e+06	1.81779e+06	1.6287e+06	893103	883987	880164	26.4	19.1	0.751	-11.4417	0.000250229	Down
O94992	Protein HEXIM1 OS=Homo sapiens OX=9606 GN=HEXIM1 PE=1 SV=1	7	1.2.2.7.7.7	7	315943	322160	299276	5.15216e+06	4.36082e+06	4.06212e+06	2.93225e+06	2.861e+06	2.67596e+06	3.79	12.4	4.69	-14.482	0.000250494	Down
Q8WUA4	General transcription factor 3C polypeptide 2 OS=Homo sapiens OX=9606 GN=GTF3C2 PE=1 SV=2	10	2.2.1.10.10.10	9	196117	267838	194651	3.54786e+06	4.06363e+06	3.51168e+06	2.03875e+06	1.72237e+06	1.75545e+06	19.1	8.33	9.46	-16.889	0.000250966	Down
O60869	Endothelial differentiation-related factor 1 OS=Homo sapiens OX=9606 GN=EDF1 PE=1 SV=1	6	2.2.2.5.6.6	6	431078	404189	552460	4.21736e+06	3.18234e+06	2.83363e+06	1.62904e+06	1.49524e+06	1.69313e+06	17.1	21.1	6.29	-7.37417	0.0002516	Down
P52701	DNA mismatch repair protein Msh6 OS=Homo sapiens OX=9606 GN=MSH6 PE=1 SV=2	28	2.2.4.28.28.27	28	540928	338388	513702	1.17327e+07	1.53496e+07	1.36233e+07	5.95185e+06	6.00346e+06	5.66587e+06	23.7	13.3	3.1	-29.2212	0.000253759	Down
O00193	Small acidic protein OS=Homo sapiens OX=9606 GN=SMAP PE=1 SV=1	6	-.1.-.6.6.6	6	63167.9	41765.3	85812.1	3.93776e+07	3.15526e+07	3.01363e+07	1.49991e+07	1.53894e+07	1.47622e+07	34.6	14.8	2.1	-529.851	0.000258174	Down
P46063	ATP-dependent DNA helicase Q1 OS=Homo sapiens OX=9606 GN=RECQL PE=1 SV=3	29	3.3.3.29.29.29	28	1.79747e+06	1.78361e+06	1.79392e+06	5.54158e+07	5.07299e+07	4.591e+07	2.33874e+07	2.17876e+07	2.14481e+07	0.402	9.38	4.66	-28.2895	0.000258691	Down
Q9UPT9	Ubiquitin carboxyl-terminal hydrolase 22 OS=Homo sapiens OX=9606 GN=USP22 PE=1 SV=2	6	2.1.1.6.6.6	6	258268	178863	205515	1.35062e+06	2.08221e+06	1.64326e+06	641075	600109	674661	18.9	21.8	5.85	-7.89873	0.000268389	Down
P37837	Transaldolase OS=Homo sapiens OX=9606 GN=TALDO1 PE=1 SV=2	6	4.1.5.5.6.6	6	663989	532206	642210	2.09834e+06	2.39362e+06	2.37466e+06	1.34281e+06	1.34783e+06	1.34704e+06	11.5	7.22	0.201	-3.7351	0.000268486	Down
P55075	Fibroblast growth factor 8 OS=Homo sapiens OX=9606 GN=FGF8 PE=1 SV=1	8	2.1.2.8.8.8	8	253829	386620	439770	2.64637e+07	2.19022e+07	2.04103e+07	1.31583e+07	1.4164e+07	1.3612e+07	26.6	13.8	3.69	-63.6688	0.0002687	Down
Q15007	Pre-mRNA-splicing regulator WTAP OS=Homo sapiens OX=9606 GN=WTAP PE=1 SV=2	5	1.2.-.5.5.5	5	74270.3	111512	102912	2.58394e+06	2.56596e+06	2.17789e+06	1.424e+06	1.3757e+06	1.32819e+06	20.3	9.39	3.48	-25.3825	0.000270438	Down
Q9BRR8	G patch domain-containing protein 1 OS=Homo sapiens OX=9606 GN=GPATCH1 PE=1 SV=1	30	8.5.7.30.30.30	30	1.34014e+06	1.23139e+06	947339	3.59417e+07	3.92068e+07	4.05746e+07	2.14818e+07	2.21133e+07	2.22666e+07	17.3	6.17	1.89	-32.8865	0.00027404	Down
Q13356	RING-type E3 ubiquitin-protein ligase PPIL2 OS=Homo sapiens OX=9606 GN=PPIL2 PE=1 SV=1	20	6.7.6.20.19.20	20	2.09103e+06	1.90982e+06	1.85658e+06	1.78843e+07	1.45566e+07	1.37689e+07	7.73539e+06	7.95113e+06	6.88645e+06	6.29	14.2	7.48	-7.88909	0.000274056	Down
P39748	Flap endonuclease 1 OS=Homo sapiens OX=9606 GN=FEN1 PE=1 SV=1	10	2.3.3.10.10.10	10	548362	601464	535035	6.15022e+06	4.88503e+06	4.729e+06	3.04591e+06	2.96001e+06	2.38187e+06	6.26	14.8	12.9	-9.35641	0.000279209	Down
Q9GZR1	Sentrin-specific protease 6 OS=Homo sapiens OX=9606 GN=SENP6 PE=1 SV=2	11	2.2.2.11.10.11	11	594484	593630	607416	4.36047e+06	5.03603e+06	4.73585e+06	1.95677e+06	1.92538e+06	1.91363e+06	1.29	7.19	1.15	-7.87085	0.000281401	Down
Q14814	Myocyte-specific enhancer factor 2D OS=Homo sapiens OX=9606 GN=MEF2D PE=1 SV=1	14	3.5.3.14.14.14	11	586628	717254	490474	1.77315e+07	1.56925e+07	1.55933e+07	9.74551e+06	1.15071e+07	1.04284e+07	19	7.39	8.41	-27.3174	0.000284313	Down
Q96RP9	Elongation factor G, mitochondrial OS=Homo sapiens OX=9606 GN=GFM1 PE=1 SV=2	11	3.3.3.10.11.11	11	1.09232e+06	1.13511e+06	934002	4.52242e+06	4.80559e+06	4.37e+06	1.99922e+06	1.97565e+06	1.80897e+06	10.1	4.84	5.38	-4.33285	0.000287572	Down
Q9UKV8	Protein argonaute-2 OS=Homo sapiens OX=9606 GN=AGO2 PE=1 SV=3	16	5.4.6.14.14.14	13	1.04224e+06	1.252e+06	958820	3.64738e+06	4.44256e+06	3.77792e+06	5.48194e+06	4.82451e+06	4.54111e+06	13.9	10.8	9.75	-3.64822	0.000289728	Down
P51003	Poly(A) polymerase alpha OS=Homo sapiens OX=9606 GN=PAPOLA PE=1 SV=4	20	1.1.2.20.20.20	20	2.18376e+06	2.6956e+06	2.68689e+06	7.79276e+06	1.02036e+07	8.77113e+06	4.50175e+06	4.40505e+06	3.89129e+06	11.6	13.6	7.69	-3.53775	0.000290537	Down
Q96KQ7	Histone-lysine N-methyltransferase EHMT2 OS=Homo sapiens OX=9606 GN=EHMT2 PE=1 SV=3	14	2.2.2.14.14.14	14	472624	392389	341990	3.28149e+06	3.8207e+06	3.39749e+06	1.76211e+06	1.53074e+06	1.62602e+06	16.4	8.11	7.09	-8.69898	0.000294721	Down
Q96Q89	Kinesin-like protein KIF20B OS=Homo sapiens OX=9606 GN=KIF20B PE=1 SV=3	10	-.-.1.10.10.10	10	94741.6	118649	118258	2.53737e+06	2.65462e+06	2.50211e+06	1.12567e+06	1.02379e+06	1.15368e+06	12.4	3.11	6.21	-23.1995	0.000295045	Down
Q69YN2	CWF19-like protein 1 OS=Homo sapiens OX=9606 GN=CWF19L1 PE=1 SV=2	12	-.-.-.12.12.12	12	75914.6	112736	70496.1	1.25003e+07	1.10237e+07	1.06617e+07	6.46901e+06	6.16183e+06	5.46837e+06	26.6	8.55	8.5	-131.917	0.000295505	Down
Q9HB71	Calcyclin-binding protein OS=Homo sapiens OX=9606 GN=CACYBP PE=1 SV=2	14	6.7.9.14.14.14	14	3.1573e+06	2.6837e+06	3.78745e+06	1.9551e+07	1.51103e+07	1.4385e+07	1.06148e+07	8.81871e+06	8.92566e+06	17.3	17.1	10.7	-5.0939	0.000295592	Down
Q9NVM6	DnaJ homolog subfamily C member 17 OS=Homo sapiens OX=9606 GN=DNAJC17 PE=1 SV=1	8	2.2.2.8.8.8	8	430724	298342	277987	6.20925e+06	5.17621e+06	4.82766e+06	2.88413e+06	2.87134e+06	2.87701e+06	24.7	13.3	0.223	-16.0996	0.000296061	Down
O94906	Pre-mRNA-processing factor 6 OS=Homo sapiens OX=9606 GN=PRPF6 PE=1 SV=1	53	17.14.17.52.53.53	53	7.37729e+06	6.44812e+06	7.70725e+06	9.32493e+07	9.097e+07	9.02364e+07	4.80539e+07	4.77243e+07	4.30473e+07	9.1	1.72	6.05	-12.746	0.000298521	Down
Q15417	Calponin-3 OS=Homo sapiens OX=9606 GN=CNN3 PE=1 SV=1	23	8.9.10.22.23.22	22	2.67175e+06	4.45752e+06	4.36924e+06	9.54113e+07	7.18916e+07	6.76878e+07	3.79003e+07	3.53739e+07	3.512e+07	26.3	19.1	4.25	-20.4366	0.000306776	Down
O43293	Death-associated protein kinase 3 OS=Homo sapiens OX=9606 GN=DAPK3 PE=1 SV=1	10	4.5.4.10.10.10	10	1.09414e+06	1.40632e+06	1.37658e+06	4.95167e+06	4.98399e+06	3.99837e+06	3.03971e+06	3.33069e+06	2.74276e+06	13.3	12.1	9.68	-3.594	0.000309486	Down
Q9NZU5	LIM and cysteine-rich domains protein 1 OS=Homo sapiens OX=9606 GN=LMCD1 PE=1 SV=1	21	9.11.13.21.21.21	21	4.60402e+06	5.52364e+06	7.44585e+06	6.72866e+07	5.33289e+07	4.66269e+07	2.40735e+07	2.37689e+07	2.28136e+07	24.8	18.9	2.79	-9.51673	0.000314503	Down
Q9HBD1	Roquin-2 OS=Homo sapiens OX=9606 GN=RC3H2 PE=1 SV=2	4	1.-.1.4.4.4	4	125263	119984	152988	681346	785495	986065	660566	650661	694674	13.4	18.9	3.45	-6.15944	0.000316455	Down
P49750	YLP motif-containing protein 1 OS=Homo sapiens OX=9606 GN=YLPM1 PE=1 SV=4	26	2.5.3.25.26.26	26	972665	871082	1.05227e+06	1.40851e+07	1.42228e+07	1.38315e+07	7.6136e+06	7.65386e+06	7.10862e+06	9.41	1.41	4.07	-14.5508	0.000320893	Down
Q14978	Nucleolar and coiled-body phosphoprotein 1 OS=Homo sapiens OX=9606 GN=NOLC1 PE=1 SV=2	12	4.5.4.12.12.12	12	1.15625e+06	922808	1.24066e+06	1.4727e+07	1.4015e+07	1.30768e+07	7.60254e+06	7.43626e+06	7.10547e+06	14.9	5.94	3.43	-12.5971	0.000321323	Down
P21127	Cyclin-dependent kinase 11B OS=Homo sapiens OX=9606 GN=CDK11B PE=1 SV=4	44	8.9.9.44.44.44	5	3.06769e+06	3.22155e+06	2.93384e+06	7.06031e+07	5.67073e+07	5.29331e+07	3.02867e+07	2.98138e+07	2.8869e+07	4.68	15.5	2.43	-19.5427	0.000324003	Down
Q86UK7	E3 ubiquitin-protein ligase ZNF598 OS=Homo sapiens OX=9606 GN=ZNF598 PE=1 SV=1	6	-.2.3.6.6.6	6	129688	116259	164508	1.00805e+06	819215	935552	519352	539113	574090	18.2	10.3	5.09	-6.73111	0.000330713	Down
O75364	Pituitary homeobox 3 OS=Homo sapiens OX=9606 GN=PITX3 PE=1 SV=1	3	1.-.1.2.3.2	3	142991	172295	240880	1.63485e+06	2.31598e+06	2.30321e+06	1.90315e+06	2.07531e+06	1.77204e+06	27.1	18.7	7.93	-11.2449	0.000335115	Down
Q9P275	Ubiquitin carboxyl-terminal hydrolase 36 OS=Homo sapiens OX=9606 GN=USP36 PE=1 SV=4	21	7.6.7.21.21.21	21	945969	975329	935623	1.06326e+07	9.01053e+06	8.96862e+06	4.85178e+06	4.38167e+06	4.16945e+06	2.16	9.95	7.82	-10.0149	0.000342961	Down
Q9GZU8	PSME3-interacting protein OS=Homo sapiens OX=9606 GN=PSME3IP1 PE=1 SV=1	20	3.4.4.20.20.20	20	3.10693e+06	3.78297e+06	2.66959e+06	8.23177e+07	7.86284e+07	7.3422e+07	3.76045e+07	3.77749e+07	3.56289e+07	17.6	5.72	3.22	-24.5168	0.000345155	Down
Q6UX04	Spliceosome-associated protein CWC27 homolog OS=Homo sapiens OX=9606 GN=CWC27 PE=1 SV=1	11	1.1.1.11.11.11	11	1.02801e+06	818555	1.16268e+06	1.30247e+07	1.17793e+07	1.11623e+07	4.49324e+06	4.78424e+06	4.19802e+06	17.3	7.91	6.53	-11.9519	0.00035347	Down
Q9H2P0	Activity-dependent neuroprotector homeobox protein OS=Homo sapiens OX=9606 GN=ADNP PE=1 SV=1	58	46.45.45.58.57.58	58	4.68853e+07	4.1687e+07	3.88554e+07	1.40141e+08	1.52836e+08	1.4892e+08	9.33366e+07	9.08543e+07	9.02379e+07	9.59	4.41	1.79	-3.46782	0.000353643	Down
Q13506	NGFI-A-binding protein 1 OS=Homo sapiens OX=9606 GN=NAB1 PE=1 SV=2	14	-.-.-.9.13.12	13	97991.9	138241	84149.2	1.64897e+06	2.11923e+06	2.05208e+06	1.59359e+06	1.52859e+06	1.35033e+06	26.3	13.1	8.45	-18.1666	0.000358905	Down
O95400	CD2 antigen cytoplasmic tail-binding protein 2 OS=Homo sapiens OX=9606 GN=CD2BP2 PE=1 SV=1	9	2.2.2.9.9.9	9	207439	366573	228610	8.7232e+06	1.00269e+07	7.25876e+06	4.32747e+06	4.45825e+06	4.33819e+06	32.3	16	1.66	-32.4048	0.000364903	Down
Q9H2U1	ATP-dependent DNA/RNA helicase DHX36 OS=Homo sapiens OX=9606 GN=DHX36 PE=1 SV=2	20	9.8.9.19.20.20	18	1.95794e+06	2.38946e+06	2.75903e+06	1.47643e+07	1.31486e+07	1.19167e+07	8.4069e+06	7.29826e+06	7.23324e+06	16.9	10.8	8.63	-5.60472	0.000364983	Down
Q12802	A-kinase anchor protein 13 OS=Homo sapiens OX=9606 GN=AKAP13 PE=1 SV=2	25	3.6.3.25.24.24	25	774599	1.02317e+06	636110	9.60741e+06	8.97673e+06	7.20773e+06	3.59297e+06	3.93647e+06	3.66529e+06	24.2	14.5	4.85	-10.597	0.000368807	Down
O14641	Segment polarity protein dishevelled homolog DVL-2 OS=Homo sapiens OX=9606 GN=DVL2 PE=1 SV=1	4	2.1.2.4.4.4	4	163505	172108	160556	1.46634e+06	1.57655e+06	1.2571e+06	637903	822527	783305	3.63	11.3	13	-8.66637	0.000369248	Down
Q8WXX5	DnaJ homolog subfamily C member 9 OS=Homo sapiens OX=9606 GN=DNAJC9 PE=1 SV=1	11	2.1.2.11.11.11	11	286952	280196	274564	1.18546e+07	9.52778e+06	9.16841e+06	4.83391e+06	4.77948e+06	4.68335e+06	2.21	14.3	1.6	-36.296	0.000371738	Down
Q9BUJ2	Heterogeneous nuclear ribonucleoprotein U-like protein 1 OS=Homo sapiens OX=9606 GN=HNRNPUL1 PE=1 SV=2	24	10.13.16.24.24.24	24	4.64131e+06	6.25687e+06	6.1917e+06	2.15542e+07	2.80831e+07	2.5791e+07	1.48252e+07	1.41094e+07	1.46683e+07	16.1	13.2	2.59	-4.41362	0.000375914	Down
Q9Y5K6	CD2-associated protein OS=Homo sapiens OX=9606 GN=CD2AP PE=1 SV=1	6	3.2.2.6.6.6	6	89805	145044	130935	2.08385e+06	2.68902e+06	2.28372e+06	528616	586524	538853	23.5	13.1	5.61	-19.2917	0.000379042	Down
Q12996	Cleavage stimulation factor subunit 3 OS=Homo sapiens OX=9606 GN=CSTF3 PE=1 SV=1	5	1.1.1.4.5.5	5	344448	272868	403486	1.74099e+06	2.22142e+06	2.20297e+06	707236	762662	538879	19.2	13.2	17.4	-6.03973	0.000379632	Down
P23588	Eukaryotic translation initiation factor 4B OS=Homo sapiens OX=9606 GN=EIF4B PE=1 SV=2	57	8.12.7.56.56.56	57	3.25983e+06	3.71891e+06	2.98431e+06	3.88883e+08	2.40216e+08	2.32696e+08	1.52477e+08	1.45102e+08	1.35581e+08	11.2	30.7	5.87	-86.4989	0.00038151	Down
[truncated: 2,399 more rows]

## Sheet: EP3 v Turbo
Accession	Description	Peptides	PD_Detected_Peptides	Unique	106992 EWS_P3 Normalized	106993 EWS_P3 Normalized	106994 EWS_P3 Normalized	106983 Scr Turbo Normalized	106984 Scr Turbo Normalized	106985 Scr Turbo Normalized	106995_1 SPQC Normalized	106995_2 SPQC Normalized	106995_3 SPQC Normalized	EWS_P3_CV	Scr Turbo_CV	SPQC_CV	EWS_P3_v_Scr Turbo_FC	EWS_P3_v_Scr Turbo_pval	Stats
[truncated: 4,129 more rows]
