# Supplementary material for: Fusion-positive rhabdomyosarcoma oncofusions share a common interactome
Source: Nat Commun. 2026 May 28;17:6933. doi: 10.1038/s41467-026-73749-y (PMC13389464; doi:10.1038/s41467-026-73749-y)
Supplement: Supplementary file 11 — Supplementary Dataset 9 [file 41467_2026_73749_MOESM11_ESM.xlsx]

## Sheet: Column Description
Gene_ID	ensembl Gene Id
siCTRL_1	Column heading refers to the siRNA cells were transfected with and a replicate number. Normalized and batch corrected transcript counts.

## Sheet: normalized_batch_corrected_PAX3
Gene_ID	siCTRL_1	siP3W_1	siCTRL_2	siP3W_2
ENSG00000000003	9.56647	9.8825	9.66123	9.78775
ENSG00000000005	6.14792	5.87158	6.05881	5.96069
ENSG00000000419	10.6398	10.7931	10.7083	10.7246
ENSG00000000457	9.62069	9.9282	9.81566	9.73323
ENSG00000000460	9.7087	9.78096	9.73643	9.75323
ENSG00000000938	7.7026	7.27332	7.46433	7.5116
ENSG00000000971	8.04464	8.06457	8.26515	7.84407
ENSG00000001036	9.25455	9.35748	9.40593	9.20611
ENSG00000001084	9.91137	10.2769	9.94804	10.2403
ENSG00000001167	9.39283	9.51636	9.41074	9.49845
ENSG00000001460	6.49452	6.29216	6.56619	6.22049
ENSG00000001461	8.1562	7.91783	7.86556	8.20847
ENSG00000001497	10.0502	10.0854	10.1734	9.96221
ENSG00000001561	8.61341	8.99417	8.79006	8.81751
ENSG00000001617	7.84138	7.70581	7.69807	7.84912
ENSG00000001626	6.30037	6.02403	6.15806	6.16633
ENSG00000001629	11.0856	11.4151	11.2757	11.225
ENSG00000001630	7.73599	7.41625	7.59937	7.55287
ENSG00000001631	8.44073	8.68711	8.57245	8.55539
ENSG00000002016	10.3752	10.5297	10.5379	10.3669
ENSG00000002079	7.40717	7.09359	7.33934	7.16142
ENSG00000002549	12.0936	11.5896	12.2741	11.4091
ENSG00000002587	5.86771	5.86771	5.71495	6.02048
ENSG00000002745	5.83842	6.23973	6.02839	6.04976
ENSG00000002746	7.49617	7.85718	7.57399	7.77936
ENSG00000002834	14.4291	14.2854	14.2867	14.4279
ENSG00000002919	9.82057	9.70597	9.81248	9.71405
ENSG00000003056	10.5199	10.6928	10.5661	10.6466
ENSG00000003096	11.3596	11.5589	11.595	11.3235
ENSG00000003137	10.1467	10.4254	10.102	10.4701
ENSG00000003147	6.12304	5.9275	6.14576	5.90478
ENSG00000003249	11.6832	11.4518	11.6221	11.5129
ENSG00000003393	11.5236	11.6365	11.563	11.5971
ENSG00000003400	6.95777	7.00312	6.97476	6.98613
ENSG00000003402	12.3611	12.322	12.4022	12.2808
ENSG00000003436	8.19421	8.48047	8.29389	8.38078
ENSG00000003509	9.16142	9.26455	9.23043	9.19555
ENSG00000003756	12.4794	12.6741	12.4553	12.6982
ENSG00000003987	7.22888	7.10407	7.44204	6.89092
ENSG00000003989	11.0601	11.1052	11.1367	11.0286
ENSG00000004059	9.94289	9.99683	9.97079	9.96893
ENSG00000004139	11.3276	11.3348	11.3065	11.356
ENSG00000004142	12.3956	12.3276	12.4229	12.3003
ENSG00000004399	11.41	11.5786	11.3846	11.6041
ENSG00000004455	11.5519	11.3682	11.4916	11.4285
ENSG00000004468	7.32243	7.57259	7.42667	7.46836
ENSG00000004478	12.4293	12.0594	12.3716	12.1171
ENSG00000004487	11.3853	11.4972	11.5333	11.3492
ENSG00000004534	11.249	10.971	11.1196	11.1004
ENSG00000004660	8.62148	8.53273	8.50733	8.64688
ENSG00000004700	10.8428	11.1055	11.0237	10.9247
ENSG00000004766	9.56757	9.90785	9.72146	9.75395
ENSG00000004776	6.37299	6.23997	6.39901	6.21395
ENSG00000004777	8.36772	8.01174	8.22363	8.15584
ENSG00000004779	10.5091	10.6656	10.598	10.5767
ENSG00000004799	6.8707	6.66265	6.70211	6.83124
ENSG00000004809	5.98945	6.14172	5.98984	6.14133
ENSG00000004838	7.93236	7.66852	7.73088	7.87
ENSG00000004846	6.75092	6.74467	6.84774	6.64784
ENSG00000004848	8.2862	8.19136	8.14002	8.33754
ENSG00000004864	10.2135	10.2981	10.2637	10.2479
ENSG00000004866	9.70987	9.82524	9.71355	9.82155
ENSG00000004897	11.1799	11.6036	11.4395	11.3441
ENSG00000004939	6.18338	5.8452	5.93855	6.09004
ENSG00000004948	12.2701	11.7732	12.6821	11.3612
ENSG00000004961	10.5113	10.672	10.5304	10.6529
ENSG00000004975	11.9193	11.4653	11.7164	11.6682
ENSG00000005001	5.85372	6.13794	6.01309	5.97856
ENSG00000005007	12.4847	12.2374	12.4519	12.2702
ENSG00000005020	7.4869	7.45847	7.61748	7.32789
ENSG00000005022	12.189	12.274	12.3443	12.1187
ENSG00000005059	8.54496	8.4929	8.7163	8.32155
ENSG00000005073	6.83345	6.70581	6.61995	6.91931
ENSG00000005075	9.84479	9.35478	9.62061	9.57896
ENSG00000005100	10.8791	10.868	10.9819	10.7653
ENSG00000005102	7.05912	6.71628	6.796	6.9794
ENSG00000005108	6.21177	5.87359	6.19967	5.88569
ENSG00000005156	9.87323	9.96353	9.84343	9.99332
ENSG00000005175	11.268	11.5296	11.4882	11.3094
ENSG00000005187	6.04962	6.32123	6.27098	6.09986
ENSG00000005189	9.21777	9.36899	9.49831	9.08845
ENSG00000005194	11.0889	11.3298	11.2171	11.2015
ENSG00000005206	11.4595	11.1274	11.3481	11.2387
ENSG00000005238	9.93909	9.71736	9.86705	9.7894
ENSG00000005243	8.09088	7.77345	7.89067	7.97365
ENSG00000005249	9.30315	8.98342	9.52683	8.75974
ENSG00000005302	9.91277	9.9022	10.0189	9.79612
ENSG00000005339	13.074	13.0438	13.1451	12.9727
ENSG00000005379	6.13426	5.74405	6.0397	5.83861
ENSG00000005381	5.97638	5.97638	6.09687	5.85589
ENSG00000005421	6.1758	6.18543	6.31064	6.05058
ENSG00000005436	9.8257	10.1911	10.0856	9.93125
ENSG00000005448	8.33927	8.45027	8.40165	8.38788
ENSG00000005469	9.27564	9.37477	9.32353	9.32688
ENSG00000005471	6.54642	6.31563	6.49797	6.36409
ENSG00000005483	11.2694	11.628	11.2983	11.5991
ENSG00000005486	11.501	11.5521	11.5907	11.4624
ENSG00000005513	13.2457	13.6108	13.0939	13.7626
ENSG00000005700	11.283	11.5116	11.5083	11.2863
ENSG00000005801	10.8919	11.3103	11.1008	11.1014
ENSG00000005810	11.6829	11.8724	11.85	11.7053
ENSG00000005812	10.9835	11.2871	11.1327	11.1379
ENSG00000005844	6.30671	6.32128	6.28158	6.34641
ENSG00000005882	11.0429	11.1468	11.0684	11.1213
ENSG00000005884	11.4878	11.7407	11.4446	11.7839
ENSG00000005889	11.2458	11.4839	11.353	11.3767
ENSG00000005893	11.1204	11.4364	11.3132	11.2435
ENSG00000005961	6.29308	6.37441	6.33035	6.33715
ENSG00000005981	6.52143	6.27902	6.39548	6.40496
ENSG00000006007	10.9455	11.1462	11.0699	11.0218
ENSG00000006015	9.44566	8.96265	9.27747	9.13084
ENSG00000006016	10.025	9.89786	9.93193	9.99092
ENSG00000006025	8.877	8.5509	8.53653	8.89137
ENSG00000006042	9.03215	9.03759	9.09388	8.97587
ENSG00000006047	8.64385	8.32629	8.45668	8.51346
ENSG00000006059	5.79131	6.07553	6.0755	5.79135
ENSG00000006062	10.6053	10.4758	10.48	10.6011
ENSG00000006071	10.1234	10.1351	10.2547	10.0039
ENSG00000006116	5.87946	6.0806	5.90429	6.05577
ENSG00000006118	12.1638	11.8826	12.0631	11.9833
ENSG00000006125	11.8539	12.0956	12.0436	11.9058
ENSG00000006128	6.8466	6.41458	6.68288	6.5783
ENSG00000006194	11.3638	11.2651	11.2481	11.3808
ENSG00000006210	6.91556	6.79206	6.57271	7.13491
ENSG00000006282	11.6939	11.5434	11.7131	11.5242
ENSG00000006283	10.1343	9.87377	10.1313	9.87672
ENSG00000006327	12.0263	11.4275	11.6293	11.8246
ENSG00000006377	5.97769	6.12996	6.0016	6.10605
ENSG00000006432	11.7949	11.9371	11.7691	11.9628
ENSG00000006451	10.7203	10.7826	10.6995	10.8034
ENSG00000006453	11.645	11.5868	11.7211	11.5107
ENSG00000006459	10.3743	10.4963	10.4717	10.3989
ENSG00000006468	9.0987	9.36947	9.20829	9.25988
ENSG00000006530	8.87599	9.10988	8.98569	9.00018
ENSG00000006534	10.1418	10.1591	10.0516	10.2493
ENSG00000006555	7.66136	7.47494	7.4718	7.66451
ENSG00000006576	11.253	11.418	11.4981	11.173
ENSG00000006606	6.00605	6.07753	6.05403	6.02956
ENSG00000006607	11.529	11.5955	11.6441	11.4805
ENSG00000006611	5.98672	5.98672	5.8801	6.09334
ENSG00000006625	9.20646	9.093	9.17009	9.12937
ENSG00000006634	9.33802	9.57613	9.4628	9.45135
ENSG00000006638	7.44792	7.32856	7.47272	7.30376
ENSG00000006652	9.51433	9.76825	9.55126	9.73132
ENSG00000006659	6.05318	5.85763	6.00918	5.90164
ENSG00000006695	10.0948	10.1716	10.1446	10.1219
ENSG00000006704	11.808	11.8024	11.7018	11.9087
ENSG00000006712	11.3162	11.044	11.2109	11.1494
ENSG00000006715	10.6643	10.9781	10.848	10.7943
ENSG00000006740	7.49797	7.3459	7.38348	7.46039
ENSG00000006744	11.8082	11.8225	11.9181	11.7126
ENSG00000006747	7.15498	7.16154	7.23531	7.0812
ENSG00000006756	9.63285	9.49007	9.73575	9.38717
ENSG00000006757	5.94942	5.94942	5.83432	6.06452
ENSG00000006788	8.71742	8.36281	8.80876	8.27148
ENSG00000006831	11.7162	11.8231	11.7856	11.7538
ENSG00000006837	7.59368	7.77762	7.714	7.65729
ENSG00000007001	6.05318	5.85763	6.00918	5.90164
ENSG00000007038	5.83548	5.83548	5.74718	5.92379
ENSG00000007047	11.4063	10.8808	11.1853	11.1018
ENSG00000007062	7.41804	7.77053	7.39163	7.79693
ENSG00000007080	10.994	10.386	10.699	10.681
ENSG00000007129	8.35049	8.22952	8.5076	8.07241
ENSG00000007168	12.3848	12.6933	12.5308	12.5473
ENSG00000007171	7.25122	7.63314	7.09272	7.79163
ENSG00000007174	6.88785	6.95639	6.93677	6.90747
ENSG00000007202	12.0698	12.023	12.1441	11.9487
ENSG00000007216	5.85373	5.85373	5.72893	5.97854
ENSG00000007237	10.7215	10.5694	10.8272	10.4637
ENSG00000007255	9.07116	8.59884	8.97942	8.69059
ENSG00000007264	6.02964	6.11831	6.14977	5.99818
ENSG00000007312	6.82714	6.67015	6.6394	6.85789
ENSG00000007314	6.70089	6.67228	6.81445	6.55873
ENSG00000007341	9.5492	9.66347	9.66344	9.54923
ENSG00000007350	8.73388	8.87222	8.62134	8.98476
ENSG00000007372	6.49108	6.70045	6.67191	6.51962
ENSG00000007376	10.5646	10.3541	10.4061	10.5126
ENSG00000007384	12.3624	12.373	12.3786	12.3568
ENSG00000007392	10.6473	10.6587	10.5736	10.7323
ENSG00000007402	8.49144	8.39335	8.39773	8.48706
ENSG00000007516	7.20353	7.08664	7.27474	7.01543
ENSG00000007520	11.1519	10.5538	10.89	10.8157
ENSG00000007541	10.7829	10.4495	10.6815	10.5509
ENSG00000007545	11.4676	11.1805	11.3502	11.2979
ENSG00000007866	12.3917	12.3259	12.2522	12.4654
ENSG00000007923	10.9333	10.7125	10.9375	10.7083
ENSG00000007933	6.24134	6.25243	6.33096	6.16281
ENSG00000007944	9.08414	9.22811	8.92821	9.38403
ENSG00000007952	5.93799	5.74244	5.84022	5.84022
ENSG00000007968	8.79099	8.67608	8.65379	8.81328
ENSG00000008018	11.1355	11.2488	11.1771	11.2072
ENSG00000008056	6.77437	6.79397	6.77053	6.79781
ENSG00000008083	11.4603	11.2034	11.5169	11.1468
ENSG00000008118	6.07143	5.87589	5.99093	5.95639
ENSG00000008128	8.76981	8.13634	8.42142	8.48473
ENSG00000008130	11.0867	10.9286	10.9957	11.0195
ENSG00000008196	7.14911	7.50461	7.24681	7.40691
ENSG00000008197	5.8416	5.8416	5.94215	5.74106
ENSG00000008226	7.07093	6.80833	7.10746	6.7718
ENSG00000008256	13.3794	13.4092	13.3958	13.3928
ENSG00000008277	6.84409	7.14853	7.08745	6.90517
ENSG00000008282	10.4659	10.7934	10.5421	10.7172
ENSG00000008283	8.73233	8.54632	8.60192	8.67673
ENSG00000008294	11.9031	12.1528	12.0804	11.9755
ENSG00000008300	7.41326	7.41457	7.41145	7.41637
ENSG00000008311	11.2976	11.3953	11.4205	11.2724
ENSG00000008323	7.29846	7.27264	7.10777	7.46334
ENSG00000008324	8.7637	8.8642	8.64787	8.98003
ENSG00000008382	9.22812	8.69918	9.09451	8.83278
ENSG00000008394	6.04274	5.7664	5.81626	5.99288
ENSG00000008405	11.7493	11.7202	11.7578	11.7117
ENSG00000008438	5.93799	5.74244	5.84022	5.84022
ENSG00000008441	13.0246	12.7414	12.8684	12.8976
ENSG00000008513	10.686	10.4574	10.6205	10.5229
ENSG00000008516	7.58281	7.52382	7.63397	7.47266
ENSG00000008517	12.4102	12.4562	12.4464	12.42
ENSG00000008710	13.4252	13.1511	13.3794	13.1969
ENSG00000008735	9.30617	8.95807	9.01905	9.2452
ENSG00000008838	11.0332	11.0501	11.0722	11.0111
ENSG00000008853	10.2015	9.92671	10.0302	10.0981
ENSG00000008869	10.4922	10.6974	10.6287	10.5608
ENSG00000008952	11.7503	12.0401	11.8742	11.9162
ENSG00000009307	13.239	13.4669	13.4331	13.2728
ENSG00000009335	10.3808	10.6419	10.3836	10.6391
ENSG00000009413	11.8808	12.3139	12.0323	12.1625
ENSG00000009694	11.102	11.1262	11.1936	11.0346
ENSG00000009709	10.723	10.5358	10.7632	10.4957
ENSG00000009724	6.42691	6.32772	6.13866	6.61597
ENSG00000009765	6.25071	6.12134	6.21034	6.16171
ENSG00000009780	9.90613	10.1366	10.0067	10.036
ENSG00000009790	5.96641	5.96641	5.96399	5.96883
ENSG00000009830	10.7901	10.6594	10.8329	10.6166
ENSG00000009844	11.0133	11.2095	11.2167	11.0061
ENSG00000009950	6.76493	6.53104	6.63644	6.65953
ENSG00000009954	12.7682	12.8496	12.8549	12.7629
ENSG00000010017	11.1701	11.324	11.3114	11.1827
ENSG00000010030	7.10459	7.10195	6.96939	7.23715
ENSG00000010072	10.341	10.615	10.6101	10.3459
ENSG00000010165	11.3287	11.3077	11.3523	11.2842
ENSG00000010219	9.30119	9.3068	9.32489	9.2831
ENSG00000010256	12.3159	12.1873	12.3549	12.1483
ENSG00000010270	10.3511	10.3409	10.411	10.281
ENSG00000010278	9.82006	10.2425	9.94856	10.114
ENSG00000010282	7.27214	7.57971	7.44744	7.40441
ENSG00000010295	12.1316	11.8949	12.0203	12.0062
ENSG00000010310	6.72723	6.58524	6.49318	6.81928
ENSG00000010318	8.06761	8.21885	8.19075	8.09571
ENSG00000010319	7.38368	7.24111	7.13913	7.48567
ENSG00000010322	12.4231	12.4686	12.4032	12.4884
ENSG00000010327	6.84898	6.38166	6.54935	6.68129
ENSG00000010361	8.9053	8.53439	8.74197	8.69773
ENSG00000010379	6.33262	6.13966	6.21782	6.25446
ENSG00000010404	7.88979	7.7936	7.89752	7.78587
ENSG00000010438	5.80721	6.09143	6.12319	5.77545
ENSG00000010539	10.5998	10.5201	10.7068	10.4131
ENSG00000010610	9.78157	9.56411	9.73752	9.60816
ENSG00000010626	8.43376	8.10738	8.40826	8.13288
ENSG00000010671	6.64936	6.66965	6.54392	6.77509
ENSG00000010704	8.51206	8.40864	8.55507	8.36563
ENSG00000010803	10.5777	10.4998	10.5274	10.55
ENSG00000010810	12.0932	12.2359	12.1539	12.1752
ENSG00000010818	11.5572	11.7411	11.5961	11.7022
ENSG00000010932	5.86044	6.42616	6.17043	6.11617
ENSG00000011007	11.3149	11.4372	11.3241	11.4279
ENSG00000011009	10.9675	10.4915	10.6599	10.7991
ENSG00000011021	11.477	11.5292	11.481	11.5252
ENSG00000011028	12.1261	11.9692	12.0473	12.048
ENSG00000011052	6.35106	6.82211	6.39932	6.77385
ENSG00000011083	6.04201	6.13068	6.08393	6.08877
ENSG00000011105	13.861	13.7668	13.7225	13.9053
ENSG00000011114	10.6551	11.0019	10.7868	10.8702
ENSG00000011132	10.725	10.2699	10.547	10.448
ENSG00000011143	9.2117	9.48949	9.31768	9.38352
ENSG00000011198	9.61409	9.54322	9.65573	9.50158
ENSG00000011201	6.13091	6.21958	6.0955	6.25499
ENSG00000011243	12.8526	12.5464	12.7081	12.6908
ENSG00000011258	11.268	11.51	11.344	11.4339
ENSG00000011260	9.71846	9.95856	9.91312	9.7639
ENSG00000011275	10.5349	10.4222	10.5704	10.3867
ENSG00000011295	10.1135	10.2966	10.3127	10.0974
ENSG00000011304	13.745	13.6288	13.7541	13.6197
ENSG00000011332	10.1249	9.8712	9.74691	10.2492
ENSG00000011347	9.5547	9.70175	9.38169	9.87476
ENSG00000011376	10.2135	10.2469	10.2923	10.1681
ENSG00000011405	11.6476	11.908	11.8534	11.7022
ENSG00000011422	8.43234	8.40387	8.17443	8.66178
ENSG00000011454	11.7845	11.9602	11.8939	11.8508
ENSG00000011465	11.7638	11.3121	12.0957	10.9803
ENSG00000011478	9.40748	9.29507	9.40959	9.29295
ENSG00000011485	11.3853	11.213	11.2653	11.333
ENSG00000011523	11.7187	11.914	11.8401	11.7926
ENSG00000011590	5.83548	5.83548	5.74718	5.92379
ENSG00000011638	9.26214	9.21073	9.28704	9.18584
ENSG00000011677	5.9125	6.26031	6.07137	6.10144
ENSG00000012048	9.66435	9.85785	9.7526	9.76959
ENSG00000012061	11.0787	10.7076	10.8796	10.9067
ENSG00000012124	5.99858	5.72225	5.86041	5.86041
ENSG00000012171	11.2074	11.5459	11.1854	11.5678
ENSG00000012174	9.9442	10.2456	10.1498	10.04
ENSG00000012211	9.61217	9.51434	9.72979	9.39672
ENSG00000012223	6.30514	6.535	6.39198	6.44815
ENSG00000012232	11.9301	11.8776	11.9703	11.8375
ENSG00000012504	5.78543	6.18673	5.99832	5.97385
ENSG00000012660	12.1104	12.1648	12.2638	12.0113
ENSG00000012779	6.90733	6.64094	6.84766	6.70061
ENSG00000012822	10.9694	10.6463	10.908	10.7077
ENSG00000012983	10.6808	11.2768	10.8322	11.1254
ENSG00000013016	7.65664	7.62096	7.49734	7.78026
ENSG00000013288	10.0939	10.01	10.1767	9.92718
ENSG00000013297	6.17279	6.18388	6.00117	6.3555
ENSG00000013306	11.6983	11.407	11.5531	11.5522
ENSG00000013364	11.7657	11.3328	11.6633	11.4352
ENSG00000013374	11.1237	11.0814	11.2627	10.9425
ENSG00000013375	10.8113	11.1056	10.9843	10.9325
ENSG00000013392	9.03441	9.41749	9.05467	9.39723
ENSG00000013441	11.5784	12.0665	11.7591	11.8858
ENSG00000013503	8.94509	9.16593	9.09334	9.01769
ENSG00000013523	9.67996	9.80407	9.8585	9.62554
ENSG00000013561	10.1253	10.4173	10.2911	10.2516
ENSG00000013563	9.84554	9.59529	9.76905	9.67178
ENSG00000013573	9.76866	9.50186	9.61487	9.65564
ENSG00000013583	9.98364	10.1533	10.0201	10.1168
ENSG00000013588	9.05883	9.37255	8.97303	9.45836
ENSG00000013619	11.4383	11.9779	11.6219	11.7943
ENSG00000013725	6.46341	6.32636	6.55155	6.23822
ENSG00000014123	10.6249	10.9603	10.8298	10.7554
ENSG00000014164	10.4438	9.99566	10.1956	10.2439
ENSG00000014216	12.6356	12.4035	12.5947	12.4445
ENSG00000014641	11.2972	11.4688	11.4389	11.3271
ENSG00000014824	11.1314	11.3702	11.2974	11.2042
ENSG00000014914	7.61911	7.39652	7.35579	7.65984
ENSG00000014919	10.1182	10.3265	10.3177	10.127
ENSG00000015133	10.0933	10.0618	10.1617	9.99335
ENSG00000015153	10.5649	10.9664	10.8361	10.6952
ENSG00000015171	11.3961	11.6545	11.564	11.4866
ENSG00000015285	7.10847	6.71025	7.03618	6.78255
ENSG00000015413	6.64189	6.31337	6.35943	6.59582
ENSG00000015475	9.58924	9.83597	9.6678	9.7574
ENSG00000015479	8.59285	9.04317	8.66711	8.9689
ENSG00000015520	7.59667	7.58685	7.45512	7.7284
ENSG00000015532	10.4935	10.1377	10.2902	10.3409
ENSG00000015568	6.75775	6.72328	6.86092	6.6201
ENSG00000015592	7.23713	6.94101	6.98601	7.19213
ENSG00000015676	10.7957	10.7348	10.8196	10.711
ENSG00000016082	6.84173	6.71164	6.82124	6.73212
ENSG00000016391	7.83791	7.82675	7.72404	7.94063
ENSG00000016402	6.8797	7.06718	6.92704	7.01984
ENSG00000016602	5.88576	5.88576	5.89799	5.87352
ENSG00000016864	9.9439	10.023	10.1312	9.83564
ENSG00000017260	11.7776	11.8563	11.9463	11.6876
ENSG00000017427	5.74105	5.94218	5.84161	5.84161
ENSG00000017483	10.3327	10.0368	10.3393	10.0303
ENSG00000017797	11.3797	11.432	11.5018	11.3099
ENSG00000018189	11.3564	11.5746	11.3878	11.5432
ENSG00000018236	5.76443	6.04865	5.81823	5.99485
ENSG00000018280	6.4698	6.24992	6.39183	6.3279
ENSG00000018408	14.9838	15.1299	15.2533	14.8604
ENSG00000018510	10.8686	11.2242	11.0045	11.0883
ENSG00000018607	5.88576	5.88576	5.89799	5.87352
ENSG00000018610	9.45924	9.37684	9.44735	9.38873
ENSG00000018625	9.75473	10.0101	9.72756	10.0373
ENSG00000018699	9.51771	9.74256	9.67605	9.58422
ENSG00000018869	9.12188	9.44788	9.27085	9.2989
ENSG00000019102	5.99999	6.43595	6.22643	6.2095
ENSG00000019144	12.2637	12.366	12.2311	12.3986
ENSG00000019169	6.39293	6.11689	6.41163	6.09819
ENSG00000019186	6.11393	6.2026	6.15487	6.16167
ENSG00000019485	10.0111	9.92669	9.99331	9.94452
ENSG00000019549	11.6287	12.1246	11.7317	12.0217
ENSG00000019582	6.56333	6.67091	6.69656	6.53769
ENSG00000019991	5.83548	5.83548	5.74718	5.92379
ENSG00000019995	11.7163	12.021	11.8412	11.8961
ENSG00000020129	11.191	10.9477	11.1111	11.0276
ENSG00000020181	11.0114	10.5296	10.8348	10.7062
ENSG00000020219	5.76678	6.1146	5.81588	6.0655
ENSG00000020256	8.89458	8.97502	8.90995	8.95965
ENSG00000020426	9.64956	9.91653	9.79963	9.76646
ENSG00000020577	12.4028	12.407	12.4786	12.3313
ENSG00000020633	7.82565	8.04445	8.12867	7.74143
ENSG00000020922	10.3258	10.3648	10.4422	10.2485
ENSG00000021300	6.31079	6.2684	6.26151	6.31768
ENSG00000021355	5.83548	5.83548	5.74718	5.92379
ENSG00000021461	6.22559	5.94954	6.03534	6.13978
ENSG00000021488	6.57521	6.13484	6.42259	6.28747
ENSG00000021574	9.88425	10.1255	10.1188	9.891
ENSG00000021645	8.72114	9.40999	8.72669	9.40444
ENSG00000021762	10.355	9.96125	10.1803	10.136
ENSG00000021776	12.6038	12.9121	12.9461	12.5698
ENSG00000021826	7.50003	7.62833	7.57268	7.55568
ENSG00000021852	5.88771	5.89329	5.8905	5.8905
ENSG00000022267	13.4118	13.6057	13.6174	13.4
ENSG00000022277	10.9196	10.8838	10.9002	10.9032
ENSG00000022355	9.90804	10.3429	10.0771	10.1739
ENSG00000022556	5.8147	6.09892	5.96905	5.94457
ENSG00000022567	9.72397	9.393	9.55303	9.56394
ENSG00000022840	12.1978	12.1195	12.2131	12.1042
ENSG00000022976	9.34609	9.1757	9.33222	9.18957
ENSG00000023041	9.65567	10.0031	9.80824	9.85053
ENSG00000023171	9.77488	9.82512	9.87042	9.72959
ENSG00000023191	12.2769	12.1577	12.3473	12.0873
ENSG00000023228	11.9236	12.0819	12.062	11.9436
ENSG00000023287	11.9615	12.1828	12.2229	11.9214
ENSG00000023318	11.7147	11.7771	11.9907	11.5011
ENSG00000023330	11.7001	11.6494	11.7349	11.6146
ENSG00000023445	9.86521	10.1064	9.92748	10.0442
ENSG00000023516	11.3458	11.6454	11.6244	11.3668
ENSG00000023572	11.7878	12.038	11.9351	11.8907
ENSG00000023608	11.5008	12.1134	11.5365	12.0776
ENSG00000023697	9.27949	9.39639	9.42139	9.2545
ENSG00000023734	12.2362	12.331	12.4428	12.1244
ENSG00000023839	7.79338	7.66507	7.82703	7.63142
ENSG00000023892	7.56565	7.50853	7.63145	7.44273
ENSG00000023902	11.6093	11.6087	11.528	11.6899
ENSG00000023909	9.78929	9.92899	9.95733	9.76095
ENSG00000024048	11.6409	11.8138	11.7798	11.6749
ENSG00000024422	13.4632	13.5779	13.4194	13.6217
ENSG00000024526	9.87479	10.0837	10.0901	9.86843
ENSG00000024862	9.26595	9.3258	9.36117	9.23058
ENSG00000025039	10.058	10.3093	10.1245	10.2428
ENSG00000025156	9.77757	10.1608	10.0027	9.9357
ENSG00000025293	11.2001	11.2229	11.2409	11.1821
ENSG00000025423	8.24886	7.92745	8.1802	7.99612
ENSG00000025434	9.0844	8.95228	8.84137	9.19531
ENSG00000025708	9.02491	8.61115	8.91327	8.72278
ENSG00000025772	10.3861	10.4486	10.5117	10.3229
ENSG00000025796	12.5704	12.7603	12.7439	12.5868
ENSG00000025800	11.5271	11.5606	11.5728	11.5149
ENSG00000026025	16.395	16.3239	16.6223	16.0966
ENSG00000026036	7.57881	7.12197	7.28751	7.41327
ENSG00000026103	11.1637	11.4877	11.3381	11.3133
ENSG00000026297	9.84286	9.91216	9.88205	9.87298
ENSG00000026508	11.8248	11.924	11.9465	11.8024
ENSG00000026559	7.80009	7.70755	7.71721	7.79043
ENSG00000026652	9.78669	9.97881	9.91293	9.85257
ENSG00000026950	10.0954	10.0052	10.014	10.0866
ENSG00000027001	9.0884	9.15467	9.20051	9.04256
ENSG00000027075	9.96427	10.4636	9.98421	10.4436
ENSG00000027644	6.63967	6.65926	6.64744	6.65149
ENSG00000027697	10.4204	10.7883	10.6707	10.5379
ENSG00000027847	9.77137	9.70385	9.76729	9.70794
ENSG00000027869	6.13268	6.22135	6.21112	6.14292
ENSG00000028116	8.91848	9.07089	9.17229	8.81708
ENSG00000028137	9.30686	9.18756	9.27407	9.22034
ENSG00000028203	10.5654	10.8359	10.6755	10.7258
ENSG00000028277	8.42061	8.15027	8.35262	8.21826
ENSG00000028310	10.3838	10.5652	10.4373	10.5116
ENSG00000028528	11.8326	11.849	11.8026	11.879
ENSG00000028839	8.75332	9.16562	8.86833	9.05062
ENSG00000029153	8.73012	8.5561	8.84893	8.43729
ENSG00000029363	11.3434	11.6871	11.4193	11.6112
ENSG00000029364	11.2033	11.477	11.416	11.2643
ENSG00000029534	12.2092	11.8423	12.0466	12.005
ENSG00000029639	8.11312	8.22865	8.23088	8.11089
ENSG00000029725	11.7249	12.0587	11.8355	11.9481
ENSG00000029993	10.846	10.7891	10.7884	10.8467
ENSG00000030066	11.4268	11.6253	11.5481	11.504
ENSG00000030110	11.7847	11.4237	11.6485	11.5599
ENSG00000030304	11.4451	11.6437	11.6252	11.4636
ENSG00000030419	10.0878	10.3585	10.1123	10.334
ENSG00000030582	12.1523	12.1674	12.2207	12.099
ENSG00000031003	12.1386	12.5889	12.3649	12.3626
ENSG00000031081	11.6151	11.5426	11.6217	11.536
ENSG00000031691	8.72472	9.05003	8.92165	8.8531
ENSG00000031698	13.5845	13.698	13.6835	13.599
ENSG00000031823	10.5865	10.4955	10.4578	10.6241
ENSG00000032219	11.1971	11.3738	11.2478	11.3231
ENSG00000032389	9.19539	9.14446	9.14653	9.19333
ENSG00000032444	10.9698	10.9293	10.9811	10.9179
ENSG00000032742	8.34209	8.49005	8.46264	8.3695
ENSG00000033011	9.51532	9.43009	9.54521	9.40019
ENSG00000033030	10.8486	11.0999	10.8245	11.1239
ENSG00000033050	10.1108	10.0108	10.0653	10.0564
ENSG00000033100	10.5209	10.3468	10.3885	10.4792
ENSG00000033122	12.0166	12.134	12.224	11.9265
ENSG00000033170	8.59957	8.90324	8.64635	8.85646
ENSG00000033178	11.7264	12.0766	11.9951	11.8079
ENSG00000033327	9.73671	9.43622	9.7085	9.46443
ENSG00000033627	10.8743	11.0303	10.8481	11.0565
ENSG00000033800	10.0026	10.5663	10.1186	10.4503
ENSG00000033867	9.96235	10.3704	10.1421	10.1906
ENSG00000034053	11.0848	10.8763	11.0174	10.9437
ENSG00000034239	5.83548	5.83548	5.74718	5.92379
ENSG00000034510	14.5683	13.8245	14.1405	14.2523
ENSG00000034533	8.77105	9.07328	8.93921	8.90513
ENSG00000034677	10.3073	10.5586	10.4363	10.4297
ENSG00000034693	8.76865	8.87905	8.75418	8.89351
ENSG00000034713	10.5277	10.8112	10.666	10.6728
ENSG00000035115	10.0579	10.1783	10.1083	10.1278
ENSG00000035141	10.3713	10.3878	10.3047	10.4544
ENSG00000035403	14.1394	14.3632	14.3166	14.186
ENSG00000035499	7.8717	8.00075	7.96541	7.90704
ENSG00000035664	7.72231	7.56388	7.51682	7.76936
ENSG00000035681	9.00242	9.27895	9.23726	9.04411
ENSG00000035687	10.5517	10.6743	10.6653	10.5607
ENSG00000035862	12.6619	13.1289	12.763	13.0278
ENSG00000035928	11.0124	11.2896	11.1271	11.175
ENSG00000036054	11.32	11.0866	11.4924	10.9143
ENSG00000036257	11.2009	11.2623	11.2757	11.1874
ENSG00000036448	7.2005	7.65397	7.32778	7.52669
ENSG00000036473	5.89163	5.89163	6.09224	5.69103
ENSG00000036530	9.80232	9.49566	9.89159	9.40639
ENSG00000036549	11.4886	11.8782	11.7054	11.6615
ENSG00000036565	6.64994	6.3238	6.58741	6.38632
ENSG00000037042	9.77864	9.86872	9.80398	9.84337
ENSG00000037280	8.08753	7.6046	7.94528	7.74685
ENSG00000037474	12.5216	12.587	12.6156	12.493
ENSG00000037637	11.3639	11.4581	11.4093	11.4126
ENSG00000037749	11.2343	11.4677	11.3598	11.3422
ENSG00000037757	9.65472	9.49673	9.51966	9.63179
ENSG00000037897	8.56006	8.66016	8.46899	8.75124
ENSG00000037965	6.9521	7.02959	6.80522	7.17647
ENSG00000038002	8.25834	8.19209	8.23865	8.21179
ENSG00000038210	11.0236	11.1987	11.1937	11.0286
ENSG00000038219	12.2125	12.3375	12.2957	12.2543
ENSG00000038274	11.6172	11.8409	11.745	11.7131
ENSG00000038295	8.746	8.87728	8.76202	8.86126
ENSG00000038358	11.8344	11.8908	11.9714	11.7538
ENSG00000038382	13.925	14.017	13.9746	13.9674
ENSG00000038427	13.9619	14.1535	14.1916	13.9238
ENSG00000038532	10.7966	10.7246	10.7588	10.7625
ENSG00000038945	8.34853	8.41992	8.47507	8.29338
ENSG00000039068	6.72635	6.94477	6.91087	6.76026
ENSG00000039123	11.4323	11.7877	11.6186	11.6013
ENSG00000039139	8.07441	8.17927	8.25856	7.99511
ENSG00000039319	11.5861	11.9311	11.8881	11.629
ENSG00000039523	12.8985	12.7323	12.8445	12.7864
ENSG00000039560	11.9317	12.0656	12.1314	11.866
ENSG00000039600	8.61536	8.70809	8.68426	8.63919
ENSG00000039650	10.3826	9.92528	10.2997	10.0081
ENSG00000039987	6.40298	6.47604	6.59623	6.28279
ENSG00000040199	10.0789	10.272	10.1257	10.2253
ENSG00000040275	10.9904	11.1342	11.1348	10.9898
ENSG00000040341	10.6407	10.9245	10.8078	10.7574
ENSG00000040487	9.70549	9.47091	9.67662	9.49978
ENSG00000040531	10.1219	9.96541	10.0959	9.99134
ENSG00000040608	10.1122	10.1366	10.0164	10.2325
ENSG00000040633	11.6885	11.61	11.5025	11.7961
ENSG00000040731	6.2322	6.40418	6.28845	6.34793
ENSG00000040933	10.816	10.5491	10.9102	10.4549
ENSG00000041353	6.11725	6.12284	6.22655	6.01353
ENSG00000041357	11.5152	11.7883	11.7457	11.5578
ENSG00000041515	6.35598	6.55712	6.46147	6.45163
ENSG00000041802	10.9478	11.0426	11.062	10.9284
ENSG00000041880	8.71522	8.69825	8.62821	8.78526
ENSG00000041982	6.6024	7.06356	6.6979	6.96806
ENSG00000041988	10.8915	10.6264	10.6939	10.8241
ENSG00000042062	6.5957	6.53292	6.48182	6.6468
ENSG00000042088	9.74864	9.80667	9.87025	9.68506
ENSG00000042286	8.30039	7.99001	8.15069	8.13971
ENSG00000042317	7.66165	8.0735	7.89516	7.83999
ENSG00000042429	8.7189	8.59272	8.67943	8.63219
ENSG00000042445	11.5838	11.3436	11.6512	11.2762
ENSG00000042493	7.25427	6.95162	7.10004	7.10585
ENSG00000042753	10.9186	10.6576	10.7983	10.7779
ENSG00000042781	6.26497	6.211	6.42614	6.04983
ENSG00000042832	6.27931	6.17744	6.13768	6.31908
ENSG00000042980	5.83548	5.83548	5.74718	5.92379
ENSG00000043039	6.30681	6.25329	6.30718	6.25292
ENSG00000043093	10.2731	10.5633	10.4019	10.4345
ENSG00000043143	9.1728	9.50731	9.22836	9.45175
ENSG00000043355	9.95058	9.49998	10.1993	9.25122
ENSG00000043462	7.43794	7.3673	7.42977	7.37548
ENSG00000043514	9.43645	9.74421	9.52433	9.65633
ENSG00000043591	7.14223	7.13474	7.10781	7.16917
ENSG00000044090	10.3533	10.2263	10.3672	10.2124
ENSG00000044115	13.9212	14.2146	14.1513	13.9844
ENSG00000044446	8.21299	8.30481	8.22808	8.28972
ENSG00000044459	9.64713	9.93154	9.88599	9.69269
ENSG00000044524	7.66852	7.50282	7.62793	7.54341
ENSG00000044574	14.9624	14.9828	15.0764	14.8688
ENSG00000046604	5.8416	5.8416	5.94215	5.74106
ENSG00000046647	8.50174	8.70752	8.66116	8.54811
ENSG00000046651	9.16012	9.23014	9.33102	9.05925
ENSG00000046653	10.2237	10.5948	10.3599	10.4586
ENSG00000046889	5.96371	6.11598	6.01558	6.06411
ENSG00000047056	10.3591	10.3697	10.3562	10.3726
ENSG00000047188	10.042	10.4621	10.2446	10.2594
ENSG00000047230	8.86347	8.81126	8.81352	8.8612
ENSG00000047249	10.0092	10.279	10.1322	10.156
ENSG00000047315	11.8149	11.8703	11.8799	11.8053
ENSG00000047346	11.3213	11.6642	11.5277	11.4578
ENSG00000047365	7.81316	7.35015	7.72635	7.43697
ENSG00000047410	12.7667	13.0129	12.9598	12.8198
ENSG00000047457	7.60883	8.0124	7.81557	7.80566
ENSG00000047578	10.5957	10.1011	10.3262	10.3706
ENSG00000047579	9.13822	9.07967	9.19899	9.0189
ENSG00000047597	7.19257	7.49337	7.49225	7.19368
ENSG00000047617	9.29357	9.64269	9.34892	9.58734
ENSG00000047621	9.51536	9.97705	9.71274	9.77967
ENSG00000047634	10.6736	10.9394	10.9103	10.7027
ENSG00000047644	10.1847	10.0645	10.1671	10.0822
ENSG00000047648	11.2638	11.029	11.3456	10.9472
ENSG00000047662	7.40827	7.21328	7.74554	6.87602
ENSG00000047849	14.1104	14.0621	14.1195	14.053
ENSG00000047932	11.3644	11.4348	11.4227	11.3765
ENSG00000047936	6.26936	6.55178	6.43978	6.38136
ENSG00000048028	10.8459	10.9821	10.9191	10.9088
ENSG00000048052	10.1503	10.5354	10.3362	10.3495
ENSG00000048140	10.966	10.7276	10.844	10.8496
ENSG00000048162	10.5173	10.3277	10.2729	10.5722
ENSG00000048342	9.42664	9.59431	9.62681	9.39415
ENSG00000048392	12.2079	12.472	12.3985	12.2814
ENSG00000048405	10.1981	10.3189	10.2438	10.2732
ENSG00000048462	6.15455	5.96158	5.9053	6.21083
ENSG00000048471	10.1553	9.9323	10.1553	9.93229
ENSG00000048540	8.86779	8.68158	9.00782	8.54155
ENSG00000048544	10.3696	10.7495	10.5955	10.5235
ENSG00000048545	5.83548	5.83548	5.74718	5.92379
ENSG00000048649	11.5665	11.9079	11.6466	11.8278
ENSG00000048707	11.3452	11.3143	11.4891	11.1704
ENSG00000048740	13.0976	13.2322	13.1992	13.1306
ENSG00000048828	12.2384	12.2841	12.3371	12.1854
ENSG00000048991	10.249	10.5027	10.4293	10.3224
ENSG00000049089	6.06232	6.21459	6.06362	6.21328
ENSG00000049130	10.0539	9.98576	10.2919	9.7478
ENSG00000049167	9.16894	9.60885	9.40629	9.3715
ENSG00000049192	8.84037	8.88043	8.90006	8.82074
ENSG00000049239	10.6884	10.5731	10.6793	10.5822
ENSG00000049245	10.3837	10.7023	10.5355	10.5505
ENSG00000049246	12.0389	12.282	12.096	12.2249
ENSG00000049247	6.12575	6.03763	6.09393	6.06946
ENSG00000049249	7.18851	7.08594	7.25882	7.01564
ENSG00000049283	6.00391	6.01179	5.85509	6.16062
ENSG00000049323	8.99592	9.20425	9.20132	8.99885
ENSG00000049449	11.6738	11.944	11.8919	11.7258
ENSG00000049540	11.0282	10.819	10.9897	10.8575
ENSG00000049618	11.5096	11.6501	11.5565	11.6033
ENSG00000049656	11.1539	11.3413	11.1818	11.3134
ENSG00000049759	13.0413	12.9277	13.1383	12.8306
ENSG00000049768	7.65916	7.60336	7.65786	7.60466
ENSG00000049769	9.15258	8.77581	8.78961	9.13878
ENSG00000049860	11.0205	11.243	11.1811	11.0824
ENSG00000049883	10.0666	10.2517	10.1231	10.1952
ENSG00000050030	8.50868	8.52867	8.54295	8.4944
ENSG00000050130	9.417	9.92746	9.47084	9.87362
ENSG00000050165	10.9924	11.0792	11.0157	11.0559
ENSG00000050327	6.65311	6.18318	6.3384	6.49789
ENSG00000050344	8.43932	8.24743	8.299	8.38775
ENSG00000050393	10.2773	10.5454	10.4351	10.3877
ENSG00000050405	12.8446	13.1431	12.987	13.0006
ENSG00000050426	10.0973	10.0922	10.0655	10.124
ENSG00000050438	6.76149	6.80666	6.73934	6.82881
ENSG00000050555	7.78669	7.9531	7.78073	7.95907
ENSG00000050628	10.0686	9.98396	10.2506	9.80199
ENSG00000050748	11.2824	11.5949	11.4673	11.41
ENSG00000050767	6.90714	6.82876	6.84314	6.89277
ENSG00000050820	13.1728	13.1124	13.037	13.2482
ENSG00000051009	10.0308	9.86778	10.0343	9.86436
ENSG00000051108	12.9743	13.0573	12.9584	13.0732
ENSG00000051128	11.0544	10.5258	10.8024	10.7778
ENSG00000051341	9.31291	9.49277	9.33838	9.4673
ENSG00000051382	9.10749	9.20109	9.21724	9.09134
ENSG00000051523	6.38883	6.43534	6.43126	6.39291
ENSG00000051596	10.3098	10.012	10.1636	10.1581
ENSG00000051620	8.19992	7.81437	8.05044	7.96385
ENSG00000051825	9.88185	10.306	10.1086	10.0793
ENSG00000052126	10.3351	10.7178	10.4649	10.5879
ENSG00000052344	6.62335	6.6171	6.40208	6.83837
ENSG00000052723	10.6717	11.0565	10.8801	10.8481
ENSG00000052749	10.8313	10.5723	10.7452	10.6583
ENSG00000052795	9.60231	9.63754	9.59528	9.64456
ENSG00000052802	12.1141	12.4466	12.3708	12.1898
ENSG00000052841	12.1614	12.299	12.3176	12.1428
ENSG00000052850	8.89867	9.04989	8.77287	9.17569
ENSG00000053108	6.6269	6.73448	6.74412	6.61726
ENSG00000053254	11.919	12.1818	11.9925	12.1083
ENSG00000053328	5.82798	6.02911	6.10241	5.75468
ENSG00000053371	9.904	9.678	9.9666	9.6154
ENSG00000053372	10.8463	10.9334	10.845	10.9347
ENSG00000053438	6.22997	6.27836	6.21996	6.28838
ENSG00000053501	9.52865	9.41271	9.56305	9.37832
ENSG00000053524	6.44269	6.41837	6.42526	6.43579
ENSG00000053702	6.11182	6.1833	6.19538	6.09975
ENSG00000053747	8.55617	8.19846	8.52009	8.23454
ENSG00000053770	11.0385	11.3621	11.2082	11.1924
ENSG00000053900	10.0578	10.2516	10.2238	10.0856
ENSG00000053918	7.95495	7.5527	7.71608	7.79157
ENSG00000054116	10.515	10.5102	10.4097	10.6156
ENSG00000054118	12.0024	11.9033	11.9102	11.9955
ENSG00000054148	11.9241	11.5787	11.7404	11.7624
ENSG00000054179	6.11261	5.91706	5.86668	6.16299
ENSG00000054219	6.72646	6.67798	6.67564	6.7288
ENSG00000054267	11.8273	12.0808	11.9315	11.9766
ENSG00000054277	8.52471	9.29766	8.65723	9.16514
ENSG00000054282	10.0301	10.1499	10.1553	10.0248
ENSG00000054356	6.35863	6.25264	6.2759	6.33537
ENSG00000054392	8.12549	8.44371	8.25477	8.31443
ENSG00000054523	13.1185	13.4078	13.2038	13.3225
ENSG00000054598	10.4944	10.2386	10.466	10.267
ENSG00000054611	10.2443	10.2027	10.3637	10.0833
ENSG00000054654	11.1184	11.1118	11.2676	10.9626
ENSG00000054690	7.92593	8.06212	7.88494	8.10312
ENSG00000054793	10.2435	10.449	10.3272	10.3653
ENSG00000054938	6.13372	6.05852	6.07301	6.11923
ENSG00000054965	11.9278	11.9565	11.9166	11.9677
ENSG00000054967	9.32587	9.28977	9.15069	9.46495
ENSG00000054983	7.30117	7.34629	7.45414	7.19332
ENSG00000055044	11.0818	11.2205	11.2048	11.0974
ENSG00000055070	11.7436	11.4582	11.557	11.6448
ENSG00000055118	11.9537	11.9263	11.8495	12.0305
ENSG00000055147	10.2931	10.5151	10.4264	10.3818
ENSG00000055163	13.992	14.18	14.2568	13.9152
ENSG00000055208	12.3832	12.8932	12.6244	12.6519
ENSG00000055211	10.053	10.2416	10.1677	10.1269
ENSG00000055483	11.8999	11.8445	11.905	11.8394
ENSG00000055609	12.2073	12.4422	12.3593	12.2902
ENSG00000055732	8.81287	9.02997	8.92276	8.92008
ENSG00000055813	10.1824	9.56922	9.95514	9.79646
ENSG00000055917	11.6554	12.1705	11.9406	11.8853
ENSG00000055950	10.4985	10.3716	10.3903	10.4798
ENSG00000055955	6.82483	6.80953	6.94405	6.69031
ENSG00000055957	6.47298	6.27758	6.31898	6.43158
ENSG00000056050	9.3449	9.30379	9.41308	9.23561
ENSG00000056097	12.5084	12.8522	12.733	12.6275
ENSG00000056277	9.60918	9.99357	9.8218	9.78095
ENSG00000056291	5.92242	5.92242	6.00798	5.83686
ENSG00000056487	9.04252	9.24124	8.85306	9.4307
ENSG00000056558	7.51956	7.31314	7.52237	7.31033
ENSG00000056586	12.4823	12.7227	12.6637	12.5413
ENSG00000056736	6.30532	6.27069	6.43145	6.14456
ENSG00000056972	6.39264	6.58821	6.4678	6.51305
ENSG00000056998	10.7834	10.9157	10.7577	10.9415
ENSG00000057019	12.504	12.373	12.6694	12.2075
ENSG00000057149	5.92477	5.92477	5.94204	5.90751
ENSG00000057252	11.2577	11.3674	11.4215	11.2036
ENSG00000057294	8.65522	8.5071	8.75486	8.40746
ENSG00000057468	7.52031	7.71697	7.66978	7.5675
ENSG00000057593	7.14993	7.14368	7.22564	7.06798
ENSG00000057608	11.9911	12.187	12.1969	11.9812
ENSG00000057657	9.21378	9.46133	9.19227	9.48284
ENSG00000057663	10.9666	11.2103	11.1326	11.0442
ENSG00000057704	9.67612	10.0074	9.71848	9.96506
ENSG00000057757	10.9085	10.8006	10.9681	10.741
ENSG00000057935	11.0229	11.1208	11.078	11.0658
ENSG00000058056	9.963	10.08	10.1626	9.88037
ENSG00000058063	11.749	12.0033	11.9374	11.815
ENSG00000058085	8.1611	8.26702	8.08087	8.34725
ENSG00000058262	13.3751	13.333	13.3728	13.3353
ENSG00000058272	11.8773	12.0742	12.03	11.9215
ENSG00000058335	7.64716	8.06631	7.5905	8.12297
ENSG00000058404	8.93601	8.70664	8.7246	8.91805
ENSG00000058600	9.24797	9.42319	9.33641	9.33475
ENSG00000058673	6.50328	6.75972	6.54704	6.71596
ENSG00000058729	10.6999	11.008	10.7757	10.9322
ENSG00000058799	9.54303	9.83976	9.87857	9.50421
ENSG00000058804	9.74944	9.97385	9.88241	9.84088
ENSG00000058866	6.16479	5.97572	6.15581	5.98469
ENSG00000059122	12.3846	12.0942	12.1892	12.2896
ENSG00000059145	10.0464	9.96229	9.95374	10.0549
ENSG00000059377	6.62564	6.18307	6.50795	6.30075
ENSG00000059378	11.6435	11.4256	11.7321	11.337
ENSG00000059573	10.8094	10.882	10.8342	10.8572
ENSG00000059588	9.46329	9.956	9.75082	9.66847
ENSG00000059691	9.16345	9.30945	9.16827	9.30464
ENSG00000059728	10.5841	10.8967	10.6604	10.8205
ENSG00000059769	10.1744	10.5936	10.3781	10.3898
ENSG00000059804	5.83548	5.83548	5.74718	5.92379
ENSG00000059915	7.33938	7.25447	7.25262	7.34123
ENSG00000060069	10.9719	10.5149	10.739	10.7478
ENSG00000060138	13.5907	13.6463	13.6826	13.5544
ENSG00000060140	6.53544	6.33308	6.36766	6.50086
ENSG00000060237	12.2016	12.1759	12.2575	12.12
ENSG00000060303	5.83548	5.83548	5.74718	5.92379
ENSG00000060339	11.679	11.942	11.8035	11.8175
ENSG00000060491	11.8684	11.1342	11.4667	11.5359
ENSG00000060558	6.07496	5.79863	5.78403	6.08956
ENSG00000060566	5.93799	5.74244	5.84022	5.84022
ENSG00000060642	8.35673	8.55624	8.50834	8.40463
ENSG00000060656	11.793	11.7862	11.7786	11.8006
ENSG00000060688	9.6919	9.88377	9.63293	9.94274
ENSG00000060709	6.28103	6.28103	6.20886	6.35319
ENSG00000060718	11.7995	11.2394	11.7956	11.2433
ENSG00000060749	10.8538	11.3626	11.1058	11.1106
ENSG00000060762	10.3478	10.619	10.429	10.5378
ENSG00000060971	10.9426	10.5731	10.8892	10.6264
ENSG00000061273	12.6445	12.4156	12.5768	12.4834
ENSG00000061337	13.1487	12.9763	13.0944	13.0306
ENSG00000061455	8.08688	8.24616	8.23361	8.09944
ENSG00000061492	6.31696	6.37507	6.25534	6.43669
ENSG00000061656	7.18391	7.16811	7.28312	7.06891
ENSG00000061676	11.9388	12.2324	12.147	12.0241
ENSG00000061794	10.3784	10.7576	10.622	10.5141
ENSG00000061918	9.28672	9.40397	9.47845	9.21223
ENSG00000061936	11.756	11.813	11.7436	11.8254
ENSG00000061938	11.6862	11.1745	11.3648	11.4959
ENSG00000061987	11.6808	11.9743	11.8989	11.7562
ENSG00000062038	8.28401	8.22188	8.30758	8.1983
ENSG00000062096	6.20177	5.90287	5.96401	6.14063
ENSG00000062194	12.1436	12.4593	12.2694	12.3335
ENSG00000062282	6.69928	6.87305	6.60566	6.96667
ENSG00000062370	9.27597	9.3412	9.25817	9.35899
ENSG00000062485	12.4378	12.6033	12.5161	12.525
ENSG00000062524	10.6431	10.119	10.4561	10.3061
ENSG00000062582	6.51759	6.71021	6.55565	6.67215
ENSG00000062598	11.1705	11.4243	11.2986	11.2962
ENSG00000062650	11.4238	11.711	11.5657	11.5692
ENSG00000062716	10.4801	10.7699	10.5692	10.6808
ENSG00000062725	11.8327	12.0921	12.0702	11.8546
ENSG00000063015	6.55175	6.30934	6.44488	6.41622
ENSG00000063046	12.6702	12.8393	12.7226	12.7869
ENSG00000063127	8.60175	8.79692	8.67415	8.72452
ENSG00000063169	10.6637	10.0525	10.3167	10.3995
ENSG00000063176	10.6387	10.0889	10.3565	10.3711
ENSG00000063180	7.88437	7.88421	7.7514	8.01718
ENSG00000063241	10.8296	10.5926	10.7937	10.6285
ENSG00000063244	12.7643	12.2622	12.4744	12.552
ENSG00000063245	12.5808	12.0217	12.3985	12.204
ENSG00000063322	11.3296	11.3429	11.405	11.2676
ENSG00000063438	8.08383	7.89108	7.95622	8.01869
ENSG00000063515	6.55307	6.37125	6.33089	6.59343
ENSG00000063587	11.5596	11.6305	11.6918	11.4982
ENSG00000063601	10.9508	11.1477	11.0994	10.9992
ENSG00000063660	14.0744	14.1474	13.8866	14.3352
ENSG00000063761	8.6695	8.59218	8.61109	8.65059
ENSG00000063854	9.95201	9.44236	9.69099	9.70337
ENSG00000063978	11.0603	11.1994	11.1809	11.0788
ENSG00000064012	9.09927	9.25741	9.1591	9.19757
ENSG00000064042	12.1617	12.5407	12.2885	12.414
ENSG00000064102	10.4754	11.0273	10.7605	10.7421
ENSG00000064115	11.2316	11.6457	11.4103	11.467
ENSG00000064195	7.19581	7.29001	7.12308	7.36275
ENSG00000064199	7.88695	7.96434	7.90531	7.94598
ENSG00000064201	6.08373	6.09162	6.22347	5.95188
ENSG00000064205	5.90652	5.90652	5.96029	5.85275
ENSG00000064218	6.36173	6.79046	6.70524	6.44695
ENSG00000064225	6.12405	6.35159	6.32628	6.14937
ENSG00000064270	6.13426	5.74405	6.0397	5.83861
ENSG00000064300	14.631	14.4031	14.499	14.535
ENSG00000064309	11.545	11.8297	11.6403	11.7343
ENSG00000064313	10.484	10.6918	10.5861	10.5898
ENSG00000064393	12.2615	11.9957	12.2787	11.9784
ENSG00000064419	11.0971	11.2375	11.1712	11.1634
ENSG00000064489	5.98801	5.9936	6.19141	5.7902
ENSG00000064490	11.1658	10.7804	11.0932	10.853
ENSG00000064545	9.68059	9.36013	9.63237	9.40835
ENSG00000064547	9.27812	9.16157	9.28789	9.1518
ENSG00000064601	11.184	10.9451	10.9419	11.1872
ENSG00000064607	11.8192	11.6656	11.7831	11.7017
ENSG00000064651	10.7879	11.1485	10.9496	10.9868
ENSG00000064652	9.18062	9.15963	9.35473	8.98552
ENSG00000064655	5.98215	5.7866	5.79606	5.97268
ENSG00000064666	13.1333	13.1891	13.0375	13.285
ENSG00000064687	11.0596	10.959	10.9619	11.0567
ENSG00000064692	9.06009	9.0616	9.13982	8.98187
ENSG00000064703	10.5953	10.8799	10.6882	10.7869
ENSG00000064726	12.1772	12.4658	12.4237	12.2192
ENSG00000064763	11.196	11.1532	11.381	10.9682
ENSG00000064787	5.78268	6.0669	5.79998	6.0496
ENSG00000064835	6.88956	6.81144	6.80046	6.90055
ENSG00000064886	6.09207	6.2022	6.11292	6.18135
ENSG00000064932	11.7936	11.5214	11.6915	11.6235
ENSG00000064933	11.2781	11.6293	11.53	11.3773
ENSG00000064989	8.3041	8.51776	8.3609	8.46096
ENSG00000064995	10.2684	10.2649	10.2861	10.2473
ENSG00000064999	11.3875	11.4913	11.3616	11.5173
ENSG00000065000	13.2984	13.125	13.3109	13.1125
ENSG00000065029	10.1438	9.9031	10.0453	10.0016
ENSG00000065054	11.5423	11.3572	11.4855	11.4139
ENSG00000065057	8.93851	8.6926	8.71269	8.91843
ENSG00000065060	11.9995	11.9772	12.085	11.8917
ENSG00000065135	11.8822	12.1151	12.0649	11.9325
ENSG00000065150	12.0666	12.3974	12.2998	12.1642
ENSG00000065154	10.5645	10.9073	10.7495	10.7223
ENSG00000065183	11.2069	11.3841	11.3675	11.2234
ENSG00000065243	11.1625	11.4565	11.3445	11.2745
ENSG00000065268	11.0828	10.6481	11.0178	10.7131
ENSG00000065308	13.5293	13.3986	13.5306	13.3973
ENSG00000065320	12.3538	12.049	12.1437	12.2592
ENSG00000065325	5.99553	6.00111	5.78268	6.21396
ENSG00000065328	9.5691	9.72109	9.66574	9.62445
ENSG00000065357	11.0037	11.0601	11.1128	10.951
ENSG00000065361	11.3274	11.4232	11.2062	11.5445
ENSG00000065413	9.16201	9.61792	9.27498	9.50495
ENSG00000065427	12.2366	12.3703	12.4038	12.2032
ENSG00000065457	9.88408	9.82665	9.8835	9.82723
ENSG00000065485	8.18151	8.17575	8.07719	8.28007
ENSG00000065491	8.11287	8.25417	8.11655	8.25049
ENSG00000065518	9.85685	9.88286	9.87125	9.86846
ENSG00000065526	12.5665	12.5635	12.5359	12.5941
ENSG00000065534	7.47364	7.97234	7.70426	7.74172
ENSG00000065548	11.4174	11.7605	11.6109	11.567
ENSG00000065559	10.87	11.0426	10.9906	10.922
ENSG00000065600	9.9083	9.978	9.92525	9.96105
ENSG00000065609	12.667	12.8864	12.9326	12.6208
ENSG00000065613	11.0211	11.4505	11.257	11.2146
ENSG00000065615	10.6234	10.6951	10.8057	10.5128
ENSG00000065621	7.55383	7.15541	7.44263	7.26662
ENSG00000065665	10.3961	10.7145	10.5795	10.5312
ENSG00000065717	11.3968	11.1152	11.4082	11.1038
ENSG00000065802	11.4627	11.2675	11.3641	11.3661
ENSG00000065809	9.6919	9.86236	9.8182	9.73606
ENSG00000065833	6.43289	6.40857	6.43506	6.4064
ENSG00000065882	10.904	11.0063	11.0133	10.897
ENSG00000065883	11.8373	11.8792	11.8521	11.8644
ENSG00000065911	12.1625	12.5176	12.3456	12.3345
ENSG00000065923	7.0132	6.87829	6.89151	6.99999
ENSG00000065970	10.8752	10.7159	10.8274	10.7637
ENSG00000065978	13.99	13.6059	13.8308	13.7651
ENSG00000065989	9.6271	9.65185	9.65976	9.6192
ENSG00000066027	9.77168	9.92831	9.92762	9.77237
ENSG00000066044	12.3703	12.5556	12.4816	12.4443
ENSG00000066056	6.50182	6.60043	6.41433	6.68791
ENSG00000066084	11.725	12.0341	11.8847	11.8744
ENSG00000066117	11.3447	11.3104	11.3548	11.3003
ENSG00000066135	11.1766	11.1308	11.2447	11.0628
ENSG00000066136	11.3541	11.4973	11.5132	11.3382
ENSG00000066185	6.23093	6.28162	6.2145	6.29805
ENSG00000066230	7.13947	6.9891	6.98423	7.14434
ENSG00000066248	7.29211	7.16443	7.30859	7.14795
ENSG00000066279	10.6178	10.8522	10.6961	10.7739
ENSG00000066322	10.3335	10.4575	10.357	10.4341
ENSG00000066336	6.07822	6.16689	6.04772	6.19738
ENSG00000066379	9.19593	9.07086	9.01868	9.24811
ENSG00000066382	6.04912	6.04912	6.09914	5.9991
ENSG00000066422	11.6952	11.9811	11.881	11.7952
ENSG00000066427	9.65413	9.68366	9.66295	9.67484
ENSG00000066455	11.4911	11.6231	11.6992	11.4149
ENSG00000066468	12.2092	11.7614	12.3017	11.6689
ENSG00000066557	9.72414	10.0197	9.95809	9.78574
ENSG00000066583	9.58334	9.84914	9.72261	9.70986
ENSG00000066651	9.14123	9.49995	9.27938	9.3618
ENSG00000066654	11.0831	11.2519	11.1408	11.1943
ENSG00000066697	9.70811	9.60054	9.70355	9.60511
ENSG00000066735	11.8638	11.5677	11.6361	11.7954
ENSG00000066739	11.6357	11.8451	11.7189	11.7619
ENSG00000066777	11.329	11.498	11.4917	11.3354
ENSG00000066813	5.83548	5.83548	5.74718	5.92379
ENSG00000066827	8.40208	8.54568	8.56148	8.38629
ENSG00000066855	9.06461	9.31718	9.19148	9.1903
ENSG00000066923	7.84566	7.87746	7.91091	7.81221
ENSG00000066926	10.4177	10.5025	10.5359	10.3843
ENSG00000066933	10.8315	11.0654	11.0295	10.8674
ENSG00000067057	10.7568	10.3999	10.6316	10.5251
ENSG00000067064	12.2521	12.5364	12.409	12.3794
ENSG00000067066	12.0019	11.894	12.1045	11.7913
ENSG00000067082	11.8644	11.9431	11.8349	11.9726
ENSG00000067113	9.47212	9.41886	9.41931	9.47167
ENSG00000067141	9.65237	9.59225	9.65373	9.5909
ENSG00000067167	12.5711	13.029	12.7872	12.8129
ENSG00000067177	6.03519	6.03519	5.99567	6.07471
ENSG00000067182	10.9121	11.0022	10.9167	10.9977
ENSG00000067191	12.6516	12.472	12.4899	12.6338
ENSG00000067208	9.46157	9.69812	9.67414	9.48555
ENSG00000067221	10.4578	10.0861	10.3179	10.226
ENSG00000067225	15.1989	14.997	15.2262	14.9698
ENSG00000067334	10.4775	10.9139	10.6476	10.7438
ENSG00000067365	9.638	9.60729	9.69415	9.55114
ENSG00000067369	12.8973	12.903	12.9155	12.8849
ENSG00000067445	11.2831	11.2268	11.1895	11.3204
ENSG00000067533	9.89534	10.2759	10.0681	10.1032
ENSG00000067560	13.4887	13.8738	13.6771	13.6855
ENSG00000067596	11.5022	11.5939	11.6356	11.4604
ENSG00000067601	6.83961	6.96257	7.00959	6.79259
ENSG00000067606	7.39825	7.6481	7.41878	7.62757
ENSG00000067704	11.5064	11.8285	11.721	11.6138
ENSG00000067715	11.5964	11.6472	11.8343	11.4094
ENSG00000067798	12.2386	12.6109	12.3838	12.4657
ENSG00000067829	9.62747	9.77624	9.66841	9.7353
ENSG00000067836	10.4679	9.90094	10.2189	10.1499
ENSG00000067840	9.23235	8.81889	8.95767	9.09357
ENSG00000067842	7.55595	7.42835	7.5255	7.4588
ENSG00000067900	11.3657	11.6935	11.5744	11.4847
ENSG00000067955	10.5105	10.6904	10.6492	10.5518
ENSG00000067992	6.79554	7.21922	6.9289	7.08586
ENSG00000068001	9.5042	9.57063	9.57184	9.50298
ENSG00000068024	11.4681	11.465	11.506	11.4271
ENSG00000068028	10.7894	10.7475	10.741	10.7958
ENSG00000068078	9.96165	9.71122	9.83691	9.83596
ENSG00000068079	11.6083	10.8185	11.5619	10.8649
ENSG00000068097	9.77625	9.97328	9.93335	9.81618
ENSG00000068120	11.5209	11.3057	11.4647	11.3619
ENSG00000068137	12.1125	11.7176	11.7377	12.0924
ENSG00000068305	12.2689	12.5696	12.4675	12.3709
ENSG00000068308	11.1878	11.0949	11.2046	11.0781
ENSG00000068323	11.6337	11.3392	11.5545	11.4184
ENSG00000068354	8.89998	8.89705	8.88949	8.90753
ENSG00000068366	10.9949	11.4161	11.2557	11.1554
ENSG00000068383	9.97884	10.1934	9.98546	10.1868
ENSG00000068394	9.78257	9.49884	9.55251	9.7289
ENSG00000068400	11.1675	10.8344	11.1425	10.8593
ENSG00000068438	10.1918	10.0548	10.1932	10.0534
ENSG00000068489	10.054	10.1487	10.1531	10.0496
ENSG00000068615	9.29512	9.76316	9.40534	9.65294
ENSG00000068650	10.0656	10.2583	10.1379	10.186
ENSG00000068654	11.0979	10.9999	11.0964	11.0014
ENSG00000068697	11.9182	12.1902	12.0571	12.0512
ENSG00000068724	9.90564	9.85756	9.72962	10.0336
ENSG00000068745	10.6839	10.5694	10.608	10.6453
ENSG00000068781	5.95799	5.95799	5.82576	6.09022
ENSG00000068784	9.69267	9.8392	9.81003	9.72184
ENSG00000068796	11.8272	12.4256	12.0728	12.18
ENSG00000068831	10.9259	10.8558	10.7612	11.0204
ENSG00000068878	11.8131	12.1292	12.0992	11.843
ENSG00000068885	8.99937	9.27606	9.2439	9.03153
ENSG00000068903	11.8604	11.6732	11.7999	11.7337
ENSG00000068912	10.2615	10.5321	10.4605	10.333
ENSG00000068971	11.6938	11.3997	11.6004	11.4931
ENSG00000068976	9.76097	10.1609	9.92933	9.99254
ENSG00000069011	10.5746	10.3915	10.4926	10.4735
ENSG00000069020	10.4381	10.1901	10.3667	10.2615
ENSG00000069122	9.06769	9.33844	9.20708	9.19906
ENSG00000069188	12.2068	12.0805	12.1625	12.1247
ENSG00000069248	11.7654	11.9903	11.9112	11.8445
ENSG00000069275	14.3961	14.5802	14.5356	14.4407
ENSG00000069329	11.6028	11.9563	11.7634	11.7958
ENSG00000069345	11.1407	11.4239	11.2331	11.3315
ENSG00000069399	11.1011	10.9699	10.8369	11.234
ENSG00000069424	8.54213	8.20011	8.28554	8.4567
ENSG00000069431	6.31795	6.66737	6.55	6.43533
ENSG00000069482	6.5601	6.12416	6.42618	6.25809
ENSG00000069493	8.47853	8.44535	8.32331	8.60057
ENSG00000069509	8.7719	8.74798	8.71304	8.80684
ENSG00000069667	10.2315	10.3065	10.3701	10.168
ENSG00000069696	8.5178	8.03753	8.36937	8.18596
ENSG00000069702	8.70076	9.2	8.78648	9.11429
ENSG00000069764	5.98215	5.7866	5.79606	5.97268
ENSG00000069812	7.8532	7.98111	7.85657	7.97775
ENSG00000069849	9.82913	10.0769	9.94912	9.95696
ENSG00000069869	10.2906	10.6203	10.5375	10.3734
ENSG00000069943	7.37024	7.64019	7.41883	7.59161
ENSG00000069956	11.2975	11.6957	11.4589	11.5343
ENSG00000069966	10.667	10.6694	10.7475	10.5889
ENSG00000069974	8.48836	8.59147	8.49086	8.58897
ENSG00000069998	10.3841	10.2264	10.2882	10.3223
ENSG00000070010	10.5473	10.6318	10.6474	10.5317
ENSG00000070018	11.3256	11.4717	11.4416	11.3557
ENSG00000070019	6.33227	6.50044	6.4	6.4327
ENSG00000070031	6.59539	6.28149	6.61311	6.26377
ENSG00000070047	12.257	11.7552	12.1085	11.9037
ENSG00000070061	10.3463	10.3866	10.4001	10.3328
ENSG00000070081	10.7988	11.1413	11.1405	10.7996
ENSG00000070087	12.0169	12.2629	12.1681	12.1117
ENSG00000070159	8.57151	8.8941	8.71112	8.7545
ENSG00000070182	11.7631	11.667	11.726	11.7041
ENSG00000070190	5.96409	5.96968	5.81412	6.11965
ENSG00000070193	5.88982	5.88982	5.69284	6.08679
ENSG00000070214	8.97591	9.5554	9.24723	9.28408
ENSG00000070269	9.46892	9.41301	9.46244	9.41949
ENSG00000070366	12.4246	12.3079	12.4713	12.2612
ENSG00000070367	11.4489	11.716	11.6305	11.5344
ENSG00000070371	9.84546	9.98367	9.91246	9.91667
ENSG00000070388	6.6937	6.12134	6.353	6.46205
ENSG00000070404	12.4117	12.2069	12.0473	12.5714
ENSG00000070413	11.4316	11.3916	11.3812	11.442
ENSG00000070423	11.3653	11.2102	11.261	11.3145
ENSG00000070444	11.0369	10.765	10.7972	11.0047
ENSG00000070476	10.9698	10.9904	11.0683	10.8918
ENSG00000070495	10.2832	10.3211	10.2299	10.3744
ENSG00000070501	9.53841	9.61291	9.65926	9.49206
ENSG00000070526	5.91398	5.91398	6.15928	5.66868
ENSG00000070540	10.1695	10.247	10.2371	10.1794
ENSG00000070601	8.80671	9.26767	8.94788	9.1265
ENSG00000070610	11.9919	11.8399	11.9613	11.8705
ENSG00000070614	13.9294	13.8805	13.8707	13.9392
ENSG00000070669	9.21869	9.06923	9.26125	9.02667
ENSG00000070718	8.99821	9.36185	9.20618	9.15387
ENSG00000070729	5.89913	6.24695	6.03126	6.11481
ENSG00000070731	6.64779	6.76053	6.67605	6.73227
ENSG00000070748	5.7852	5.98634	5.79746	5.97408
ENSG00000070756	13.9611	14.2658	14.2122	14.0147
ENSG00000070759	8.51277	8.43126	8.43638	8.50765
ENSG00000070761	10.6243	10.8092	10.6314	10.8021
ENSG00000070770	12.6989	12.8765	12.829	12.7464
ENSG00000070778	11.7525	11.7565	11.8671	11.642
ENSG00000070785	9.99959	10.0517	10.1246	9.92662
ENSG00000070808	10.6177	11.0678	10.6232	11.0623
ENSG00000070814	12.3904	12.0714	12.2546	12.2072
ENSG00000070831	11.9367	12.1472	12.0494	12.0346
ENSG00000070882	11.1289	11.4189	11.3213	11.2264
ENSG00000070886	7.15528	6.93413	7.01982	7.0696
ENSG00000070915	6.27708	5.9389	6.04497	6.17101
ENSG00000070950	11.4427	11.6041	11.638	11.4088
ENSG00000070961	12.6511	13.0793	12.8248	12.9056
ENSG00000070985	5.92477	5.92477	5.94204	5.90751
ENSG00000071051	11.3199	11.123	11.2989	11.1439
ENSG00000071054	14.1669	14.1515	14.2332	14.0852
ENSG00000071073	6.71903	7.3319	6.97206	7.07886
ENSG00000071127	13.7197	13.7366	13.7917	13.6646
ENSG00000071189	10.3503	10.5718	10.4812	10.441
ENSG00000071203	6.37274	5.93681	6.13645	6.1731
ENSG00000071205	10.6736	10.7073	10.8886	10.4923
ENSG00000071243	9.82571	10.1898	10.0103	10.0052
ENSG00000071246	8.77954	8.62209	8.71647	8.68515
ENSG00000071282	8.09473	8.37275	8.10355	8.36393
ENSG00000071462	11.2211	10.9926	11.2742	10.9394
ENSG00000071537	12.2638	12.5179	12.4662	12.3155
ENSG00000071539	9.63613	9.99113	9.87134	9.75593
ENSG00000071553	12.0258	11.7896	11.9953	11.8202
ENSG00000071564	13.1905	12.8871	12.9831	13.0945
ENSG00000071575	11.0738	11.2696	11.1026	11.2408
ENSG00000071626	12.4559	12.2558	12.387	12.3246
ENSG00000071655	11.5558	11.2756	11.4162	11.4152
ENSG00000071677	5.86237	5.86237	6.00444	5.72029
ENSG00000071794	12.5314	12.6916	12.6909	12.532
ENSG00000071859	11.4993	11.2412	11.4071	11.3334
ENSG00000071889	10.3765	10.0065	10.2948	10.0882
ENSG00000071894	11.7584	11.6587	11.7286	11.6886
ENSG00000071909	5.80345	6.00459	5.77921	6.02883
ENSG00000071967	13.5301	13.8277	13.7621	13.5957
ENSG00000071991	7.64713	7.94006	7.87542	7.71177
ENSG00000071994	10.9958	11.1489	11.1925	10.9522
ENSG00000072041	6.36013	6.55156	6.35562	6.55607
ENSG00000072042	11.2147	11.5007	11.3345	11.3809
ENSG00000072071	11.7407	11.3703	11.483	11.628
ENSG00000072080	5.83548	5.83548	5.74718	5.92379
ENSG00000072110	13.5436	13.6673	13.649	13.5619
ENSG00000072121	10.7343	10.6829	10.6998	10.7173
ENSG00000072133	8.13738	8.4726	8.27473	8.33526
ENSG00000072134	11.5665	11.3818	11.5449	11.4034
ENSG00000072135	8.62725	8.76333	8.68156	8.70902
ENSG00000072163	12.1397	12.1901	12.1401	12.1898
ENSG00000072182	6.88987	6.98243	6.51937	7.35292
ENSG00000072195	12.6661	12.3241	12.4274	12.5628
ENSG00000072201	6.54074	6.58636	6.53611	6.59099
ENSG00000072210	11.667	11.9835	11.8423	11.8082
ENSG00000072274	10.8098	11.059	10.9638	10.905
ENSG00000072310	10.2293	10.0652	10.1871	10.1073
ENSG00000072364	13.6728	13.9279	13.8738	13.7269
ENSG00000072401	9.53455	9.81148	9.64337	9.70266
ENSG00000072415	10.8745	10.9161	11.0339	10.7566
ENSG00000072422	10.5416	10.5547	10.6148	10.4816
ENSG00000072501	11.876	11.8895	11.9466	11.8189
ENSG00000072506	10.4896	10.3503	10.4774	10.3625
ENSG00000072518	11.4717	11.0969	11.2671	11.3014
ENSG00000072657	9.23777	9.38453	9.38812	9.23418
ENSG00000072682	9.39867	9.39577	9.40852	9.38592
ENSG00000072736	11.1149	11.3956	11.3423	11.1682
ENSG00000072756	9.57102	9.90777	9.71637	9.76242
ENSG00000072778	12.2335	11.846	12.1348	11.9447
ENSG00000072786	12.4506	12.7237	12.429	12.7452
ENSG00000072803	12.0617	12.43	12.2501	12.2416
ENSG00000072818	6.71243	6.61155	6.59668	6.7273
ENSG00000072832	12.9671	12.8945	13.0379	12.8237
ENSG00000072840	9.68164	9.43573	9.62243	9.49494
ENSG00000072849	10.7353	11.136	10.9567	10.9146
ENSG00000072858	6.5074	6.47276	6.45921	6.52095
ENSG00000072952	6.51169	6.47136	6.58465	6.3984
ENSG00000072954	9.92	9.95969	9.78746	10.0922
ENSG00000072958	11.3299	11.1515	11.2616	11.2199
ENSG00000073008	11.266	11.5663	11.3229	11.5093
ENSG00000073050	10.9067	10.252	10.5554	10.6033
ENSG00000073060	9.97188	9.72719	9.86453	9.83453
ENSG00000073067	8.77161	8.68475	8.52341	8.93294
ENSG00000073146	7.07272	7.04198	7.08936	7.02534
ENSG00000073150	7.07784	6.62665	6.91519	6.7893
ENSG00000073169	10.8948	10.6653	10.8148	10.7453
ENSG00000073282	7.17107	7.17852	7.21839	7.1312
ENSG00000073331	9.28399	9.49101	9.31757	9.45742
ENSG00000073350	8.59379	8.62955	8.50062	8.72272
ENSG00000073417	10.44	10.6169	10.5408	10.5161
ENSG00000073464	10.3401	10.395	10.4196	10.3154
ENSG00000073536	9.42209	9.5477	9.37764	9.59215
ENSG00000073578	9.75959	9.66858	9.75889	9.66928
ENSG00000073584	9.12871	9.41623	9.28435	9.26058
ENSG00000073598	5.90401	5.90401	5.87974	5.92827
ENSG00000073605	10.4742	10.1943	10.274	10.3945
ENSG00000073614	11.6536	11.6486	11.7145	11.5877
ENSG00000073670	8.33388	7.87213	8.05286	8.15315
ENSG00000073711	8.5266	8.94564	8.70209	8.77016
ENSG00000073712	12.6435	12.9591	12.8091	12.7934
ENSG00000073734	5.95508	6.04375	5.82313	6.1757
ENSG00000073754	5.95813	5.95813	6.11512	5.80114
ENSG00000073756	6.2169	6.17451	6.20417	6.18725
ENSG00000073792	12.0085	12.146	12.1053	12.0492
ENSG00000073803	9.17241	9.43769	9.08246	9.52764
ENSG00000073849	9.11607	9.13379	9.17602	9.07385
ENSG00000073861	7.61128	7.42229	7.47315	7.56043
ENSG00000073905	6.10771	6.26024	6.16087	6.20708
ENSG00000073910	13.1207	12.8906	13.1875	12.8239
ENSG00000073921	12.9658	13.2283	13.2298	12.9643
ENSG00000073969	11.8844	12.2769	12.1453	12.0159
ENSG00000074047	10.269	10.4063	10.1862	10.4891
ENSG00000074054	11.6699	11.9561	11.7863	11.8396
ENSG00000074071	11.2385	10.517	10.9428	10.8128
ENSG00000074181	13.7513	13.6524	13.6554	13.7483
ENSG00000074201	10.3905	10.4731	10.4714	10.3923
ENSG00000074211	7.0748	7.12084	7.09697	7.09866
ENSG00000074219	11.5445	11.1979	11.5328	11.2096
ENSG00000074266	9.68137	9.77386	9.61916	9.83607
ENSG00000074276	6.57461	6.33221	6.4936	6.41322
ENSG00000074317	6.20912	5.93278	6.09808	6.04382
ENSG00000074319	11.5389	11.7585	11.7402	11.5572
ENSG00000074356	11.662	11.7773	11.7555	11.6839
ENSG00000074370	8.78539	8.53854	8.81714	8.50679
ENSG00000074410	5.85372	6.05486	5.93003	5.97856
ENSG00000074416	10.1025	10.1647	10.0622	10.205
ENSG00000074527	9.57602	9.93924	9.7423	9.77297
ENSG00000074582	9.77747	9.86424	9.78152	9.86018
ENSG00000074590	12.7753	13.1408	12.8927	13.0235
ENSG00000074603	11.5205	11.9088	11.699	11.7303
ENSG00000074621	7.77714	7.89233	7.83339	7.83608
ENSG00000074657	12.044	12.3515	12.1486	12.2469
ENSG00000074660	6.78243	6.55041	6.46767	6.86517
ENSG00000074695	12.4349	12.5769	12.5958	12.416
ENSG00000074696	11.6283	11.8831	11.7809	11.7304
ENSG00000074706	7.69729	7.63747	7.69513	7.63963
ENSG00000074755	12.1515	12.0406	12.1486	12.0435
ENSG00000074800	14.2046	14.1926	14.3019	14.0954
ENSG00000074842	11.4737	10.6052	11.0713	11.0076
ENSG00000074855	9.80238	9.62339	9.65841	9.76735
ENSG00000074964	11.3382	11.2139	11.2903	11.2618
ENSG00000074966	6.13647	6.14205	6.17122	6.10729
ENSG00000075035	6.12385	6.31527	6.14473	6.29439
ENSG00000075043	6.70928	6.50124	6.43638	6.77415
ENSG00000075073	5.90401	5.90401	5.87974	5.92827
ENSG00000075089	8.84142	9.10752	8.97678	8.97216
ENSG00000075142	9.79412	9.99352	9.9154	9.87225
ENSG00000075151	11.6434	11.894	11.7937	11.7437
ENSG00000075188	9.37978	9.6864	9.46162	9.60456
ENSG00000075213	11.4725	11.5964	11.6881	11.3808
ENSG00000075223	13.6697	13.3594	13.93	13.0991
ENSG00000075234	10.7192	10.6257	10.7637	10.5812
ENSG00000075239	10.7816	10.6611	10.8726	10.5701
ENSG00000075240	10.1511	9.94639	9.98188	10.1157
ENSG00000075275	7.37921	7.6165	7.34885	7.64686
ENSG00000075290	5.83547	6.03661	5.94828	5.9238
ENSG00000075292	12.4236	12.4323	12.6162	12.2397
ENSG00000075303	9.19015	9.41959	9.30757	9.30217
ENSG00000075336	10.9308	11.0028	10.9359	10.9977
ENSG00000075340	7.99641	7.70816	7.84376	7.8608
ENSG00000075388	6.30244	6.31207	6.109	6.5055
ENSG00000075391	13.2186	13.3046	13.3656	13.1576
ENSG00000075399	11.3808	11.0771	11.3165	11.1414
ENSG00000075407	10.7336	10.8432	10.8768	10.7
ENSG00000075413	11.8059	11.9629	11.8255	11.9433
ENSG00000075415	13.8134	13.6965	13.8139	13.6961
ENSG00000075420	12.5633	12.6925	12.6683	12.5875
ENSG00000075426	12.5611	12.74	12.5856	12.7155
ENSG00000075429	6.67649	6.49273	6.56288	6.60634
ENSG00000075461	9.5318	9.90994	9.58086	9.86089
ENSG00000075539	11.1305	11.3838	11.2948	11.2196
ENSG00000075568	11.8389	12.0811	12.0605	11.8595
ENSG00000075618	14.4324	14.5188	14.3593	14.5919
ENSG00000075624	16.3979	16.5622	16.5405	16.4197
ENSG00000075643	7.36559	7.01758	7.19581	7.18735
ENSG00000075651	8.17491	8.34987	8.23411	8.29067
ENSG00000075673	5.82919	6.03033	5.75347	6.10605
ENSG00000075711	12.1825	12.5379	12.316	12.4044
ENSG00000075785	12.4009	12.6883	12.5312	12.558
ENSG00000075790	6.51823	6.38521	6.55809	6.34536
ENSG00000075826	9.33467	9.16933	9.19926	9.30474
ENSG00000075856	11.711	11.8091	11.7719	11.7481
ENSG00000075884	6.31481	6.43978	6.65499	6.09961
ENSG00000075886	5.83548	5.83548	5.74718	5.92379
ENSG00000075891	7.68772	7.40985	7.42994	7.66763
ENSG00000075914	10.0353	9.95693	9.99981	9.99242
ENSG00000075945	10.0024	10.2491	10.1043	10.1472
ENSG00000075975	10.5561	10.8649	10.6642	10.7568
ENSG00000076043	9.70562	9.81194	9.86313	9.65443
ENSG00000076053	9.54162	9.8317	9.59375	9.77956
ENSG00000076067	11.3387	11.3983	11.3723	11.3647
ENSG00000076108	12.4923	12.4119	12.4303	12.4739
ENSG00000076201	12.5781	12.1815	12.4953	12.2643
ENSG00000076242	9.37445	9.43468	9.40815	9.40098
ENSG00000076258	7.30656	7.42996	7.37427	7.36225
ENSG00000076321	10.7107	10.7858	10.7697	10.7268
ENSG00000076344	6.88497	6.73609	6.79518	6.82587
ENSG00000076351	9.08877	9.20622	9.12325	9.17174
ENSG00000076356	12.4649	12.3869	12.4562	12.3957
ENSG00000076382	9.85825	9.97079	9.91227	9.91677
ENSG00000076513	12.6342	12.3775	12.7711	12.2406
ENSG00000076554	7.90127	8.34816	7.84558	8.40385
ENSG00000076555	7.87984	8.18359	8.04872	8.01471
ENSG00000076604	13.8507	13.958	13.888	13.9207
ENSG00000076641	9.92916	10.3951	10.0392	10.2851
ENSG00000076650	9.44498	9.83437	9.45572	9.82363
ENSG00000076662	8.57031	8.41686	8.38078	8.60639
ENSG00000076685	12.0519	12.044	12.1531	11.9428
ENSG00000076706	12.1794	12.3395	12.1091	12.4098
ENSG00000076716	10.0586	10.2578	10.2261	10.0903
ENSG00000076770	8.13272	8.45385	8.5327	8.05387
ENSG00000076826	6.86707	6.7652	6.85578	6.77649
ENSG00000076864	8.54944	8.56186	8.42197	8.68933
ENSG00000076924	10.9743	11.0069	11.058	10.9232
ENSG00000076928	11.6637	11.3674	11.6933	11.3378
ENSG00000076944	7.5343	7.37853	7.52194	7.39089
ENSG00000076984	11.3576	10.9893	11.1329	11.214
ENSG00000077009	6.23479	6.35976	6.31475	6.2798
ENSG00000077044	11.2497	11.302	11.3156	11.236
ENSG00000077063	7.13706	6.84878	7.08575	6.9001
ENSG00000077080	6.00903	5.81348	6.05333	5.76918
ENSG00000077092	6.14527	5.80709	6.17678	5.77557
ENSG00000077097	11.6993	11.9432	11.8292	11.8133
ENSG00000077147	12.0671	12.1145	12.1619	12.0197
ENSG00000077150	13.3233	13.0427	13.0501	13.3158
ENSG00000077152	8.87973	9.10406	8.98709	8.9967
ENSG00000077157	10.5374	10.6321	10.6617	10.5078
ENSG00000077232	12.2464	12.5042	12.4891	12.2616
ENSG00000077235	12.0064	11.9101	11.9168	11.9998
ENSG00000077238	11.9005	11.5196	11.8018	11.6183
ENSG00000077254	11.8416	12.0923	12.0822	11.8517
ENSG00000077264	7.58817	7.47272	7.55654	7.50435
ENSG00000077274	7.71094	8.00638	7.9463	7.77102
ENSG00000077279	7.36425	7.80748	7.52645	7.64528
ENSG00000077312	10.534	10.3139	10.3239	10.524
ENSG00000077327	6.34722	6.35281	6.39867	6.30136
ENSG00000077348	9.02194	8.8061	8.88122	8.94681
ENSG00000077380	11.7699	11.9754	11.9165	11.8288
ENSG00000077454	10.7324	10.5321	10.6041	10.6604
ENSG00000077458	9.75881	10.0139	9.87102	9.90174
ENSG00000077463	10.1681	9.68034	9.8961	9.95237
ENSG00000077522	12.3646	12.6043	12.5692	12.3997
ENSG00000077549	12.2047	12.2548	12.3163	12.1432
ENSG00000077585	9.29266	9.33801	9.41592	9.21474
ENSG00000077616	6.51017	6.81067	6.5568	6.76404
ENSG00000077684	11.8161	12.0962	11.9568	11.9554
ENSG00000077713	9.00711	9.07056	9.02153	9.05613
ENSG00000077721	11.1736	11.3213	11.2565	11.2384
ENSG00000077782	11.0136	10.9167	10.9624	10.9679
ENSG00000077800	6.1619	5.88556	6.04483	6.00263
ENSG00000077935	6.68186	6.88019	6.86308	6.69897
ENSG00000077942	9.8698	10.0188	10.0587	9.82995
ENSG00000077943	6.16369	6.1213	6.01026	6.27473
ENSG00000077984	5.74853	6.09635	5.83413	6.01075
ENSG00000078018	14.0147	14.1501	14.23	13.9348
ENSG00000078043	10.5697	10.9554	10.7597	10.7654
ENSG00000078053	7.28171	7.43077	7.46204	7.25045
ENSG00000078061	10.3453	10.2877	10.2442	10.3887
ENSG00000078070	9.61254	9.74727	9.70229	9.65752
ENSG00000078081	6.79332	6.69414	6.92098	6.56647
ENSG00000078098	7.5495	7.68402	7.6634	7.57012
ENSG00000078114	9.31231	9.43304	9.31863	9.42672
ENSG00000078124	10.143	10.5515	10.3788	10.3157
ENSG00000078140	11.713	11.9526	11.8629	11.8026
ENSG00000078142	10.3403	10.6457	10.5593	10.4267
ENSG00000078177	10.3059	10.5756	10.5375	10.344
ENSG00000078237	11.603	11.8719	11.7421	11.7328
ENSG00000078246	10.8856	11.1428	11.023	11.0054
ENSG00000078269	11.3252	11.4006	11.3618	11.3641
ENSG00000078295	8.56796	8.61642	8.67059	8.51379
ENSG00000078304	11.7591	12.0615	11.9749	11.8458
ENSG00000078319	8.16041	8.25626	8.29387	8.1228
ENSG00000078328	10.4735	10.6147	10.4512	10.637
ENSG00000078369	13.2887	13.4294	13.4041	13.314
ENSG00000078399	6.55873	6.28239	6.41107	6.43005
ENSG00000078401	6.38973	6.74889	6.31941	6.81921
ENSG00000078403	10.7219	11.1009	10.8822	10.9405
ENSG00000078487	7.80747	7.79491	7.87454	7.72783
ENSG00000078549	10.509	10.6319	10.5686	10.5723
ENSG00000078579	5.93686	6.138	5.84688	6.22798
ENSG00000078589	6.11161	6.03641	6.09512	6.05291
ENSG00000078596	9.04821	9.41331	9.32678	9.13473
ENSG00000078618	11.6707	11.9172	11.7895	11.7984
ENSG00000078668	10.7341	11.0627	10.8534	10.9434
ENSG00000078674	11.9929	12.3225	12.2277	12.0877
ENSG00000078687	11.0609	11.2305	11.0334	11.2579
ENSG00000078699	10.7305	10.7414	10.7675	10.7045
ENSG00000078725	7.64269	7.47677	7.74984	7.36963
ENSG00000078747	11.1916	11.5336	11.3426	11.3826
ENSG00000078795	6.37962	6.45831	6.35175	6.48618
ENSG00000078804	10.9439	10.7587	10.8812	10.8214
ENSG00000078808	12.5824	12.3148	12.391	12.5063
ENSG00000078814	7.97566	7.76296	7.81138	7.92724
ENSG00000078898	5.87947	5.87947	5.70319	6.05576
ENSG00000078900	9.21875	9.42515	9.35272	9.29118
ENSG00000078902	11.6633	11.5274	11.597	11.5936
ENSG00000078967	8.82183	9.11621	8.90966	9.02839
ENSG00000079101	6.56622	6.61166	6.53465	6.64323
ENSG00000079102	11.1105	10.6805	11.2151	10.5759
ENSG00000079112	5.86237	5.86237	6.00444	5.72029
ENSG00000079134	10.4306	10.8072	10.5622	10.6756
ENSG00000079150	8.91181	9.29896	9.2415	8.96927
ENSG00000079156	9.11	9.01371	9.17626	8.94745
ENSG00000079215	8.65013	8.78863	8.67898	8.75979
ENSG00000079246	12.5423	12.6793	12.7348	12.4867
ENSG00000079257	5.70438	6.05219	5.87828	5.87828
ENSG00000079263	6.34121	6.10641	6.24298	6.20463
ENSG00000079277	10.2959	10.2467	10.3719	10.1707
ENSG00000079308	11.1194	11.2694	11.0514	11.3374
ENSG00000079313	11.228	10.8742	11.1308	10.9714
ENSG00000079332	11.943	12.0605	12.0263	11.9773
ENSG00000079337	9.12661	8.93188	9.02766	9.03083
ENSG00000079385	6.36296	6.56628	6.45291	6.47633
ENSG00000079387	10.952	11.2248	11.1938	10.9829
ENSG00000079393	10.2616	10.1367	10.259	10.1393
ENSG00000079432	13.1705	12.8834	13.0146	13.0394
ENSG00000079435	6.80288	6.78231	6.84415	6.74104
ENSG00000079459	13.0982	13.2738	13.2786	13.0934
ENSG00000079462	8.58635	8.63329	8.54956	8.67008
ENSG00000079482	8.78109	8.8645	8.692	8.95359
ENSG00000079557	5.86237	5.86237	6.00444	5.72029
ENSG00000079616	10.4576	10.4791	10.4415	10.4952
ENSG00000079691	10.3098	9.98982	10.3747	9.92491
ENSG00000079739	10.1564	10.1784	10.2902	10.0446
ENSG00000079785	11.4215	11.5554	11.4672	11.5096
ENSG00000079819	13.2161	13.6976	13.3392	13.5745
ENSG00000079841	8.78279	8.71936	8.82364	8.67852
ENSG00000079931	6.88462	6.86405	6.7624	6.98627
ENSG00000079950	10.383	10.6503	10.6018	10.4315
ENSG00000079974	10.1926	10.1367	10.2074	10.1219
ENSG00000079999	10.6077	10.3528	10.5259	10.4346
ENSG00000080007	8.58274	8.95573	8.68136	8.85711
ENSG00000080031	6.40269	6.26046	6.4174	6.24575
ENSG00000080166	6.03242	5.83687	5.94688	5.92241
ENSG00000080189	10.5639	10.3212	10.4548	10.4303
ENSG00000080200	8.69563	8.88595	8.89492	8.68666
ENSG00000080224	6.11495	6.18643	6.09178	6.2096
ENSG00000080293	6.08912	5.75094	5.83172	6.00834
ENSG00000080298	10.1714	10.393	10.2637	10.3007
ENSG00000080345	12.0577	12.353	12.2666	12.144
ENSG00000080371	10.9024	11.21	11.0349	11.0775
ENSG00000080493	6.40302	6.29703	6.3886	6.31145
ENSG00000080503	12.5609	12.4822	12.6888	12.3543
ENSG00000080511	6.32022	6.08542	6.09958	6.30607
ENSG00000080546	11.689	12.1738	11.9412	11.9216
ENSG00000080561	8.85199	9.19583	9.02466	9.02316
ENSG00000080573	13.4412	13.4616	13.2374	13.6655
ENSG00000080603	9.29421	8.99311	9.17512	9.1122
ENSG00000080608	9.92446	10.1767	10.1715	9.92964
ENSG00000080618	5.98215	5.7866	5.79606	5.97268
ENSG00000080644	6.5512	6.47894	6.47355	6.55658
ENSG00000080709	7.94692	7.81587	7.87239	7.8904
ENSG00000080802	10.3639	10.5773	10.4417	10.4995
ENSG00000080815	11.384	11.6628	11.5449	11.5019
ENSG00000080819	9.61223	9.6158	9.67033	9.5577
ENSG00000080822	10.3804	10.7546	10.5931	10.5419
ENSG00000080823	7.73749	7.76754	7.63434	7.87069
ENSG00000080839	9.36688	9.62776	9.57065	9.424
ENSG00000080845	12.5151	12.3817	12.4188	12.4781
ENSG00000080854	6.85913	6.96196	6.83186	6.98923
ENSG00000080947	9.20097	8.9815	9.18618	8.99628
ENSG00000081014	10.9762	10.9977	11.1047	10.8692
ENSG00000081019	9.96895	10.0676	10.0934	9.94314
ENSG00000081026	9.02717	8.97332	8.93504	9.06545
ENSG00000081041	6.15332	6.1612	6.05341	6.2611
ENSG00000081051	6.04885	5.77252	6.01123	5.81014
ENSG00000081052	7.16633	6.82349	7.08774	6.90208
ENSG00000081059	6.87035	6.83341	6.89114	6.81262
ENSG00000081087	10.4023	10.6636	10.5841	10.4818
ENSG00000081138	6.11975	6.19123	6.14045	6.17053
ENSG00000081148	6.99814	7.01703	6.90925	7.10592
ENSG00000081154	11.8125	12.0982	11.9481	11.9626
ENSG00000081177	9.58725	9.56974	9.65965	9.49733
ENSG00000081181	8.05965	7.89629	7.9798	7.97613
ENSG00000081189	13.3664	13.4635	13.5524	13.2775
ENSG00000081237	5.8416	5.8416	5.94215	5.74106
ENSG00000081248	12.187	12.4871	12.2649	12.4092
ENSG00000081277	6.28146	6.29109	6.30104	6.27151
ENSG00000081307	10.0688	10.3352	10.1522	10.2518
ENSG00000081320	11.0875	11.1903	11.2187	11.059
ENSG00000081377	11.226	11.3758	11.3303	11.2715
ENSG00000081386	10.2614	10.4685	10.3721	10.3578
ENSG00000081479	8.89831	8.79253	9.01342	8.67742
ENSG00000081665	9.70589	10.0357	9.89873	9.84285
ENSG00000081692	11.406	11.1689	11.416	11.1589
ENSG00000081721	9.9214	10.1453	9.98804	10.0786
ENSG00000081760	10.6142	10.4936	10.6402	10.4675
ENSG00000081791	10.6989	10.7735	10.7977	10.6747
ENSG00000081800	6.09705	6.22201	6.16316	6.1559
ENSG00000081803	10.8499	10.8783	11.0218	10.7064
ENSG00000081818	8.37275	8.5313	8.43274	8.4713
ENSG00000081842	6.76012	6.94592	6.72515	6.98089
ENSG00000081853	7.87746	8.12131	8.05983	7.93894
ENSG00000081870	9.31427	9.2601	9.32142	9.25295
ENSG00000081913	10.9935	10.9403	10.9774	10.9563
ENSG00000081923	9.00264	9.39399	9.14513	9.2515
ENSG00000081985	6.28839	6.30077	6.36156	6.2276
ENSG00000082014	12.1809	12.2583	12.1907	12.2485
ENSG00000082068	10.3513	10.6298	10.4607	10.5204
ENSG00000082126	7.53582	7.43269	7.54074	7.42776
ENSG00000082153	12.4634	12.696	12.6609	12.4985
ENSG00000082175	6.29124	6.30582	6.0906	6.50647
ENSG00000082196	7.04777	7.4001	7.36296	7.08491
ENSG00000082212	11.3908	11.5286	11.6049	11.3145
ENSG00000082213	11.2746	11.5844	11.5683	11.2908
ENSG00000082258	11.4514	11.8909	11.5521	11.7901
ENSG00000082269	9.36371	9.81787	9.58505	9.59653
ENSG00000082293	7.04344	7.01483	6.80428	7.25398
ENSG00000082397	11.9735	12.0872	12.0685	11.9921
ENSG00000082438	11.8908	11.9661	12.1887	11.6683
ENSG00000082458	10.1246	9.91606	10.0486	9.992
ENSG00000082482	5.83548	5.83548	5.74718	5.92379
ENSG00000082497	7.2227	7.47915	7.13445	7.5674
ENSG00000082512	10.7441	11.1627	10.884	11.0229
ENSG00000082515	10.0954	10.0686	9.96515	10.1988
ENSG00000082516	11.0737	11.1205	11.1826	11.0116
ENSG00000082556	6.87054	7.26825	7.09354	7.04524
ENSG00000082641	13.829	13.7454	13.6861	13.8882
ENSG00000082684	7.70926	7.90536	7.61727	7.99734
ENSG00000082701	11.1292	11.4905	11.2425	11.3772
ENSG00000082781	10.1634	10.2415	10.2058	10.1992
ENSG00000082805	12.0076	12.0251	12.0562	11.9765
ENSG00000082898	12.5941	13.0703	12.8126	12.8519
ENSG00000082929	5.93797	6.09024	6.18797	5.84024
ENSG00000082996	10.7868	11.2015	10.9558	11.0324
ENSG00000083067	7.41394	7.57008	7.46502	7.51901
ENSG00000083093	10.634	10.7796	10.7448	10.6688
ENSG00000083097	10.9687	11.2043	11.101	11.072
ENSG00000083099	10.1926	10.3942	10.2585	10.3283
ENSG00000083123	9.50496	9.45034	9.63328	9.32202
ENSG00000083168	11.2694	11.387	11.2669	11.3896
ENSG00000083223	10.0139	10.1875	10.2104	9.99108
ENSG00000083290	8.84486	9.11894	8.97728	8.98653
ENSG00000083307	5.85104	6.0033	5.92717	5.92717
ENSG00000083312	14.5845	15.0217	14.8455	14.7607
ENSG00000083444	10.0783	10.1021	10.0435	10.1369
ENSG00000083454	9.35573	9.41137	9.30704	9.46006
ENSG00000083457	9.01909	9.09646	9.07487	9.04068
ENSG00000083520	11.4928	11.7334	11.638	11.5882
ENSG00000083544	8.19192	8.52148	8.35961	8.3538
ENSG00000083642	11.1981	11.4592	11.3716	11.2857
ENSG00000083720	10.0019	9.98766	10.0538	9.93581
ENSG00000083782	6.00903	5.81348	6.05333	5.76918
ENSG00000083799	12.5007	12.6304	12.5972	12.534
ENSG00000083807	6.95398	6.65153	6.86955	6.73597
ENSG00000083812	10.6368	10.3704	10.5106	10.4966
ENSG00000083814	9.13782	9.02375	8.87661	9.28497
ENSG00000083817	9.86768	9.93165	9.87114	9.92818
ENSG00000083828	8.84506	8.95593	8.76408	9.03691
ENSG00000083838	10.031	9.75748	9.98572	9.80274
ENSG00000083844	10.5476	10.7223	10.5735	10.6965
ENSG00000083857	15.5849	15.6285	15.7453	15.4681
ENSG00000083896	11.8346	12.0126	11.892	11.9553
ENSG00000083937	11.1153	11.5711	11.345	11.3414
ENSG00000084070	10.3953	10.3606	10.4145	10.3414
ENSG00000084072	10.8115	10.7168	10.8519	10.6763
ENSG00000084073	10.9922	11.334	11.1652	11.1609
ENSG00000084090	11.3071	11.2675	11.343	11.2316
ENSG00000084092	10.3667	10.5402	10.5024	10.4045
ENSG00000084093	11.7024	12.0117	11.8735	11.8406
ENSG00000084110	6.21477	6.5384	6.3055	6.44767
ENSG00000084112	11.3299	11.6746	11.4607	11.5438
ENSG00000084207	8.63844	8.44699	8.61893	8.46649
ENSG00000084234	13.1949	13.2776	13.42	13.0525
ENSG00000084444	10.172	10.4671	10.2444	10.3946
ENSG00000084453	6.24407	6.30719	6.24236	6.3089
ENSG00000084463	11.2085	11.3862	11.2826	11.3121
ENSG00000084623	11.9369	12.0342	12.1295	11.8415
ENSG00000084628	7.95928	8.29634	8.15468	8.10094
ENSG00000084636	8.9991	8.76518	8.5667	9.19758
ENSG00000084652	12.4167	12.41	12.4048	12.4218
ENSG00000084674	5.8416	5.8416	5.94215	5.74106
ENSG00000084676	12.1311	12.4397	12.2597	12.311
ENSG00000084693	10.2243	9.98823	10.1725	10.04
ENSG00000084710	8.68754	8.44927	8.70547	8.43134
ENSG00000084731	9.09764	8.88871	9.03473	8.95162
ENSG00000084733	11.6136	11.9323	11.7925	11.7534
ENSG00000084734	5.97019	5.97019	5.89662	6.04375
ENSG00000084754	11.8156	11.964	11.916	11.8637
ENSG00000084764	8.76896	8.58011	8.54856	8.80051
ENSG00000084774	11.4678	11.4157	11.4748	11.4087
ENSG00000085063	11.3385	11.5381	11.2681	11.6085
ENSG00000085117	11.864	11.5034	11.604	11.7633
ENSG00000085185	11.711	11.5465	11.5784	11.6791
ENSG00000085224	11.6711	11.9625	11.8588	11.7748
ENSG00000085231	9.94483	10.3063	10.0542	10.1969
ENSG00000085265	6.07402	6.16769	5.94457	6.29715
ENSG00000085274	9.76132	9.98117	9.87795	9.86453
ENSG00000085365	10.4796	10.9597	10.7728	10.6665
ENSG00000085377	11.5546	11.7267	11.7188	11.5625
ENSG00000085415	11.0676	11.467	11.2747	11.2599
ENSG00000085433	10.9187	11.2027	11.0343	11.0872
ENSG00000085449	10.0244	10.3877	10.2763	10.1358
ENSG00000085465	8.76892	8.93078	8.72728	8.97242
ENSG00000085491	11.2579	11.5101	11.4375	11.3304
ENSG00000085511	10.1665	10.4188	10.1418	10.4434
ENSG00000085514	7.74676	7.59794	7.64036	7.70434
ENSG00000085552	7.86759	7.81762	7.68156	8.00365
ENSG00000085563	6.07939	6.00418	6.12734	5.95623
ENSG00000085644	9.91471	9.80419	9.86475	9.85415
ENSG00000085662	10.9978	11.1586	11.1081	11.0483
ENSG00000085719	11.2265	11.5173	11.5345	11.2093
ENSG00000085721	11.3719	11.5781	11.5228	11.4272
ENSG00000085733	10.9057	10.7664	10.8049	10.8672
ENSG00000085741	8.29532	8.15669	8.1861	8.26591
ENSG00000085760	10.1182	10.1656	10.2335	10.0502
ENSG00000085788	10.4365	10.6245	10.6302	10.4308
ENSG00000085831	6.58092	6.98581	6.65543	6.9113
ENSG00000085832	11.0955	11.6932	11.312	11.4767
ENSG00000085840	8.70684	8.76558	8.87152	8.6009
ENSG00000085871	9.31856	9.16187	9.34793	9.13251
ENSG00000085872	11.5772	11.3865	11.4826	11.4811
ENSG00000085978	10.1345	10.4185	10.1502	10.4029
ENSG00000085982	10.8901	10.9723	10.9915	10.8709
ENSG00000085998	10.9137	10.6381	10.8514	10.7004
ENSG00000085999	8.74751	8.49438	8.73415	8.50774
ENSG00000086015	11.2686	11.114	11.2333	11.1493
ENSG00000086061	13.0305	13.045	13.1401	12.9354
ENSG00000086062	10.2771	10.5298	10.4253	10.3815
ENSG00000086065	11.2602	11.3699	11.4321	11.198
ENSG00000086102	12.1207	12.1427	12.2375	12.026
ENSG00000086159	5.7988	6.14662	5.98495	5.96047
ENSG00000086189	10.1088	10.3065	10.302	10.1132
ENSG00000086200	10.4152	10.592	10.5735	10.4337
ENSG00000086232	11.6516	11.8387	11.8181	11.6723
ENSG00000086288	5.86237	5.86237	6.00444	5.72029
ENSG00000086289	10.5899	10.6557	10.6931	10.5525
ENSG00000086300	5.83548	5.83548	5.74718	5.92379
ENSG00000086475	10.3357	10.5078	10.4969	10.3466
ENSG00000086504	11.3203	10.7607	11.1395	10.9416
ENSG00000086506	6.46749	6.54882	6.55138	6.46494
ENSG00000086544	11.1629	11.1063	11.1011	11.1681
ENSG00000086570	6.23063	6.17667	6.2197	6.1876
ENSG00000086589	11.5678	11.6861	11.6605	11.5934
ENSG00000086598	12.244	12.4409	12.4029	12.2821
ENSG00000086619	9.5585	9.72433	9.62175	9.66109
ENSG00000086666	10.9114	11.168	11.0676	11.0118
ENSG00000086696	9.87316	9.82175	9.83753	9.85739
ENSG00000086712	9.80589	10.1662	9.88236	10.0897
ENSG00000086717	6.07326	6.07885	6.27054	5.88156
ENSG00000086730	6.48474	6.24234	6.40328	6.3238
ENSG00000086758	13.2442	13.3198	13.3585	13.2054
ENSG00000086827	9.457	9.61224	9.64924	9.42
ENSG00000086848	9.14053	9.43523	9.3132	9.26256
ENSG00000086967	9.11252	9.45245	9.00095	9.56402
ENSG00000086991	5.8416	5.8416	5.94215	5.74106
ENSG00000087008	9.06629	9.1287	9.12611	9.06888
ENSG00000087053	11.0977	11.4627	11.2777	11.2827
ENSG00000087074	14.5658	14.0312	14.1347	14.4623
ENSG00000087076	8.33411	7.81273	8.12865	8.01819
ENSG00000087077	13.363	12.8669	13.2117	13.0183
ENSG00000087085	11.967	11.8168	11.7426	12.0412
ENSG00000087086	15.3499	15.2731	15.5113	15.1116
ENSG00000087087	12.4391	12.2323	12.2505	12.4209
ENSG00000087088	12.432	11.9341	12.1231	12.2429
ENSG00000087095	9.91804	10.3004	9.83054	10.3879
ENSG00000087111	10.0533	10.1826	10.1115	10.1244
ENSG00000087116	6.95978	7.02614	7.01125	6.97467
ENSG00000087152	11.7476	11.443	11.5093	11.6813
ENSG00000087157	10.4237	10.387	10.334	10.4767
ENSG00000087191	11.9111	11.782	11.9895	11.7036
ENSG00000087206	10.6116	10.674	10.6358	10.6498
ENSG00000087237	6.72758	6.24593	6.57988	6.39363
ENSG00000087245	11.1191	11.176	11.2031	11.092
ENSG00000087250	5.94067	5.94067	5.98973	5.89161
ENSG00000087253	7.82245	8.14765	8.0365	7.93359
ENSG00000087258	6.54499	6.64913	6.63878	6.55534
ENSG00000087263	10.4993	10.8376	10.6405	10.6963
ENSG00000087266	12.274	11.9264	12.2153	11.9851
ENSG00000087269	11.5265	11.3517	11.5184	11.3598
ENSG00000087274	12.9343	12.9036	12.993	12.8449
ENSG00000087299	8.86874	9.02212	8.90854	8.98232
ENSG00000087301	9.7214	9.96479	10.0285	9.65767
ENSG00000087302	11.094	11.1761	11.2434	11.0268
ENSG00000087303	13.8339	13.7289	13.9874	13.5754
ENSG00000087338	10.2411	10.4126	10.307	10.3468
ENSG00000087365	12.4769	12.2719	12.4268	12.3219
ENSG00000087448	10.9014	11.0083	10.9934	10.9163
ENSG00000087460	14.1964	14.3876	14.392	14.1919
ENSG00000087470	10.5941	10.882	10.7448	10.7313
ENSG00000087494	7.14702	7.25714	6.95099	7.45317
ENSG00000087495	6.286	6.35748	6.23466	6.40881
ENSG00000087502	10.1647	10.6945	10.4712	10.388
ENSG00000087510	6.34385	6.35173	6.31006	6.38552
ENSG00000087589	8.07814	8.48026	7.98769	8.57071
ENSG00000087842	8.1784	8.05896	8.25749	7.97988
ENSG00000087884	8.99546	8.5059	8.76083	8.74053
ENSG00000087903	8.43334	8.49665	8.51072	8.41928
ENSG00000087995	9.97456	10.1213	10.073	10.0229
ENSG00000088002	6.23333	6.36312	6.133	6.46346
ENSG00000088035	8.95182	9.28825	9.15294	9.08712
ENSG00000088038	12.0177	11.8452	11.9278	11.9351
ENSG00000088053	6.8357	6.39593	7.17804	6.05358
ENSG00000088179	10.1572	10.4149	10.2663	10.3058
ENSG00000088205	11.5582	11.7614	11.7356	11.584
ENSG00000088247	13.5036	13.2047	13.361	13.3473
ENSG00000088256	12.5399	12.1403	12.3617	12.3185
ENSG00000088280	11.8049	11.7998	11.8803	11.7245
ENSG00000088298	8.63226	8.6733	8.66433	8.64123
ENSG00000088305	9.42081	9.41162	9.44359	9.38883
ENSG00000088320	6.49483	6.63423	6.42606	6.703
ENSG00000088340	7.4803	7.33909	7.51073	7.30867
ENSG00000088356	10.7808	10.4856	10.5798	10.6867
ENSG00000088367	10.7863	10.5089	10.6864	10.6088
ENSG00000088387	10.695	10.6987	10.671	10.7226
ENSG00000088448	11.2282	11.4817	11.332	11.3779
ENSG00000088451	9.05413	9.26132	9.21019	9.10526
ENSG00000088538	6.89537	6.88155	6.87843	6.8985
ENSG00000088543	8.3197	7.93891	8.2183	8.04031
ENSG00000088682	10.7287	10.9474	10.7745	10.9017
ENSG00000088726	5.82798	6.02911	6.10241	5.75468
ENSG00000088727	7.63496	7.812	7.67753	7.76942
ENSG00000088756	6.65263	6.5389	6.60425	6.58727
ENSG00000088766	7.97809	7.85942	7.86029	7.97722
ENSG00000088808	8.95978	9.24146	9.13583	9.06541
ENSG00000088812	11.7373	11.8708	11.7851	11.8229
ENSG00000088826	11.2724	11.0069	11.3253	10.954
ENSG00000088827	9.03786	8.63083	9.28712	8.38157
ENSG00000088832	11.2897	11.6375	11.4656	11.4616
ENSG00000088833	11.2108	10.9647	11.1024	11.0731
ENSG00000088836	10.984	10.9947	11.0229	10.9557
ENSG00000088854	10.1449	10.1963	10.1921	10.1492
ENSG00000088876	9.0939	8.86533	9.00386	8.95538
ENSG00000088881	8.55776	8.35749	8.62188	8.29337
ENSG00000088882	10.6759	10.4307	10.5774	10.5292
ENSG00000088888	12.4465	12.1376	12.4101	12.174
ENSG00000088899	11.7909	11.3192	11.557	11.5531
ENSG00000088926	6.69599	6.92251	6.83334	6.78516
ENSG00000088930	11.242	11.2358	11.3272	11.1506
ENSG00000088970	10.814	10.6276	11.0198	10.4218
ENSG00000088992	6.34745	6.21264	6.34781	6.21228
ENSG00000089006	11.3357	11.4723	11.4558	11.3521
ENSG00000089022	11.0125	11.0702	11.0652	11.0175
ENSG00000089041	8.04703	7.85944	8.04771	7.85876
ENSG00000089048	10.0689	10.4025	10.1978	10.2736
ENSG00000089050	9.44736	9.42483	9.51813	9.35406
ENSG00000089053	9.95839	10.2773	10.1415	10.0942
ENSG00000089057	10.9403	10.9371	10.9994	10.878
ENSG00000089060	10.1946	10.0619	10.0535	10.203
ENSG00000089063	10.0465	10.327	10.1872	10.1863
ENSG00000089091	7.65984	8.02956	7.83538	7.85401
ENSG00000089094	10.2798	10.2922	10.2619	10.3101
ENSG00000089101	7.5275	7.42175	7.66388	7.28537
ENSG00000089116	6.29736	6.2434	6.28514	6.25561
ENSG00000089123	7.8049	7.85661	7.7856	7.87591
ENSG00000089127	11.7896	11.173	11.604	11.3586
ENSG00000089154	12.1304	12.055	12.1189	12.0665
ENSG00000089159	13.1054	13.1088	13.0037	13.2106
ENSG00000089163	7.50603	7.57672	7.47774	7.60501
ENSG00000089177	8.88477	8.97296	8.91514	8.94259
ENSG00000089195	10.1301	10.2945	10.2625	10.162
ENSG00000089199	6.39436	6.22847	6.29309	6.32974
ENSG00000089220	11.4692	11.5817	11.5278	11.5231
ENSG00000089234	10.9653	11.1429	11.1909	10.9174
ENSG00000089248	12.2373	11.6162	11.9195	11.934
ENSG00000089250	6.7612	6.59174	6.82623	6.5267
ENSG00000089280	13.3182	12.8381	13.0616	13.0947
ENSG00000089289	9.46309	9.65144	9.49383	9.6207
ENSG00000089327	6.16016	5.82198	6.04484	5.9373
ENSG00000089335	10.8917	11.1043	11.1305	10.8655
ENSG00000089351	11.3882	11.327	11.367	11.3482
ENSG00000089356	5.8416	5.8416	5.94215	5.74106
ENSG00000089472	6.2953	6.24179	6.36108	6.17601
ENSG00000089486	12.2119	12.1018	12.2229	12.0908
ENSG00000089505	7.68864	7.87655	7.7964	7.76879
ENSG00000089558	7.60153	7.39022	7.50494	7.48682
ENSG00000089597	13.8228	13.4896	13.8524	13.46
ENSG00000089639	10.6302	10.1444	10.6021	10.1724
ENSG00000089682	9.09242	9.32663	9.25185	9.1672
ENSG00000089692	7.04682	7.13638	6.91423	7.26896
ENSG00000089693	12.8404	12.5995	12.7906	12.6493
ENSG00000089723	8.73089	8.99812	8.71106	9.01795
ENSG00000089737	12.8198	12.8636	12.9003	12.7831
ENSG00000089775	9.89447	9.9069	9.93431	9.86706
ENSG00000089818	9.81657	9.99249	9.91679	9.89227
ENSG00000089820	8.54933	8.47269	8.53525	8.48677
ENSG00000089847	7.06733	7.00069	7.13939	6.92862
ENSG00000089876	10.2413	10.5792	10.4739	10.3465
ENSG00000089902	12.1102	12.5283	12.2658	12.3727
ENSG00000089916	11.9171	12.066	12.0443	11.9388
ENSG00000090006	12.0732	12.2089	12.079	12.2031
ENSG00000090013	10.5872	10.4058	10.5504	10.4427
ENSG00000090020	10.6126	10.5725	10.5213	10.6638
ENSG00000090054	10.8679	11.2413	11.0957	11.0135
ENSG00000090060	11.3792	11.8753	11.6122	11.6423
ENSG00000090061	11.3891	11.4557	11.4439	11.4009
ENSG00000090097	12.5635	12.1398	12.2941	12.4092
ENSG00000090238	10.2889	9.86483	9.89758	10.2561
ENSG00000090263	10.052	10.1417	10.0341	10.1596
ENSG00000090266	10.1324	10.0652	10.0706	10.127
ENSG00000090273	12.3827	11.8945	12.2309	12.0463
ENSG00000090316	11.5251	11.5312	11.56	11.4962
ENSG00000090339	10.8808	10.6877	10.6648	10.9037
ENSG00000090372	12.3122	12.1385	12.1831	12.2675
ENSG00000090376	6.28111	6.59902	6.46927	6.41086
ENSG00000090382	6.02783	6.03571	6.23237	5.83117
ENSG00000090432	10.9853	11.1469	11.018	11.1143
ENSG00000090447	9.33631	9.26385	9.21643	9.38374
ENSG00000090470	10.0806	10.1508	10.0785	10.1528
ENSG00000090487	11.1851	11.402	11.2911	11.296
ENSG00000090512	6.27197	6.35066	6.42329	6.19934
ENSG00000090520	11.1659	11.0193	11.1603	11.0248
ENSG00000090530	11.5066	11.3503	11.7306	11.1262
ENSG00000090534	6.44709	6.39861	6.44032	6.40537
ENSG00000090539	8.17883	8.02282	8.08741	8.11423
ENSG00000090554	7.23099	6.69145	6.98046	6.94198
ENSG00000090565	10.6214	10.3496	10.4459	10.5251
ENSG00000090581	10.1319	9.8518	9.9977	9.98596
ENSG00000090612	10.6847	10.976	10.8352	10.8256
ENSG00000090615	12.1292	12.0725	12.1626	12.0392
ENSG00000090621	13.1803	13.3128	13.2928	13.2003
ENSG00000090661	8.48463	8.52971	8.44421	8.57013
ENSG00000090674	10.077	10.0765	10.1114	10.042
ENSG00000090686	11.6945	11.8915	11.8442	11.7418
ENSG00000090776	11.5486	11.1881	11.3126	11.424
ENSG00000090857	11.0646	11.1603	11.1698	11.055
ENSG00000090861	14.143	14.0878	14.1558	14.0751
ENSG00000090863	12.247	12.3553	12.3306	12.2717
ENSG00000090889	9.19108	9.36915	9.29184	9.26839
ENSG00000090905	11.9126	12.0391	11.944	12.0077
ENSG00000090924	11.7902	11.662	11.6367	11.8155
ENSG00000090932	7.10774	7.1529	7.25758	7.00306
ENSG00000090971	10.7702	9.86574	10.2431	10.3928
ENSG00000090975	9.39935	9.39199	9.34141	9.44994
ENSG00000090989	11.0207	11.2703	11.2073	11.0836
ENSG00000091009	10.2796	10.5905	10.4005	10.4696
ENSG00000091010	6.11233	6.05836	6.0096	6.16109
ENSG00000091039	12.0258	12.2809	12.1921	12.1146
ENSG00000091073	9.77639	9.70225	9.84338	9.63526
ENSG00000091106	6.85902	6.61672	6.7264	6.74935
ENSG00000091127	10.1604	10.4903	10.3239	10.3268
ENSG00000091128	5.88847	6.0896	5.97835	5.99972
ENSG00000091129	8.09541	8.22741	8.34747	7.97534
ENSG00000091136	11.8694	12.0262	12.023	11.8726
ENSG00000091137	6.95339	7.05439	7.01695	6.99082
ENSG00000091140	11.0444	11.2465	11.2154	11.0755
ENSG00000091157	10.2511	10.5444	10.4506	10.3449
ENSG00000091164	11.2333	11.4457	11.3496	11.3294
ENSG00000091181	6.21497	6.2285	6.29308	6.1504
ENSG00000091262	6.7962	6.93014	6.86503	6.8613
ENSG00000091317	10.8933	11.1276	11.0608	10.9601
ENSG00000091409	11.2232	11.8407	11.3555	11.7084
ENSG00000091428	6.71965	6.78302	6.91909	6.58358
ENSG00000091436	12.0624	12.2412	12.2282	12.0754
ENSG00000091482	9.15701	9.46054	9.23452	9.38303
ENSG00000091483	11.7558	12.0007	11.9974	11.7592
ENSG00000091490	9.56722	9.60936	9.83348	9.3431
ENSG00000091513	7.73016	7.80082	7.68535	7.84563
ENSG00000091527	13.8295	14.2976	13.8833	14.2438
ENSG00000091536	6.83712	6.99405	6.98053	6.85065
ENSG00000091542	11.777	11.4742	11.6164	11.6348
ENSG00000091583	5.81208	6.01322	6.05473	5.77058
ENSG00000091592	8.84423	8.57141	8.73047	8.68517
ENSG00000091622	10.7511	10.4139	10.7409	10.4241
ENSG00000091640	10.8302	10.5245	10.716	10.6387
ENSG00000091656	11.8558	11.8474	12.0139	11.6892
ENSG00000091664	6.31653	6.45593	6.37452	6.39794
ENSG00000091704	6.13702	6.22569	6.08939	6.27332
ENSG00000091732	10.1729	10.2486	10.2508	10.1707
ENSG00000091831	8.34859	8.30171	8.33578	8.31452
ENSG00000091844	6.61585	6.89714	6.79679	6.7162
ENSG00000091879	6.27988	6.44352	6.42926	6.29414
ENSG00000091947	9.90677	9.81385	9.93	9.79062
ENSG00000091972	6.36557	6.5181	6.4413	6.44237
ENSG00000091986	8.65305	8.93874	8.74381	8.84798
ENSG00000092009	5.83548	5.83548	5.74718	5.92379
ENSG00000092010	11.8624	11.8964	11.9996	11.7592
ENSG00000092020	9.88504	9.90179	9.9735	9.81334
ENSG00000092036	9.01034	9.03633	9.07325	8.97342
ENSG00000092051	8.32157	7.96925	7.92817	8.36266
ENSG00000092054	8.20683	8.49853	8.2308	8.47455
ENSG00000092067	6.13939	5.80121	5.98254	5.95807
ENSG00000092068	8.8658	8.5455	8.63512	8.77618
ENSG00000092094	9.55464	9.50348	9.51743	9.54068
ENSG00000092096	10.306	10.0773	10.2081	10.1751
ENSG00000092098	7.32876	6.97455	7.12821	7.1751
ENSG00000092108	11.4959	11.7862	11.7056	11.5765
ENSG00000092148	12.268	12.5137	12.4708	12.3109
ENSG00000092199	14.2191	14.0517	14.2326	14.0383
ENSG00000092200	6.00775	6.26914	6.11418	6.16271
ENSG00000092201	12.1531	12.3474	12.2847	12.2158
ENSG00000092203	11.5793	11.6389	11.6277	11.5905
ENSG00000092208	8.4942	8.6871	8.53562	8.64568
ENSG00000092295	8.18547	7.96679	7.88184	8.27043
ENSG00000092330	10.3489	10.3166	10.3891	10.2764
ENSG00000092345	5.83548	5.83548	5.74718	5.92379
ENSG00000092421	12.9733	13.4686	13.0333	13.4086
ENSG00000092439	11.012	11.2817	11.1594	11.1344
ENSG00000092445	11.4666	11.3627	11.2994	11.5299
ENSG00000092529	8.36525	8.09116	8.36328	8.09313
ENSG00000092531	10.4876	10.7512	10.6198	10.619
ENSG00000092607	12.5055	12.6339	12.5831	12.5563
ENSG00000092758	6.63101	6.54822	6.56699	6.61224
ENSG00000092820	11.0696	11.1402	11.0999	11.1099
ENSG00000092841	14.0944	13.3984	13.7012	13.7917
ENSG00000092847	11.641	11.6538	11.6832	11.6116
ENSG00000092850	6.80763	6.78331	6.99954	6.5914
ENSG00000092871	9.04043	9.22461	9.09879	9.16625
ENSG00000092929	8.00845	7.95012	8.09607	7.86251
ENSG00000092931	9.82588	9.79486	9.79631	9.82442
ENSG00000092964	11.6758	11.7772	11.741	11.712
ENSG00000092969	10.087	10.5604	10.3811	10.2662
ENSG00000092978	9.49291	9.69526	9.53914	9.64903
ENSG00000093000	10.9309	11.268	10.9893	11.2095
ENSG00000093010	11.3007	11.2505	11.3357	11.2155
ENSG00000093072	7.12261	6.92473	7.16282	6.88452
ENSG00000093100	6.31178	6.22366	6.39735	6.13809
ENSG00000093134	5.74105	5.94218	5.84161	5.84161
ENSG00000093144	10.6859	10.8821	10.7654	10.8026
ENSG00000093167	12.7601	12.7467	12.8464	12.6605
ENSG00000093183	10.8738	10.9217	10.8927	10.9028
ENSG00000093217	7.62075	7.64375	7.7589	7.5056
ENSG00000094631	11.367	11.067	11.3279	11.1061
ENSG00000094755	5.74105	5.94218	5.84161	5.84161
ENSG00000094796	6.33041	6.78731	6.3607	6.75702
ENSG00000094841	9.75179	9.70143	9.9078	9.54542
ENSG00000094880	10.9365	11.1023	10.9521	11.0867
ENSG00000094914	10.4753	10.251	10.3943	10.332
ENSG00000094963	5.83548	5.83548	5.74718	5.92379
ENSG00000094975	11.2959	11.6076	11.4595	11.4441
ENSG00000095015	11.3822	11.8741	11.5473	11.709
ENSG00000095059	7.46183	7.12302	7.14941	7.43544
ENSG00000095066	10.9245	10.7072	10.752	10.8796
ENSG00000095139	12.2711	12.4723	12.3972	12.3461
ENSG00000095203	9.68046	9.8902	9.85166	9.719
ENSG00000095209	9.13924	9.52687	9.37935	9.28676
ENSG00000095261	10.8406	11.1676	11.0264	10.9818
ENSG00000095303	7.2201	7.38084	7.21587	7.38507
ENSG00000095319	11.7162	11.8836	11.8493	11.7505
ENSG00000095321	11.0505	11.0105	11.1383	10.9227
ENSG00000095370	8.06704	7.97764	7.78323	8.26146
ENSG00000095380	11.3114	11.2591	11.4744	11.0961
ENSG00000095383	10.06	10.2419	10.0357	10.2662
ENSG00000095397	11.261	10.8827	11.2178	10.9259
ENSG00000095464	6.02964	6.11831	6.14977	5.99818
ENSG00000095485	10.9497	10.7292	11.0553	10.6237
ENSG00000095539	9.28649	9.1242	9.2952	9.11549
ENSG00000095564	11.2265	11.4477	11.4113	11.263
ENSG00000095574	10.2615	10.6415	10.3403	10.5627
ENSG00000095585	7.90527	8.14184	8.19764	7.84947
ENSG00000095587	10.2477	10.4725	10.463	10.2572
ENSG00000095596	6.10884	6.11443	6.15996	6.06331
ENSG00000095627	6.99506	7.1892	6.96269	7.22157
ENSG00000095637	8.534	8.78492	8.651	8.66792
ENSG00000095713	7.79497	7.44978	7.8679	7.37685
ENSG00000095739	7.88886	7.57073	7.82678	7.63281
ENSG00000095752	7.24366	7.14728	7.07086	7.32007
ENSG00000095787	12.6833	12.8606	12.7606	12.7833
ENSG00000095794	9.37805	9.45844	9.43715	9.39934
ENSG00000095906	11.2685	10.8675	11.1712	10.9648
ENSG00000095917	5.86771	5.86771	5.71495	6.02048
ENSG00000095932	6.02303	6.6226	6.25018	6.39545
ENSG00000095951	11.779	11.7368	11.8312	11.6846
ENSG00000095970	6.28906	6.30364	6.25683	6.33587
ENSG00000095981	5.83548	5.83548	5.74718	5.92379
ENSG00000096060	10.1749	10.4122	10.2885	10.2986
ENSG00000096063	10.1604	10.2964	10.2349	10.2218
ENSG00000096070	12.3232	12.3709	12.2967	12.3974
ENSG00000096080	10.1264	10.0105	10.062	10.0748
ENSG00000096088	6.09714	6.3499	6.21055	6.23649
ENSG00000096092	8.73309	8.90175	8.74735	8.88749
ENSG00000096093	10.1731	10.3166	10.1874	10.3022
ENSG00000096384	14.8501	15.0701	15.0796	14.8406
ENSG00000096401	10.9205	11.2711	11.1056	11.086
ENSG00000096433	10.7438	10.8925	10.8418	10.7945
ENSG00000096654	9.30107	9.62427	9.44273	9.48262
ENSG00000096696	8.84487	8.57355	9.03359	8.38483
ENSG00000096717	10.6283	11.0811	10.8205	10.8889
ENSG00000096746	12.8406	12.7258	12.7055	12.8609
ENSG00000096872	10.2865	10.6585	10.5067	10.4383
ENSG00000096968	11.2426	11.5545	11.5544	11.2427
ENSG00000096996	6.93824	6.79625	7.06918	6.6653
ENSG00000097007	13.3653	13.2694	13.4	13.2347
ENSG00000097021	10.0427	10.0593	10.1091	9.99288
ENSG00000097046	8.52937	8.81392	8.7192	8.62408
ENSG00000097096	8.98839	9.40208	9.01794	9.37253
ENSG00000099139	11.5609	11.6216	11.7007	11.4818
ENSG00000099194	13.6442	13.6878	13.7053	13.6268
ENSG00000099203	9.85902	9.74504	9.77327	9.83078
ENSG00000099204	12.5107	12.5061	12.6597	12.3571
ENSG00000099219	8.89863	8.97021	9.06072	8.80812
ENSG00000099246	12.2079	12.2763	12.3824	12.1018
ENSG00000099250	10.338	10.3111	10.4816	10.1676
ENSG00000099251	8.0709	8.27789	8.26965	8.07914
ENSG00000099256	6.79897	6.66192	6.8026	6.65829
ENSG00000099260	9.43441	9.9256	9.74154	9.61848
ENSG00000099282	10.0895	9.94371	10.0446	9.98865
ENSG00000099284	8.30189	7.82594	8.03535	8.09248
ENSG00000099290	11.0684	11.1058	11.0948	11.0793
ENSG00000099308	9.42032	9.3247	9.30452	9.4405
ENSG00000099326	10.0571	9.85551	9.98413	9.92848
ENSG00000099330	9.04486	8.80664	9.00719	8.84431
ENSG00000099331	12.7363	12.4372	12.7916	12.382
ENSG00000099337	9.67313	9.25109	9.5482	9.37602
ENSG00000099338	9.72637	9.40562	9.52695	9.60504
ENSG00000099341	12.9407	12.6722	12.9984	12.6145
ENSG00000099364	10.5852	9.89152	10.2351	10.2417
ENSG00000099365	8.94413	9.02982	8.96623	9.00772
ENSG00000099377	10.6139	10.8093	10.6665	10.7568
ENSG00000099381	11.7323	11.3576	11.5204	11.5695
ENSG00000099385	10.0584	9.60581	9.81099	9.85322
ENSG00000099399	5.74105	5.94218	5.84161	5.84161
ENSG00000099617	9.0442	8.74819	8.83905	8.95334
ENSG00000099622	13.1517	12.7254	12.8994	12.9777
ENSG00000099624	10.8606	10.5579	10.6939	10.7246
ENSG00000099625	11.5927	11.1022	11.2985	11.3965
ENSG00000099725	10.6161	10.646	10.6517	10.6103
ENSG00000099769	6.85898	6.75098	6.94535	6.66461
ENSG00000099783	12.0033	11.8777	11.9186	11.9623
ENSG00000099785	9.12526	8.89894	9.06517	8.95903
ENSG00000099795	10.5097	10.2904	10.4506	10.3495
ENSG00000099797	11.5822	11.4515	11.5561	11.4776
ENSG00000099800	11.6344	11.1972	11.4481	11.3836
ENSG00000099804	12.5284	12.0707	12.2616	12.3375
ENSG00000099810	10.8625	10.976	10.9968	10.8418
ENSG00000099812	7.45715	7.32938	7.3033	7.48322
ENSG00000099814	12.0208	11.6535	11.9137	11.7606
ENSG00000099817	12.5449	12.2108	12.4128	12.3429
ENSG00000099821	11.6016	11.4058	11.5779	11.4295
ENSG00000099822	9.38512	8.99925	9.20555	9.17882
ENSG00000099834	6.36796	5.89078	6.03962	6.21912
ENSG00000099840	8.09284	7.60519	7.97555	7.72247
ENSG00000099849	10.8474	10.6563	10.7625	10.7413
ENSG00000099860	13.3223	13.2052	12.886	13.6416
ENSG00000099864	12.7524	12.2829	12.5028	12.5325
ENSG00000099866	7.35652	7.02942	7.24152	7.14442
ENSG00000099869	9.91292	9.55978	9.58675	9.88596
ENSG00000099875	12.6855	12.2893	12.441	12.5339
ENSG00000099889	11.4502	11.2073	11.4662	11.1913
ENSG00000099899	10.7731	10.5111	10.7217	10.5625
ENSG00000099901	11.0382	10.7287	10.8655	10.9014
ENSG00000099904	11.569	11.2148	11.3954	11.3884
ENSG00000099910	9.851	9.94904	9.80034	9.9997
ENSG00000099917	12.0569	12.0345	12.1084	11.983
ENSG00000099937	5.83548	5.83548	5.74718	5.92379
ENSG00000099940	10.6967	10.5612	10.6728	10.5851
ENSG00000099942	12.552	12.6855	12.6287	12.6088
ENSG00000099949	10.0027	9.37029	9.79233	9.58062
ENSG00000099953	6.60013	6.26195	6.36283	6.49925
[truncated: 32,827 more rows]
