# Supplementary material for: Fusion-positive rhabdomyosarcoma oncofusions share a common interactome
Source: Nat Commun. 2026 May 28;17:6933. doi: 10.1038/s41467-026-73749-y (PMC13389464; doi:10.1038/s41467-026-73749-y)
Supplement: Supplementary file 12 — Supplementary Dataset 10 [file 41467_2026_73749_MOESM12_ESM.xlsx]

## Sheet: Compiled
Input	Quota	Target Taxon	Target Gene ID	Target Gene Symbol	Target Transcript	Target Alias	CRISPR Mechanism	Target Domain	Reference Sequence	Strand of Target	PAM Policy	Initial Spacing Requirement	Off-Target Match Ruleset Version	Off-Target Tier Policy	Off-Target Match Bin Policy	Strand of sgRNA	Orientation	sgRNA Cut Position (1-based)	sgRNA Sequence	sgRNA Context Sequence	PAM Sequence	Exon Number	Target Cut Length	Target Total Length	Target Cut %	Other Target Matches	# Off-Target Tier I Match Bin I Matches	# Off-Target Tier II Match Bin I Matches	# Off-Target Tier III Match Bin I Matches	# Off-Target Tier IV Match Bin I Matches	# Off-Target Tier I Match Bin II Matches	# Off-Target Tier II Match Bin II Matches	# Off-Target Tier III Match Bin II Matches	# Off-Target Tier IV Match Bin II Matches	# Off-Target Tier I Match Bin III Matches	# Off-Target Tier II Match Bin III Matches	# Off-Target Tier III Match Bin III Matches	# Off-Target Tier IV Match Bin III Matches	# Off-Target Tier I Match Bin IV Matches	# Off-Target Tier II Match Bin IV Matches	# Off-Target Tier III Match Bin IV Matches	# Off-Target Tier IV Match Bin IV Matches	On-Target Ruleset	On-Target Efficacy Score	On-Target Rank	Off-Target Rank	On-Target Rank Weight	Off-Target Rank Weight	Combined Rank
AGO2	3	9606	27161	AGO2	NM_012154.5	AGO2	CRISPRko	CDS	NC_000008.11	-	SpyoCas9	5	1	1	5.20.100	-	sense	140558567	TGTGTCCCCAGGTCTAAAGG	GTTCTGTGTCCCCAGGTCTAAAGGTGGAGA	TGG	7	796	2580	30.9		0	0	0	0	0	28	12	34	16	76	34	83	10	109	59	125	RS3seq-Hsu2013+RS3target	1.159	13	35	1	1	1
AGO2	3	9606	27161	AGO2	NM_012154.5	AGO2	CRISPRko	CDS	NC_000008.11	-	SpyoCas9	5	1	1	5.20.100	+	antisense	140562559	TAACGCCTGCAAGCTCACGC	CGTGTAACGCCTGCAAGCTCACGCAGGACA	AGG	4	412	2580	16		0	0	0	0	0	21	4	17	5	37	16	19	2	61	20	32	RS3seq-Hsu2013+RS3target	0.9609	34	27	1	1	2
AGO2	3	9606	27161	AGO2	NM_012154.5	AGO2	CRISPRko	CDS	NC_000008.11	-	SpyoCas9	5	1	1	5.20.100	-	sense	140555906	CCGCCCTCCATCCTCTACGG	GCAGCCGCCCTCCATCCTCTACGGGGGCAG	GGG	10	1259	2580	48.8		0	0	0	0	0	46	16	23	4	64	22	58	8	82	36	42	RS3seq-Hsu2013+RS3target	1.084	19	43	1	1	3
MRPL4	3	9606	51073	MRPL4	NM_015956.3	MRPL4	CRISPRko	CDS	NC_000019.10	+	SpyoCas9	5	1	1	5.20.100	-	antisense	10252681	GCGCGGTGGCGAAAACATCG	CTGGGCGCGGTGGCGAAAACATCGGGGTGC	GGG	3	254	936	27.1		0	0	0	0	0	6	4	8	3	10	5	4	1	4	8	5	RS3seq-Hsu2013+RS3target	1.286	6	2	1	1	1
MRPL4	3	9606	51073	MRPL4	NM_015956.3	MRPL4	CRISPRko	CDS	NC_000019.10	+	SpyoCas9	5	1	1	5.20.100	-	antisense	10252598	TGCACTGGGCGTCGATGAGT	GGCCTGCACTGGGCGTCGATGAGTGGGTAC	GGG	3	171	936	18.3		0	0	0	0	0	8	1	3	2	26	13	25	2	17	6	21	RS3seq-Hsu2013+RS3target	0.9026	19	4	1	1	3
MRPL4	3	9606	51073	MRPL4	NM_015956.3	MRPL4	CRISPRko	CDS	NC_000019.10	+	SpyoCas9	5	1	1	5.20.100	+	sense	10256733	CAAGACCAAGACGAGAGCCG	ATGCCAAGACCAAGACGAGAGCCGAGGTGC	AGG	5	352	936	37.6		0	0	0	0	1	28	13	13	2	40	22	27	2	21	12	19	RS3seq-Hsu2013+RS3target	0.8712	22	32	1	1	11
ABL1	3	9606	25	ABL1	NM_005157.6	ABL1	CRISPRko	CDS	NC_000009.12	+	SpyoCas9	5	1	1	5.20.100	-	antisense	130872883	TCAGTGATGATATAGAACGG	GAACTCAGTGATGATATAGAACGGGGGCTC	GGG	6	930	3393	27.4		0	0	0	0	0	31	9	26	1	36	25	36	4	45	21	43	RS3seq-Hsu2013+RS3target	1.764	1	23	1	1	1
ABL1	3	9606	25	ABL1	NM_005157.6	ABL1	CRISPRko	CDS	NC_000009.12	+	SpyoCas9	5	1	1	5.20.100	-	antisense	130874991	CGGGTGCAGTCCATTTGATG	CTCTCGGGTGCAGTCCATTTGATGGGGAAC	GGG	7	1208	3393	35.6		0	0	0	0	0	24	14	24	10	58	23	57	4	70	44	84	RS3seq-Hsu2013+RS3target	0.9313	35	20	1	1	2
ABL1	3	9606	25	ABL1	NM_005157.6	ABL1	CRISPRko	CDS	NC_000009.12	+	SpyoCas9	5	1	1	5.20.100	-	antisense	130862800	ATGATGAACCAACTCGGCCA	AATGATGATGAACCAACTCGGCCAGGGTGT	GGG	4	586	3393	17.3		0	0	0	0	0	9	2	9	1	23	7	21	7	89	31	79	RS3seq-Hsu2013+RS3target	0.806	52	3	1	1	3
CCDC86	3	9606	79080	CCDC86	NM_024098.4	CCDC86	CRISPRko	CDS	NC_000011.10	+	SpyoCas9	5	1	1	5.20.100	-	antisense	60842222	GTTCGACTCGAACTCCACAA	CTGGGTTCGACTCGAACTCCACAAGGGCCC	GGG	1	97	1083	9		0	0	1	0	0	15	7	8	3	13	8	17	2	16	12	10	RS3seq-Hsu2013+RS3target	0.9691	11	11	1	1	1
CCDC86	3	9606	79080	CCDC86	NM_024098.4	CCDC86	CRISPRko	CDS	NC_000011.10	+	SpyoCas9	5	1	1	5.20.100	+	sense	60842420	GCGTCAGCAAGACCTACACC	CCCAGCGTCAGCAAGACCTACACCTGGAGT	TGG	1	295	1083	27.2		0	0	1	0	1	16	11	16	5	52	21	44	19	100	51	86	RS3seq-Hsu2013+RS3target	0.8889	17	21	1	1	2
CCDC86	3	9606	79080	CCDC86	NM_024098.4	CCDC86	CRISPRko	CDS	NC_000011.10	+	SpyoCas9	5	1	1	5.20.100	+	sense	60842672	ACTACTGGAGCTGACACCCA	AGCCACTACTGGAGCTGACACCCAGGGCAC	GGG	1	547	1083	50.5		0	0	1	0	3	71	22	53	8	127	64	151	24	205	89	207	RS3seq-Hsu2013+RS3target	1.037	9	69	1	1	10
EPS15	3	9606	2060	EPS15	NM_001981.3	EPS15	CRISPRko	CDS	NC_000001.11	-	SpyoCas9	5	1	1	5.20.100	-	sense	51445024	TATGCGACACAAAGGACTGT	TCATTATGCGACACAAAGGACTGTGGGAAG	GGG	11	819	2691	30.4		0	0	0	0	0	36	7	24	2	46	26	52	1	36	14	27	RS3seq-Hsu2013+RS3target	1.146	4	12	1	1	1
EPS15	3	9606	2060	EPS15	NM_001981.3	EPS15	CRISPRko	CDS	NC_000001.11	-	SpyoCas9	5	1	1	5.20.100	-	sense	51465301	AGTAGTCCTTTGCTAATCAG	TACCAGTAGTCCTTTGCTAATCAGTGGAAC	TGG	6	335	2691	12.4		0	0	0	0	0	48	25	36	1	71	27	65	2	118	54	80	RS3seq-Hsu2013+RS3target	0.69	19	17	1	1	2
EPS15	3	9606	2060	EPS15	NM_001981.3	EPS15	CRISPRko	CDS	NC_000001.11	-	SpyoCas9	5	1	1	5.20.100	-	sense	51421797	TATTAAACAGAGGACAAGTG	ATACTATTAAACAGAGGACAAGTGAGGTTC	AGG	13	1102	2691	41		0	0	0	0	0	67	25	63	2	178	68	138	8	270	75	232	RS3seq-Hsu2013+RS3target	0.3972	38	26	1	1	5
GNAS	3	9606	2778	GNAS	NM_000516.7	GNAS	CRISPRko	CDS	NC_000020.11	+	SpyoCas9	5	1	1	5.20.100	+	sense	58909579	GGATCCAGTGCTTCAACGGT	AAGTGGATCCAGTGCTTCAACGGTAGGATG	AGG	9	717	1185	60.5		0	0	0	0	0	16	5	15	9	29	12	13	4	53	14	28	RS3seq-Hsu2013+RS3target	0.8448	21	8	1	1	3
GNAS	3	9606	2778	GNAS	NM_000516.7	GNAS	CRISPRko	CDS	NC_000020.11	+	SpyoCas9	5	1	1	5.20.100	-	antisense	58903792	GTCGGGGTGTAGCTTACGGG	ACAAGTCGGGGTGTAGCTTACGGGAGGGAA	AGG	5	432	1185	36.5		0	0	0	0	0	11	6	4	1	20	13	8	4	43	15	25	RS3seq-Hsu2013+RS3target	0.7521	25	4	1	1	4
GNAS	3	9606	2778	GNAS	NM_000516.7	GNAS	CRISPRko	CDS	NC_000020.11	+	SpyoCas9	5	1	1	5.20.100	+	sense	58898985	AAGGAGCAACAGCGATGGGT	CTGCAAGGAGCAACAGCGATGGGTAGGCAC	AGG	3	256	1185	21.6		0	0	0	0	1	31	8	31	3	80	20	66	2	82	23	46	RS3seq-Hsu2013+RS3target	0.6812	29	27	1	1	11
SRSF4	3	9606	6429	SRSF4	NM_005626.5	SRSF4	CRISPRko	CDS	NC_000001.11	-	SpyoCas9	5	1	1	5.20.100	-	sense	29154731	AGCCAGGTTCCAGACGACGC	GACAAGCCAGGTTCCAGACGACGCCGGTCC	CGG	4	543	1485	36.6		0	0	0	0	0	9	4	8	4	17	5	18	5	70	35	50	RS3seq-Hsu2013+RS3target	0.9096	6	2	1	1	1
SRSF4	3	9606	6429	SRSF4	NM_005626.5	SRSF4	CRISPRko	CDS	NC_000001.11	-	SpyoCas9	5	1	1	5.20.100	-	sense	29160416	GTAATTGTTGAGCATGCCCG	GCGAGTAATTGTTGAGCATGCCCGCGGCCC	CGG	2	209	1485	14.1		0	0	0	0	1	25	18	18	1	58	26	50	6	27	25	36	RS3seq-Hsu2013+RS3target	0.6749	17	31	1	1	2
SRSF4	3	9606	6429	SRSF4	NM_005626.5	SRSF4	CRISPRko	CDS	NC_000001.11	-	SpyoCas9	5	1	1	5.20.100	+	antisense	29159437	AGTCTGTACTCTGTGCGAGT	AATAAGTCTGTACTCTGTGCGAGTAGGAGG	AGG	3	300	1485	20.2		0	0	0	0	1	23	10	25	7	75	29	86	1	54	16	46	RS3seq-Hsu2013+RS3target	0.5644	20	29	1	1	3
VANGL2	3	9606	57216	VANGL2	NM_020335.3	VANGL2	CRISPRko	CDS	NC_000001.11	+	SpyoCas9	5	1	1	5.20.100	-	antisense	160419341	GCACGCAGCACAAAGACGCG	CAGGGCACGCAGCACAAAGACGCGGGGCAG	GGG	4	531	1566	33.9		0	0	0	0	0	6	1	8	2	19	6	14	7	22	8	20	RS3seq-Hsu2013+RS3target	1.621	1	2	1	1	1
VANGL2	3	9606	57216	VANGL2	NM_020335.3	VANGL2	CRISPRko	CDS	NC_000001.11	+	SpyoCas9	5	1	1	5.20.100	+	sense	160416169	GGACAATGAGTCCACACGAG	TGCTGGACAATGAGTCCACACGAGGGGATG	GGG	3	178	1566	11.4		0	0	0	0	0	9	1	11	1	31	21	21	2	43	9	35	RS3seq-Hsu2013+RS3target	0.8569	43	3	1	1	4
VANGL2	3	9606	57216	VANGL2	NM_020335.3	VANGL2	CRISPRko	CDS	NC_000001.11	+	SpyoCas9	5	1	1	5.20.100	+	sense	160420543	AAGGTGTATTCCCTCGGAGA	CTTCAAGGTGTATTCCCTCGGAGAGGGTGA	GGG	5	932	1566	59.5		0	0	0	0	1	12	5	13	0	15	10	12	7	63	22	55	RS3seq-Hsu2013+RS3target	1.061	22	29	1	1	6
DLGAP5	3	9606	9787	DLGAP5	NM_014750.5	DLGAP5	CRISPRko	CDS	NC_000014.9	-	SpyoCas9	5	1	1	5.20.100	+	antisense	55175364	TGAAATATGGCACACCATGG	TACCTGAAATATGGCACACCATGGTGGGGC	TGG	10	1283	2541	50.5		0	0	0	0	0	38	23	35	1	56	27	75	4	147	65	125	RS3seq-Hsu2013+RS3target	0.6608	13	8	1	1	1
DLGAP5	3	9606	9787	DLGAP5	NM_014750.5	DLGAP5	CRISPRko	CDS	NC_000014.9	-	SpyoCas9	5	1	1	5.20.100	+	antisense	55177108	ACTGGGTGTCAAAAAAGCAT	TGTAACTGGGTGTCAAAAAAGCATTGGCAC	TGG	8	1003	2541	39.5		0	0	0	0	0	42	27	34	3	69	39	55	8	123	77	125	RS3seq-Hsu2013+RS3target	0.5418	16	10	1	1	3
DLGAP5	3	9606	9787	DLGAP5	NM_014750.5	DLGAP5	CRISPRko	CDS	NC_000014.9	-	SpyoCas9	5	1	1	5.20.100	-	sense	55169463	GATGATTGTGAATATAAACG	GGTTGATGATTGTGAATATAAACGAGGTAT	AGG	12	1484	2541	58.4		0	0	0	0	1	47	20	42	1	61	14	65	2	84	35	63	RS3seq-Hsu2013+RS3target	1.358	1	28	1	1	4
H1-5	3	9606	3009	H1-5	NM_005322.3	H1-5	CRISPRko	CDS	NC_000006.12	-	SpyoCas9	5	1	1	5.20.100	-	sense	27867128	CTAAAGCTAAGAAGCCCGCG	GCCGCTAAAGCTAAGAAGCCCGCGGGGGCC	GGG	1	402	681	59		0	0	0	0	0	21	11	16	2	30	10	16	0	28	12	19	RS3seq-Hsu2013+RS3target	0.3135	32	5	1	1	2
H1-5	3	9606	3009	H1-5	NM_005322.3	H1-5	CRISPRko	CDS	NC_000006.12	-	SpyoCas9	5	1	1	5.20.100	+	antisense	27867322	GTCGTAGCCACCGGCCGCTA	CCACGTCGTAGCCACCGGCCGCTAAGGCCT	AGG	1	208	681	30.5		0	0	0	0	1	6	7	7	5	12	6	11	1	18	7	11	RS3seq-Hsu2013+RS3target	0.4053	28	10	1	1	3
H1-5	3	9606	3009	H1-5	NM_005322.3	H1-5	CRISPRko	CDS	NC_000006.12	-	SpyoCas9	5	1	1	5.20.100	-	sense	27867466	GAAATCCCCGGCTAAGAAGA	TGGAGAAATCCCCGGCTAAGAAGAAGGCAA	AGG	1	64	681	9.4		0	0	0	0	1	46	14	30	2	38	12	32	3	33	10	20	RS3seq-Hsu2013+RS3target	0.4537	25	22	1	1	7
CCAR2	3	9606	57805	CCAR2	NM_001393997.1	CCAR2	CRISPRko	CDS	NC_000008.11	+	SpyoCas9	5	1	1	5.20.100	-	antisense	22614149	GCACGGACAGAAAATCTGAG	AGATGCACGGACAGAAAATCTGAGGGGACC	GGG	9	761	2772	27.5		0	0	0	0	0	69	31	66	4	77	28	62	1	69	34	51	RS3seq-Hsu2013+RS3target	1.335	3	25	1	1	2
CCAR2	3	9606	57805	CCAR2	NM_001393997.1	CCAR2	CRISPRko	CDS	NC_000008.11	+	SpyoCas9	5	1	1	5.20.100	-	antisense	22606176	GGGATGCCGAACCTACCTGA	ACAAGGGATGCCGAACCTACCTGAAGGTGC	AGG	3	149	2772	5.4		0	0	0	0	1	12	4	19	3	17	13	25	1	13	8	12	RS3seq-Hsu2013+RS3target	1.293	5	39	1	1	3
CCAR2	3	9606	57805	CCAR2	NM_001393997.1	CCAR2	CRISPRko	CDS	NC_000008.11	+	SpyoCas9	5	1	1	5.20.100	+	sense	22606970	GTGAAGGCTGCATACAACCC	GCTGGTGAAGGCTGCATACAACCCAGGCCA	AGG	5	302	2772	10.9		0	0	0	0	1	26	19	39	1	71	25	63	5	138	65	133	RS3seq-Hsu2013+RS3target	1.405	2	49	1	1	4
SBSN	3	9606	374897	SBSN	NM_001166034.2	SBSN	CRISPRko	CDS	NC_000019.10	-	SpyoCas9	5	1	1	5.20.100	-	sense	35528171	TCATTGAAGGGATCAACCGA	AAGGTCATTGAAGGGATCAACCGAGGGCTG	GGG	1	111	1773	6.3		0	0	0	0	0	14	6	9	1	17	7	27	3	38	19	25	RS3seq-Hsu2013+RS3target	1.112	1	2	1	1	1
SBSN	3	9606	374897	SBSN	NM_001166034.2	SBSN	CRISPRko	CDS	NC_000019.10	-	SpyoCas9	5	1	1	5.20.100	-	sense	35527805	AGGGAGTCGACAATGCTGCA	GGCCAGGGAGTCGACAATGCTGCAGGGCAG	GGG	1	477	1773	26.9		0	0	0	0	1	33	14	16	3	42	26	27	4	27	7	16	RS3seq-Hsu2013+RS3target	0.9915	7	33	1	1	2
SBSN	3	9606	374897	SBSN	NM_001166034.2	SBSN	CRISPRko	CDS	NC_000019.10	-	SpyoCas9	5	1	1	5.20.100	-	sense	35527977	GTTGCCCATGAGATCAACCA	CAAGGTTGCCCATGAGATCAACCATGGTAT	TGG	1	305	1773	17.2		0	0	0	0	2	12	7	17	2	47	25	52	15	180	98	287	RS3seq-Hsu2013+RS3target	0.9213	11	49	1	1	3
KRT15	3	9606	3866	KRT15	NM_002275.4	KRT15	CRISPRko	CDS	NC_000017.11	-	SpyoCas9	5	1	1	5.20.100	-	sense	41516208	TGTGGAGATGGACGCAGCAC	TCAATGTGGAGATGGACGCAGCACCGGGTG	CGG	4	796	1371	58.1		0	0	0	0	2	53	25	22	9	75	41	83	22	169	60	136	RS3seq-Hsu2013+RS3target	0.967	10	32	1	1	2
KRT15	3	9606	3866	KRT15	NM_002275.4	KRT15	CRISPRko	CDS	NC_000017.11	-	SpyoCas9	5	1	1	5.20.100	+	antisense	41516965	CCAGCTCATTCTCATACCTG	AGGGCCAGCTCATTCTCATACCTGAGGAGA	AGG	3	581	1371	42.4		0	0	0	0	3	30	12	33	11	76	30	90	19	154	82	141	RS3seq-Hsu2013+RS3target	1.04	8	40	1	1	5
KRT15	3	9606	3866	KRT15	NM_002275.4	KRT15	CRISPRko	CDS	NC_000017.11	-	SpyoCas9	5	1	1	5.20.100	+	antisense	41516132	ACCAGGCCTCGACATCCCGG	AAGAACCAGGCCTCGACATCCCGGCGGTTC	CGG	4	872	1371	63.6		0	0	0	0	4	16	12	8	9	47	12	26	5	22	8	22	RS3seq-Hsu2013+RS3target	1.351	1	54	1	1	8
KRT13	3	9606	3860	KRT13	NM_153490.3	KRT13	CRISPRko	CDS	NC_000017.11	-	SpyoCas9	5	1	1	5.20.100	-	sense	41503059	GGTGGTCGGCCAGGTCAACG	ACCAGGTGGTCGGCCAGGTCAACGTGGAGA	TGG	4	775	1377	56.3		0	0	0	0	3	47	8	26	14	31	14	8	21	36	14	15	RS3seq-Hsu2013+RS3target	0.951	19	43	1	1	3
KRT13	3	9606	3860	KRT13	NM_153490.3	KRT13	CRISPRko	CDS	NC_000017.11	-	SpyoCas9	5	1	1	5.20.100	+	antisense	41505468	TTGAACAGGTAGAGACACCA	CGAGTTGAACAGGTAGAGACACCACGGCCT	CGG	1	83	1377	6		0	0	0	0	5	139	81	166	4	204	93	181	4	175	71	141	RS3seq-Hsu2013+RS3target	1.047	12	75	1	1	10
KRT13	3	9606	3860	KRT13	NM_153490.3	KRT13	CRISPRko	CDS	NC_000017.11	-	SpyoCas9	5	1	1	5.20.100	+	antisense	41502965	ACCATTCCTCAGCATCCCGG	TGGAACCATTCCTCAGCATCCCGGCGGTTC	CGG	4	869	1377	63.1		0	0	0	0	10	65	18	48	4	69	27	59	8	64	31	73	RS3seq-Hsu2013+RS3target	1.042	13	111	1	1	20
PAX7	3	9606	5081	PAX7	NM_001135254.2	PAX7	CRISPRko	CDS	NC_000001.11	+	SpyoCas9	5	1	1	5.20.100	-	antisense	18700673	GCTTACGCCAACGGGCGCGG	GCCTGCTTACGCCAACGGGCGCGGCGGTTA	CGG	6	806	1518	53.1		0	0	0	0	0	14	1	9	4	18	4	5	2	6	0	7	RS3seq-Hsu2013+RS3target	0.8588	22	13	1	1	1
PAX7	3	9606	5081	PAX7	NM_001135254.2	PAX7	CRISPRko	CDS	NC_000001.11	+	SpyoCas9	5	1	1	5.20.100	-	antisense	18634315	GACCCGGCCTTGGCCAAGCG	GATTGACCCGGCCTTGGCCAAGCGGGGTGG	GGG	2	97	1518	6.4		0	0	0	0	1	46	18	23	7	112	64	90	12	79	37	72	RS3seq-Hsu2013+RS3target	0.887	19	50	1	1	6
PAX7	3	9606	5081	PAX7	NM_001135254.2	PAX7	CRISPRko	CDS	NC_000001.11	+	SpyoCas9	5	1	1	5.20.100	+	sense	18636330	GGAGGACGACGGCGAAAAGA	AGAAGGAGGACGACGGCGAAAAGAAGGCCA	AGG	4	544	1518	35.8		0	0	0	0	0	7	4	11	7	41	35	65	5	16	9	13	RS3seq-Hsu2013+RS3target	0.4076	87	5	1	1	8
LSS	3	9606	4047	LSS	NM_002340.6	LSS	CRISPRko	CDS	NC_000021.9	-	SpyoCas9	5	1	1	5.20.100	+	antisense	46222717	GCAGAGGGATGCGTGCCACG	GCTGGCAGAGGGATGCGTGCCACGTGGCAA	TGG	4	341	2199	15.5		0	0	0	0	0	16	8	14	2	43	12	22	5	36	10	27	RS3seq-Hsu2013+RS3target	1.351	7	12	1	1	1
LSS	3	9606	4047	LSS	NM_002340.6	LSS	CRISPRko	CDS	NC_000021.9	-	SpyoCas9	5	1	1	5.20.100	+	antisense	46215693	GGCGCTCACCATATACCACG	AGGAGGCGCTCACCATATACCACGCGGAGC	CGG	8	884	2199	40.2		0	0	0	0	0	12	3	8	4	33	7	23	8	27	10	10	RS3seq-Hsu2013+RS3target	1.28	12	8	1	1	2
LSS	3	9606	4047	LSS	NM_002340.6	LSS	CRISPRko	CDS	NC_000021.9	-	SpyoCas9	5	1	1	5.20.100	+	antisense	46221950	GTTGAGCGCAGTCCCAAACA	CATAGTTGAGCGCAGTCCCAAACACGGTGG	CGG	5	454	2199	20.6		0	0	0	0	1	27	5	25	3	32	18	34	6	84	35	100	RS3seq-Hsu2013+RS3target	1.328	9	54	1	1	6
HSD17B10	3	9606	3028	HSD17B10	NM_004493.3	HSD17B10	CRISPRko	CDS	NC_000023.11	-	SpyoCas9	5	1	1	5.20.100	+	antisense	53433727	GACCCCACTTACGTCGGCTG	AGGTGACCCCACTTACGTCGGCTGGGGCGA	GGG	2	187	786	23.8		0	0	0	0	0	9	1	3	1	13	1	11	3	43	12	24	RS3seq-Hsu2013+RS3target	0.9619	6	2	1	1	1
HSD17B10	3	9606	3028	HSD17B10	NM_004493.3	HSD17B10	CRISPRko	CDS	NC_000023.11	-	SpyoCas9	5	1	1	5.20.100	-	sense	53433867	CTGGTGGCGGTAATAACCGG	GGGCCTGGTGGCGGTAATAACCGGAGGAGC	AGG	2	47	786	6		0	0	0	0	1	5	6	6	1	8	2	8	3	12	8	11	RS3seq-Hsu2013+RS3target	1.068	5	15	1	1	2
HSD17B10	3	9606	3028	HSD17B10	NM_004493.3	HSD17B10	CRISPRko	CDS	NC_000023.11	-	SpyoCas9	5	1	1	5.20.100	-	sense	53433824	CCACGGCGGAGCGACTTGTG	CTGGCCACGGCGGAGCGACTTGTGGGGCAG	GGG	2	90	786	11.5		0	0	0	0	1	14	5	12	2	10	2	1	2	9	5	5	RS3seq-Hsu2013+RS3target	0.9575	7	18	1	1	3
YARS1	3	9606	8565	YARS1	NM_003680.4	YARS1	CRISPRko	CDS	NC_000001.11	-	SpyoCas9	5	1	1	5.20.100	+	antisense	32810712	GAGTTCTAGAAGTTCCCATG	CTCGGAGTTCTAGAAGTTCCCATGGGGCTT	GGG	3	259	1587	16.3		0	0	0	0	0	56	25	39	4	103	55	94	1	185	93	187	RS3seq-Hsu2013+RS3target	1.456	2	18	1	1	1
YARS1	3	9606	8565	YARS1	NM_003680.4	YARS1	CRISPRko	CDS	NC_000001.11	-	SpyoCas9	5	1	1	5.20.100	-	sense	32786423	ATCCTACGAGATGAGAAATG	TGTGATCCTACGAGATGAGAAATGGGGTGG	GGG	8	845	1587	53.2		0	0	0	0	0	87	38	73	3	85	49	84	3	82	39	69	RS3seq-Hsu2013+RS3target	1.371	3	22	1	1	2
YARS1	3	9606	8565	YARS1	NM_003680.4	YARS1	CRISPRko	CDS	NC_000001.11	-	SpyoCas9	5	1	1	5.20.100	-	sense	32806580	TGTGTACAGACTCTCCTCCG	TAGATGTGTACAGACTCTCCTCCGTGGTCA	TGG	4	412	1587	26		0	0	0	0	1	18	15	12	7	37	16	30	9	45	19	33	RS3seq-Hsu2013+RS3target	1.542	1	30	1	1	3
CDK5	3	9606	1020	CDK5	NM_004935.4	CDK5	CRISPRko	CDS	NC_000007.14	-	SpyoCas9	5	1	1	5.20.100	-	sense	151055791	TAGCCGCAATGTGCTACACA	GTCATAGCCGCAATGTGCTACACAGGGACC	GGG	6	370	879	42.1		0	0	0	0	0	15	14	19	0	29	20	25	7	33	23	57	RS3seq-Hsu2013+RS3target	1.091	7	3	1	1	1
CDK5	3	9606	1020	CDK5	NM_004935.4	CDK5	CRISPRko	CDS	NC_000007.14	-	SpyoCas9	5	1	1	5.20.100	+	antisense	151056797	GCAGGACGTCATGAAGCCTA	CTGTGCAGGACGTCATGAAGCCTAGGGCAA	GGG	4	194	879	22.1		0	0	0	0	1	32	9	47	5	35	20	40	2	30	16	20	RS3seq-Hsu2013+RS3target	1.29	5	20	1	1	2
CDK5	3	9606	1020	CDK5	NM_004935.4	CDK5	CRISPRko	CDS	NC_000007.14	-	SpyoCas9	5	1	1	5.20.100	+	antisense	151055351	CAAAGAGGACATCCGGTGGG	GCCCCAAAGAGGACATCCGGTGGGCGGTAC	CGG	8	506	879	57.6		0	0	0	0	1	51	19	33	12	56	29	40	12	81	35	57	RS3seq-Hsu2013+RS3target	0.9804	12	27	1	1	5
IDI1	3	9606	3422	IDI1	NM_004508.4	IDI1	CRISPRko	CDS	NC_000010.11	-	SpyoCas9	5	1	1	5.20.100	+	antisense	1048890	CTCCGGCCACAGACAACCGC	CAGCCTCCGGCCACAGACAACCGCCGGTCC	CGG	1	114	855	13.3		0	0	0	0	2	18	1	9	3	29	5	20	7	52	14	23	RS3seq-Hsu2013+RS3target	0.3406	16	9	1	1	1
IDI1	3	9606	3422	IDI1	NM_004508.4	IDI1	CRISPRko	CDS	NC_000010.11	-	SpyoCas9	5	1	1	5.20.100	+	antisense	1042712	GGCGTCACTTTCCTCAAGCT	CAAGGGCGTCACTTTCCTCAAGCTCGGCTG	CGG	4	457	855	53.5		0	0	1	0	0	48	16	26	5	64	28	69	7	215	76	183	RS3seq-Hsu2013+RS3target	0.2628	18	32	1	1	14
IDI1	3	9606	3422	IDI1	NM_004508.4	IDI1	CRISPRko	CDS	NC_000010.11	-	SpyoCas9	5	1	1	5.20.100	+	antisense	1044112	GTTGAACCTGTTGCTTGTCG	AGGAGTTGAACCTGTTGCTTGTCGAGGTGG	AGG	2	200	855	23.4	55853 (IDI2-AS1)	0	0	1	0	1	22	11	11	3	36	15	26	2	25	15	17	RS3seq-Hsu2013+RS3target	0.3707	15	35	1	1	15
ARPC1A	3	9606	10552	ARPC1A	NM_006409.4	ARPC1A	CRISPRko	CDS	NC_000007.14	+	SpyoCas9	5	1	1	5.20.100	+	sense	99344389	TGGTGTTTGGAAGCCAACCC	AAGATGGTGTTTGGAAGCCAACCCTGGTGA	TGG	4	265	1113	23.8		0	0	0	0	1	15	13	25	6	60	37	61	4	159	75	127	RS3seq-Hsu2013+RS3target	0.8995	9	13	1	1	1
ARPC1A	3	9606	10552	ARPC1A	NM_006409.4	ARPC1A	CRISPRko	CDS	NC_000007.14	+	SpyoCas9	5	1	1	5.20.100	+	sense	99338281	GAGCACAACGGACACATCAC	CAAGGAGCACAACGGACACATCACAGGTAA	AGG	3	164	1113	14.7		0	0	0	0	0	30	10	22	5	36	19	28	3	82	36	50	RS3seq-Hsu2013+RS3target	0.7192	14	8	1	1	2
ARPC1A	3	9606	10552	ARPC1A	NM_006409.4	ARPC1A	CRISPRko	CDS	NC_000007.14	+	SpyoCas9	5	1	1	5.20.100	+	sense	99353960	AAGCCAGCCAGCACGCCCTG	TGAAAAGCCAGCCAGCACGCCCTGGGGCAG	GGG	6	551	1113	49.5		0	0	0	0	6	68	22	34	26	201	61	86	48	270	111	225	RS3seq-Hsu2013+RS3target	0.8356	10	55	1	1	11
PHKA2	3	9606	5256	PHKA2	NM_000292.3	PHKA2	CRISPRko	CDS	NC_000023.11	-	SpyoCas9	5	1	1	5.20.100	-	sense	18931704	CAGTAGACCGAGTTCCTATG	CACACAGTAGACCGAGTTCCTATGGGGAAG	GGG	12	1182	3708	31.9		0	0	0	0	0	27	13	16	1	27	8	25	0	16	9	12	RS3seq-Hsu2013+RS3target	1.013	30	25	1	1	3
PHKA2	3	9606	5256	PHKA2	NM_000292.3	PHKA2	CRISPRko	CDS	NC_000023.11	-	SpyoCas9	5	1	1	5.20.100	-	sense	18954289	TAAGAATGCAGACCGCGATG	ACCGTAAGAATGCAGACCGCGATGAGGACA	AGG	2	202	3708	5.4		0	0	0	0	1	7	5	10	4	24	11	12	4	27	7	24	RS3seq-Hsu2013+RS3target	1.249	10	57	1	1	4
PHKA2	3	9606	5256	PHKA2	NM_000292.3	PHKA2	CRISPRko	CDS	NC_000023.11	-	SpyoCas9	5	1	1	5.20.100	+	antisense	18924398	TGAGCATGGTGCGACTGATG	TTACTGAGCATGGTGCGACTGATGGGGAAG	GGG	16	1697	3708	45.8		0	0	0	0	1	19	14	9	10	52	29	20	3	26	11	26	RS3seq-Hsu2013+RS3target	1.197	18	69	1	1	6
PDPK1	3	9606	5170	PDPK1	NM_002613.5	PDPK1	CRISPRko	CDS	NC_000016.10	+	SpyoCas9	5	1	1	5.20.100	-	antisense	2557945	TGGAAAAAGAGCCTTCCCCA	ACCGTGGAAAAAGAGCCTTCCCCAAGGATT	AGG	2	266	1671	15.9		0	0	0	0	2	84	37	68	3	219	91	188	6	193	92	181	RS3seq-Hsu2013+RS3target	0.6032	29	28	1	1	9
PDPK1	3	9606	5170	PDPK1	NM_002613.5	PDPK1	CRISPRko	CDS	NC_000016.10	+	SpyoCas9	5	1	1	5.20.100	-	antisense	2561820	CCCGCTCTCTGGTTACATAG	ACATCCCGCTCTCTGGTTACATAGGGGACC	GGG	4	377	1671	22.6	653650 (PDPK2P)	0	0	1	0	0	44	14	37	4	86	28	55	5	70	25	74	RS3seq-Hsu2013+RS3target	0.7874	14	86	1	1	23
PDPK1	3	9606	5170	PDPK1	NM_002613.5	PDPK1	CRISPRko	CDS	NC_000016.10	+	SpyoCas9	5	1	1	5.20.100	+	sense	2565680	TTAGAGTACTTGCACGGCAA	TGCTTTAGAGTACTTGCACGGCAAGGGCAT	GGG	5	593	1671	35.5	653650 (PDPK2P)	0	0	1	0	3	12	5	19	2	13	9	17	7	39	14	40	RS3seq-Hsu2013+RS3target	0.8168	13	106	1	1	29
RPL7L1	3	9606	285855	RPL7L1	NM_001366481.3	RPL7L1	CRISPRko	CDS	NC_000006.12	+	SpyoCas9	5	1	1	5.20.100	-	antisense	42884750	GGAAAACCTTACTTACCCCC	ACATGGAAAACCTTACTTACCCCCAGGTCA	AGG	4	448	768	58.3		0	0	0	0	1	30	12	18	5	77	24	61	3	65	24	33	RS3seq-Hsu2013+RS3target	0.7792	9	2	1	1	1
RPL7L1	3	9606	285855	RPL7L1	NM_001366481.3	RPL7L1	CRISPRko	CDS	NC_000006.12	+	SpyoCas9	5	1	1	5.20.100	+	sense	42883615	GTTGTACGCATCGAAAGGTA	CTTTGTTGTACGCATCGAAAGGTAAGGAAC	AGG	3	311	768	40.5		0	0	0	0	0	8	6	7	0	9	5	11	0	6	5	4	RS3seq-Hsu2013+RS3target	0.6835	13	1	1	1	2
RPL7L1	3	9606	285855	RPL7L1	NM_001366481.3	RPL7L1	CRISPRko	CDS	NC_000006.12	+	SpyoCas9	5	1	1	5.20.100	+	sense	42884746	TGGAACCTTATGTGACCTGG	ATAGTGGAACCTTATGTGACCTGGGGGTAA	GGG	4	444	768	57.8		0	0	0	0	1	91	45	100	4	63	55	42	2	75	32	62	RS3seq-Hsu2013+RS3target	0.6604	14	4	1	1	3
PPP6C	3	9606	5537	PPP6C	NM_002721.5	PPP6C	CRISPRko	CDS	NC_000009.12	-	SpyoCas9	5	1	1	5.20.100	-	sense	125158262	TGAGAGTAGACAGATAACAC	ATCATGAGAGTAGACAGATAACACAGGTCT	AGG	4	358	918	39		0	0	0	0	0	29	17	32	1	72	38	61	2	174	77	131	RS3seq-Hsu2013+RS3target	1.064	4	8	1	1	2
PPP6C	3	9606	5537	PPP6C	NM_002721.5	PPP6C	CRISPRko	CDS	NC_000009.12	-	SpyoCas9	5	1	1	5.20.100	-	sense	125153954	AATATGGAAATGCTAATGCC	ACCAAATATGGAAATGCTAATGCCTGGAGA	TGG	5	411	918	44.8		0	0	0	0	0	55	28	61	4	99	49	93	5	180	94	162	RS3seq-Hsu2013+RS3target	0.8759	7	12	1	1	3
PPP6C	3	9606	5537	PPP6C	NM_002721.5	PPP6C	CRISPRko	CDS	NC_000009.12	-	SpyoCas9	5	1	1	5.20.100	+	antisense	125160893	CAGTTCTGAACAGTTCACAA	CCTCCAGTTCTGAACAGTTCACAAAGGTCA	AGG	3	185	918	20.2		0	0	0	0	0	66	25	61	5	135	64	102	13	234	97	165	RS3seq-Hsu2013+RS3target	0.5256	17	15	1	1	6
C4orf54	3	9606	285556	C4orf54	NM_001354435.2	C4orf54	CRISPRko	CDS	NC_000004.12	-	SpyoCas9	5	1	1	5.20.100	-	sense	99653495	CAGGACATGGATTTCGACGT	GGAACAGGACATGGATTTCGACGTGGGACT	GGG	2	1154	5382	21.4		0	0	0	0	0	8	0	8	1	9	4	6	4	40	19	34	RS3seq-Hsu2013+RS3target	0.9507	51	10	1	1	2
C4orf54	3	9606	285556	C4orf54	NM_001354435.2	C4orf54	CRISPRko	CDS	NC_000004.12	-	SpyoCas9	5	1	1	5.20.100	+	antisense	99653087	AAGCCGGTTTGATTGATAGG	CGGGAAGCCGGTTTGATTGATAGGAGGATC	AGG	2	1562	5382	29		0	0	0	0	0	11	6	15	0	14	3	17	2	19	5	17	RS3seq-Hsu2013+RS3target	0.7264	113	17	1	1	8
C4orf54	3	9606	285556	C4orf54	NM_001354435.2	C4orf54	CRISPRko	CDS	NC_000004.12	-	SpyoCas9	5	1	1	5.20.100	-	sense	99654007	AGACCATGAAACTTACCCTG	CCCCAGACCATGAAACTTACCCTGGGGCAC	GGG	2	642	5382	11.9		0	0	0	0	1	57	13	43	5	79	30	91	9	105	48	94	RS3seq-Hsu2013+RS3target	1.325	4	128	1	1	9
POM121	3	9606	9883	POM121	NM_001387691.1	POM121	CRISPRko	CDS	NC_000007.14	+	SpyoCas9	5	1	1	5.20.100	-	antisense	72925765	AATCAGCGCATCTTACCGTG	ACAAAATCAGCGCATCTTACCGTGGGGAAG	GGG	1	643	3750	17.1		0	0	0	0	0	10	5	3	2	20	6	15	1	12	4	12	RS3seq-Hsu2013+RS3target	1.155	13	5	1	1	1
POM121	3	9606	9883	POM121	NM_001387691.1	POM121	CRISPRko	CDS	NC_000007.14	+	SpyoCas9	5	1	1	5.20.100	-	antisense	72925517	CCATGAGTAGCAGTTCCGCA	CTGCCCATGAGTAGCAGTTCCGCAGGGTCA	GGG	1	395	3750	10.5		0	0	0	0	4	219	110	312	3	71	25	71	5	41	22	29	RS3seq-Hsu2013+RS3target	0.7945	44	62	1	1	10
POM121	3	9606	9883	POM121	NM_001387691.1	POM121	CRISPRko	CDS	NC_000007.14	+	SpyoCas9	5	1	1	5.20.100	+	sense	72938654	CTCCTCCCGCTCCCAGACAC	CAGCCTCCTCCCGCTCCCAGACACCGGAGA	CGG	6	1339	3750	35.7		0	0	0	0	7	85	28	66	16	158	42	96	11	208	66	152	RS3seq-Hsu2013+RS3target	0.7666	49	79	1	1	16
PPIA	3	9606	5478	PPIA	NM_021130.5	PPIA	CRISPRko	CDS	NC_000007.14	+	SpyoCas9	5	1	1	5.20.100	-	antisense	44799469	CGTACCTGACACATAAACCC	ATTTCGTACCTGACACATAAACCCTGGAAT	TGG	3	177	498	35.5		0	0	0	0	10	55	69	36	4	78	49	71	3	149	61	123	RS3seq-Hsu2013+RS3target	1.005	3	15	1	1	2
PPIA	3	9606	5478	PPIA	NM_021130.5	PPIA	CRISPRko	CDS	NC_000007.14	+	SpyoCas9	5	1	1	5.20.100	+	sense	44799277	AGGTCCCAAAGACAGCAGGT	GACAAGGTCCCAAAGACAGCAGGTTGGTCC	TGG	2	99	498	19.9		0	0	0	0	6	92	31	86	11	154	72	126	20	194	85	152	RS3seq-Hsu2013+RS3target	0.8142	7	12	1	1	3
PPIA	3	9606	5478	PPIA	NM_021130.5	PPIA	CRISPRko	CDS	NC_000007.14	+	SpyoCas9	5	1	1	5.20.100	+	sense	44799273	GACAAGGTCCCAAAGACAGC	TGCAGACAAGGTCCCAAAGACAGCAGGTTG	AGG	2	95	498	19.1		0	0	0	0	4	93	35	60	12	105	71	66	4	188	93	112	RS3seq-Hsu2013+RS3target	0.4301	17	9	1	1	4
ARHGEF1	3	9606	9138	ARHGEF1	NM_004706.4	ARHGEF1	CRISPRko	CDS	NC_000019.10	+	SpyoCas9	5	1	1	5.20.100	+	sense	41902300	TCGATCGCCTGATGAAGCGG	TTCCTCGATCGCCTGATGAAGCGGAGGCAG	AGG	16	1440	2739	52.6		0	0	0	0	1	12	10	22	5	10	13	7	5	6	5	13	RS3seq-Hsu2013+RS3target	1.601	2	56	1	1	2
ARHGEF1	3	9606	9138	ARHGEF1	NM_004706.4	ARHGEF1	CRISPRko	CDS	NC_000019.10	+	SpyoCas9	5	1	1	5.20.100	+	sense	41896461	GCCCCCAGAGAGTACCGACG	TGGCGCCCCCAGAGAGTACCGACGAGGGGG	AGG	13	1099	2739	40.1		0	0	0	0	0	10	3	10	3	11	5	28	2	28	9	16	RS3seq-Hsu2013+RS3target	0.9618	50	14	1	1	3
ARHGEF1	3	9606	9138	ARHGEF1	NM_004706.4	ARHGEF1	CRISPRko	CDS	NC_000019.10	+	SpyoCas9	5	1	1	5.20.100	+	sense	41902799	AGGAAGCTGAGAGCCGCCCG	CCGCAGGAAGCTGAGAGCCGCCCGCGGTGC	CGG	18	1638	2739	59.8		0	0	0	0	1	18	7	14	2	43	23	24	3	107	40	52	RS3seq-Hsu2013+RS3target	1.265	17	63	1	1	5
DDX21	3	9606	9188	DDX21	NM_004728.4	DDX21	CRISPRko	CDS	NC_000010.11	+	SpyoCas9	5	1	1	5.20.100	+	sense	68970266	GATGTCATCCGAGTATATAG	TGGGGATGTCATCCGAGTATATAGTGGTCA	TGG	8	1301	2352	55.3		0	0	0	0	0	23	9	25	1	12	3	19	0	25	8	10	RS3seq-Hsu2013+RS3target	1.225	3	6	1	1	1
DDX21	3	9606	9188	DDX21	NM_004728.4	DDX21	CRISPRko	CDS	NC_000010.11	+	SpyoCas9	5	1	1	5.20.100	-	antisense	68969026	GCAACATTAAATACCCAATG	CTTGGCAACATTAAATACCCAATGAGGGCA	AGG	7	1140	2352	48.5		0	0	0	0	0	46	23	52	2	123	76	154	0	169	82	161	RS3seq-Hsu2013+RS3target	0.7145	27	18	1	1	5
DDX21	3	9606	9188	DDX21	NM_004728.4	DDX21	CRISPRko	CDS	NC_000010.11	+	SpyoCas9	5	1	1	5.20.100	+	sense	68965484	TATGGTGGAACTCCCTATGG	TTTTTATGGTGGAACTCCCTATGGAGGTCA	AGG	5	893	2352	38		0	0	0	0	2	20	12	27	3	47	16	45	8	62	27	57	RS3seq-Hsu2013+RS3target	0.9057	14	71	1	1	11
RAB30	3	9606	27314	RAB30	NM_001286060.2	RAB30	CRISPRko	CDS	NC_000011.10	-	SpyoCas9	5	1	1	5.20.100	-	sense	82987611	AGAACAATATGCCAGCAACA	AGATAGAACAATATGCCAGCAACAAGGTCA	AGG	4	337	612	55.1		0	0	0	0	0	59	29	59	5	108	58	135	9	194	82	210	RS3seq-Hsu2013+RS3target	0.7908	10	7	1	1	2
RAB30	3	9606	27314	RAB30	NM_001286060.2	RAB30	CRISPRko	CDS	NC_000011.10	-	SpyoCas9	5	1	1	5.20.100	+	antisense	82997240	CCTGAGTGAATCTTCGGACG	CTTACCTGAGTGAATCTTCGGACGAGGCAC	AGG	2	77	612	12.6		0	0	0	0	2	2	3	2	1	11	1	5	2	20	8	25	RS3seq-Hsu2013+RS3target	1.048	4	15	1	1	3
RAB30	3	9606	27314	RAB30	NM_001286060.2	RAB30	CRISPRko	CDS	NC_000011.10	-	SpyoCas9	5	1	1	5.20.100	+	antisense	82987698	ATAGGTGAGGATCAAGGCAT	TGTCATAGGTGAGGATCAAGGCATTGGCGC	TGG	4	250	612	40.8		0	0	0	0	2	45	22	55	11	105	51	90	9	139	56	106	RS3seq-Hsu2013+RS3target	1.024	5	21	1	1	4
ATAD3A	3	9606	55210	ATAD3A	NM_001170535.3	ATAD3A	CRISPRko	CDS	NC_000001.11	+	SpyoCas9	5	1	1	5.20.100	-	antisense	1522799	GAAGCGGCCGGCGACAAGCG	CGATGAAGCGGCCGGCGACAAGCGTGGCAT	TGG	8	805	1761	45.7		0	0	0	0	4	7	2	5	5	20	15	30	13	36	6	15	RS3seq-Hsu2013+RS3target	1.203	5	21	1	1	1
ATAD3A	3	9606	55210	ATAD3A	NM_001170535.3	ATAD3A	CRISPRko	CDS	NC_000001.11	+	SpyoCas9	5	1	1	5.20.100	+	sense	1523878	GCGACATCGCCATAGCAACA	GTGCGCGACATCGCCATAGCAACAAGGAAC	AGG	10	1002	1761	56.9		0	0	0	0	2	30	12	21	4	50	26	46	1	48	20	47	RS3seq-Hsu2013+RS3target	0.66	47	11	1	1	4
ATAD3A	3	9606	55210	ATAD3A	NM_001170535.3	ATAD3A	CRISPRko	CDS	NC_000001.11	+	SpyoCas9	5	1	1	5.20.100	+	sense	1520267	CGAGCAGATCCGCCTGAAGG	TCCGCGAGCAGATCCGCCTGAAGGCGGCCG	CGG	6	640	1761	36.3		0	0	0	0	7	35	29	18	20	62	18	41	27	65	25	29	RS3seq-Hsu2013+RS3target	1.05	10	50	1	1	6
SDHB	3	9606	6390	SDHB	NM_003000.3	SDHB	CRISPRko	CDS	NC_000001.11	-	SpyoCas9	5	1	1	5.20.100	+	antisense	17033134	TTAAAGCATCCAATACCATG	TTGATTAAAGCATCCAATACCATGGGGCCA	GGG	3	212	843	25.1		0	0	0	0	0	34	16	35	3	66	40	69	4	99	32	92	RS3seq-Hsu2013+RS3target	0.667	12	7	1	1	1
SDHB	3	9606	6390	SDHB	NM_003000.3	SDHB	CRISPRko	CDS	NC_000001.11	-	SpyoCas9	5	1	1	5.20.100	-	sense	17028706	TGTGCAATGAACATCAATGG	CTCTTGTGCAATGAACATCAATGGAGGCAA	AGG	4	317	843	37.6		0	0	0	0	1	23	9	33	4	64	29	74	1	193	63	183	RS3seq-Hsu2013+RS3target	0.9495	4	17	1	1	3
SDHB	3	9606	6390	SDHB	NM_003000.3	SDHB	CRISPRko	CDS	NC_000001.11	-	SpyoCas9	5	1	1	5.20.100	-	sense	17044813	CTATCGATGGGACCCAGACA	CCATCTATCGATGGGACCCAGACAAGGCTG	AGG	2	148	843	17.6		0	0	0	0	1	28	14	33	6	54	22	47	1	41	23	35	RS3seq-Hsu2013+RS3target	0.7332	8	18	1	1	4
EMC8	3	9606	10328	EMC8	NM_006067.5	EMC8	CRISPRko	CDS	NC_000016.10	-	SpyoCas9	5	1	1	5.20.100	-	sense	85781242	GTGGCCTCCAGAATCGCCGA	GAAGGTGGCCTCCAGAATCGCCGAGGGCTT	GGG	3	347	633	54.8		0	0	0	0	1	8	2	8	3	18	3	6	7	49	27	37	RS3seq-Hsu2013+RS3target	1.042	5	13	1	1	2
EMC8	3	9606	10328	EMC8	NM_006067.5	EMC8	CRISPRko	CDS	NC_000016.10	-	SpyoCas9	5	1	1	5.20.100	-	sense	85799219	TACCCGCACTGCGCCGTCAA	CAAGTACCCGCACTGCGCCGTCAACGGGCT	CGG	1	77	633	12.2		0	0	0	0	0	3	0	19	1	8	3	8	3	24	10	23	RS3seq-Hsu2013+RS3target	0.2107	44	2	1	1	7
EMC8	3	9606	10328	EMC8	NM_006067.5	EMC8	CRISPRko	CDS	NC_000016.10	-	SpyoCas9	5	1	1	5.20.100	-	sense	85780455	AGACAACACCAAGTTTACGA	AGGTAGACAACACCAAGTTTACGATGGACT	TGG	4	397	633	62.7		0	0	0	0	2	14	10	28	2	43	25	31	3	39	18	33	RS3seq-Hsu2013+RS3target	0.4998	27	24	1	1	10
HSPA4	3	9606	3308	HSPA4	NM_002154.4	HSPA4	CRISPRko	CDS	NC_000005.10	+	SpyoCas9	5	1	1	5.20.100	+	sense	133088537	GCTGATGAAGCTGTCACTCG	AAATGCTGATGAAGCTGTCACTCGAGGCTG	AGG	9	1118	2523	44.3		0	0	0	0	0	25	5	30	4	36	17	42	18	75	23	59	RS3seq-Hsu2013+RS3target	0.9605	8	5	1	1	1
HSPA4	3	9606	3308	HSPA4	NM_002154.4	HSPA4	CRISPRko	CDS	NC_000005.10	+	SpyoCas9	5	1	1	5.20.100	-	antisense	133086837	TGTTCCAAAACACTACGAAG	GGTTTGTTCCAAAACACTACGAAGTGGTGG	TGG	8	963	2523	38.2		0	0	0	0	1	27	10	32	2	48	28	129	4	56	21	116	RS3seq-Hsu2013+RS3target	1.139	3	37	1	1	3
HSPA4	3	9606	3308	HSPA4	NM_002154.4	HSPA4	CRISPRko	CDS	NC_000005.10	+	SpyoCas9	5	1	1	5.20.100	+	sense	133076683	GCATTTGACACGACATTGGG	CACTGCATTTGACACGACATTGGGAGGTAG	AGG	7	692	2523	27.4		0	0	0	0	1	18	23	24	2	33	18	28	1	72	48	158	RS3seq-Hsu2013+RS3target	0.8249	17	29	1	1	5
DPP9	3	9606	91039	DPP9	NM_139159.5	DPP9	CRISPRko	CDS	NC_000019.10	-	SpyoCas9	5	1	1	5.20.100	-	sense	4690907	TCTGACCAGCGGTGAATGGG	TTGCTCTGACCAGCGGTGAATGGGAGGTTT	AGG	14	1567	2679	58.5		0	0	0	0	0	38	6	23	10	35	14	25	3	57	32	46	RS3seq-Hsu2013+RS3target	1.047	24	27	1	1	1
DPP9	3	9606	91039	DPP9	NM_139159.5	DPP9	CRISPRko	CDS	NC_000019.10	-	SpyoCas9	5	1	1	5.20.100	+	antisense	4704293	CGAGAGTAGACCCCATGGTG	CTCCCGAGAGTAGACCCCATGGTGGGGCGT	GGG	6	438	2679	16.3		0	0	0	0	1	41	30	57	3	84	29	71	1	44	23	40	RS3seq-Hsu2013+RS3target	1.15	16	57	1	1	2
DPP9	3	9606	91039	DPP9	NM_139159.5	DPP9	CRISPRko	CDS	NC_000019.10	-	SpyoCas9	5	1	1	5.20.100	-	sense	4702102	GGAAGTCGATGAGTCCGAGG	ATGAGGAAGTCGATGAGTCCGAGGTGGAGG	TGG	9	937	2679	35		0	0	0	0	1	16	14	17	2	13	7	18	7	36	10	29	RS3seq-Hsu2013+RS3target	0.957	40	43	1	1	3
SERPINB6	3	9606	5269	SERPINB6	NM_004568.6	SERPINB6	CRISPRko	CDS	NC_000006.12	-	SpyoCas9	5	1	1	5.20.100	+	antisense	2948925	TGTTACCGTTCTCAAGTCAG	TAGCTGTTACCGTTCTCAAGTCAGTGGTCT	TGG	6	718	1131	63.5		0	0	0	0	0	43	10	26	2	19	11	25	0	33	24	20	RS3seq-Hsu2013+RS3target	0.5696	24	9	1	1	2
SERPINB6	3	9606	5269	SERPINB6	NM_004568.6	SERPINB6	CRISPRko	CDS	NC_000006.12	-	SpyoCas9	5	1	1	5.20.100	+	antisense	2954709	GCAGGAATCTCTAAAAGACT	TTTGGCAGGAATCTCTAAAAGACTAGGATA	AGG	4	313	1131	27.7		0	0	0	0	0	55	28	60	3	117	60	92	3	130	49	93	RS3seq-Hsu2013+RS3target	0.2301	47	11	1	1	6
SERPINB6	3	9606	5269	SERPINB6	NM_004568.6	SERPINB6	CRISPRko	CDS	NC_000006.12	-	SpyoCas9	5	1	1	5.20.100	-	sense	2959207	CCCTGGCCATGGTCTACATG	TGTGCCCTGGCCATGGTCTACATGGGGGCA	GGG	2	126	1131	11.1		0	0	0	0	1	31	13	36	6	69	39	49	37	124	65	89	RS3seq-Hsu2013+RS3target	0.3333	44	20	1	1	7
MRPL32	3	9606	64983	MRPL32	NM_031903.3	MRPL32	CRISPRko	CDS	NC_000007.14	+	SpyoCas9	5	1	1	5.20.100	-	antisense	42932439	GTAGTTTCGAAGCACTCCCC	CCCAGTAGTTTCGAAGCACTCCCCGGGCCG	GGG	1	52	567	9.2		0	0	0	0	0	18	8	15	0	28	11	22	5	33	17	25	RS3seq-Hsu2013+RS3target	0.8258	4	4	1	1	1
MRPL32	3	9606	64983	MRPL32	NM_031903.3	MRPL32	CRISPRko	CDS	NC_000007.14	+	SpyoCas9	5	1	1	5.20.100	+	sense	42932468	ACTACTGGGAGCGACTGCTA	CGAAACTACTGGGAGCGACTGCTACGGAAG	CGG	1	81	567	14.3		0	0	0	0	0	24	9	22	7	75	27	33	3	82	27	50	RS3seq-Hsu2013+RS3target	0.6164	11	6	1	1	2
MRPL32	3	9606	64983	MRPL32	NM_031903.3	MRPL32	CRISPRko	CDS	NC_000007.14	+	SpyoCas9	5	1	1	5.20.100	-	antisense	42932516	GCCCTTCTTTACCTACCCCA	CGGAGCCCTTCTTTACCTACCCCACGGAGG	CGG	1	129	567	22.8		0	0	0	0	1	96	32	109	13	174	76	133	6	121	53	99	RS3seq-Hsu2013+RS3target	0.732	9	19	1	1	4
MACROH2A1	3	9606	9555	MACROH2A1	NM_138610.3	MACROH2A1	CRISPRko	CDS	NC_000005.10	-	SpyoCas9	5	1	1	5.20.100	-	sense	135369533	GAGTTGCTAGCGAAGAAGCG	CCCCGAGTTGCTAGCGAAGAAGCGGGGATC	GGG	4	350	1119	31.3		0	0	0	0	0	12	9	13	1	24	9	26	0	6	2	7	RS3seq-Hsu2013+RS3target	0.997	6	3	1	1	1
MACROH2A1	3	9606	9555	MACROH2A1	NM_138610.3	MACROH2A1	CRISPRko	CDS	NC_000005.10	-	SpyoCas9	5	1	1	5.20.100	-	sense	135360562	CAGCGCCGACAGCACAACCG	CAGCCAGCGCCGACAGCACAACCGAGGGCA	AGG	5	523	1119	46.7		0	0	0	0	1	4	2	3	2	12	2	4	3	14	2	9	RS3seq-Hsu2013+RS3target	1.167	2	13	1	1	2
MACROH2A1	3	9606	9555	MACROH2A1	NM_138610.3	MACROH2A1	CRISPRko	CDS	NC_000005.10	-	SpyoCas9	5	1	1	5.20.100	-	sense	135353003	TAATTTAGCCGGCTTTGAGG	TCAGTAATTTAGCCGGCTTTGAGGTGGAGG	TGG	6	631	1119	56.4		0	0	0	0	0	42	12	25	3	33	13	42	2	22	7	64	RS3seq-Hsu2013+RS3target	0.8249	13	9	1	1	3
PYCARD	3	9606	29108	PYCARD	NM_013258.5	PYCARD	CRISPRko	CDS	NC_000016.10	-	SpyoCas9	5	1	1	5.20.100	-	sense	31201821	GCACTTTATAGACCAGCACC	GCCTGCACTTTATAGACCAGCACCGGGCTG	GGG	3	352	588	59.9		0	0	0	0	4	44	24	28	5	62	32	51	5	58	30	59	RS3seq-Hsu2013+RS3target	1.229	4	17	1	1	3
PYCARD	3	9606	29108	PYCARD	NM_013258.5	PYCARD	CRISPRko	CDS	NC_000016.10	-	SpyoCas9	5	1	1	5.20.100	-	sense	31202572	GGCTACGGGCGCATCCCGCG	CGAGGGCTACGGGCGCATCCCGCGGGGCGC	GGG	1	119	588	20.2	100652740 (PYCARD-AS1)	0	0	1	0	1	6	2	3	0	11	6	3	2	10	5	4	RS3seq-Hsu2013+RS3target	1.097	5	52	1	1	13
PYCARD	3	9606	29108	PYCARD	NM_013258.5	PYCARD	CRISPRko	CDS	NC_000016.10	-	SpyoCas9	5	1	1	5.20.100	-	sense	31202642	GCTGGAGAACCTGACCGCCG	ATGCGCTGGAGAACCTGACCGCCGAGGAGC	AGG	1	49	588	8.3	100652740 (PYCARD-AS1)	0	0	1	0	7	18	8	15	15	36	22	23	29	26	9	11	RS3seq-Hsu2013+RS3target	1.257	2	71	1	1	23
NDUFA6	3	9606	4700	NDUFA6	NM_002490.6	NDUFA6	CRISPRko	CDS	NC_000022.11	-	SpyoCas9	5	1	1	5.20.100	-	sense	42090624	CTACCGCGCCTGGTATCGGG	AGCTCTACCGCGCCTGGTATCGGGAGGTGC	AGG	1	121	387	31.3		0	0	0	0	0	14	3	2	4	21	5	7	4	35	12	16	RS3seq-Hsu2013+RS3target	0.8584	7	3	1	1	1
NDUFA6	3	9606	4700	NDUFA6	NM_002490.6	NDUFA6	CRISPRko	CDS	NC_000022.11	-	SpyoCas9	5	1	1	5.20.100	+	antisense	42090696	ACTGAAAATGGGCTTCACGA	CCCGACTGAAAATGGGCTTCACGAAGGTGC	AGG	1	49	387	12.7		0	0	0	0	1	51	24	40	10	80	34	55	3	103	48	89	RS3seq-Hsu2013+RS3target	0.9883	6	13	1	1	2
NDUFA6	3	9606	4700	NDUFA6	NM_002490.6	NDUFA6	CRISPRko	CDS	NC_000022.11	-	SpyoCas9	5	1	1	5.20.100	-	sense	42090658	ACATGAACGAGGCCAAGCGG	CGGGACATGAACGAGGCCAAGCGGAGGGTG	AGG	1	87	387	22.5		0	0	0	0	2	39	20	17	10	40	15	32	16	39	15	25	RS3seq-Hsu2013+RS3target	1.14	5	25	1	1	8
IRX1	3	9606	79192	IRX1	NM_024337.4	IRX1	CRISPRko	CDS	NC_000005.10	+	SpyoCas9	5	1	1	5.20.100	+	sense	3599524	AAGGAGAACAAGGTGACATG	CAAGAAGGAGAACAAGGTGACATGGGGAGC	GGG	2	575	1443	39.8		0	0	0	0	0	66	23	67	3	154	66	131	19	220	112	217	RS3seq-Hsu2013+RS3target	0.9977	11	14	1	1	1
IRX1	3	9606	79192	IRX1	NM_024337.4	IRX1	CRISPRko	CDS	NC_000005.10	+	SpyoCas9	5	1	1	5.20.100	+	sense	3599322	CTACGGCCAGTTCCAATACG	ACCCCTACGGCCAGTTCCAATACGGGGACC	GGG	2	373	1443	25.8		0	0	0	0	1	4	3	3	4	12	2	7	5	6	7	6	RS3seq-Hsu2013+RS3target	0.7041	39	17	1	1	3
IRX1	3	9606	79192	IRX1	NM_024337.4	IRX1	CRISPRko	CDS	NC_000005.10	+	SpyoCas9	5	1	1	5.20.100	+	sense	3599241	GGGCTCGCAGTATGAACTGA	TTCAGGGCTCGCAGTATGAACTGAAGGACA	AGG	2	292	1443	20.2		0	0	0	0	1	39	8	24	8	37	17	25	4	30	15	35	RS3seq-Hsu2013+RS3target	0.8474	24	37	1	1	5
ECHS1	3	9606	1892	ECHS1	NM_004092.4	ECHS1	CRISPRko	CDS	NC_000010.11	-	SpyoCas9	5	1	1	5.20.100	+	antisense	133373279	CCAGGCGGGACAGCGAACCG	GACGCCAGGCGGGACAGCGAACCGGGGGCC	GGG	1	55	873	6.3		0	0	0	0	0	6	3	1	6	29	7	14	4	51	21	23	RS3seq-Hsu2013+RS3target	0.9944	10	2	1	1	1
ECHS1	3	9606	1892	ECHS1	NM_004092.4	ECHS1	CRISPRko	CDS	NC_000010.11	-	SpyoCas9	5	1	1	5.20.100	-	sense	133370661	GCCCTCAATGCACTTTGCGA	CAAGGCCCTCAATGCACTTTGCGATGGCCT	TGG	2	185	873	21.2		0	0	0	0	0	23	3	18	3	32	24	40	2	45	25	40	RS3seq-Hsu2013+RS3target	0.6957	16	6	1	1	3
ECHS1	3	9606	1892	ECHS1	NM_004092.4	ECHS1	CRISPRko	CDS	NC_000010.11	-	SpyoCas9	5	1	1	5.20.100	-	sense	133370708	GAGGGAAGAATAACACCGTG	AAAAGAGGGAAGAATAACACCGTGGGGTTG	GGG	2	138	873	15.8		0	0	0	0	1	24	7	22	3	70	29	82	5	63	38	77	RS3seq-Hsu2013+RS3target	1.211	3	19	1	1	4
MRPL3	3	9606	11222	MRPL3	NM_007208.4	MRPL3	CRISPRko	CDS	NC_000003.12	-	SpyoCas9	5	1	1	5.20.100	-	sense	131487681	GGATGTCACAGCCAAAACGT	ATGTGGATGTCACAGCCAAAACGTAGGTCC	AGG	6	628	1047	60		0	0	0	0	0	35	15	51	1	60	15	46	2	79	35	60	RS3seq-Hsu2013+RS3target	1.038	2	6	1	1	1
MRPL3	3	9606	11222	MRPL3	NM_007208.4	MRPL3	CRISPRko	CDS	NC_000003.12	-	SpyoCas9	5	1	1	5.20.100	+	antisense	131501553	TCCCAAGGATGTATAGGCCA	TGGTTCCCAAGGATGTATAGGCCATGGTTC	TGG	2	255	1047	24.4		0	0	0	0	0	59	31	57	3	69	26	77	1	97	42	103	RS3seq-Hsu2013+RS3target	0.7659	5	11	1	1	2
MRPL3	3	9606	11222	MRPL3	NM_007208.4	MRPL3	CRISPRko	CDS	NC_000003.12	-	SpyoCas9	5	1	1	5.20.100	-	sense	131500450	CAAGGATGGTCAAAAGCATG	GGACCAAGGATGGTCAAAAGCATGTGGTCA	TGG	3	349	1047	33.3		0	0	0	0	2	52	19	44	2	125	47	94	4	113	63	126	RS3seq-Hsu2013+RS3target	0.7641	6	30	1	1	3
DDX28	3	9606	55794	DDX28	NM_018380.4	DDX28	CRISPRko	CDS	NC_000016.10	-	SpyoCas9	5	1	1	5.20.100	+	antisense	68022478	GCCTGATCCTACGCATGCCG	TGCAGCCTGATCCTACGCATGCCGTGGCCT	TGG	1	725	1623	44.7		0	0	0	0	0	6	0	4	4	11	3	8	3	11	10	3	RS3seq-Hsu2013+RS3target	1.072	8	4	1	1	1
DDX28	3	9606	55794	DDX28	NM_018380.4	DDX28	CRISPRko	CDS	NC_000016.10	-	SpyoCas9	5	1	1	5.20.100	+	antisense	68022721	GGCGGCCGCGAAGTAGTGAG	ACATGGCGGCCGCGAAGTAGTGAGGGGATG	GGG	1	482	1623	29.7		0	0	0	0	0	19	8	12	2	12	2	14	7	20	5	13	RS3seq-Hsu2013+RS3target	1.073	7	14	1	1	2
DDX28	3	9606	55794	DDX28	NM_018380.4	DDX28	CRISPRko	CDS	NC_000016.10	-	SpyoCas9	5	1	1	5.20.100	-	sense	68023077	GCATCCCAGTGGCTCTACAG	GTGCGCATCCCAGTGGCTCTACAGCGGCAG	CGG	1	126	1623	7.8		0	0	0	0	1	35	20	41	13	90	42	63	12	168	76	175	RS3seq-Hsu2013+RS3target	1.127	5	54	1	1	7
SCD	3	9606	6319	SCD	NM_005063.5	SCD	CRISPRko	CDS	NC_000010.11	+	SpyoCas9	5	1	1	5.20.100	+	sense	100354507	GATCCTCATAATTCCCGACG	TGCTGATCCTCATAATTCCCGACGTGGCTT	TGG	4	521	1080	48.2		0	0	0	0	1	5	4	6	1	19	6	8	0	15	4	6	RS3seq-Hsu2013+RS3target	1.067	6	10	1	1	3
SCD	3	9606	6319	SCD	NM_005063.5	SCD	CRISPRko	CDS	NC_000010.11	+	SpyoCas9	5	1	1	5.20.100	-	antisense	100352458	ATGATCAGAAAGAGCCGTAG	GGCAATGATCAGAAAGAGCCGTAGGGGCAG	GGG	3	402	1080	37.2		0	0	0	0	1	36	7	33	3	56	27	42	2	38	20	46	RS3seq-Hsu2013+RS3target	1.058	8	17	1	1	5
SCD	3	9606	6319	SCD	NM_005063.5	SCD	CRISPRko	CDS	NC_000010.11	+	SpyoCas9	5	1	1	5.20.100	-	antisense	100356578	AAATACCAGGGCACAAGCGT	CCAGAAATACCAGGGCACAAGCGTGGGCAG	GGG	5	693	1080	64.2		0	0	0	0	2	16	7	11	2	40	15	27	2	41	15	27	RS3seq-Hsu2013+RS3target	0.9866	17	23	1	1	9
KPRP	3	9606	448834	KPRP	NM_001025231.3	KPRP	CRISPRko	CDS	NC_000001.11	+	SpyoCas9	5	1	1	5.20.100	-	antisense	152760171	GTAGCCCTTGACTGAAACTG	GCAGGTAGCCCTTGACTGAAACTGGGGGCC	GGG	2	582	1740	33.4		0	0	0	0	0	60	18	43	4	90	37	75	8	98	45	88	RS3seq-Hsu2013+RS3target	1.073	10	17	1	1	1
KPRP	3	9606	448834	KPRP	NM_001025231.3	KPRP	CRISPRko	CDS	NC_000001.11	+	SpyoCas9	5	1	1	5.20.100	-	antisense	152760491	TGTTATATATGGGTTCAGAG	CGACTGTTATATATGGGTTCAGAGCGGCGG	CGG	2	902	1740	51.8		0	0	0	0	0	64	35	51	0	91	46	103	1	104	51	110	RS3seq-Hsu2013+RS3target	0.8162	31	18	1	1	6
KPRP	3	9606	448834	KPRP	NM_001025231.3	KPRP	CRISPRko	CDS	NC_000001.11	+	SpyoCas9	5	1	1	5.20.100	-	antisense	152760403	GGGCTCAAAACGTCTTGGTG	AGCAGGGCTCAAAACGTCTTGGTGGGGAAC	GGG	2	814	1740	46.8		0	0	0	0	1	33	12	30	1	72	35	41	2	44	19	92	RS3seq-Hsu2013+RS3target	0.7714	35	36	1	1	8
UQCRFS1P1	3	9606	100128525	UQCRFS1P1	UNNAMED_TRANS:100128525.1	UQCRFS1P1	CRISPRko	TRANSCRIPT	NC_000022.11	+	SpyoCas9	5	1	1	5.20.100	-	antisense	39876307	AGCATAACAGTGCTTAACAG	ACTGAGCATAACAGTGCTTAACAGTGGCTT	TGG	1	1011	1013	99.8		0	1	0	0	1	59	25	43	2	102	54	123	2	285	111	286	RS3seq-Hsu2013	1.046	7	6	1	1	1
UQCRFS1P1	3	9606	100128525	UQCRFS1P1	UNNAMED_TRANS:100128525.1	UQCRFS1P1	CRISPRko	TRANSCRIPT	NC_000022.11	+	SpyoCas9	5	1	1	5.20.100	+	sense	39875610	GTCTTCAAGAGAAAGCACCG	CGAAGTCTTCAAGAGAAAGCACCGAGGCTA	AGG	1	314	1013	31		0	2	0	0	0	57	23	44	4	104	36	58	0	83	21	75	RS3seq-Hsu2013	1.208	4	24	1	1	4
UQCRFS1P1	3	9606	100128525	UQCRFS1P1	UNNAMED_TRANS:100128525.1	UQCRFS1P1	CRISPRko	TRANSCRIPT	NC_000022.11	+	SpyoCas9	5	1	1	5.20.100	-	antisense	39875496	AGCAGGGACATTGAGGCCCA	CAGAAGCAGGGACATTGAGGCCCACGGAGG	CGG	1	200	1013	19.7		0	1	0	1	6	456	138	321	9	330	140	271	9	245	96	183	RS3seq-Hsu2013	1.008	8	21	1	1	5
HINT1	3	9606	3094	HINT1	NM_005340.7	HINT1	CRISPRko	CDS	NC_000005.10	-	SpyoCas9	5	1	1	5.20.100	+	antisense	131162677	TCATGGAAAGCAAGGCACTA	AATGTCATGGAAAGCAAGGCACTAGGGAAA	GGG	2	111	381	29.1		0	0	0	0	0	57	33	55	9	177	67	138	3	192	97	169	RS3seq-Hsu2013+RS3target	0.5677	8	4	1	1	2
HINT1	3	9606	3094	HINT1	NM_005340.7	HINT1	CRISPRko	CDS	NC_000005.10	-	SpyoCas9	5	1	1	5.20.100	-	sense	131162598	ACATATATCCCAGATTTCTG	AGAAACATATATCCCAGATTTCTGTGGCAG	TGG	2	190	381	49.9		0	0	0	0	2	91	38	107	8	138	62	113	4	169	70	162	RS3seq-Hsu2013+RS3target	0.7356	3	14	1	1	3
HINT1	3	9606	3094	HINT1	NM_005340.7	HINT1	CRISPRko	CDS	NC_000005.10	-	SpyoCas9	5	1	1	5.20.100	-	sense	131165184	AGATGAGATTGCCAAGGCTC	TGGCAGATGAGATTGCCAAGGCTCAGGTCG	AGG	1	22	381	5.8		0	0	0	0	3	67	23	47	12	111	77	98	13	130	57	102	RS3seq-Hsu2013+RS3target	0.2816	10	16	1	1	7
DDHD2	3	9606	23259	DDHD2	NM_015214.3	DDHD2	CRISPRko	CDS	NC_000008.11	+	SpyoCas9	5	1	1	5.20.100	-	antisense	38245770	TGCCTGAGGCGGTTAATGCT	GAAGTGCCTGAGGCGGTTAATGCTGGGCAG	GGG	8	876	2136	41		0	0	0	0	0	16	3	15	0	28	11	15	2	32	16	28	RS3seq-Hsu2013+RS3target	0.6673	24	3	1	1	4
DDHD2	3	9606	23259	DDHD2	NM_015214.3	DDHD2	CRISPRko	CDS	NC_000008.11	+	SpyoCas9	5	1	1	5.20.100	-	antisense	38240345	ACTGTACAATGCTTCGAAAG	CCACACTGTACAATGCTTCGAAAGCGGAGA	CGG	6	692	2136	32.4		0	0	0	0	0	12	2	7	0	17	9	23	0	58	23	69	RS3seq-Hsu2013+RS3target	0.621	27	1	1	1	5
DDHD2	3	9606	23259	DDHD2	NM_015214.3	DDHD2	CRISPRko	CDS	NC_000008.11	+	SpyoCas9	5	1	1	5.20.100	+	sense	38247831	GAAAGTAGATAAGGAAGCTC	AGGAGAAAGTAGATAAGGAAGCTCTGGTAA	TGG	10	1243	2136	58.2		0	0	0	0	0	109	41	100	9	142	87	133	5	189	87	173	RS3seq-Hsu2013+RS3target	0.7021	22	34	1	1	8
CYB5R1	3	9606	51706	CYB5R1	NM_016243.3	CYB5R1	CRISPRko	CDS	NC_000001.11	-	SpyoCas9	5	1	1	5.20.100	-	sense	202966754	GCTACGACTGCTAGACAAGA	ACCTGCTACGACTGCTAGACAAGACGGTAA	CGG	2	160	918	17.4		0	0	0	0	0	28	22	30	1	37	14	31	2	13	10	23	RS3seq-Hsu2013+RS3target	0.7907	16	7	1	1	2
CYB5R1	3	9606	51706	CYB5R1	NM_016243.3	CYB5R1	CRISPRko	CDS	NC_000001.11	-	SpyoCas9	5	1	1	5.20.100	+	antisense	202965970	CAGGCTGCCATCAATTCGGG	TGACCAGGCTGCCATCAATTCGGGTGGAGA	TGG	4	262	918	28.5		0	0	0	0	0	17	10	20	1	38	11	37	4	42	16	26	RS3seq-Hsu2013+RS3target	0.6369	26	2	1	1	3
CYB5R1	3	9606	51706	CYB5R1	NM_016243.3	CYB5R1	CRISPRko	CDS	NC_000001.11	-	SpyoCas9	5	1	1	5.20.100	+	antisense	202966829	GCGGGACCTCCGAACCAAGT	GCCGGCGGGACCTCCGAACCAAGTAGGAGC	AGG	2	85	918	9.3		0	0	0	0	1	15	5	10	5	26	11	20	4	32	10	32	RS3seq-Hsu2013+RS3target	0.6321	27	24	1	1	5
MRPL44	3	9606	65080	MRPL44	NM_022915.5	MRPL44	CRISPRko	CDS	NC_000002.12	+	SpyoCas9	5	1	1	5.20.100	+	sense	223959875	CGTGGCTAGAAACTTGGCTG	GTCACGTGGCTAGAAACTTGGCTGTGGAGC	TGG	2	520	999	52.1		0	0	0	0	0	57	32	43	4	91	41	82	3	145	55	102	RS3seq-Hsu2013+RS3target	0.8679	9	10	1	1	2
MRPL44	3	9606	65080	MRPL44	NM_022915.5	MRPL44	CRISPRko	CDS	NC_000002.12	+	SpyoCas9	5	1	1	5.20.100	-	antisense	223957554	TTCTTCACTCCCCGAACCGG	TCCCTTCTTCACTCCCCGAACCGGAGGGAC	AGG	1	81	999	8.1		0	0	0	0	0	9	2	12	2	20	5	23	1	18	4	14	RS3seq-Hsu2013+RS3target	0.2658	36	2	1	1	3
MRPL44	3	9606	65080	MRPL44	NM_022915.5	MRPL44	CRISPRko	CDS	NC_000002.12	+	SpyoCas9	5	1	1	5.20.100	+	sense	223959969	GGAGCCCTGTTACAGAGCAG	TATTGGAGCCCTGTTACAGAGCAGTGGACC	TGG	2	614	999	61.5		0	0	0	0	3	95	42	67	8	151	57	98	6	147	62	111	RS3seq-Hsu2013+RS3target	0.916	6	61	1	1	15
PGM1	3	9606	5236	PGM1	NM_002633.3	PGM1	CRISPRko	CDS	NC_000001.11	+	SpyoCas9	5	1	1	5.20.100	+	sense	63593688	GGACGGCCGGTTCTACATGA	GCGGGGACGGCCGGTTCTACATGAAGGAGG	AGG	1	199	1689	11.8		0	0	0	0	0	5	4	11	5	13	3	8	4	4	1	5	RS3seq-Hsu2013+RS3target	0.7642	28	2	1	1	2
PGM1	3	9606	5236	PGM1	NM_002633.3	PGM1	CRISPRko	CDS	NC_000001.11	+	SpyoCas9	5	1	1	5.20.100	-	antisense	63636372	CGGTCCAGAGCACCACTCGT	CTACCGGTCCAGAGCACCACTCGTGGGCAT	GGG	6	1011	1689	59.9		0	0	0	0	0	16	4	25	0	44	20	33	6	54	26	33	RS3seq-Hsu2013+RS3target	0.6543	45	11	1	1	5
PGM1	3	9606	5236	PGM1	NM_002633.3	PGM1	CRISPRko	CDS	NC_000001.11	+	SpyoCas9	5	1	1	5.20.100	-	antisense	63634880	GTTAACTGCCGAGTTCGCAG	CGCAGTTAACTGCCGAGTTCGCAGGGGCAC	GGG	5	733	1689	43.4		0	0	0	0	2	10	6	14	3	32	10	30	3	19	6	15	RS3seq-Hsu2013+RS3target	1.031	8	55	1	1	7
ZNF816	3	9606	125893	ZNF816	NM_001202457.3	ZNF816	CRISPRko	CDS	NC_000019.10	-	SpyoCas9	5	1	1	5.20.100	-	sense	52951346	GTACAGACCGAAGTGATCAC	GGTAGTACAGACCGAAGTGATCACAGGCAT	AGG	4	429	1956	21.9		0	1	0	0	3	36	12	28	6	26	11	30	1	51	14	49	RS3seq-Hsu2013+RS3target	0.8194	12	9	1	1	1
ZNF816	3	9606	125893	ZNF816	NM_001202457.3	ZNF816	CRISPRko	CDS	NC_000019.10	-	SpyoCas9	5	1	1	5.20.100	+	antisense	52951137	TTTGTGTGAATGAAGAATGG	TGTATTTGTGTGAATGAAGAATGGAGGAAA	AGG	4	638	1956	32.6		0	1	0	0	3	148	59	145	6	205	79	172	8	228	107	223	RS3seq-Hsu2013+RS3target	0.6393	17	14	1	1	3
ZNF816	3	9606	125893	ZNF816	NM_001202457.3	ZNF816	CRISPRko	CDS	NC_000019.10	-	SpyoCas9	5	1	1	5.20.100	-	sense	52951550	TGATGGAGTTCTCATCAACC	TCCATGATGGAGTTCTCATCAACCAGGCAC	AGG	4	225	1956	11.5		0	1	0	0	5	34	13	33	10	61	31	53	11	134	70	123	RS3seq-Hsu2013+RS3target	0.6011	21	19	1	1	5
ARID5A	3	9606	10865	ARID5A	NM_212481.3	ARID5A	CRISPRko	CDS	NC_000002.12	+	SpyoCas9	5	1	1	5.20.100	+	sense	96549429	AGCGACACACGCCCATCGAG	AAGGAGCGACACACGCCCATCGAGAGGGTG	AGG	3	228	1785	12.8		0	0	0	0	0	7	3	9	1	35	14	18	2	23	9	25	RS3seq-Hsu2013+RS3target	1.255	6	4	1	1	1
ARID5A	3	9606	10865	ARID5A	NM_212481.3	ARID5A	CRISPRko	CDS	NC_000002.12	+	SpyoCas9	5	1	1	5.20.100	+	sense	96551246	GCTGTCCTGAGGCCTACAAG	AGCGGCTGTCCTGAGGCCTACAAGCGGCTC	CGG	7	717	1785	40.2		0	0	0	0	1	36	11	25	4	67	20	55	7	115	35	102	RS3seq-Hsu2013+RS3target	0.9896	23	28	1	1	3
ARID5A	3	9606	10865	ARID5A	NM_212481.3	ARID5A	CRISPRko	CDS	NC_000002.12	+	SpyoCas9	5	1	1	5.20.100	-	antisense	96551472	GGCCTGCAATCCCTCCTGAG	CTGGGGCCTGCAATCCCTCCTGAGGGGTCA	GGG	7	943	1785	52.8		0	0	0	0	1	86	24	53	10	166	56	105	8	451	174	431	RS3seq-Hsu2013+RS3target	1.088	15	40	1	1	4
MRPL20	3	9606	55052	MRPL20	NM_017971.4	MRPL20	CRISPRko	CDS	NC_000001.11	-	SpyoCas9	5	1	1	5.20.100	+	antisense	1407169	CTGGATCCGAAAGTAGCGGT	CCTCCTGGATCCGAAAGTAGCGGTCGGTGA	CGG	1	49	450	10.9		0	0	0	0	0	5	0	5	2	8	7	9	1	5	1	7	RS3seq-Hsu2013+RS3target	1.025	3	1	1	1	1
MRPL20	3	9606	55052	MRPL20	NM_017971.4	MRPL20	CRISPRko	CDS	NC_000001.11	-	SpyoCas9	5	1	1	5.20.100	-	sense	1406989	GAAAAATCGCTGCTACAGGT	GAAGGAAAAATCGCTGCTACAGGTTGGCGG	TGG	2	118	450	26.2		0	0	0	0	1	42	16	20	5	45	17	31	3	40	17	30	RS3seq-Hsu2013+RS3target	0.6038	11	11	1	1	4
MRPL20	3	9606	55052	MRPL20	NM_017971.4	MRPL20	CRISPRko	CDS	NC_000001.11	-	SpyoCas9	5	1	1	5.20.100	+	antisense	1405830	ACTAAATTCCCAATGAGCGC	CTTAACTAAATTCCCAATGAGCGCTGGATA	TGG	3	255	450	56.7		0	0	0	0	1	24	9	26	1	41	22	26	2	49	22	37	RS3seq-Hsu2013+RS3target	0.2258	24	9	1	1	8
MRPL58	3	9606	3396	MRPL58	NM_001545.3	MRPL58	CRISPRko	CDS	NC_000017.11	+	SpyoCas9	5	1	1	5.20.100	+	sense	75020361	GGCAACTGCCGAGTGGATCG	ATTTGGCAACTGCCGAGTGGATCGCGGAGC	CGG	4	331	621	53.3		0	0	0	0	1	14	1	9	0	21	10	8	3	15	9	12	RS3seq-Hsu2013+RS3target	0.9563	6	9	1	1	1
MRPL58	3	9606	3396	MRPL58	NM_001545.3	MRPL58	CRISPRko	CDS	NC_000017.11	+	SpyoCas9	5	1	1	5.20.100	-	antisense	75012767	GCTTGTGCAGCGCCCGGCGT	TTCTGCTTGTGCAGCGCCCGGCGTGGGCAC	GGG	1	80	621	12.9		0	0	0	0	0	19	4	7	3	22	7	12	10	51	14	28	RS3seq-Hsu2013+RS3target	0.4747	20	1	1	1	3
MRPL58	3	9606	3396	MRPL58	NM_001545.3	MRPL58	CRISPRko	CDS	NC_000017.11	+	SpyoCas9	5	1	1	5.20.100	-	antisense	75012839	TGTCCGAGCCCTGAGATTCG	GCGGTGTCCGAGCCCTGAGATTCGGGGTAG	GGG	1	152	621	24.5		0	0	0	0	1	45	17	20	1	38	16	29	5	49	8	19	RS3seq-Hsu2013+RS3target	0.7176	14	17	1	1	6
LMO7	3	9606	4008	LMO7	NM_001306080.2	LMO7	CRISPRko	CDS	NC_000013.11	+	SpyoCas9	5	1	1	5.20.100	-	antisense	75833141	ACTGATGCTACGAAGATCCC	TTCAACTGATGCTACGAAGATCCCAGGAAT	AGG	16	3039	4896	62.1		0	0	0	0	0	18	7	24	3	21	6	30	1	36	16	22	RS3seq-Hsu2013+RS3target	1.029	10	9	1	1	1
LMO7	3	9606	4008	LMO7	NM_001306080.2	LMO7	CRISPRko	CDS	NC_000013.11	+	SpyoCas9	5	1	1	5.20.100	+	sense	75805732	AAAGGGAAACTTATAAGCCA	ATAAAAAGGGAAACTTATAAGCCATGGTAT	TGG	9	1167	4896	23.8		0	0	0	0	0	50	21	58	3	91	36	102	3	112	57	133	RS3seq-Hsu2013+RS3target	1.349	2	37	1	1	2
LMO7	3	9606	4008	LMO7	NM_001306080.2	LMO7	CRISPRko	CDS	NC_000013.11	+	SpyoCas9	5	1	1	5.20.100	+	sense	75808066	TGACACGTAAGATTCAGTCC	ATGCTGACACGTAAGATTCAGTCCTGGAAA	TGG	10	1782	4896	36.4		0	0	0	0	1	18	19	23	1	46	13	46	0	45	20	33	RS3seq-Hsu2013+RS3target	0.7371	42	59	1	1	4
CBR1	3	9606	873	CBR1	NM_001757.4	CBR1	CRISPRko	CDS	NC_000021.9	+	SpyoCas9	5	1	1	5.20.100	+	sense	36070238	ACGGCGCGGGACGTGACGCG	GCTCACGGCGCGGGACGTGACGCGGGGCCA	GGG	1	122	834	14.6	100133286 (CBR1-AS1)	0	0	1	0	1	8	2	11	4	18	21	10	8	58	16	40	RS3seq-Hsu2013+RS3target	0.9258	13	10	1	1	1
CBR1	3	9606	873	CBR1	NM_001757.4	CBR1	CRISPRko	CDS	NC_000021.9	+	SpyoCas9	5	1	1	5.20.100	+	sense	36072449	GTGGTGTATCTTAGGGAGAG	CTTTGTGGTGTATCTTAGGGAGAGTGGTGA	TGG	3	400	834	48		0	0	1	0	0	128	43	92	4	112	46	98	4	135	37	89	RS3seq-Hsu2013+RS3target	0.6882	22	7	1	1	3
CBR1	3	9606	873	CBR1	NM_001757.4	CBR1	CRISPRko	CDS	NC_000021.9	+	SpyoCas9	5	1	1	5.20.100	+	sense	36070385	GACGTGCTGGTCAACAACGC	CCTGGACGTGCTGGTCAACAACGCGGGCAT	GGG	1	269	834	32.3	100133286 (CBR1-AS1)	0	0	1	0	4	11	4	7	4	24	10	19	9	46	12	32	RS3seq-Hsu2013+RS3target	1.012	11	41	1	1	10
CBFA2T2	3	9606	9139	CBFA2T2	NM_001032999.3	CBFA2T2	CRISPRko	CDS	NC_000020.11	+	SpyoCas9	5	1	1	5.20.100	-	antisense	33611220	GAGTTGTCGAGCACCACAAG	TGCTGAGTTGTCGAGCACCACAAGTGGCTG	TGG	3	304	1788	17		0	0	0	0	1	11	3	8	3	24	13	23	2	31	16	40	RS3seq-Hsu2013+RS3target	1.09	7	20	1	1	2
CBFA2T2	3	9606	9139	CBFA2T2	NM_001032999.3	CBFA2T2	CRISPRko	CDS	NC_000020.11	+	SpyoCas9	5	1	1	5.20.100	-	antisense	33625013	TCGGTTGCTTACCAAGACTG	TGCTTCGGTTGCTTACCAAGACTGTGGTGT	TGG	6	941	1788	52.6		0	0	0	0	0	39	21	38	2	74	30	72	7	76	27	75	RS3seq-Hsu2013+RS3target	0.9044	18	13	1	1	5
CBFA2T2	3	9606	9139	CBFA2T2	NM_001032999.3	CBFA2T2	CRISPRko	CDS	NC_000020.11	+	SpyoCas9	5	1	1	5.20.100	-	antisense	33611126	GATGGGGCACCATTCAGGGT	CGGTGATGGGGCACCATTCAGGGTAGGAGG	AGG	3	210	1788	11.7		0	0	0	0	2	31	18	23	4	68	17	38	3	133	62	76	RS3seq-Hsu2013+RS3target	0.9498	14	47	1	1	9
AIFM1	3	9606	9131	AIFM1	NM_004208.4	AIFM1	CRISPRko	CDS	NC_000023.11	-	SpyoCas9	5	1	1	5.20.100	+	antisense	130147588	GAAAGAGGAGGTCGCATGTA	TTTTGAAAGAGGAGGTCGCATGTACGGCAG	CGG	5	510	1842	27.7		0	1	0	0	0	23	10	21	0	53	22	27	0	80	44	74	RS3seq-Hsu2013+RS3target	0.6832	25	9	1	1	1
AIFM1	3	9606	9131	AIFM1	NM_004208.4	AIFM1	CRISPRko	CDS	NC_000023.11	-	SpyoCas9	5	1	1	5.20.100	-	sense	130138640	TCAATTACGATTATCGGTGG	CAAATCAATTACGATTATCGGTGGGGGCTT	GGG	9	920	1842	49.9		0	1	0	0	0	2	7	2	0	4	3	1	1	22	11	23	RS3seq-Hsu2013+RS3target	0.4866	41	2	1	1	3
AIFM1	3	9606	9131	AIFM1	NM_004208.4	AIFM1	CRISPRko	CDS	NC_000023.11	-	SpyoCas9	5	1	1	5.20.100	-	sense	130145510	CTGCCTCATATTGAGAATGG	GGACCTGCCTCATATTGAGAATGGTGGTGT	TGG	6	665	1842	36.1		0	1	0	0	0	111	31	75	7	96	37	95	4	87	51	117	RS3seq-Hsu2013+RS3target	0.6887	24	29	1	1	6
ZSWIM1	3	9606	90204	ZSWIM1	NM_080603.5	ZSWIM1	CRISPRko	CDS	NC_000020.11	+	SpyoCas9	5	1	1	5.20.100	+	sense	45882851	TCCACCGGACCTATAACCCA	TTTATCCACCGGACCTATAACCCAAGGGGT	AGG	2	258	1458	17.7		0	0	0	0	1	14	10	9	3	13	3	10	1	12	11	14	RS3seq-Hsu2013+RS3target	1.206	9	17	1	1	1
ZSWIM1	3	9606	90204	ZSWIM1	NM_080603.5	ZSWIM1	CRISPRko	CDS	NC_000020.11	+	SpyoCas9	5	1	1	5.20.100	+	sense	45883026	GGAGAGAGTCTGTACCATCC	CATGGGAGAGAGTCTGTACCATCCTGGTGG	TGG	2	433	1458	29.7		0	0	0	0	1	27	16	35	5	52	30	52	10	96	38	82	RS3seq-Hsu2013+RS3target	1.095	17	20	1	1	2
ZSWIM1	3	9606	90204	ZSWIM1	NM_080603.5	ZSWIM1	CRISPRko	CDS	NC_000020.11	+	SpyoCas9	5	1	1	5.20.100	+	sense	45883483	GACAAGGCAAACTTCAACCA	TGCAGACAAGGCAAACTTCAACCAGGGCCT	GGG	2	890	1458	61		0	0	0	0	1	50	15	46	3	75	35	78	7	183	92	191	RS3seq-Hsu2013+RS3target	1.048	23	31	1	1	5
CAPN7	3	9606	23473	CAPN7	NM_014296.3	CAPN7	CRISPRko	CDS	NC_000003.12	+	SpyoCas9	5	1	1	5.20.100	-	antisense	15227839	GCTTGCCCCATCTATCACTG	GGTAGCTTGCCCCATCTATCACTGAGGTAA	AGG	7	725	2442	29.7		0	0	0	0	0	43	35	49	2	125	78	179	5	125	50	101	RS3seq-Hsu2013+RS3target	1.25	6	13	1	1	1
CAPN7	3	9606	23473	CAPN7	NM_014296.3	CAPN7	CRISPRko	CDS	NC_000003.12	+	SpyoCas9	5	1	1	5.20.100	-	antisense	15220911	TGAGGACTTATAAATGACTG	TGACTGAGGACTTATAAATGACTGAGGTCT	AGG	5	567	2442	23.2		0	0	0	0	0	47	28	72	0	91	40	75	3	95	47	95	RS3seq-Hsu2013+RS3target	0.6176	26	15	1	1	5
CAPN7	3	9606	23473	CAPN7	NM_014296.3	CAPN7	CRISPRko	CDS	NC_000003.12	+	SpyoCas9	5	1	1	5.20.100	-	antisense	15235110	AAAACAGCATATGCGTGTGT	ATCCAAAACAGCATATGCGTGTGTGGGAAC	GGG	12	1371	2442	56.1		0	0	0	0	1	45	25	41	3	60	20	47	5	136	65	130	RS3seq-Hsu2013+RS3target	0.4496	39	54	1	1	12
TENM3	3	9606	55714	TENM3	NM_001080477.4	TENM3	CRISPRko	CDS	NC_000004.12	+	SpyoCas9	5	1	1	5.20.100	+	sense	182680662	AGTGTATTGACCCACAGTGT	ACCCAGTGTATTGACCCACAGTGTGGGGGT	GGG	10	1758	8100	21.7		0	0	0	0	0	23	4	48	0	43	17	52	3	83	38	49	RS3seq-Hsu2013+RS3target	0.9688	51	58	1	1	3
TENM3	3	9606	55714	TENM3	NM_001080477.4	TENM3	CRISPRko	CDS	NC_000004.12	+	SpyoCas9	5	1	1	5.20.100	-	antisense	182743223	ATGATGCTACTCACGACTGG	GCCCATGATGCTACTCACGACTGGAGGCTG	AGG	19	3432	8100	42.4		0	0	0	0	0	12	2	17	2	13	7	22	1	38	13	22	RS3seq-Hsu2013+RS3target	0.7442	98	19	1	1	5
TENM3	3	9606	55714	TENM3	NM_001080477.4	TENM3	CRISPRko	CDS	NC_000004.12	+	SpyoCas9	5	1	1	5.20.100	+	sense	182731050	GTGATCTGAGTGGATTCGTG	AGCTGTGATCTGAGTGGATTCGTGAGGCCA	AGG	16	2877	8100	35.5		0	0	0	0	0	40	14	31	1	52	21	55	1	59	17	39	RS3seq-Hsu2013+RS3target	1.039	35	103	1	1	9
MRPL21	3	9606	219927	MRPL21	NM_181514.2	MRPL21	CRISPRko	CDS	NC_000011.10	-	SpyoCas9	5	1	1	5.20.100	-	sense	68900553	AGAGCACTTCATATCTACCA	TCACAGAGCACTTCATATCTACCAGGGTAA	GGG	2	141	618	22.8		0	0	0	0	0	28	24	33	2	77	35	68	1	142	55	99	RS3seq-Hsu2013+RS3target	1.065	4	4	1	1	1
MRPL21	3	9606	219927	MRPL21	NM_181514.2	MRPL21	CRISPRko	CDS	NC_000011.10	-	SpyoCas9	5	1	1	5.20.100	-	sense	68896543	AATGAACTAGACCTTGCGTG	TGGAAATGAACTAGACCTTGCGTGTGGAGA	TGG	4	368	618	59.5		0	0	0	0	1	16	3	8	0	15	10	19	3	47	21	28	RS3seq-Hsu2013+RS3target	1.167	3	11	1	1	2
MRPL21	3	9606	219927	MRPL21	NM_181514.2	MRPL21	CRISPRko	CDS	NC_000011.10	-	SpyoCas9	5	1	1	5.20.100	-	sense	68896649	GGTGAATGAGATGATCGTCA	AGAAGGTGAATGAGATGATCGTCACGGGGC	CGG	4	262	618	42.4		0	0	0	0	1	20	13	24	3	54	25	64	5	64	19	65	RS3seq-Hsu2013+RS3target	0.6782	15	12	1	1	4
UGT1A9	3	9606	54600	UGT1A9	NM_021027.3	UGT1A9	CRISPRko	CDS	NC_000002.12	+	SpyoCas9	5	1	1	5.20.100	-	antisense	233672446	ATAGTGGCAAAGTATTCCCC	CAAGATAGTGGCAAAGTATTCCCCTGGCGA	TGG	1	511	1593	32.1		0	2	1	0	4	50	38	48	11	66	44	91	4	61	27	45	RS3seq-Hsu2013+RS3target	1.324	3	15	1	1	1
UGT1A9	3	9606	54600	UGT1A9	NM_021027.3	UGT1A9	CRISPRko	CDS	NC_000002.12	+	SpyoCas9	5	1	1	5.20.100	-	antisense	233672790	AAGGAGAGATAACTTACCAT	GCTAAAGGAGAGATAACTTACCATAGGCAA	AGG	1	855	1593	53.7		0	2	1	0	4	36	15	32	1	49	18	49	4	97	60	116	RS3seq-Hsu2013+RS3target	0.909	25	12	1	1	3
UGT1A9	3	9606	54600	UGT1A9	NM_021027.3	UGT1A9	CRISPRko	CDS	NC_000002.12	+	SpyoCas9	5	1	1	5.20.100	+	sense	233672062	CTGGTTCACCATGAGGTCGG	GCCACTGGTTCACCATGAGGTCGGTGGTGG	TGG	1	127	1593	8		0	2	1	0	16	34	25	34	4	38	9	32	6	31	22	23	RS3seq-Hsu2013+RS3target	1.001	22	37	1	1	9
ACO1	3	9606	48	ACO1	NM_002197.3	ACO1	CRISPRko	CDS	NC_000009.12	+	SpyoCas9	5	1	1	5.20.100	+	sense	32429424	CTTGGTGTCTAGGTTTGACG	CTCTCTTGGTGTCTAGGTTTGACGTGGTGG	TGG	13	1489	2670	55.8		0	0	0	0	0	18	3	15	1	33	21	16	2	25	7	32	RS3seq-Hsu2013+RS3target	0.8068	31	12	1	1	2
ACO1	3	9606	48	ACO1	NM_002197.3	ACO1	CRISPRko	CDS	NC_000009.12	+	SpyoCas9	5	1	1	5.20.100	+	sense	32408568	GATGCTGTGAAAAAGTTAGG	GCGTGATGCTGTGAAAAAGTTAGGAGGAGA	AGG	4	320	2670	12		0	0	0	0	0	80	42	84	2	124	45	94	2	94	40	96	RS3seq-Hsu2013+RS3target	0.8402	26	42	1	1	4
ACO1	3	9606	48	ACO1	NM_002197.3	ACO1	CRISPRko	CDS	NC_000009.12	+	SpyoCas9	5	1	1	5.20.100	-	antisense	32419103	AGCCTGTAGCCAATCACCTG	CATCAGCCTGTAGCCAATCACCTGAGGAAG	AGG	7	723	2670	27.1		0	0	0	0	1	38	16	47	5	68	30	70	8	193	64	172	RS3seq-Hsu2013+RS3target	0.9738	17	78	1	1	12
SARS2	3	9606	54938	SARS2	NM_017827.4	SARS2	CRISPRko	CDS	NC_000019.10	-	SpyoCas9	5	1	1	5.20.100	-	sense	38919827	CCGGTCCTATTACCTGCGCG	GCCACCGGTCCTATTACCTGCGCGGGGCTG	GGG	7	694	1557	44.6		0	0	0	0	0	7	1	2	3	11	2	4	3	8	6	8	RS3seq-Hsu2013+RS3target	1.167	13	3	1	1	1
SARS2	3	9606	54938	SARS2	NM_017827.4	SARS2	CRISPRko	CDS	NC_000019.10	-	SpyoCas9	5	1	1	5.20.100	+	antisense	38918801	AAGGTCTGGCACCGTCATGG	GGAGAAGGTCTGGCACCGTCATGGGGGTGA	GGG	8	772	1557	49.6		0	0	0	0	1	27	13	28	6	82	24	52	6	47	20	35	RS3seq-Hsu2013+RS3target	1.241	6	31	1	1	3
SARS2	3	9606	54938	SARS2	NM_017827.4	SARS2	CRISPRko	CDS	NC_000019.10	-	SpyoCas9	5	1	1	5.20.100	-	sense	38921409	GCTCGAGTGCTCCACATGGT	CCAGGCTCGAGTGCTCCACATGGTCGGAGA	CGG	5	572	1557	36.7		0	0	0	0	1	13	13	22	3	33	6	17	4	45	9	21	RS3seq-Hsu2013+RS3target	0.8715	39	28	1	1	10
LIMA1	3	9606	51474	LIMA1	NM_016357.5	LIMA1	CRISPRko	CDS	NC_000012.12	-	SpyoCas9	5	1	1	5.20.100	+	antisense	50222239	GGGATATCGACCCTGAACGA	TGTGGGGATATCGACCCTGAACGAGGGCTT	GGG	4	412	2280	18.1		0	0	0	0	0	8	1	11	1	7	6	8	1	10	5	9	RS3seq-Hsu2013+RS3target	1.049	5	1	1	1	1
LIMA1	3	9606	51474	LIMA1	NM_016357.5	LIMA1	CRISPRko	CDS	NC_000012.12	-	SpyoCas9	5	1	1	5.20.100	+	antisense	50182007	TGTCTTCTGACATTCCACGC	AGACTGTCTTCTGACATTCCACGCAGGTCT	AGG	10	1171	2280	51.4		0	0	0	0	0	22	13	20	2	44	23	47	3	77	26	59	RS3seq-Hsu2013+RS3target	0.5464	33	7	1	1	4
LIMA1	3	9606	51474	LIMA1	NM_016357.5	LIMA1	CRISPRko	CDS	NC_000012.12	-	SpyoCas9	5	1	1	5.20.100	+	antisense	50195844	TACGGGAGTCATCTTCGGCA	TGCTTACGGGAGTCATCTTCGGCAGGGGTG	GGG	8	1016	2280	44.6		0	0	0	0	1	18	5	14	5	33	17	24	4	44	15	32	RS3seq-Hsu2013+RS3target	0.6901	19	30	1	1	6
ANKRD36B	3	9606	57730	ANKRD36B	NM_001393939.1	ANKRD36B	CRISPRko	CDS	NC_000002.12	-	SpyoCas9	5	1	1	5.20.100	+	antisense	97580551	CGACTCACAGCAAGTAACAG	TCTTCGACTCACAGCAAGTAACAGTGGCTG	TGG	4	468	4062	11.5		0	0	0	0	3	52	20	45	5	96	36	70	11	249	106	204	RS3seq-Hsu2013+RS3target	0.8	21	14	1	1	3
ANKRD36B	3	9606	57730	ANKRD36B	NM_001393939.1	ANKRD36B	CRISPRko	CDS	NC_000002.12	-	SpyoCas9	5	1	1	5.20.100	-	sense	97536324	TACAGCCACCAAAATGAAGG	TGAATACAGCCACCAAAATGAAGGAGGTAC	AGG	34	2167	4062	53.3		0	0	0	0	5	115	66	107	5	160	66	148	13	251	109	299	RS3seq-Hsu2013+RS3target	0.4868	45	19	1	1	6
ANKRD36B	3	9606	57730	ANKRD36B	NM_001393939.1	ANKRD36B	CRISPRko	CDS	NC_000002.12	-	SpyoCas9	5	1	1	5.20.100	-	sense	97553227	CAGGCTACAACTGACGAGGA	CATTCAGGCTACAACTGACGAGGAAGGTTC	AGG	16	1214	4062	29.9		0	0	0	0	3	7	4	13	10	22	7	13	15	52	30	52	RS3seq-Hsu2013+RS3target	0.3437	60	10	1	1	8
PTRH1	3	9606	138428	PTRH1	NM_001002913.3	PTRH1	CRISPRko	CDS	NC_000009.12	-	SpyoCas9	5	1	1	5.20.100	-	sense	127715151	CCCGGCACGCGACACAGCGT	ACTGCCCGGCACGCGACACAGCGTGGGCAT	GGG	2	140	645	21.7	286207 (CFAP157)	0	1	0	0	0	8	3	1	1	17	5	9	1	28	7	16	RS3seq-Hsu2013+RS3target	0.8056	21	2	1	1	1
PTRH1	3	9606	138428	PTRH1	NM_001002913.3	PTRH1	CRISPRko	CDS	NC_000009.12	-	SpyoCas9	5	1	1	5.20.100	-	sense	127715001	CGGCGGCTTATGAACGCCAA	GCCACGGCGGCTTATGAACGCCAACGGGCG	CGG	2	290	645	45	286207 (CFAP157)	0	1	0	0	0	4	3	1	0	7	2	4	1	13	10	16	RS3seq-Hsu2013+RS3target	0.337	50	1	1	1	7
PTRH1	3	9606	138428	PTRH1	NM_001002913.3	PTRH1	CRISPRko	CDS	NC_000009.12	-	SpyoCas9	5	1	1	5.20.100	+	antisense	127715050	CAGTTGGGCATCCCCCAGCG	GGACCAGTTGGGCATCCCCCAGCGGGGCCA	GGG	2	241	645	37.4	286207 (CFAP157)	0	1	0	0	4	37	8	27	6	34	18	49	7	50	15	41	RS3seq-Hsu2013+RS3target	1.031	12	47	1	1	10
SULT2B1	3	9606	6820	SULT2B1	NM_177973.2	SULT2B1	CRISPRko	CDS	NC_000019.10	+	SpyoCas9	5	1	1	5.20.100	+	sense	48592754	GGTTCGACCACATTAAGGGC	TCCTGGTTCGACCACATTAAGGGCTGGCTT	TGG	5	582	1098	53		0	0	0	0	1	15	6	13	1	26	8	34	2	24	5	12	RS3seq-Hsu2013+RS3target	0.9326	16	13	1	1	1
SULT2B1	3	9606	6820	SULT2B1	NM_177973.2	SULT2B1	CRISPRko	CDS	NC_000019.10	+	SpyoCas9	5	1	1	5.20.100	-	antisense	48587324	CCCACAATGGTCTCACACCA	GGCACCCACAATGGTCTCACACCAGGGTGC	GGG	3	309	1098	28.1		0	0	0	0	1	31	15	28	4	62	21	57	4	86	50	78	RS3seq-Hsu2013+RS3target	1.009	11	24	1	1	2
SULT2B1	3	9606	6820	SULT2B1	NM_177973.2	SULT2B1	CRISPRko	CDS	NC_000019.10	+	SpyoCas9	5	1	1	5.20.100	+	sense	48575971	GGTGAATACTTCCGGTACAA	GCCAGGTGAATACTTCCGGTACAAGGGCGT	GGG	2	101	1098	9.2		0	0	0	0	1	12	7	18	4	31	10	17	0	24	10	22	RS3seq-Hsu2013+RS3target	0.8227	27	12	1	1	5
UBTF	3	9606	7343	UBTF	NM_014233.4	UBTF	CRISPRko	CDS	NC_000017.11	-	SpyoCas9	5	1	1	5.20.100	-	sense	44216549	CATGTGCAAGCTCAAATGGG	GAGACATGTGCAAGCTCAAATGGGTGGAGA	TGG	3	214	2295	9.3		0	0	1	0	0	38	7	20	2	60	25	37	5	52	28	66	RS3seq-Hsu2013+RS3target	1.02	13	15	1	1	1
UBTF	3	9606	7343	UBTF	NM_014233.4	UBTF	CRISPRko	CDS	NC_000017.11	-	SpyoCas9	5	1	1	5.20.100	-	sense	44212370	GAAATGGATTCATAAGGCCC	GGCTGAAATGGATTCATAAGGCCCTGGAGC	TGG	8	745	2295	32.5		0	0	1	0	0	28	25	36	1	52	30	85	3	69	37	59	RS3seq-Hsu2013+RS3target	0.7863	32	12	1	1	2
UBTF	3	9606	7343	UBTF	NM_014233.4	UBTF	CRISPRko	CDS	NC_000017.11	-	SpyoCas9	5	1	1	5.20.100	-	sense	44210888	TCTTCTCGGAGGAGAAACGG	TTCATCTTCTCGGAGGAGAAACGGCGGCAG	CGG	13	1263	2295	55		0	0	1	0	2	65	25	44	5	37	22	37	6	50	14	22	RS3seq-Hsu2013+RS3target	1.206	3	70	1	1	6
LONP1	3	9606	9361	LONP1	NM_004793.4	LONP1	CRISPRko	CDS	NC_000019.10	-	SpyoCas9	5	1	1	5.20.100	+	antisense	5719909	CCGAGAATGCGCCTCCGCCG	CCCCCCGAGAATGCGCCTCCGCCGCGGCTG	CGG	1	224	2880	7.8		0	0	0	0	0	7	2	5	0	17	4	13	7	12	5	5	RS3seq-Hsu2013+RS3target	0.9046	43	8	1	1	1
LONP1	3	9606	9361	LONP1	NM_004793.4	LONP1	CRISPRko	CDS	NC_000019.10	-	SpyoCas9	5	1	1	5.20.100	-	sense	5700818	GGAGGAAGACCACTACGGCA	TGCTGGAGGAAGACCACTACGGCATGGAGG	TGG	9	1477	2880	51.3		0	0	0	0	1	16	6	13	7	32	16	39	4	35	28	41	RS3seq-Hsu2013+RS3target	1.406	3	58	1	1	2
LONP1	3	9606	9361	LONP1	NM_004793.4	LONP1	CRISPRko	CDS	NC_000019.10	-	SpyoCas9	5	1	1	5.20.100	-	sense	5696749	ACCCACAGGCGGACCTACGT	GTGCACCCACAGGCGGACCTACGTGGGCGC	GGG	11	1694	2880	58.8		0	0	0	0	0	8	2	1	3	11	6	5	4	13	5	4	RS3seq-Hsu2013+RS3target	0.8599	53	9	1	1	3
TUB	3	9606	7275	TUB	NM_177972.3	TUB	CRISPRko	CDS	NC_000011.10	+	SpyoCas9	5	1	1	5.20.100	-	antisense	8090190	GCTGAGGTAGGACTCCACCA	TGCTGCTGAGGTAGGACTCCACCAGGGGGG	GGG	3	211	1521	13.9		0	0	0	0	5	48	24	30	15	56	36	55	19	149	63	101	RS3seq-Hsu2013+RS3target	1.137	6	18	1	1	1
TUB	3	9606	7275	TUB	NM_177972.3	TUB	CRISPRko	CDS	NC_000011.10	+	SpyoCas9	5	1	1	5.20.100	+	sense	8090103	GAAGCAGAAGAAGAAGCGCC	AGCAGAAGCAGAAGAAGAAGCGCCAGGAGC	AGG	3	124	1521	8.2		0	0	0	0	26	64	36	49	52	114	65	77	42	128	73	108	RS3seq-Hsu2013+RS3target	0.5768	39	38	1	1	11
TUB	3	9606	7275	TUB	NM_177972.3	TUB	CRISPRko	CDS	NC_000011.10	+	SpyoCas9	5	1	1	5.20.100	+	sense	8097798	CAACAGACTTGTCTCGAGGA	GACCCAACAGACTTGTCTCGAGGAGGGGAC	GGG	8	969	1521	63.7	79608 (RIC3)	0	1	0	0	0	9	5	9	3	25	4	19	18	113	39	53	RS3seq-Hsu2013+RS3target	0.5801	38	48	1	1	13
PREP	3	9606	5550	PREP	NM_002726.5	PREP	CRISPRko	CDS	NC_000006.12	-	SpyoCas9	5	1	1	5.20.100	+	antisense	105368979	ACTGATCGGTTCCCAAGACA	TCTGACTGATCGGTTCCCAAGACATGGTAG	TGG	6	641	2133	30.1		0	0	0	0	0	32	10	14	3	31	13	29	3	26	22	21	RS3seq-Hsu2013+RS3target	0.7175	36	22	1	1	5
PREP	3	9606	5550	PREP	NM_002726.5	PREP	CRISPRko	CDS	NC_000006.12	-	SpyoCas9	5	1	1	5.20.100	+	antisense	105376217	CCTGTACATATAATACTCGC	GAATCCTGTACATATAATACTCGCTGGTTC	TGG	4	293	2133	13.7		0	0	0	0	0	12	3	17	2	23	7	29	2	22	5	24	RS3seq-Hsu2013+RS3target	0.5427	51	11	1	1	7
PREP	3	9606	5550	PREP	NM_002726.5	PREP	CRISPRko	CDS	NC_000006.12	-	SpyoCas9	5	1	1	5.20.100	+	antisense	105353013	GTAGGTCACAGTACCAGAGT	TGCTGTAGGTCACAGTACCAGAGTCGGTTT	CGG	7	782	2133	36.7		0	0	0	0	1	33	18	36	4	106	53	140	2	100	48	81	RS3seq-Hsu2013+RS3target	1.017	11	62	1	1	10
CKM	3	9606	1158	CKM	NM_001824.5	CKM	CRISPRko	CDS	NC_000019.10	-	SpyoCas9	5	1	1	5.20.100	-	sense	45317883	ATCATCTCGGATCGCCACGG	CCCCATCATCTCGGATCGCCACGGGGGCTA	GGG	3	290	1146	25.3		0	0	0	0	0	6	4	2	2	13	0	4	0	22	8	15	RS3seq-Hsu2013+RS3target	1.109	5	4	1	1	1
CKM	3	9606	1158	CKM	NM_001824.5	CKM	CRISPRko	CDS	NC_000019.10	-	SpyoCas9	5	1	1	5.20.100	+	antisense	45315554	TGCTGCGGCCAGTGCGGACG	TTGATGCTGCGGCCAGTGCGGACGCGGCTG	CGG	4	392	1146	34.2		0	0	0	0	1	13	6	8	7	30	12	13	20	77	23	42	RS3seq-Hsu2013+RS3target	0.495	56	19	1	1	8
CKM	3	9606	1158	CKM	NM_001824.5	CKM	CRISPRko	CDS	NC_000019.10	-	SpyoCas9	5	1	1	5.20.100	+	antisense	45319643	TGTGGTTGTTATGTTTGCTG	GCCATGTGGTTGTTATGTTTGCTGAGGTCG	AGG	2	71	1146	6.2		0	0	0	0	1	82	41	49	2	209	93	232	6	145	61	152	RS3seq-Hsu2013+RS3target	0.3771	72	31	1	1	16
CSNK2A1	3	9606	1457	CSNK2A1	NM_177559.3	CSNK2A1	CRISPRko	CDS	NC_000020.11	-	SpyoCas9	5	1	1	5.20.100	+	antisense	499833	ACACCTACTATACTCACCAC	GCTAACACCTACTATACTCACCACAGGGTC	AGG	5	315	1176	26.8		0	0	0	0	0	28	17	38	2	34	17	43	5	72	36	84	RS3seq-Hsu2013+RS3target	1.106	5	2	1	1	1
CSNK2A1	3	9606	1457	CSNK2A1	NM_177559.3	CSNK2A1	CRISPRko	CDS	NC_000020.11	-	SpyoCas9	5	1	1	5.20.100	-	sense	508456	AGTCACATGTGGTGGAATGG	TACGAGTCACATGTGGTGGAATGGGGGTAA	GGG	3	96	1176	8.2		0	0	0	0	1	80	35	73	4	95	46	110	4	140	58	129	RS3seq-Hsu2013+RS3target	1.11	4	8	1	1	2
CSNK2A1	3	9606	1457	CSNK2A1	NM_177559.3	CSNK2A1	CRISPRko	CDS	NC_000020.11	-	SpyoCas9	5	1	1	5.20.100	-	sense	488758	TGAGGATAGCCAAGGTTCTG	TTGGTGAGGATAGCCAAGGTTCTGGGGACA	GGG	11	744	1176	63.3		0	0	0	0	1	64	27	61	10	87	58	60	3	71	38	51	RS3seq-Hsu2013+RS3target	0.8328	12	5	1	1	3
ETFA	3	9606	2108	ETFA	NM_000126.4	ETFA	CRISPRko	CDS	NC_000015.10	-	SpyoCas9	5	1	1	5.20.100	-	sense	76295713	GCTACGATTTCAGAGTACCC	CATTGCTACGATTTCAGAGTACCCTGGTAA	TGG	2	64	1002	6.4		0	0	0	0	0	24	7	21	2	28	6	31	0	23	8	20	RS3seq-Hsu2013+RS3target	1.257	1	2	1	1	1
ETFA	3	9606	2108	ETFA	NM_000126.4	ETFA	CRISPRko	CDS	NC_000015.10	-	SpyoCas9	5	1	1	5.20.100	-	sense	76285655	AGAGCTAACAGGTGCCAAAG	GACCAGAGCTAACAGGTGCCAAAGTGGTGG	TGG	7	646	1002	64.5		0	0	0	0	1	57	25	31	3	80	30	64	2	92	33	83	RS3seq-Hsu2013+RS3target	0.8216	8	29	1	1	4
ETFA	3	9606	2108	ETFA	NM_000126.4	ETFA	CRISPRko	CDS	NC_000015.10	-	SpyoCas9	5	1	1	5.20.100	-	sense	76292456	AATTACACACACATCTGTGC	GTTCAATTACACACACATCTGTGCTGGAGC	TGG	4	326	1002	32.5		0	0	0	0	2	63	22	42	6	149	52	128	11	408	158	411	RS3seq-Hsu2013+RS3target	0.7965	11	39	1	1	11
MAEA	3	9606	10296	MAEA	NM_001017405.3	MAEA	CRISPRko	CDS	NC_000004.12	+	SpyoCas9	5	1	1	5.20.100	-	antisense	1332861	CGCACGCCCTACCTTGTACG	GGGACGCACGCCCTACCTTGTACGGGGAGA	GGG	6	760	1191	63.8		0	0	0	0	0	4	3	2	1	7	0	1	3	10	1	5	RS3seq-Hsu2013+RS3target	1.138	15	2	1	1	1
MAEA	3	9606	10296	MAEA	NM_001017405.3	MAEA	CRISPRko	CDS	NC_000004.12	+	SpyoCas9	5	1	1	5.20.100	+	sense	1289981	GGAGTACCCGACCCTCAAGG	TCCAGGAGTACCCGACCCTCAAGGTGGGCG	TGG	1	67	1191	5.6		0	0	0	0	2	31	11	12	3	27	19	20	3	18	5	9	RS3seq-Hsu2013+RS3target	1.182	10	26	1	1	3
MAEA	3	9606	10296	MAEA	NM_001017405.3	MAEA	CRISPRko	CDS	NC_000004.12	+	SpyoCas9	5	1	1	5.20.100	+	sense	1315563	GCGTTGCGGCTACTACAACA	TGCTGCGTTGCGGCTACTACAACACGGCTG	CGG	3	418	1191	35.1		0	0	0	0	3	13	7	60	4	23	14	405	3	22	6	95	RS3seq-Hsu2013+RS3target	1.189	9	36	1	1	5
PPL	3	9606	5493	PPL	NM_002705.5	PPL	CRISPRko	CDS	NC_000016.10	-	SpyoCas9	5	1	1	5.20.100	-	sense	4890290	GCCTACGAGCACTTCCACCG	GGCAGCCTACGAGCACTTCCACCGCGGCCA	CGG	18	2207	5271	41.9		0	0	0	0	1	9	4	8	3	9	5	6	1	11	1	10	RS3seq-Hsu2013+RS3target	1.583	3	28	1	1	1
PPL	3	9606	5493	PPL	NM_002705.5	PPL	CRISPRko	CDS	NC_000016.10	-	SpyoCas9	5	1	1	5.20.100	-	sense	4893546	CTGAAGACCGAGAATCCCGG	GGTGCTGAAGACCGAGAATCCCGGAGGTGG	AGG	13	1487	5271	28.2		0	0	0	0	0	30	12	24	2	32	12	15	1	17	8	8	RS3seq-Hsu2013+RS3target	1.033	52	11	1	1	3
PPL	3	9606	5493	PPL	NM_002705.5	PPL	CRISPRko	CDS	NC_000016.10	-	SpyoCas9	5	1	1	5.20.100	-	sense	4885880	TCTGGACCTTGAGGAATCAG	GAAATCTGGACCTTGAGGAATCAGGGGCCT	GGG	22	2775	5271	52.6		0	0	0	0	0	82	33	64	10	124	46	123	19	391	189	451	RS3seq-Hsu2013+RS3target	0.8158	113	25	1	1	6
GBF1	3	9606	8729	GBF1	NM_001377137.1	GBF1	CRISPRko	CDS	NC_000010.11	+	SpyoCas9	5	1	1	5.20.100	+	sense	102360274	ACACGACCGCCATAACTCAG	ATCCACACGACCGCCATAACTCAGAGGTTA	AGG	12	1270	5583	22.7		0	0	0	0	1	7	11	24	2	16	10	8	1	21	6	8	RS3seq-Hsu2013+RS3target	1.268	13	89	1	1	2
GBF1	3	9606	8729	GBF1	NM_001377137.1	GBF1	CRISPRko	CDS	NC_000010.11	+	SpyoCas9	5	1	1	5.20.100	-	antisense	102366445	TGCTTCCCCAGGCAAACGGA	CTGGTGCTTCCCCAGGCAAACGGAAGGCTT	AGG	19	2371	5583	42.5		0	0	0	0	0	54	20	47	5	66	19	41	4	92	52	90	RS3seq-Hsu2013+RS3target	0.932	68	69	1	1	7
GBF1	3	9606	8729	GBF1	NM_001377137.1	GBF1	CRISPRko	CDS	NC_000010.11	+	SpyoCas9	5	1	1	5.20.100	+	sense	102352494	AGAGCACACTCTCGTAGACA	CCGCAGAGCACACTCTCGTAGACATGGTGC	TGG	7	559	5583	10		0	0	0	0	1	11	5	6	1	35	16	22	4	34	27	32	RS3seq-Hsu2013+RS3target	1.001	53	92	1	1	10
RYR1	3	9606	6261	RYR1	NM_000540.3	RYR1	CRISPRko	CDS	NC_000019.10	+	SpyoCas9	5	1	1	5.20.100	+	sense	38467731	ACCACAGGCGAGATGCGCGT	AGTCACCACAGGCGAGATGCGCGTGGGCTG	GGG	25	3299	15117	21.8		0	0	0	0	0	5	2	2	4	11	11	8	4	28	3	8	RS3seq-Hsu2013+RS3target	1.162	98	15	1	1	2
RYR1	3	9606	6261	RYR1	NM_000540.3	RYR1	CRISPRko	CDS	NC_000019.10	+	SpyoCas9	5	1	1	5.20.100	-	antisense	38485998	GCAGAGCGGCCACGAAACAG	GCTGGCAGAGCGGCCACGAAACAGGGGGGC	GGG	34	5342	15117	35.3		0	0	0	0	0	11	5	7	3	26	11	23	6	26	13	12	RS3seq-Hsu2013+RS3target	1.127	113	48	1	1	3
RYR1	3	9606	6261	RYR1	NM_000540.3	RYR1	CRISPRko	CDS	NC_000019.10	+	SpyoCas9	5	1	1	5.20.100	+	sense	38502662	ACCGTGTACCGCCTGTCTCG	GCATACCGTGTACCGCCTGTCTCGGGGTCG	GGG	48	7769	15117	51.4		0	0	0	0	0	18	7	11	0	19	6	16	1	19	3	6	RS3seq-Hsu2013+RS3target	1.166	95	67	1	1	4
MCM4	3	9606	4173	MCM4	NM_182746.3	MCM4	CRISPRko	CDS	NC_000008.11	+	SpyoCas9	5	1	1	5.20.100	-	antisense	47966361	GTGGATGAGTGCCATGCTGT	GGTTGTGGATGAGTGCCATGCTGTGGGTGG	GGG	9	1006	2592	38.8		0	0	0	0	0	40	16	30	9	86	34	50	10	124	61	107	RS3seq-Hsu2013+RS3target	0.9712	15	20	1	1	1
MCM4	3	9606	4173	MCM4	NM_182746.3	MCM4	CRISPRko	CDS	NC_000008.11	+	SpyoCas9	5	1	1	5.20.100	+	sense	47970001	GGAAACCAGACATTTATGAG	TCCAGGAAACCAGACATTTATGAGAGGCTT	AGG	11	1377	2592	53.1		0	0	0	0	0	45	17	49	3	82	33	68	10	155	64	179	RS3seq-Hsu2013+RS3target	0.7727	32	25	1	1	3
MCM4	3	9606	4173	MCM4	NM_182746.3	MCM4	CRISPRko	CDS	NC_000008.11	+	SpyoCas9	5	1	1	5.20.100	-	antisense	47964633	GATGTTCTAAGATTGAGTCA	ATCTGATGTTCTAAGATTGAGTCAGGGTAA	GGG	8	752	2592	29		0	0	0	0	1	50	20	56	1	75	32	71	2	100	44	106	RS3seq-Hsu2013+RS3target	0.9795	14	67	1	1	8
RPS21	3	9606	6227	RPS21	NM_001024.4	RPS21	CRISPRko	CDS	NC_000020.11	+	SpyoCas9	5	1	1	5.20.100	+	sense	62387629	TCCGCTAGCAATCGCATCAT	CAGCTCCGCTAGCAATCGCATCATCGGTGC	CGG	3	68	252	27		0	0	0	0	0	17	11	27	0	32	22	58	3	26	20	28	RS3seq-Hsu2013+RS3target	0.3469	9	3	1	1	1
RPS21	3	9606	6227	RPS21	NM_001024.4	RPS21	CRISPRko	CDS	NC_000020.11	+	SpyoCas9	5	1	1	5.20.100	+	sense	62387858	AGGTTGACAAGGTCACAGGC	TTCTAGGTTGACAAGGTCACAGGCAGGTTT	AGG	4	129	252	51.2		0	0	0	0	2	79	26	74	6	120	59	86	5	142	63	129	RS3seq-Hsu2013+RS3target	0.8326	1	13	1	1	2
RPS21	3	9606	6227	RPS21	NM_001024.4	RPS21	CRISPRko	CDS	NC_000020.11	+	SpyoCas9	5	1	1	5.20.100	-	antisense	62387384	GGGGGCGCTTACCATTTCCG	TGTGGGGGGCGCTTACCATTTCCGCGGCAC	CGG	2	45	252	17.9		0	0	0	0	3	38	9	28	3	36	27	53	1	19	7	21	RS3seq-Hsu2013+RS3target	0.4774	8	16	1	1	6
AMBRA1	3	9606	55626	AMBRA1	NM_001387011.1	AMBRA1	CRISPRko	CDS	NC_000011.10	-	SpyoCas9	5	1	1	5.20.100	+	antisense	46494168	GCAGACATCCGGGCATTGCG	AGGTGCAGACATCCGGGCATTGCGTGGAGC	TGG	10	2376	3897	61		0	0	0	0	0	15	10	14	3	14	6	10	5	14	6	11	RS3seq-Hsu2013+RS3target	1.108	17	10	1	1	1
AMBRA1	3	9606	55626	AMBRA1	NM_001387011.1	AMBRA1	CRISPRko	CDS	NC_000011.10	-	SpyoCas9	5	1	1	5.20.100	+	antisense	46547217	AGTACGGCGGTGTCCAATCA	ATGGAGTACGGCGGTGTCCAATCAGGGAAT	GGG	4	274	3897	7		0	0	0	0	0	12	3	4	0	9	3	7	2	10	5	11	RS3seq-Hsu2013+RS3target	1.006	35	5	1	1	3
AMBRA1	3	9606	55626	AMBRA1	NM_001387011.1	AMBRA1	CRISPRko	CDS	NC_000011.10	-	SpyoCas9	5	1	1	5.20.100	+	antisense	46542857	GGCGGGTAGGACCCAGACTG	GAGCGGCGGGTAGGACCCAGACTGAGGTTG	AGG	7	1160	3897	29.8		0	0	0	0	1	69	25	45	3	143	45	80	5	144	58	115	RS3seq-Hsu2013+RS3target	1.01	33	123	1	1	9
HSPA9	3	9606	3313	HSPA9	NM_004134.7	HSPA9	CRISPRko	CDS	NC_000005.10	-	SpyoCas9	5	1	1	5.20.100	-	sense	138567060	TGGGGATACCTTCTTAGGTG	CAAATGGGGATACCTTCTTAGGTGGGGAAG	GGG	8	820	2040	40.2		0	0	0	0	1	38	16	29	1	48	25	40	4	141	56	175	RS3seq-Hsu2013+RS3target	0.8647	11	17	1	1	2
HSPA9	3	9606	3313	HSPA9	NM_004134.7	HSPA9	CRISPRko	CDS	NC_000005.10	-	SpyoCas9	5	1	1	5.20.100	-	sense	138571063	TGAGCGACTTGTTGGAATGC	ATGGTGAGCGACTTGTTGGAATGCCGGCCA	CGG	4	307	2040	15		0	0	0	0	0	27	13	26	0	35	10	24	2	29	16	27	RS3seq-Hsu2013+RS3target	0.4808	40	6	1	1	3
HSPA9	3	9606	3313	HSPA9	NM_004134.7	HSPA9	CRISPRko	CDS	NC_000005.10	-	SpyoCas9	5	1	1	5.20.100	-	sense	138561585	TGGCATGACTAGGATGCCCA	TGGGTGGCATGACTAGGATGCCCAAGGTAT	AGG	10	1177	2040	57.7		0	0	0	0	3	49	31	55	8	72	43	81	9	186	152	365	RS3seq-Hsu2013+RS3target	0.9982	6	42	1	1	4
PTPRD	3	9606	5789	PTPRD	NM_002839.4	PTPRD	CRISPRko	CDS	NC_000009.12	-	SpyoCas9	5	1	1	5.20.100	+	antisense	8518262	TCCAGCGACACTGTAGCGTG	TTAGTCCAGCGACACTGTAGCGTGTGGTCG	TGG	21	1129	5739	19.7		0	0	0	0	0	12	13	11	1	20	3	11	1	32	5	25	RS3seq-Hsu2013+RS3target	1.225	8	13	1	1	1
PTPRD	3	9606	5789	PTPRD	NM_002839.4	PTPRD	CRISPRko	CDS	NC_000009.12	-	SpyoCas9	5	1	1	5.20.100	+	antisense	8486014	TTGCCAAGATAACTGGACGG	GTGGTTGCCAAGATAACTGGACGGAGGTTG	AGG	28	2803	5739	48.8		0	0	0	0	0	19	19	28	3	38	16	30	1	32	20	28	RS3seq-Hsu2013+RS3target	0.8443	48	34	1	1	4
PTPRD	3	9606	5789	PTPRD	NM_002839.4	PTPRD	CRISPRko	CDS	NC_000009.12	-	SpyoCas9	5	1	1	5.20.100	+	antisense	8499824	TCTACCTCGACTTTGCGAGG	AGCCTCTACCTCGACTTTGCGAGGAGGACC	AGG	25	2145	5739	37.4		0	0	0	0	0	13	1	5	2	29	10	39	1	28	6	15	RS3seq-Hsu2013+RS3target	0.543	115	14	1	1	7
ILVBL	3	9606	10994	ILVBL	NM_006844.5	ILVBL	CRISPRko	CDS	NC_000019.10	-	SpyoCas9	5	1	1	5.20.100	-	sense	15123417	GGACACACGCCATGAGGTCA	TGGTGGACACACGCCATGAGGTCACGGCCG	CGG	3	295	1899	15.5		0	0	0	0	0	58	27	40	4	111	54	88	1	77	24	41	RS3seq-Hsu2013+RS3target	1.118	14	18	1	1	1
ILVBL	3	9606	10994	ILVBL	NM_006844.5	ILVBL	CRISPRko	CDS	NC_000019.10	-	SpyoCas9	5	1	1	5.20.100	-	sense	15117991	TGTGACTTCCGCCTATCCTA	TGTGTGTGACTTCCGCCTATCCTATGGCCG	TGG	10	1076	1899	56.7		0	0	0	0	1	22	7	18	2	28	17	19	0	14	4	15	RS3seq-Hsu2013+RS3target	0.9774	24	32	1	1	3
ILVBL	3	9606	10994	ILVBL	NM_006844.5	ILVBL	CRISPRko	CDS	NC_000019.10	-	SpyoCas9	5	1	1	5.20.100	-	sense	15123557	GACAAGGCAAGCGTCCGGCA	GGTGGACAAGGCAAGCGTCCGGCATGGCGG	TGG	3	155	1899	8.2		0	0	0	0	1	17	15	25	3	27	11	28	3	37	22	31	RS3seq-Hsu2013+RS3target	0.9	31	31	1	1	5
NRM	3	9606	11270	NRM	NM_001384369.1	NRM	CRISPRko	CDS	NC_000006.12	-	SpyoCas9	5	1	1	5.20.100	+	antisense	30690908	AAAGCGCACGAACTCCACTC	AGGTAAAGCGCACGAACTCCACTCCGGTGC	CGG	1	67	789	8.5		0	0	0	0	0	13	3	8	0	12	6	7	7	11	5	8	RS3seq-Hsu2013+RS3target	0.9004	25	1	1	1	2
NRM	3	9606	11270	NRM	NM_001384369.1	NRM	CRISPRko	CDS	NC_000006.12	-	SpyoCas9	5	1	1	5.20.100	-	sense	30689276	TCATGGGCCTCAAACAGGTG	GAGCTCATGGGCCTCAAACAGGTGAGGCTC	AGG	3	507	789	64.3		0	0	0	0	2	40	12	34	13	88	36	68	14	140	41	90	RS3seq-Hsu2013+RS3target	0.8915	28	18	1	1	6
NRM	3	9606	11270	NRM	NM_001384369.1	NRM	CRISPRko	CDS	NC_000006.12	-	SpyoCas9	5	1	1	5.20.100	+	antisense	30689328	CGAGAAGGATGCTAAAGATG	AAGACGAGAAGGATGCTAAAGATGAGGAGC	AGG	3	455	789	57.7		0	0	0	0	2	99	45	90	10	168	88	168	12	160	71	192	RS3seq-Hsu2013+RS3target	0.9385	21	26	1	1	8
IVL	3	9606	3713	IVL	NM_005547.4	IVL	CRISPRko	CDS	NC_000001.11	+	SpyoCas9	5	1	1	5.20.100	-	antisense	152909928	GACAGGCACCTTCTGGCATG	GCTCGACAGGCACCTTCTGGCATGGGGGAG	GGG	2	130	1758	7.4		0	0	0	0	3	76	18	61	7	94	31	93	12	151	52	161	RS3seq-Hsu2013+RS3target	0.6829	44	24	1	1	1
IVL	3	9606	3713	IVL	NM_005547.4	IVL	CRISPRko	CDS	NC_000001.11	+	SpyoCas9	5	1	1	5.20.100	+	sense	152910725	AGCTCCCAGAGCAGCAGATG	CCAGAGCTCCCAGAGCAGCAGATGGGGCAG	GGG	2	927	1758	52.7		0	0	0	0	6	71	23	67	24	226	90	168	25	322	148	282	RS3seq-Hsu2013+RS3target	0.7446	29	40	1	1	2
IVL	3	9606	3713	IVL	NM_005547.4	IVL	CRISPRko	CDS	NC_000001.11	+	SpyoCas9	5	1	1	5.20.100	+	sense	152910081	ACAGCACTGGGAACAGCATG	AGCAACAGCACTGGGAACAGCATGAGGAAT	AGG	2	283	1758	16.1		0	0	0	0	2	141	55	107	12	212	88	138	24	437	167	337	RS3seq-Hsu2013+RS3target	0.5687	57	18	1	1	6
ATP13A1	3	9606	57130	ATP13A1	NM_020410.3	ATP13A1	CRISPRko	CDS	NC_000019.10	-	SpyoCas9	5	1	1	5.20.100	+	antisense	19654015	TCACGGCCGCGATGTAGCAG	CCCTTCACGGCCGCGATGTAGCAGAGGTCG	AGG	14	1943	3615	53.7		0	0	0	0	1	9	0	4	10	11	3	10	10	21	8	13	RS3seq-Hsu2013+RS3target	1.371	5	44	1	1	1
ATP13A1	3	9606	57130	ATP13A1	NM_020410.3	ATP13A1	CRISPRko	CDS	NC_000019.10	-	SpyoCas9	5	1	1	5.20.100	+	antisense	19652596	GAGCACCGTCCCATACCCGG	AGCCGAGCACCGTCCCATACCCGGTGGGAC	TGG	16	2225	3615	61.5		0	0	0	0	1	15	8	9	2	20	11	13	1	28	8	10	RS3seq-Hsu2013+RS3target	1.261	12	51	1	1	3
ATP13A1	3	9606	57130	ATP13A1	NM_020410.3	ATP13A1	CRISPRko	CDS	NC_000019.10	-	SpyoCas9	5	1	1	5.20.100	-	sense	19659661	TCATACTATCAGAGCAACAG	CTTCTCATACTATCAGAGCAACAGAGGCTT	AGG	3	617	3615	17.1		0	0	0	0	0	42	19	35	2	102	37	93	6	152	62	149	RS3seq-Hsu2013+RS3target	1.068	34	35	1	1	4
ZMYM5	3	9606	9205	ZMYM5	NM_001142684.2	ZMYM5	CRISPRko	CDS	NC_000013.11	-	SpyoCas9	5	1	1	5.20.100	-	sense	19835613	AATAAGTACAGATTGGCCAA	CTTTAATAAGTACAGATTGGCCAATGGTCT	TGG	7	1115	2010	55.5		0	0	0	0	0	68	23	65	2	78	37	70	6	140	55	139	RS3seq-Hsu2013+RS3target	0.9049	8	16	1	1	2
ZMYM5	3	9606	9205	ZMYM5	NM_001142684.2	ZMYM5	CRISPRko	CDS	NC_000013.11	-	SpyoCas9	5	1	1	5.20.100	-	sense	19851409	TAACCCTGGTAGAATGAATG	CTTTTAACCCTGGTAGAATGAATGTGGCAG	TGG	4	532	2010	26.5		0	0	0	0	2	77	52	96	4	112	55	124	6	145	55	111	RS3seq-Hsu2013+RS3target	0.9251	6	55	1	1	7
ZMYM5	3	9606	9205	ZMYM5	NM_001142684.2	ZMYM5	CRISPRko	CDS	NC_000013.11	-	SpyoCas9	5	1	1	5.20.100	-	sense	19838939	CCAGTAATCAGAAACAGCCA	TTTCCCAGTAATCAGAAACAGCCAGGGGTG	GGG	5	633	2010	31.5		0	0	0	0	2	69	24	65	4	108	48	128	10	179	97	188	RS3seq-Hsu2013+RS3target	0.57	18	52	1	1	12
ARIH2	3	9606	10425	ARIH2	NM_006321.4	ARIH2	CRISPRko	CDS	NC_000003.12	+	SpyoCas9	5	1	1	5.20.100	-	antisense	48970639	CCTGTACCCGAATAACCATG	GGCTCCTGTACCCGAATAACCATGGGGCAG	GGG	8	704	1482	47.5		0	0	0	0	0	13	5	17	1	15	11	30	2	10	4	18	RS3seq-Hsu2013+RS3target	1.35	1	4	1	1	1
ARIH2	3	9606	10425	ARIH2	NM_006321.4	ARIH2	CRISPRko	CDS	NC_000003.12	+	SpyoCas9	5	1	1	5.20.100	+	sense	48967265	GTTCTCGTCAAGGACGGCGT	CTCAGTTCTCGTCAAGGACGGCGTGGGCGT	GGG	6	527	1482	35.6		0	0	0	0	1	9	2	5	5	5	1	3	4	11	5	3	RS3seq-Hsu2013+RS3target	0.9499	12	18	1	1	2
ARIH2	3	9606	10425	ARIH2	NM_006321.4	ARIH2	CRISPRko	CDS	NC_000003.12	+	SpyoCas9	5	1	1	5.20.100	+	sense	48927674	GGACATAGAGGACTATTACG	CTGGGGACATAGAGGACTATTACGTGGGAG	TGG	3	115	1482	7.8		0	0	0	0	0	35	15	17	1	18	12	28	2	30	12	16	RS3seq-Hsu2013+RS3target	0.581	36	9	1	1	3
RPF1	3	9606	80135	RPF1	NM_025065.7	RPF1	CRISPRko	CDS	NC_000001.11	+	SpyoCas9	5	1	1	5.20.100	-	antisense	84490415	AAATCTCTTGCGATGCACTG	TGTGAAATCTCTTGCGATGCACTGTGGAAT	TGG	5	558	1050	53.1		0	0	0	0	1	20	12	16	2	48	13	36	1	69	36	51	RS3seq-Hsu2013+RS3target	0.6497	6	18	1	1	2
RPF1	3	9606	80135	RPF1	NM_025065.7	RPF1	CRISPRko	CDS	NC_000001.11	+	SpyoCas9	5	1	1	5.20.100	+	sense	84479486	GACACTTAATGTTCACGCGG	CGGCGACACTTAATGTTCACGCGGTGGAAA	TGG	1	204	1050	19.4		0	0	0	0	1	4	4	6	1	11	6	8	2	4	3	10	RS3seq-Hsu2013+RS3target	0.4922	14	13	1	1	3
RPF1	3	9606	80135	RPF1	NM_025065.7	RPF1	CRISPRko	CDS	NC_000001.11	+	SpyoCas9	5	1	1	5.20.100	-	antisense	84490353	ATGTGAGTTTGGTATAACTG	AAACATGTGAGTTTGGTATAACTGTGGAGA	TGG	5	496	1050	47.2		0	0	0	0	1	55	26	60	2	100	33	64	6	142	68	130	RS3seq-Hsu2013+RS3target	0.9157	2	28	1	1	4
DARS1	3	9606	1615	DARS1	NM_001349.4	DARS1	CRISPRko	CDS	NC_000002.12	-	SpyoCas9	5	1	1	5.20.100	-	sense	135943464	CATCAACAAAGAGAGCATTG	ACAGCATCAACAAAGAGAGCATTGTGGATG	TGG	5	337	1506	22.4		0	0	0	0	0	81	39	88	9	144	63	146	11	133	76	145	RS3seq-Hsu2013+RS3target	0.7181	14	14	1	1	2
DARS1	3	9606	1615	DARS1	NM_001349.4	DARS1	CRISPRko	CDS	NC_000002.12	-	SpyoCas9	5	1	1	5.20.100	+	antisense	135961474	CATTAAACTGCTGCTGACGT	TGGACATTAAACTGCTGCTGACGTAGGACT	AGG	4	242	1506	16.1		0	0	0	0	0	20	9	23	5	37	20	36	6	53	19	57	RS3seq-Hsu2013+RS3target	0.2329	42	1	1	1	5
DARS1	3	9606	1615	DARS1	NM_001349.4	DARS1	CRISPRko	CDS	NC_000002.12	-	SpyoCas9	5	1	1	5.20.100	+	antisense	135920481	TCCTTTGAATATTTGTACCA	GAAGTCCTTTGAATATTTGTACCATGGTGT	TGG	10	931	1506	61.8		0	0	0	0	0	111	41	122	2	186	88	168	6	309	105	313	RS3seq-Hsu2013+RS3target	0.3882	32	15	1	1	7
USP24	3	9606	23358	USP24	NM_015306.3	USP24	CRISPRko	CDS	NC_000001.11	-	SpyoCas9	5	1	1	5.20.100	-	sense	55147674	AGTGGCTCGACACTAGTGGA	CTTAAGTGGCTCGACACTAGTGGATGGCCG	TGG	18	2093	7863	26.6		0	0	0	0	0	12	1	12	1	14	15	32	0	15	3	22	RS3seq-Hsu2013+RS3target	1.269	16	10	1	1	1
USP24	3	9606	23358	USP24	NM_015306.3	USP24	CRISPRko	CDS	NC_000001.11	-	SpyoCas9	5	1	1	5.20.100	+	antisense	55158945	GCAATAGAATATCTAGTCGA	ATGCGCAATAGAATATCTAGTCGAAGGTCA	AGG	10	1160	7863	14.8		0	0	0	0	0	30	13	52	0	31	11	34	0	44	24	64	RS3seq-Hsu2013+RS3target	1.1	29	38	1	1	3
USP24	3	9606	23358	USP24	NM_015306.3	USP24	CRISPRko	CDS	NC_000001.11	-	SpyoCas9	5	1	1	5.20.100	+	antisense	55125394	AGACACGGACAACTGTCGGT	TATCAGACACGGACAACTGTCGGTAGGATG	AGG	34	3886	7863	49.4		0	0	0	0	0	8	3	10	2	4	3	7	3	12	5	13	RS3seq-Hsu2013+RS3target	0.8363	62	7	1	1	4
SIMC1	3	9606	375484	SIMC1	NM_001308195.2	SIMC1	CRISPRko	CDS	NC_000005.10	+	SpyoCas9	5	1	1	5.20.100	-	antisense	176290905	AAGAAGAGGTGATGAACCGG	CTGAAAGAAGAGGTGATGAACCGGAGGACG	AGG	2	1380	2676	51.6		0	0	0	0	2	34	14	33	6	53	32	42	6	50	15	52	RS3seq-Hsu2013+RS3target	1.431	3	52	1	1	3
SIMC1	3	9606	375484	SIMC1	NM_001308195.2	SIMC1	CRISPRko	CDS	NC_000005.10	+	SpyoCas9	5	1	1	5.20.100	-	antisense	176290455	GGCACATCTCCTGGTGACCG	CTGTGGCACATCTCCTGGTGACCGTGGCAT	TGG	2	930	2676	34.8		0	0	0	0	2	35	21	14	8	34	18	29	9	80	18	45	RS3seq-Hsu2013+RS3target	0.8091	51	53	1	1	9
SIMC1	3	9606	375484	SIMC1	NM_001308195.2	SIMC1	CRISPRko	CDS	NC_000005.10	+	SpyoCas9	5	1	1	5.20.100	-	antisense	176290193	GGCATGGCAAAGGTCGCAGG	GGTGGGCATGGCAAAGGTCGCAGGGGGCAC	GGG	2	668	2676	25		0	0	0	0	3	34	13	16	5	35	12	27	8	144	59	122	RS3seq-Hsu2013+RS3target	0.9149	39	73	1	1	12
RPL5	3	9606	6125	RPL5	NM_000969.5	RPL5	CRISPRko	CDS	NC_000001.11	+	SpyoCas9	5	1	1	5.20.100	-	antisense	92834913	ATCATCTTGTACATACCCTG	TAAAATCATCTTGTACATACCCTGCGGGCC	CGG	4	323	894	36.1		0	1	0	0	0	41	20	39	8	76	35	57	4	79	33	65	RS3seq-Hsu2013+RS3target	0.8155	5	3	1	1	1
RPL5	3	9606	6125	RPL5	NM_000969.5	RPL5	CRISPRko	CDS	NC_000001.11	+	SpyoCas9	5	1	1	5.20.100	+	sense	92833454	GTGAAATTTAGAAGACGACG	CCAAGTGAAATTTAGAAGACGACGAGGTAC	AGG	2	68	894	7.6		0	1	0	0	0	27	10	30	2	43	34	49	2	53	33	44	RS3seq-Hsu2013+RS3target	0.6409	8	1	1	1	2
RPL5	3	9606	6125	RPL5	NM_000969.5	RPL5	CRISPRko	CDS	NC_000001.11	+	SpyoCas9	5	1	1	5.20.100	-	antisense	92836391	AAATAGTATTCTTACCTGTG	TCTTAAATAGTATTCTTACCTGTGAGGGAT	AGG	5	525	894	58.7		0	1	0	0	2	49	24	39	7	71	34	79	4	103	37	99	RS3seq-Hsu2013+RS3target	0.4055	12	10	1	1	5
PGAM5	3	9606	192111	PGAM5	NM_001170543.2	PGAM5	CRISPRko	CDS	NC_000012.12	+	SpyoCas9	5	1	1	5.20.100	+	sense	132714905	GAAGAGGAACGTGGAATCTG	TGCGGAAGAGGAACGTGGAATCTGGGGAAG	GGG	2	238	870	27.4		0	0	0	0	0	72	15	53	4	114	37	61	12	160	79	171	RS3seq-Hsu2013+RS3target	0.8642	23	15	1	1	1
PGAM5	3	9606	192111	PGAM5	NM_001170543.2	PGAM5	CRISPRko	CDS	NC_000012.12	+	SpyoCas9	5	1	1	5.20.100	-	antisense	132717512	TGGCGCGCGTCATAGACGAA	TCTATGGCGCGCGTCATAGACGAATGGACG	TGG	3	443	870	50.9		0	0	0	0	0	1	1	0	0	2	0	2	1	2	1	0	RS3seq-Hsu2013+RS3target	0.5865	39	1	1	1	3
PGAM5	3	9606	192111	PGAM5	NM_001170543.2	PGAM5	CRISPRko	CDS	NC_000012.12	+	SpyoCas9	5	1	1	5.20.100	-	antisense	132717755	GGGCGGGTCTGGCTCGATGG	ACACGGGCGGGTCTGGCTCGATGGGGGCGC	GGG	4	541	870	62.2		0	0	0	0	2	6	1	6	0	20	4	7	13	52	23	30	RS3seq-Hsu2013+RS3target	1.2	5	36	1	1	4
RPL10A	3	9606	4736	RPL10A	NM_007104.5	RPL10A	CRISPRko	CDS	NC_000006.12	+	SpyoCas9	5	1	1	5.20.100	+	sense	35468828	TCGCGACACCCTGTACGAGG	TCTCTCGCGACACCCTGTACGAGGCGGTGC	CGG	2	34	654	5.2		0	0	0	0	0	7	3	8	6	17	5	11	7	9	8	6	RS3seq-Hsu2013+RS3target	1.026	2	1	1	1	1
RPL10A	3	9606	4736	RPL10A	NM_007104.5	RPL10A	CRISPRko	CDS	NC_000006.12	+	SpyoCas9	5	1	1	5.20.100	-	antisense	35469027	TCAGAACGGTGCCAACCTGA	GGGATCAGAACGGTGCCAACCTGACGGTGC	CGG	3	160	654	24.5		0	0	0	0	3	35	18	18	6	44	18	31	3	19	7	15	RS3seq-Hsu2013+RS3target	0.8336	8	12	1	1	2
RPL10A	3	9606	4736	RPL10A	NM_007104.5	RPL10A	CRISPRko	CDS	NC_000006.12	+	SpyoCas9	5	1	1	5.20.100	-	antisense	35468874	CCAGGGTCGGCACTCACTTG	TGCCCCAGGGTCGGCACTCACTTGCGGCGC	CGG	2	80	654	12.2		0	0	0	0	4	26	11	19	7	46	19	28	11	46	11	32	RS3seq-Hsu2013+RS3target	0.5908	19	15	1	1	7
MCM3	3	9606	4172	MCM3	NM_002388.6	MCM3	CRISPRko	CDS	NC_000006.12	-	SpyoCas9	5	1	1	5.20.100	+	antisense	52282794	GGCATAGGTAGCATCAATGG	GCTTGGCATAGGTAGCATCAATGGAGGCCA	AGG	3	259	2427	10.7		0	0	0	0	0	32	17	20	4	51	15	39	3	88	49	74	RS3seq-Hsu2013+RS3target	1.136	11	18	1	1	1
MCM3	3	9606	4172	MCM3	NM_002388.6	MCM3	CRISPRko	CDS	NC_000006.12	-	SpyoCas9	5	1	1	5.20.100	+	antisense	52282175	TGGGACGAACTAGAGAACCT	ACTTTGGGACGAACTAGAGAACCTAGGGAT	AGG	4	401	2427	16.5		0	0	0	0	0	39	23	54	1	37	18	39	2	35	15	51	RS3seq-Hsu2013+RS3target	1.162	10	23	1	1	3
MCM3	3	9606	4172	MCM3	NM_002388.6	MCM3	CRISPRko	CDS	NC_000006.12	-	SpyoCas9	5	1	1	5.20.100	+	antisense	52273346	ATATCCACAGCACTACCCAA	CAGGATATCCACAGCACTACCCAAGGGCAT	GGG	11	1560	2427	64.3		0	0	0	0	1	29	11	44	5	114	41	80	9	154	60	158	RS3seq-Hsu2013+RS3target	1.098	12	46	1	1	6
LYZ	3	9606	4069	LYZ	NM_000239.3	LYZ	CRISPRko	CDS	NC_000012.12	+	SpyoCas9	5	1	1	5.20.100	-	antisense	69348444	CCTGGACCGTAACAGAAAGG	TTGCCCTGGACCGTAACAGAAAGGAGGACA	AGG	1	35	447	7.8		0	0	0	0	1	42	16	29	1	56	35	40	7	36	22	29	RS3seq-Hsu2013+RS3target	1.232	1	10	1	1	1
LYZ	3	9606	4069	LYZ	NM_000239.3	LYZ	CRISPRko	CDS	NC_000012.12	+	SpyoCas9	5	1	1	5.20.100	-	antisense	69350241	GACAGGCATTAACTGCTCCT	AAATGACAGGCATTAACTGCTCCTGGGGTT	GGG	2	269	447	60.2		0	0	0	0	0	44	13	32	5	77	31	70	5	129	52	100	RS3seq-Hsu2013+RS3target	0.2512	14	5	1	1	3
LYZ	3	9606	4069	LYZ	NM_000239.3	LYZ	CRISPRko	CDS	NC_000012.12	+	SpyoCas9	5	1	1	5.20.100	+	sense	69350163	CGAGCTACAAACTACAATGC	CACACGAGCTACAAACTACAATGCTGGAGA	TGG	2	191	447	42.7		0	0	0	0	1	30	15	30	3	54	20	50	2	76	31	74	RS3seq-Hsu2013+RS3target	0.2441	16	9	1	1	6
TUBG1	3	9606	7283	TUBG1	NM_001070.5	TUBG1	CRISPRko	CDS	NC_000017.11	+	SpyoCas9	5	1	1	5.20.100	-	antisense	42613984	ACTGACTGGTCCGTAGTGAG	TCTTACTGACTGGTCCGTAGTGAGAGGGGT	AGG	8	828	1356	61.1		0	0	0	0	2	22	11	6	4	22	10	15	1	31	11	14	RS3seq-Hsu2013+RS3target	1.116	11	18	1	1	1
TUBG1	3	9606	7283	TUBG1	NM_001070.5	TUBG1	CRISPRko	CDS	NC_000017.11	+	SpyoCas9	5	1	1	5.20.100	+	sense	42613009	GGACGAGATGAGCGATGTGG	ACCAGGACGAGATGAGCGATGTGGTGGTCC	TGG	6	541	1356	39.9		0	0	0	0	3	18	15	20	12	46	17	31	2	26	9	15	RS3seq-Hsu2013+RS3target	1.5	3	29	1	1	2
TUBG1	3	9606	7283	TUBG1	NM_001070.5	TUBG1	CRISPRko	CDS	NC_000017.11	+	SpyoCas9	5	1	1	5.20.100	-	antisense	42613849	GACATGATGGTAGACACCTG	GGCTGACATGATGGTAGACACCTGGGGACA	GGG	8	693	1356	51.1		0	0	0	0	4	598	182	446	6	1338	408	1043	14	313	128	248	RS3seq-Hsu2013+RS3target	1.427	4	44	1	1	3
ABCD3	3	9606	5825	ABCD3	NM_002858.4	ABCD3	CRISPRko	CDS	NC_000001.11	+	SpyoCas9	5	1	1	5.20.100	+	sense	94475225	GCTCACTAAATACCTCTATG	TAAGGCTCACTAAATACCTCTATGAGGAGT	AGG	6	487	1980	24.6		0	0	0	0	0	38	24	39	1	80	36	65	1	74	46	82	RS3seq-Hsu2013+RS3target	1.065	7	13	1	1	3
ABCD3	3	9606	5825	ABCD3	NM_002858.4	ABCD3	CRISPRko	CDS	NC_000001.11	+	SpyoCas9	5	1	1	5.20.100	+	sense	94473772	GTGGTTTGCAGTGGTATCAT	TGTGGTGGTTTGCAGTGGTATCATTGGTCG	TGG	5	341	1980	17.2		0	0	0	0	0	38	18	23	3	66	37	49	6	148	67	117	RS3seq-Hsu2013+RS3target	0.361	36	12	1	1	5
ABCD3	3	9606	5825	ABCD3	NM_002858.4	ABCD3	CRISPRko	CDS	NC_000001.11	+	SpyoCas9	5	1	1	5.20.100	+	sense	94487903	TTTAAGGATTACTACCAAAG	TCTATTTAAGGATTACTACCAAAGTGGAAG	TGG	13	1076	1980	54.3		0	0	0	0	1	55	11	39	4	71	46	70	2	99	55	76	RS3seq-Hsu2013+RS3target	0.7341	17	49	1	1	10
PPCS	3	9606	79717	PPCS	NM_024664.4	PPCS	CRISPRko	CDS	NC_000001.11	+	SpyoCas9	5	1	1	5.20.100	+	sense	42456774	GCGCGGTGCAACCTCGGCCG	GGCGGCGCGGTGCAACCTCGGCCGAGGCCT	AGG	1	208	936	22.2		0	1	0	0	1	15	6	11	44	45	23	40	7	44	8	19	RS3seq-Hsu2013+RS3target	0.725	18	18	1	1	1
PPCS	3	9606	79717	PPCS	NM_024664.4	PPCS	CRISPRko	CDS	NC_000001.11	+	SpyoCas9	5	1	1	5.20.100	+	sense	42456691	GTGGTGTTGGTTACGTCAGG	GCGGGTGGTGTTGGTTACGTCAGGCGGCAC	CGG	1	125	936	13.4		0	1	0	0	1	13	6	14	2	31	18	18	0	45	16	35	RS3seq-Hsu2013+RS3target	0.608	23	17	1	1	2
PPCS	3	9606	79717	PPCS	NM_024664.4	PPCS	CRISPRko	CDS	NC_000001.11	+	SpyoCas9	5	1	1	5.20.100	-	antisense	42457003	AAGTGGTGAACTCTACTGCC	GCCAAAGTGGTGAACTCTACTGCCAGGAAG	AGG	1	437	936	46.7		0	1	0	0	3	29	10	28	8	71	25	52	16	65	18	52	RS3seq-Hsu2013+RS3target	0.8489	11	50	1	1	12
TOE1	3	9606	114034	TOE1	NM_025077.4	TOE1	CRISPRko	CDS	NC_000001.11	+	SpyoCas9	5	1	1	5.20.100	-	antisense	45341951	CCAGATAGGAATGTTCACCC	TGAGCCAGATAGGAATGTTCACCCTGGGAG	TGG	5	335	1533	21.9		0	0	0	0	1	27	12	29	3	63	29	72	4	101	23	110	RS3seq-Hsu2013+RS3target	0.9459	14	27	1	1	1
TOE1	3	9606	114034	TOE1	NM_025077.4	TOE1	CRISPRko	CDS	NC_000001.11	+	SpyoCas9	5	1	1	5.20.100	-	antisense	45342407	GGAATAGGGTCCGTACTGAC	TCCAGGAATAGGGTCCGTACTGACTGGCTC	TGG	6	515	1533	33.6		0	0	0	0	0	10	4	7	1	7	7	5	1	18	4	12	RS3seq-Hsu2013+RS3target	0.6082	42	2	1	1	2
TOE1	3	9606	114034	TOE1	NM_025077.4	TOE1	CRISPRko	CDS	NC_000001.11	+	SpyoCas9	5	1	1	5.20.100	-	antisense	45342619	GAAGGCATATTCTAAGTAGG	TCCGGAAGGCATATTCTAAGTAGGAGGCCA	AGG	6	727	1533	47.4		0	0	0	0	1	81	29	75	5	71	28	37	2	67	32	67	RS3seq-Hsu2013+RS3target	0.8136	21	45	1	1	4
FKBP5	3	9606	2289	FKBP5	NM_004117.4	FKBP5	CRISPRko	CDS	NC_000006.12	-	SpyoCas9	5	1	1	5.20.100	-	sense	35619116	GGATATTCAAATCCAAACGA	AGAGGGATATTCAAATCCAAACGAAGGAGC	AGG	5	488	1374	35.5		0	0	0	0	1	47	20	38	1	82	40	60	1	93	41	91	RS3seq-Hsu2013+RS3target	0.7135	12	31	1	1	4
FKBP5	3	9606	2289	FKBP5	NM_004117.4	FKBP5	CRISPRko	CDS	NC_000006.12	-	SpyoCas9	5	1	1	5.20.100	-	sense	35580209	CTAGGGAGGCAAATACATGC	TATCCTAGGGAGGCAAATACATGCAGGCGG	AGG	9	853	1374	62.1		0	0	0	0	2	43	15	42	6	87	46	75	7	167	61	153	RS3seq-Hsu2013+RS3target	0.8347	6	52	1	1	5
FKBP5	3	9606	2289	FKBP5	NM_004117.4	FKBP5	CRISPRko	CDS	NC_000006.12	-	SpyoCas9	5	1	1	5.20.100	-	sense	35620261	TAGGCCAAGTCATCAAGGCA	CCCTTAGGCCAAGTCATCAAGGCATGGGAC	TGG	4	264	1374	19.2		0	0	0	0	0	75	30	89	7	158	91	227	7	140	66	123	RS3seq-Hsu2013+RS3target	0.3269	42	18	1	1	6
NRDC	3	9606	4898	NRDC	NM_001101662.2	NRDC	CRISPRko	CDS	NC_000001.11	-	SpyoCas9	5	1	1	5.20.100	+	antisense	51806908	AGCCTTCAACGTAAAGTCCG	CGAAAGCCTTCAACGTAAAGTCCGTGGCTA	TGG	18	1996	3456	57.8		0	0	0	0	0	14	7	12	2	23	15	13	4	31	14	16	RS3seq-Hsu2013+RS3target	0.8589	19	5	1	1	1
NRDC	3	9606	4898	NRDC	NM_001101662.2	NRDC	CRISPRko	CDS	NC_000001.11	-	SpyoCas9	5	1	1	5.20.100	+	antisense	51827846	CATCTCTGATCATTAGTGGG	ATTGCATCTCTGATCATTAGTGGGTGGATG	TGG	5	890	3456	25.8		0	0	0	0	0	38	15	21	2	59	28	45	3	75	44	91	RS3seq-Hsu2013+RS3target	1.055	12	17	1	1	2
NRDC	3	9606	4898	NRDC	NM_001101662.2	NRDC	CRISPRko	CDS	NC_000001.11	-	SpyoCas9	5	1	1	5.20.100	-	sense	51803921	TATCCTTACGCATAACCTTG	TCAATATCCTTACGCATAACCTTGCGGAAC	CGG	20	2206	3456	63.8		0	0	0	0	0	12	5	14	1	31	11	28	0	24	9	11	RS3seq-Hsu2013+RS3target	0.5984	39	4	1	1	5
CUL4A	3	9606	8451	CUL4A	NM_001008895.4	CUL4A	CRISPRko	CDS	NC_000013.11	+	SpyoCas9	5	1	1	5.20.100	+	sense	113210000	GCTGCCCGACAACTACACGC	CTCGGCTGCCCGACAACTACACGCAGGACA	AGG	2	175	2280	7.7		0	0	0	0	1	5	4	7	4	5	3	8	12	7	5	7	RS3seq-Hsu2013+RS3target	1.543	3	22	1	1	1
CUL4A	3	9606	8451	CUL4A	NM_001008895.4	CUL4A	CRISPRko	CDS	NC_000013.11	+	SpyoCas9	5	1	1	5.20.100	-	antisense	113229484	AGTTCTGCAGCACATAGGTG	GTGGAGTTCTGCAGCACATAGGTGCGGTCC	CGG	5	476	2280	20.9		0	0	0	0	1	28	11	36	8	107	50	87	13	186	78	207	RS3seq-Hsu2013+RS3target	0.9975	14	34	1	1	4
CUL4A	3	9606	8451	CUL4A	NM_001008895.4	CUL4A	CRISPRko	CDS	NC_000013.11	+	SpyoCas9	5	1	1	5.20.100	+	sense	113233963	TATATGCTGCCGAAGGCCAA	TGCTTATATGCTGCCGAAGGCCAAAGGTTA	AGG	7	741	2280	32.5		0	0	0	0	0	54	29	44	7	68	36	82	11	79	23	58	RS3seq-Hsu2013+RS3target	0.7824	33	16	1	1	5
ABCA12	3	9606	26154	ABCA12	NM_173076.3	ABCA12	CRISPRko	CDS	NC_000002.12	-	SpyoCas9	5	1	1	5.20.100	+	antisense	215000928	GGTCTTGAGACTCATCCGGA	GTGCGGTCTTGAGACTCATCCGGATGGTAT	TGG	22	2956	7788	38		0	0	0	0	0	20	11	32	5	41	13	40	3	32	10	20	RS3seq-Hsu2013+RS3target	1.275	7	13	1	1	1
ABCA12	3	9606	26154	ABCA12	NM_173076.3	ABCA12	CRISPRko	CDS	NC_000002.12	-	SpyoCas9	5	1	1	5.20.100	-	sense	214989563	ATTGCACGATACGAAGAACA	ATACATTGCACGATACGAAGAACAGGGCAT	GGG	25	3683	7788	47.3		0	0	0	0	0	26	5	19	1	18	10	8	2	21	8	13	RS3seq-Hsu2013+RS3target	1.111	16	21	1	1	3
ABCA12	3	9606	26154	ABCA12	NM_173076.3	ABCA12	CRISPRko	CDS	NC_000002.12	-	SpyoCas9	5	1	1	5.20.100	-	sense	214980611	GTCAACGCACCACTTGGACG	TTCTGTCAACGCACCACTTGGACGAGGCTG	AGG	31	4612	7788	59.2		0	0	0	0	1	6	3	7	3	10	3	14	5	11	5	14	RS3seq-Hsu2013+RS3target	1.256	9	84	1	1	7
PHF19	3	9606	26147	PHF19	NM_015651.3	PHF19	CRISPRko	CDS	NC_000009.12	-	SpyoCas9	5	1	1	5.20.100	-	sense	120874620	TTGATGTCCAAACTGACGGA	AGACTTGATGTCCAAACTGACGGAGGGCCA	GGG	2	122	1743	7		0	0	0	0	1	25	14	18	3	34	18	36	2	43	22	43	RS3seq-Hsu2013+RS3target	1.217	9	24	1	1	1
PHF19	3	9606	26147	PHF19	NM_015651.3	PHF19	CRISPRko	CDS	NC_000009.12	-	SpyoCas9	5	1	1	5.20.100	+	antisense	120869870	CCAGTGCGAAGATGCAGCGT	ACAGCCAGTGCGAAGATGCAGCGTCGGCAG	CGG	5	440	1743	25.2		0	0	0	0	1	32	16	45	1	32	11	18	4	80	50	105	RS3seq-Hsu2013+RS3target	1.043	18	28	1	1	2
PHF19	3	9606	26147	PHF19	NM_015651.3	PHF19	CRISPRko	CDS	NC_000009.12	-	SpyoCas9	5	1	1	5.20.100	+	antisense	120864101	TGGTCCTCGATCTGTCACTG	GATGTGGTCCTCGATCTGTCACTGGGGTGC	GGG	10	916	1743	52.6		0	0	0	0	1	88	30	88	4	163	57	158	14	104	35	54	RS3seq-Hsu2013+RS3target	1.187	10	40	1	1	3
MKRN2	3	9606	23609	MKRN2	NM_014160.5	MKRN2	CRISPRko	CDS	NC_000003.12	+	SpyoCas9	5	1	1	5.20.100	-	antisense	12570167	ATGCAGTGACCTCGGAAGGA	ATGGATGCAGTGACCTCGGAAGGAGGGTGA	GGG	3	251	1251	20.1		0	0	0	0	1	55	27	50	5	100	34	77	10	110	57	83	RS3seq-Hsu2013+RS3target	0.7448	17	25	1	1	2
MKRN2	3	9606	23609	MKRN2	NM_014160.5	MKRN2	CRISPRko	CDS	NC_000003.12	+	SpyoCas9	5	1	1	5.20.100	+	sense	12572353	ACCCATTCGACCCAGAGCAG	TTGCACCCATTCGACCCAGAGCAGAGGAAG	AGG	4	621	1251	49.6		0	0	0	0	2	75	42	60	6	72	47	86	5	75	24	79	RS3seq-Hsu2013+RS3target	1.085	4	47	1	1	4
MKRN2	3	9606	23609	MKRN2	NM_014160.5	MKRN2	CRISPRko	CDS	NC_000003.12	+	SpyoCas9	5	1	1	5.20.100	+	sense	12570232	AAAGCGTGAAAAGAGAACAT	CCGGAAAGCGTGAAAAGAGAACATTGGTTC	TGG	3	316	1251	25.3		0	0	0	0	1	54	31	66	1	78	34	72	1	87	44	86	RS3seq-Hsu2013+RS3target	0.53	33	23	1	1	5
POLD1	3	9606	5424	POLD1	NM_002691.4	POLD1	CRISPRko	CDS	NC_000019.10	+	SpyoCas9	5	1	1	5.20.100	-	antisense	50409608	AGTGAAGCCGTATACGGAGT	CGCCAGTGAAGCCGTATACGGAGTTGGCGC	TGG	17	2095	3324	63		0	0	0	0	0	4	1	4	2	6	2	7	3	8	12	4	RS3seq-Hsu2013+RS3target	1.162	28	5	1	1	1
POLD1	3	9606	5424	POLD1	NM_002691.4	POLD1	CRISPRko	CDS	NC_000019.10	+	SpyoCas9	5	1	1	5.20.100	-	antisense	50408860	GAAGGAGCGTGGTGTAACAC	GGCCGAAGGAGCGTGGTGTAACACAGGTTG	AGG	15	1850	3324	55.7		0	0	0	0	0	15	7	9	2	27	12	24	4	36	13	31	RS3seq-Hsu2013+RS3target	1.18	26	19	1	1	3
POLD1	3	9606	5424	POLD1	NM_002691.4	POLD1	CRISPRko	CDS	NC_000019.10	+	SpyoCas9	5	1	1	5.20.100	-	antisense	50403528	TGTAACCGGTGATCACGTCG	ATGTTGTAACCGGTGATCACGTCGGGGTCC	GGG	10	1172	3324	35.3		0	0	0	0	0	5	2	3	0	3	6	1	1	3	0	2	RS3seq-Hsu2013+RS3target	1.107	41	8	1	1	4
SCFD1	3	9606	23256	SCFD1	NM_016106.4	SCFD1	CRISPRko	CDS	NC_000014.9	+	SpyoCas9	5	1	1	5.20.100	+	sense	30643340	CAGGCCAGATATCACAGACA	TTAACAGGCCAGATATCACAGACACGGAAA	CGG	7	547	1929	28.4		0	0	0	0	1	72	23	71	4	117	54	93	5	129	69	119	RS3seq-Hsu2013+RS3target	0.8852	5	42	1	1	4
SCFD1	3	9606	23256	SCFD1	NM_016106.4	SCFD1	CRISPRko	CDS	NC_000014.9	+	SpyoCas9	5	1	1	5.20.100	+	sense	30628271	ACAGCACAGGAGAACCAGTA	AAAAACAGCACAGGAGAACCAGTATGGAAG	TGG	2	123	1929	6.4		0	0	0	0	1	37	19	31	5	95	43	80	11	139	61	115	RS3seq-Hsu2013+RS3target	0.3076	31	27	1	1	7
SCFD1	3	9606	23256	SCFD1	NM_016106.4	SCFD1	CRISPRko	CDS	NC_000014.9	+	SpyoCas9	5	1	1	5.20.100	-	antisense	30653547	TATGTCCAAGTATGATGTAA	TTGATATGTCCAAGTATGATGTAAAGGAGT	AGG	10	813	1929	42.1		0	0	0	0	1	41	11	40	4	52	30	64	1	59	45	64	RS3seq-Hsu2013+RS3target	0.2059	39	28	1	1	9
GPX4	3	9606	2879	GPX4	NM_002085.5	GPX4	CRISPRko	CDS	NC_000019.10	+	SpyoCas9	5	1	1	5.20.100	-	antisense	1105226	CTTGGCGGAAAACTCGTGCA	TGTCCTTGGCGGAAAACTCGTGCATGGAGC	TGG	2	124	594	20.9		0	0	0	0	1	6	1	3	0	8	2	10	2	19	15	22	RS3seq-Hsu2013+RS3target	0.9874	3	13	1	1	2
GPX4	3	9606	2879	GPX4	NM_002085.5	GPX4	CRISPRko	CDS	NC_000019.10	+	SpyoCas9	5	1	1	5.20.100	+	sense	1105462	CACGCCCGATACGCTGAGTG	CCTGCACGCCCGATACGCTGAGTGTGGTTT	TGG	3	275	594	46.3		0	0	0	0	2	12	5	10	2	23	11	15	1	11	9	10	RS3seq-Hsu2013+RS3target	0.8461	9	24	1	1	4
GPX4	3	9606	2879	GPX4	NM_002085.5	GPX4	CRISPRko	CDS	NC_000019.10	+	SpyoCas9	5	1	1	5.20.100	+	sense	1105693	GAGATCAAAGAGTTCGCCGC	CGAAGAGATCAAAGAGTTCGCCGCGGGCTA	GGG	4	359	594	60.4		0	0	0	0	1	1	4	4	2	6	4	3	2	19	10	13	RS3seq-Hsu2013+RS3target	0.5931	24	11	1	1	6
MECOM	3	9606	2122	MECOM	NM_004991.4	MECOM	CRISPRko	CDS	NC_000003.12	-	SpyoCas9	5	1	1	5.20.100	-	sense	169131434	ACTATGGCGCCGGATATCCA	TGAAACTATGGCGCCGGATATCCACGGTTA	CGG	4	608	3720	16.3		0	0	0	0	0	6	2	8	0	13	15	33	8	8	9	22	RS3seq-Hsu2013+RS3target	0.8922	16	2	1	1	1
MECOM	3	9606	2122	MECOM	NM_004991.4	MECOM	CRISPRko	CDS	NC_000003.12	-	SpyoCas9	5	1	1	5.20.100	-	sense	169116484	AATATGAGTCATGCCAACCC	GGTTAATATGAGTCATGCCAACCCGGGCCT	GGG	8	1388	3720	37.3		0	0	0	0	0	23	9	22	3	46	21	40	2	90	27	91	RS3seq-Hsu2013+RS3target	1.103	6	15	1	1	2
MECOM	3	9606	2122	MECOM	NM_004991.4	MECOM	CRISPRko	CDS	NC_000003.12	-	SpyoCas9	5	1	1	5.20.100	+	antisense	169116697	GCATGCGCTTATGACGGCAA	GCATGCATGCGCTTATGACGGCAAAGGTTT	AGG	8	1175	3720	31.6		0	0	0	0	0	7	3	3	1	7	2	10	0	11	4	15	RS3seq-Hsu2013+RS3target	0.5904	47	4	1	1	3
SRP68	3	9606	6730	SRP68	NM_014230.4	SRP68	CRISPRko	CDS	NC_000017.11	-	SpyoCas9	5	1	1	5.20.100	-	sense	76061158	TGTGCTGTATAACCAACGTG	AGGCTGTGCTGTATAACCAACGTGTGGAAG	TGG	6	706	1884	37.5		0	0	0	0	0	6	8	4	2	30	10	12	4	29	15	22	RS3seq-Hsu2013+RS3target	1.52	1	1	1	1	1
SRP68	3	9606	6730	SRP68	NM_014230.4	SRP68	CRISPRko	CDS	NC_000017.11	-	SpyoCas9	5	1	1	5.20.100	-	sense	76064008	CTTGTGTGAGAGCAATCGCG	AACGCTTGTGTGAGAGCAATCGCGTGGATG	TGG	4	529	1884	28.1		0	0	0	0	1	13	5	12	1	24	5	20	1	24	10	16	RS3seq-Hsu2013+RS3target	0.9332	8	19	1	1	3
SRP68	3	9606	6730	SRP68	NM_014230.4	SRP68	CRISPRko	CDS	NC_000017.11	-	SpyoCas9	5	1	1	5.20.100	-	sense	76057498	GGCAGCTACCATGAGTGAAG	AACAGGCAGCTACCATGAGTGAAGTGGAGT	TGG	8	883	1884	46.9		0	0	0	0	0	100	32	68	9	90	58	88	4	80	52	72	RS3seq-Hsu2013+RS3target	0.7407	20	17	1	1	4
GGCT	3	9606	79017	GGCT	NM_024051.4	GGCT	CRISPRko	CDS	NC_000007.14	-	SpyoCas9	5	1	1	5.20.100	-	sense	30500588	GAGTCCTGGCGATGAAGTGT	TTCAGAGTCCTGGCGATGAAGTGTGGGGAG	GGG	2	235	567	41.4		0	0	0	0	0	26	9	23	8	50	19	36	3	55	25	41	RS3seq-Hsu2013+RS3target	0.8129	6	1	1	1	1
GGCT	3	9606	79017	GGCT	NM_024051.4	GGCT	CRISPRko	CDS	NC_000007.14	-	SpyoCas9	5	1	1	5.20.100	+	antisense	30504600	CACAGAAGAACGCCGCCGAG	GCCACACAGAAGAACGCCGCCGAGGGGTTT	GGG	1	110	567	19.4		0	0	0	0	1	6	5	10	7	14	13	14	11	17	9	9	RS3seq-Hsu2013+RS3target	1.024	2	7	1	1	2
GGCT	3	9606	79017	GGCT	NM_024051.4	GGCT	CRISPRko	CDS	NC_000007.14	-	SpyoCas9	5	1	1	5.20.100	-	sense	30498924	AGGCAAGAAGGGGTTAAAAG	TTTCAGGCAAGAAGGGGTTAAAAGTGGAAT	TGG	3	302	567	53.3		0	0	0	0	1	87	41	85	5	113	40	97	6	204	101	195	RS3seq-Hsu2013+RS3target	0.2124	19	10	1	1	6
GSDMA	3	9606	284110	GSDMA	NM_178171.5	GSDMA	CRISPRko	CDS	NC_000017.11	+	SpyoCas9	5	1	1	5.20.100	+	sense	39971540	GGGATCCATAAATCACAAGG	TCTAGGGATCCATAAATCACAAGGAGGCTG	AGG	5	574	1338	42.9		0	0	0	0	0	69	26	177	2	96	64	372	4	103	47	123	RS3seq-Hsu2013+RS3target	1.618	1	14	1	1	1
GSDMA	3	9606	284110	GSDMA	NM_178171.5	GSDMA	CRISPRko	CDS	NC_000017.11	+	SpyoCas9	5	1	1	5.20.100	+	sense	39974283	CCCATAGGGGACGTACACGA	TGTCCCCATAGGGGACGTACACGAAGGCTT	AGG	9	761	1338	56.9		0	0	0	0	2	6	10	5	1	12	8	11	0	10	10	9	RS3seq-Hsu2013+RS3target	1.059	11	42	1	1	8
GSDMA	3	9606	284110	GSDMA	NM_178171.5	GSDMA	CRISPRko	CDS	NC_000017.11	+	SpyoCas9	5	1	1	5.20.100	+	sense	39970590	GAGGTCACACTGGAGCGAGC	GCAGGAGGTCACACTGGAGCGAGCCGGCAA	CGG	4	500	1338	37.4		0	0	0	0	2	30	10	26	9	64	17	46	4	47	11	27	RS3seq-Hsu2013+RS3target	0.7953	28	50	1	1	11
NDRG2	3	9606	57447	NDRG2	NM_001320329.2	NDRG2	CRISPRko	CDS	NC_000014.9	-	SpyoCas9	5	1	1	5.20.100	+	antisense	21022160	ATGTCCTCGAACTGAAACAG	CTGCATGTCCTCGAACTGAAACAGTGGCTG	TGG	5	246	1116	22		0	0	0	0	1	24	14	30	11	52	18	36	9	50	20	49	RS3seq-Hsu2013+RS3target	1.594	1	21	1	1	1
NDRG2	3	9606	57447	NDRG2	NM_001320329.2	NDRG2	CRISPRko	CDS	NC_000014.9	-	SpyoCas9	5	1	1	5.20.100	-	sense	21022874	GCCCGAATCCTCCTGGACCA	AGCTGCCCGAATCCTCCTGGACCAGGGACA	GGG	3	107	1116	9.6		0	0	0	0	1	39	28	41	9	45	22	52	8	37	18	36	RS3seq-Hsu2013+RS3target	0.9395	8	29	1	1	4
NDRG2	3	9606	57447	NDRG2	NM_001320329.2	NDRG2	CRISPRko	CDS	NC_000014.9	-	SpyoCas9	5	1	1	5.20.100	-	sense	21020801	TGGAGCTGGAGCCTACATCC	GTGTTGGAGCTGGAGCCTACATCCTGGCGA	TGG	7	451	1116	40.4		0	0	0	0	1	43	17	32	10	105	35	70	11	133	46	86	RS3seq-Hsu2013+RS3target	0.9338	9	30	1	1	5
PSAPL1	3	9606	768239	PSAPL1	NM_001085382.2	PSAPL1	CRISPRko	CDS	NC_000004.12	-	SpyoCas9	5	1	1	5.20.100	+	antisense	7434786	CAGATCCTGACACCACACCG	TCTGCAGATCCTGACACCACACCGTGGAGC	TGG	1	94	1566	6		0	1	0	0	0	60	24	78	4	139	63	154	7	94	28	83	RS3seq-Hsu2013+RS3target	1.204	6	12	1	1	1
PSAPL1	3	9606	768239	PSAPL1	NM_001085382.2	PSAPL1	CRISPRko	CDS	NC_000004.12	-	SpyoCas9	5	1	1	5.20.100	+	antisense	7434705	GCAGGGCAGAGACTTCGCGG	CGTCGCAGGGCAGAGACTTCGCGGTGGGTT	TGG	1	175	1566	11.2		0	1	0	0	1	10	4	19	5	49	26	46	3	85	31	40	RS3seq-Hsu2013+RS3target	1.263	4	17	1	1	2
PSAPL1	3	9606	768239	PSAPL1	NM_001085382.2	PSAPL1	CRISPRko	CDS	NC_000004.12	-	SpyoCas9	5	1	1	5.20.100	-	sense	7434552	AGCCGGATGCAAGTGGATGG	CTTCAGCCGGATGCAAGTGGATGGTGGATG	TGG	1	328	1566	20.9		0	1	0	0	0	56	23	41	5	66	23	40	4	68	31	54	RS3seq-Hsu2013+RS3target	0.8578	33	11	1	1	4
SERPINB2	3	9606	5055	SERPINB2	NM_002575.3	SERPINB2	CRISPRko	CDS	NC_000018.10	+	SpyoCas9	5	1	1	5.20.100	+	sense	63897840	TGGGTCAAGACTCAAACCAA	TTCCTGGGTCAAGACTCAAACCAAAGGTAA	AGG	5	530	1248	42.5		0	0	0	0	0	38	20	47	3	90	36	70	1	186	82	144	RS3seq-Hsu2013+RS3target	0.4155	36	3	1	1	1
SERPINB2	3	9606	5055	SERPINB2	NM_002575.3	SERPINB2	CRISPRko	CDS	NC_000018.10	+	SpyoCas9	5	1	1	5.20.100	+	sense	63902451	TTGCGTGAAAAGCTAAACAT	GTACTTGCGTGAAAAGCTAAACATTGGATA	TGG	7	725	1248	58.1		0	0	0	0	0	51	17	35	1	70	29	57	1	110	43	125	RS3seq-Hsu2013+RS3target	0.2353	52	5	1	1	7
SERPINB2	3	9606	5055	SERPINB2	NM_002575.3	SERPINB2	CRISPRko	CDS	NC_000018.10	+	SpyoCas9	5	1	1	5.20.100	+	sense	63897153	TCTGCAATCAATGCATCCAC	CAGCTCTGCAATCAATGCATCCACAGGGAA	AGG	4	350	1248	28		0	0	0	0	1	29	12	35	2	55	19	64	5	73	29	92	RS3seq-Hsu2013+RS3target	0.2758	48	13	1	1	9
FRYL	3	9606	285527	FRYL	NM_015030.2	FRYL	CRISPRko	CDS	NC_000004.12	-	SpyoCas9	5	1	1	5.20.100	+	antisense	48553261	GAAGTGATGCGATAATACGG	GCTGGAAGTGATGCGATAATACGGGGGATT	GGG	36	4389	9042	48.5		0	0	0	0	0	8	2	9	0	8	6	12	0	9	2	8	RS3seq-Hsu2013+RS3target	1.313	6	3	1	1	1
FRYL	3	9606	285527	FRYL	NM_015030.2	FRYL	CRISPRko	CDS	NC_000004.12	-	SpyoCas9	5	1	1	5.20.100	+	antisense	48581485	ACTGACGGCTAGTCTCCTAG	GGACACTGACGGCTAGTCTCCTAGTGGCAG	TGG	21	2107	9042	23.3		0	0	0	0	0	15	5	10	2	15	5	13	0	15	3	11	RS3seq-Hsu2013+RS3target	0.9225	36	14	1	1	4
FRYL	3	9606	285527	FRYL	NM_015030.2	FRYL	CRISPRko	CDS	NC_000004.12	-	SpyoCas9	5	1	1	5.20.100	+	antisense	48562988	GTGTCACATTGATAATCCCT	CACTGTGTCACATTGATAATCCCTAGGAAT	AGG	32	3597	9042	39.8		0	0	0	0	0	44	12	39	1	95	51	89	6	83	45	92	RS3seq-Hsu2013+RS3target	0.8638	42	67	1	1	10
ASPM	3	9606	259266	ASPM	NM_018136.5	ASPM	CRISPRko	CDS	NC_000001.11	-	SpyoCas9	5	1	1	5.20.100	+	antisense	197143554	GTGGCAAGCAAGTTGCACCA	GAGAGTGGCAAGCAAGTTGCACCATGGCAT	TGG	3	698	10434	6.7		0	0	0	0	0	35	18	23	1	42	14	41	4	65	35	94	RS3seq-Hsu2013+RS3target	1.088	20	41	1	1	2
ASPM	3	9606	259266	ASPM	NM_018136.5	ASPM	CRISPRko	CDS	NC_000001.11	-	SpyoCas9	5	1	1	5.20.100	+	antisense	197122558	GGATCAGGTAACATAACACA	TGGTGGATCAGGTAACATAACACACGGCCG	CGG	14	3428	10434	32.9		0	0	0	0	0	59	37	77	1	123	55	137	1	160	56	138	RS3seq-Hsu2013+RS3target	1.595	1	68	1	1	4
ASPM	3	9606	259266	ASPM	NM_018136.5	ASPM	CRISPRko	CDS	NC_000001.11	-	SpyoCas9	5	1	1	5.20.100	-	sense	197132290	GTGGCTTCGAATTGGTCTAG	CTTTGTGGCTTCGAATTGGTCTAGAGGTAA	AGG	7	2482	10434	23.8		0	0	0	0	0	17	10	19	0	20	13	18	0	6	17	12	RS3seq-Hsu2013+RS3target	0.7036	65	15	1	1	5
XPOT	3	9606	11260	XPOT	NM_007235.6	XPOT	CRISPRko	CDS	NC_000012.12	+	SpyoCas9	5	1	1	5.20.100	-	antisense	64425440	AGTACACATGGAATGTGCTG	TACTAGTACACATGGAATGTGCTGAGGTTC	AGG	14	1554	2889	53.8		0	0	0	0	0	92	38	78	2	151	57	119	7	197	88	160	RS3seq-Hsu2013+RS3target	1.151	6	14	1	1	2
XPOT	3	9606	11260	XPOT	NM_007235.6	XPOT	CRISPRko	CDS	NC_000012.12	+	SpyoCas9	5	1	1	5.20.100	+	sense	64430160	AAAGGAAACAAGCCTTAATG	GCAGAAAGGAAACAAGCCTTAATGAGGAAT	AGG	17	1848	2889	64		0	0	0	0	0	52	16	20	2	71	34	84	2	96	35	86	RS3seq-Hsu2013+RS3target	0.7414	22	9	1	1	4
XPOT	3	9606	11260	XPOT	NM_007235.6	XPOT	CRISPRko	CDS	NC_000012.12	+	SpyoCas9	5	1	1	5.20.100	+	sense	64425051	GTAGGAATTGGCAGACTACA	CTTGGTAGGAATTGGCAGACTACACGGTTT	CGG	13	1320	2889	45.7		0	0	0	0	0	38	20	36	3	92	33	96	7	72	26	62	RS3seq-Hsu2013+RS3target	0.6213	34	5	1	1	6
SCAMP3	3	9606	10067	SCAMP3	NM_005698.4	SCAMP3	CRISPRko	CDS	NC_000001.11	-	SpyoCas9	5	1	1	5.20.100	+	antisense	155257516	GGAAAGCCTTATACATGGGG	TACCGGAAAGCCTTATACATGGGGCGGTAC	CGG	6	659	1044	63.1		0	0	0	0	0	39	17	37	1	54	29	48	3	45	21	53	RS3seq-Hsu2013+RS3target	1.224	6	10	1	1	1
SCAMP3	3	9606	10067	SCAMP3	NM_005698.4	SCAMP3	CRISPRko	CDS	NC_000001.11	-	SpyoCas9	5	1	1	5.20.100	-	sense	155257588	GTGGAAACCAACAATGGCGC	CTGTGTGGAAACCAACAATGGCGCAGGCTT	AGG	6	587	1044	56.2		0	0	0	0	0	19	8	21	1	39	16	25	2	40	21	33	RS3seq-Hsu2013+RS3target	0.6613	24	6	1	1	3
SCAMP3	3	9606	10067	SCAMP3	NM_005698.4	SCAMP3	CRISPRko	CDS	NC_000001.11	-	SpyoCas9	5	1	1	5.20.100	+	antisense	155261689	AGGGTTGTAGACGTCAAGCG	CAAAAGGGTTGTAGACGTCAAGCGTGGCAT	TGG	2	112	1044	10.7		0	0	0	0	2	8	4	7	2	11	2	10	2	14	4	4	RS3seq-Hsu2013+RS3target	1.377	2	31	1	1	4
HAT1	3	9606	8520	HAT1	NM_003642.4	HAT1	CRISPRko	CDS	NC_000002.12	+	SpyoCas9	5	1	1	5.20.100	+	sense	171966451	GCTACGCTCTTTGCGACCGT	TGGAGCTACGCTCTTTGCGACCGTAGGCTA	AGG	7	653	1260	51.8		0	0	0	0	0	7	1	3	0	9	0	6	1	7	0	3	RS3seq-Hsu2013+RS3target	0.5606	12	1	1	1	2
HAT1	3	9606	8520	HAT1	NM_003642.4	HAT1	CRISPRko	CDS	NC_000002.12	+	SpyoCas9	5	1	1	5.20.100	+	sense	171965801	TAGGCTGACATGACATGTAG	TCCCTAGGCTGACATGACATGTAGAGGCTT	AGG	6	503	1260	39.9		0	0	0	0	1	36	13	36	2	82	21	78	2	64	23	56	RS3seq-Hsu2013+RS3target	0.7939	6	24	1	1	8
HAT1	3	9606	8520	HAT1	NM_003642.4	HAT1	CRISPRko	CDS	NC_000002.12	+	SpyoCas9	5	1	1	5.20.100	+	sense	171965875	AACTGCTAGCTTTATTGACG	TTGAAACTGCTAGCTTTATTGACGTGGATG	TGG	6	577	1260	45.8		0	0	0	0	1	22	6	20	0	30	17	38	1	29	17	24	RS3seq-Hsu2013+RS3target	0.4242	19	19	1	1	13
UAP1L1	3	9606	91373	UAP1L1	NM_207309.3	UAP1L1	CRISPRko	CDS	NC_000009.12	+	SpyoCas9	5	1	1	5.20.100	+	sense	137079275	GGTGGAAAAGGCATACCCCG	AGGTGGTGGAAAAGGCATACCCCGAGGAGC	AGG	5	862	1524	56.6		0	0	0	0	0	20	10	14	3	42	12	48	5	52	18	44	RS3seq-Hsu2013+RS3target	1.269	5	6	1	1	1
UAP1L1	3	9606	91373	UAP1L1	NM_207309.3	UAP1L1	CRISPRko	CDS	NC_000009.12	+	SpyoCas9	5	1	1	5.20.100	-	antisense	137078131	ACGGTACATACCCTTGGGGT	CCACACGGTACATACCCTTGGGGTAGGTCA	AGG	2	370	1524	24.3		0	0	0	0	0	35	18	35	3	49	18	42	4	62	23	55	RS3seq-Hsu2013+RS3target	1.119	15	10	1	1	3
UAP1L1	3	9606	91373	UAP1L1	NM_207309.3	UAP1L1	CRISPRko	CDS	NC_000009.12	+	SpyoCas9	5	1	1	5.20.100	-	antisense	137078050	AGAAATCTGACGGAAACCTG	TCAGAGAAATCTGACGGAAACCTGGGGGTA	GGG	2	289	1524	19		0	0	0	0	0	34	6	18	2	81	34	43	1	45	27	48	RS3seq-Hsu2013+RS3target	0.9241	28	9	1	1	4
DSC3	3	9606	1825	DSC3	NM_001941.5	DSC3	CRISPRko	CDS	NC_000018.10	-	SpyoCas9	5	1	1	5.20.100	-	sense	31022495	AATGTGTAGGTACTACAGTG	TTTTAATGTGTAGGTACTACAGTGGGGGTG	GGG	7	783	2691	29.1		0	0	0	0	0	31	6	29	0	50	22	41	2	53	19	44	RS3seq-Hsu2013+RS3target	1.286	1	7	1	1	1
DSC3	3	9606	1825	DSC3	NM_001941.5	DSC3	CRISPRko	CDS	NC_000018.10	-	SpyoCas9	5	1	1	5.20.100	-	sense	31008021	ACAGTCCTGGCAATAGACAA	TATTACAGTCCTGGCAATAGACAAAGGTAA	AGG	11	1658	2691	61.6		0	0	0	0	0	56	26	60	3	60	32	71	5	113	61	114	RS3seq-Hsu2013+RS3target	0.9058	10	17	1	1	2
DSC3	3	9606	1825	DSC3	NM_001941.5	DSC3	CRISPRko	CDS	NC_000018.10	-	SpyoCas9	5	1	1	5.20.100	+	antisense	31025787	TCATATTCTTCACGATCCAC	AACATCATATTCTTCACGATCCACAGGCCG	AGG	5	603	2691	22.4		0	0	0	0	0	18	8	13	3	31	17	31	7	60	31	52	RS3seq-Hsu2013+RS3target	0.507	43	4	1	1	3
MAP2K2	3	9606	5605	MAP2K2	NM_030662.4	MAP2K2	CRISPRko	CDS	NC_000019.10	-	SpyoCas9	5	1	1	5.20.100	-	sense	4110570	TGCAACTCGCCGTACATCGT	CGAATGCAACTCGCCGTACATCGTGGGCTT	GGG	3	389	1203	32.3		0	0	0	0	1	0	2	1	1	4	0	2	1	6	0	1	RS3seq-Hsu2013+RS3target	0.7307	39	9	1	1	4
MAP2K2	3	9606	5605	MAP2K2	NM_030662.4	MAP2K2	CRISPRko	CDS	NC_000019.10	-	SpyoCas9	5	1	1	5.20.100	-	sense	4101234	AAGCACCAGATCATGCACCG	AGAGAAGCACCAGATCATGCACCGAGGTAA	AGG	5	575	1203	47.8		0	0	0	0	5	19	10	10	18	38	14	22	12	40	22	31	RS3seq-Hsu2013+RS3target	1.47	2	62	1	1	8
MAP2K2	3	9606	5605	MAP2K2	NM_030662.4	MAP2K2	CRISPRko	CDS	NC_000019.10	-	SpyoCas9	5	1	1	5.20.100	+	antisense	4101024	GCGGGGACTCACAGCCATGT	GCCAGCGGGGACTCACAGCCATGTAGGAGC	AGG	6	700	1203	58.2		0	0	0	0	4	66	21	53	7	120	31	92	17	203	79	162	RS3seq-Hsu2013+RS3target	0.89	24	55	1	1	12
MRPL42	3	9606	28977	MRPL42	NM_014050.4	MRPL42	CRISPRko	CDS	NC_000012.12	+	SpyoCas9	5	1	1	5.20.100	+	sense	93479444	AGTATGCTACCACCCTTCTG	CAATAGTATGCTACCACCCTTCTGTGGACA	TGG	4	190	429	44.3		0	0	0	0	2	50	34	55	0	64	35	56	3	73	44	78	RS3seq-Hsu2013+RS3target	0.8931	5	7	1	1	4
MRPL42	3	9606	28977	MRPL42	NM_014050.4	MRPL42	CRISPRko	CDS	NC_000012.12	+	SpyoCas9	5	1	1	5.20.100	-	antisense	93487508	TATGCACAGGATCTGGCCGA	TTATTATGCACAGGATCTGGCCGAGGGATA	GGG	5	230	429	53.6		0	0	0	0	2	77	37	43	19	101	66	75	14	81	18	67	RS3seq-Hsu2013+RS3target	0.9491	4	14	1	1	6
MRPL42	3	9606	28977	MRPL42	NM_014050.4	MRPL42	CRISPRko	CDS	NC_000012.12	+	SpyoCas9	5	1	1	5.20.100	-	antisense	93479442	ATGGAATGTCCACAGAAGGG	TCATATGGAATGTCCACAGAAGGGTGGTAG	TGG	4	188	429	43.8		0	0	0	0	4	101	44	74	4	129	44	112	8	140	55	111	RS3seq-Hsu2013+RS3target	1.503	1	19	1	1	7
LLPH	3	9606	84298	LLPH	NM_032338.4	LLPH	CRISPRko	CDS	NC_000012.12	-	SpyoCas9	5	1	1	5.20.100	-	sense	66123964	AAGACTCTTCTAGACCAGCA	CAAAAAGACTCTTCTAGACCAGCATGGACA	TGG	3	266	390	68.2	646644 (LLPHP3), 107985567 (LOC107985567)	1	1	2	0	0	43	40	46	9	103	34	72	3	129	57	94	RS3seq-Hsu2013+RS3target	0.9396	3	16	1	1	1
LLPH	3	9606	84298	LLPH	NM_032338.4	LLPH	CRISPRko	CDS	NC_000012.12	-	SpyoCas9	5	1	1	5.20.100	-	sense	66123917	AAGGCAAAGAAAAAGGCTGA	ACCAAAGGCAAAGAAAAAGGCTGAAGGCAA	AGG	3	313	390	80.3	107985567 (LOC107985567)	1	1	0	0	5	260	116	209	14	341	144	291	10	404	166	395	RS3seq-Hsu2013+RS3target	0.2622	9	11	1	1	2
LLPH	3	9606	84298	LLPH	NM_032338.4	LLPH	CRISPRko	CDS	NC_000012.12	-	SpyoCas9	5	1	1	5.20.100	-	sense	66129037	AAAAAAGAATGCCCCAAAGG	AGAGAAAAAAGAATGCCCCAAAGGAGGCCA	AGG	2	70	390	17.9	107985567 (LOC107985567)	1	1	0	1	2	72	36	77	2	110	50	177	5	164	88	239	RS3seq-Hsu2013+RS3target	0.3012	8	15	1	1	7
SEC24C	3	9606	9632	SEC24C	NM_198597.3	SEC24C	CRISPRko	CDS	NC_000010.11	+	SpyoCas9	5	1	1	5.20.100	-	antisense	73765451	ACAACATACGGTGAAGCCTA	GTCCACAACATACGGTGAAGCCTAAGGCGC	AGG	9	1227	3285	37.4		0	0	0	0	0	13	9	31	2	19	16	20	0	25	8	16	RS3seq-Hsu2013+RS3target	1.042	28	4	1	1	1
SEC24C	3	9606	9632	SEC24C	NM_198597.3	SEC24C	CRISPRko	CDS	NC_000010.11	+	SpyoCas9	5	1	1	5.20.100	+	sense	73763519	GAAGATGACAGGAACAACCG	CATTGAAGATGACAGGAACAACCGGGGTAC	GGG	7	1016	3285	30.9		0	0	0	0	0	30	10	27	5	45	16	48	9	77	32	62	RS3seq-Hsu2013+RS3target	1.063	27	20	1	1	3
SEC24C	3	9606	9632	SEC24C	NM_198597.3	SEC24C	CRISPRko	CDS	NC_000010.11	+	SpyoCas9	5	1	1	5.20.100	-	antisense	73760212	AGGAGTGGACCAGTCATCGA	AGGCAGGAGTGGACCAGTCATCGAAGGCAG	AGG	5	675	3285	20.5		0	0	0	0	1	10	4	14	2	21	8	11	2	25	10	35	RS3seq-Hsu2013+RS3target	1.181	11	49	1	1	4
IPO4	3	9606	79711	IPO4	NM_024658.4	IPO4	CRISPRko	CDS	NC_000014.9	-	SpyoCas9	5	1	1	5.20.100	-	sense	24185291	TATCAGCAGCTATTCAAGGG	CCCATATCAGCAGCTATTCAAGGGAGGTAA	AGG	14	1300	3246	40		0	0	0	0	0	43	15	38	6	73	40	46	7	138	61	117	RS3seq-Hsu2013+RS3target	1.155	25	26	1	1	2
IPO4	3	9606	79711	IPO4	NM_024658.4	IPO4	CRISPRko	CDS	NC_000014.9	-	SpyoCas9	5	1	1	5.20.100	+	antisense	24184369	TGGCAGCATTCCTCAGCCAG	CAGCTGGCAGCATTCCTCAGCCAGCGGCCT	CGG	17	1686	3246	51.9		0	0	0	0	0	99	48	98	9	158	68	150	13	247	93	198	RS3seq-Hsu2013+RS3target	0.9619	44	33	1	1	5
IPO4	3	9606	79711	IPO4	NM_024658.4	IPO4	CRISPRko	CDS	NC_000014.9	-	SpyoCas9	5	1	1	5.20.100	+	antisense	24186903	AGAATGTGAGGACTTCAGAG	AGGCAGAATGTGAGGACTTCAGAGAGGTAG	AGG	8	731	3246	22.5		0	0	0	0	1	99	40	87	8	171	66	125	7	160	71	202	RS3seq-Hsu2013+RS3target	1.703	2	78	1	1	6
PGM3	3	9606	5238	PGM3	NM_015599.3	PGM3	CRISPRko	CDS	NC_000006.12	-	SpyoCas9	5	1	1	5.20.100	-	sense	83182927	ATGGTGTATTGTCGAAACAC	CTACATGGTGTATTGTCGAAACACGGGTGG	GGG	5	509	1629	31.2		0	0	0	0	0	9	5	10	1	39	17	19	0	40	17	30	RS3seq-Hsu2013+RS3target	1.145	5	2	1	1	1
PGM3	3	9606	5238	PGM3	NM_015599.3	PGM3	CRISPRko	CDS	NC_000006.12	-	SpyoCas9	5	1	1	5.20.100	+	antisense	83181737	TGCTAGTACGACATACCCTG	GCAGTGCTAGTACGACATACCCTGTGGAGG	TGG	6	786	1629	48.3		0	0	0	0	0	15	5	15	3	22	9	12	0	11	4	8	RS3seq-Hsu2013+RS3target	1.215	3	5	1	1	2
PGM3	3	9606	5238	PGM3	NM_015599.3	PGM3	CRISPRko	CDS	NC_000006.12	-	SpyoCas9	5	1	1	5.20.100	-	sense	83188619	TAGTTATTGGTAGAGATACC	TTTGTAGTTATTGGTAGAGATACCAGGTGA	AGG	3	384	1629	23.6		0	0	0	0	0	53	27	95	2	60	24	79	3	105	36	78	RS3seq-Hsu2013+RS3target	0.7561	17	15	1	1	6
TELO2	3	9606	9894	TELO2	NM_016111.4	TELO2	CRISPRko	CDS	NC_000016.10	+	SpyoCas9	5	1	1	5.20.100	-	antisense	1500624	TCATGCCCAGGCGTCGCACG	ACGATCATGCCCAGGCGTCGCACGGGGGGC	GGG	9	1205	2514	47.9		0	0	0	0	0	6	0	1	3	13	2	7	13	57	15	12	RS3seq-Hsu2013+RS3target	1.096	30	4	1	1	2
TELO2	3	9606	9894	TELO2	NM_016111.4	TELO2	CRISPRko	CDS	NC_000016.10	+	SpyoCas9	5	1	1	5.20.100	+	sense	1502076	TGTCCCCTACGACATGTCGG	AGTTTGTCCCCTACGACATGTCGGGGGACA	GGG	12	1501	2514	59.7		0	0	0	0	1	12	1	7	3	14	3	4	4	12	1	14	RS3seq-Hsu2013+RS3target	1.118	26	27	1	1	5
TELO2	3	9606	9894	TELO2	NM_016111.4	TELO2	CRISPRko	CDS	NC_000016.10	+	SpyoCas9	5	1	1	5.20.100	+	sense	1495431	TGCTGATGGAGGCGCAGTGT	GCAGTGCTGATGGAGGCGCAGTGTCGGCAG	CGG	3	420	2514	16.7		0	0	0	0	1	39	7	33	4	91	33	72	13	148	53	99	RS3seq-Hsu2013+RS3target	1.082	31	44	1	1	6
PIAS2	3	9606	9063	PIAS2	NM_004671.5	PIAS2	CRISPRko	CDS	NC_000018.10	-	SpyoCas9	5	1	1	5.20.100	+	antisense	46855600	GTATAATCTCTCCTACCACC	GACTGTATAATCTCTCCTACCACCTGGCAA	TGG	4	600	1866	32.2		0	0	0	0	0	55	22	42	11	111	34	79	4	129	54	139	RS3seq-Hsu2013+RS3target	1.19	3	15	1	1	1
PIAS2	3	9606	9063	PIAS2	NM_004671.5	PIAS2	CRISPRko	CDS	NC_000018.10	-	SpyoCas9	5	1	1	5.20.100	+	antisense	46836489	TACAAGTCACTGCACGGCAT	TGTGTACAAGTCACTGCACGGCATGGGATT	GGG	9	1070	1866	57.3		0	0	0	0	0	14	5	9	2	32	7	19	5	88	30	58	RS3seq-Hsu2013+RS3target	0.6252	27	2	1	1	2
PIAS2	3	9606	9063	PIAS2	NM_004671.5	PIAS2	CRISPRko	CDS	NC_000018.10	-	SpyoCas9	5	1	1	5.20.100	+	antisense	46890586	CAAACACTTACCTAAACTCG	TTCTCAAACACTTACCTAAACTCGTGGGCT	TGG	2	493	1866	26.4		0	0	0	0	0	27	8	24	1	32	14	21	2	26	10	29	RS3seq-Hsu2013+RS3target	0.3343	40	9	1	1	5
PLOD1	3	9606	5351	PLOD1	NM_000302.4	PLOD1	CRISPRko	CDS	NC_000001.11	+	SpyoCas9	5	1	1	5.20.100	-	antisense	11958567	AACAGGGACACAAACGGCGT	GAAGAACAGGGACACAAACGGCGTGGGCTG	GGG	9	894	2184	40.9		0	0	0	0	0	13	1	6	0	17	9	18	2	52	16	48	RS3seq-Hsu2013+RS3target	0.8657	54	7	1	1	4
PLOD1	3	9606	5351	PLOD1	NM_000302.4	PLOD1	CRISPRko	CDS	NC_000001.11	+	SpyoCas9	5	1	1	5.20.100	+	sense	11954846	GGAGCAGATCAATATCACCC	TGCAGGAGCAGATCAATATCACCCTGGACC	TGG	6	595	2184	27.2		0	0	0	0	1	52	16	49	4	434	155	364	8	453	144	325	RS3seq-Hsu2013+RS3target	1.349	10	53	1	1	5
PLOD1	3	9606	5351	PLOD1	NM_000302.4	PLOD1	CRISPRko	CDS	NC_000001.11	+	SpyoCas9	5	1	1	5.20.100	+	sense	11963637	CTGATCCAACAGAACAAGTG	GCTGCTGATCCAACAGAACAAGTGAGGCTG	AGG	11	1202	2184	55		0	0	0	0	1	42	18	41	4	78	29	67	4	149	63	123	RS3seq-Hsu2013+RS3target	1.143	21	48	1	1	6
MAP4K2	3	9606	5871	MAP4K2	NM_004579.5	MAP4K2	CRISPRko	CDS	NC_000011.10	-	SpyoCas9	5	1	1	5.20.100	-	sense	64802890	AAGATAGTCAAGCTAGACCC	CGTGAAGATAGTCAAGCTAGACCCAGGTGA	AGG	2	149	2463	6		0	0	0	0	1	28	6	19	2	30	13	25	2	39	18	26	RS3seq-Hsu2013+RS3target	1.26	6	41	1	1	2
MAP4K2	3	9606	5871	MAP4K2	NM_004579.5	MAP4K2	CRISPRko	CDS	NC_000011.10	-	SpyoCas9	5	1	1	5.20.100	-	sense	64800999	GCTGCTGTGGAGCGCAAAGG	GGTGGCTGCTGTGGAGCGCAAAGGTGGCTA	TGG	9	563	2463	22.9		0	0	0	0	0	34	14	27	6	94	26	69	17	147	51	96	RS3seq-Hsu2013+RS3target	0.9707	33	18	1	1	3
MAP4K2	3	9606	5871	MAP4K2	NM_004579.5	MAP4K2	CRISPRko	CDS	NC_000011.10	-	SpyoCas9	5	1	1	5.20.100	-	sense	64802424	TCCCTGCAGGAGATTTACCA	GGGCTCCCTGCAGGAGATTTACCATGGTGA	TGG	4	305	2463	12.4		0	0	0	0	1	32	27	43	11	76	34	91	30	147	73	154	RS3seq-Hsu2013+RS3target	1.037	25	42	1	1	4
SRSF6	3	9606	6431	SRSF6	NM_006275.6	SRSF6	CRISPRko	CDS	NC_000020.11	+	SpyoCas9	5	1	1	5.20.100	+	sense	43458484	GGCCCGCGTCGCGATCGCGA	CCGGGGCCCGCGTCGCGATCGCGACGGCTA	CGG	2	230	1035	22.2		0	0	0	0	0	2	1	0	1	4	1	1	4	8	0	3	RS3seq-Hsu2013+RS3target	0.7221	10	2	1	1	1
SRSF6	3	9606	6431	SRSF6	NM_006275.6	SRSF6	CRISPRko	CDS	NC_000020.11	+	SpyoCas9	5	1	1	5.20.100	-	antisense	43458362	AACTCCACGAAGCCGTACCT	CTCGAACTCCACGAAGCCGTACCTAGGGGC	AGG	2	108	1035	10.4		0	0	0	0	0	3	2	6	2	17	11	14	2	32	15	20	RS3seq-Hsu2013+RS3target	0.5192	15	4	1	1	2
SRSF6	3	9606	6431	SRSF6	NM_006275.6	SRSF6	CRISPRko	CDS	NC_000020.11	+	SpyoCas9	5	1	1	5.20.100	+	sense	43460064	AGCAGGTGAAGTAACCTATG	GACAAGCAGGTGAAGTAACCTATGCGGATG	CGG	4	412	1035	39.8		0	0	0	0	2	51	14	26	5	51	19	69	2	72	34	73	RS3seq-Hsu2013+RS3target	0.9272	5	23	1	1	3
EIPR1	3	9606	7260	EIPR1	NM_003310.5	EIPR1	CRISPRko	CDS	NC_000002.12	-	SpyoCas9	5	1	1	5.20.100	-	sense	3196908	GCGAACGACACCACCCTCCG	CACAGCGAACGACACCACCCTCCGTGGCTG	TGG	6	626	1164	53.8		0	0	0	0	2	18	2	9	5	22	8	12	4	14	7	18	RS3seq-Hsu2013+RS3target	1.05	7	43	1	1	5
EIPR1	3	9606	7260	EIPR1	NM_003310.5	EIPR1	CRISPRko	CDS	NC_000002.12	-	SpyoCas9	5	1	1	5.20.100	+	antisense	3257375	AGTGCTGGATGAATCATCAG	GTGCAGTGCTGGATGAATCATCAGGGGACT	GGG	4	340	1164	29.2		0	0	0	0	2	147	58	116	2	65	27	51	8	167	57	122	RS3seq-Hsu2013+RS3target	1.029	8	61	1	1	11
EIPR1	3	9606	7260	EIPR1	NM_003310.5	EIPR1	CRISPRko	CDS	NC_000002.12	-	SpyoCas9	5	1	1	5.20.100	-	sense	3196971	GGACAACTGAAGTTCACCTC	GAAGGGACAACTGAAGTTCACCTCAGGACG	AGG	6	563	1164	48.4		0	0	0	0	1	22	9	15	1	66	22	50	3	103	50	95	RS3seq-Hsu2013+RS3target	0.5008	48	26	1	1	14
RAB29	3	9606	8934	RAB29	NM_003929.3	RAB29	CRISPRko	CDS	NC_000001.11	-	SpyoCas9	5	1	1	5.20.100	-	sense	205774842	CAAACACTACAAGTCCACGG	TCAGCAAACACTACAAGTCCACGGTGGGAG	TGG	2	115	612	18.8		0	0	0	0	0	14	7	20	1	25	9	17	1	28	12	29	RS3seq-Hsu2013+RS3target	1.29	2	2	1	1	1
RAB29	3	9606	8934	RAB29	NM_003929.3	RAB29	CRISPRko	CDS	NC_000001.11	-	SpyoCas9	5	1	1	5.20.100	-	sense	205771512	AGCAAGCTCACACTACCCAA	AGACAGCAAGCTCACACTACCCAATGGAGA	TGG	4	338	612	55.2		0	0	0	0	0	47	11	29	2	86	37	76	7	98	56	95	RS3seq-Hsu2013+RS3target	1.149	4	5	1	1	2
RAB29	3	9606	8934	RAB29	NM_003929.3	RAB29	CRISPRko	CDS	NC_000001.11	-	SpyoCas9	5	1	1	5.20.100	+	antisense	205772540	CTATCTCGTAGTCAGACCAC	CGCACTATCTCGTAGTCAGACCACTGGAGA	TGG	3	152	612	24.8		0	0	0	0	0	20	10	30	1	20	8	19	5	14	7	16	RS3seq-Hsu2013+RS3target	1.018	6	4	1	1	3
SMC2	3	9606	10592	SMC2	NM_006444.3	SMC2	CRISPRko	CDS	NC_000009.12	+	SpyoCas9	5	1	1	5.20.100	+	sense	104102072	TACCAAAGTACGCTCAGCTG	AAGATACCAAAGTACGCTCAGCTGAGGAAT	AGG	8	748	3594	20.8		0	0	0	0	0	18	3	22	7	34	14	30	6	58	17	33	RS3seq-Hsu2013+RS3target	0.9169	12	4	1	1	1
SMC2	3	9606	10592	SMC2	NM_006444.3	SMC2	CRISPRko	CDS	NC_000009.12	+	SpyoCas9	5	1	1	5.20.100	+	sense	104118335	ACTAGAACTGTAACTCTCGG	AATGACTAGAACTGTAACTCTCGGAGGTGA	AGG	15	1955	3594	54.4		0	0	0	0	0	39	15	43	1	40	24	54	1	41	28	53	RS3seq-Hsu2013+RS3target	0.8317	17	11	1	1	2
SMC2	3	9606	10592	SMC2	NM_006444.3	SMC2	CRISPRko	CDS	NC_000009.12	+	SpyoCas9	5	1	1	5.20.100	+	sense	104116225	TAAAAAGCTACTAGAAAGGG	CTGGTAAAAAGCTACTAGAAAGGGGGGAAC	GGG	14	1696	3594	47.2		0	0	0	0	0	110	31	97	0	111	43	118	2	125	42	98	RS3seq-Hsu2013+RS3target	0.9378	9	29	1	1	4
GLUD1	3	9606	2746	GLUD1	NM_005271.5	GLUD1	CRISPRko	CDS	NC_000010.11	-	SpyoCas9	5	1	1	5.20.100	-	sense	87094610	CGCCCGGCGCCACTACAGCG	TGGCCGCCCGGCGCCACTACAGCGAGGCGG	AGG	1	160	1677	9.5		0	1	0	0	3	12	6	4	6	18	6	10	6	14	5	7	RS3seq-Hsu2013+RS3target	0.8255	10	52	1	1	3
GLUD1	3	9606	2746	GLUD1	NM_005271.5	GLUD1	CRISPRko	CDS	NC_000010.11	-	SpyoCas9	5	1	1	5.20.100	+	antisense	87076655	TCAGTGCTGTAACGGATACC	CACATCAGTGCTGTAACGGATACCTGGTGG	TGG	2	447	1677	26.7		0	0	0	0	1	12	4	3	1	15	11	15	3	26	11	20	RS3seq-Hsu2013+RS3target	0.3026	59	5	1	1	4
GLUD1	3	9606	2746	GLUD1	NM_005271.5	GLUD1	CRISPRko	CDS	NC_000010.11	-	SpyoCas9	5	1	1	5.20.100	-	sense	87068124	CCTGCTCCAGACATGAGCAC	TGTGCCTGCTCCAGACATGAGCACAGGTGA	AGG	5	680	1677	40.5		0	0	0	0	5	40	16	31	6	92	44	87	16	198	84	196	RS3seq-Hsu2013+RS3target	0.3773	51	26	1	1	7
VPS26B	3	9606	112936	VPS26B	NM_052875.5	VPS26B	CRISPRko	CDS	NC_000011.10	+	SpyoCas9	5	1	1	5.20.100	+	sense	134235031	AGCCGTATGAGTCCTACACA	GAGAAGCCGTATGAGTCCTACACAGGGCAG	GGG	2	357	1011	35.3		0	0	0	0	0	12	6	22	0	19	7	16	1	19	9	18	RS3seq-Hsu2013+RS3target	1.35	1	5	1	1	1
VPS26B	3	9606	112936	VPS26B	NM_052875.5	VPS26B	CRISPRko	CDS	NC_000011.10	+	SpyoCas9	5	1	1	5.20.100	-	antisense	134234925	CCAGGGACACAAACTCATGG	TTCACCAGGGACACAAACTCATGGTGGTTC	TGG	2	251	1011	24.8		0	0	0	0	1	65	25	67	2	97	44	98	4	115	52	127	RS3seq-Hsu2013+RS3target	0.9953	10	19	1	1	4
VPS26B	3	9606	112936	VPS26B	NM_052875.5	VPS26B	CRISPRko	CDS	NC_000011.10	+	SpyoCas9	5	1	1	5.20.100	+	sense	134243215	ATCATCAAGCGAGAAACGAC	AGACATCATCAAGCGAGAAACGACGGGTAC	GGG	4	641	1011	63.4		0	0	0	0	0	12	6	7	0	23	7	17	0	26	8	13	RS3seq-Hsu2013+RS3target	0.4328	47	4	1	1	10
PRPSAP1	3	9606	5635	PRPSAP1	NM_002766.3	PRPSAP1	CRISPRko	CDS	NC_000017.11	-	SpyoCas9	5	1	1	5.20.100	-	sense	76344676	TCATTATACAGACAATACCC	ATTTTCATTATACAGACAATACCCAGGTAA	AGG	3	285	1158	24.6		0	0	0	0	1	30	17	39	2	70	33	60	2	69	33	73	RS3seq-Hsu2013+RS3target	1.356	1	35	1	1	3
PRPSAP1	3	9606	5635	PRPSAP1	NM_002766.3	PRPSAP1	CRISPRko	CDS	NC_000017.11	-	SpyoCas9	5	1	1	5.20.100	+	antisense	76330599	GAGGCTCTAAGGTTGTCCAC	AGGTGAGGCTCTAAGGTTGTCCACAGGAAA	AGG	5	531	1158	45.9		0	0	0	0	1	25	10	34	2	42	23	31	1	41	25	42	RS3seq-Hsu2013+RS3target	0.9351	13	30	1	1	4
PRPSAP1	3	9606	5635	PRPSAP1	NM_002766.3	PRPSAP1	CRISPRko	CDS	NC_000017.11	-	SpyoCas9	5	1	1	5.20.100	-	sense	76348534	GTATATCAAGAGACCAATGG	TGTTGTATATCAAGAGACCAATGGAGGTAA	AGG	2	218	1158	18.8		0	0	0	0	1	29	23	32	2	73	31	72	4	104	42	125	RS3seq-Hsu2013+RS3target	0.8491	18	33	1	1	9
MTFR1L	3	9606	56181	MTFR1L	NM_001099625.2	MTFR1L	CRISPRko	CDS	NC_000001.11	+	SpyoCas9	5	1	1	5.20.100	-	antisense	25826748	TCAGTAGTGCGGCTTAGGGC	CAGCTCAGTAGTGCGGCTTAGGGCTGGCAG	TGG	5	372	879	42.3		0	0	0	0	0	20	6	17	2	30	6	16	4	64	16	23	RS3seq-Hsu2013+RS3target	1.137	4	5	1	1	1
MTFR1L	3	9606	56181	MTFR1L	NM_001099625.2	MTFR1L	CRISPRko	CDS	NC_000001.11	+	SpyoCas9	5	1	1	5.20.100	+	sense	25826402	TGAAGAGGAGACATATGCCC	CGGATGAAGAGGAGACATATGCCCGGGTCA	GGG	4	229	879	26.1		0	0	0	0	0	62	24	41	4	137	56	118	11	158	63	138	RS3seq-Hsu2013+RS3target	1.275	1	12	1	1	2
MTFR1L	3	9606	56181	MTFR1L	NM_001099625.2	MTFR1L	CRISPRko	CDS	NC_000001.11	+	SpyoCas9	5	1	1	5.20.100	+	sense	25829626	TGTCATTAGTGACATCACCG	CCTTTGTCATTAGTGACATCACCGAGGAGA	AGG	6	568	879	64.6		0	0	0	0	1	27	14	41	2	45	18	44	3	46	23	33	RS3seq-Hsu2013+RS3target	1.232	2	17	1	1	3
MYBBP1A	3	9606	10514	MYBBP1A	NM_014520.4	MYBBP1A	CRISPRko	CDS	NC_000017.11	-	SpyoCas9	5	1	1	5.20.100	+	antisense	4550110	GTTGGTGCTGAAGTCAACCA	GGTTGTTGGTGCTGAAGTCAACCAAGGAGT	AGG	9	1267	3987	31.8		0	0	0	0	1	23	8	17	7	44	19	48	18	129	76	134	RS3seq-Hsu2013+RS3target	1.457	6	65	1	1	4
MYBBP1A	3	9606	10514	MYBBP1A	NM_014520.4	MYBBP1A	CRISPRko	CDS	NC_000017.11	-	SpyoCas9	5	1	1	5.20.100	-	sense	4545847	GCCGCACCAAGACCATCGGT	CGGAGCCGCACCAAGACCATCGGTGGGTCC	GGG	14	1920	3987	48.2		0	0	0	0	0	14	4	11	2	37	14	14	6	21	10	17	RS3seq-Hsu2013+RS3target	0.9442	72	12	1	1	5
MYBBP1A	3	9606	10514	MYBBP1A	NM_014520.4	MYBBP1A	CRISPRko	CDS	NC_000017.11	-	SpyoCas9	5	1	1	5.20.100	+	antisense	4551908	ACACGTGCTCCCCGTAATGG	GTGCACACGTGCTCCCCGTAATGGCGGATC	CGG	8	995	3987	25		0	0	0	0	0	6	1	3	1	13	3	12	2	12	5	12	RS3seq-Hsu2013+RS3target	0.9065	84	3	1	1	7
DCTN1	3	9606	1639	DCTN1	NM_004082.5	DCTN1	CRISPRko	CDS	NC_000002.12	-	SpyoCas9	5	1	1	5.20.100	-	sense	74366834	AGATCCGAAGGCGAATGCCA	AAGAAGATCCGAAGGCGAATGCCAGGGACA	GGG	21	2415	3837	62.9		0	0	0	0	0	12	7	21	6	13	9	25	1	16	3	12	RS3seq-Hsu2013+RS3target	0.9133	36	12	1	1	1
DCTN1	3	9606	1639	DCTN1	NM_004082.5	DCTN1	CRISPRko	CDS	NC_000002.12	-	SpyoCas9	5	1	1	5.20.100	-	sense	74370789	GGCAAAGGAACGCTATATGG	TGGAGGCAAAGGAACGCTATATGGAGGAGA	AGG	10	880	3837	22.9		0	0	0	0	0	21	12	20	1	59	24	55	0	54	23	57	RS3seq-Hsu2013+RS3target	0.9339	32	19	1	1	2
DCTN1	3	9606	1639	DCTN1	NM_004082.5	DCTN1	CRISPRko	CDS	NC_000002.12	-	SpyoCas9	5	1	1	5.20.100	-	sense	74367734	GCTGGATGAGACTGTCAATG	ATCAGCTGGATGAGACTGTCAATGTGGAGC	TGG	18	2146	3837	55.9		0	0	0	0	1	63	18	31	10	108	38	82	20	158	59	86	RS3seq-Hsu2013+RS3target	1.134	9	71	1	1	8
UTP6	3	9606	55813	UTP6	NM_018428.3	UTP6	CRISPRko	CDS	NC_000017.11	-	SpyoCas9	5	1	1	5.20.100	-	sense	31892265	GCGATTCATTCCAACAAACC	GTTGGCGATTCATTCCAACAAACCAGGTAT	AGG	6	419	1794	23.4		0	0	0	0	0	23	12	16	1	87	35	69	4	174	73	219	RS3seq-Hsu2013+RS3target	0.6085	20	3	1	1	1
UTP6	3	9606	55813	UTP6	NM_018428.3	UTP6	CRISPRko	CDS	NC_000017.11	-	SpyoCas9	5	1	1	5.20.100	-	sense	31878255	AGAATGCCAATACAAGCAGT	TGTCAGAATGCCAATACAAGCAGTTGGTAA	TGG	13	1120	1794	62.4		0	0	0	0	0	52	32	68	1	70	21	75	0	88	35	81	RS3seq-Hsu2013+RS3target	0.5946	22	8	1	1	3
UTP6	3	9606	55813	UTP6	NM_018428.3	UTP6	CRISPRko	CDS	NC_000017.11	-	SpyoCas9	5	1	1	5.20.100	+	antisense	31880724	GCCACATAATCCCAAGTGAG	CCTTGCCACATAATCCCAAGTGAGAGGATC	AGG	11	816	1794	45.5		0	0	0	0	2	73	24	48	4	85	37	92	2	87	56	80	RS3seq-Hsu2013+RS3target	0.917	7	50	1	1	8
KRT23	3	9606	25984	KRT23	NM_015515.5	KRT23	CRISPRko	CDS	NC_000017.11	-	SpyoCas9	5	1	1	5.20.100	-	sense	40928547	GAAGGTGGATACAGGTCCCA	ATGTGAAGGTGGATACAGGTCCCAGGGAAG	GGG	5	697	1269	54.9		0	0	0	0	3	70	24	44	4	102	35	69	4	71	30	71	RS3seq-Hsu2013+RS3target	0.7741	23	34	1	1	9
KRT23	3	9606	25984	KRT23	NM_015515.5	KRT23	CRISPRko	CDS	NC_000017.11	-	SpyoCas9	5	1	1	5.20.100	-	sense	40928345	GTCTGCAGCCATGTCCCAGG	CACAGTCTGCAGCCATGTCCCAGGAGGCAG	AGG	6	814	1269	64.1		0	0	0	0	14	108	32	64	13	158	48	95	25	250	94	154	RS3seq-Hsu2013+RS3target	0.9133	10	63	1	1	11
KRT23	3	9606	25984	KRT23	NM_015515.5	KRT23	CRISPRko	CDS	NC_000017.11	-	SpyoCas9	5	1	1	5.20.100	-	sense	40936401	AGAAGCAGCCCCCTACTAGG	TGGAAGAAGCAGCCCCCTACTAGGCGGAAA	CGG	2	203	1269	16		0	0	1	0	1	40	14	38	7	54	41	40	3	51	13	40	RS3seq-Hsu2013+RS3target	0.7472	26	86	1	1	26
CKAP4	3	9606	10970	CKAP4	NM_006825.4	CKAP4	CRISPRko	CDS	NC_000012.12	-	SpyoCas9	5	1	1	5.20.100	+	antisense	106240186	CCACATGGATCCCATCCGAG	TTCACCACATGGATCCCATCCGAGAGGTCT	AGG	2	647	1809	35.8		0	0	0	0	2	21	13	23	4	29	14	31	6	24	10	18	RS3seq-Hsu2013+RS3target	1.154	12	37	1	1	2
CKAP4	3	9606	10970	CKAP4	NM_006825.4	CKAP4	CRISPRko	CDS	NC_000012.12	-	SpyoCas9	5	1	1	5.20.100	-	sense	106239866	GGAGTCTGACATCTACACCG	CTATGGAGTCTGACATCTACACCGAGGTCC	AGG	2	967	1809	53.5		0	0	0	0	3	23	14	19	9	46	20	38	4	37	13	16	RS3seq-Hsu2013+RS3target	1.294	5	61	1	1	3
CKAP4	3	9606	10970	CKAP4	NM_006825.4	CKAP4	CRISPRko	CDS	NC_000012.12	-	SpyoCas9	5	1	1	5.20.100	-	sense	106247370	CAGGGCGTCGAGCAGAAGGT	CTTGCAGGGCGTCGAGCAGAAGGTGGGTAC	GGG	1	482	1809	26.6		0	0	0	0	3	29	15	19	8	67	14	27	8	37	10	9	RS3seq-Hsu2013+RS3target	1.03	22	65	1	1	9
SMC4	3	9606	10051	SMC4	NM_001002800.3	SMC4	CRISPRko	CDS	NC_000003.12	+	SpyoCas9	5	1	1	5.20.100	+	sense	160420771	CATTGATGAAAAATACGACG	GAGCCATTGATGAAAAATACGACGTGGCTA	TGG	13	1888	3867	48.8		0	0	1	0	0	22	6	23	4	49	16	58	3	44	14	57	RS3seq-Hsu2013+RS3target	0.6663	12	7	1	1	1
SMC4	3	9606	10051	SMC4	NM_001002800.3	SMC4	CRISPRko	CDS	NC_000003.12	+	SpyoCas9	5	1	1	5.20.100	+	sense	160411972	AGGCCAGACTGAACACGATG	CAAAAGGCCAGACTGAACACGATGAGGGTA	AGG	6	739	3867	19.1		0	0	1	0	0	22	8	22	1	74	40	86	7	86	37	104	RS3seq-Hsu2013+RS3target	0.5486	20	8	1	1	2
SMC4	3	9606	10051	SMC4	NM_001002800.3	SMC4	CRISPRko	CDS	NC_000003.12	+	SpyoCas9	5	1	1	5.20.100	+	sense	160423771	TTTCCAGGTACAATGACTGG	CTGTTTTCCAGGTACAATGACTGGTGGTGG	TGG	15	2255	3867	58.3		0	0	1	0	0	39	16	46	5	56	29	53	10	155	47	95	RS3seq-Hsu2013+RS3target	0.3795	29	19	1	1	5
RAD54L2	3	9606	23132	RAD54L2	NM_015106.4	RAD54L2	CRISPRko	CDS	NC_000003.12	+	SpyoCas9	5	1	1	5.20.100	-	antisense	51645151	ACAAGGCGATAGATGTAACA	AGCCACAAGGCGATAGATGTAACAGGGCTT	GGG	17	2577	4404	58.5		0	0	0	0	0	23	14	24	3	35	12	24	1	48	7	33	RS3seq-Hsu2013+RS3target	1.169	11	32	1	1	1
RAD54L2	3	9606	23132	RAD54L2	NM_015106.4	RAD54L2	CRISPRko	CDS	NC_000003.12	+	SpyoCas9	5	1	1	5.20.100	+	sense	51635616	GGCATCTCGTGCTAAAGTGA	CGATGGCATCTCGTGCTAAAGTGATGGCTG	TGG	10	1165	4404	26.5		0	0	0	0	0	27	16	35	1	42	27	41	2	26	13	17	RS3seq-Hsu2013+RS3target	0.9124	36	38	1	1	2
RAD54L2	3	9606	23132	RAD54L2	NM_015106.4	RAD54L2	CRISPRko	CDS	NC_000003.12	+	SpyoCas9	5	1	1	5.20.100	-	antisense	51630905	TTCACAGCCCGTGCCAACTG	AGGTTTCACAGCCCGTGCCAACTGTGGGGC	TGG	7	798	4404	18.1		0	0	0	0	0	28	15	24	5	37	17	29	11	96	43	45	RS3seq-Hsu2013+RS3target	0.8286	48	40	1	1	4
SPATA13	3	9606	221178	SPATA13	NM_001166271.3	SPATA13	CRISPRko	CDS	NC_000013.11	+	SpyoCas9	5	1	1	5.20.100	-	antisense	24251815	CACACGGTCCAACCCAATGG	GTCCCACACGGTCCAACCCAATGGGGGTGC	GGG	4	2116	3834	55.2		0	0	0	0	0	3	3	8	1	12	5	22	4	23	5	18	RS3seq-Hsu2013+RS3target	1.296	6	2	1	1	1
SPATA13	3	9606	221178	SPATA13	NM_001166271.3	SPATA13	CRISPRko	CDS	NC_000013.11	+	SpyoCas9	5	1	1	5.20.100	+	sense	24223610	GCGACACCCACGATAGCCAC	CCATGCGACACCCACGATAGCCACTGGCCA	TGG	2	680	3834	17.7		0	0	0	0	0	24	9	18	4	41	26	50	6	67	31	64	RS3seq-Hsu2013+RS3target	0.8055	64	27	1	1	4
SPATA13	3	9606	221178	SPATA13	NM_001166271.3	SPATA13	CRISPRko	CDS	NC_000013.11	+	SpyoCas9	5	1	1	5.20.100	-	antisense	24286383	ACTTACTCTGACGAAGCTCG	CCACACTTACTCTGACGAAGCTCGCGGGGA	CGG	6	2470	3834	64.4		0	0	0	0	1	7	1	10	2	17	4	24	0	9	3	7	RS3seq-Hsu2013+RS3target	0.9039	43	51	1	1	5
PPM1F	3	9606	9647	PPM1F	NM_014634.4	PPM1F	CRISPRko	CDS	NC_000022.11	-	SpyoCas9	5	1	1	5.20.100	-	sense	21933391	GGAAAGCCAAGCGAGAGGTG	CTCAGGAAAGCCAAGCGAGAGGTGAGGACT	AGG	5	747	1365	54.7		0	0	0	0	1	77	33	85	4	123	39	109	6	82	36	76	RS3seq-Hsu2013+RS3target	1.109	11	15	1	1	1
PPM1F	3	9606	9647	PPM1F	NM_014634.4	PPM1F	CRISPRko	CDS	NC_000022.11	-	SpyoCas9	5	1	1	5.20.100	+	antisense	21934181	ACTGGCCGGCGACTTCCCAA	TGCCACTGGCCGGCGACTTCCCAAAGGCGG	AGG	4	401	1365	29.4		0	0	0	0	2	13	9	18	8	25	8	26	4	40	14	9	RS3seq-Hsu2013+RS3target	1.144	9	22	1	1	2
PPM1F	3	9606	9647	PPM1F	NM_014634.4	PPM1F	CRISPRko	CDS	NC_000022.11	-	SpyoCas9	5	1	1	5.20.100	-	sense	21934077	GAACACTCGCCGCAAGATGG	TCCGGAACACTCGCCGCAAGATGGAGGACC	AGG	4	505	1365	37		0	0	0	0	3	15	7	22	6	20	8	20	3	27	12	11	RS3seq-Hsu2013+RS3target	1.162	8	42	1	1	5
STAT3	3	9606	6774	STAT3	NM_139276.3	STAT3	CRISPRko	CDS	NC_000017.11	-	SpyoCas9	5	1	1	5.20.100	-	sense	42326141	GAGACCGAGGTGTATCACCA	CTTTGAGACCGAGGTGTATCACCAAGGCCT	AGG	15	1340	2313	57.9		0	0	0	0	0	19	5	15	3	32	9	16	0	41	10	22	RS3seq-Hsu2013+RS3target	1.253	7	7	1	1	1
STAT3	3	9606	6774	STAT3	NM_139276.3	STAT3	CRISPRko	CDS	NC_000017.11	-	SpyoCas9	5	1	1	5.20.100	+	antisense	42333711	ACGCCGGTCTTGATGACGAG	CTGGACGCCGGTCTTGATGACGAGGGGCCG	GGG	10	1011	2313	43.7		0	0	0	0	0	9	7	6	1	4	3	9	2	15	13	24	RS3seq-Hsu2013+RS3target	0.9746	14	2	1	1	2
STAT3	3	9606	6774	STAT3	NM_139276.3	STAT3	CRISPRko	CDS	NC_000017.11	-	SpyoCas9	5	1	1	5.20.100	+	antisense	42333954	TCGGCCGGTGCTGTACAATG	AGCATCGGCCGGTGCTGTACAATGGGGTCC	GGG	9	893	2313	38.6		0	0	0	0	1	28	6	19	7	46	20	28	7	23	15	20	RS3seq-Hsu2013+RS3target	1.332	3	49	1	1	5
DSG3	3	9606	1830	DSG3	NM_001944.3	DSG3	CRISPRko	CDS	NC_000018.10	+	SpyoCas9	5	1	1	5.20.100	-	antisense	31466647	TGTTCTAGCGGAGACAACCA	TCAGTGTTCTAGCGGAGACAACCACGGAAG	CGG	11	1528	3000	50.9		0	0	0	0	0	21	13	25	1	31	5	16	2	38	15	26	RS3seq-Hsu2013+RS3target	1.37	1	11	1	1	1
DSG3	3	9606	1830	DSG3	NM_001944.3	DSG3	CRISPRko	CDS	NC_000018.10	+	SpyoCas9	5	1	1	5.20.100	+	sense	31464349	AACATATCAAGCCATCGATG	TGGGAACATATCAAGCCATCGATGAGGACA	AGG	9	1237	3000	41.2		0	0	0	0	0	17	6	15	1	41	14	46	2	35	16	32	RS3seq-Hsu2013+RS3target	0.8706	24	7	1	1	3
DSG3	3	9606	1830	DSG3	NM_001944.3	DSG3	CRISPRko	CDS	NC_000018.10	+	SpyoCas9	5	1	1	5.20.100	+	sense	31469200	GATGCCACGCAGCTTGACAC	GTGAGATGCCACGCAGCTTGACACTGGAAG	TGG	12	1747	3000	58.2		0	0	0	0	1	15	5	11	1	33	11	21	13	72	37	63	RS3seq-Hsu2013+RS3target	0.9355	16	51	1	1	7
NUP85	3	9606	79902	NUP85	NM_024844.5	NUP85	CRISPRko	CDS	NC_000017.11	+	SpyoCas9	5	1	1	5.20.100	-	antisense	75231620	GGGATGAGCAAACAGTCCCG	ACCTGGGATGAGCAAACAGTCCCGAGGCGT	AGG	13	1225	1971	62.2		0	0	0	0	0	59	21	32	3	61	23	48	3	46	14	41	RS3seq-Hsu2013+RS3target	1.27	10	34	1	1	3
NUP85	3	9606	79902	NUP85	NM_024844.5	NUP85	CRISPRko	CDS	NC_000017.11	+	SpyoCas9	5	1	1	5.20.100	+	sense	75225203	AGGCATATGCCGAATCATGG	CTGCAGGCATATGCCGAATCATGGGGGACC	GGG	8	697	1971	35.4		0	0	0	0	0	14	10	22	1	31	15	32	0	34	14	16	RS3seq-Hsu2013+RS3target	0.9414	32	12	1	1	4
NUP85	3	9606	79902	NUP85	NM_024844.5	NUP85	CRISPRko	CDS	NC_000017.11	+	SpyoCas9	5	1	1	5.20.100	+	sense	75209920	AAACTCTTCAATGAATCCCA	GAGAAAACTCTTCAATGAATCCCATGGAAT	TGG	3	224	1971	11.4		0	0	0	0	0	66	37	85	8	96	42	80	8	92	42	137	RS3seq-Hsu2013+RS3target	1.124	16	36	1	1	6
SPART	3	9606	23111	SPART	NM_015087.5	SPART	CRISPRko	CDS	NC_000013.11	-	SpyoCas9	5	1	1	5.20.100	+	antisense	36335198	TCCAGCCCTAAGGTCTCAAG	TGCATCCAGCCCTAAGGTCTCAAGAGGCGG	AGG	2	633	2001	31.6		0	0	0	0	0	36	19	35	0	45	22	42	2	82	32	50	RS3seq-Hsu2013+RS3target	0.8284	16	11	1	1	2
SPART	3	9606	23111	SPART	NM_015087.5	SPART	CRISPRko	CDS	NC_000013.11	-	SpyoCas9	5	1	1	5.20.100	+	antisense	36335030	TCGCTTACCTGAAGAAACCC	TCTTTCGCTTACCTGAAGAAACCCGGGAGG	GGG	2	801	2001	40		0	0	0	0	1	46	21	57	6	60	25	73	16	125	70	209	RS3seq-Hsu2013+RS3target	1.395	1	36	1	1	4
SPART	3	9606	23111	SPART	NM_015087.5	SPART	CRISPRko	CDS	NC_000013.11	-	SpyoCas9	5	1	1	5.20.100	+	antisense	36335441	GGAGCTGAACTAAAAGACTG	CTGAGGAGCTGAACTAAAAGACTGAGGCTC	AGG	2	390	2001	19.5		0	0	0	0	1	41	34	58	8	93	35	59	4	111	50	101	RS3seq-Hsu2013+RS3target	0.9004	13	33	1	1	7
GRSF1	3	9606	2926	GRSF1	NM_002092.4	GRSF1	CRISPRko	CDS	NC_000004.12	-	SpyoCas9	5	1	1	5.20.100	-	sense	70833261	TTAGACTGCAGAATCCGCAA	ACTTTTAGACTGCAGAATCCGCAACGGTGA	CGG	3	527	1443	36.5		0	0	0	0	0	26	7	19	1	41	13	50	4	56	21	49	RS3seq-Hsu2013+RS3target	1.104	5	8	1	1	1
GRSF1	3	9606	2926	GRSF1	NM_002092.4	GRSF1	CRISPRko	CDS	NC_000004.12	-	SpyoCas9	5	1	1	5.20.100	-	sense	70831621	TAGAGGGAGGCGAAAAACAG	ACTATAGAGGGAGGCGAAAAACAGGGGAAG	GGG	5	868	1443	60.2		0	0	0	0	0	72	30	50	3	170	71	137	8	194	81	173	RS3seq-Hsu2013+RS3target	1.396	3	17	1	1	3
GRSF1	3	9606	2926	GRSF1	NM_002092.4	GRSF1	CRISPRko	CDS	NC_000004.12	-	SpyoCas9	5	1	1	5.20.100	-	sense	70832388	GCAGGTCAAATCTTCGCCTG	GCTTGCAGGTCAAATCTTCGCCTGTGGTAA	TGG	4	733	1443	50.8		0	0	0	0	0	26	1	7	0	13	1	10	5	51	20	51	RS3seq-Hsu2013+RS3target	0.5731	40	7	1	1	9
EMC1	3	9606	23065	EMC1	NM_015047.3	EMC1	CRISPRko	CDS	NC_000001.11	-	SpyoCas9	5	1	1	5.20.100	-	sense	19243623	TGGGAGATAACCCTGGACAG	GAACTGGGAGATAACCCTGGACAGTGGCAG	TGG	4	371	2982	12.4		0	0	0	0	1	61	24	52	2	85	39	68	11	126	44	114	RS3seq-Hsu2013+RS3target	1.219	7	29	1	1	1
EMC1	3	9606	23065	EMC1	NM_015047.3	EMC1	CRISPRko	CDS	NC_000001.11	-	SpyoCas9	5	1	1	5.20.100	-	sense	19241102	GTATTCTTACGGCTCTGGGG	TGGTGTATTCTTACGGCTCTGGGGTGGTGT	TGG	6	550	2982	18.4		0	0	0	0	7	61	27	52	8	48	21	50	4	51	26	60	RS3seq-Hsu2013+RS3target	1.024	26	74	1	1	11
EMC1	3	9606	23065	EMC1	NM_015047.3	EMC1	CRISPRko	CDS	NC_000001.11	-	SpyoCas9	5	1	1	5.20.100	-	sense	19231296	CATGGATCAAGACTACGCCA	CAGTCATGGATCAAGACTACGCCAAGGTGT	AGG	16	1909	2982	64		0	0	1	0	0	9	6	9	1	23	10	22	2	20	16	22	RS3seq-Hsu2013+RS3target	1.074	21	108	1	1	20
TYMP	3	9606	1890	TYMP	NM_001953.5	TYMP	CRISPRko	CDS	NC_000022.11	-	SpyoCas9	5	1	1	5.20.100	-	sense	50527221	GGTGGACGTTAAGTTCGGAG	TGGTGGTGGACGTTAAGTTCGGAGGGGCCG	GGG	6	709	1449	48.9		0	0	0	0	0	15	17	18	1	16	6	11	1	12	1	6	RS3seq-Hsu2013+RS3target	1.43	3	10	1	1	1
TYMP	3	9606	1890	TYMP	NM_001953.5	TYMP	CRISPRko	CDS	NC_000022.11	-	SpyoCas9	5	1	1	5.20.100	-	sense	50529200	GTGGACAAGCATTCCACAGG	GCTTGTGGACAAGCATTCCACAGGGGGTGT	GGG	3	353	1449	24.4		0	0	0	0	0	53	35	61	4	66	20	72	1	120	38	88	RS3seq-Hsu2013+RS3target	1.136	8	17	1	1	2
TYMP	3	9606	1890	TYMP	NM_001953.5	TYMP	CRISPRko	CDS	NC_000022.11	-	SpyoCas9	5	1	1	5.20.100	+	antisense	50528562	AATAGACTCCAGCTTATCCA	CAGGAATAGACTCCAGCTTATCCAAGGTGC	AGG	4	466	1449	32.2		0	0	0	0	1	44	17	40	5	57	30	64	17	127	64	153	RS3seq-Hsu2013+RS3target	1.017	12	29	1	1	4
NAA35	3	9606	60560	NAA35	NM_024635.4	NAA35	CRISPRko	CDS	NC_000009.12	+	SpyoCas9	5	1	1	5.20.100	-	antisense	86007451	TACTTGGGGGAAAGCACCGG	TACTTACTTGGGGGAAAGCACCGGAGGACT	AGG	14	1209	2178	55.5		0	0	0	0	0	50	24	30	3	58	19	34	5	102	49	87	RS3seq-Hsu2013+RS3target	0.5781	28	19	1	1	4
NAA35	3	9606	60560	NAA35	NM_024635.4	NAA35	CRISPRko	CDS	NC_000009.12	+	SpyoCas9	5	1	1	5.20.100	+	sense	86013080	TCAGATCCATGGACATAACA	TTATTCAGATCCATGGACATAACAGGGCTC	GGG	16	1324	2178	60.8		0	0	0	0	1	29	20	26	0	70	33	93	3	67	28	72	RS3seq-Hsu2013+RS3target	0.5658	29	38	1	1	8
NAA35	3	9606	60560	NAA35	NM_024635.4	NAA35	CRISPRko	CDS	NC_000009.12	+	SpyoCas9	5	1	1	5.20.100	+	sense	85962035	GTGGTTAGAAGGCCATTCAC	TAACGTGGTTAGAAGGCCATTCACTGGCAC	TGG	6	370	2178	17		0	0	0	0	1	39	9	32	0	41	21	42	1	71	21	54	RS3seq-Hsu2013+RS3target	0.594	26	45	1	1	10
CDSN	3	9606	1041	CDSN	NM_001264.5	CDSN	CRISPRko	CDS	NC_000006.12	-	SpyoCas9	5	1	1	5.20.100	+	antisense	31117476	GTTAGGGGAGGTGATACGCG	GGTCGTTAGGGGAGGTGATACGCGTGGGGT	TGG	2	139	1590	8.7		0	1	0	0	0	7	4	11	1	26	5	29	3	79	29	47	RS3seq-Hsu2013+RS3target	0.8205	24	1	1	1	2
CDSN	3	9606	1041	CDSN	NM_001264.5	CDSN	CRISPRko	CDS	NC_000006.12	-	SpyoCas9	5	1	1	5.20.100	+	antisense	31117061	GGGAAGGGTTTAGTATTCCG	GGCTGGGAAGGGTTTAGTATTCCGCGGTAA	CGG	2	554	1590	34.8		0	1	0	0	1	18	6	23	1	34	13	21	1	21	8	19	RS3seq-Hsu2013+RS3target	1.046	4	26	1	1	3
CDSN	3	9606	1041	CDSN	NM_001264.5	CDSN	CRISPRko	CDS	NC_000006.12	-	SpyoCas9	5	1	1	5.20.100	+	antisense	31117257	TAGACTAGAGCCAGATCCGG	CTTGTAGACTAGAGCCAGATCCGGAGGAGT	AGG	2	358	1590	22.5		0	1	0	0	2	28	13	18	6	44	18	23	3	62	27	35	RS3seq-Hsu2013+RS3target	1.127	1	64	1	1	6
ENDOD1	3	9606	23052	ENDOD1	NM_015036.3	ENDOD1	CRISPRko	CDS	NC_000011.10	+	SpyoCas9	5	1	1	5.20.100	-	antisense	95128616	AAGCCCGGTCCATTAGGCTG	GTCAAAGCCCGGTCCATTAGGCTGTGGAGA	TGG	2	539	1503	35.9		0	0	0	0	1	26	12	21	5	39	8	29	5	34	16	26	RS3seq-Hsu2013+RS3target	0.8198	22	24	1	1	4
ENDOD1	3	9606	23052	ENDOD1	NM_015036.3	ENDOD1	CRISPRko	CDS	NC_000011.10	+	SpyoCas9	5	1	1	5.20.100	+	sense	95090103	GAAGATCTGTCAGCGCGCGG	ACGTGAAGATCTGTCAGCGCGCGGAGGGTG	AGG	1	175	1503	11.6		0	0	0	0	0	6	1	8	6	20	9	23	2	59	13	48	RS3seq-Hsu2013+RS3target	0.5531	53	1	1	1	6
ENDOD1	3	9606	23052	ENDOD1	NM_015036.3	ENDOD1	CRISPRko	CDS	NC_000011.10	+	SpyoCas9	5	1	1	5.20.100	-	antisense	95128728	GCTGCCAGCCAAACAAACTC	ACAGGCTGCCAGCCAAACAAACTCAGGGAC	AGG	2	651	1503	43.3		0	0	0	0	1	27	15	24	2	61	27	63	5	106	38	109	RS3seq-Hsu2013+RS3target	0.5487	55	25	1	1	12
CKMT1A	3	9606	548596	CKMT1A	NM_001321926.2	CKMT1A	CRISPRko	CDS	NC_000015.10	+	SpyoCas9	5	1	1	5.20.100	+	sense	43694177	TACGAGCTGCCAGTGAACGA	CCTGTACGAGCTGCCAGTGAACGACGGAGG	CGG	1	126	1254	10	1159 (CKMT1B)	1	0	0	0	0	20	5	11	8	67	29	46	8	105	35	75	RS3seq-Hsu2013+RS3target	1.256	3	18	1	1	1
CKMT1A	3	9606	548596	CKMT1A	NM_001321926.2	CKMT1A	CRISPRko	CDS	NC_000015.10	+	SpyoCas9	5	1	1	5.20.100	-	antisense	43695285	TTTACTGGCATCTAGATCCG	TCACTTTACTGGCATCTAGATCCGTGGTGT	TGG	3	427	1254	34.1	1159 (CKMT1B)	1	0	0	0	0	24	16	23	1	30	12	33	1	34	10	26	RS3seq-Hsu2013+RS3target	1.09	12	20	1	1	3
CKMT1A	3	9606	548596	CKMT1A	NM_001321926.2	CKMT1A	CRISPRko	CDS	NC_000015.10	+	SpyoCas9	5	1	1	5.20.100	+	sense	43695815	AGAGGTGGAACGTGTTGTGG	GACGAGAGGTGGAACGTGTTGTGGTGGATG	TGG	4	571	1254	45.5	1159 (CKMT1B)	1	0	0	0	0	30	17	23	9	87	35	52	3	46	31	76	RS3seq-Hsu2013+RS3target	0.9986	18	22	1	1	4
MMS19	3	9606	64210	MMS19	NM_022362.5	MMS19	CRISPRko	CDS	NC_000010.11	-	SpyoCas9	5	1	1	5.20.100	+	antisense	97476893	AAGGCCACCAGAAGATTACG	GCGGAAGGCCACCAGAAGATTACGGGGATC	GGG	7	564	3093	18.2		0	0	0	0	0	18	5	22	1	34	14	25	6	25	11	30	RS3seq-Hsu2013+RS3target	1.217	13	9	1	1	1
MMS19	3	9606	64210	MMS19	NM_022362.5	MMS19	CRISPRko	CDS	NC_000010.11	-	SpyoCas9	5	1	1	5.20.100	+	antisense	97470784	AGACCCACCTCAGCAAATCG	GGCTAGACCCACCTCAGCAAATCGTGGTGT	TGG	9	762	3093	24.6		0	0	0	0	2	17	6	14	4	60	18	44	6	125	40	83	RS3seq-Hsu2013+RS3target	1.382	3	95	1	1	6
MMS19	3	9606	64210	MMS19	NM_022362.5	MMS19	CRISPRko	CDS	NC_000010.11	-	SpyoCas9	5	1	1	5.20.100	+	antisense	97467546	GCTGCAGCTTCAAGAAACCC	TTCTGCTGCAGCTTCAAGAAACCCAGGAGC	AGG	14	1256	3093	40.6		0	0	0	0	2	46	20	32	12	111	54	88	13	148	85	123	RS3seq-Hsu2013+RS3target	1.415	2	119	1	1	11
PTGFRN	3	9606	5738	PTGFRN	NM_020440.4	PTGFRN	CRISPRko	CDS	NC_000001.11	+	SpyoCas9	5	1	1	5.20.100	-	antisense	116949348	GTCAAGCCGCGCCAACACGC	CACGGTCAAGCCGCGCCAACACGCGGGAGC	GGG	4	988	2640	37.4		0	0	0	0	0	11	4	4	2	13	7	10	4	15	4	4	RS3seq-Hsu2013+RS3target	1.115	17	8	1	1	2
PTGFRN	3	9606	5738	PTGFRN	NM_020440.4	PTGFRN	CRISPRko	CDS	NC_000001.11	+	SpyoCas9	5	1	1	5.20.100	+	sense	116944908	TACGAGCAGCGCTACCACAG	GGGGTACGAGCAGCGCTACCACAGTGGGGA	TGG	3	647	2640	24.5		0	0	0	0	1	33	26	18	4	71	33	61	9	129	50	143	RS3seq-Hsu2013+RS3target	1.104	20	70	1	1	6
PTGFRN	3	9606	5738	PTGFRN	NM_020440.4	PTGFRN	CRISPRko	CDS	NC_000001.11	+	SpyoCas9	5	1	1	5.20.100	+	sense	116941948	GGGGCGAGATCCTGTTAAGG	CAGAGGGGCGAGATCCTGTTAAGGCGGACT	CGG	2	282	2640	10.7		0	0	0	0	0	20	6	18	1	30	12	29	0	21	8	16	RS3seq-Hsu2013+RS3target	0.6767	80	18	1	1	9
MTMR3	3	9606	8897	MTMR3	NM_021090.4	MTMR3	CRISPRko	CDS	NC_000022.11	+	SpyoCas9	5	1	1	5.20.100	-	antisense	29991612	AGACCTCCATGCACCAAGCA	GCATAGACCTCCATGCACCAAGCATGGTAT	TGG	7	401	3597	11.1		0	0	0	0	0	38	25	35	6	95	35	63	10	238	103	157	RS3seq-Hsu2013+RS3target	0.8733	34	5	1	1	2
MTMR3	3	9606	8897	MTMR3	NM_021090.4	MTMR3	CRISPRko	CDS	NC_000022.11	+	SpyoCas9	5	1	1	5.20.100	+	sense	30007243	GCCTCTGACTCCCGATCGAG	TTGTGCCTCTGACTCCCGATCGAGTGGCAG	TGG	10	800	3597	22.2		0	0	0	0	0	14	5	5	3	27	12	17	4	13	7	21	RS3seq-Hsu2013+RS3target	0.7589	54	1	1	1	4
MTMR3	3	9606	8897	MTMR3	NM_021090.4	MTMR3	CRISPRko	CDS	NC_000022.11	+	SpyoCas9	5	1	1	5.20.100	+	sense	30008028	GGAGGAGGCTGCGAATGCCC	CAAAGGAGGAGGCTGCGAATGCCCAGGTGA	AGG	11	1004	3597	27.9		0	0	0	0	11	68	26	46	24	159	70	132	12	166	90	198	RS3seq-Hsu2013+RS3target	0.933	28	89	1	1	16
HTT	3	9606	3064	HTT	NM_001388492.1	HTT	CRISPRko	CDS	NC_000004.12	+	SpyoCas9	5	1	1	5.20.100	-	antisense	3186674	GTAAAAGCATGTCTACCGGA	CTCCGTAAAAGCATGTCTACCGGACGGAGG	CGG	38	4943	9429	52.4		0	0	0	0	0	15	5	15	2	26	13	32	1	46	11	34	RS3seq-Hsu2013+RS3target	1.256	19	26	1	1	1
HTT	3	9606	3064	HTT	NM_001388492.1	HTT	CRISPRko	CDS	NC_000004.12	+	SpyoCas9	5	1	1	5.20.100	+	sense	3206526	ATGACTCCGAGCACTTAACG	CTCCATGACTCCGAGCACTTAACGTGGCTC	TGG	43	5748	9429	61		0	0	0	0	0	9	3	7	2	42	11	20	2	193	47	107	RS3seq-Hsu2013+RS3target	1.026	56	10	1	1	2
HTT	3	9606	3064	HTT	NM_001388492.1	HTT	CRISPRko	CDS	NC_000004.12	+	SpyoCas9	5	1	1	5.20.100	-	antisense	3132686	TGCCCATCCAATCTCCCACG	ATGGTGCCCATCCAATCTCCCACGTGGAAG	TGG	17	2360	9429	25		0	0	0	0	0	26	16	26	1	51	18	49	4	68	25	38	RS3seq-Hsu2013+RS3target	1.253	20	49	1	1	3
ATP5MF	3	9606	9551	ATP5MF	NM_004889.5	ATP5MF	CRISPRko	CDS	NC_000007.14	-	SpyoCas9	5	1	1	5.20.100	+	antisense	99466111	AGTCCAAACAGCCTTACCTG	ACGGAGTCCAAACAGCCTTACCTGGGGCCG	GGG	1	31	285	10.9		0	1	0	0	3	40	11	26	13	65	27	65	14	161	62	128	RS3seq-Hsu2013+RS3target	0.7623	8	4	1	1	2
ATP5MF	3	9606	9551	ATP5MF	NM_004889.5	ATP5MF	CRISPRko	CDS	NC_000007.14	-	SpyoCas9	5	1	1	5.20.100	-	sense	99460131	GCCAAGCTGGATCTTGATGC	AGCTGCCAAGCTGGATCTTGATGCGGGACT	GGG	2	94	285	33	100526740 (ATP5MF-PTCD1)	1	0	2	0	1	55	22	43	9	67	29	62	9	127	64	110	RS3seq-Hsu2013+RS3target	0.4595	10	19	1	1	10
ATP5MF	3	9606	9551	ATP5MF	NM_004889.5	ATP5MF	CRISPRko	CDS	NC_000007.14	-	SpyoCas9	5	1	1	5.20.100	-	sense	99460115	ATGCGGGACTTCAGTCCTAG	CTTGATGCGGGACTTCAGTCCTAGTGGCAT	TGG	2	110	285	38.6	100526740 (ATP5MF-PTCD1)	1	0	0	0	3	40	14	27	3	46	22	34	4	32	15	45	RS3seq-Hsu2013+RS3target	0.2711	18	17	1	1	16
FAM13A	3	9606	10144	FAM13A	NM_014883.4	FAM13A	CRISPRko	CDS	NC_000004.12	-	SpyoCas9	5	1	1	5.20.100	+	antisense	88750507	TGCCCATAAGCGTAGAACCG	GCTCTGCCCATAAGCGTAGAACCGAGGAGA	AGG	15	1857	3072	60.4		0	0	0	0	0	9	7	9	0	9	6	16	0	10	5	4	RS3seq-Hsu2013+RS3target	1.435	1	7	1	1	2
FAM13A	3	9606	10144	FAM13A	NM_014883.4	FAM13A	CRISPRko	CDS	NC_000004.12	-	SpyoCas9	5	1	1	5.20.100	+	antisense	89020479	TGAAAGAGTTGAATGAATCG	ACCCTGAAAGAGTTGAATGAATCGAGGCTG	AGG	3	408	3072	13.3		0	0	0	0	0	50	20	53	1	102	27	89	5	153	59	144	RS3seq-Hsu2013+RS3target	0.7864	26	18	1	1	4
FAM13A	3	9606	10144	FAM13A	NM_014883.4	FAM13A	CRISPRko	CDS	NC_000004.12	-	SpyoCas9	5	1	1	5.20.100	+	antisense	88790612	GCAGACACATTGCTGACTTG	GGTTGCAGACACATTGCTGACTTGGGGTAC	GGG	9	1065	3072	34.7		0	0	0	0	1	41	16	43	5	68	42	78	1	154	38	105	RS3seq-Hsu2013+RS3target	0.6805	38	56	1	1	10
BRIX1	3	9606	55299	BRIX1	NM_018321.4	BRIX1	CRISPRko	CDS	NC_000005.10	+	SpyoCas9	5	1	1	5.20.100	+	sense	34919879	TAAGCTATTTGTGATTAACG	AGGATAAGCTATTTGTGATTAACGAGGTAA	AGG	3	310	1062	29.2	153657 (TTC23L)	0	1	0	0	0	27	14	14	0	31	9	29	1	46	13	21	RS3seq-Hsu2013+RS3target	0.7636	7	3	1	1	1
BRIX1	3	9606	55299	BRIX1	NM_018321.4	BRIX1	CRISPRko	CDS	NC_000005.10	+	SpyoCas9	5	1	1	5.20.100	-	antisense	34915826	GTGGCGTGCCGCTTAGCTGG	TGCTGTGGCGTGCCGCTTAGCTGGCGGCTC	CGG	1	87	1062	8.2		0	1	0	0	0	21	9	15	4	17	10	15	6	27	8	15	RS3seq-Hsu2013+RS3target	0.5494	13	1	1	1	2
BRIX1	3	9606	55299	BRIX1	NM_018321.4	BRIX1	CRISPRko	CDS	NC_000005.10	+	SpyoCas9	5	1	1	5.20.100	+	sense	34923145	ACTAGATCTTTAGTACACCA	TTTAACTAGATCTTTAGTACACCACGGTAT	CGG	8	573	1062	54	153657 (TTC23L)	0	1	0	0	1	47	22	46	4	155	76	190	2	129	66	122	RS3seq-Hsu2013+RS3target	1.598	1	19	1	1	3
A2ML1	3	9606	144568	A2ML1	NM_144670.6	A2ML1	CRISPRko	CDS	NC_000012.12	+	SpyoCas9	5	1	1	5.20.100	+	sense	8855569	CATTGTTCCTGACTCGACCA	TGGACATTGTTCCTGACTCGACCAAGGCTT	AGG	23	2824	4365	64.7		0	0	0	0	0	9	2	10	0	19	6	17	8	82	37	84	RS3seq-Hsu2013+RS3target	0.8926	35	5	1	1	1
A2ML1	3	9606	144568	A2ML1	NM_144670.6	A2ML1	CRISPRko	CDS	NC_000012.12	+	SpyoCas9	5	1	1	5.20.100	+	sense	8848763	TGGTCACTACCCCTATCAAG	GGTATGGTCACTACCCCTATCAAGTGGCTG	TGG	16	1876	4365	43		0	0	0	0	0	30	3	18	5	40	14	44	4	41	19	37	RS3seq-Hsu2013+RS3target	1.124	16	35	1	1	2
A2ML1	3	9606	144568	A2ML1	NM_144670.6	A2ML1	CRISPRko	CDS	NC_000012.12	+	SpyoCas9	5	1	1	5.20.100	+	sense	8837514	AAATACTTACTGGTATCGAG	AGGCAAATACTTACTGGTATCGAGAGGTGG	AGG	8	802	4365	18.4		0	0	0	0	0	18	8	13	4	28	9	16	1	19	8	22	RS3seq-Hsu2013+RS3target	0.8479	52	16	1	1	4
PRMT6	3	9606	55170	PRMT6	NM_018137.3	PRMT6	CRISPRko	CDS	NC_000001.11	+	SpyoCas9	5	1	1	5.20.100	-	antisense	107057398	GTGGCCCATGAGACAGCGCG	CCGAGTGGCCCATGAGACAGCGCGTGGCGA	TGG	1	682	1128	60.5		0	0	0	0	0	29	12	18	5	59	25	64	8	54	21	45	RS3seq-Hsu2013+RS3target	1.114	10	10	1	1	1
PRMT6	3	9606	55170	PRMT6	NM_018137.3	PRMT6	CRISPRko	CDS	NC_000001.11	+	SpyoCas9	5	1	1	5.20.100	+	sense	107057241	TCCTCCACGCGCGAACCAAG	TCCGTCCTCCACGCGCGAACCAAGTGGCTG	TGG	1	525	1128	46.5		0	0	0	0	0	7	2	5	5	12	9	6	0	5	1	1	RS3seq-Hsu2013+RS3target	0.9648	18	3	1	1	2
PRMT6	3	9606	55170	PRMT6	NM_018137.3	PRMT6	CRISPRko	CDS	NC_000001.11	+	SpyoCas9	5	1	1	5.20.100	+	sense	107056979	GGCAAGACGGTACTGGACGT	GCGAGGCAAGACGGTACTGGACGTGGGCGC	GGG	1	263	1128	23.3		0	0	0	0	1	15	6	5	2	20	5	19	2	21	7	8	RS3seq-Hsu2013+RS3target	1.471	2	20	1	1	3
TUBB4A	3	9606	10382	TUBB4A	NM_006087.4	TUBB4A	CRISPRko	CDS	NC_000019.10	-	SpyoCas9	5	1	1	5.20.100	-	sense	6495997	CATCATGAACACCTTCAGCG	ACCGCATCATGAACACCTTCAGCGTGGTGC	TGG	4	502	1335	37.6		0	0	0	0	3	28	9	22	13	55	25	40	16	48	24	45	RS3seq-Hsu2013+RS3target	1.356	5	19	1	1	1
TUBB4A	3	9606	10382	TUBB4A	NM_006087.4	TUBB4A	CRISPRko	CDS	NC_000019.10	-	SpyoCas9	5	1	1	5.20.100	-	sense	6496180	GGCAAAGGGGCACTACACGG	ACTGGGCAAAGGGGCACTACACGGAGGGCG	AGG	4	319	1335	23.9		0	0	0	0	3	17	12	14	7	40	14	26	2	46	14	42	RS3seq-Hsu2013+RS3target	1.126	16	16	1	1	2
TUBB4A	3	9606	10382	TUBB4A	NM_006087.4	TUBB4A	CRISPRko	CDS	NC_000019.10	-	SpyoCas9	5	1	1	5.20.100	-	sense	6501572	CCCCACAGGCACATACCATG	TCGACCCCACAGGCACATACCATGGGGACA	GGG	2	109	1335	8.2		0	0	0	0	2	52	24	55	3	161	61	127	9	382	117	301	RS3seq-Hsu2013+RS3target	0.6894	57	9	1	1	8
NRP2	3	9606	8828	NRP2	NM_003872.3	NRP2	CRISPRko	CDS	NC_000002.12	+	SpyoCas9	5	1	1	5.20.100	+	sense	205740609	TTAGAATCCGCCCTCAGACC	TTTGTTAGAATCCGCCCTCAGACCTGGCAC	TGG	8	1236	2781	44.4		0	0	0	0	0	28	8	24	2	56	13	37	6	50	19	47	RS3seq-Hsu2013+RS3target	1.041	15	31	1	1	1
NRP2	3	9606	8828	NRP2	NM_003872.3	NRP2	CRISPRko	CDS	NC_000002.12	+	SpyoCas9	5	1	1	5.20.100	-	antisense	205745809	TATACCCGCACATACTGTGC	CGGGTATACCCGCACATACTGTGCCGGAAT	CGG	10	1704	2781	61.3		0	0	0	0	0	18	13	18	2	36	12	26	2	48	37	44	RS3seq-Hsu2013+RS3target	0.9515	24	23	1	1	2
NRP2	3	9606	8828	NRP2	NM_003872.3	NRP2	CRISPRko	CDS	NC_000002.12	+	SpyoCas9	5	1	1	5.20.100	+	sense	205727931	GCTCACGGCCATCGCAACAC	CCATGCTCACGGCCATCGCAACACAGGGAG	AGG	7	1030	2781	37		0	0	0	0	0	8	3	4	2	22	18	23	6	37	13	26	RS3seq-Hsu2013+RS3target	0.7492	53	7	1	1	4
LOC102724023	3	9606	102724023	LOC102724023	NM_001363758.2	LOC102724023	CRISPRko	CDS	NC_000021.9	-	SpyoCas9	5	1	1	5.20.100	-	sense	5124846	GAGTCTGCGAGGATCGCCCG	GACCGAGTCTGCGAGGATCGCCCGTGGCAA	TGG	4	338	807	41.9	8209 (GATD3)	1	0	0	0	0	9	3	2	2	12	6	9	11	23	12	11	RS3seq-Hsu2013+RS3target	1.16	5	7	1	1	1
LOC102724023	3	9606	102724023	LOC102724023	NM_001363758.2	LOC102724023	CRISPRko	CDS	NC_000021.9	-	SpyoCas9	5	1	1	5.20.100	+	antisense	5128222	TCCACTCACCAGCGCGACCC	TCCGTCCACTCACCAGCGCGACCCTGGCCG	TGG	1	133	807	16.5	8209 (GATD3)	1	0	0	0	0	3	3	6	2	19	4	7	13	54	32	41	RS3seq-Hsu2013+RS3target	0.8979	14	5	1	1	2
LOC102724023	3	9606	102724023	LOC102724023	NM_001363758.2	LOC102724023	CRISPRko	CDS	NC_000021.9	-	SpyoCas9	5	1	1	5.20.100	-	sense	5121793	CGGTAGGAGCACGTTTGCCG	CTCCCGGTAGGAGCACGTTTGCCGTGGACG	TGG	5	439	807	54.4	8209 (GATD3)	1	0	0	0	0	11	2	11	3	19	9	14	1	18	8	16	RS3seq-Hsu2013+RS3target	0.9323	13	9	1	1	4
KLK5	3	9606	25818	KLK5	NM_012427.5	KLK5	CRISPRko	CDS	NC_000019.10	-	SpyoCas9	5	1	1	5.20.100	-	sense	50949913	GCCCAACCAGCTCTACTGCG	TAAGGCCCAACCAGCTCTACTGCGGGGCGG	GGG	3	277	882	31.4		0	0	0	0	1	29	4	23	20	44	24	41	10	39	18	27	RS3seq-Hsu2013+RS3target	1.716	1	16	1	1	1
KLK5	3	9606	25818	KLK5	NM_012427.5	KLK5	CRISPRko	CDS	NC_000019.10	-	SpyoCas9	5	1	1	5.20.100	+	antisense	50948999	TGAGCATGAGGTCGTTAGAG	TTGATGAGCATGAGGTCGTTAGAGTGGCCA	TGG	4	452	882	51.2		0	0	0	0	0	57	29	74	4	54	34	58	6	38	15	23	RS3seq-Hsu2013+RS3target	0.6926	27	10	1	1	3
KLK5	3	9606	25818	KLK5	NM_012427.5	KLK5	CRISPRko	CDS	NC_000019.10	-	SpyoCas9	5	1	1	5.20.100	+	antisense	50949081	AGATTCATAAACTGGTGACA	GCCCAGATTCATAAACTGGTGACAGGGAGT	GGG	4	370	882	42		0	0	0	0	3	77	30	79	2	131	50	132	4	135	58	103	RS3seq-Hsu2013+RS3target	0.7647	19	53	1	1	8
SV2A	3	9606	9900	SV2A	NM_014849.5	SV2A	CRISPRko	CDS	NC_000001.11	-	SpyoCas9	5	1	1	5.20.100	+	antisense	149911842	AGAGGAAAGTGCCGTAACCC	CAGAAGAGGAAAGTGCCGTAACCCTGGACA	TGG	3	761	2229	34.1		0	0	0	0	0	13	10	18	2	35	18	34	2	52	23	40	RS3seq-Hsu2013+RS3target	1.163	10	7	1	1	1
SV2A	3	9606	9900	SV2A	NM_014849.5	SV2A	CRISPRko	CDS	NC_000001.11	-	SpyoCas9	5	1	1	5.20.100	-	sense	149913233	TGCCTGTCCGACTCCAACAA	CATGTGCCTGTCCGACTCCAACAAAGGCAT	AGG	2	608	2229	27.3		0	0	0	0	0	21	7	16	2	37	6	31	8	53	15	40	RS3seq-Hsu2013+RS3target	0.9303	29	12	1	1	2
SV2A	3	9606	9900	SV2A	NM_014849.5	SV2A	CRISPRko	CDS	NC_000001.11	-	SpyoCas9	5	1	1	5.20.100	+	antisense	149910643	CAGAAGGAAAGGCGCAGACG	AACACAGAAGGAAAGGCGCAGACGAGGACG	AGG	5	1016	2229	45.6		0	0	0	0	1	41	10	19	3	83	31	56	7	134	36	77	RS3seq-Hsu2013+RS3target	1.047	19	50	1	1	5
SYF2	3	9606	25949	SYF2	NM_015484.5	SYF2	CRISPRko	CDS	NC_000001.11	-	SpyoCas9	5	1	1	5.20.100	-	sense	25229102	AGCTCGTAAATTAAATCACC	ATGAAGCTCGTAAATTAAATCACCAGGAAG	AGG	3	154	732	21		0	0	0	0	0	36	13	34	0	62	29	61	0	46	14	31	RS3seq-Hsu2013+RS3target	0.2259	14	8	1	1	3
SYF2	3	9606	25949	SYF2	NM_015484.5	SYF2	CRISPRko	CDS	NC_000001.11	-	SpyoCas9	5	1	1	5.20.100	-	sense	25227476	CAAGCAGATCAAACCTGACA	TGACCAAGCAGATCAAACCTGACATGGAAA	TGG	5	433	732	59.2		0	0	0	0	3	35	13	28	5	68	28	75	10	96	60	113	RS3seq-Hsu2013+RS3target	0.2688	11	31	1	1	9
SYF2	3	9606	25949	SYF2	NM_015484.5	SYF2	CRISPRko	CDS	NC_000001.11	-	SpyoCas9	5	1	1	5.20.100	-	sense	25232178	GGAGGAGGGGTCCCTCGCTG	GCGCGGAGGAGGGGTCCCTCGCTGCGGCGG	CGG	2	58	732	7.9		0	0	0	0	6	56	21	34	13	129	41	93	15	142	31	64	RS3seq-Hsu2013+RS3target	0.4078	8	42	1	1	14
SECTM1	3	9606	6398	SECTM1	NM_003004.3	SECTM1	CRISPRko	CDS	NC_000017.11	-	SpyoCas9	5	1	1	5.20.100	-	sense	82324775	ACATCAAGCTGCGTGCCCAC	GTCAACATCAAGCTGCGTGCCCACGGGCAG	GGG	3	210	747	28.1		0	0	0	0	0	34	5	13	11	55	12	41	6	58	20	42	RS3seq-Hsu2013+RS3target	0.7534	29	3	1	1	4
SECTM1	3	9606	6398	SECTM1	NM_003004.3	SECTM1	CRISPRko	CDS	NC_000017.11	-	SpyoCas9	5	1	1	5.20.100	-	sense	82324726	GGCTCCAGGCTACTTCTCCC	AGGTGGCTCCAGGCTACTTCTCCCGGGACG	GGG	3	259	747	34.7		0	0	0	0	1	73	44	57	7	184	67	144	6	184	61	174	RS3seq-Hsu2013+RS3target	0.9063	13	20	1	1	5
SECTM1	3	9606	6398	SECTM1	NM_003004.3	SECTM1	CRISPRko	CDS	NC_000017.11	-	SpyoCas9	5	1	1	5.20.100	-	sense	82324640	CCCATGCTGGGCTGTACATG	GACTCCCATGCTGGGCTGTACATGTGGCAC	TGG	3	345	747	46.2		0	0	0	0	0	30	18	25	8	71	37	62	9	177	91	120	RS3seq-Hsu2013+RS3target	0.5579	46	2	1	1	6
MYBL1	3	9606	4603	MYBL1	NM_001080416.4	MYBL1	CRISPRko	CDS	NC_000008.11	-	SpyoCas9	5	1	1	5.20.100	-	sense	66576071	AGGGATGGCTCATTGAACGA	ACTTAGGGATGGCTCATTGAACGATGGTGG	TGG	10	1406	2259	62.2		0	0	0	0	0	19	4	15	1	26	11	31	1	38	18	37	RS3seq-Hsu2013+RS3target	0.9051	11	7	1	1	1
MYBL1	3	9606	4603	MYBL1	NM_001080416.4	MYBL1	CRISPRko	CDS	NC_000008.11	-	SpyoCas9	5	1	1	5.20.100	+	antisense	66593187	GTGACACATACTGATACCCA	TCAGGTGACACATACTGATACCCAGGGATC	GGG	7	695	2259	30.8		0	0	0	0	0	48	13	51	3	135	55	115	7	147	64	126	RS3seq-Hsu2013+RS3target	1.368	1	18	1	1	2
MYBL1	3	9606	4603	MYBL1	NM_001080416.4	MYBL1	CRISPRko	CDS	NC_000008.11	-	SpyoCas9	5	1	1	5.20.100	-	sense	66597364	TAAGCGGTTGGGAAATCGTT	CACATAAGCGGTTGGGAAATCGTTGGGCAG	GGG	5	478	2259	21.2		0	0	0	0	0	18	7	7	0	15	3	15	1	21	6	11	RS3seq-Hsu2013+RS3target	0.3106	34	6	1	1	5
GYS1	3	9606	2997	GYS1	NM_002103.5	GYS1	CRISPRko	CDS	NC_000019.10	-	SpyoCas9	5	1	1	5.20.100	+	antisense	48985956	GCAGTCGCCGGGCACGACAC	ACAGGCAGTCGCCGGGCACGACACAGGCAG	AGG	4	572	2214	25.8		0	0	0	0	0	5	2	2	4	8	8	2	3	28	11	9	RS3seq-Hsu2013+RS3target	0.9542	35	4	1	1	1
GYS1	3	9606	2997	GYS1	NM_002103.5	GYS1	CRISPRko	CDS	NC_000019.10	-	SpyoCas9	5	1	1	5.20.100	+	antisense	48985494	CAAGTGCTGTGCCTCGATGG	TGAGCAAGTGCTGTGCCTCGATGGCGGTGA	CGG	5	790	2214	35.7		0	0	0	0	1	40	15	28	6	50	7	38	19	148	49	114	RS3seq-Hsu2013+RS3target	1.219	8	62	1	1	3
GYS1	3	9606	2997	GYS1	NM_002103.5	GYS1	CRISPRko	CDS	NC_000019.10	-	SpyoCas9	5	1	1	5.20.100	-	sense	48991432	AAGGTGACAGGGGACGAATG	GGCGAAGGTGACAGGGGACGAATGGGGCGA	GGG	2	170	2214	7.7		0	0	0	0	0	13	3	17	2	71	18	43	3	149	38	103	RS3seq-Hsu2013+RS3target	0.8316	62	13	1	1	5
TSC2	3	9606	7249	TSC2	NM_000548.5	TSC2	CRISPRko	CDS	NC_000016.10	+	SpyoCas9	5	1	1	5.20.100	-	antisense	2055496	TCCTTGCGATGTACTCGTCG	ACCATCCTTGCGATGTACTCGTCGAGGTAA	AGG	6	575	5424	10.6		0	0	0	0	0	2	0	0	1	4	1	2	3	3	1	2	RS3seq-Hsu2013+RS3target	1.015	63	2	1	1	1
TSC2	3	9606	7249	TSC2	NM_000548.5	TSC2	CRISPRko	CDS	NC_000016.10	+	SpyoCas9	5	1	1	5.20.100	+	sense	2060689	CATGGCATGTCCGAACGAGG	AGGCCATGGCATGTCCGAACGAGGTGGTGT	TGG	11	994	5424	18.3		0	0	0	0	0	9	3	2	2	26	5	13	3	16	3	12	RS3seq-Hsu2013+RS3target	1.016	62	17	1	1	4
TSC2	3	9606	7249	TSC2	NM_000548.5	TSC2	CRISPRko	CDS	NC_000016.10	+	SpyoCas9	5	1	1	5.20.100	-	antisense	2070493	CAGCATCTCATACACACGCG	TGACCAGCATCTCATACACACGCGTGGCGT	TGG	17	1753	5424	32.3		0	0	0	0	0	11	8	6	4	24	6	8	4	24	19	18	RS3seq-Hsu2013+RS3target	1.001	68	27	1	1	5
RABL6	3	9606	55684	RABL6	NM_024718.5	RABL6	CRISPRko	CDS	NC_000009.12	+	SpyoCas9	5	1	1	5.20.100	+	sense	136823600	GCAGGGCCGGCCGTTCGTGG	GCCTGCAGGGCCGGCCGTTCGTGGAGGAGT	AGG	2	205	2190	9.4		0	0	0	0	2	5	1	3	12	20	8	12	9	88	43	68	RS3seq-Hsu2013+RS3target	1.458	3	44	1	1	2
RABL6	3	9606	55684	RABL6	NM_024718.5	RABL6	CRISPRko	CDS	NC_000009.12	+	SpyoCas9	5	1	1	5.20.100	+	sense	136828524	GCGAGGCGACGGCTTAAAGA	AAAAGCGAGGCGACGGCTTAAAGATGGAGA	TGG	4	343	2190	15.7		0	0	0	0	0	25	12	14	2	16	6	11	2	29	10	14	RS3seq-Hsu2013+RS3target	0.8102	45	11	1	1	3
RABL6	3	9606	55684	RABL6	NM_024718.5	RABL6	CRISPRko	CDS	NC_000009.12	+	SpyoCas9	5	1	1	5.20.100	-	antisense	136831768	CAGCACGCACACTGGCACGT	TTCCCAGCACGCACACTGGCACGTGGGTGG	GGG	6	505	2190	23.1		0	0	0	0	1	24	40	35	5	43	16	37	6	81	19	44	RS3seq-Hsu2013+RS3target	0.855	36	30	1	1	5
EPHA3	3	9606	2042	EPHA3	NM_005233.6	EPHA3	CRISPRko	CDS	NC_000003.12	+	SpyoCas9	5	1	1	5.20.100	-	antisense	89341806	ACTCCAGTCCAGGATAACTG	GCCAACTCCAGTCCAGGATAACTGAGGTCT	AGG	5	1021	2952	34.6		0	0	0	0	0	43	14	30	2	67	23	55	6	126	50	95	RS3seq-Hsu2013+RS3target	1.317	6	20	1	1	1
EPHA3	3	9606	2042	EPHA3	NM_005233.6	EPHA3	CRISPRko	CDS	NC_000003.12	+	SpyoCas9	5	1	1	5.20.100	+	sense	89408090	TGGCTATAAGTCAAAACATG	TCTGTGGCTATAAGTCAAAACATGGGGCAG	GGG	9	1720	2952	58.3		0	0	0	0	0	585	299	898	5	4594	2529	7304	0	178	107	237	RS3seq-Hsu2013+RS3target	0.9514	16	39	1	1	3
EPHA3	3	9606	2042	EPHA3	NM_005233.6	EPHA3	CRISPRko	CDS	NC_000003.12	+	SpyoCas9	5	1	1	5.20.100	+	sense	89395939	TGGGATCATATTGGACTACG	CTAATGGGATCATATTGGACTACGAGGTCA	AGG	6	1408	2952	47.7		0	0	0	0	1	11	6	10	0	31	8	25	0	23	8	31	RS3seq-Hsu2013+RS3target	0.6748	37	43	1	1	7
SUCLG2	3	9606	8801	SUCLG2	NM_003848.4	SUCLG2	CRISPRko	CDS	NC_000003.12	-	SpyoCas9	5	1	1	5.20.100	+	antisense	67520537	CAATGTCGACGCCCCCCTGG	TCTTCAATGTCGACGCCCCCCTGGGGGCTG	GGG	5	515	1299	39.6		0	0	0	0	2	18	3	8	10	22	9	6	9	17	4	7	RS3seq-Hsu2013+RS3target	0.8731	8	19	1	1	1
SUCLG2	3	9606	8801	SUCLG2	NM_003848.4	SUCLG2	CRISPRko	CDS	NC_000003.12	-	SpyoCas9	5	1	1	5.20.100	-	sense	67609563	CAGAAGATGGCTGAACCTGC	CCTCCAGAAGATGGCTGAACCTGCAGGAAT	AGG	2	118	1299	9.1		0	0	0	0	1	132	61	121	4	105	42	104	7	387	170	431	RS3seq-Hsu2013+RS3target	0.297	40	16	1	1	12
SUCLG2	3	9606	8801	SUCLG2	NM_003848.4	SUCLG2	CRISPRko	CDS	NC_000003.12	-	SpyoCas9	5	1	1	5.20.100	-	sense	67518295	TAAAGGACAGCCAAGCTCAG	GGAATAAAGGACAGCCAAGCTCAGCGGATG	CGG	6	612	1299	47.1		0	0	1	0	1	173	53	103	9	274	96	178	16	247	68	195	RS3seq-Hsu2013+RS3target	0.8715	9	98	1	1	40
IPO5	3	9606	3843	IPO5	NM_002271.6	IPO5	CRISPRko	CDS	NC_000013.11	+	SpyoCas9	5	1	1	5.20.100	+	sense	97990218	GCAAGATCAGGAACACCCGT	GTATGCAAGATCAGGAACACCCGTCGGTAA	CGG	8	559	3294	17		0	0	0	0	0	28	13	22	2	32	14	24	3	27	19	23	RS3seq-Hsu2013+RS3target	0.8816	20	16	1	1	2
IPO5	3	9606	3843	IPO5	NM_002271.6	IPO5	CRISPRko	CDS	NC_000013.11	+	SpyoCas9	5	1	1	5.20.100	+	sense	98012269	TATGCTAAGGAGTTAAAGGA	TTGCTATGCTAAGGAGTTAAAGGAAGGCTT	AGG	21	2078	3294	63.1		0	0	0	0	0	96	28	63	5	131	59	97	8	204	56	136	RS3seq-Hsu2013+RS3target	1.301	6	34	1	1	4
IPO5	3	9606	3843	IPO5	NM_002271.6	IPO5	CRISPRko	CDS	NC_000013.11	+	SpyoCas9	5	1	1	5.20.100	-	antisense	98009956	ATTAAAGGCCCCATAACCAC	CTTCATTAAAGGCCCCATAACCACTGGAAG	TGG	19	1875	3294	56.9		0	0	0	0	0	25	17	33	4	49	21	38	6	122	52	135	RS3seq-Hsu2013+RS3target	0.8014	28	13	1	1	5
CAMSAP3	3	9606	57662	CAMSAP3	NM_020902.2	CAMSAP3	CRISPRko	CDS	NC_000019.10	+	SpyoCas9	5	1	1	5.20.100	-	antisense	7605268	ATGCTCCTGCGCGTACTGGT	TCACATGCTCCTGCGCGTACTGGTCGGTAT	CGG	2	190	3750	5.1		0	0	0	0	0	10	0	8	7	21	8	26	6	15	4	10	RS3seq-Hsu2013+RS3target	1.213	13	12	1	1	1
CAMSAP3	3	9606	57662	CAMSAP3	NM_020902.2	CAMSAP3	CRISPRko	CDS	NC_000019.10	+	SpyoCas9	5	1	1	5.20.100	+	sense	7608145	CCGATACCGCAAGGACCGTG	AGATCCGATACCGCAAGGACCGTGTGGTGG	TGG	5	640	3750	17.1		0	0	0	0	0	9	4	14	2	14	5	15	3	9	5	4	RS3seq-Hsu2013+RS3target	1.181	18	11	1	1	2
CAMSAP3	3	9606	57662	CAMSAP3	NM_020902.2	CAMSAP3	CRISPRko	CDS	NC_000019.10	+	SpyoCas9	5	1	1	5.20.100	+	sense	7612877	GCGGCTGGCACCCTTGACCA	AGCTGCGGCTGGCACCCTTGACCAGGGTGC	GGG	11	2383	3750	63.5		0	0	0	0	1	26	22	34	7	77	40	53	19	153	88	117	RS3seq-Hsu2013+RS3target	1.148	23	65	1	1	5
SLURP2	3	9606	432355	SLURP2	NM_177458.3	SLURP2	CRISPRko	CDS	NC_000008.11	-	SpyoCas9	5	1	1	5.20.100	+	antisense	142769770	ACCCAGCTGCAGGCTCAGGA	ACTCACCCAGCTGCAGGCTCAGGACGGCGG	CGG	1	37	294	12.6		0	1	0	0	25	193	92	161	59	315	145	231	96	454	180	338	RS3seq-Hsu2013+RS3target	1.035	5	9	1	1	1
SLURP2	3	9606	432355	SLURP2	NM_177458.3	SLURP2	CRISPRko	CDS	NC_000008.11	-	SpyoCas9	5	1	1	5.20.100	+	antisense	142765110	ACCCTCCGAAGCCCGTGCAC	GAGCACCCTCCGAAGCCCGTGCACTGGTGA	TGG	2	83	294	28.2	111188157 (LYNX1-SLURP2)	1	0	1	0	0	16	9	14	5	40	13	19	5	37	18	39	RS3seq-Hsu2013+RS3target	1.048	4	15	1	1	2
SLURP2	3	9606	432355	SLURP2	NM_177458.3	SLURP2	CRISPRko	CDS	NC_000008.11	-	SpyoCas9	5	1	1	5.20.100	+	antisense	142765036	CCACTGTTCCCACTTACGGG	CCCACCACTGTTCCCACTTACGGGTGGCAG	TGG	2	157	294	53.4	111188157 (LYNX1-SLURP2)	1	0	1	0	0	67	47	113	2	31	15	28	1	68	33	57	RS3seq-Hsu2013+RS3target	0.942	6	21	1	1	7
EYA1	3	9606	2138	EYA1	NM_000503.6	EYA1	CRISPRko	CDS	NC_000008.11	-	SpyoCas9	5	1	1	5.20.100	-	sense	71269746	CCTACGCCAACAGATATGGG	GGGTCCTACGCCAACAGATATGGGAGGGTG	AGG	11	1044	1779	58.7		0	0	0	0	0	16	9	29	1	28	5	21	3	32	8	32	RS3seq-Hsu2013+RS3target	1.163	3	8	1	1	1
EYA1	3	9606	2138	EYA1	NM_000503.6	EYA1	CRISPRko	CDS	NC_000008.11	-	SpyoCas9	5	1	1	5.20.100	-	sense	71317587	AGCTTCAGTACCCCTCAACC	CACAAGCTTCAGTACCCCTCAACCTGGACA	TGG	7	521	1779	29.3		0	0	0	0	0	22	11	14	3	75	25	40	1	63	25	61	RS3seq-Hsu2013+RS3target	0.4171	41	12	1	1	3
EYA1	3	9606	2138	EYA1	NM_000503.6	EYA1	CRISPRko	CDS	NC_000008.11	-	SpyoCas9	5	1	1	5.20.100	-	sense	71354787	ATGACTCCCAATGGCACCGA	TTCCATGACTCCCAATGGCACCGAAGGTGA	AGG	3	119	1779	6.7		0	0	0	0	1	13	9	26	0	36	28	98	4	36	19	26	RS3seq-Hsu2013+RS3target	0.6052	28	39	1	1	6
TGM1	3	9606	7051	TGM1	NM_000359.3	TGM1	CRISPRko	CDS	NC_000014.9	-	SpyoCas9	5	1	1	5.20.100	-	sense	24262078	TCCCGCCGGCCTGTATCCCG	AGACTCCCGCCGGCCTGTATCCCGGGGCAG	GGG	2	275	2454	11.2		0	0	0	0	0	12	0	8	6	19	7	19	3	20	5	12	RS3seq-Hsu2013+RS3target	1.035	22	6	1	1	1
TGM1	3	9606	7051	TGM1	NM_000359.3	TGM1	CRISPRko	CDS	NC_000014.9	-	SpyoCas9	5	1	1	5.20.100	-	sense	24260690	TACTCTAGGAAACAACCCCG	TTCCTACTCTAGGAAACAACCCCGAGGTGG	AGG	4	517	2454	21.1		0	0	0	0	0	33	12	22	3	64	14	34	3	30	5	20	RS3seq-Hsu2013+RS3target	1.25	6	25	1	1	2
TGM1	3	9606	7051	TGM1	NM_000359.3	TGM1	CRISPRko	CDS	NC_000014.9	-	SpyoCas9	5	1	1	5.20.100	-	sense	24259950	GGTGAGCGGACCTGGAACTA	GATTGGTGAGCGGACCTGGAACTACGGCCA	CGG	5	866	2454	35.3		0	0	0	0	0	24	14	17	3	38	13	38	2	52	12	49	RS3seq-Hsu2013+RS3target	0.9083	27	18	1	1	3
PGK2	3	9606	5232	PGK2	NM_138733.5	PGK2	CRISPRko	CDS	NC_000006.12	-	SpyoCas9	5	1	1	5.20.100	-	sense	49786662	CCGCGCTCATAGTTCCATGG	CACACCGCGCTCATAGTTCCATGGTGGGAG	TGG	1	526	1254	41.9		0	0	0	0	0	19	9	19	1	17	8	21	1	23	13	27	RS3seq-Hsu2013+RS3target	0.6981	11	3	1	1	1
PGK2	3	9606	5232	PGK2	NM_138733.5	PGK2	CRISPRko	CDS	NC_000006.12	-	SpyoCas9	5	1	1	5.20.100	-	sense	49786815	GGAGAACCTGCGCTTTCATG	TGCTGGAGAACCTGCGCTTTCATGTGGAGG	TGG	1	373	1254	29.7		0	0	0	0	1	20	11	23	4	39	20	40	9	46	15	40	RS3seq-Hsu2013+RS3target	0.6597	14	22	1	1	6
PGK2	3	9606	5232	PGK2	NM_138733.5	PGK2	CRISPRko	CDS	NC_000006.12	-	SpyoCas9	5	1	1	5.20.100	+	antisense	49786733	CTAGCTTGGAAAGTGATGCT	TCCCCTAGCTTGGAAAGTGATGCTCGGAAG	CGG	1	455	1254	36.3		0	0	0	0	2	56	27	57	8	88	53	111	4	175	71	150	RS3seq-Hsu2013+RS3target	1.035	3	51	1	1	10
NEU2	3	9606	4759	NEU2	NM_005383.2	NEU2	CRISPRko	CDS	NC_000002.12	+	SpyoCas9	5	1	1	5.20.100	-	antisense	233034369	AAAGGTGGACCACTCCCGGT	CTGCAAAGGTGGACCACTCCCGGTAGGCTG	AGG	2	454	1143	39.7		0	0	0	0	1	18	11	9	4	29	5	23	9	71	25	59	RS3seq-Hsu2013+RS3target	0.9607	18	25	1	1	2
NEU2	3	9606	4759	NEU2	NM_005383.2	NEU2	CRISPRko	CDS	NC_000002.12	+	SpyoCas9	5	1	1	5.20.100	-	antisense	233034184	CCGTCTGCGCGTCATACAAG	GTCCCCGTCTGCGCGTCATACAAGGGGCAT	GGG	2	269	1143	23.5		0	0	0	0	0	11	3	6	1	12	7	11	2	12	5	14	RS3seq-Hsu2013+RS3target	0.6237	46	5	1	1	4
NEU2	3	9606	4759	NEU2	NM_005383.2	NEU2	CRISPRko	CDS	NC_000002.12	+	SpyoCas9	5	1	1	5.20.100	-	antisense	233034453	GTGAAGTTTCCGGTAGGCGT	TGGGGTGAAGTTTCCGGTAGGCGTAGGCGG	AGG	2	538	1143	47.1		0	0	0	0	2	16	17	49	0	25	16	50	4	27	11	47	RS3seq-Hsu2013+RS3target	0.995	15	46	1	1	6
NUP210	3	9606	23225	NUP210	NM_024923.4	NUP210	CRISPRko	CDS	NC_000003.12	-	SpyoCas9	5	1	1	5.20.100	-	sense	13386331	TATGACGTCTACCTGATGGT	GGCCTATGACGTCTACCTGATGGTGGGAAC	GGG	6	761	5664	13.4		0	0	0	0	1	14	10	16	2	17	17	21	11	27	12	20	RS3seq-Hsu2013+RS3target	1.522	3	85	1	1	2
NUP210	3	9606	23225	NUP210	NM_024923.4	NUP210	CRISPRko	CDS	NC_000003.12	-	SpyoCas9	5	1	1	5.20.100	+	antisense	13360323	GTGTTGCTGATAATTCCGGG	TCCAGTGTTGCTGATAATTCCGGGAGGAAT	AGG	15	2101	5664	37.1		0	0	0	0	0	26	10	26	1	39	17	29	2	28	9	28	RS3seq-Hsu2013+RS3target	0.9759	77	35	1	1	3
NUP210	3	9606	23225	NUP210	NM_024923.4	NUP210	CRISPRko	CDS	NC_000003.12	-	SpyoCas9	5	1	1	5.20.100	-	sense	13352093	GTGACCATCTACAACCACCC	AGAGGTGACCATCTACAACCACCCTGGCAT	TGG	19	2720	5664	48		0	0	0	0	1	32	7	21	9	64	34	48	8	84	41	77	RS3seq-Hsu2013+RS3target	1.225	20	113	1	1	4
PAX2	3	9606	5076	PAX2	NM_000278.5	PAX2	CRISPRko	CDS	NC_000010.11	+	SpyoCas9	5	1	1	5.20.100	-	antisense	100749804	GCTGCCTCACCACGTCGGGT	ATGCGCTGCCTCACCACGTCGGGTAGGGGC	AGG	2	101	1185	8.5		0	0	0	0	0	7	1	5	2	26	11	14	9	27	11	18	RS3seq-Hsu2013+RS3target	0.4687	44	7	1	1	4
PAX2	3	9606	5076	PAX2	NM_000278.5	PAX2	CRISPRko	CDS	NC_000010.11	+	SpyoCas9	5	1	1	5.20.100	+	sense	100779536	GCAGCCTTTCCACCCAACGC	TTCAGCAGCCTTTCCACCCAACGCCGGATG	CGG	4	448	1185	37.8		0	0	0	0	1	21	2	18	2	51	16	32	6	82	33	56	RS3seq-Hsu2013+RS3target	0.686	26	39	1	1	6
PAX2	3	9606	5076	PAX2	NM_000278.5	PAX2	CRISPRko	CDS	NC_000010.11	+	SpyoCas9	5	1	1	5.20.100	+	sense	100750813	GAACCCGACTATGTTCGCCT	GACAGAACCCGACTATGTTCGCCTGGGAGA	GGG	3	331	1185	27.9		0	0	0	0	0	5	0	8	2	79	61	125	0	11	3	7	RS3seq-Hsu2013+RS3target	0.3258	69	1	1	1	7
EIF3E	3	9606	3646	EIF3E	NM_001568.3	EIF3E	CRISPRko	CDS	NC_000008.11	-	SpyoCas9	5	1	1	5.20.100	-	sense	108217393	TACAGCAGTCATAACAAACA	TGACTACAGCAGTCATAACAAACAAGGATG	AGG	8	790	1338	59		0	0	0	0	0	61	42	66	4	113	42	139	4	233	131	442	RS3seq-Hsu2013+RS3target	0.6719	14	11	1	1	1
EIF3E	3	9606	3646	EIF3E	NM_001568.3	EIF3E	CRISPRko	CDS	NC_000008.11	-	SpyoCas9	5	1	1	5.20.100	-	sense	108241859	CCTTCTTAGTGATACCAACA	TGGACCTTCTTAGTGATACCAACATGGTAG	TGG	2	145	1338	10.8		0	0	0	0	2	38	18	33	5	62	27	58	4	101	39	100	RS3seq-Hsu2013+RS3target	0.5447	15	24	1	1	3
EIF3E	3	9606	3646	EIF3E	NM_001568.3	EIF3E	CRISPRko	CDS	NC_000008.11	-	SpyoCas9	5	1	1	5.20.100	-	sense	108229161	AATGCTTTAAGTTCACTCTG	TAGAAATGCTTTAAGTTCACTCTGGGGAAA	GGG	6	506	1338	37.8		0	0	0	0	3	83	41	85	0	133	97	146	5	94	38	87	RS3seq-Hsu2013+RS3target	0.7639	8	33	1	1	4
TRAF2	3	9606	7186	TRAF2	NM_021138.4	TRAF2	CRISPRko	CDS	NC_000009.12	+	SpyoCas9	5	1	1	5.20.100	-	antisense	136899623	ATATATGCCCTCGTGAACAC	CTTCATATATGCCCTCGTGAACACAGGCAG	AGG	3	217	1506	14.4		0	0	0	0	1	16	10	14	0	28	15	24	2	47	14	28	RS3seq-Hsu2013+RS3target	1.165	7	28	1	1	2
TRAF2	3	9606	7186	TRAF2	NM_021138.4	TRAF2	CRISPRko	CDS	NC_000009.12	+	SpyoCas9	5	1	1	5.20.100	+	sense	136920345	TGGGAGACCAGAGCCACGCG	CTCTTGGGAGACCAGAGCCACGCGGGGTCA	GGG	8	789	1506	52.4		0	0	0	0	3	21	7	18	3	66	21	42	4	99	36	69	RS3seq-Hsu2013+RS3target	1.282	3	74	1	1	9
TRAF2	3	9606	7186	TRAF2	NM_021138.4	TRAF2	CRISPRko	CDS	NC_000009.12	+	SpyoCas9	5	1	1	5.20.100	-	antisense	136916585	CGATGGCGTGGAATCTGCAA	CAGCCGATGGCGTGGAATCTGCAAGGGACT	GGG	7	647	1506	43		0	0	0	0	1	26	21	117	4	74	44	273	8	66	36	947	RS3seq-Hsu2013+RS3target	0.7585	48	33	1	1	10
DNAAF9	3	9606	25943	DNAAF9	NM_001009984.3	DNAAF9	CRISPRko	CDS	NC_000020.11	-	SpyoCas9	5	1	1	5.20.100	-	sense	3376183	CCACTGCATGACCGAAAATG	ATTTCCACTGCATGACCGAAAATGAGGTAA	AGG	4	403	3534	11.4		0	0	0	0	0	35	10	28	1	45	37	50	5	44	22	44	RS3seq-Hsu2013+RS3target	0.6731	44	21	1	1	2
DNAAF9	3	9606	25943	DNAAF9	NM_001009984.3	DNAAF9	CRISPRko	CDS	NC_000020.11	-	SpyoCas9	5	1	1	5.20.100	-	sense	3381480	ATCGATAGCAGGTACAATGA	AGGAATCGATAGCAGGTACAATGAAGGCTG	AGG	3	182	3534	5.1		0	0	0	0	1	59	23	62	0	67	27	72	3	115	47	143	RS3seq-Hsu2013+RS3target	1.143	8	75	1	1	4
DNAAF9	3	9606	25943	DNAAF9	NM_001009984.3	DNAAF9	CRISPRko	CDS	NC_000020.11	-	SpyoCas9	5	1	1	5.20.100	-	sense	3290192	AGCATTGTAACCGGCCTCCC	TATCAGCATTGTAACCGGCCTCCCAGGCTG	AGG	26	2264	3534	64.1		0	0	0	0	0	53	26	27	2	38	16	35	2	28	11	19	RS3seq-Hsu2013+RS3target	0.4559	84	27	1	1	10
NCAPD2	3	9606	9918	NCAPD2	NM_014865.4	NCAPD2	CRISPRko	CDS	NC_000012.12	+	SpyoCas9	5	1	1	5.20.100	-	antisense	6523318	ACACTGAATGGTCCCAACCG	CAAGACACTGAATGGTCCCAACCGAGGCAT	AGG	17	2185	4206	51.9		0	0	0	0	1	15	2	10	6	38	12	28	6	40	16	34	RS3seq-Hsu2013+RS3target	1.118	20	54	1	1	3
NCAPD2	3	9606	9918	NCAPD2	NM_014865.4	NCAPD2	CRISPRko	CDS	NC_000012.12	+	SpyoCas9	5	1	1	5.20.100	-	antisense	6514334	GTGTTATGGCTTCCCGAGTG	AGGTGTGTTATGGCTTCCCGAGTGGGGCGG	GGG	7	656	4206	15.6		0	0	0	0	0	31	3	27	0	20	9	24	5	75	28	66	RS3seq-Hsu2013+RS3target	0.8612	55	22	1	1	4
NCAPD2	3	9606	9918	NCAPD2	NM_014865.4	NCAPD2	CRISPRko	CDS	NC_000012.12	+	SpyoCas9	5	1	1	5.20.100	+	sense	6526551	ATCTGTGCCCAGATATTGCA	AGTGATCTGTGCCCAGATATTGCAGGGCTG	GGG	21	2669	4206	63.5		0	0	0	0	0	62	19	73	3	93	28	78	2	127	39	98	RS3seq-Hsu2013+RS3target	0.7124	86	40	1	1	10
PNP	3	9606	4860	PNP	NM_000270.4	PNP	CRISPRko	CDS	NC_000014.9	+	SpyoCas9	5	1	1	5.20.100	-	antisense	20474822	TGCTGCATTGGTGACTACCA	CTCCTGCTGCATTGGTGACTACCAGGGTGT	GGG	4	334	870	38.4		0	0	0	0	0	30	10	26	8	70	24	52	8	78	30	72	RS3seq-Hsu2013+RS3target	0.7734	14	6	1	1	2
PNP	3	9606	4860	PNP	NM_000270.4	PNP	CRISPRko	CDS	NC_000014.9	+	SpyoCas9	5	1	1	5.20.100	+	sense	20475108	ATGCCTACGACCGGACTATG	TCTGATGCCTACGACCGGACTATGAGGCAG	AGG	5	507	870	58.3		0	0	0	0	0	2	0	2	1	6	0	4	2	7	2	2	RS3seq-Hsu2013+RS3target	0.6219	20	1	1	1	3
PNP	3	9606	4860	PNP	NM_000270.4	PNP	CRISPRko	CDS	NC_000014.9	+	SpyoCas9	5	1	1	5.20.100	-	antisense	20475063	GGGAAACGATCTCCAAACCT	GGCAGGGAAACGATCTCCAAACCTAGGACA	AGG	5	462	870	53.1		0	0	0	0	0	40	16	40	0	63	34	54	4	123	41	92	RS3seq-Hsu2013+RS3target	0.3242	41	8	1	1	7
ZBED4	3	9606	9889	ZBED4	NM_014838.3	ZBED4	CRISPRko	CDS	NC_000022.11	+	SpyoCas9	5	1	1	5.20.100	+	sense	49884330	GTCCCCCGATCGAATAACAG	TCCCGTCCCCCGATCGAATAACAGAGGAGT	AGG	2	667	3516	19		0	1	0	0	0	4	2	1	0	9	5	15	0	12	1	5	RS3seq-Hsu2013+RS3target	0.8241	59	4	1	1	3
ZBED4	3	9606	9889	ZBED4	NM_014838.3	ZBED4	CRISPRko	CDS	NC_000022.11	+	SpyoCas9	5	1	1	5.20.100	-	antisense	49885213	AGTTTGCCAGACTTGCACCC	GGAGAGTTTGCCAGACTTGCACCCAGGAAG	AGG	2	1550	3516	44.1		0	1	0	0	0	30	25	43	4	62	24	57	10	83	47	57	RS3seq-Hsu2013+RS3target	0.8842	48	30	1	1	4
ZBED4	3	9606	9889	ZBED4	NM_014838.3	ZBED4	CRISPRko	CDS	NC_000022.11	+	SpyoCas9	5	1	1	5.20.100	-	antisense	49885943	CAGTGGTGGTCGTCACAGCG	CGAGCAGTGGTGGTCGTCACAGCGCGGCCG	CGG	2	2280	3516	64.8		0	1	0	0	1	16	2	9	6	50	15	30	7	58	17	65	RS3seq-Hsu2013+RS3target	0.9591	36	57	1	1	7
MED12L	3	9606	116931	MED12L	NM_001393769.1	MED12L	CRISPRko	CDS	NC_000003.12	+	SpyoCas9	5	1	1	5.20.100	+	sense	151159980	ACCAAACAACTCGAGTATCG	TAGGACCAAACAACTCGAGTATCGGGGCCC	GGG	8	985	6543	15.1		0	0	0	0	0	7	4	7	1	18	6	16	0	13	3	13	RS3seq-Hsu2013+RS3target	0.7739	64	1	1	1	3
MED12L	3	9606	116931	MED12L	NM_001393769.1	MED12L	CRISPRko	CDS	NC_000003.12	+	SpyoCas9	5	1	1	5.20.100	+	sense	151127897	TGCCAATGGTTCGAGCAACG	TCTGTGCCAATGGTTCGAGCAACGTGGCTG	TGG	5	468	6543	7.2		0	0	0	0	1	9	2	7	0	8	5	11	1	8	2	6	RS3seq-Hsu2013+RS3target	1.079	21	57	1	1	4
MED12L	3	9606	116931	MED12L	NM_001393769.1	MED12L	CRISPRko	CDS	NC_000003.12	+	SpyoCas9	5	1	1	5.20.100	+	sense	151190832	ATGTGTACCCTCATATCTCG	ATACATGTGTACCCTCATATCTCGAGGAGA	AGG	14	1868	6543	28.5		0	0	0	0	0	23	9	18	0	29	13	29	0	22	17	22	RS3seq-Hsu2013+RS3target	0.6806	85	21	1	1	8
KRT5	3	9606	3852	KRT5	NM_000424.4	KRT5	CRISPRko	CDS	NC_000012.12	-	SpyoCas9	5	1	1	5.20.100	-	sense	52520061	ATATCCATCAGCACTAGTGG	GAGGATATCCATCAGCACTAGTGGTGGCAG	TGG	1	236	1773	13.3		0	0	0	0	2	33	22	39	5	50	25	63	6	88	39	64	RS3seq-Hsu2013+RS3target	1.032	12	14	1	1	2
KRT5	3	9606	3852	KRT5	NM_000424.4	KRT5	CRISPRko	CDS	NC_000012.12	-	SpyoCas9	5	1	1	5.20.100	+	antisense	52517715	GTCCATGGAGAGGACCACTG	TGTTGTCCATGGAGAGGACCACTGAGGTGT	AGG	5	967	1773	54.5		0	0	0	0	6	62	29	51	15	148	49	93	15	185	92	174	RS3seq-Hsu2013+RS3target	1.151	6	67	1	1	6
KRT5	3	9606	3852	KRT5	NM_000424.4	KRT5	CRISPRko	CDS	NC_000012.12	-	SpyoCas9	5	1	1	5.20.100	-	sense	52517592	GTCCTGGTATCAGACCAAGG	CCGAGTCCTGGTATCAGACCAAGGTGGGTG	TGG	5	1090	1773	61.5		0	0	0	0	7	50	21	38	2	74	25	66	10	79	43	68	RS3seq-Hsu2013+RS3target	0.8151	32	75	1	1	11
OTUD4	3	9606	54726	OTUD4	NM_001366057.1	OTUD4	CRISPRko	CDS	NC_000004.12	-	SpyoCas9	5	1	1	5.20.100	-	sense	145165193	TCTTCAATACAGGAATGGGT	TTTTTCTTCAATACAGGAATGGGTAGGACA	AGG	4	299	3345	8.9		0	0	0	0	0	79	41	61	2	100	56	91	1	79	30	67	RS3seq-Hsu2013+RS3target	0.6558	44	15	1	1	2
OTUD4	3	9606	54726	OTUD4	NM_001366057.1	OTUD4	CRISPRko	CDS	NC_000004.12	-	SpyoCas9	5	1	1	5.20.100	-	sense	145141384	ACTGGGGAGGACCTACCTAA	TCAGACTGGGGAGGACCTACCTAAAGGTGA	AGG	19	2078	3345	62.1		0	0	0	0	2	23	10	19	3	45	24	49	2	48	24	48	RS3seq-Hsu2013+RS3target	0.7358	34	43	1	1	4
OTUD4	3	9606	54726	OTUD4	NM_001366057.1	OTUD4	CRISPRko	CDS	NC_000004.12	-	SpyoCas9	5	1	1	5.20.100	-	sense	145142265	AGAGGTACATCTAACTCCTG	CTCCAGAGGTACATCTAACTCCTGCGGTGC	CGG	18	1753	3345	52.4		0	0	0	0	3	24	15	33	5	50	20	50	4	66	37	61	RS3seq-Hsu2013+RS3target	0.9359	18	65	1	1	6
GDPD3	3	9606	79153	GDPD3	NM_024307.3	GDPD3	CRISPRko	CDS	NC_000016.10	-	SpyoCas9	5	1	1	5.20.100	-	sense	30112747	GCTCGACTGTCAGCTGACAC	TGGAGCTCGACTGTCAGCTGACACGGGACA	GGG	3	229	957	23.9		0	0	0	0	0	28	9	18	2	34	11	31	5	45	15	56	RS3seq-Hsu2013+RS3target	0.9758	17	7	1	1	1
GDPD3	3	9606	79153	GDPD3	NM_024307.3	GDPD3	CRISPRko	CDS	NC_000016.10	-	SpyoCas9	5	1	1	5.20.100	+	antisense	30112418	GGTCTGACCCGTGAGCAAAG	CGCCGGTCTGACCCGTGAGCAAAGTGGCCT	TGG	5	371	957	38.8		0	0	0	0	2	43	17	44	3	79	23	61	3	38	18	36	RS3seq-Hsu2013+RS3target	1.171	6	34	1	1	4
GDPD3	3	9606	79153	GDPD3	NM_024307.3	GDPD3	CRISPRko	CDS	NC_000016.10	-	SpyoCas9	5	1	1	5.20.100	+	antisense	30112698	CCCTGTTTAGGCCCGACTGG	ACATCCCTGTTTAGGCCCGACTGGCGGCAC	CGG	3	278	957	29		0	0	0	0	0	14	11	7	4	18	7	18	0	26	14	17	RS3seq-Hsu2013+RS3target	0.5252	37	3	1	1	5
RPL36AL	3	9606	6166	RPL36AL	NM_001001.5	RPL36AL	CRISPRko	CDS	NC_000014.9	-	SpyoCas9	5	1	1	5.20.100	-	sense	49619025	AAAGTGACACAGTATAAGAA	TCACAAAGTGACACAGTATAAGAAGGGCAA	GGG	2	80	321	24.9	100271332 (RPL36AP21)	0	1	2	0	4	76	36	60	2	109	41	86	2	168	67	151	RS3seq-Hsu2013+RS3target	0.8365	3	16	1	1	3
RPL36AL	3	9606	6166	RPL36AL	NM_001001.5	RPL36AL	CRISPRko	CDS	NC_000014.9	-	SpyoCas9	5	1	1	5.20.100	-	sense	49619064	AGAACCTTCTGTAAGAAGTG	CCGAAGAACCTTCTGTAAGAAGTGTGGCAA	TGG	2	41	321	12.8	729621 (RPL36AP46), 100271332 (RPL36AP21)	0	1	2	0	8	96	61	64	10	108	51	88	10	111	46	75	RS3seq-Hsu2013+RS3target	0.9279	2	20	1	1	5
RPL36AL	3	9606	6166	RPL36AL	NM_001001.5	RPL36AL	CRISPRko	CDS	NC_000014.9	-	SpyoCas9	5	1	1	5.20.100	-	sense	49619020	GACACAGTATAAGAAGGGCA	AAGTGACACAGTATAAGAAGGGCAAGGATT	AGG	2	85	321	26.5		0	1	2	0	5	152	85	115	5	146	56	108	1	133	52	103	RS3seq-Hsu2013+RS3target	0.2324	8	19	1	1	7
FBXO7	3	9606	25793	FBXO7	NM_012179.4	FBXO7	CRISPRko	CDS	NC_000022.11	+	SpyoCas9	5	1	1	5.20.100	+	sense	32485151	TACATGCATCCTCTCTGCGA	GCAGTACATGCATCCTCTCTGCGAGGGCAG	GGG	4	728	1569	46.4		0	0	0	0	0	26	16	21	3	40	20	51	3	75	34	59	RS3seq-Hsu2013+RS3target	1.183	4	13	1	1	1
FBXO7	3	9606	25793	FBXO7	NM_012179.4	FBXO7	CRISPRko	CDS	NC_000022.11	+	SpyoCas9	5	1	1	5.20.100	-	antisense	32475118	CCCAGCGTACCTGTACCCCC	CGGCCCCAGCGTACCTGTACCCCCAGGTGC	AGG	1	115	1569	7.3		0	0	0	0	0	17	7	15	5	26	11	24	5	37	15	27	RS3seq-Hsu2013+RS3target	0.8747	16	5	1	1	2
FBXO7	3	9606	25793	FBXO7	NM_012179.4	FBXO7	CRISPRko	CDS	NC_000022.11	+	SpyoCas9	5	1	1	5.20.100	-	antisense	32479111	GATGAAGGTATATTAGGCGC	TGTGGATGAAGGTATATTAGGCGCTGGAAT	TGG	2	252	1569	16.1		0	0	0	0	1	15	6	12	1	17	4	11	4	14	8	27	RS3seq-Hsu2013+RS3target	1.008	10	37	1	1	5
GRAMD1A	3	9606	57655	GRAMD1A	NM_020895.5	GRAMD1A	CRISPRko	CDS	NC_000019.10	+	SpyoCas9	5	1	1	5.20.100	+	sense	35019450	GACTCCGAGGTGCTGACGCA	GGTGGACTCCGAGGTGCTGACGCAGGGCAT	GGG	13	1391	2175	64		0	0	0	0	0	15	6	11	2	24	6	20	8	50	4	42	RS3seq-Hsu2013+RS3target	1.142	30	9	1	1	1
GRAMD1A	3	9606	57655	GRAMD1A	NM_020895.5	GRAMD1A	CRISPRko	CDS	NC_000019.10	+	SpyoCas9	5	1	1	5.20.100	-	antisense	35019243	GGATGGTGTACGTCAGCACC	ATGGGGATGGTGTACGTCAGCACCCGGCGC	CGG	12	1265	2175	58.2		0	0	0	0	1	24	4	8	12	39	20	18	19	24	20	28	RS3seq-Hsu2013+RS3target	1.194	24	25	1	1	3
GRAMD1A	3	9606	57655	GRAMD1A	NM_020895.5	GRAMD1A	CRISPRko	CDS	NC_000019.10	+	SpyoCas9	5	1	1	5.20.100	-	antisense	35013271	ACCAGGTGCCAGAGCTCGCG	ATGCACCAGGTGCCAGAGCTCGCGGGGACT	GGG	8	621	2175	28.6		0	0	0	0	2	34	12	31	3	52	21	34	18	56	23	24	RS3seq-Hsu2013+RS3target	1.343	13	53	1	1	6
PRPF6	3	9606	24148	PRPF6	NM_012469.4	PRPF6	CRISPRko	CDS	NC_000020.11	+	SpyoCas9	5	1	1	5.20.100	-	antisense	64022854	ATGGTTCTTCTCGAAGTACG	TGCCATGGTTCTTCTCGAAGTACGCGGCGC	CGG	13	1744	2826	61.7		0	0	0	0	1	8	0	8	6	11	4	10	17	11	10	13	RS3seq-Hsu2013+RS3target	0.938	44	39	1	1	4
PRPF6	3	9606	24148	PRPF6	NM_012469.4	PRPF6	CRISPRko	CDS	NC_000020.11	+	SpyoCas9	5	1	1	5.20.100	+	sense	64011340	TGCCCGCAAGGTCTTGAACA	AAAATGCCCGCAAGGTCTTGAACAAGGCGC	AGG	11	1360	2826	48.1		0	0	0	0	1	30	9	24	6	14	10	27	7	30	21	35	RS3seq-Hsu2013+RS3target	0.8854	54	60	1	1	8
PRPF6	3	9606	24148	PRPF6	NM_012469.4	PRPF6	CRISPRko	CDS	NC_000020.11	+	SpyoCas9	5	1	1	5.20.100	+	sense	63999125	TCCATGATCCCGACACACGG	AAATTCCATGATCCCGACACACGGAGGAGA	AGG	7	851	2826	30.1		0	0	0	0	2	17	2	9	3	29	14	8	1	23	5	18	RS3seq-Hsu2013+RS3target	1.004	37	100	1	1	13
S100P	3	9606	6286	S100P	NM_005980.3	S100P	CRISPRko	CDS	NC_000004.12	+	SpyoCas9	5	1	1	5.20.100	+	sense	6694019	AGCACGCAGACCCTGACCAA	GGGCAGCACGCAGACCCTGACCAAGGGGGA	GGG	1	86	288	29.9		0	0	0	0	1	27	22	29	3	52	21	45	11	67	19	73	RS3seq-Hsu2013+RS3target	0.911	3	5	1	1	1
S100P	3	9606	6286	S100P	NM_005980.3	S100P	CRISPRko	CDS	NC_000004.12	+	SpyoCas9	5	1	1	5.20.100	+	sense	6693953	ACGGAACTAGAGACAGCCAT	CATGACGGAACTAGAGACAGCCATGGGCAT	GGG	1	20	288	6.9		0	0	0	0	1	54	21	53	6	80	37	58	5	123	53	131	RS3seq-Hsu2013+RS3target	0.3169	13	8	1	1	3
S100P	3	9606	6286	S100P	NM_005980.3	S100P	CRISPRko	CDS	NC_000004.12	+	SpyoCas9	5	1	1	5.20.100	+	sense	6694066	GGAGCTACCAGGCTTCCTGC	AGAAGGAGCTACCAGGCTTCCTGCAGGTGA	AGG	1	133	288	46.2		0	0	0	0	5	85	35	79	16	105	43	88	26	170	83	145	RS3seq-Hsu2013+RS3target	0.6531	9	24	1	1	11
LAMP1	3	9606	3916	LAMP1	NM_005561.4	LAMP1	CRISPRko	CDS	NC_000013.11	+	SpyoCas9	5	1	1	5.20.100	+	sense	113319578	GTGGACAAGTACAACGTGAG	CTCTGTGGACAAGTACAACGTGAGCGGCAC	CGG	5	671	1254	53.5		0	0	0	0	1	13	7	8	3	30	13	22	11	67	24	45	RS3seq-Hsu2013+RS3target	0.8083	20	16	1	1	3
LAMP1	3	9606	3916	LAMP1	NM_005561.4	LAMP1	CRISPRko	CDS	NC_000013.11	+	SpyoCas9	5	1	1	5.20.100	+	sense	113310781	CAGATGTGTTAGTGGCACCC	AATACAGATGTGTTAGTGGCACCCAGGTCC	AGG	4	475	1254	37.9		0	0	0	0	2	31	12	25	2	73	34	40	3	64	22	71	RS3seq-Hsu2013+RS3target	0.8571	12	40	1	1	6
LAMP1	3	9606	3916	LAMP1	NM_005561.4	LAMP1	CRISPRko	CDS	NC_000013.11	+	SpyoCas9	5	1	1	5.20.100	-	antisense	113306575	GGTGTCGTAGTTCACTGAGA	TCTTGGTGTCGTAGTTCACTGAGAAGGCAG	AGG	2	151	1254	12		0	0	0	0	2	46	21	51	5	31	10	29	4	48	12	52	RS3seq-Hsu2013+RS3target	0.8468	14	44	1	1	7
PLAT	3	9606	5327	PLAT	NM_000930.5	PLAT	CRISPRko	CDS	NC_000008.11	-	SpyoCas9	5	1	1	5.20.100	+	antisense	42185145	GCCTTAAAGACGTAGCACCA	CCCCGCCTTAAAGACGTAGCACCAGGGCTT	GGG	7	567	1689	33.6		0	0	0	0	0	19	6	23	1	54	17	51	0	40	17	38	RS3seq-Hsu2013+RS3target	1.133	8	9	1	1	1
PLAT	3	9606	5327	PLAT	NM_000930.5	PLAT	CRISPRko	CDS	NC_000008.11	-	SpyoCas9	5	1	1	5.20.100	-	sense	42187992	GAGCCAAGGTGTTTCAACGG	CAGCGAGCCAAGGTGTTTCAACGGGGGCAC	GGG	5	278	1689	16.5		0	0	0	0	0	28	14	21	0	13	8	14	0	35	24	27	RS3seq-Hsu2013+RS3target	1.172	7	16	1	1	4
PLAT	3	9606	5327	PLAT	NM_000930.5	PLAT	CRISPRko	CDS	NC_000008.11	-	SpyoCas9	5	1	1	5.20.100	+	antisense	42180550	TGATGAGTATGCCCCCGCAC	GAGCTGATGAGTATGCCCCCGCACAGGAAC	AGG	10	1025	1689	60.7		0	0	0	0	1	12	9	8	1	18	5	14	2	25	11	19	RS3seq-Hsu2013+RS3target	0.8823	27	29	1	1	5
SLC25A6	3	9606	293	SLC25A6	NM_001636.4	SLC25A6	CRISPRko	CDS	NC_000023.11	-	SpyoCas9	5	1	1	5.20.100	+	antisense	1389453	CCAGCGGGTACACGAAGCAG	AAATCCAGCGGGTACACGAAGCAGAGGGAG	AGG	2	386	897	43		0	0	0	0	1	18	7	8	6	36	18	25	5	34	10	24	RS3seq-Hsu2013+RS3target	1.178	6	18	1	1	2
SLC25A6	3	9606	293	SLC25A6	NM_001636.4	SLC25A6	CRISPRko	CDS	NC_000023.11	-	SpyoCas9	5	1	1	5.20.100	+	antisense	1389265	CGTATCGTACACGCCGAAGT	TGGCCGTATCGTACACGCCGAAGTAGGCCG	AGG	2	574	897	64		0	0	0	0	0	1	0	0	1	3	1	4	3	5	5	1	RS3seq-Hsu2013+RS3target	0.7224	33	1	1	1	4
SLC25A6	3	9606	293	SLC25A6	NM_001636.4	SLC25A6	CRISPRko	CDS	NC_000023.11	-	SpyoCas9	5	1	1	5.20.100	+	antisense	1389588	CGAAGTTGAGGGCTTGAGTG	AAGGCGAAGTTGAGGGCTTGAGTGGGGAAG	GGG	2	251	897	28		0	0	0	0	1	87	30	94	5	131	60	107	6	214	70	150	RS3seq-Hsu2013+RS3target	0.6827	36	20	1	1	8
KRT10	3	9606	3858	KRT10	NM_000421.5	KRT10	CRISPRko	CDS	NC_000017.11	-	SpyoCas9	5	1	1	5.20.100	-	sense	40822018	GCATGGCAACTCACATCAGG	AAAAGCATGGCAACTCACATCAGGGGGAGC	GGG	1	568	1755	32.4		0	0	1	0	0	42	17	36	5	66	22	64	6	74	21	70	RS3seq-Hsu2013+RS3target	0.7799	21	85	1	1	13
KRT10	3	9606	3858	KRT10	NM_000421.5	KRT10	CRISPRko	CDS	NC_000017.11	-	SpyoCas9	5	1	1	5.20.100	+	antisense	40820360	TTGAGTCAGATCAACACCCG	GAAGTTGAGTCAGATCAACACCCGGGGCAG	GGG	4	931	1755	53		0	0	1	0	0	12	3	10	4	33	12	21	2	30	13	23	RS3seq-Hsu2013+RS3target	0.7095	32	79	1	1	17
KRT10	3	9606	3858	KRT10	NM_000421.5	KRT10	CRISPRko	CDS	NC_000017.11	-	SpyoCas9	5	1	1	5.20.100	+	antisense	40820611	GCTCATCCAGCACCCTACGC	GTCAGCTCATCCAGCACCCTACGCAGGCCG	AGG	3	767	1755	43.7		0	0	1	0	0	20	8	12	11	44	24	24	15	69	22	35	RS3seq-Hsu2013+RS3target	0.7136	31	82	1	1	18
USP5	3	9606	8078	USP5	NM_001098536.2	USP5	CRISPRko	CDS	NC_000012.12	+	SpyoCas9	5	1	1	5.20.100	-	antisense	6859541	GGACCTGGTTACATACACCT	CATAGGACCTGGTTACATACACCTGGGTGC	GGG	9	1129	2577	43.8		0	0	0	0	0	40	10	30	0	63	23	45	3	122	36	125	RS3seq-Hsu2013+RS3target	1.166	6	29	1	1	2
USP5	3	9606	8078	USP5	NM_001098536.2	USP5	CRISPRko	CDS	NC_000012.12	+	SpyoCas9	5	1	1	5.20.100	+	sense	6856794	TGTGGGCGACGCTACTTCGA	CCTCTGTGGGCGACGCTACTTCGATGGCAG	TGG	6	671	2577	26		0	0	0	0	0	1	1	2	1	4	0	6	1	4	2	3	RS3seq-Hsu2013+RS3target	0.8245	36	2	1	1	3
USP5	3	9606	8078	USP5	NM_001098536.2	USP5	CRISPRko	CDS	NC_000012.12	+	SpyoCas9	5	1	1	5.20.100	-	antisense	6858521	TGTGTAGCCAGGCCCAAACA	TGCCTGTGTAGCCAGGCCCAAACAGGGGCT	GGG	8	961	2577	37.3		0	0	0	0	0	27	9	21	7	54	15	66	4	124	50	92	RS3seq-Hsu2013+RS3target	0.6995	57	21	1	1	6
LAS1L	3	9606	81887	LAS1L	NM_031206.7	LAS1L	CRISPRko	CDS	NC_000023.11	-	SpyoCas9	5	1	1	5.20.100	-	sense	65534521	GTGACGACCATAAGTTGCAG	TTCTGTGACGACCATAAGTTGCAGCGGTAC	CGG	1	195	2205	8.8		0	0	0	0	0	19	9	19	1	21	9	17	2	13	4	18	RS3seq-Hsu2013+RS3target	1.116	13	10	1	1	1
LAS1L	3	9606	81887	LAS1L	NM_031206.7	LAS1L	CRISPRko	CDS	NC_000023.11	-	SpyoCas9	5	1	1	5.20.100	+	antisense	65528309	CAGGACACATTCTACACGTG	CTGCCAGGACACATTCTACACGTGGGGACG	GGG	7	907	2205	41.1		0	0	0	0	0	25	5	23	0	39	19	43	3	57	29	49	RS3seq-Hsu2013+RS3target	1.258	8	16	1	1	2
LAS1L	3	9606	81887	LAS1L	NM_031206.7	LAS1L	CRISPRko	CDS	NC_000023.11	-	SpyoCas9	5	1	1	5.20.100	-	sense	65524159	TCACGCAGGCCCTATTGGAG	AACTTCACGCAGGCCCTATTGGAGAGGATG	AGG	10	1197	2205	54.3		0	0	0	0	0	29	16	18	5	38	15	31	4	37	17	25	RS3seq-Hsu2013+RS3target	0.9088	28	21	1	1	4
LARS1	3	9606	51520	LARS1	NM_020117.11	LARS1	CRISPRko	CDS	NC_000005.10	-	SpyoCas9	5	1	1	5.20.100	-	sense	146142877	TGGCTATGTGGCCGGAACAA	CATGTGGCTATGTGGCCGGAACAAAGGTGA	AGG	20	2085	3531	59		0	0	0	0	0	30	17	12	1	61	29	77	2	48	25	49	RS3seq-Hsu2013+RS3target	0.7305	30	16	1	1	3
LARS1	3	9606	51520	LARS1	NM_020117.11	LARS1	CRISPRko	CDS	NC_000005.10	-	SpyoCas9	5	1	1	5.20.100	+	antisense	146159434	TGTCTATCATGATCCATGCA	AGTTTGTCTATCATGATCCATGCAAGGCTG	AGG	8	744	3531	21.1		0	0	0	0	0	32	17	35	1	56	24	34	4	89	36	118	RS3seq-Hsu2013+RS3target	0.6978	34	19	1	1	5
LARS1	3	9606	51520	LARS1	NM_020117.11	LARS1	CRISPRko	CDS	NC_000005.10	-	SpyoCas9	5	1	1	5.20.100	+	antisense	146144624	TGCTATAAGAGACTAACCAC	TTCTTGCTATAAGAGACTAACCACTGGTCA	TGG	16	1589	3531	45		0	0	0	0	1	26	10	20	4	51	22	52	3	76	32	90	RS3seq-Hsu2013+RS3target	0.9853	10	56	1	1	7
DTL	3	9606	51514	DTL	NM_016448.4	DTL	CRISPRko	CDS	NC_000001.11	+	SpyoCas9	5	1	1	5.20.100	+	sense	212078258	GTGTCCATCTGACTTCACAA	GCTGGTGTCCATCTGACTTCACAAAGGTTT	AGG	12	1120	2193	51.1		0	0	0	0	1	40	20	45	6	127	34	88	5	138	70	130	RS3seq-Hsu2013+RS3target	1.281	1	35	1	1	2
DTL	3	9606	51514	DTL	NM_016448.4	DTL	CRISPRko	CDS	NC_000001.11	+	SpyoCas9	5	1	1	5.20.100	-	antisense	212047389	TAGAAAAGGCAACTGACTTG	AACTTAGAAAAGGCAACTGACTTGAGGCTG	AGG	5	431	2193	19.7		0	0	0	0	0	73	43	77	6	155	51	133	5	223	106	181	RS3seq-Hsu2013+RS3target	0.8862	14	23	1	1	3
DTL	3	9606	51514	DTL	NM_016448.4	DTL	CRISPRko	CDS	NC_000001.11	+	SpyoCas9	5	1	1	5.20.100	+	sense	212066868	GAGAATACCTTAGTCTCAGC	AGACGAGAATACCTTAGTCTCAGCAGGAGC	AGG	8	695	2193	31.7		0	0	0	0	0	38	19	34	2	48	28	62	2	95	29	88	RS3seq-Hsu2013+RS3target	0.218	65	8	1	1	12
UFSP2	3	9606	55325	UFSP2	NM_018359.5	UFSP2	CRISPRko	CDS	NC_000004.12	-	SpyoCas9	5	1	1	5.20.100	+	antisense	185408419	GATGATAGCCATATATGCCC	TAATGATGATAGCCATATATGCCCTGGACC	TGG	8	848	1410	60.1		0	0	0	0	2	22	9	27	2	36	25	46	2	45	15	31	RS3seq-Hsu2013+RS3target	0.9336	6	28	1	1	3
UFSP2	3	9606	55325	UFSP2	NM_018359.5	UFSP2	CRISPRko	CDS	NC_000004.12	-	SpyoCas9	5	1	1	5.20.100	-	sense	185422486	AGCTAGCTACTCCTAATGGT	TTTCAGCTAGCTACTCCTAATGGTAGGTCT	AGG	2	81	1410	5.7		0	1	0	0	1	31	9	30	0	29	10	34	1	51	32	38	RS3seq-Hsu2013+RS3target	1.082	3	69	1	1	21
UFSP2	3	9606	55325	UFSP2	NM_018359.5	UFSP2	CRISPRko	CDS	NC_000004.12	-	SpyoCas9	5	1	1	5.20.100	+	antisense	185413843	TTGAAATAGGGTCTGTCGTG	CCTTTTGAAATAGGGTCTGTCGTGAGGCAG	AGG	7	714	1410	50.6		0	1	0	0	0	36	14	37	1	65	34	57	0	57	23	61	RS3seq-Hsu2013+RS3target	0.6216	15	59	1	1	22
SCEL	3	9606	8796	SCEL	NM_144777.3	SCEL	CRISPRko	CDS	NC_000013.11	+	SpyoCas9	5	1	1	5.20.100	+	sense	77559817	GCAGAGATGAAAATTACGGT	CTTTGCAGAGATGAAAATTACGGTAGGGTG	AGG	4	174	2067	8.4		0	0	0	0	0	44	20	38	2	52	31	60	2	101	47	106	RS3seq-Hsu2013+RS3target	0.862	6	13	1	1	1
SCEL	3	9606	8796	SCEL	NM_144777.3	SCEL	CRISPRko	CDS	NC_000013.11	+	SpyoCas9	5	1	1	5.20.100	+	sense	77608110	GAAGTAAAGAGAAGTAACCA	CCCTGAAGTAAAGAGAAGTAACCAAGGGTG	AGG	20	1211	2067	58.6		0	0	0	0	0	80	37	65	9	165	71	140	3	249	101	237	RS3seq-Hsu2013+RS3target	0.8379	7	20	1	1	3
SCEL	3	9606	8796	SCEL	NM_144777.3	SCEL	CRISPRko	CDS	NC_000013.11	+	SpyoCas9	5	1	1	5.20.100	+	sense	77591413	CAGATACATCCACCTAAACC	TAGGCAGATACATCCACCTAAACCAGGTGT	AGG	11	644	2067	31.2		0	0	0	0	0	26	5	16	2	76	27	94	5	100	38	105	RS3seq-Hsu2013+RS3target	0.3625	31	4	1	1	4
BAG6	3	9606	7917	BAG6	NM_001387994.1	BAG6	CRISPRko	CDS	NC_000006.12	-	SpyoCas9	5	1	1	5.20.100	+	antisense	31645529	CAGGTCAGACAGTGCAACAA	AGCGCAGGTCAGACAGTGCAACAAAGGTGT	AGG	9	994	3489	28.5		0	0	0	0	0	25	9	22	6	58	29	53	8	130	45	112	RS3seq-Hsu2013+RS3target	1.075	20	17	1	1	1
BAG6	3	9606	7917	BAG6	NM_001387994.1	BAG6	CRISPRko	CDS	NC_000006.12	-	SpyoCas9	5	1	1	5.20.100	+	antisense	31648916	GCCCCTCAATACCTGAATCG	GGAGGCCCCTCAATACCTGAATCGGGGCCT	GGG	5	472	3489	13.5		0	0	0	0	0	17	2	17	2	24	7	23	3	39	10	21	RS3seq-Hsu2013+RS3target	0.9429	40	12	1	1	3
BAG6	3	9606	7917	BAG6	NM_001387994.1	BAG6	CRISPRko	CDS	NC_000006.12	-	SpyoCas9	5	1	1	5.20.100	+	antisense	31642889	GGCATCGCCACAGTGATGGT	ACCAGGCATCGCCACAGTGATGGTGGGAGA	GGG	15	1983	3489	56.8		0	0	0	0	0	29	16	28	6	27	26	37	8	52	34	50	RS3seq-Hsu2013+RS3target	0.9058	44	19	1	1	4
YWHAQ	3	9606	10971	YWHAQ	NM_006826.4	YWHAQ	CRISPRko	CDS	NC_000002.12	-	SpyoCas9	5	1	1	5.20.100	-	sense	9630298	GCCTACAAGAACGTGGTCGG	CGTGGCCTACAAGAACGTGGTCGGGGGCCG	GGG	2	155	738	21		0	0	0	0	0	10	3	11	5	10	4	14	4	20	25	21	RS3seq-Hsu2013+RS3target	0.8492	8	2	1	1	1
YWHAQ	3	9606	10971	YWHAQ	NM_006826.4	YWHAQ	CRISPRko	CDS	NC_000002.12	-	SpyoCas9	5	1	1	5.20.100	+	antisense	9591421	CACCACACGCAACTTCAGCA	TCATCACCACACGCAACTTCAGCAAGGTAC	AGG	3	389	738	52.7		0	0	0	0	3	46	25	49	2	184	101	230	11	59	27	57	RS3seq-Hsu2013+RS3target	0.9318	5	18	1	1	3
YWHAQ	3	9606	10971	YWHAQ	NM_006826.4	YWHAQ	CRISPRko	CDS	NC_000002.12	-	SpyoCas9	5	1	1	5.20.100	-	sense	9588313	GAAACGATAGATAATTCCCA	CACAGAAACGATAGATAATTCCCAAGGAGC	AGG	4	434	738	58.8		0	0	0	0	2	61	18	29	2	38	19	27	1	27	16	19	RS3seq-Hsu2013+RS3target	0.8185	12	15	1	1	6
TRO	3	9606	7216	TRO	NM_001039705.3	TRO	CRISPRko	CDS	NC_000023.11	+	SpyoCas9	5	1	1	5.20.100	+	sense	54925058	TGAACGAGCAAGCTACACTC	TCATTGAACGAGCAAGCTACACTCTGGAGA	TGG	6	1474	4296	34.3		0	0	0	0	0	13	4	13	1	32	13	18	2	24	14	17	RS3seq-Hsu2013+RS3target	1.284	6	5	1	1	1
TRO	3	9606	7216	TRO	NM_001039705.3	TRO	CRISPRko	CDS	NC_000023.11	+	SpyoCas9	5	1	1	5.20.100	-	antisense	54923503	TTGGTTTGTGACTATCTGAG	GGGCTTGGTTTGTGACTATCTGAGTGGCAA	TGG	3	970	4296	22.6		0	0	0	0	0	67	33	72	3	70	37	71	0	88	38	66	RS3seq-Hsu2013+RS3target	0.9957	22	47	1	1	3
TRO	3	9606	7216	TRO	NM_001039705.3	TRO	CRISPRko	CDS	NC_000023.11	+	SpyoCas9	5	1	1	5.20.100	-	antisense	54929186	TCCACCACTAAAGCTGGCAC	TGACTCCACCACTAAAGCTGGCACTGGTAC	TGG	12	2461	4296	57.3		0	0	0	0	0	34	15	31	6	59	30	43	9	72	24	72	RS3seq-Hsu2013+RS3target	0.7299	70	30	1	1	7
MAML3	3	9606	55534	MAML3	NM_018717.5	MAML3	CRISPRko	CDS	NC_000004.12	-	SpyoCas9	5	1	1	5.20.100	+	antisense	139889864	GCTCCATATGGACTAGAGGG	AGCTGCTCCATATGGACTAGAGGGAGGTCC	AGG	2	1572	3417	46		0	0	0	0	1	48	19	28	2	54	17	44	3	63	27	59	RS3seq-Hsu2013+RS3target	1.307	4	39	1	1	2
MAML3	3	9606	55534	MAML3	NM_018717.5	MAML3	CRISPRko	CDS	NC_000004.12	-	SpyoCas9	5	1	1	5.20.100	+	antisense	140152889	GTGGTTCCTCTGCTCCGCCG	GCGTGTGGTTCCTCTGCTCCGCCGAGGCAG	AGG	1	439	3417	12.8		0	0	0	0	2	26	7	12	17	66	24	23	8	56	21	39	RS3seq-Hsu2013+RS3target	1.374	2	56	1	1	4
MAML3	3	9606	55534	MAML3	NM_018717.5	MAML3	CRISPRko	CDS	NC_000004.12	-	SpyoCas9	5	1	1	5.20.100	+	antisense	140153092	GGCAGCCCTCGATGCGCTGG	CGACGGCAGCCCTCGATGCGCTGGCGGAGC	CGG	1	236	3417	6.9		0	0	0	0	3	9	3	6	11	25	4	8	18	62	20	42	RS3seq-Hsu2013+RS3target	0.9552	18	83	1	1	8
CAPG	3	9606	822	CAPG	NM_001747.4	CAPG	CRISPRko	CDS	NC_000002.12	-	SpyoCas9	5	1	1	5.20.100	-	sense	85401868	CCTGTGGCGCAAGAGAACCA	GGTGCCTGTGGCGCAAGAGAACCAGGGCGT	GGG	3	113	1047	10.8		0	0	0	0	1	53	16	46	5	56	23	56	3	55	17	44	RS3seq-Hsu2013+RS3target	1.278	2	23	1	1	1
CAPG	3	9606	822	CAPG	NM_001747.4	CAPG	CRISPRko	CDS	NC_000002.12	-	SpyoCas9	5	1	1	5.20.100	-	sense	85401228	AGAACATCCGTGCCACCGAG	AAGAAGAACATCCGTGCCACCGAGCGGGCA	CGG	5	453	1047	43.3		0	0	0	0	1	16	6	22	1	37	9	59	5	14	2	8	RS3seq-Hsu2013+RS3target	0.803	22	9	1	1	3
CAPG	3	9606	822	CAPG	NM_001747.4	CAPG	CRISPRko	CDS	NC_000002.12	-	SpyoCas9	5	1	1	5.20.100	-	sense	85401548	TTCATGAGCTACTTCCCACG	CCTCTTCATGAGCTACTTCCCACGGGGCCT	GGG	4	332	1047	31.7		0	0	0	0	1	25	10	15	3	41	13	38	4	49	15	30	RS3seq-Hsu2013+RS3target	0.7713	25	16	1	1	6
GRHPR	3	9606	9380	GRHPR	NM_012203.2	GRHPR	CRISPRko	CDS	NC_000009.12	+	SpyoCas9	5	1	1	5.20.100	-	antisense	37426625	CGATGGCCTCCGGCAACCGG	TCCTCGATGGCCTCCGGCAACCGGCGGCAG	CGG	4	374	987	37.9		0	0	0	0	1	12	0	16	9	35	25	40	8	47	13	25	RS3seq-Hsu2013+RS3target	1.293	2	21	1	1	1
GRHPR	3	9606	9380	GRHPR	NM_012203.2	GRHPR	CRISPRko	CDS	NC_000009.12	+	SpyoCas9	5	1	1	5.20.100	+	sense	37428544	GGACTCACGCAGAGCACTGT	CTATGGACTCACGCAGAGCACTGTCGGCAT	CGG	5	464	987	47		0	0	0	0	0	40	17	38	3	93	28	57	1	82	31	67	RS3seq-Hsu2013+RS3target	0.8037	18	15	1	1	3
GRHPR	3	9606	9380	GRHPR	NM_012203.2	GRHPR	CRISPRko	CDS	NC_000009.12	+	SpyoCas9	5	1	1	5.20.100	-	antisense	37422803	GAGCGCGACCCTACCCTCGG	GGGCGAGCGCGACCCTACCCTCGGCGGGTA	CGG	1	52	987	5.3		0	0	0	0	1	13	1	5	2	18	4	3	4	26	4	7	RS3seq-Hsu2013+RS3target	0.8565	15	22	1	1	4
KRT31	3	9606	3881	KRT31	NM_002277.3	KRT31	CRISPRko	CDS	NC_000017.11	-	SpyoCas9	5	1	1	5.20.100	+	antisense	41397235	TAAAATAGGACTGGTAACTG	GTCTTAAAATAGGACTGGTAACTGGGGCAC	GGG	1	305	1251	24.4		0	0	0	0	2	49	13	26	3	66	32	75	4	357	202	507	RS3seq-Hsu2013+RS3target	1.132	5	13	1	1	1
KRT31	3	9606	3881	KRT31	NM_002277.3	KRT31	CRISPRko	CDS	NC_000017.11	-	SpyoCas9	5	1	1	5.20.100	-	sense	41395584	GCTTGGAGACCGCCTCAATG	GCCAGCTTGGAGACCGCCTCAATGTGGAGG	TGG	4	628	1251	50.2		0	0	0	0	5	12	8	12	5	39	21	31	10	46	31	40	RS3seq-Hsu2013+RS3target	1.046	11	30	1	1	3
KRT31	3	9606	3881	KRT31	NM_002277.3	KRT31	CRISPRko	CDS	NC_000017.11	-	SpyoCas9	5	1	1	5.20.100	+	antisense	41396568	GCCGCAGGGACAGCTCGGTC	AGCTGCCGCAGGGACAGCTCGGTCTGGTAC	TGG	3	440	1251	35.2		0	0	0	0	3	23	10	21	20	79	39	44	37	171	73	85	RS3seq-Hsu2013+RS3target	0.6041	35	17	1	1	5
CST6	3	9606	1474	CST6	NM_001323.4	CST6	CRISPRko	CDS	NC_000011.10	+	SpyoCas9	5	1	1	5.20.100	+	sense	66012268	CCGAGACACGCACATCATCA	ACTTCCGAGACACGCACATCATCAAGGCGC	AGG	1	223	450	49.6		0	0	0	0	1	53	26	37	10	71	35	70	10	75	28	87	RS3seq-Hsu2013+RS3target	0.5655	20	3	1	1	1
CST6	3	9606	1474	CST6	NM_001323.4	CST6	CRISPRko	CDS	NC_000011.10	+	SpyoCas9	5	1	1	5.20.100	+	sense	66012224	GCCGTGGCCAGCTACAACAT	GGCGGCCGTGGCCAGCTACAACATGGGCAG	GGG	1	179	450	39.8		0	0	0	0	5	18	7	27	3	33	16	37	5	82	37	79	RS3seq-Hsu2013+RS3target	0.932	8	21	1	1	4
CST6	3	9606	1474	CST6	NM_001323.4	CST6	CRISPRko	CDS	NC_000011.10	+	SpyoCas9	5	1	1	5.20.100	-	antisense	66012839	CGTCAGGAAGTACTTGATGC	CCATCGTCAGGAAGTACTTGATGCCGGCCA	CGG	2	253	450	56.2		0	0	0	0	4	72	27	55	18	105	51	94	36	194	70	162	RS3seq-Hsu2013+RS3target	0.7448	12	19	1	1	5
COX4I1	3	9606	1327	COX4I1	NM_001861.6	COX4I1	CRISPRko	CDS	NC_000016.10	+	SpyoCas9	5	1	1	5.20.100	-	antisense	85805733	GAACTTAATGCGATACACTG	CCTTGAACTTAATGCGATACACTGGGGGCA	GGG	4	241	510	47.3		0	0	0	0	0	13	6	15	1	25	12	29	1	31	14	32	RS3seq-Hsu2013+RS3target	0.9066	9	6	1	1	1
COX4I1	3	9606	1327	COX4I1	NM_001861.6	COX4I1	CRISPRko	CDS	NC_000016.10	+	SpyoCas9	5	1	1	5.20.100	+	sense	85805786	TGAACAGGGGCTCGAACGAG	GAGATGAACAGGGGCTCGAACGAGTGGAAG	TGG	4	294	510	57.6		0	0	0	0	0	11	5	8	2	25	8	24	8	56	41	48	RS3seq-Hsu2013+RS3target	0.8311	13	5	1	1	2
COX4I1	3	9606	1327	COX4I1	NM_001861.6	COX4I1	CRISPRko	CDS	NC_000016.10	+	SpyoCas9	5	1	1	5.20.100	+	sense	85805003	GCGTGACCACCCCTTGCCGG	ATCGGCGTGACCACCCCTTGCCGGAGGTGG	AGG	3	139	510	27.3		0	0	0	0	2	26	7	23	1	48	13	36	15	50	14	37	RS3seq-Hsu2013+RS3target	1.246	1	23	1	1	6
IGLV1-51	3	9606	28820	IGLV1-51	UNNAMED_TRANS:28820.1	IGLV1-51	CRISPRko	CDS	NC_000022.11	+	SpyoCas9	5	1	1	5.20.100	-	antisense	22322897	CTGGAGTCCGGTGATGCCCA	CAGTCTGGAGTCCGGTGATGCCCAGGGTGG	GGG	2	280	353	79.3	96610 (BMS1P20)	0	0	2	0	9	47	41	59	7	33	45	43	5	52	19	40	RS3seq-Hsu2013+RS3target	0.9116	4	20	1	1	2
IGLV1-51	3	9606	28820	IGLV1-51	UNNAMED_TRANS:28820.1	IGLV1-51	CRISPRko	CDS	NC_000022.11	+	SpyoCas9	5	1	1	5.20.100	-	antisense	22322702	TCCTGGGGCCGCAGACACTG	TCTGTCCTGGGGCCGCAGACACTGAGGGCG	AGG	2	85	353	24.1	96610 (BMS1P20)	0	0	2	1	4	109	80	81	15	154	47	85	23	122	47	80	RS3seq-Hsu2013+RS3target	0.7112	9	26	1	1	5
IGLV1-51	3	9606	28820	IGLV1-51	UNNAMED_TRANS:28820.1	IGLV1-51	CRISPRko	CDS	NC_000022.11	+	SpyoCas9	5	1	1	5.20.100	-	antisense	22322698	GGGGCCGCAGACACTGAGGG	TCCTGGGGCCGCAGACACTGAGGGCGGCTG	CGG	2	81	353	22.9	96610 (BMS1P20)	0	0	2	0	13	97	97	58	16	117	44	65	10	156	33	84	RS3seq-Hsu2013+RS3target	0.6639	13	24	1	1	6
YOD1	3	9606	55432	YOD1	NM_018566.4	YOD1	CRISPRko	CDS	NC_000001.11	-	SpyoCas9	5	1	1	5.20.100	-	sense	207049561	AGTGTGTACTATGTCGTCGA	TACTAGTGTGTACTATGTCGTCGAAGGAGG	AGG	2	506	1047	48.3		0	1	0	0	0	2	0	3	1	2	1	3	0	12	9	14	RS3seq-Hsu2013+RS3target	1.112	3	1	1	1	1
YOD1	3	9606	55432	YOD1	NM_018566.4	YOD1	CRISPRko	CDS	NC_000001.11	-	SpyoCas9	5	1	1	5.20.100	+	antisense	207050778	GAGGATTCGCTGACCGCCGG	CGACGAGGATTCGCTGACCGCCGGGGGCGA	GGG	1	253	1047	24.2		0	1	0	0	0	5	0	1	0	6	1	7	1	8	1	9	RS3seq-Hsu2013+RS3target	0.8806	12	3	1	1	2
YOD1	3	9606	55432	YOD1	NM_018566.4	YOD1	CRISPRko	CDS	NC_000001.11	-	SpyoCas9	5	1	1	5.20.100	-	sense	207050896	GCAGCCGGACCGACACGATG	GTGGGCAGCCGGACCGACACGATGTGGCGG	TGG	1	135	1047	12.9		0	1	0	0	0	9	2	15	5	6	0	10	5	5	4	3	RS3seq-Hsu2013+RS3target	0.9445	9	7	1	1	3
GAN	3	9606	8139	GAN	NM_022041.4	GAN	CRISPRko	CDS	NC_000016.10	+	SpyoCas9	5	1	1	5.20.100	+	sense	81357912	AGCATGCCGAGAATTAACCA	TTTAAGCATGCCGAGAATTAACCATGGAGT	TGG	5	953	1794	53.1		0	0	0	0	0	31	15	34	1	39	16	30	4	72	36	63	RS3seq-Hsu2013+RS3target	1.028	12	15	1	1	1
GAN	3	9606	8139	GAN	NM_022041.4	GAN	CRISPRko	CDS	NC_000016.10	+	SpyoCas9	5	1	1	5.20.100	+	sense	81315223	CGCGCACCTGGTCCTCGACG	GCGACGCGCACCTGGTCCTCGACGGGGAGG	GGG	1	109	1794	6.1		0	0	0	0	1	10	3	4	18	20	8	18	19	26	16	19	RS3seq-Hsu2013+RS3target	1.093	10	36	1	1	3
GAN	3	9606	8139	GAN	NM_022041.4	GAN	CRISPRko	CDS	NC_000016.10	+	SpyoCas9	5	1	1	5.20.100	+	sense	81356955	CTGGCCAACTTCAAACCCCG	GATGCTGGCCAACTTCAAACCCCGGGGCTA	GGG	4	803	1794	44.8		0	0	0	0	1	18	5	14	4	52	17	38	4	33	18	22	RS3seq-Hsu2013+RS3target	0.8355	23	39	1	1	7
CPA4	3	9606	51200	CPA4	NM_016352.4	CPA4	CRISPRko	CDS	NC_000007.14	+	SpyoCas9	5	1	1	5.20.100	-	antisense	130299371	TCACTGCGTACTCTAAGCCC	ATTGTCACTGCGTACTCTAAGCCCTGGGAT	TGG	3	251	1266	19.8		0	0	0	0	1	32	12	20	1	33	13	33	1	32	23	26	RS3seq-Hsu2013+RS3target	0.8849	6	36	1	1	1
CPA4	3	9606	51200	CPA4	NM_016352.4	CPA4	CRISPRko	CDS	NC_000007.14	+	SpyoCas9	5	1	1	5.20.100	-	antisense	130305875	GGGAGATCCACTCTCGGGAA	GCCTGGGAGATCCACTCTCGGGAATGGATG	TGG	6	545	1266	43		0	0	0	0	1	22	17	13	5	29	13	23	16	69	31	64	RS3seq-Hsu2013+RS3target	0.6296	26	25	1	1	2
CPA4	3	9606	51200	CPA4	NM_016352.4	CPA4	CRISPRko	CDS	NC_000007.14	+	SpyoCas9	5	1	1	5.20.100	+	sense	130300889	CAGTAATAACTTCAACTACG	GGAGCAGTAATAACTTCAACTACGGGGCTT	GGG	4	358	1266	28.3		0	0	0	0	1	27	11	29	1	50	24	52	1	23	15	26	RS3seq-Hsu2013+RS3target	0.4528	42	28	1	1	4
AKR1C2	3	9606	1646	AKR1C2	NM_001393392.1	AKR1C2	CRISPRko	CDS	NC_000010.11	-	SpyoCas9	5	1	1	5.20.100	+	antisense	5001623	CATGTGCAGAATCAATATGG	TAAACATGTGCAGAATCAATATGGTGGAAC	TGG	2	143	972	14.7		0	0	0	0	6	51	21	67	2	98	34	87	2	141	125	118	RS3seq-Hsu2013+RS3target	0.9444	9	8	1	1	1
AKR1C2	3	9606	1646	AKR1C2	NM_001393392.1	AKR1C2	CRISPRko	CDS	NC_000010.11	-	SpyoCas9	5	1	1	5.20.100	+	antisense	4998683	GGATCATCTCCAGCAGCCTG	TTGAGGATCATCTCCAGCAGCCTGTGGTTG	TGG	5	512	972	52.7		0	0	0	1	17	105	53	78	38	170	72	131	60	281	106	219	RS3seq-Hsu2013+RS3target	1.288	3	15	1	1	2
AKR1C2	3	9606	1646	AKR1C2	NM_001393392.1	AKR1C2	CRISPRko	CDS	NC_000010.11	-	SpyoCas9	5	1	1	5.20.100	+	antisense	4999205	CCAAACACTCACCTCCCATG	ACCTCCAAACACTCACCTCCCATGTGGCAC	TGG	4	442	972	45.5	1645 (AKR1C1)	1	0	0	0	3	52	35	73	6	119	59	94	14	137	45	112	RS3seq-Hsu2013+RS3target	0.9772	8	36	1	1	5
CNTROB	3	9606	116840	CNTROB	NM_053051.5	CNTROB	CRISPRko	CDS	NC_000017.11	+	SpyoCas9	5	1	1	5.20.100	-	antisense	7943495	TGAGGGAGGCTGCTTGCCGT	TCCCTGAGGGAGGCTGCTTGCCGTAGGCTG	AGG	10	1415	2712	52.2		0	0	0	0	1	35	8	20	8	57	20	54	22	153	43	79	RS3seq-Hsu2013+RS3target	1.146	8	45	1	1	1
CNTROB	3	9606	116840	CNTROB	NM_053051.5	CNTROB	CRISPRko	CDS	NC_000017.11	+	SpyoCas9	5	1	1	5.20.100	+	sense	7935141	TTCAGAGCATACCCGCCGCA	TGGATTCAGAGCATACCCGCCGCAAGGTAA	AGG	4	589	2712	21.7		0	0	0	0	0	7	3	5	1	14	4	14	3	15	6	8	RS3seq-Hsu2013+RS3target	0.7205	55	1	1	1	2
CNTROB	3	9606	116840	CNTROB	NM_053051.5	CNTROB	CRISPRko	CDS	NC_000017.11	+	SpyoCas9	5	1	1	5.20.100	+	sense	7940195	AAGGAGAGCTGGATACAGCT	CTGGAAGGAGAGCTGGATACAGCTCGGAGA	CGG	9	1263	2712	46.6		0	0	0	0	1	48	22	44	1	128	60	82	13	179	73	162	RS3seq-Hsu2013+RS3target	1.079	11	58	1	1	5
PTPRS	3	9606	5802	PTPRS	NM_002850.4	PTPRS	CRISPRko	CDS	NC_000019.10	-	SpyoCas9	5	1	1	5.20.100	-	sense	5220006	TATGGCGGCTTCGATAACCG	GCAGTATGGCGGCTTCGATAACCGGGGCCT	GGG	22	3698	5847	63.2		0	0	0	0	0	1	0	2	1	5	0	2	4	2	1	2	RS3seq-Hsu2013+RS3target	1.382	6	2	1	1	1
PTPRS	3	9606	5802	PTPRS	NM_002850.4	PTPRS	CRISPRko	CDS	NC_000019.10	-	SpyoCas9	5	1	1	5.20.100	-	sense	5231523	GCCGCCGGAAACGCACAACG	CGCCGCCGCCGGAAACGCACAACGGGGCCC	GGG	14	1942	5847	33.2		0	0	0	0	0	8	5	2	2	10	4	6	2	8	4	4	RS3seq-Hsu2013+RS3target	1.195	24	31	1	1	2
PTPRS	3	9606	5802	PTPRS	NM_002850.4	PTPRS	CRISPRko	CDS	NC_000019.10	-	SpyoCas9	5	1	1	5.20.100	+	antisense	5244315	GCCGCCGATGCTGTAACGTG	TCAGGCCGCCGATGCTGTAACGTGTGGTGG	TGG	11	1156	5847	19.8		0	0	0	0	0	13	2	9	2	24	11	10	4	12	1	11	RS3seq-Hsu2013+RS3target	1.25	18	46	1	1	3
TMOD1	3	9606	7111	TMOD1	NM_003275.4	TMOD1	CRISPRko	CDS	NC_000009.12	+	SpyoCas9	5	1	1	5.20.100	+	sense	97546326	AAGATCTGGTCCCCTACACA	CGAGAAGATCTGGTCCCCTACACAGGGGAA	GGG	3	261	1080	24.2		0	0	0	0	0	24	10	29	2	58	30	55	5	91	35	60	RS3seq-Hsu2013+RS3target	0.865	9	6	1	1	1
TMOD1	3	9606	7111	TMOD1	NM_003275.4	TMOD1	CRISPRko	CDS	NC_000009.12	+	SpyoCas9	5	1	1	5.20.100	+	sense	97524256	AATCCTTGGAGCCCTAACAG	ATGAAATCCTTGGAGCCCTAACAGAGGAAG	AGG	2	67	1080	6.2		0	0	0	0	0	33	17	27	0	48	25	38	25	132	50	72	RS3seq-Hsu2013+RS3target	0.9237	7	10	1	1	2
TMOD1	3	9606	7111	TMOD1	NM_003275.4	TMOD1	CRISPRko	CDS	NC_000009.12	+	SpyoCas9	5	1	1	5.20.100	+	sense	97546228	GCAGAAGGATCAGACCACCA	TGAGGCAGAAGGATCAGACCACCAAGGCGC	AGG	3	163	1080	15.1		0	0	0	0	3	40	17	43	8	94	39	62	13	118	53	87	RS3seq-Hsu2013+RS3target	1.213	2	58	1	1	9
KRT73	3	9606	319101	KRT73	NM_175068.3	KRT73	CRISPRko	CDS	NC_000012.12	-	SpyoCas9	5	1	1	5.20.100	-	sense	52616188	GAGGAGCGTGCGCGAAGTGG	AGCTGAGGAGCGTGCGCGAAGTGGTGGAGG	TGG	2	640	1623	39.4		0	0	0	0	1	14	4	14	4	25	7	18	8	27	15	26	RS3seq-Hsu2013+RS3target	1.105	9	8	1	1	1
KRT73	3	9606	319101	KRT73	NM_175068.3	KRT73	CRISPRko	CDS	NC_000012.12	-	SpyoCas9	5	1	1	5.20.100	-	sense	52618224	TCCGTCGTTGTGCCCGCCCG	TGTGTCCGTCGTTGTGCCCGCCCGGGGGTA	GGG	1	301	1623	18.5		0	0	0	0	1	15	3	7	5	14	8	18	2	19	5	12	RS3seq-Hsu2013+RS3target	0.7157	42	9	1	1	5
KRT73	3	9606	319101	KRT73	NM_175068.3	KRT73	CRISPRko	CDS	NC_000012.12	-	SpyoCas9	5	1	1	5.20.100	-	sense	52616296	GAACAACTGCAAGAATAACC	ACCTGAACAACTGCAAGAATAACCTGGAGC	TGG	2	532	1623	32.8		0	0	0	0	6	44	37	53	8	101	59	117	8	89	45	86	RS3seq-Hsu2013+RS3target	0.7884	34	64	1	1	16
ITIH5	3	9606	80760	ITIH5	NM_030569.7	ITIH5	CRISPRko	CDS	NC_000010.11	-	SpyoCas9	5	1	1	5.20.100	-	sense	7576889	GCTCGGAGATCATCATTGCG	AACGGCTCGGAGATCATCATTGCGGGGAAG	GGG	10	1542	2829	54.5		0	0	0	0	0	4	2	6	2	10	4	5	6	7	1	4	RS3seq-Hsu2013+RS3target	1.378	1	1	1	1	1
ITIH5	3	9606	80760	ITIH5	NM_030569.7	ITIH5	CRISPRko	CDS	NC_000010.11	-	SpyoCas9	5	1	1	5.20.100	+	antisense	7586025	ATGATACTGAAACGGTCCTG	TCCAATGATACTGAAACGGTCCTGGGGTCG	GGG	8	984	2829	34.8		0	0	0	0	0	24	16	11	3	56	20	42	1	35	19	45	RS3seq-Hsu2013+RS3target	1.134	15	13	1	1	2
ITIH5	3	9606	80760	ITIH5	NM_030569.7	ITIH5	CRISPRko	CDS	NC_000010.11	-	SpyoCas9	5	1	1	5.20.100	+	antisense	7642027	TCTGCAGGAAACCGTAGTGA	GCATTCTGCAGGAAACCGTAGTGAAGGCAT	AGG	3	199	2829	7		0	0	0	0	1	20	7	13	4	55	13	44	3	42	36	46	RS3seq-Hsu2013+RS3target	1.111	19	37	1	1	7
USP9Y	3	9606	8287	USP9Y	NM_004654.4	USP9Y	CRISPRko	CDS	NC_000024.10	+	SpyoCas9	5	1	1	5.20.100	-	antisense	12812923	GTAACGGGTGAACTACAGAC	GATGGTAACGGGTGAACTACAGACTGGAAT	TGG	31	4479	7668	58.4		0	0	0	0	0	23	6	23	0	41	17	33	2	29	9	18	RS3seq-Hsu2013+RS3target	1.123	15	8	1	1	1
USP9Y	3	9606	8287	USP9Y	NM_004654.4	USP9Y	CRISPRko	CDS	NC_000024.10	+	SpyoCas9	5	1	1	5.20.100	+	sense	12773711	GTGGTATTCCAAGTTAATGG	TTAAGTGGTATTCCAAGTTAATGGGGGATG	GGG	17	2116	7668	27.6		0	0	0	0	0	45	17	35	3	58	36	52	4	143	61	125	RS3seq-Hsu2013+RS3target	1.293	4	33	1	1	2
USP9Y	3	9606	8287	USP9Y	NM_004654.4	USP9Y	CRISPRko	CDS	NC_000024.10	+	SpyoCas9	5	1	1	5.20.100	+	sense	12726663	ACTTCTAGAACTTCTCGCCA	TTCCACTTCTAGAACTTCTCGCCATGGCCT	TGG	7	526	7668	6.9		0	0	0	0	0	20	10	19	6	63	25	53	31	61	18	55	RS3seq-Hsu2013+RS3target	0.8851	37	6	1	1	3
FGB	3	9606	2244	FGB	NM_005141.5	FGB	CRISPRko	CDS	NC_000004.12	+	SpyoCas9	5	1	1	5.20.100	-	antisense	154567690	GGATTGAACGAAGCACACGA	TCCAGGATTGAACGAAGCACACGAAGGTTA	AGG	4	587	1476	39.8		0	0	0	0	0	19	8	13	1	29	10	18	2	18	5	17	RS3seq-Hsu2013+RS3target	1.433	1	4	1	1	1
FGB	3	9606	2244	FGB	NM_005141.5	FGB	CRISPRko	CDS	NC_000004.12	+	SpyoCas9	5	1	1	5.20.100	+	sense	154563125	CCAAGGTGTCAACGACAATG	AGTCCCAAGGTGTCAACGACAATGAGGAGG	AGG	1	106	1476	7.2		0	0	0	0	1	19	14	26	4	43	14	51	2	45	20	46	RS3seq-Hsu2013+RS3target	0.7753	13	23	1	1	4
FGB	3	9606	2244	FGB	NM_005141.5	FGB	CRISPRko	CDS	NC_000004.12	+	SpyoCas9	5	1	1	5.20.100	+	sense	154567803	TGTCAGTTGCAATATTCCTG	GCACTGTCAGTTGCAATATTCCTGTGGTGT	TGG	4	700	1476	47.4		0	0	0	0	1	52	40	73	4	110	49	95	1	90	41	92	RS3seq-Hsu2013+RS3target	0.7177	17	33	1	1	6
HECTD1	3	9606	25831	HECTD1	NM_015382.4	HECTD1	CRISPRko	CDS	NC_000014.9	-	SpyoCas9	5	1	1	5.20.100	+	antisense	31144879	AGTGTTACCACTACTCCACG	TCTGAGTGTTACCACTACTCCACGAGGCAT	AGG	16	2559	7833	32.7		0	0	0	0	0	16	6	14	1	29	17	27	3	21	10	18	RS3seq-Hsu2013+RS3target	1.4	2	16	1	1	1
HECTD1	3	9606	25831	HECTD1	NM_015382.4	HECTD1	CRISPRko	CDS	NC_000014.9	-	SpyoCas9	5	1	1	5.20.100	-	sense	31173754	GCTGACCGATTTACCCGTCG	ACTGGCTGACCGATTTACCCGTCGTGGTGT	TGG	5	656	7833	8.4		0	0	0	0	0	1	0	0	0	6	0	1	1	0	1	1	RS3seq-Hsu2013+RS3target	0.6464	74	1	1	1	4
HECTD1	3	9606	25831	HECTD1	NM_015382.4	HECTD1	CRISPRko	CDS	NC_000014.9	-	SpyoCas9	5	1	1	5.20.100	+	antisense	31150041	ACTACCACTTGAATACATGG	CCGGACTACCACTTGAATACATGGTGGCAA	TGG	13	2113	7833	27		0	0	0	0	0	67	68	183	1	149	69	152	4	89	28	90	RS3seq-Hsu2013+RS3target	1.381	3	83	1	1	5
HMOX1	3	9606	3162	HMOX1	NM_002133.3	HMOX1	CRISPRko	CDS	NC_000022.11	+	SpyoCas9	5	1	1	5.20.100	+	sense	35386743	GGAGGAGATTGAGCGCAACA	TGGAGGAGGAGATTGAGCGCAACAAGGAGA	AGG	3	202	867	23.3		0	0	0	0	3	11	5	13	2	61	21	50	13	331	115	296	RS3seq-Hsu2013+RS3target	1.02	9	29	1	1	1
HMOX1	3	9606	3162	HMOX1	NM_002133.3	HMOX1	CRISPRko	CDS	NC_000022.11	+	SpyoCas9	5	1	1	5.20.100	-	antisense	35386861	GCTGCATGGCTGGTGTGTAG	TAGCGCTGCATGGCTGGTGTGTAGGGGATG	GGG	3	320	867	36.9		0	0	0	0	2	454	143	357	4	388	145	284	12	134	50	98	RS3seq-Hsu2013+RS3target	0.8575	18	28	1	1	2
HMOX1	3	9606	3162	HMOX1	NM_002133.3	HMOX1	CRISPRko	CDS	NC_000022.11	+	SpyoCas9	5	1	1	5.20.100	-	antisense	35386957	GGCCCCCAGACAGGTCACCC	ACCTGGCCCCCAGACAGGTCACCCAGGTAG	AGG	3	416	867	48		0	0	0	0	4	52	12	41	13	148	55	103	20	253	82	173	RS3seq-Hsu2013+RS3target	1.228	3	58	1	1	6
NCAPD3	3	9606	23310	NCAPD3	NM_015261.3	NCAPD3	CRISPRko	CDS	NC_000011.10	-	SpyoCas9	5	1	1	5.20.100	-	sense	134203687	GTTGACTGTTACCAGTGCGT	TGGAGTTGACTGTTACCAGTGCGTCGGAGA	CGG	11	1435	4497	31.9		0	0	0	0	0	14	4	12	5	30	21	27	1	46	17	46	RS3seq-Hsu2013+RS3target	1.018	25	4	1	1	1
NCAPD3	3	9606	23310	NCAPD3	NM_015261.3	NCAPD3	CRISPRko	CDS	NC_000011.10	-	SpyoCas9	5	1	1	5.20.100	+	antisense	134194685	CAGTGCAGACTTCCTAACGT	CCTGCAGTGCAGACTTCCTAACGTTGGTCT	TGG	14	1669	4497	37.1		0	0	0	0	0	24	13	14	4	39	24	37	1	60	36	93	RS3seq-Hsu2013+RS3target	0.9318	32	17	1	1	4
NCAPD3	3	9606	23310	NCAPD3	NM_015261.3	NCAPD3	CRISPRko	CDS	NC_000011.10	-	SpyoCas9	5	1	1	5.20.100	-	sense	134209318	ATGTGTACAGAATTGTATAG	CACAATGTGTACAGAATTGTATAGAGGTAA	AGG	5	727	4497	16.2		0	0	0	0	0	47	32	61	3	106	57	85	1	162	79	166	RS3seq-Hsu2013+RS3target	0.9035	34	34	1	1	5
PALMD	3	9606	54873	PALMD	NM_017734.5	PALMD	CRISPRko	CDS	NC_000001.11	+	SpyoCas9	5	1	1	5.20.100	+	sense	99686726	TGAACTGCAAATCTCAACGA	AAGCTGAACTGCAAATCTCAACGAAGGAAG	AGG	4	301	1656	18.2		0	0	0	0	0	34	5	22	1	44	13	42	4	65	23	59	RS3seq-Hsu2013+RS3target	1.125	1	8	1	1	1
PALMD	3	9606	54873	PALMD	NM_017734.5	PALMD	CRISPRko	CDS	NC_000001.11	+	SpyoCas9	5	1	1	5.20.100	+	sense	99688953	GCAGCATACAATGGCACCGA	CAGTGCAGCATACAATGGCACCGATGGCCT	TGG	7	692	1656	41.8		0	0	0	0	1	15	5	14	0	12	8	11	5	23	4	25	RS3seq-Hsu2013+RS3target	0.7633	4	22	1	1	3
PALMD	3	9606	54873	PALMD	NM_017734.5	PALMD	CRISPRko	CDS	NC_000001.11	+	SpyoCas9	5	1	1	5.20.100	+	sense	99662365	ACAGAAGCGTCTGAAAATAG	TCTCACAGAAGCGTCTGAAAATAGAGGAAG	AGG	2	91	1656	5.5		0	0	0	0	1	55	23	48	9	81	46	67	1	59	28	56	RS3seq-Hsu2013+RS3target	0.5365	16	38	1	1	7
KRTDAP	3	9606	388533	KRTDAP	NM_207392.3	KRTDAP	CRISPRko	CDS	NC_000019.10	-	SpyoCas9	5	1	1	5.20.100	+	antisense	35490419	AGGGAGAGGAGCACCACGGC	CAGGAGGGAGAGGAGCACCACGGCAGGAAG	AGG	1	24	300	8		0	0	0	0	1	25	9	16	9	67	23	45	20	175	55	112	RS3seq-Hsu2013+RS3target	0.4451	18	3	1	1	2
KRTDAP	3	9606	388533	KRTDAP	NM_207392.3	KRTDAP	CRISPRko	CDS	NC_000019.10	-	SpyoCas9	5	1	1	5.20.100	-	sense	35488807	GAATTATGCGTCACGACCCG	TTGAGAATTATGCGTCACGACCCGAGGTAA	AGG	2	121	300	40.3		0	0	0	0	0	2	2	4	0	1	1	3	1	2	0	1	RS3seq-Hsu2013+RS3target	0.3242	23	1	1	1	4
KRTDAP	3	9606	388533	KRTDAP	NM_207392.3	KRTDAP	CRISPRko	CDS	NC_000019.10	-	SpyoCas9	5	1	1	5.20.100	+	antisense	35490400	GGCAGAGTGGAGCACCAGGA	CCTGGGCAGAGTGGAGCACCAGGAGGGAGA	GGG	1	43	300	14.3		0	0	0	0	4	117	52	109	8	145	58	144	13	243	108	195	RS3seq-Hsu2013+RS3target	0.9429	5	24	1	1	5
GSTM3	3	9606	2947	GSTM3	NM_000849.5	GSTM3	CRISPRko	CDS	NC_000001.11	-	SpyoCas9	5	1	1	5.20.100	-	sense	109739842	GGAGAAACGGTACACGTGCG	ATGAGGAGAAACGGTACACGTGCGGGGAAG	GGG	3	115	678	17		0	0	0	0	0	3	2	3	2	3	2	5	1	14	3	11	RS3seq-Hsu2013+RS3target	1.113	3	1	1	1	1
GSTM3	3	9606	2947	GSTM3	NM_000849.5	GSTM3	CRISPRko	CDS	NC_000001.11	-	SpyoCas9	5	1	1	5.20.100	-	sense	109740246	TCGGGTACTGGGATATTCGT	GTTCTCGGGTACTGGGATATTCGTGGGGTG	GGG	2	42	678	6.2		0	0	0	0	1	21	2	17	1	28	10	30	3	35	15	29	RS3seq-Hsu2013+RS3target	0.8395	11	11	1	1	3
GSTM3	3	9606	2947	GSTM3	NM_000849.5	GSTM3	CRISPRko	CDS	NC_000001.11	-	SpyoCas9	5	1	1	5.20.100	+	antisense	109738125	AGAGCCTTATCAGTTGTGTG	TAACAGAGCCTTATCAGTTGTGTGCGGAAA	CGG	6	338	678	49.9		0	0	0	0	1	42	16	46	1	57	11	44	6	108	50	58	RS3seq-Hsu2013+RS3target	0.9214	10	15	1	1	5
TLE1	3	9606	7088	TLE1	NM_005077.5	TLE1	CRISPRko	CDS	NC_000009.12	-	SpyoCas9	5	1	1	5.20.100	+	antisense	81610273	ATGGTAGGTACTCTCATGTG	AGGAATGGTAGGTACTCTCATGTGAGGGGG	AGG	14	1278	2313	55.3		0	0	0	0	0	23	23	26	0	42	18	33	2	71	24	93	RS3seq-Hsu2013+RS3target	1.061	16	11	1	1	1
TLE1	3	9606	7088	TLE1	NM_005077.5	TLE1	CRISPRko	CDS	NC_000009.12	-	SpyoCas9	5	1	1	5.20.100	+	antisense	81613477	GGCATGTCGCTCCGAGGCGT	CGTTGGCATGTCGCTCCGAGGCGTTGGTGT	TGG	12	963	2313	41.6		0	0	0	0	0	7	1	3	0	7	8	12	3	4	4	3	RS3seq-Hsu2013+RS3target	0.8028	41	2	1	1	2
TLE1	3	9606	7088	TLE1	NM_005077.5	TLE1	CRISPRko	CDS	NC_000009.12	-	SpyoCas9	5	1	1	5.20.100	+	antisense	81634180	GAGCACTAGACAGCGCAAGA	CTCAGAGCACTAGACAGCGCAAGAAGGCCG	AGG	7	494	2313	21.4		0	0	0	0	0	49	22	48	0	36	25	46	2	49	25	44	RS3seq-Hsu2013+RS3target	0.808	38	16	1	1	4
ACTN4	3	9606	81	ACTN4	NM_004924.6	ACTN4	CRISPRko	CDS	NC_000019.10	+	SpyoCas9	5	1	1	5.20.100	+	sense	38701025	GGTTACCTAAGCCGGAGCGG	GAGCGGTTACCTAAGCCGGAGCGGGGGAAG	GGG	3	300	2736	11		0	0	0	0	2	16	4	7	2	16	3	5	2	13	8	28	RS3seq-Hsu2013+RS3target	1.37	2	18	1	1	1
ACTN4	3	9606	81	ACTN4	NM_004924.6	ACTN4	CRISPRko	CDS	NC_000019.10	+	SpyoCas9	5	1	1	5.20.100	+	sense	38723648	ACTCCCACAATGTCAACACC	TACGACTCCCACAATGTCAACACCCGGTGC	CGG	13	1476	2736	53.9		0	0	1	0	0	26	8	21	3	75	29	51	3	131	51	106	RS3seq-Hsu2013+RS3target	0.8788	36	114	1	1	16
ACTN4	3	9606	81	ACTN4	NM_004924.6	ACTN4	CRISPRko	CDS	NC_000019.10	+	SpyoCas9	5	1	1	5.20.100	-	antisense	38708117	CAAGACCATCCTTCCAGCTG	AAGGCAAGACCATCCTTCCAGCTGGGGAAG	GGG	6	572	2736	20.9		0	0	1	0	1	80	23	52	11	93	42	72	15	177	74	133	RS3seq-Hsu2013+RS3target	1.021	20	138	1	1	17
PSMB5	3	9606	5693	PSMB5	NM_002797.5	PSMB5	CRISPRko	CDS	NC_000014.9	-	SpyoCas9	5	1	1	5.20.100	-	sense	23034698	GCTTCATGGAACAACCACCC	AAATGCTTCATGGAACAACCACCCTGGCCT	TGG	1	184	792	23.2		0	0	0	0	0	22	15	30	1	81	28	74	2	98	34	102	RS3seq-Hsu2013+RS3target	0.8707	15	8	1	1	1
PSMB5	3	9606	5693	PSMB5	NM_002797.5	PSMB5	CRISPRko	CDS	NC_000014.9	-	SpyoCas9	5	1	1	5.20.100	-	sense	23033427	AACATGGTGTATCAGTACAA	TGCCAACATGGTGTATCAGTACAAAGGCAT	AGG	2	446	792	56.3		0	0	0	0	2	119	53	1629	5	201	65	180	3	88	28	99	RS3seq-Hsu2013+RS3target	1.125	5	40	1	1	5
PSMB5	3	9606	5693	PSMB5	NM_002797.5	PSMB5	CRISPRko	CDS	NC_000014.9	-	SpyoCas9	5	1	1	5.20.100	+	antisense	23034835	CAAGTCCGAAAAACCCGCGC	CCCCCAAGTCCGAAAAACCCGCGCTGGTTC	TGG	1	47	792	5.9		0	0	0	0	2	3	6	2	1	4	2	3	1	2	1	14	RS3seq-Hsu2013+RS3target	0.5292	33	23	1	1	9
MPST	3	9606	4357	MPST	NM_021126.8	MPST	CRISPRko	CDS	NC_000022.11	+	SpyoCas9	5	1	1	5.20.100	-	antisense	37024505	GGCGTCGTAGATCACGACGT	CGCTGGCGTCGTAGATCACGACGTGGGTGG	GGG	2	349	954	36.6		0	0	0	0	0	0	0	1	0	4	1	8	4	22	5	8	RS3seq-Hsu2013+RS3target	1.115	13	1	1	1	1
MPST	3	9606	4357	MPST	NM_021126.8	MPST	CRISPRko	CDS	NC_000022.11	+	SpyoCas9	5	1	1	5.20.100	-	antisense	37024242	ATTGCGCCGACACCAGCGCG	ACCCATTGCGCCGACACCAGCGCGCGGCAG	CGG	2	86	954	9		0	0	0	0	1	12	6	5	13	21	36	17	28	28	13	10	RS3seq-Hsu2013+RS3target	1.178	8	23	1	1	3
MPST	3	9606	4357	MPST	NM_021126.8	MPST	CRISPRko	CDS	NC_000022.11	+	SpyoCas9	5	1	1	5.20.100	+	sense	37024751	GGAATCCCGGCGCTTCCAGG	ACCTGGAATCCCGGCGCTTCCAGGTGGTGG	TGG	2	595	954	62.4		0	0	0	0	1	34	20	21	10	59	20	51	6	50	22	25	RS3seq-Hsu2013+RS3target	1.2	6	28	1	1	4
HMOX2	3	9606	3163	HMOX2	NM_002134.4	HMOX2	CRISPRko	CDS	NC_000016.10	+	SpyoCas9	5	1	1	5.20.100	+	sense	4507981	TGCATACACCCGCTACATGG	CCCATGCATACACCCGCTACATGGGGGATC	GGG	4	472	951	49.6		0	0	0	0	1	11	4	7	2	25	14	22	4	20	9	11	RS3seq-Hsu2013+RS3target	1.487	2	11	1	1	1
HMOX2	3	9606	3163	HMOX2	NM_002134.4	HMOX2	CRISPRko	CDS	NC_000016.10	+	SpyoCas9	5	1	1	5.20.100	-	antisense	4507723	TGTGAAGTAAAGTGCCGTGG	AGTATGTGAAGTAAAGTGCCGTGGTGGCCA	TGG	4	214	951	22.5		0	0	0	0	1	42	8	28	1	41	16	31	4	54	24	77	RS3seq-Hsu2013+RS3target	1.301	4	22	1	1	5
HMOX2	3	9606	3163	HMOX2	NM_002134.4	HMOX2	CRISPRko	CDS	NC_000016.10	+	SpyoCas9	5	1	1	5.20.100	+	sense	4507928	GTGGAGCGGATCCACTACAT	GTACGTGGAGCGGATCCACTACATAGGGCA	AGG	4	419	951	44.1		0	0	0	0	1	6	2	5	2	9	4	8	4	15	11	12	RS3seq-Hsu2013+RS3target	0.4058	52	10	1	1	12
HBB	3	9606	3043	HBB	NM_000518.5	HBB	CRISPRko	CDS	NC_000011.10	-	SpyoCas9	5	1	1	5.20.100	-	sense	5226980	AGTCTGCCGTTACTGCCCTG	GAGAAGTCTGCCGTTACTGCCCTGTGGGGC	TGG	1	42	444	9.5		0	0	0	0	3	52	24	44	10	99	54	78	4	67	20	46	RS3seq-Hsu2013+RS3target	0.7649	13	12	1	1	2
HBB	3	9606	3043	HBB	NM_000518.5	HBB	CRISPRko	CDS	NC_000011.10	-	SpyoCas9	5	1	1	5.20.100	+	antisense	5226800	GGTAGACCACCAGCAGCCTA	CAAGGGTAGACCACCAGCAGCCTAAGGGTG	AGG	2	92	444	20.7		0	0	0	0	3	53	28	38	10	108	52	87	12	144	53	95	RS3seq-Hsu2013+RS3target	0.7642	14	13	1	1	3
HBB	3	9606	3043	HBB	NM_000518.5	HBB	CRISPRko	CDS	NC_000011.10	-	SpyoCas9	5	1	1	5.20.100	+	antisense	5226627	ACAGTGCAGCTCACTCAGTG	TGTCACAGTGCAGCTCACTCAGTGTGGCAA	TGG	2	265	444	59.7		0	0	0	0	6	42	16	38	15	97	49	87	9	138	42	112	RS3seq-Hsu2013+RS3target	0.9438	4	26	1	1	4
LAP3	3	9606	51056	LAP3	NM_015907.3	LAP3	CRISPRko	CDS	NC_000004.12	+	SpyoCas9	5	1	1	5.20.100	+	sense	17583638	TGTCGGCAAAGCTCTATGGA	GCTGTGTCGGCAAAGCTCTATGGAAGGTGA	AGG	5	534	1560	34.2		0	0	0	0	0	20	16	26	2	38	16	28	0	58	9	36	RS3seq-Hsu2013+RS3target	1.016	10	6	1	1	1
LAP3	3	9606	51056	LAP3	NM_015907.3	LAP3	CRISPRko	CDS	NC_000004.12	+	SpyoCas9	5	1	1	5.20.100	+	sense	17585121	AAGTGCTAGTAGTAAAACCG	TCAAAAGTGCTAGTAGTAAAACCGAGGTCC	AGG	6	688	1560	44.1		0	0	0	0	1	23	10	18	2	33	10	32	2	27	15	26	RS3seq-Hsu2013+RS3target	1.065	6	11	1	1	2
LAP3	3	9606	51056	LAP3	NM_015907.3	LAP3	CRISPRko	CDS	NC_000004.12	+	SpyoCas9	5	1	1	5.20.100	+	sense	17583522	CCTGGAGCTCTCGTCTGTGG	AAGACCTGGAGCTCTCGTCTGTGGAGGTGG	AGG	5	418	1560	26.8		0	0	0	0	8	51	20	40	7	56	28	46	16	83	33	58	RS3seq-Hsu2013+RS3target	1.055	7	41	1	1	3
ATP6V1B2	3	9606	526	ATP6V1B2	NM_001693.4	ATP6V1B2	CRISPRko	CDS	NC_000008.11	+	SpyoCas9	5	1	1	5.20.100	-	antisense	20211246	AATACTGTTCATCCCATCGA	TAGCAATACTGTTCATCCCATCGATGGCCG	TGG	6	532	1536	34.6		0	0	0	0	0	20	9	23	1	21	13	26	2	38	19	34	RS3seq-Hsu2013+RS3target	0.9288	8	14	1	1	1
ATP6V1B2	3	9606	526	ATP6V1B2	NM_001693.4	ATP6V1B2	CRISPRko	CDS	NC_000008.11	+	SpyoCas9	5	1	1	5.20.100	+	sense	20210398	AACGTCCTGTGAGTTTACTG	AGAAAACGTCCTGTGAGTTTACTGGGGATA	GGG	4	343	1536	22.3		0	0	0	0	0	50	23	56	4	113	35	98	3	153	90	132	RS3seq-Hsu2013+RS3target	0.6732	16	26	1	1	4
ATP6V1B2	3	9606	526	ATP6V1B2	NM_001693.4	ATP6V1B2	CRISPRko	CDS	NC_000008.11	+	SpyoCas9	5	1	1	5.20.100	-	antisense	20212200	ATAGCTCTGTTACTTACGTT	AGAAATAGCTCTGTTACTTACGTTGGGTCA	GGG	8	803	1536	52.3		0	0	0	0	0	17	8	15	2	30	16	34	1	132	36	94	RS3seq-Hsu2013+RS3target	0.3958	38	10	1	1	5
SFN	3	9606	2810	SFN	NM_006142.5	SFN	CRISPRko	CDS	NC_000001.11	+	SpyoCas9	5	1	1	5.20.100	+	sense	26863365	GTAGCCTATAAGAACGTGGT	CTCAGTAGCCTATAAGAACGTGGTGGGCGG	GGG	1	152	747	20.3		0	0	0	0	3	10	7	6	4	9	9	12	4	60	26	55	RS3seq-Hsu2013+RS3target	1.485	1	24	1	1	1
SFN	3	9606	2810	SFN	NM_006142.5	SFN	CRISPRko	CDS	NC_000001.11	+	SpyoCas9	5	1	1	5.20.100	+	sense	26863667	AGCCCGGTCAGCCTACCAGG	ACTCAGCCCGGTCAGCCTACCAGGAGGCCA	AGG	1	454	747	60.8		0	0	0	0	2	34	9	23	7	48	12	29	5	42	9	26	RS3seq-Hsu2013+RS3target	0.6333	22	22	1	1	6
SFN	3	9606	2810	SFN	NM_006142.5	SFN	CRISPRko	CDS	NC_000001.11	+	SpyoCas9	5	1	1	5.20.100	+	sense	26863425	GAGCAGAAAAGCAACGAGGA	TATTGAGCAGAAAAGCAACGAGGAGGGCTC	GGG	1	212	747	28.4		0	0	0	0	4	48	29	57	9	165	65	157	13	359	168	438	RS3seq-Hsu2013+RS3target	0.8286	10	35	1	1	8
MARCKS	3	9606	4082	MARCKS	NM_002356.7	MARCKS	CRISPRko	CDS	NC_000006.12	+	SpyoCas9	5	1	1	5.20.100	-	antisense	113859697	CGTCGCCGTTTACCTTCACG	GAAGCGTCGCCGTTTACCTTCACGTGGCCA	TGG	2	116	999	11.6		0	0	0	0	1	13	3	2	5	5	1	5	5	11	1	3	RS3seq-Hsu2013+RS3target	0.4966	20	9	1	1	2
MARCKS	3	9606	4082	MARCKS	NM_002356.7	MARCKS	CRISPRko	CDS	NC_000006.12	+	SpyoCas9	5	1	1	5.20.100	+	sense	113860171	GGCAAGGACGAGGCCGCCGG	AGGCGGCAAGGACGAGGCCGCCGGGGGCGC	GGG	2	590	999	59.1		0	0	0	0	5	20	3	10	13	30	3	16	25	70	30	33	RS3seq-Hsu2013+RS3target	0.9059	2	47	1	1	4
MARCKS	3	9606	4082	MARCKS	NM_002356.7	MARCKS	CRISPRko	CDS	NC_000006.12	+	SpyoCas9	5	1	1	5.20.100	-	antisense	113860016	GGGGTCTCGTTGCTGGGCGA	TTTCGGGGTCTCGTTGCTGGGCGAGGGCGT	GGG	2	435	999	43.5		0	0	0	0	3	24	10	17	1	29	11	27	5	26	6	14	RS3seq-Hsu2013+RS3target	0.4866	22	28	1	1	5
ACTN1	3	9606	87	ACTN1	NM_001130004.2	ACTN1	CRISPRko	CDS	NC_000014.9	-	SpyoCas9	5	1	1	5.20.100	+	antisense	68882940	TGGTGCCCGCCATATTGACG	GGGTTGGTGCCCGCCATATTGACGTGGTAG	TGG	15	1751	2745	63.8		0	0	0	0	0	6	3	12	4	8	10	10	3	13	3	5	RS3seq-Hsu2013+RS3target	1.123	18	3	1	1	1
ACTN1	3	9606	87	ACTN1	NM_001130004.2	ACTN1	CRISPRko	CDS	NC_000014.9	-	SpyoCas9	5	1	1	5.20.100	-	sense	68892257	GGATCCGCCGCACAATCCCG	GAGTGGATCCGCCGCACAATCCCGTGGCTG	TGG	10	882	2745	32.1		0	0	0	0	1	13	4	9	7	11	3	4	5	17	7	3	RS3seq-Hsu2013+RS3target	1.221	10	38	1	1	5
ACTN1	3	9606	87	ACTN1	NM_001130004.2	ACTN1	CRISPRko	CDS	NC_000014.9	-	SpyoCas9	5	1	1	5.20.100	-	sense	68912158	CAGGACATCTCCGTGGAAGG	CATCCAGGACATCTCCGTGGAAGGTGGGTT	TGG	4	425	2745	15.5		0	0	0	0	0	57	18	30	9	71	29	38	6	72	31	47	RS3seq-Hsu2013+RS3target	0.6321	93	27	1	1	13
ANXA5	3	9606	308	ANXA5	NM_001154.4	ANXA5	CRISPRko	CDS	NC_000004.12	-	SpyoCas9	5	1	1	5.20.100	-	sense	121672600	AGGCTGGAGAACTTAAATGG	TTTCAGGCTGGAGAACTTAAATGGGGGACA	GGG	9	558	963	57.9		0	0	0	0	0	54	30	45	1	94	40	95	9	97	51	121	RS3seq-Hsu2013+RS3target	1.365	1	7	1	1	1
ANXA5	3	9606	308	ANXA5	NM_001154.4	ANXA5	CRISPRko	CDS	NC_000004.12	-	SpyoCas9	5	1	1	5.20.100	+	antisense	121678416	AATCTCCACGCAATACCTGA	AATTAATCTCCACGCAATACCTGAAGGAGA	AGG	7	473	963	49.1		0	0	0	0	1	17	14	18	8	31	9	30	4	40	19	27	RS3seq-Hsu2013+RS3target	0.5921	18	13	1	1	6
ANXA5	3	9606	308	ANXA5	NM_001154.4	ANXA5	CRISPRko	CDS	NC_000004.12	-	SpyoCas9	5	1	1	5.20.100	+	antisense	121683403	TAAGCATCATAAAGCCGAGA	TTCATAAGCATCATAAAGCCGAGAGGGTTT	GGG	5	264	963	27.4		0	0	0	0	2	23	11	23	2	47	15	36	3	32	9	32	RS3seq-Hsu2013+RS3target	0.6241	16	29	1	1	10
TM9SF4	3	9606	9777	TM9SF4	NM_014742.4	TM9SF4	CRISPRko	CDS	NC_000020.11	+	SpyoCas9	5	1	1	5.20.100	-	antisense	32141666	AGCACAGGGCGACTTACAGG	AAGGAGCACAGGGCGACTTACAGGTGGACG	TGG	4	398	1929	20.6		0	0	0	0	0	19	4	22	2	37	10	33	3	58	26	52	RS3seq-Hsu2013+RS3target	1.02	22	9	1	1	3
TM9SF4	3	9606	9777	TM9SF4	NM_014742.4	TM9SF4	CRISPRko	CDS	NC_000020.11	+	SpyoCas9	5	1	1	5.20.100	-	antisense	32145356	TCTGGACGTCACTCATGGTC	TGGATCTGGACGTCACTCATGGTCAGGTAA	AGG	8	815	1929	42.2		0	0	0	0	1	37	17	35	1	98	51	159	3	24	9	26	RS3seq-Hsu2013+RS3target	0.9393	32	42	1	1	6
TM9SF4	3	9606	9777	TM9SF4	NM_014742.4	TM9SF4	CRISPRko	CDS	NC_000020.11	+	SpyoCas9	5	1	1	5.20.100	+	sense	32150852	GCACTTTAAAAGGCCATCGG	TACCGCACTTTAAAAGGCCATCGGTGGAAG	TGG	12	1221	1929	63.3		0	0	0	0	0	33	13	31	1	33	24	36	1	89	21	71	RS3seq-Hsu2013+RS3target	0.7234	68	17	1	1	9
IPO9	3	9606	55705	IPO9	NM_018085.5	IPO9	CRISPRko	CDS	NC_000001.11	+	SpyoCas9	5	1	1	5.20.100	-	antisense	201853013	GGGTTCGAATACCATACACC	GAACGGGTTCGAATACCATACACCTGGAAG	TGG	6	605	3126	19.4		0	0	0	0	0	12	7	16	0	27	9	23	2	28	14	31	RS3seq-Hsu2013+RS3target	1.073	20	4	1	1	1
IPO9	3	9606	55705	IPO9	NM_018085.5	IPO9	CRISPRko	CDS	NC_000001.11	+	SpyoCas9	5	1	1	5.20.100	+	sense	201848460	AAGCAAAGTGCGCTCCAGTG	CGATAAGCAAAGTGCGCTCCAGTGTGGCCT	TGG	4	379	3126	12.1		0	0	0	0	0	31	13	22	1	56	37	66	4	49	20	62	RS3seq-Hsu2013+RS3target	0.9343	39	20	1	1	5
IPO9	3	9606	55705	IPO9	NM_018085.5	IPO9	CRISPRko	CDS	NC_000001.11	+	SpyoCas9	5	1	1	5.20.100	+	sense	201854687	GATGGCCCCACATCTGACAG	ACCAGATGGCCCCACATCTGACAGTGGGTT	TGG	7	782	3126	25		0	0	0	0	0	48	29	59	4	206	111	240	23	187	69	160	RS3seq-Hsu2013+RS3target	0.952	35	32	1	1	6
TTYH3	3	9606	80727	TTYH3	NM_025250.3	TTYH3	CRISPRko	CDS	NC_000007.14	+	SpyoCas9	5	1	1	5.20.100	-	antisense	2647150	GTAGAATCCCACTGCGATGC	TGCCGTAGAATCCCACTGCGATGCCGGCGC	CGG	3	301	1572	19.1		0	0	0	0	0	9	8	12	2	23	13	21	6	62	33	73	RS3seq-Hsu2013+RS3target	1.008	27	2	1	1	1
TTYH3	3	9606	80727	TTYH3	NM_025250.3	TTYH3	CRISPRko	CDS	NC_000007.14	+	SpyoCas9	5	1	1	5.20.100	-	antisense	2647508	AGCCTCTGTACGGCTCGCAG	CTGCAGCCTCTGTACGGCTCGCAGGGGCTC	GGG	4	495	1572	31.5		0	0	0	0	2	12	6	8	3	25	15	14	2	19	7	15	RS3seq-Hsu2013+RS3target	1.016	25	34	1	1	2
TTYH3	3	9606	80727	TTYH3	NM_025250.3	TTYH3	CRISPRko	CDS	NC_000007.14	+	SpyoCas9	5	1	1	5.20.100	+	sense	2632274	CGAGGACACCGACTACCAGC	GGCCCGAGGACACCGACTACCAGCAGGTGA	AGG	1	118	1572	7.5		0	0	0	0	1	18	7	27	16	28	11	26	12	23	6	19	RS3seq-Hsu2013+RS3target	0.7442	57	16	1	1	5
SGPL1	3	9606	8879	SGPL1	NM_003901.4	SGPL1	CRISPRko	CDS	NC_000010.11	+	SpyoCas9	5	1	1	5.20.100	-	antisense	70871085	TGGGGTAGAACAGACGAGCA	ACTGTGGGGTAGAACAGACGAGCATGGCAG	TGG	10	847	1707	49.6		0	0	0	0	0	8	7	10	0	30	15	18	9	84	45	91	RS3seq-Hsu2013+RS3target	1.257	2	6	1	1	1
SGPL1	3	9606	8879	SGPL1	NM_003901.4	SGPL1	CRISPRko	CDS	NC_000010.11	+	SpyoCas9	5	1	1	5.20.100	-	antisense	70871950	TGCTGGTTACACCTTTCACC	GAAATGCTGGTTACACCTTTCACCCGGAAA	CGG	11	1022	1707	59.9		0	0	0	0	0	32	13	35	2	72	28	51	0	69	20	53	RS3seq-Hsu2013+RS3target	0.5601	43	21	1	1	7
SGPL1	3	9606	8879	SGPL1	NM_003901.4	SGPL1	CRISPRko	CDS	NC_000010.11	+	SpyoCas9	5	1	1	5.20.100	+	sense	70859435	CCCAGGACTACGCAAGATAG	TCTTCCCAGGACTACGCAAGATAGAGGCAG	AGG	7	550	1707	32.2		0	0	0	0	1	19	4	12	0	28	11	28	0	30	7	20	RS3seq-Hsu2013+RS3target	0.9075	20	48	1	1	8
DCTN2	3	9606	10540	DCTN2	NM_001261413.2	DCTN2	CRISPRko	CDS	NC_000012.12	-	SpyoCas9	5	1	1	5.20.100	-	sense	57546033	TGATCAAGCGGAGTTCGATG	AGGATGATCAAGCGGAGTTCGATGCGGTAA	CGG	2	100	1206	8.3		0	0	0	0	0	8	4	7	5	11	3	18	2	11	7	6	RS3seq-Hsu2013+RS3target	1.11	4	3	1	1	1
DCTN2	3	9606	10540	DCTN2	NM_001261413.2	DCTN2	CRISPRko	CDS	NC_000012.12	-	SpyoCas9	5	1	1	5.20.100	+	antisense	57534296	GTAGGGTACCCACTTAGCCA	CAAAGTAGGGTACCCACTTAGCCAGGGCGC	GGG	6	520	1206	43.1		0	0	0	0	0	19	5	14	3	50	22	46	1	70	29	50	RS3seq-Hsu2013+RS3target	1.119	3	9	1	1	2
DCTN2	3	9606	10540	DCTN2	NM_001261413.2	DCTN2	CRISPRko	CDS	NC_000012.12	-	SpyoCas9	5	1	1	5.20.100	+	antisense	57534410	CTGTTTAGCCAGCAACACAG	CCAGCTGTTTAGCCAGCAACACAGGGGTCA	GGG	6	406	1206	33.7		0	0	0	0	2	62	23	62	7	110	49	109	11	111	62	103	RS3seq-Hsu2013+RS3target	0.9941	11	43	1	1	9
UNC45A	3	9606	55898	UNC45A	NM_018671.5	UNC45A	CRISPRko	CDS	NC_000015.10	+	SpyoCas9	5	1	1	5.20.100	+	sense	90948166	TGCAATGACCAGATCGACGC	GCTGTGCAATGACCAGATCGACGCAGGCAC	AGG	12	1619	2835	57.1		0	0	0	0	0	1	1	2	2	3	0	2	4	24	9	21	RS3seq-Hsu2013+RS3target	1.036	32	1	1	1	1
UNC45A	3	9606	55898	UNC45A	NM_018671.5	UNC45A	CRISPRko	CDS	NC_000015.10	+	SpyoCas9	5	1	1	5.20.100	+	sense	90948679	GAGGTCAGTGCTCTTTGCGG	AGGAGAGGTCAGTGCTCTTTGCGGTGGCCT	TGG	13	1762	2835	62.2		0	0	0	0	1	29	10	29	6	51	25	34	1	67	34	47	RS3seq-Hsu2013+RS3target	1.137	19	41	1	1	2
UNC45A	3	9606	55898	UNC45A	NM_018671.5	UNC45A	CRISPRko	CDS	NC_000015.10	+	SpyoCas9	5	1	1	5.20.100	-	antisense	90944982	GAGCTTGCTGAGGAGAATAG	CAAAGAGCTTGCTGAGGAGAATAGAGGCGC	AGG	9	1117	2835	39.4		0	0	0	0	1	95	47	77	10	102	63	101	10	124	63	114	RS3seq-Hsu2013+RS3target	1.098	26	57	1	1	4
PSMD1	3	9606	5707	PSMD1	NM_002807.4	PSMD1	CRISPRko	CDS	NC_000002.12	+	SpyoCas9	5	1	1	5.20.100	+	sense	231066936	TCACTACACCAAACAATGTG	TTGATCACTACACCAAACAATGTGTGGAAA	TGG	5	334	2862	11.7		0	0	0	0	0	41	22	26	4	65	16	54	8	83	50	107	RS3seq-Hsu2013+RS3target	0.8838	11	24	1	1	3
PSMD1	3	9606	5707	PSMD1	NM_002807.4	PSMD1	CRISPRko	CDS	NC_000002.12	+	SpyoCas9	5	1	1	5.20.100	+	sense	231082894	CCTTAGATCGTTAGACACGG	TTTTCCTTAGATCGTTAGACACGGTGGCAG	TGG	13	1424	2862	49.8		0	0	0	0	0	14	3	9	0	11	1	5	0	5	1	1	RS3seq-Hsu2013+RS3target	0.6086	34	8	1	1	5
PSMD1	3	9606	5707	PSMD1	NM_002807.4	PSMD1	CRISPRko	CDS	NC_000002.12	+	SpyoCas9	5	1	1	5.20.100	-	antisense	231072375	GTACCCGTATTAGTGGATCC	AACAGTACCCGTATTAGTGGATCCAGGCAC	AGG	7	840	2862	29.4		0	0	0	0	1	17	8	19	1	18	3	14	0	15	5	16	RS3seq-Hsu2013+RS3target	0.7506	20	51	1	1	13
CAB39	3	9606	51719	CAB39	NM_016289.4	CAB39	CRISPRko	CDS	NC_000002.12	+	SpyoCas9	5	1	1	5.20.100	-	antisense	230791008	GAGCTGTAAATCAGCTACCA	CAATGAGCTGTAAATCAGCTACCAGGGTGC	GGG	3	250	1026	24.4		0	0	0	0	0	65	28	57	2	116	30	87	4	131	68	118	RS3seq-Hsu2013+RS3target	0.7288	5	7	1	1	1
CAB39	3	9606	51719	CAB39	NM_016289.4	CAB39	CRISPRko	CDS	NC_000002.12	+	SpyoCas9	5	1	1	5.20.100	+	sense	230798756	CCAGAAATAGCTCTAAATTG	ATCTCCAGAAATAGCTCTAAATTGTGGAAT	TGG	5	425	1026	41.4		0	0	0	0	0	80	51	68	3	138	45	99	2	171	76	190	RS3seq-Hsu2013+RS3target	0.7954	4	9	1	1	2
CAB39	3	9606	51719	CAB39	NM_016289.4	CAB39	CRISPRko	CDS	NC_000002.12	+	SpyoCas9	5	1	1	5.20.100	-	antisense	230793282	GTGCAGATGTATTCAACAGT	TTGGGTGCAGATGTATTCAACAGTAGGAGT	AGG	4	348	1026	33.9		0	0	0	0	1	37	11	42	4	66	39	76	5	130	56	132	RS3seq-Hsu2013+RS3target	0.4715	9	15	1	1	4
PGAM1	3	9606	5223	PGAM1	NM_002629.4	PGAM1	CRISPRko	CDS	NC_000010.11	+	SpyoCas9	5	1	1	5.20.100	+	sense	97430654	ACAGCAACATCAGTAAGGTA	TTCTACAGCAACATCAGTAAGGTATGGACA	TGG	2	414	765	54.1		0	0	0	0	3	21	15	24	3	83	32	66	10	96	47	82	RS3seq-Hsu2013+RS3target	0.7663	18	2	1	1	1
PGAM1	3	9606	5223	PGAM1	NM_002629.4	PGAM1	CRISPRko	CDS	NC_000010.11	+	SpyoCas9	5	1	1	5.20.100	+	sense	97426350	TCCGGCACGGCGAGAGCGCA	CTGATCCGGCACGGCGAGAGCGCATGGAAC	TGG	1	42	765	5.5		0	1	2	0	4	34	5	17	3	41	18	20	4	45	11	23	RS3seq-Hsu2013+RS3target	0.8373	15	11	1	1	2
PGAM1	3	9606	5223	PGAM1	NM_002629.4	PGAM1	CRISPRko	CDS	NC_000010.11	+	SpyoCas9	5	1	1	5.20.100	+	sense	97426402	CGACGCCGACCTGAGCCCGG	GGTACGACGCCGACCTGAGCCCGGCGGGCC	CGG	1	94	765	12.3		0	1	2	0	17	46	18	25	11	62	20	15	16	32	10	16	RS3seq-Hsu2013+RS3target	0.6742	23	18	1	1	9
MTMR4	3	9606	9110	MTMR4	NM_001378067.1	MTMR4	CRISPRko	CDS	NC_000017.11	-	SpyoCas9	5	1	1	5.20.100	-	sense	58505473	GATGCCGGATCCTAGCAAGT	GCCAGATGCCGGATCCTAGCAAGTAGGTGT	AGG	10	1144	3630	31.5		0	0	0	0	0	10	5	8	5	24	8	16	0	20	7	9	RS3seq-Hsu2013+RS3target	1.086	20	8	1	1	2
MTMR4	3	9606	9110	MTMR4	NM_001378067.1	MTMR4	CRISPRko	CDS	NC_000017.11	-	SpyoCas9	5	1	1	5.20.100	-	sense	58504787	GGACCCATATTACAGGACGT	TACTGGACCCATATTACAGGACGTTGGAGG	TGG	11	1333	3630	36.7		0	0	0	0	0	12	3	11	3	26	16	22	1	35	19	33	RS3seq-Hsu2013+RS3target	0.919	43	10	1	1	4
MTMR4	3	9606	9110	MTMR4	NM_001378067.1	MTMR4	CRISPRko	CDS	NC_000017.11	-	SpyoCas9	5	1	1	5.20.100	+	antisense	58512434	ATGCAGCCGGTAGTTAGAGA	TGATATGCAGCCGGTAGTTAGAGATGGCAA	TGG	3	208	3630	5.7		0	0	0	0	0	29	12	21	4	37	19	40	3	35	16	29	RS3seq-Hsu2013+RS3target	0.7343	72	22	1	1	7
HPCA	3	9606	3208	HPCA	NM_002143.3	HPCA	CRISPRko	CDS	NC_000001.11	+	SpyoCas9	5	1	1	5.20.100	+	sense	32889029	CCCCACAGGAATCCTCAATG	ACTGCCCCACAGGAATCCTCAATGTGGATG	TGG	2	130	582	22.3		0	0	0	0	1	50	20	40	13	102	36	109	9	115	64	125	RS3seq-Hsu2013+RS3target	0.8569	6	12	1	1	2
HPCA	3	9606	3208	HPCA	NM_002143.3	HPCA	CRISPRko	CDS	NC_000001.11	+	SpyoCas9	5	1	1	5.20.100	+	sense	32889126	ACCTTTGACACCAACAGCGA	CCGCACCTTTGACACCAACAGCGATGGCAC	TGG	2	227	582	39		0	0	0	0	1	30	12	18	9	70	21	59	11	54	28	77	RS3seq-Hsu2013+RS3target	0.6363	18	8	1	1	3
HPCA	3	9606	3208	HPCA	NM_002143.3	HPCA	CRISPRko	CDS	NC_000001.11	+	SpyoCas9	5	1	1	5.20.100	+	sense	32889228	TTCAGCATGTATGACCTGGA	GGCCTTCAGCATGTATGACCTGGACGGCAA	CGG	2	329	582	56.5		0	0	0	0	3	66	29	49	10	73	33	87	8	100	47	93	RS3seq-Hsu2013+RS3target	0.7052	12	26	1	1	6
SDC3	3	9606	9672	SDC3	NM_014654.4	SDC3	CRISPRko	CDS	NC_000001.11	-	SpyoCas9	5	1	1	5.20.100	+	antisense	30877074	ACAGGCTGGATGTTCGTGGT	GCCCACAGGCTGGATGTTCGTGGTGGGCAG	GGG	3	348	1329	26.2		0	0	0	0	1	15	7	10	0	22	3	10	12	125	53	95	RS3seq-Hsu2013+RS3target	0.9924	10	12	1	1	2
SDC3	3	9606	9672	SDC3	NM_014654.4	SDC3	CRISPRko	CDS	NC_000001.11	-	SpyoCas9	5	1	1	5.20.100	-	sense	30876687	ACACCGAGGCCCCAACACCC	TTGGACACCGAGGCCCCAACACCCAGGCTG	AGG	3	735	1329	55.3		0	0	0	0	1	65	19	56	13	128	45	78	18	150	56	112	RS3seq-Hsu2013+RS3target	1.075	7	16	1	1	3
SDC3	3	9606	9672	SDC3	NM_014654.4	SDC3	CRISPRko	CDS	NC_000001.11	-	SpyoCas9	5	1	1	5.20.100	-	sense	30878707	TGAGAACTTCGAGAGACCCG	GCAGTGAGAACTTCGAGAGACCCGTGGACC	TGG	2	172	1329	12.9		0	0	0	0	2	18	12	16	2	30	13	27	3	9	5	16	RS3seq-Hsu2013+RS3target	1.162	5	22	1	1	5
PSME2	3	9606	5721	PSME2	NM_002818.3	PSME2	CRISPRko	CDS	NC_000014.9	-	SpyoCas9	5	1	1	5.20.100	+	antisense	24146209	AAATCCAGAGACTTACCTCC	GCTCAAATCCAGAGACTTACCTCCTGGAAA	TGG	2	80	720	11.1		0	0	0	0	2	26	13	30	12	113	56	68	13	95	35	70	RS3seq-Hsu2013+RS3target	0.7331	11	13	1	1	2
PSME2	3	9606	5721	PSME2	NM_002818.3	PSME2	CRISPRko	CDS	NC_000014.9	-	SpyoCas9	5	1	1	5.20.100	-	sense	24145453	GCAGGAGGACTCCCTCAATG	CTGTGCAGGAGGACTCCCTCAATGTGGCTG	TGG	4	157	720	21.8		0	0	0	0	5	32	22	25	11	76	41	67	12	77	35	47	RS3seq-Hsu2013+RS3target	0.9878	3	28	1	1	4
PSME2	3	9606	5721	PSME2	NM_002818.3	PSME2	CRISPRko	CDS	NC_000014.9	-	SpyoCas9	5	1	1	5.20.100	-	sense	24144253	GTCACCACAGGAGAAGGTGC	CCGTGTCACCACAGGAGAAGGTGCTGGAGA	TGG	8	436	720	60.6		0	0	0	0	9	129	67	106	13	236	108	271	32	207	90	162	RS3seq-Hsu2013+RS3target	0.9322	7	39	1	1	9
PLS3	3	9606	5358	PLS3	NM_005032.7	PLS3	CRISPRko	CDS	NC_000023.11	+	SpyoCas9	5	1	1	5.20.100	-	antisense	115640477	GACATGTTAATATCTATCCG	ACCTGACATGTTAATATCTATCCGTGGTTC	TGG	9	960	1893	50.7		0	0	0	0	0	31	7	37	1	47	25	43	1	74	29	66	RS3seq-Hsu2013+RS3target	0.7266	12	7	1	1	3
PLS3	3	9606	5358	PLS3	NM_005032.7	PLS3	CRISPRko	CDS	NC_000023.11	+	SpyoCas9	5	1	1	5.20.100	+	sense	115636855	TTGGCTGCTTTACTCCGAGA	AGCCTTGGCTGCTTTACTCCGAGATGGTGA	TGG	8	767	1893	40.5		0	0	0	0	0	25	10	30	2	47	13	30	8	52	15	26	RS3seq-Hsu2013+RS3target	0.3855	29	5	1	1	5
PLS3	3	9606	5358	PLS3	NM_005032.7	PLS3	CRISPRko	CDS	NC_000023.11	+	SpyoCas9	5	1	1	5.20.100	-	antisense	115645048	AGAGTTCATCCAGTTACGGA	CAAGAGAGTTCATCCAGTTACGGAAGGTTC	AGG	11	1210	1893	63.9		0	0	0	0	1	10	3	11	1	25	14	26	5	61	24	45	RS3seq-Hsu2013+RS3target	0.7634	11	25	1	1	6
DDAH2	3	9606	23564	DDAH2	NM_001303007.2	DDAH2	CRISPRko	CDS	NC_000006.12	-	SpyoCas9	5	1	1	5.20.100	-	sense	31728485	TCCAAATGGACCAATCACCG	CCTCTCCAAATGGACCAATCACCGAGGAGC	AGG	3	437	858	50.9		0	0	0	0	1	24	15	30	3	63	36	93	2	471	408	1370	RS3seq-Hsu2013+RS3target	1.528	1	27	1	1	1
DDAH2	3	9606	23564	DDAH2	NM_001303007.2	DDAH2	CRISPRko	CDS	NC_000006.12	-	SpyoCas9	5	1	1	5.20.100	+	antisense	31728878	TCACCTCTGGCCTACGAGCG	GCGCTCACCTCTGGCCTACGAGCGGGGCTC	GGG	1	284	858	33.1		0	0	0	0	1	6	1	8	1	20	5	3	8	46	15	28	RS3seq-Hsu2013+RS3target	0.8601	19	14	1	1	2
DDAH2	3	9606	23564	DDAH2	NM_001303007.2	DDAH2	CRISPRko	CDS	NC_000006.12	-	SpyoCas9	5	1	1	5.20.100	+	antisense	31728940	ACGGCCGTGTCGCCAAGCAG	GATCACGGCCGTGTCGCCAAGCAGCGGTCC	CGG	1	222	858	25.9		0	0	0	0	2	25	5	15	1	44	14	27	6	27	6	15	RS3seq-Hsu2013+RS3target	0.842	20	45	1	1	10
RPSA	3	9606	3921	RPSA	NM_002295.6	RPSA	CRISPRko	CDS	NC_000003.12	+	SpyoCas9	5	1	1	5.20.100	+	sense	39411659	TTGGCAGGGAGCTCACTCAG	ACTCTTGGCAGGGAGCTCACTCAGTGGGTT	TGG	5	508	888	57.2		0	0	0	0	7	96	71	62	9	166	64	99	14	194	68	151	RS3seq-Hsu2013+RS3target	1.043	4	11	1	1	1
RPSA	3	9606	3921	RPSA	NM_002295.6	RPSA	CRISPRko	CDS	NC_000003.12	+	SpyoCas9	5	1	1	5.20.100	+	sense	39408633	CATAAATCTCAAGAGGACCT	ATATCATAAATCTCAAGAGGACCTGGGAGA	GGG	3	160	888	18	388524 (RPSA2)	1	0	0	0	2	54	83	84	5	85	59	80	6	167	56	126	RS3seq-Hsu2013+RS3target	0.7518	14	24	1	1	5
RPSA	3	9606	3921	RPSA	NM_002295.6	RPSA	CRISPRko	CDS	NC_000003.12	+	SpyoCas9	5	1	1	5.20.100	+	sense	39411660	TGGCAGGGAGCTCACTCAGT	CTCTTGGCAGGGAGCTCACTCAGTGGGTTT	GGG	5	509	888	57.3		0	0	0	0	4	74	75	40	5	104	39	87	18	205	72	176	RS3seq-Hsu2013+RS3target	0.2447	51	8	1	1	11
NUP214	3	9606	8021	NUP214	NM_005085.4	NUP214	CRISPRko	CDS	NC_000009.12	+	SpyoCas9	5	1	1	5.20.100	-	antisense	131139366	ATAGTCTACGACAACTCCCA	TTGTATAGTCTACGACAACTCCCATGGGCA	TGG	10	1090	6273	17.4		0	0	0	0	0	10	5	12	1	22	6	16	2	13	7	14	RS3seq-Hsu2013+RS3target	0.9428	32	4	1	1	1
NUP214	3	9606	8021	NUP214	NM_005085.4	NUP214	CRISPRko	CDS	NC_000009.12	+	SpyoCas9	5	1	1	5.20.100	+	sense	131129473	TCCACGGTAGCAGTAACCTC	TCCTTCCACGGTAGCAGTAACCTCTGGTGA	TGG	4	587	6273	9.4		0	0	0	0	0	24	6	26	0	26	10	14	3	114	53	139	RS3seq-Hsu2013+RS3target	1.117	12	27	1	1	2
NUP214	3	9606	8021	NUP214	NM_005085.4	NUP214	CRISPRko	CDS	NC_000009.12	+	SpyoCas9	5	1	1	5.20.100	-	antisense	131174215	TGGAAGGAGTGCGAACCACG	TGGATGGAAGGAGTGCGAACCACGGGGGCG	GGG	22	3053	6273	48.7		0	0	0	0	0	28	8	17	2	267	71	208	1	26	10	11	RS3seq-Hsu2013+RS3target	1.129	10	36	1	1	3
HSPB1	3	9606	3315	HSPB1	NM_001540.5	HSPB1	CRISPRko	CDS	NC_000007.14	+	SpyoCas9	5	1	1	5.20.100	-	antisense	76302775	GGCTATGCGGGTACCAGTCG	AGGCGGCTATGCGGGTACCAGTCGCGGAAG	CGG	1	62	618	10		0	0	0	0	0	6	5	7	1	9	4	8	1	9	4	2	RS3seq-Hsu2013+RS3target	0.957	12	1	1	1	1
HSPB1	3	9606	3315	HSPB1	NM_001540.5	HSPB1	CRISPRko	CDS	NC_000007.14	+	SpyoCas9	5	1	1	5.20.100	+	sense	76303026	GGATGTCAACCACTTCGCCC	CCCTGGATGTCAACCACTTCGCCCCGGACG	CGG	1	313	618	50.6		0	0	0	0	3	19	7	15	9	50	27	67	16	335	108	273	RS3seq-Hsu2013+RS3target	1.206	2	20	1	1	2
HSPB1	3	9606	3315	HSPB1	NM_001540.5	HSPB1	CRISPRko	CDS	NC_000007.14	+	SpyoCas9	5	1	1	5.20.100	+	sense	76302850	GAGTGGTCGCAGTGGTTAGG	GGAGGAGTGGTCGCAGTGGTTAGGCGGCAG	CGG	1	137	618	22.2		0	0	0	0	0	37	13	41	5	63	28	55	0	35	32	37	RS3seq-Hsu2013+RS3target	0.8834	19	4	1	1	3
AP2B1	3	9606	163	AP2B1	NM_001030006.2	AP2B1	CRISPRko	CDS	NC_000017.11	+	SpyoCas9	5	1	1	5.20.100	-	antisense	35608194	GTCTACCCGGATGCACCCCA	TTTTGTCTACCCGGATGCACCCCATGGTTC	TGG	5	331	2856	11.6		0	0	0	0	1	25	5	21	4	35	15	25	3	26	12	20	RS3seq-Hsu2013+RS3target	1.205	7	34	1	1	3
AP2B1	3	9606	163	AP2B1	NM_001030006.2	AP2B1	CRISPRko	CDS	NC_000017.11	+	SpyoCas9	5	1	1	5.20.100	-	antisense	35626646	GAGTTGGCATGGGATAGCCG	TGCTGAGTTGGCATGGGATAGCCGGGGAGT	GGG	7	741	2856	25.9		0	0	0	0	1	18	12	19	1	40	14	36	3	57	21	39	RS3seq-Hsu2013+RS3target	1.003	13	30	1	1	4
AP2B1	3	9606	163	AP2B1	NM_001030006.2	AP2B1	CRISPRko	CDS	NC_000017.11	+	SpyoCas9	5	1	1	5.20.100	-	antisense	35650562	GGCGCCAATAAATATAGCCC	AGAAGGCGCCAATAAATATAGCCCCGGTCT	CGG	13	1568	2856	54.9		0	0	0	0	0	31	13	47	1	60	31	75	1	71	29	75	RS3seq-Hsu2013+RS3target	0.7157	39	13	1	1	5
CAP1	3	9606	10487	CAP1	NM_006367.4	CAP1	CRISPRko	CDS	NC_000001.11	+	SpyoCas9	5	1	1	5.20.100	+	sense	40067697	GTTCGCGCAGATTAATCAGG	CACTGTTCGCGCAGATTAATCAGGGGGAGA	GGG	8	787	1428	55.1		0	0	0	0	0	11	3	10	0	5	2	6	0	5	2	4	RS3seq-Hsu2013+RS3target	1.016	9	2	1	1	1
CAP1	3	9606	10487	CAP1	NM_006367.4	CAP1	CRISPRko	CDS	NC_000001.11	+	SpyoCas9	5	1	1	5.20.100	+	sense	40060085	AGGAGCAGCTCCATATGTGC	TAGCAGGAGCAGCTCCATATGTGCAGGCAT	AGG	3	130	1428	9.1		0	0	0	0	0	31	17	32	5	80	27	59	12	107	55	97	RS3seq-Hsu2013+RS3target	0.6231	32	5	1	1	4
CAP1	3	9606	10487	CAP1	NM_006367.4	CAP1	CRISPRko	CDS	NC_000001.11	+	SpyoCas9	5	1	1	5.20.100	-	antisense	40064520	TCGGTTTGTATAAAACATGG	GGACTCGGTTTGTATAAAACATGGCGGCAT	CGG	6	484	1428	33.9		0	0	0	0	1	83	40	93	6	119	47	103	4	116	38	126	RS3seq-Hsu2013+RS3target	0.8474	16	24	1	1	5
MED20	3	9606	9477	MED20	NM_004275.5	MED20	CRISPRko	CDS	NC_000006.12	-	SpyoCas9	5	1	1	5.20.100	-	sense	41909357	GCCAGCAAGATTGAGACCCG	TAAGGCCAGCAAGATTGAGACCCGGGGCAC	GGG	3	335	639	52.4		0	1	0	0	0	44	14	28	5	52	23	58	3	57	19	55	RS3seq-Hsu2013+RS3target	1.172	4	33	1	1	9
MED20	3	9606	9477	MED20	NM_004275.5	MED20	CRISPRko	CDS	NC_000006.12	-	SpyoCas9	5	1	1	5.20.100	-	sense	41909304	GAAGGTGGGCACGGTCACAA	TGGTGAAGGTGGGCACGGTCACAATGGGGC	TGG	3	388	639	60.7		0	1	0	0	0	29	10	23	11	51	17	37	16	88	32	45	RS3seq-Hsu2013+RS3target	0.6864	23	31	1	1	14
MED20	3	9606	9477	MED20	NM_004275.5	MED20	CRISPRko	CDS	NC_000006.12	-	SpyoCas9	5	1	1	5.20.100	+	antisense	41909441	TGGTGTCAGCAATAAGGCAA	AAGTTGGTGTCAGCAATAAGGCAAGGGCCA	GGG	3	251	639	39.3		0	1	0	0	1	77	37	62	7	112	39	106	2	141	89	122	RS3seq-Hsu2013+RS3target	0.6092	29	41	1	1	21
CLASP1	3	9606	23332	CLASP1	NM_001395891.1	CLASP1	CRISPRko	CDS	NC_000002.12	-	SpyoCas9	5	1	1	5.20.100	-	sense	121430114	GCCTCTACACCTGATAACCG	CGTCGCCTCTACACCTGATAACCGGGGCCG	GGG	20	1976	4680	42.2		0	0	0	0	0	13	2	11	2	24	15	23	0	24	13	23	RS3seq-Hsu2013+RS3target	1.222	5	17	1	1	1
CLASP1	3	9606	23332	CLASP1	NM_001395891.1	CLASP1	CRISPRko	CDS	NC_000002.12	-	SpyoCas9	5	1	1	5.20.100	+	antisense	121418626	TACGTGTACTCACCAAGTGG	CACCTACGTGTACTCACCAAGTGGAGGAAA	AGG	23	2316	4680	49.5		0	0	0	0	0	20	12	26	5	47	16	31	7	70	28	53	RS3seq-Hsu2013+RS3target	0.9789	23	29	1	1	3
CLASP1	3	9606	23332	CLASP1	NM_001395891.1	CLASP1	CRISPRko	CDS	NC_000002.12	-	SpyoCas9	5	1	1	5.20.100	-	sense	121515706	GACATGTAGGAGAACGTGTG	TACAGACATGTAGGAGAACGTGTGAGGGCA	AGG	7	603	4680	12.9		0	0	0	0	0	15	7	19	2	64	19	32	6	152	52	137	RS3seq-Hsu2013+RS3target	0.5545	89	23	1	1	11
ALOX15	3	9606	246	ALOX15	NM_001140.5	ALOX15	CRISPRko	CDS	NC_000017.11	-	SpyoCas9	5	1	1	5.20.100	-	sense	4633476	TCCCCACCTGCGATACACCC	TAATTCCCCACCTGCGATACACCCTGGAAA	TGG	9	1186	1989	59.6		0	0	0	0	1	11	4	8	2	36	12	35	7	51	21	31	RS3seq-Hsu2013+RS3target	1.173	13	22	1	1	1
ALOX15	3	9606	246	ALOX15	NM_001140.5	ALOX15	CRISPRko	CDS	NC_000017.11	-	SpyoCas9	5	1	1	5.20.100	-	sense	4639599	TGGAAGTACCGGAGTATCTG	AAGGTGGAAGTACCGGAGTATCTGGGGCCG	GGG	2	168	1989	8.4		0	0	0	0	1	34	15	26	2	28	9	27	6	36	12	32	RS3seq-Hsu2013+RS3target	1.447	5	38	1	1	6
ALOX15	3	9606	246	ALOX15	NM_001140.5	ALOX15	CRISPRko	CDS	NC_000017.11	-	SpyoCas9	5	1	1	5.20.100	+	antisense	4635930	GGATCCGTAGGCAAGAAAAG	TGGGGGATCCGTAGGCAAGAAAAGGGGAGG	GGG	8	990	1989	49.8		0	0	0	0	1	77	33	71	4	63	31	67	0	50	11	55	RS3seq-Hsu2013+RS3target	1.092	21	50	1	1	8
GFM2	3	9606	84340	GFM2	NM_032380.5	GFM2	CRISPRko	CDS	NC_000005.10	-	SpyoCas9	5	1	1	5.20.100	-	sense	74747763	CCCAGACTCTCACAGTATGG	TAGGCCCAGACTCTCACAGTATGGAGGCAA	AGG	8	537	2340	22.9		0	0	0	0	0	41	33	42	4	94	35	90	3	94	51	72	RS3seq-Hsu2013+RS3target	0.9604	12	17	1	1	1
GFM2	3	9606	84340	GFM2	NM_032380.5	GFM2	CRISPRko	CDS	NC_000005.10	-	SpyoCas9	5	1	1	5.20.100	-	sense	74736918	GCTCGTAGAGCCGAACGGGA	TGCAGCTCGTAGAGCCGAACGGGAGGGAGA	GGG	15	1388	2340	59.3		0	0	0	0	1	13	5	8	3	16	2	4	0	3	0	2	RS3seq-Hsu2013+RS3target	0.6907	26	34	1	1	2
GFM2	3	9606	84340	GFM2	NM_032380.5	GFM2	CRISPRko	CDS	NC_000005.10	-	SpyoCas9	5	1	1	5.20.100	-	sense	74745702	TGAAGGAAACAACTGAAGCA	TTGCTGAAGGAAACAACTGAAGCAAGGAAT	AGG	10	825	2340	35.3		0	0	0	0	0	179	90	198	4	320	122	289	6	478	191	442	RS3seq-Hsu2013+RS3target	0.6678	30	32	1	1	4
BZW1	3	9606	9689	BZW1	NM_001207067.2	BZW1	CRISPRko	CDS	NC_000002.12	+	SpyoCas9	5	1	1	5.20.100	+	sense	200818083	ATGGATAACAGACTGATGGT	CAGCATGGATAACAGACTGATGGTTGGTAA	TGG	7	647	1260	51.3		0	0	0	0	2	46	12	53	2	74	21	57	5	131	42	115	RS3seq-Hsu2013+RS3target	1.232	2	13	1	1	1
BZW1	3	9606	9689	BZW1	NM_001207067.2	BZW1	CRISPRko	CDS	NC_000002.12	+	SpyoCas9	5	1	1	5.20.100	-	antisense	200815471	AGAGTGTTTCTGCATATCGA	TCAAAGAGTGTTTCTGCATATCGACGGTAA	CGG	3	194	1260	15.4		0	0	0	0	3	26	12	35	3	36	17	42	4	62	28	79	RS3seq-Hsu2013+RS3target	0.565	14	18	1	1	3
BZW1	3	9606	9689	BZW1	NM_001207067.2	BZW1	CRISPRko	CDS	NC_000002.12	+	SpyoCas9	5	1	1	5.20.100	+	sense	200816356	AATCAGGCGCTACAAATACC	AGTTAATCAGGCGCTACAAATACCTGGAGA	TGG	5	367	1260	29.1		0	0	0	0	3	30	9	19	2	50	19	57	8	30	18	32	RS3seq-Hsu2013+RS3target	0.5058	15	19	1	1	4
MED27	3	9606	9442	MED27	NM_004269.4	MED27	CRISPRko	CDS	NC_000009.12	-	SpyoCas9	5	1	1	5.20.100	-	sense	132077447	AGCATATAAGTGGTCAAACA	TTCAAGCATATAAGTGGTCAAACAAGGTAA	AGG	2	343	936	36.6		0	0	0	0	1	49	19	42	1	86	33	80	5	188	84	236	RS3seq-Hsu2013+RS3target	0.6841	19	9	1	1	1
MED27	3	9606	9442	MED27	NM_004269.4	MED27	CRISPRko	CDS	NC_000009.12	-	SpyoCas9	5	1	1	5.20.100	+	antisense	132079763	GTCGAACACCCTGCTCACGC	GGCAGTCGAACACCCTGCTCACGCTGGAGC	TGG	1	82	936	8.8		0	0	0	0	3	21	13	11	8	44	25	36	11	56	10	44	RS3seq-Hsu2013+RS3target	0.9483	8	22	1	1	2
MED27	3	9606	9442	MED27	NM_004269.4	MED27	CRISPRko	CDS	NC_000009.12	-	SpyoCas9	5	1	1	5.20.100	-	sense	132079643	GGTCAACCGGGACCTCAAGT	ATTCGGTCAACCGGGACCTCAAGTAGGTAC	AGG	1	202	936	21.6		0	0	0	0	3	14	4	7	12	30	11	16	11	23	14	18	RS3seq-Hsu2013+RS3target	0.8636	10	21	1	1	3
RAB11A	3	9606	8766	RAB11A	NM_004663.5	RAB11A	CRISPRko	CDS	NC_000015.10	+	SpyoCas9	5	1	1	5.20.100	+	sense	65877835	CATATGAAAATGTAGAGCGA	CTCACATATGAAAATGTAGAGCGATGGCTG	TGG	3	309	651	47.5		0	0	0	0	1	92	50	94	3	115	50	126	7	106	47	119	RS3seq-Hsu2013+RS3target	0.8739	1	10	1	1	1
RAB11A	3	9606	8766	RAB11A	NM_004663.5	RAB11A	CRISPRko	CDS	NC_000015.10	+	SpyoCas9	5	1	1	5.20.100	+	sense	65877777	AGATATTATCGTGGAGCTGT	TTTCAGATATTATCGTGGAGCTGTAGGTGC	AGG	3	251	651	38.6		0	0	0	0	2	30	13	27	8	27	21	37	2	29	19	39	RS3seq-Hsu2013+RS3target	0.3526	7	13	1	1	3
RAB11A	3	9606	8766	RAB11A	NM_004663.5	RAB11A	CRISPRko	CDS	NC_000015.10	+	SpyoCas9	5	1	1	5.20.100	+	sense	65877917	GAGTGATCTACGTCATCTCA	ATAAGAGTGATCTACGTCATCTCAGGGCAG	GGG	3	391	651	60.1		0	0	0	0	3	28	21	21	1	37	16	47	1	55	12	43	RS3seq-Hsu2013+RS3target	0.6696	2	21	1	1	4
FCRLA	3	9606	84824	FCRLA	NM_032738.4	FCRLA	CRISPRko	CDS	NC_000001.11	+	SpyoCas9	5	1	1	5.20.100	+	sense	161710913	CCTGATTGTGTCCTATGGTG	TCCACCTGATTGTGTCCTATGGTGAGGTCC	AGG	2	232	1080	21.5		0	0	0	0	1	41	17	42	4	79	31	98	9	90	39	226	RS3seq-Hsu2013+RS3target	0.9226	17	22	1	1	1
FCRLA	3	9606	84824	FCRLA	NM_032738.4	FCRLA	CRISPRko	CDS	NC_000001.11	+	SpyoCas9	5	1	1	5.20.100	+	sense	161711470	GTTGTGGCTATCACAGTCCA	ATCTGTTGTGGCTATCACAGTCCAAGGTGA	AGG	3	494	1080	45.7		0	0	0	0	1	61	21	46	4	72	38	62	12	130	74	100	RS3seq-Hsu2013+RS3target	0.8545	23	29	1	1	2
FCRLA	3	9606	84824	FCRLA	NM_032738.4	FCRLA	CRISPRko	CDS	NC_000001.11	+	SpyoCas9	5	1	1	5.20.100	-	antisense	161710824	CAGTCAAGTCATCCTCCGTG	GCATCAGTCAAGTCATCCTCCGTGTGGCAG	TGG	2	143	1080	13.2		0	0	0	0	2	27	21	22	4	74	18	46	8	40	22	44	RS3seq-Hsu2013+RS3target	0.9644	13	41	1	1	3
CLTC	3	9606	1213	CLTC	NM_004859.4	CLTC	CRISPRko	CDS	NC_000017.11	+	SpyoCas9	5	1	1	5.20.100	+	sense	59661470	GTACTCCAGACACTATCCGT	CTTCGTACTCCAGACACTATCCGTCGGTTC	CGG	8	1194	5028	23.7		0	0	0	0	0	17	4	10	3	23	17	22	0	33	12	33	RS3seq-Hsu2013+RS3target	0.9335	20	11	1	1	2
CLTC	3	9606	1213	CLTC	NM_004859.4	CLTC	CRISPRko	CDS	NC_000017.11	+	SpyoCas9	5	1	1	5.20.100	-	antisense	59681343	TATACTCCATAACACGTGTA	TTAATATACTCCATAACACGTGTACGGTCA	CGG	20	3113	5028	61.9		0	0	0	0	0	16	3	5	1	19	4	14	2	49	19	51	RS3seq-Hsu2013+RS3target	0.901	25	9	1	1	3
CLTC	3	9606	1213	CLTC	NM_004859.4	CLTC	CRISPRko	CDS	NC_000017.11	+	SpyoCas9	5	1	1	5.20.100	-	antisense	59677170	TAATAAGTTCCAGATCACAT	ACATTAATAAGTTCCAGATCACATTGGCCA	TGG	17	2777	5028	55.2		0	0	0	0	0	35	15	43	5	85	31	72	1	142	79	194	RS3seq-Hsu2013+RS3target	0.6424	52	27	1	1	9
SMAD5	3	9606	4090	SMAD5	NM_005903.7	SMAD5	CRISPRko	CDS	NC_000005.10	+	SpyoCas9	5	1	1	5.20.100	-	antisense	136163367	GATATACTGGGCATAATCTG	GCTGGATATACTGGGCATAATCTGAGGAAT	AGG	5	750	1398	53.6		0	0	0	0	0	33	12	41	1	53	16	62	5	81	36	107	RS3seq-Hsu2013+RS3target	1.135	4	12	1	1	2
SMAD5	3	9606	4090	SMAD5	NM_005903.7	SMAD5	CRISPRko	CDS	NC_000005.10	+	SpyoCas9	5	1	1	5.20.100	+	sense	136154077	TCATCATGAGCTAAAGCCGT	AGAGTCATCATGAGCTAAAGCCGTTGGATA	TGG	3	316	1398	22.6		0	0	0	0	0	18	8	25	2	32	9	23	0	46	18	37	RS3seq-Hsu2013+RS3target	0.6167	26	1	1	1	3
SMAD5	3	9606	4090	SMAD5	NM_005903.7	SMAD5	CRISPRko	CDS	NC_000005.10	+	SpyoCas9	5	1	1	5.20.100	+	sense	136154149	CCCATACCACTATAAGAGAG	TCAACCCATACCACTATAAGAGAGTGGAGA	TGG	3	388	1398	27.8		0	0	0	0	0	53	23	59	4	65	25	46	2	80	42	66	RS3seq-Hsu2013+RS3target	0.8408	16	21	1	1	4
NRAS	3	9606	4893	NRAS	NM_002524.5	NRAS	CRISPRko	CDS	NC_000001.11	-	SpyoCas9	5	1	1	5.20.100	+	antisense	114713851	TATTGATGGCAAATACACAG	CTATTATTGATGGCAAATACACAGAGGAAG	AGG	3	239	570	41.9		0	0	0	0	0	74	34	71	6	133	60	94	8	197	79	147	RS3seq-Hsu2013+RS3target	1.371	1	4	1	1	1
NRAS	3	9606	4893	NRAS	NM_002524.5	NRAS	CRISPRko	CDS	NC_000001.11	-	SpyoCas9	5	1	1	5.20.100	-	sense	114716055	TGAATATGATCCCACCATAG	TAGATGAATATGATCCCACCATAGAGGTGA	AGG	2	106	570	18.6		0	0	0	0	1	25	11	21	6	72	25	39	1	47	27	45	RS3seq-Hsu2013+RS3target	0.7831	4	9	1	1	2
NRAS	3	9606	4893	NRAS	NM_002524.5	NRAS	CRISPRko	CDS	NC_000001.11	-	SpyoCas9	5	1	1	5.20.100	-	sense	114709706	GATTAAGCGAGTAAAAGACT	AGCAGATTAAGCGAGTAAAAGACTCGGATG	CGG	4	313	570	54.9		0	0	0	0	1	48	22	45	4	68	18	66	0	42	15	51	RS3seq-Hsu2013+RS3target	0.5758	12	14	1	1	3
NASP	3	9606	4678	NASP	NM_002482.4	NASP	CRISPRko	CDS	NC_000001.11	+	SpyoCas9	5	1	1	5.20.100	+	sense	45607775	GTGGTGACTCTAGAAAAGCA	GCCTGTGGTGACTCTAGAAAAGCAGGGCAC	GGG	6	863	2367	36.5		0	0	0	0	1	73	25	69	2	116	58	99	2	121	56	129	RS3seq-Hsu2013+RS3target	1.271	3	26	1	1	2
NASP	3	9606	4678	NASP	NM_002482.4	NASP	CRISPRko	CDS	NC_000001.11	+	SpyoCas9	5	1	1	5.20.100	+	sense	45604966	GGAGAGACAGCTAATGAGTG	GTATGGAGAGACAGCTAATGAGTGTGGAGA	TGG	4	248	2367	10.5		0	0	0	0	1	83	35	82	2	134	46	107	3	167	53	149	RS3seq-Hsu2013+RS3target	1.349	1	28	1	1	3
NASP	3	9606	4678	NASP	NM_002482.4	NASP	CRISPRko	CDS	NC_000001.11	+	SpyoCas9	5	1	1	5.20.100	+	sense	45608039	GCTCCAGTTCTCCCTAAGGA	GGAGGCTCCAGTTCTCCCTAAGGATGGTGC	TGG	6	1127	2367	47.6		0	0	0	0	2	82	32	64	7	74	23	97	14	142	61	101	RS3seq-Hsu2013+RS3target	0.4166	50	42	1	1	10
KDM5D	3	9606	8284	KDM5D	NM_004653.5	KDM5D	CRISPRko	CDS	NC_000024.10	-	SpyoCas9	5	1	1	5.20.100	+	antisense	19710396	GACATCCCCAATCTGATGCA	CCTTGACATCCCCAATCTGATGCATGGCAC	TGG	19	2563	4620	55.5		0	0	0	0	0	34	16	46	5	43	28	38	7	84	45	66	RS3seq-Hsu2013+RS3target	0.9786	37	26	1	1	5
KDM5D	3	9606	8284	KDM5D	NM_004653.5	KDM5D	CRISPRko	CDS	NC_000024.10	-	SpyoCas9	5	1	1	5.20.100	+	antisense	19716433	AGACACAATAGCGCCGGAGC	GAGAAGACACAATAGCGCCGGAGCCGGCGG	CGG	15	1877	4620	40.6		0	0	0	0	0	8	4	4	1	8	2	7	1	16	6	19	RS3seq-Hsu2013+RS3target	0.8713	63	5	1	1	7
KDM5D	3	9606	8284	KDM5D	NM_004653.5	KDM5D	CRISPRko	CDS	NC_000024.10	-	SpyoCas9	5	1	1	5.20.100	+	antisense	19721270	AGAACAGACTGATCTAGCAC	ACAGAGAACAGACTGATCTAGCACTGGCAT	TGG	12	1413	4620	30.6		0	0	0	0	1	20	10	16	2	44	17	47	5	91	49	97	RS3seq-Hsu2013+RS3target	1.173	14	67	1	1	8
PTPRK	3	9606	5796	PTPRK	NM_002844.4	PTPRK	CRISPRko	CDS	NC_000006.12	-	SpyoCas9	5	1	1	5.20.100	+	antisense	128240129	CCTCTACATCCCCTAGACGG	TTCACCTCTACATCCCCTAGACGGAGGAAA	AGG	5	599	4323	13.9		0	0	0	0	0	16	5	13	5	16	12	19	8	29	11	19	RS3seq-Hsu2013+RS3target	1.275	4	5	1	1	1
PTPRK	3	9606	5796	PTPRK	NM_002844.4	PTPRK	CRISPRko	CDS	NC_000006.12	-	SpyoCas9	5	1	1	5.20.100	-	sense	128218966	TGTGTAACTCAGTCAGAACG	TCGCTGTGTAACTCAGTCAGAACGAGGTTC	AGG	6	824	4323	19.1		0	0	0	0	0	24	7	26	1	40	18	28	0	31	15	36	RS3seq-Hsu2013+RS3target	1.057	18	11	1	1	2
PTPRK	3	9606	5796	PTPRK	NM_002844.4	PTPRK	CRISPRko	CDS	NC_000006.12	-	SpyoCas9	5	1	1	5.20.100	+	antisense	128089915	ACGCGTAATGTTGTAACCCA	GGCAACGCGTAATGTTGTAACCCAAGGATT	AGG	8	1240	4323	28.7		0	0	0	0	0	23	9	26	0	26	21	20	1	32	11	35	RS3seq-Hsu2013+RS3target	0.9845	25	10	1	1	3
ZBTB10	3	9606	65986	ZBTB10	NM_001105539.3	ZBTB10	CRISPRko	CDS	NC_000008.11	+	SpyoCas9	5	1	1	5.20.100	+	sense	80500093	GATGGTTGTAATGTCGACGA	AAATGATGGTTGTAATGTCGACGAGGGCCA	GGG	2	1571	2616	60.1		0	0	0	0	0	3	1	6	0	9	6	4	1	17	12	16	RS3seq-Hsu2013+RS3target	0.9844	7	2	1	1	1
ZBTB10	3	9606	65986	ZBTB10	NM_001105539.3	ZBTB10	CRISPRko	CDS	NC_000008.11	+	SpyoCas9	5	1	1	5.20.100	+	sense	80487698	GGGCATGATGAGCTTTCGCG	AGTGGGGCATGATGAGCTTTCGCGAGGGAC	AGG	1	887	2616	33.9		0	0	0	0	0	4	1	8	1	19	7	11	4	15	7	26	RS3seq-Hsu2013+RS3target	0.684	28	3	1	1	2
ZBTB10	3	9606	65986	ZBTB10	NM_001105539.3	ZBTB10	CRISPRko	CDS	NC_000008.11	+	SpyoCas9	5	1	1	5.20.100	+	sense	80487168	TGCTAGCGGAAAGGAACCGT	CCCCTGCTAGCGGAAAGGAACCGTCGGACT	CGG	1	357	2616	13.6		0	0	0	0	0	14	4	14	1	10	4	14	2	21	2	15	RS3seq-Hsu2013+RS3target	0.6716	31	11	1	1	6
CALU	3	9606	813	CALU	NM_001219.5	CALU	CRISPRko	CDS	NC_000007.14	+	SpyoCas9	5	1	1	5.20.100	-	antisense	128754444	CCTACCTAAAACGTAGCCGT	GGGACCTACCTAAAACGTAGCCGTAGGTGG	AGG	3	403	948	42.5		0	0	0	0	0	4	2	6	0	14	4	7	2	11	5	8	RS3seq-Hsu2013+RS3target	0.5801	16	1	1	1	1
CALU	3	9606	813	CALU	NM_001219.5	CALU	CRISPRko	CDS	NC_000007.14	+	SpyoCas9	5	1	1	5.20.100	+	sense	128754374	ACGAGGATGTAGAGCGACAG	ATTTACGAGGATGTAGAGCGACAGTGGAAG	TGG	3	333	948	35.1		0	0	0	0	1	18	9	27	3	77	34	63	7	198	82	164	RS3seq-Hsu2013+RS3target	0.7659	8	13	1	1	2
CALU	3	9606	813	CALU	NM_001219.5	CALU	CRISPRko	CDS	NC_000007.14	+	SpyoCas9	5	1	1	5.20.100	+	sense	128759037	AAAGATATAGTAGTACAGGT	CATGAAAGATATAGTAGTACAGGTGGGTGA	GGG	4	581	948	61.3		0	0	0	0	2	36	14	33	2	59	22	40	2	66	28	66	RS3seq-Hsu2013+RS3target	1.074	1	32	1	1	4
RAD51C	3	9606	5889	RAD51C	NM_058216.3	RAD51C	CRISPRko	CDS	NC_000017.11	+	SpyoCas9	5	1	1	5.20.100	+	sense	58709876	GTTCGACTAGTGATAGTGGA	TTAGGTTCGACTAGTGATAGTGGATGGTAT	TGG	5	722	1131	63.8		0	0	0	0	0	29	16	20	1	12	1	18	1	24	5	18	RS3seq-Hsu2013+RS3target	0.8354	7	6	1	1	2
RAD51C	3	9606	5889	RAD51C	NM_058216.3	RAD51C	CRISPRko	CDS	NC_000017.11	+	SpyoCas9	5	1	1	5.20.100	+	sense	58695073	CTTGAGCAGGAGCATACCCA	ACTTCTTGAGCAGGAGCATACCCAGGGCTT	GGG	2	287	1131	25.4		0	0	0	0	1	23	13	26	6	67	33	54	26	221	78	166	RS3seq-Hsu2013+RS3target	0.9117	3	18	1	1	4
RAD51C	3	9606	5889	RAD51C	NM_058216.3	RAD51C	CRISPRko	CDS	NC_000017.11	+	SpyoCas9	5	1	1	5.20.100	+	sense	58692784	AAACCCTCCGAGCTTAGCAA	GGTGAAACCCTCCGAGCTTAGCAAAGGTAA	AGG	1	140	1131	12.4		0	0	0	0	1	16	9	16	1	30	16	23	4	47	21	43	RS3seq-Hsu2013+RS3target	0.8393	5	16	1	1	5
RAB10	3	9606	10890	RAB10	NM_016131.5	RAB10	CRISPRko	CDS	NC_000002.12	+	SpyoCas9	5	1	1	5.20.100	+	sense	26109902	ATGGCTTAGAAACATAGATG	GCAAATGGCTTAGAAACATAGATGAGGTAA	AGG	3	322	603	53.4		0	0	0	0	0	43	21	41	1	127	44	100	4	177	69	128	RS3seq-Hsu2013+RS3target	0.7212	5	6	1	1	2
RAB10	3	9606	10890	RAB10	NM_016131.5	RAB10	CRISPRko	CDS	NC_000002.12	+	SpyoCas9	5	1	1	5.20.100	+	sense	26109855	CTAGTATATGACATCACCAA	CATGCTAGTATATGACATCACCAATGGTAA	TGG	3	275	603	45.6		0	0	0	0	0	51	16	54	4	92	56	77	17	131	100	168	RS3seq-Hsu2013+RS3target	0.7433	4	7	1	1	3
RAB10	3	9606	10890	RAB10	NM_016131.5	RAB10	CRISPRko	CDS	NC_000002.12	+	SpyoCas9	5	1	1	5.20.100	-	antisense	26109786	TGATGGTGTGAAATCGCTCC	GTTGTGATGGTGTGAAATCGCTCCTGGCCT	TGG	3	206	603	34.2		0	0	0	0	1	10	8	12	2	28	11	9	5	73	36	72	RS3seq-Hsu2013+RS3target	0.6235	7	9	1	1	4
MLLT11	3	9606	10962	MLLT11	NM_006818.4	MLLT11	CRISPRko	CDS	NC_000001.11	+	SpyoCas9	5	1	1	5.20.100	+	sense	151067337	GTCAGATACAGCCACCTACA	GTCTGTCAGATACAGCCACCTACAAGGTCA	AGG	2	112	273	41		0	0	0	0	0	61	26	50	5	87	39	84	5	107	51	71	RS3seq-Hsu2013+RS3target	0.3446	9	3	1	1	1
MLLT11	3	9606	10962	MLLT11	NM_006818.4	MLLT11	CRISPRko	CDS	NC_000001.11	+	SpyoCas9	5	1	1	5.20.100	+	sense	151067301	AGAACTGGATCTGTCGGAGC	TCCCAGAACTGGATCTGTCGGAGCTGGAAG	TGG	2	76	273	27.8		0	0	0	0	2	11	5	10	11	19	11	17	28	146	46	67	RS3seq-Hsu2013+RS3target	0.511	5	8	1	1	2
MLLT11	3	9606	10962	MLLT11	NM_006818.4	MLLT11	CRISPRko	CDS	NC_000001.11	+	SpyoCas9	5	1	1	5.20.100	-	antisense	151067239	AACTGTACTGGCTACTCACA	AAGGAACTGTACTGGCTACTCACAGGGTCC	GGG	2	14	273	5.1		0	0	0	0	2	43	17	35	5	85	37	63	5	206	78	139	RS3seq-Hsu2013+RS3target	0.6165	4	10	1	1	3
LCMT1	3	9606	51451	LCMT1	NM_016309.3	LCMT1	CRISPRko	CDS	NC_000016.10	+	SpyoCas9	5	1	1	5.20.100	+	sense	25128562	AAAGCCCCTGAAATCAACAG	GAGGAAAGCCCCTGAAATCAACAGAGGCAA	AGG	2	200	1005	19.9		0	0	0	0	1	41	24	27	4	48	26	50	6	145	65	158	RS3seq-Hsu2013+RS3target	1.299	1	25	1	1	2
LCMT1	3	9606	51451	LCMT1	NM_016309.3	LCMT1	CRISPRko	CDS	NC_000016.10	+	SpyoCas9	5	1	1	5.20.100	+	sense	25111952	AGCTGCGACGCAGACGACGA	CTCGAGCTGCGACGCAGACGACGAGGGCGT	GGG	1	68	1005	6.8		0	0	0	0	1	1	1	2	2	6	2	2	11	20	8	20	RS3seq-Hsu2013+RS3target	0.7017	14	14	1	1	3
LCMT1	3	9606	51451	LCMT1	NM_016309.3	LCMT1	CRISPRko	CDS	NC_000016.10	+	SpyoCas9	5	1	1	5.20.100	+	sense	25128487	TCCAGGTTTGCAGTAAGCAT	CCCTTCCAGGTTTGCAGTAAGCATTGGCTA	TGG	2	125	1005	12.4		0	0	0	0	0	72	31	63	0	114	44	77	6	172	64	151	RS3seq-Hsu2013+RS3target	0.5584	19	10	1	1	5
SACS	3	9606	26278	SACS	NM_014363.6	SACS	CRISPRko	CDS	NC_000013.11	-	SpyoCas9	5	1	1	5.20.100	-	sense	23338428	AAACAGTAGAGTGTACCACG	CAGAAAACAGTAGAGTGTACCACGTGGCTT	TGG	10	5448	13740	39.7		0	0	0	0	0	16	9	9	0	20	11	23	1	26	16	27	RS3seq-Hsu2013+RS3target	1.49	2	19	1	1	1
SACS	3	9606	26278	SACS	NM_014363.6	SACS	CRISPRko	CDS	NC_000013.11	-	SpyoCas9	5	1	1	5.20.100	-	sense	23336411	TTGTCATGCTGACATACCCA	AATATTGTCATGCTGACATACCCAGGGAAG	GGG	10	7465	13740	54.3		0	0	0	0	0	40	16	41	3	65	25	50	2	125	57	127	RS3seq-Hsu2013+RS3target	1.315	5	64	1	1	5
SACS	3	9606	26278	SACS	NM_014363.6	SACS	CRISPRko	CDS	NC_000013.11	-	SpyoCas9	5	1	1	5.20.100	-	sense	23341454	TATCCCCAGAACTATACTAG	CACTTATCCCCAGAACTATACTAGAGGAAG	AGG	10	2422	13740	17.6		0	0	0	0	0	29	23	24	2	39	18	33	7	78	29	55	RS3seq-Hsu2013+RS3target	0.9049	48	39	1	1	7
PDIA3	3	9606	2923	PDIA3	NM_005313.5	PDIA3	CRISPRko	CDS	NC_000015.10	+	SpyoCas9	5	1	1	5.20.100	-	antisense	43746707	CGGCAGAATGGACTCACCAG	GCCTCGGCAGAATGGACTCACCAGGGGGCG	GGG	1	167	1518	11		0	0	0	0	3	41	25	46	13	74	37	60	15	137	83	149	RS3seq-Hsu2013+RS3target	1.041	8	23	1	1	1
PDIA3	3	9606	2923	PDIA3	NM_005313.5	PDIA3	CRISPRko	CDS	NC_000015.10	+	SpyoCas9	5	1	1	5.20.100	-	antisense	43746619	GTCCGTGAGTTCTAGCACGT	TGTCGTCCGTGAGTTCTAGCACGTCGGAGG	CGG	1	79	1518	5.2		0	0	0	0	2	12	7	9	1	21	6	9	1	17	3	5	RS3seq-Hsu2013+RS3target	0.6787	18	14	1	1	2
PDIA3	3	9606	2923	PDIA3	NM_005313.5	PDIA3	CRISPRko	CDS	NC_000015.10	+	SpyoCas9	5	1	1	5.20.100	+	sense	43765503	CAAGTTTGAGGACAAGACTG	CTAACAAGTTTGAGGACAAGACTGTGGCAT	TGG	6	655	1518	43.1		0	0	0	0	3	80	29	67	5	119	57	115	12	171	48	118	RS3seq-Hsu2013+RS3target	1.046	7	27	1	1	3
ELP1	3	9606	8518	ELP1	NM_003640.5	ELP1	CRISPRko	CDS	NC_000009.12	-	SpyoCas9	5	1	1	5.20.100	-	sense	108912314	TGGACGACTGACCGGAGCGT	GCACTGGACGACTGACCGGAGCGTGGGAGA	GGG	11	1139	3999	28.5		0	0	0	0	0	2	1	4	0	11	4	2	1	6	0	1	RS3seq-Hsu2013+RS3target	0.8076	47	1	1	1	2
ELP1	3	9606	8518	ELP1	NM_003640.5	ELP1	CRISPRko	CDS	NC_000009.12	-	SpyoCas9	5	1	1	5.20.100	-	sense	108927412	GTGGTATCTCTGTTATGAGT	GCCAGTGGTATCTCTGTTATGAGTTGGAGT	TGG	4	345	3999	8.6		0	0	0	0	0	46	18	52	3	72	33	67	1	64	36	80	RS3seq-Hsu2013+RS3target	0.9751	27	24	1	1	3
ELP1	3	9606	8518	ELP1	NM_003640.5	ELP1	CRISPRko	CDS	NC_000009.12	-	SpyoCas9	5	1	1	5.20.100	+	antisense	108919311	TCCCCCCGCCAGGTAACTTG	TCCATCCCCCCGCCAGGTAACTTGTGGTCT	TGG	7	591	3999	14.8		0	0	0	0	1	23	8	17	2	33	10	24	8	44	12	32	RS3seq-Hsu2013+RS3target	0.8923	37	57	1	1	14
LONP2	3	9606	83752	LONP2	NM_031490.5	LONP2	CRISPRko	CDS	NC_000016.10	+	SpyoCas9	5	1	1	5.20.100	+	sense	48299758	ACAGCAGATTCAGATACCCC	CTCCACAGCAGATTCAGATACCCCAGGTCA	AGG	10	1630	2559	63.7		0	0	0	0	0	27	6	28	4	80	43	73	10	128	51	101	RS3seq-Hsu2013+RS3target	1.014	13	7	1	1	1
LONP2	3	9606	83752	LONP2	NM_031490.5	LONP2	CRISPRko	CDS	NC_000016.10	+	SpyoCas9	5	1	1	5.20.100	+	sense	48270182	GGAGTTGGTAAAACAAGTGT	TCCTGGAGTTGGTAAAACAAGTGTGGGAAG	GGG	7	1148	2559	44.9		0	0	0	0	0	55	23	51	1	100	43	57	4	116	58	114	RS3seq-Hsu2013+RS3target	1.272	3	21	1	1	2
LONP2	3	9606	83752	LONP2	NM_031490.5	LONP2	CRISPRko	CDS	NC_000016.10	+	SpyoCas9	5	1	1	5.20.100	-	antisense	48252215	GTACAATCTGGAAACGGCAT	ACCTGTACAATCTGGAAACGGCATAGGCCT	AGG	2	317	2559	12.4		0	0	0	0	0	15	5	21	6	30	14	43	8	113	73	148	RS3seq-Hsu2013+RS3target	0.8521	26	4	1	1	3
AP2A1	3	9606	160	AP2A1	NM_130787.3	AP2A1	CRISPRko	CDS	NC_000019.10	+	SpyoCas9	5	1	1	5.20.100	-	antisense	49795738	GCACGGCGTTCATTACCTGG	GAGTGCACGGCGTTCATTACCTGGAGGCGG	AGG	7	813	2868	28.3		0	0	0	0	1	22	8	10	4	8	5	21	4	11	5	20	RS3seq-Hsu2013+RS3target	1.326	11	22	1	1	1
AP2A1	3	9606	160	AP2A1	NM_130787.3	AP2A1	CRISPRko	CDS	NC_000019.10	+	SpyoCas9	5	1	1	5.20.100	-	antisense	49791980	AGGCCTTGTACAGTCGAAGG	GGCGAGGCCTTGTACAGTCGAAGGAGGCAC	AGG	5	518	2868	18.1		0	0	0	0	1	11	4	5	4	13	3	13	2	47	37	33	RS3seq-Hsu2013+RS3target	1.136	26	18	1	1	2
AP2A1	3	9606	160	AP2A1	NM_130787.3	AP2A1	CRISPRko	CDS	NC_000019.10	+	SpyoCas9	5	1	1	5.20.100	-	antisense	49801759	CAGGATGGACGACTCGCGCT	TGGCCAGGATGGACGACTCGCGCTCGGGGA	CGG	14	1822	2868	63.5		0	0	0	0	0	3	0	2	0	4	2	1	6	17	10	28	RS3seq-Hsu2013+RS3target	0.6667	113	1	1	1	7
CSTB	3	9606	1476	CSTB	NM_000100.4	CSTB	CRISPRko	CDS	NC_000021.9	-	SpyoCas9	5	1	1	5.20.100	+	antisense	43774715	AATGACACGGCCTTAAACAC	CTTGAATGACACGGCCTTAAACACAGGGAA	AGG	2	111	297	37.4		0	0	0	0	0	18	6	15	3	35	22	22	1	50	30	25	RS3seq-Hsu2013+RS3target	0.8762	3	2	1	1	1
CSTB	3	9606	1476	CSTB	NM_000100.4	CSTB	CRISPRko	CDS	NC_000021.9	-	SpyoCas9	5	1	1	5.20.100	-	sense	43774690	CGTGTCATTCAAGAGCCAGG	AGGCCGTGTCATTCAAGAGCCAGGTGGTCG	TGG	2	136	297	45.8		0	0	0	0	2	91	31	72	7	93	50	77	12	85	53	101	RS3seq-Hsu2013+RS3target	1.223	1	15	1	1	4
CSTB	3	9606	1476	CSTB	NM_000100.4	CSTB	CRISPRko	CDS	NC_000021.9	-	SpyoCas9	5	1	1	5.20.100	-	sense	43774663	GGGGACAAACTACTTCATCA	TCGCGGGGACAAACTACTTCATCAAGGTAG	AGG	2	163	297	54.9		0	0	0	0	1	54	21	58	3	86	49	121	8	93	36	151	RS3seq-Hsu2013+RS3target	0.5606	12	7	1	1	5
OSBPL6	3	9606	114880	OSBPL6	NM_032523.4	OSBPL6	CRISPRko	CDS	NC_000002.12	+	SpyoCas9	5	1	1	5.20.100	+	sense	178339717	ACAAGCGGGTCACAAGACGA	AAAGACAAGCGGGTCACAAGACGATGGAGA	TGG	11	939	2805	33.5		0	0	0	0	0	16	2	4	0	17	2	9	1	26	11	6	RS3seq-Hsu2013+RS3target	0.763	22	7	1	1	2
OSBPL6	3	9606	114880	OSBPL6	NM_032523.4	OSBPL6	CRISPRko	CDS	NC_000002.12	+	SpyoCas9	5	1	1	5.20.100	+	sense	178336383	CACAACTGGCCAGAGTAAAG	CGTGCACAACTGGCCAGAGTAAAGTGGCAG	TGG	9	739	2805	26.3		0	0	0	0	0	181	128	278	4	173	60	131	4	123	53	106	RS3seq-Hsu2013+RS3target	0.6877	28	35	1	1	5
OSBPL6	3	9606	114880	OSBPL6	NM_032523.4	OSBPL6	CRISPRko	CDS	NC_000002.12	+	SpyoCas9	5	1	1	5.20.100	-	antisense	178373922	TGGCTACTTGCTGTGATAAG	TCATTGGCTACTTGCTGTGATAAGGGGAGA	GGG	15	1427	2805	50.9		0	0	0	0	0	46	18	40	1	65	21	48	3	103	27	91	RS3seq-Hsu2013+RS3target	0.5168	55	16	1	1	7
ETFB	3	9606	2109	ETFB	NM_001985.3	ETFB	CRISPRko	CDS	NC_000019.10	-	SpyoCas9	5	1	1	5.20.100	-	sense	51353242	AGACCGAGGTATCCACGTGG	GTGCAGACCGAGGTATCCACGTGGAGGTGC	AGG	3	265	768	34.5		0	0	0	0	0	18	4	11	4	27	13	16	1	7	15	37	RS3seq-Hsu2013+RS3target	1.559	1	3	1	1	1
ETFB	3	9606	2109	ETFB	NM_001985.3	ETFB	CRISPRko	CDS	NC_000019.10	-	SpyoCas9	5	1	1	5.20.100	-	sense	51354284	GAAGCCTGACAGGACCGGTG	GAGTGAAGCCTGACAGGACCGGTGTGGTCA	TGG	2	82	768	10.7		0	0	0	0	0	35	12	22	5	69	18	50	8	69	15	44	RS3seq-Hsu2013+RS3target	0.8339	24	4	1	1	3
ETFB	3	9606	2109	ETFB	NM_001985.3	ETFB	CRISPRko	CDS	NC_000019.10	-	SpyoCas9	5	1	1	5.20.100	-	sense	51346998	AGTGGAGCGGGAGATCGATG	TGAAAGTGGAGCGGGAGATCGATGGGGGCC	GGG	5	499	768	65		0	0	0	0	3	23	16	26	10	67	34	37	18	115	59	111	RS3seq-Hsu2013+RS3target	1.055	8	33	1	1	8
API5	3	9606	8539	API5	NM_001142930.2	API5	CRISPRko	CDS	NC_000011.10	+	SpyoCas9	5	1	1	5.20.100	+	sense	43318678	ATATTGGATGGTGTGAAAGG	AGTGATATTGGATGGTGTGAAAGGTGGTAC	TGG	2	107	1575	6.8		0	0	0	0	0	93	38	88	6	138	53	134	7	165	86	146	RS3seq-Hsu2013+RS3target	1.353	3	6	1	1	1
API5	3	9606	8539	API5	NM_001142930.2	API5	CRISPRko	CDS	NC_000011.10	+	SpyoCas9	5	1	1	5.20.100	-	antisense	43323577	TCCACACAGTCAGGATCCGA	CCTGTCCACACAGTCAGGATCCGAGGGATT	GGG	6	690	1575	43.8		0	0	0	0	1	46	18	27	5	60	17	42	1	64	32	26	RS3seq-Hsu2013+RS3target	0.8876	7	15	1	1	2
API5	3	9606	8539	API5	NM_001142930.2	API5	CRISPRko	CDS	NC_000011.10	+	SpyoCas9	5	1	1	5.20.100	-	antisense	43326569	CTGGGGTAGTCAAGGTACCG	TCCACTGGGGTAGTCAAGGTACCGAGGTTA	AGG	7	812	1575	51.6		0	0	0	0	1	19	8	15	2	29	2	18	4	12	9	19	RS3seq-Hsu2013+RS3target	0.5818	22	9	1	1	3
MRPS6	3	9606	64968	MRPS6	NM_032476.4	MRPS6	CRISPRko	CDS	NC_000021.9	+	SpyoCas9	5	1	1	5.20.100	-	antisense	34125424	AAGGAAGCGCTCGTTCACCC	CTATAAGGAAGCGCTCGTTCACCCAGGTTT	AGG	2	128	378	33.9		0	0	0	0	2	12	3	8	1	29	9	22	3	21	15	37	RS3seq-Hsu2013+RS3target	1.15	2	6	1	1	1
MRPS6	3	9606	64968	MRPS6	NM_032476.4	MRPS6	CRISPRko	CDS	NC_000021.9	+	SpyoCas9	5	1	1	5.20.100	+	sense	34125475	AGTCAGCAGCACAACAGAGG	CCACAGTCAGCAGCACAACAGAGGCGGGTA	CGG	2	179	378	47.4		0	0	0	0	2	95	45	98	12	210	107	278	21	227	81	197	RS3seq-Hsu2013+RS3target	0.8635	5	11	1	1	2
MRPS6	3	9606	64968	MRPS6	NM_032476.4	MRPS6	CRISPRko	CDS	NC_000021.9	+	SpyoCas9	5	1	1	5.20.100	+	sense	34125381	ACGTACGATAGAGGCCCTGA	TGAAACGTACGATAGAGGCCCTGATGGACA	TGG	2	85	378	22.5		0	0	0	0	5	32	13	33	6	22	7	20	2	19	13	20	RS3seq-Hsu2013+RS3target	0.7975	9	19	1	1	6
BOLA2	3	9606	552900	BOLA2	NM_001031827.3	BOLA2	CRISPRko	CDS	NC_000016.10	-	SpyoCas9	5	1	1	5.20.100	+	antisense	29453733	GGCACGCGTTCACCAGCCTG	GCTAGGCACGCGTTCACCAGCCTGGGGCGA	GGG	3	161	261	61.7	654483 (BOLA2B)	1	1	0	0	4	20	9	14	8	18	11	18	7	28	16	23	RS3seq-Hsu2013+RS3target	1.397	1	9	1	1	1
BOLA2	3	9606	552900	BOLA2	NM_001031827.3	BOLA2	CRISPRko	CDS	NC_000016.10	-	SpyoCas9	5	1	1	5.20.100	+	antisense	29454030	TACCTGTGTCTCTGAAGCAG	GCCTTACCTGTGTCTCTGAAGCAGCGGTTT	CGG	2	147	261	56.3	654483 (BOLA2B), 107282092 (BOLA2-SMG1P6)	2	0	0	0	8	182	67	153	24	243	107	171	19	288	114	221	RS3seq-Hsu2013+RS3target	0.801	2	29	1	1	6
BOLA2	3	9606	552900	BOLA2	NM_001031827.3	BOLA2	CRISPRko	CDS	NC_000016.10	-	SpyoCas9	5	1	1	5.20.100	+	antisense	29454091	AGCTACAGGAGCAACGGTTG	CGGAAGCTACAGGAGCAACGGTTGAGGGTC	AGG	2	86	261	33	654483 (BOLA2B), 107282092 (BOLA2-SMG1P6)	2	0	0	0	2	11	6	10	3	33	21	15	9	67	38	78	RS3seq-Hsu2013+RS3target	0.5838	11	20	1	1	7
AP1G1	3	9606	164	AP1G1	NM_001128.6	AP1G1	CRISPRko	CDS	NC_000016.10	-	SpyoCas9	5	1	1	5.20.100	-	sense	71773335	ATAGCACGCAATTCGTACAG	AATCATAGCACGCAATTCGTACAGGGGTTA	GGG	4	354	2469	14.3		0	0	0	0	0	7	3	1	2	11	1	7	0	6	1	3	RS3seq-Hsu2013+RS3target	1.157	8	3	1	1	1
AP1G1	3	9606	164	AP1G1	NM_001128.6	AP1G1	CRISPRko	CDS	NC_000016.10	-	SpyoCas9	5	1	1	5.20.100	+	antisense	71761545	TGTTCAATAAGAAACGACCC	TCATTGTTCAATAAGAAACGACCCAGGATA	AGG	10	941	2469	38.1		0	0	0	0	0	17	14	13	0	44	16	51	0	91	38	109	RS3seq-Hsu2013+RS3target	1.163	7	9	1	1	2
AP1G1	3	9606	164	AP1G1	NM_001128.6	AP1G1	CRISPRko	CDS	NC_000016.10	-	SpyoCas9	5	1	1	5.20.100	-	sense	71789307	TTACTGTATATGCACATGCT	AAAATTACTGTATATGCACATGCTGGGCTA	GGG	2	173	2469	7		0	0	0	0	0	59	17	58	4	92	41	78	3	175	78	131	RS3seq-Hsu2013+RS3target	0.8013	23	34	1	1	5
SEC13	3	9606	6396	SEC13	NM_183352.3	SEC13	CRISPRko	CDS	NC_000003.12	-	SpyoCas9	5	1	1	5.20.100	-	sense	10305630	GCCTCATAGACCACCCATCG	GGAAGCCTCATAGACCACCCATCGGGGCAG	GGG	6	513	969	52.9		0	0	0	0	1	9	2	9	3	22	8	15	2	22	11	14	RS3seq-Hsu2013+RS3target	1.003	7	17	1	1	1
SEC13	3	9606	6396	SEC13	NM_183352.3	SEC13	CRISPRko	CDS	NC_000003.12	-	SpyoCas9	5	1	1	5.20.100	-	sense	10312012	CTCCCTGCTGACTTACACCG	CCATCTCCCTGCTGACTTACACCGGGGAAG	GGG	5	403	969	41.6		0	0	0	0	1	19	16	12	7	47	19	30	4	55	26	40	RS3seq-Hsu2013+RS3target	1.105	3	23	1	1	2
SEC13	3	9606	6396	SEC13	NM_183352.3	SEC13	CRISPRko	CDS	NC_000003.12	-	SpyoCas9	5	1	1	5.20.100	-	sense	10312599	GAGAAGAGCCACGAGCATGC	CTGGGAGAAGAGCCACGAGCATGCGGGACA	GGG	4	296	969	30.5		0	0	0	0	0	36	11	33	2	72	20	59	5	60	28	52	RS3seq-Hsu2013+RS3target	0.8156	16	10	1	1	3
ETS1	3	9606	2113	ETS1	NM_001143820.2	ETS1	CRISPRko	CDS	NC_000011.10	-	SpyoCas9	5	1	1	5.20.100	+	antisense	128484933	GGTCTCGGAGAATGACCGAG	AGAGGGTCTCGGAGAATGACCGAGGGGTAG	GGG	7	752	1458	51.6		0	0	0	0	0	18	9	16	4	36	11	21	4	14	6	13	RS3seq-Hsu2013+RS3target	1.15	4	4	1	1	1
ETS1	3	9606	2113	ETS1	NM_001143820.2	ETS1	CRISPRko	CDS	NC_000011.10	-	SpyoCas9	5	1	1	5.20.100	+	antisense	128486081	CTTACTAATGAAGTAATCCG	TGAACTTACTAATGAAGTAATCCGAGGTAT	AGG	6	601	1458	41.2		0	0	0	0	0	38	12	23	0	45	15	43	0	49	21	23	RS3seq-Hsu2013+RS3target	1.167	3	17	1	1	3
ETS1	3	9606	2113	ETS1	NM_001143820.2	ETS1	CRISPRko	CDS	NC_000011.10	-	SpyoCas9	5	1	1	5.20.100	-	sense	128556395	GAAGATCCTCGAATGAACTG	TTATGAAGATCCTCGAATGAACTGTGGTTT	TGG	3	110	1458	7.5		0	0	0	0	0	26	8	17	0	29	13	24	2	38	28	33	RS3seq-Hsu2013+RS3target	0.713	21	9	1	1	5
HERC4	3	9606	26091	HERC4	NM_015601.4	HERC4	CRISPRko	CDS	NC_000010.11	-	SpyoCas9	5	1	1	5.20.100	-	sense	68032783	TCATACTGCTGCTCTAACCA	AAGATCATACTGCTGCTCTAACCAAGGTAT	AGG	7	772	3150	24.5		0	0	0	0	0	38	23	52	1	142	63	182	8	184	82	146	RS3seq-Hsu2013+RS3target	1.197	1	17	1	1	1
HERC4	3	9606	26091	HERC4	NM_015601.4	HERC4	CRISPRko	CDS	NC_000010.11	-	SpyoCas9	5	1	1	5.20.100	-	sense	68044409	AGGAATGCATCAGAGTACCC	TCAGAGGAATGCATCAGAGTACCCAGGTAA	AGG	4	381	3150	12.1		0	0	0	0	0	43	10	28	2	98	58	77	1	81	31	101	RS3seq-Hsu2013+RS3target	1.119	5	19	1	1	2
HERC4	3	9606	26091	HERC4	NM_015601.4	HERC4	CRISPRko	CDS	NC_000010.11	-	SpyoCas9	5	1	1	5.20.100	+	antisense	67988807	ACTATCTTGAGGAATAGTGG	TTCTACTATCTTGAGGAATAGTGGAGGTTC	AGG	15	1662	3150	52.8		0	0	0	0	0	64	28	61	8	88	42	83	1	107	46	87	RS3seq-Hsu2013+RS3target	1.159	3	31	1	1	3
RAB5B	3	9606	5869	RAB5B	NM_002868.4	RAB5B	CRISPRko	CDS	NC_000012.12	+	SpyoCas9	5	1	1	5.20.100	+	sense	55990757	GCATCGTTATTGCCCTGGCA	CCTAGCATCGTTATTGCCCTGGCAGGGAAC	GGG	4	390	648	60.2		0	0	0	0	1	41	21	51	2	58	25	65	2	34	22	29	RS3seq-Hsu2013+RS3target	0.5913	9	20	1	1	1
RAB5B	3	9606	5869	RAB5B	NM_002868.4	RAB5B	CRISPRko	CDS	NC_000012.12	+	SpyoCas9	5	1	1	5.20.100	+	sense	55990053	TTAGCCCCCATGTACTACAG	CAGCTTAGCCCCCATGTACTACAGGGGTGC	GGG	3	269	648	41.5		0	0	0	0	2	21	12	31	4	48	18	52	7	62	21	34	RS3seq-Hsu2013+RS3target	1.421	2	33	1	1	6
RAB5B	3	9606	5869	RAB5B	NM_002868.4	RAB5B	CRISPRko	CDS	NC_000012.12	+	SpyoCas9	5	1	1	5.20.100	-	antisense	55989965	GTCATCTAGACAAACGGACT	TTGTGTCATCTAGACAAACGGACTGGGTGA	GGG	3	181	648	27.9		0	0	0	0	1	7	0	16	1	19	9	14	1	62	31	43	RS3seq-Hsu2013+RS3target	0.2962	23	13	1	1	9
KPNB1	3	9606	3837	KPNB1	NM_002265.6	KPNB1	CRISPRko	CDS	NC_000017.11	+	SpyoCas9	5	1	1	5.20.100	+	sense	47670828	AGCTCCTAGAGACTACAGAC	CAGAAGCTCCTAGAGACTACAGACAGGTAA	AGG	12	1542	2631	58.6		0	0	0	0	0	33	22	25	4	78	19	78	2	132	47	88	RS3seq-Hsu2013+RS3target	0.9705	13	17	1	1	2
KPNB1	3	9606	3837	KPNB1	NM_002265.6	KPNB1	CRISPRko	CDS	NC_000017.11	+	SpyoCas9	5	1	1	5.20.100	-	antisense	47669716	TATCTCGAACAACTACACTG	GCTGTATCTCGAACAACTACACTGGGGTCT	GGG	11	1262	2631	48		0	0	0	0	1	15	7	21	2	42	14	35	3	20	7	21	RS3seq-Hsu2013+RS3target	1.756	1	40	1	1	3
KPNB1	3	9606	3837	KPNB1	NM_002265.6	KPNB1	CRISPRko	CDS	NC_000017.11	+	SpyoCas9	5	1	1	5.20.100	-	antisense	47657041	ATCTTGGCAAATATAACCGA	CTATATCTTGGCAAATATAACCGATGGCTT	TGG	4	463	2631	17.6		0	0	0	0	0	29	17	48	0	40	17	47	3	54	24	57	RS3seq-Hsu2013+RS3target	0.7908	29	14	1	1	4
P4HB	3	9606	5034	P4HB	NM_000918.4	P4HB	CRISPRko	CDS	NC_000017.11	-	SpyoCas9	5	1	1	5.20.100	-	sense	81846494	CAAGTACAAGCCCGAATCGG	TGACCAAGTACAAGCCCGAATCGGAGGAGC	AGG	7	991	1527	64.9		0	0	0	0	1	5	1	5	0	9	1	6	6	7	4	7	RS3seq-Hsu2013+RS3target	0.9134	21	13	1	1	4
P4HB	3	9606	5034	P4HB	NM_000918.4	P4HB	CRISPRko	CDS	NC_000017.11	-	SpyoCas9	5	1	1	5.20.100	-	sense	81859301	AGAAGGTTCCGAGATCAGGT	AGGCAGAAGGTTCCGAGATCAGGTTGGCCA	TGG	2	232	1527	15.2		0	0	0	0	1	50	14	35	5	41	33	27	4	36	11	27	RS3seq-Hsu2013+RS3target	0.7313	36	31	1	1	7
P4HB	3	9606	5034	P4HB	NM_000918.4	P4HB	CRISPRko	CDS	NC_000017.11	-	SpyoCas9	5	1	1	5.20.100	-	sense	81847323	AGGCCGGAACAACTTTGAAG	ATGAAGGCCGGAACAACTTTGAAGGGGAGG	GGG	5	649	1527	42.5		0	0	0	0	2	36	18	30	7	37	16	38	2	27	21	37	RS3seq-Hsu2013+RS3target	0.908	22	48	1	1	10
EEF1A1	3	9606	1915	EEF1A1	NM_001402.6	EEF1A1	CRISPRko	CDS	NC_000006.12	-	SpyoCas9	5	1	1	5.20.100	-	sense	73519338	ATTACAGGGACATCTCAGGT	CATGATTACAGGGACATCTCAGGTTGGTGG	TGG	3	323	1389	23.3		0	0	0	0	5	51	30	52	6	87	29	64	10	143	90	124	RS3seq-Hsu2013+RS3target	0.7966	16	8	1	1	2
EEF1A1	3	9606	1915	EEF1A1	NM_001402.6	EEF1A1	CRISPRko	CDS	NC_000006.12	-	SpyoCas9	5	1	1	5.20.100	-	sense	73519935	CATCTGATCTATAAATGCGG	TGGCCATCTGATCTATAAATGCGGTGGCAT	TGG	2	92	1389	6.6	158078 (EEF1A1P5), 221838 (EEF1A1P6)	0	0	2	0	2	42	35	35	3	36	16	31	1	31	20	37	RS3seq-Hsu2013+RS3target	0.9465	7	19	1	1	3
EEF1A1	3	9606	1915	EEF1A1	NM_001402.6	EEF1A1	CRISPRko	CDS	NC_000006.12	-	SpyoCas9	5	1	1	5.20.100	-	sense	73518527	TGCTCCAGTCAACGTTACAA	CCTTTGCTCCAGTCAACGTTACAACGGAAG	CGG	6	856	1389	61.6	158078 (EEF1A1P5), 221838 (EEF1A1P6)	0	0	2	0	1	16	4	14	1	36	19	31	3	46	46	32	RS3seq-Hsu2013+RS3target	0.5769	30	15	1	1	10
TIAL1	3	9606	7073	TIAL1	NM_003252.4	TIAL1	CRISPRko	CDS	NC_000010.11	-	SpyoCas9	5	1	1	5.20.100	-	sense	119588157	AAGCTGTAAAATGATAACAG	GTAAAAGCTGTAAAATGATAACAGAGGTAA	AGG	2	124	1128	11		0	0	0	0	0	161	44	128	2	219	91	190	3	454	203	352	RS3seq-Hsu2013+RS3target	1.313	1	25	1	1	4
TIAL1	3	9606	7073	TIAL1	NM_003252.4	TIAL1	CRISPRko	CDS	NC_000010.11	-	SpyoCas9	5	1	1	5.20.100	-	sense	119577654	ACTGTGGAGGAATTGCGTCT	GTGTACTGTGGAGGAATTGCGTCTGGGTTA	GGG	8	639	1128	56.6		0	0	0	0	0	34	10	17	3	36	11	30	4	66	25	43	RS3seq-Hsu2013+RS3target	0.4203	16	13	1	1	5
TIAL1	3	9606	7073	TIAL1	NM_003252.4	TIAL1	CRISPRko	CDS	NC_000010.11	-	SpyoCas9	5	1	1	5.20.100	-	sense	119578809	AATGCGATTGTGCATATGGG	AGAAAATGCGATTGTGCATATGGGCGGTCA	CGG	7	473	1128	41.9		0	0	0	0	1	25	13	21	0	35	10	27	0	36	11	30	RS3seq-Hsu2013+RS3target	0.8813	4	33	1	1	7
CCDC12	3	9606	151903	CCDC12	NM_001277074.2	CCDC12	CRISPRko	CDS	NC_000003.12	-	SpyoCas9	5	1	1	5.20.100	-	sense	46925513	TAGGCTGCGGAACTATGTCC	AACTTAGGCTGCGGAACTATGTCCCGGAGG	CGG	3	187	501	37.3		0	0	0	0	1	12	5	13	7	28	13	29	9	20	11	16	RS3seq-Hsu2013+RS3target	1.173	2	5	1	1	1
CCDC12	3	9606	151903	CCDC12	NM_001277074.2	CCDC12	CRISPRko	CDS	NC_000003.12	-	SpyoCas9	5	1	1	5.20.100	-	sense	46923618	CAAGCCCGAGCCCGTCATCG	CCGCCAAGCCCGAGCCCGTCATCGAGGAGG	AGG	4	295	501	58.9		0	0	0	0	1	3	0	6	10	20	6	5	10	22	8	19	RS3seq-Hsu2013+RS3target	0.4592	23	4	1	1	3
CCDC12	3	9606	151903	CCDC12	NM_001277074.2	CCDC12	CRISPRko	CDS	NC_000003.12	-	SpyoCas9	5	1	1	5.20.100	-	sense	46923669	TTAATTGCACCCTCTAGTGG	CTGTTTAATTGCACCCTCTAGTGGAGGAGA	AGG	4	244	501	48.7		0	0	0	0	1	43	11	41	1	59	31	61	5	47	22	61	RS3seq-Hsu2013+RS3target	0.484	21	15	1	1	4
CYFIP1	3	9606	23191	CYFIP1	NM_014608.6	CYFIP1	CRISPRko	CDS	NC_000015.10	-	SpyoCas9	5	1	1	5.20.100	+	antisense	22910562	GTCTCGTAGCGGTTAGACGG	CAGCGTCTCGTAGCGGTTAGACGGCGGGAG	CGG	20	2226	3762	59.2		0	0	0	0	1	0	2	3	0	1	0	2	1	3	0	4	RS3seq-Hsu2013+RS3target	1.121	28	52	1	1	3
CYFIP1	3	9606	23191	CYFIP1	NM_014608.6	CYFIP1	CRISPRko	CDS	NC_000015.10	-	SpyoCas9	5	1	1	5.20.100	-	sense	22925987	GGAGAAGTTTGCCCTAGTGG	GCGAGGAGAAGTTTGCCCTAGTGGAGGTGA	AGG	13	1354	3762	36		0	0	0	0	0	35	26	43	3	76	19	58	3	76	45	96	RS3seq-Hsu2013+RS3target	0.9949	52	31	1	1	5
CYFIP1	3	9606	23191	CYFIP1	NM_014608.6	CYFIP1	CRISPRko	CDS	NC_000015.10	-	SpyoCas9	5	1	1	5.20.100	+	antisense	22914792	AGGGCATCGACATCTCAATG	ATCCAGGGCATCGACATCTCAATGGGGAAC	GGG	17	1919	3762	51		0	0	0	0	1	21	8	26	2	30	17	32	2	34	10	25	RS3seq-Hsu2013+RS3target	1.339	8	78	1	1	6
TNPO1	3	9606	3842	TNPO1	NM_002270.4	TNPO1	CRISPRko	CDS	NC_000005.10	+	SpyoCas9	5	1	1	5.20.100	-	antisense	72883121	GTCCTCGATCGGTGAAAACG	CACCGTCCTCGATCGGTGAAAACGTGGCCG	TGG	11	1038	2697	38.5		0	0	0	0	0	4	5	2	1	3	4	3	1	4	1	6	RS3seq-Hsu2013+RS3target	0.7762	20	3	1	1	1
TNPO1	3	9606	3842	TNPO1	NM_002270.4	TNPO1	CRISPRko	CDS	NC_000005.10	+	SpyoCas9	5	1	1	5.20.100	-	antisense	72888193	TGACCACCCAGTGTGCATAG	TGGCTGACCACCCAGTGTGCATAGCGGCTA	CGG	13	1418	2697	52.6		0	0	0	0	1	43	23	52	6	69	35	60	5	85	39	63	RS3seq-Hsu2013+RS3target	0.9969	9	34	1	1	4
TNPO1	3	9606	3842	TNPO1	NM_002270.4	TNPO1	CRISPRko	CDS	NC_000005.10	+	SpyoCas9	5	1	1	5.20.100	+	sense	72875733	TCACATGCATAATATAGTTG	TTCCTCACATGCATAATATAGTTGAGGTAA	AGG	8	796	2697	29.5		0	0	0	0	0	64	21	56	3	82	36	85	1	100	47	112	RS3seq-Hsu2013+RS3target	0.6018	34	19	1	1	5
SPRYD7	3	9606	57213	SPRYD7	NM_020456.4	SPRYD7	CRISPRko	CDS	NC_000013.11	-	SpyoCas9	5	1	1	5.20.100	+	antisense	49931018	AGTACCATTATACCAACCTG	GTAAAGTACCATTATACCAACCTGTGGACT	TGG	2	223	591	37.7		0	0	0	0	1	26	12	31	7	68	40	119	8	71	26	59	RS3seq-Hsu2013+RS3target	1.159	3	6	1	1	1
SPRYD7	3	9606	57213	SPRYD7	NM_020456.4	SPRYD7	CRISPRko	CDS	NC_000013.11	-	SpyoCas9	5	1	1	5.20.100	+	antisense	49928030	CTGTGCATATCTCGGCCAAG	CAGACTGTGCATATCTCGGCCAAGAGGAAT	AGG	3	279	591	47.2		0	0	0	0	1	14	10	11	4	17	14	22	3	31	17	23	RS3seq-Hsu2013+RS3target	0.2384	28	3	1	1	5
SPRYD7	3	9606	57213	SPRYD7	NM_020456.4	SPRYD7	CRISPRko	CDS	NC_000013.11	-	SpyoCas9	5	1	1	5.20.100	-	sense	49927939	GCCAGCAAACAGTCTTCCGC	GGCTGCCAGCAAACAGTCTTCCGCAGGAAG	AGG	3	370	591	62.6		0	0	0	0	3	23	14	23	2	55	19	58	3	38	11	32	RS3seq-Hsu2013+RS3target	0.4236	19	19	1	1	8
GLRX3	3	9606	10539	GLRX3	NM_006541.5	GLRX3	CRISPRko	CDS	NC_000010.11	+	SpyoCas9	5	1	1	5.20.100	-	antisense	130166630	AGAAACATAGAGCTGAGGAT	CTCCAGAAACATAGAGCTGAGGATAGGTAG	AGG	5	601	1008	59.6		0	0	0	0	2	96	27	66	3	117	65	134	8	158	59	154	RS3seq-Hsu2013+RS3target	1.061	3	19	1	1	1
GLRX3	3	9606	10539	GLRX3	NM_006541.5	GLRX3	CRISPRko	CDS	NC_000010.11	+	SpyoCas9	5	1	1	5.20.100	-	antisense	130145223	GTGCCCAGAAATGGACCACA	CATGGTGCCCAGAAATGGACCACAAGGAGG	AGG	2	104	1008	10.3		0	0	0	0	0	68	32	60	10	117	41	103	10	142	64	91	RS3seq-Hsu2013+RS3target	0.3165	23	3	1	1	3
GLRX3	3	9606	10539	GLRX3	NM_006541.5	GLRX3	CRISPRko	CDS	NC_000010.11	+	SpyoCas9	5	1	1	5.20.100	+	sense	130160993	ACTCCTCAAGAACCACGCTG	AGGAACTCCTCAAGAACCACGCTGTGGTAA	TGG	4	473	1008	46.9		0	0	0	0	5	31	11	18	3	56	15	54	9	76	41	57	RS3seq-Hsu2013+RS3target	1.344	1	29	1	1	4
PARK7	3	9606	11315	PARK7	NM_007262.5	PARK7	CRISPRko	CDS	NC_000001.11	+	SpyoCas9	5	1	1	5.20.100	+	sense	7969355	GTTACAGGGACCATATGATG	AACTGTTACAGGGACCATATGATGTGGTGG	TGG	4	202	570	35.4		0	0	0	0	1	29	18	24	3	128	39	79	4	131	56	96	RS3seq-Hsu2013+RS3target	1.061	2	8	1	1	1
PARK7	3	9606	11315	PARK7	NM_007262.5	PARK7	CRISPRko	CDS	NC_000001.11	+	SpyoCas9	5	1	1	5.20.100	+	sense	7965379	AGTACAGTGTAGCCGTGATG	ACCCAGTACAGTGTAGCCGTGATGTGGTCA	TGG	3	145	570	25.4		0	0	0	0	1	32	12	13	6	48	18	40	3	41	20	33	RS3seq-Hsu2013+RS3target	0.6963	13	11	1	1	6
PARK7	3	9606	11315	PARK7	NM_007262.5	PARK7	CRISPRko	CDS	NC_000001.11	+	SpyoCas9	5	1	1	5.20.100	+	sense	7962861	TCATCCCTGTAGATGTCATG	ACGGTCATCCCTGTAGATGTCATGAGGCGA	AGG	2	75	570	13.2		0	0	0	0	2	53	19	52	8	79	33	72	8	93	48	138	RS3seq-Hsu2013+RS3target	0.8259	8	19	1	1	8
LMCD1	3	9606	29995	LMCD1	NM_014583.4	LMCD1	CRISPRko	CDS	NC_000003.12	+	SpyoCas9	5	1	1	5.20.100	+	sense	8532821	GCTTCGAGCCACATTCATGG	TCGGGCTTCGAGCCACATTCATGGAGGTAA	AGG	2	126	1098	11.5		0	0	0	0	0	24	19	19	2	32	16	25	8	35	18	46	RS3seq-Hsu2013+RS3target	0.9646	21	6	1	1	1
LMCD1	3	9606	29995	LMCD1	NM_014583.4	LMCD1	CRISPRko	CDS	NC_000003.12	+	SpyoCas9	5	1	1	5.20.100	-	antisense	8548568	TCCATGTACTGCAGTCCCTA	GAGCTCCATGTACTGCAGTCCCTAGGGAGG	GGG	4	387	1098	35.2		0	0	0	0	0	43	12	33	2	61	31	44	3	60	15	37	RS3seq-Hsu2013+RS3target	0.7223	37	8	1	1	8
LMCD1	3	9606	29995	LMCD1	NM_014583.4	LMCD1	CRISPRko	CDS	NC_000003.12	+	SpyoCas9	5	1	1	5.20.100	-	antisense	8548689	CAAAAGTCCACGGCAGCGCG	TCTCCAAAAGTCCACGGCAGCGCGAGGGAT	AGG	4	508	1098	46.3		0	0	0	0	0	20	6	18	2	29	9	20	5	31	7	26	RS3seq-Hsu2013+RS3target	0.5067	56	5	1	1	11
RPLP0	3	9606	6175	RPLP0	NM_001002.4	RPLP0	CRISPRko	CDS	NC_000012.12	-	SpyoCas9	5	1	1	5.20.100	-	sense	120198586	TGAAGTGCTTGATATCACAG	ACCCTGAAGTGCTTGATATCACAGAGGAAA	AGG	6	619	954	64.9		0	0	0	0	1	50	46	62	4	75	35	90	2	169	69	142	RS3seq-Hsu2013+RS3target	0.9475	11	9	1	1	2
RPLP0	3	9606	6175	RPLP0	NM_001002.4	RPLP0	CRISPRko	CDS	NC_000012.12	-	SpyoCas9	5	1	1	5.20.100	-	sense	120199190	GACTGCTGCCTCATATCCGG	TGCAGACTGCTGCCTCATATCCGGGGGAAT	GGG	4	246	954	25.8		0	0	0	0	4	32	17	34	2	40	23	27	3	41	24	32	RS3seq-Hsu2013+RS3target	1.257	2	21	1	1	3
RPLP0	3	9606	6175	RPLP0	NM_001002.4	RPLP0	CRISPRko	CDS	NC_000012.12	-	SpyoCas9	5	1	1	5.20.100	-	sense	120199345	TGATGCGCAAGGCCATCCGA	ACCATGATGCGCAAGGCCATCCGAGGGCAC	GGG	3	195	954	20.4		0	0	2	0	1	20	7	17	3	27	6	20	4	13	15	11	RS3seq-Hsu2013+RS3target	1.206	3	38	1	1	7
RUVBL1	3	9606	8607	RUVBL1	NM_003707.3	RUVBL1	CRISPRko	CDS	NC_000003.12	-	SpyoCas9	5	1	1	5.20.100	-	sense	128097453	GTGAACAAGTACATCGACCA	GGTGGTGAACAAGTACATCGACCAGGGCAT	GGG	8	863	1371	62.9		0	0	0	0	0	5	1	3	1	18	14	29	5	114	75	167	RS3seq-Hsu2013+RS3target	1.094	10	1	1	1	1
RUVBL1	3	9606	8607	RUVBL1	NM_003707.3	RUVBL1	CRISPRko	CDS	NC_000003.12	-	SpyoCas9	5	1	1	5.20.100	-	sense	128100607	ACTTGGATGTGGCTAATGCG	CATGACTTGGATGTGGCTAATGCGCGGCCC	CGG	6	741	1371	54		0	0	0	0	1	18	6	19	1	37	18	24	4	64	29	59	RS3seq-Hsu2013+RS3target	1.216	7	17	1	1	2
RUVBL1	3	9606	8607	RUVBL1	NM_003707.3	RUVBL1	CRISPRko	CDS	NC_000003.12	-	SpyoCas9	5	1	1	5.20.100	-	sense	128123589	GGGCCAGGAGAACGCGCGAG	TTGTGGGCCAGGAGAACGCGCGAGAGGTGT	AGG	1	136	1371	9.9		0	0	0	0	1	4	5	8	8	21	11	14	7	55	25	31	RS3seq-Hsu2013+RS3target	0.6385	36	14	1	1	6
ZNF449	3	9606	203523	ZNF449	NM_152695.6	ZNF449	CRISPRko	CDS	NC_000023.11	+	SpyoCas9	5	1	1	5.20.100	+	sense	135347324	GCGCTCTAAGGAACAAATCC	AGATGCGCTCTAAGGAACAAATCCTGGAGC	TGG	2	205	1557	13.2		0	0	0	0	0	49	16	50	8	77	34	89	6	129	59	144	RS3seq-Hsu2013+RS3target	1.02	6	8	1	1	1
ZNF449	3	9606	203523	ZNF449	NM_152695.6	ZNF449	CRISPRko	CDS	NC_000023.11	+	SpyoCas9	5	1	1	5.20.100	-	antisense	135349110	ATGTCATGCATATCAACCTG	GAGCATGTCATGCATATCAACCTGGGGGAA	GGG	3	354	1557	22.7		0	0	0	0	1	31	14	29	5	63	29	59	6	92	28	106	RS3seq-Hsu2013+RS3target	0.7484	10	19	1	1	5
ZNF449	3	9606	203523	ZNF449	NM_152695.6	ZNF449	CRISPRko	CDS	NC_000023.11	+	SpyoCas9	5	1	1	5.20.100	-	antisense	135349266	GCACCATAGTTCAGCTCCGG	AGTAGCACCATAGTTCAGCTCCGGTGGCCC	TGG	3	510	1557	32.8		0	0	0	0	0	30	16	23	0	22	9	17	1	26	9	17	RS3seq-Hsu2013+RS3target	0.3781	41	4	1	1	8
CTDP1	3	9606	9150	CTDP1	NM_004715.5	CTDP1	CRISPRko	CDS	NC_000018.10	+	SpyoCas9	5	1	1	5.20.100	-	antisense	79704823	AGTCCTTGCAGTGTGGACGC	AGGAAGTCCTTGCAGTGTGGACGCAGGCGC	AGG	5	677	2886	23.5		0	0	0	0	1	47	26	41	11	65	20	32	4	108	41	66	RS3seq-Hsu2013+RS3target	1.007	19	62	1	1	4
CTDP1	3	9606	9150	CTDP1	NM_004715.5	CTDP1	CRISPRko	CDS	NC_000018.10	+	SpyoCas9	5	1	1	5.20.100	+	sense	79715298	GTATGACCGCTACCTCAACA	CCAAGTATGACCGCTACCTCAACAAGGAGA	AGG	8	1837	2886	63.7		0	0	0	0	2	18	9	21	4	33	9	34	8	21	7	20	RS3seq-Hsu2013+RS3target	1.223	7	82	1	1	6
CTDP1	3	9606	9150	CTDP1	NM_004715.5	CTDP1	CRISPRko	CDS	NC_000018.10	+	SpyoCas9	5	1	1	5.20.100	-	antisense	79696053	TCGGAGCTCACCATCAACTC	CACCTCGGAGCTCACCATCAACTCCGGCAC	CGG	3	474	2886	16.4		0	0	0	0	1	14	5	16	7	38	23	50	18	141	68	132	RS3seq-Hsu2013+RS3target	0.6757	67	35	1	1	9
NHEJ1	3	9606	79840	NHEJ1	NM_024782.3	NHEJ1	CRISPRko	CDS	NC_000002.12	-	SpyoCas9	5	1	1	5.20.100	+	antisense	219157494	AAGGACTAGCTAGCATGCAG	AGGGAAGGACTAGCTAGCATGCAGTGGAAA	TGG	3	368	900	40.9		0	0	0	0	0	49	11	29	0	60	20	40	1	47	18	29	RS3seq-Hsu2013+RS3target	1.166	2	6	1	1	1
NHEJ1	3	9606	79840	NHEJ1	NM_024782.3	NHEJ1	CRISPRko	CDS	NC_000002.12	-	SpyoCas9	5	1	1	5.20.100	-	sense	219147662	AGTGGGGCTACGCTGATTCG	GGAGAGTGGGGCTACGCTGATTCGAGGTAA	AGG	4	524	900	58.2		0	0	0	0	0	3	3	8	0	12	14	9	0	14	3	8	RS3seq-Hsu2013+RS3target	0.6925	14	1	1	1	2
NHEJ1	3	9606	79840	NHEJ1	NM_024782.3	NHEJ1	CRISPRko	CDS	NC_000002.12	-	SpyoCas9	5	1	1	5.20.100	-	sense	219158209	TGAACAGGTGGACACTAGTG	GGCATGAACAGGTGGACACTAGTGTGGTCA	TGG	2	154	900	17.1		0	0	0	0	1	33	10	30	8	72	24	68	3	113	44	98	RS3seq-Hsu2013+RS3target	1.068	3	13	1	1	3
AKAP8L	3	9606	26993	AKAP8L	NM_014371.4	AKAP8L	CRISPRko	CDS	NC_000019.10	-	SpyoCas9	5	1	1	5.20.100	-	sense	15397815	CAAATACCGGACCTTCTATG	TGTGCAAATACCGGACCTTCTATGAGGACG	AGG	10	1198	1941	61.7		0	0	0	0	1	12	4	4	3	21	6	15	1	11	6	17	RS3seq-Hsu2013+RS3target	1.34	1	35	1	1	1
AKAP8L	3	9606	26993	AKAP8L	NM_014371.4	AKAP8L	CRISPRko	CDS	NC_000019.10	-	SpyoCas9	5	1	1	5.20.100	+	antisense	15403544	GCGGCACCATATCTAAGCGC	AAATGCGGCACCATATCTAAGCGCTGGTTA	TGG	4	293	1941	15.1		0	0	0	0	1	6	2	12	1	23	5	17	2	43	9	7	RS3seq-Hsu2013+RS3target	1.038	8	30	1	1	2
AKAP8L	3	9606	26993	AKAP8L	NM_014371.4	AKAP8L	CRISPRko	CDS	NC_000019.10	-	SpyoCas9	5	1	1	5.20.100	+	antisense	15401457	AGGTGTCGTTGCCACGCATG	CCGAAGGTGTCGTTGCCACGCATGCGGAAC	CGG	5	509	1941	26.2		0	0	0	0	0	17	6	5	0	8	4	4	7	47	13	28	RS3seq-Hsu2013+RS3target	0.6365	44	8	1	1	6
BOP1	3	9606	23246	BOP1	NM_015201.5	BOP1	CRISPRko	CDS	NC_000008.11	-	SpyoCas9	5	1	1	5.20.100	+	antisense	144263912	TCAGGGTCTACATTCACCTG	GTCCTCAGGGTCTACATTCACCTGGGGCAG	GGG	9	1140	2241	50.9		0	0	0	0	1	20	17	18	8	46	29	39	5	95	44	93	RS3seq-Hsu2013+RS3target	1.468	1	38	1	1	1
BOP1	3	9606	23246	BOP1	NM_015201.5	BOP1	CRISPRko	CDS	NC_000008.11	-	SpyoCas9	5	1	1	5.20.100	+	antisense	144265039	AAGTCATCGTACCACTCCAA	GGGGAAGTCATCGTACCACTCCAAGGGCAC	GGG	4	423	2241	18.9		0	0	0	0	1	15	10	31	1	22	8	18	1	19	4	22	RS3seq-Hsu2013+RS3target	0.9778	36	31	1	1	4
BOP1	3	9606	23246	BOP1	NM_015201.5	BOP1	CRISPRko	CDS	NC_000008.11	-	SpyoCas9	5	1	1	5.20.100	-	sense	144264598	GGCTGTCGACTTCTTCAGCG	AGCCGGCTGTCGACTTCTTCAGCGGGGACG	GGG	6	682	2241	30.4		0	0	0	0	1	16	12	27	9	23	6	16	1	14	4	15	RS3seq-Hsu2013+RS3target	0.8482	53	32	1	1	7
NEFH	3	9606	4744	NEFH	NM_021076.4	NEFH	CRISPRko	CDS	NC_000022.11	+	SpyoCas9	5	1	1	5.20.100	-	antisense	29483375	CAGTCGGTCCAGCCTCACTG	CCGACAGTCGGTCCAGCCTCACTGGGGGAG	GGG	2	883	3063	28.8		0	0	0	0	1	72	21	51	6	72	25	53	7	66	24	58	RS3seq-Hsu2013+RS3target	1.375	1	35	1	1	1
NEFH	3	9606	4744	NEFH	NM_021076.4	NEFH	CRISPRko	CDS	NC_000022.11	+	SpyoCas9	5	1	1	5.20.100	-	antisense	29480586	TGTCGATGTACCCGGCGAAG	ACCTTGTCGATGTACCCGGCGAAGCGGTCG	CGG	1	323	3063	10.5		0	0	0	0	1	5	0	2	9	7	4	3	1	10	3	4	RS3seq-Hsu2013+RS3target	0.9395	26	17	1	1	2
NEFH	3	9606	4744	NEFH	NM_021076.4	NEFH	CRISPRko	CDS	NC_000022.11	+	SpyoCas9	5	1	1	5.20.100	+	sense	29488858	TCCTGCAGAAAACTCCTGGA	TCCATCCTGCAGAAAACTCCTGGAAGGTGA	AGG	4	1217	3063	39.7		0	0	0	0	2	74	42	82	10	151	77	139	12	192	100	243	RS3seq-Hsu2013+RS3target	1.113	10	63	1	1	5
PPP2R1A	3	9606	5518	PPP2R1A	NM_014225.6	PPP2R1A	CRISPRko	CDS	NC_000019.10	+	SpyoCas9	5	1	1	5.20.100	-	antisense	52211460	TCACAGCACTGGACACTCGG	GCCTTCACAGCACTGGACACTCGGGGGTAG	GGG	4	470	1770	26.6		0	0	0	0	1	35	12	41	12	77	40	65	3	96	29	52	RS3seq-Hsu2013+RS3target	1.512	3	24	1	1	2
PPP2R1A	3	9606	5518	PPP2R1A	NM_014225.6	PPP2R1A	CRISPRko	CDS	NC_000019.10	+	SpyoCas9	5	1	1	5.20.100	+	sense	52213088	CTGGCGCGTCCGCTACATGG	AGTCCTGGCGCGTCCGCTACATGGTGGCTG	TGG	6	784	1770	44.3		0	0	0	0	3	3	0	3	4	7	1	4	5	3	0	6	RS3seq-Hsu2013+RS3target	1.531	1	61	1	1	9
PPP2R1A	3	9606	5518	PPP2R1A	NM_014225.6	PPP2R1A	CRISPRko	CDS	NC_000019.10	+	SpyoCas9	5	1	1	5.20.100	-	antisense	52205963	TTCATCATAGATGGTATCTG	CATCTTCATCATAGATGGTATCTGTGGAAC	TGG	3	169	1770	9.5		0	0	0	0	1	49	24	57	7	62	38	70	7	107	64	100	RS3seq-Hsu2013+RS3target	0.7819	59	27	1	1	14
XRCC6	3	9606	2547	XRCC6	NM_001469.5	XRCC6	CRISPRko	CDS	NC_000022.11	+	SpyoCas9	5	1	1	5.20.100	+	sense	41636770	GTGATCTCCGAGATACAGGT	GCCGGTGATCTCCGAGATACAGGTGGGCAT	GGG	5	588	1830	32.1		0	0	0	0	1	25	14	15	5	31	14	32	1	27	28	23	RS3seq-Hsu2013+RS3target	1.155	5	15	1	1	1
XRCC6	3	9606	2547	XRCC6	NM_001469.5	XRCC6	CRISPRko	CDS	NC_000022.11	+	SpyoCas9	5	1	1	5.20.100	-	antisense	41650858	TCTGGGTACACGAACAGGGA	CTCCTCTGGGTACACGAACAGGGAGGGCCT	GGG	8	1095	1830	59.8		0	0	0	0	0	35	21	17	3	77	23	34	7	78	32	45	RS3seq-Hsu2013+RS3target	0.8943	18	4	1	1	3
XRCC6	3	9606	2547	XRCC6	NM_001469.5	XRCC6	CRISPRko	CDS	NC_000022.11	+	SpyoCas9	5	1	1	5.20.100	-	antisense	41647065	TGAGACCTCTTGGTATCGCT	TACCTGAGACCTCTTGGTATCGCTAGGCAG	AGG	7	942	1830	51.5		0	0	0	0	1	16	16	22	1	31	14	17	2	40	20	24	RS3seq-Hsu2013+RS3target	0.658	28	12	1	1	5
RPL22L1	3	9606	200916	RPL22L1	NM_001099645.2	RPL22L1	CRISPRko	CDS	NC_000003.12	-	SpyoCas9	5	1	1	5.20.100	-	sense	170868326	CTTACTCATCCAGTAGAAGA	GGACCTTACTCATCCAGTAGAAGATGGAAT	TGG	2	74	369	20.1		0	0	0	0	3	36	39	61	8	71	38	104	10	118	68	125	RS3seq-Hsu2013+RS3target	0.3377	6	10	1	1	3
RPL22L1	3	9606	200916	RPL22L1	NM_001099645.2	RPL22L1	CRISPRko	CDS	NC_000003.12	-	SpyoCas9	5	1	1	5.20.100	-	sense	170868361	AGCCCAAGAGGTCAACCTGG	AGGAAGCCCAAGAGGTCAACCTGGAGGTTT	AGG	2	39	369	10.6		0	0	0	0	6	54	28	72	12	146	69	80	10	87	41	73	RS3seq-Hsu2013+RS3target	0.4237	4	19	1	1	8
RPL22L1	3	9606	200916	RPL22L1	NM_001099645.2	RPL22L1	CRISPRko	CDS	NC_000003.12	-	SpyoCas9	5	1	1	5.20.100	-	sense	170868014	GAAACAGTTCTCTAAAAGGT	CTGAGAAACAGTTCTCTAAAAGGTTGGTAC	TGG	3	223	369	60.4		0	1	0	0	3	96	28	63	1	91	38	81	6	146	79	96	RS3seq-Hsu2013+RS3target	0.7447	1	30	1	1	14
XRCC5	3	9606	7520	XRCC5	NM_021141.4	XRCC5	CRISPRko	CDS	NC_000002.12	+	SpyoCas9	5	1	1	5.20.100	-	antisense	216113116	TACCTGTCGCTGTACAAACA	AACTTACCTGTCGCTGTACAAACATGGTTA	TGG	2	121	2199	5.5		0	0	0	0	0	17	15	18	3	36	32	26	4	61	20	41	RS3seq-Hsu2013+RS3target	0.9179	6	2	1	1	1
XRCC5	3	9606	7520	XRCC5	NM_021141.4	XRCC5	CRISPRko	CDS	NC_000002.12	+	SpyoCas9	5	1	1	5.20.100	-	antisense	216130885	GAACTATATCACTTCCATAG	AAAGGAACTATATCACTTCCATAGCGGAAC	CGG	9	947	2199	43.1		0	0	0	0	0	40	20	39	4	55	31	64	0	85	34	86	RS3seq-Hsu2013+RS3target	0.9166	7	12	1	1	2
XRCC5	3	9606	7520	XRCC5	NM_021141.4	XRCC5	CRISPRko	CDS	NC_000002.12	+	SpyoCas9	5	1	1	5.20.100	+	sense	216138175	AGTAAGAAATATGCTCCCAC	AAACAGTAAGAAATATGCTCCCACCGGTGA	CGG	12	1337	2199	60.8		0	0	0	0	0	45	22	37	3	100	43	66	3	121	59	128	RS3seq-Hsu2013+RS3target	0.7644	10	13	1	1	3
SON	3	9606	6651	SON	NM_138927.4	SON	CRISPRko	CDS	NC_000021.9	+	SpyoCas9	5	1	1	5.20.100	-	antisense	33552368	GGACATCATAGAGCGCTCGT	TAGGGGACATCATAGAGCGCTCGTAGGCTG	AGG	3	3136	7281	43.1		0	0	0	0	0	4	2	1	2	6	1	13	4	9	10	8	RS3seq-Hsu2013+RS3target	0.7554	46	3	1	1	1
SON	3	9606	6651	SON	NM_138927.4	SON	CRISPRko	CDS	NC_000021.9	+	SpyoCas9	5	1	1	5.20.100	+	sense	33551294	ATCCTATAATACGGTAGCAC	TGGAATCCTATAATACGGTAGCACAGGAGC	AGG	3	2062	7281	28.3		0	0	0	0	0	23	8	20	3	21	20	36	1	30	16	31	RS3seq-Hsu2013+RS3target	0.7117	55	32	1	1	3
SON	3	9606	6651	SON	NM_138927.4	SON	CRISPRko	CDS	NC_000021.9	+	SpyoCas9	5	1	1	5.20.100	-	antisense	33553501	GGTTGAAGGACTGACACCGC	AGAAGGTTGAAGGACTGACACCGCTGGTTC	TGG	3	4269	7281	58.6		0	0	0	0	0	20	10	12	2	30	14	30	2	50	25	36	RS3seq-Hsu2013+RS3target	0.5786	83	27	1	1	4
KPNA2	3	9606	3838	KPNA2	NM_002266.4	KPNA2	CRISPRko	CDS	NC_000017.11	+	SpyoCas9	5	1	1	5.20.100	-	antisense	68043203	ATGATGCAGGAGCCGAACTA	CATCATGATGCAGGAGCCGAACTAAGGTAG	AGG	7	769	1590	48.4		0	0	0	0	0	16	9	12	1	41	23	28	4	75	46	96	RS3seq-Hsu2013+RS3target	0.7391	17	2	1	1	1
KPNA2	3	9606	3838	KPNA2	NM_002266.4	KPNA2	CRISPRko	CDS	NC_000017.11	+	SpyoCas9	5	1	1	5.20.100	+	sense	68037377	AATGAGGCGTCGCAGAATAG	AGGAAATGAGGCGTCGCAGAATAGAGGTCA	AGG	3	94	1590	5.9		0	0	0	0	0	11	10	7	4	26	17	21	1	11	3	17	RS3seq-Hsu2013+RS3target	0.677	24	1	1	1	3
KPNA2	3	9606	3838	KPNA2	NM_002266.4	KPNA2	CRISPRko	CDS	NC_000017.11	+	SpyoCas9	5	1	1	5.20.100	-	antisense	68043102	GATTACGTAAGTAGCCACAC	GTAAGATTACGTAAGTAGCCACACTGGGGG	TGG	7	668	1590	42		0	0	0	0	1	22	8	16	1	15	9	15	1	22	10	20	RS3seq-Hsu2013+RS3target	0.851	10	16	1	1	4
SENP3	3	9606	26168	SENP3	NM_015670.6	SENP3	CRISPRko	CDS	NC_000017.11	+	SpyoCas9	5	1	1	5.20.100	-	antisense	7563625	GGGAGTCAAAACGACAACAG	CGGGGGGAGTCAAAACGACAACAGGGGGAT	GGG	2	548	1725	31.8	100533955 (SENP3-EIF4A1)	0	0	1	0	0	46	23	44	1	68	34	65	1	125	58	123	RS3seq-Hsu2013+RS3target	0.8485	29	19	1	1	2
SENP3	3	9606	26168	SENP3	NM_015670.6	SENP3	CRISPRko	CDS	NC_000017.11	+	SpyoCas9	5	1	1	5.20.100	-	antisense	7564859	GGGCTCCTTACTCTGTACGC	TTAAGGGCTCCTTACTCTGTACGCAGGTCA	AGG	3	949	1725	55	100533955 (SENP3-EIF4A1)	0	0	1	0	1	35	13	34	3	38	13	42	3	45	13	39	RS3seq-Hsu2013+RS3target	0.7118	38	45	1	1	8
SENP3	3	9606	26168	SENP3	NM_015670.6	SENP3	CRISPRko	CDS	NC_000017.11	+	SpyoCas9	5	1	1	5.20.100	-	antisense	7563200	CCTCCACCTGACTTGAGTCG	AAACCCTCCACCTGACTTGAGTCGGGGTTT	GGG	2	123	1725	7.1	100533955 (SENP3-EIF4A1)	0	0	1	0	1	16	8	16	3	42	12	33	5	27	20	31	RS3seq-Hsu2013+RS3target	0.4599	69	29	1	1	11
AP2A2	3	9606	161	AP2A2	NM_012305.4	AP2A2	CRISPRko	CDS	NC_000011.10	+	SpyoCas9	5	1	1	5.20.100	-	antisense	977163	GCCCATGGGGACAAGATCGG	AGTCGCCCATGGGGACAAGATCGGGGGACG	GGG	5	541	2820	19.2		0	0	0	0	0	47	16	50	3	62	15	45	7	85	29	68	RS3seq-Hsu2013+RS3target	1.364	6	16	1	1	1
AP2A2	3	9606	161	AP2A2	NM_012305.4	AP2A2	CRISPRko	CDS	NC_000011.10	+	SpyoCas9	5	1	1	5.20.100	+	sense	992655	ATCAACCGGGACGACGTGCA	CGTCATCAACCGGGACGACGTGCAGGGCTA	GGG	11	1421	2820	50.4		0	0	0	0	0	5	1	7	2	9	4	8	4	12	3	12	RS3seq-Hsu2013+RS3target	1.021	26	2	1	1	3
AP2A2	3	9606	161	AP2A2	NM_012305.4	AP2A2	CRISPRko	CDS	NC_000011.10	+	SpyoCas9	5	1	1	5.20.100	-	antisense	993981	GGGGCCTCCTACCAGAATGT	GGCGGGGGCCTCCTACCAGAATGTCGGTGC	CGG	13	1777	2820	63		0	0	0	0	1	39	13	36	3	81	32	64	12	107	55	94	RS3seq-Hsu2013+RS3target	0.9965	29	50	1	1	5
SMC3	3	9606	9126	SMC3	NM_005445.4	SMC3	CRISPRko	CDS	NC_000010.11	+	SpyoCas9	5	1	1	5.20.100	-	antisense	110593194	ACAGTCCATAGTGAAAGCAC	TAATACAGTCCATAGTGAAAGCACGGGCCA	GGG	18	1933	3654	52.9		0	0	0	0	0	47	22	52	4	73	22	65	1	82	40	61	RS3seq-Hsu2013+RS3target	1.275	1	15	1	1	1
SMC3	3	9606	9126	SMC3	NM_005445.4	SMC3	CRISPRko	CDS	NC_000010.11	+	SpyoCas9	5	1	1	5.20.100	+	sense	110583543	TAGCAGGCAATAGTGAACAA	GAACTAGCAGGCAATAGTGAACAAAGGGTA	AGG	11	963	3654	26.4		0	0	0	0	0	94	42	74	2	116	47	120	1	166	80	158	RS3seq-Hsu2013+RS3target	0.8223	8	26	1	1	2
SMC3	3	9606	9126	SMC3	NM_005445.4	SMC3	CRISPRko	CDS	NC_000010.11	+	SpyoCas9	5	1	1	5.20.100	+	sense	110581983	AGAGAGATTACATACTCTAG	TTGAAGAGAGATTACATACTCTAGAGGAAG	AGG	9	607	3654	16.6		0	0	0	0	1	36	12	27	3	58	14	67	4	78	24	66	RS3seq-Hsu2013+RS3target	0.8151	9	44	1	1	4
SHPRH	3	9606	257218	SHPRH	NM_001042683.3	SHPRH	CRISPRko	CDS	NC_000006.12	-	SpyoCas9	5	1	1	5.20.100	-	sense	145950321	GTTGAGACCCTACCAAAGAG	CTGTGTTGAGACCCTACCAAAGAGAGGCTG	AGG	4	925	5052	18.3		0	0	0	0	0	38	18	43	3	66	14	59	0	75	28	70	RS3seq-Hsu2013+RS3target	1.509	4	26	1	1	1
SHPRH	3	9606	257218	SHPRH	NM_001042683.3	SHPRH	CRISPRko	CDS	NC_000006.12	-	SpyoCas9	5	1	1	5.20.100	-	sense	145945463	GGTCTCGTGAAACAGATCAA	TGAAGGTCTCGTGAAACAGATCAAAGGCCA	AGG	8	1496	5052	29.6		0	0	0	0	0	37	15	38	1	47	27	34	4	52	19	49	RS3seq-Hsu2013+RS3target	1.079	22	24	1	1	2
SHPRH	3	9606	257218	SHPRH	NM_001042683.3	SHPRH	CRISPRko	CDS	NC_000006.12	-	SpyoCas9	5	1	1	5.20.100	-	sense	145940755	ATTAATCGATGGTGTATCAG	TGGGATTAATCGATGGTGTATCAGTGGCAC	TGG	11	2537	5052	50.2		0	0	0	0	0	19	6	13	1	33	13	27	1	27	18	21	RS3seq-Hsu2013+RS3target	0.8873	49	6	1	1	4
INPP5B	3	9606	3633	INPP5B	NM_005540.3	INPP5B	CRISPRko	CDS	NC_000001.11	-	SpyoCas9	5	1	1	5.20.100	-	sense	37931918	GGGTACGCGACAATTGGCGG	GCCAGGGTACGCGACAATTGGCGGAGGCAG	AGG	7	527	2742	19.2		0	0	0	0	0	1	0	0	0	0	0	2	0	1	5	3	RS3seq-Hsu2013+RS3target	0.8512	28	3	1	1	1
INPP5B	3	9606	3633	INPP5B	NM_005540.3	INPP5B	CRISPRko	CDS	NC_000001.11	-	SpyoCas9	5	1	1	5.20.100	+	antisense	37889678	GTCCGACACTGTGATAGTGG	CCTTGTCCGACACTGTGATAGTGGAGGAGC	AGG	9	676	2742	24.7		0	0	0	0	1	54	21	80	4	51	24	26	8	35	28	36	RS3seq-Hsu2013+RS3target	1.193	7	67	1	1	6
INPP5B	3	9606	3633	INPP5B	NM_005540.3	INPP5B	CRISPRko	CDS	NC_000001.11	-	SpyoCas9	5	1	1	5.20.100	-	sense	37887413	CTTTCACGATACCCCAAAGG	TTTTCTTTCACGATACCCCAAAGGAGGAAG	AGG	11	952	2742	34.7		0	0	0	0	0	70	30	51	1	293	103	265	3	45	25	44	RS3seq-Hsu2013+RS3target	0.658	55	28	1	1	7
HNRNPM	3	9606	4670	HNRNPM	NM_005968.5	HNRNPM	CRISPRko	CDS	NC_000019.10	+	SpyoCas9	5	1	1	5.20.100	-	antisense	8465473	GTCTTCCAGCCTGTAATGCA	CCAAGTCTTCCAGCCTGTAATGCATGGATA	TGG	6	587	2193	26.8		0	0	0	0	0	45	18	43	6	82	32	83	13	287	109	285	RS3seq-Hsu2013+RS3target	0.8375	14	27	1	1	2
HNRNPM	3	9606	4670	HNRNPM	NM_005968.5	HNRNPM	CRISPRko	CDS	NC_000019.10	+	SpyoCas9	5	1	1	5.20.100	+	sense	8485715	GGCCACGGCATGGATCGCGT	CCTGGGCCACGGCATGGATCGCGTGGGCTC	GGG	14	1286	2193	58.6		0	0	0	0	1	2	0	2	5	4	0	3	4	10	4	7	RS3seq-Hsu2013+RS3target	0.8773	12	35	1	1	4
HNRNPM	3	9606	4670	HNRNPM	NM_005968.5	HNRNPM	CRISPRko	CDS	NC_000019.10	+	SpyoCas9	5	1	1	5.20.100	+	sense	8474201	GGTGGTGGTATGGAAAACAT	CTTTGGTGGTGGTATGGAAAACATGGGTCG	GGG	12	1076	2193	49.1		0	0	0	0	0	62	24	67	4	81	38	61	3	149	56	116	RS3seq-Hsu2013+RS3target	0.5634	31	30	1	1	8
UBXN1	3	9606	51035	UBXN1	NM_001286077.2	UBXN1	CRISPRko	CDS	NC_000011.10	-	SpyoCas9	5	1	1	5.20.100	+	antisense	62678874	TCCCTTACGCGCGTCCCCTG	GAACTCCCTTACGCGCGTCCCCTGGGGAAG	GGG	1	50	894	5.6		0	0	0	0	0	9	1	3	1	10	3	9	1	13	2	3	RS3seq-Hsu2013+RS3target	0.7398	16	4	1	1	2
UBXN1	3	9606	51035	UBXN1	NM_001286077.2	UBXN1	CRISPRko	CDS	NC_000011.10	-	SpyoCas9	5	1	1	5.20.100	+	antisense	62678575	CTAAAGGCTCGTCCACATCG	GTCTCTAAAGGCTCGTCCACATCGGGGTCG	GGG	3	140	894	15.7		0	0	0	0	4	29	11	25	4	36	12	24	2	16	3	11	RS3seq-Hsu2013+RS3target	0.8742	10	59	1	1	8
UBXN1	3	9606	51035	UBXN1	NM_001286077.2	UBXN1	CRISPRko	CDS	NC_000011.10	-	SpyoCas9	5	1	1	5.20.100	-	sense	62678004	AGTTGTCAGCAGCACGACAG	CAAGAGTTGTCAGCAGCACGACAGCGGCTA	CGG	5	405	894	45.3		0	0	0	0	5	25	15	25	8	37	17	31	20	158	67	155	RS3seq-Hsu2013+RS3target	0.9145	6	67	1	1	9
YTHDC1	3	9606	91746	YTHDC1	NM_001031732.4	YTHDC1	CRISPRko	CDS	NC_000004.12	-	SpyoCas9	5	1	1	5.20.100	+	antisense	68324207	GAGATGAGCCGACTTAGTGA	TGGTGAGATGAGCCGACTTAGTGAAGGGTA	AGG	10	1366	2184	62.5		0	0	0	0	0	14	4	13	0	15	8	27	2	20	20	19	RS3seq-Hsu2013+RS3target	1.004	2	4	1	1	1
YTHDC1	3	9606	91746	YTHDC1	NM_001031732.4	YTHDC1	CRISPRko	CDS	NC_000004.12	-	SpyoCas9	5	1	1	5.20.100	+	antisense	68337664	ATTCTTATAAGGTTCTCTGG	GTTGATTCTTATAAGGTTCTCTGGAGGCAC	AGG	3	367	2184	16.8		0	0	0	0	0	73	21	71	0	54	20	39	2	89	38	62	RS3seq-Hsu2013+RS3target	0.5954	19	19	1	1	5
YTHDC1	3	9606	91746	YTHDC1	NM_001031732.4	YTHDC1	CRISPRko	CDS	NC_000004.12	-	SpyoCas9	5	1	1	5.20.100	-	sense	68337108	TGATTATGACACTCGAAGTG	GAAATGATTATGACACTCGAAGTGAGGCCA	AGG	4	802	2184	36.7		0	0	0	0	0	22	9	16	2	19	13	23	1	49	13	39	RS3seq-Hsu2013+RS3target	0.4709	31	8	1	1	6
SLC25A22	3	9606	79751	SLC25A22	NM_001191061.2	SLC25A22	CRISPRko	CDS	NC_000011.10	-	SpyoCas9	5	1	1	5.20.100	-	sense	794463	GGCTACTTCGGCATGTACCG	CGAGGGCTACTTCGGCATGTACCGGGGTGA	GGG	4	197	972	20.3		0	0	0	0	2	6	5	8	0	13	4	13	1	6	2	3	RS3seq-Hsu2013+RS3target	1.133	9	24	1	1	1
SLC25A22	3	9606	79751	SLC25A22	NM_001191061.2	SLC25A22	CRISPRko	CDS	NC_000011.10	-	SpyoCas9	5	1	1	5.20.100	-	sense	793534	GACATCAGCTCTCTAAGGAC	TTCCGACATCAGCTCTCTAAGGACGGGTGA	GGG	5	288	972	29.6		0	0	0	0	1	117	28	83	3	115	57	77	8	135	58	92	RS3seq-Hsu2013+RS3target	0.978	15	21	1	1	4
SLC25A22	3	9606	79751	SLC25A22	NM_001191061.2	SLC25A22	CRISPRko	CDS	NC_000011.10	-	SpyoCas9	5	1	1	5.20.100	+	antisense	792447	GGAAGTACACCACAGAGAAG	AGCGGGAAGTACACCACAGAGAAGGGGACA	GGG	8	599	972	61.6		0	0	0	0	2	119	56	104	9	141	56	130	6	128	48	125	RS3seq-Hsu2013+RS3target	1.244	5	40	1	1	8
ERAL1	3	9606	26284	ERAL1	NM_005702.4	ERAL1	CRISPRko	CDS	NC_000017.11	+	SpyoCas9	5	1	1	5.20.100	+	sense	28856324	GAATTCCCGGGTCCTACGAG	CTGAGAATTCCCGGGTCCTACGAGTGGTCC	TGG	2	343	1314	26.1		0	0	0	0	1	7	1	5	1	7	6	12	4	33	4	13	RS3seq-Hsu2013+RS3target	0.93	20	15	1	1	1
ERAL1	3	9606	26284	ERAL1	NM_005702.4	ERAL1	CRISPRko	CDS	NC_000017.11	+	SpyoCas9	5	1	1	5.20.100	-	antisense	28855259	TGTCGGGCTGAGAGAATCCG	GAACTGTCGGGCTGAGAGAATCCGAGGAAG	AGG	1	224	1314	17		0	0	0	0	1	31	17	15	6	32	13	22	3	24	7	29	RS3seq-Hsu2013+RS3target	0.8524	31	26	1	1	4
ERAL1	3	9606	26284	ERAL1	NM_005702.4	ERAL1	CRISPRko	CDS	NC_000017.11	+	SpyoCas9	5	1	1	5.20.100	+	sense	28857968	ACACCTGGCATTATCAGTCC	TGACACACCTGGCATTATCAGTCCTGGTAA	TGG	4	518	1314	39.4		0	0	0	0	0	36	13	26	3	68	36	52	7	112	46	107	RS3seq-Hsu2013+RS3target	0.517	64	9	1	1	5
FAR1	3	9606	84188	FAR1	NM_032228.6	FAR1	CRISPRko	CDS	NC_000011.10	+	SpyoCas9	5	1	1	5.20.100	+	sense	13710815	AGAAGGAGCAAAACTAAATG	AACAAGAAGGAGCAAAACTAAATGTGGCAA	TGG	5	667	1548	43.1		0	0	0	0	0	110	56	82	7	206	86	182	8	345	190	354	RS3seq-Hsu2013+RS3target	0.8866	7	16	1	1	1
FAR1	3	9606	84188	FAR1	NM_032228.6	FAR1	CRISPRko	CDS	NC_000011.10	+	SpyoCas9	5	1	1	5.20.100	+	sense	13694929	ACAGACACCACAAGAGCGAG	CTGGACAGACACCACAAGAGCGAGTGGAAG	TGG	2	163	1548	10.5		0	0	0	0	1	28	12	11	4	35	13	35	2	54	18	68	RS3seq-Hsu2013+RS3target	0.9355	4	24	1	1	3
FAR1	3	9606	84188	FAR1	NM_032228.6	FAR1	CRISPRko	CDS	NC_000011.10	+	SpyoCas9	5	1	1	5.20.100	+	sense	13713020	AGCACTAATCCTTTCCACTG	AGGCAGCACTAATCCTTTCCACTGGGGTGA	GGG	8	941	1548	60.8		0	0	0	0	0	71	23	58	2	78	29	73	4	144	71	123	RS3seq-Hsu2013+RS3target	0.4735	21	13	1	1	5
NIPSNAP2	3	9606	2631	NIPSNAP2	NM_001483.3	NIPSNAP2	CRISPRko	CDS	NC_000007.14	+	SpyoCas9	5	1	1	5.20.100	-	antisense	55983821	TTAGGTCCGGATCTTGGCAC	TATATTAGGTCCGGATCTTGGCACAGGCTC	AGG	6	537	861	62.4		0	0	0	0	0	31	10	12	5	33	21	15	7	49	9	24	RS3seq-Hsu2013+RS3target	0.6997	13	3	1	1	2
NIPSNAP2	3	9606	2631	NIPSNAP2	NM_001483.3	NIPSNAP2	CRISPRko	CDS	NC_000007.14	+	SpyoCas9	5	1	1	5.20.100	+	sense	55981540	TGGTGGGGACTTGGAACACG	ACTTTGGTGGGGACTTGGAACACGTGGTAT	TGG	4	345	861	40.1		0	0	0	0	1	31	15	46	4	73	27	47	12	127	37	119	RS3seq-Hsu2013+RS3target	0.9201	7	18	1	1	4
NIPSNAP2	3	9606	2631	NIPSNAP2	NM_001483.3	NIPSNAP2	CRISPRko	CDS	NC_000007.14	+	SpyoCas9	5	1	1	5.20.100	-	antisense	55978218	TTTGGCTAGGAGATTGGAGT	CCTTTTTGGCTAGGAGATTGGAGTGGGCAT	GGG	2	184	861	21.4		0	0	0	0	0	59	29	53	1	122	35	102	7	143	73	126	RS3seq-Hsu2013+RS3target	0.4115	22	8	1	1	5
POLR2F	3	9606	5435	POLR2F	NM_021974.5	POLR2F	CRISPRko	CDS	NC_000022.11	+	SpyoCas9	5	1	1	5.20.100	-	antisense	37959419	GTACTTGGTCATGTATGGTG	GCTCGTACTTGGTCATGTATGGTGTGGTGA	TGG	3	163	384	42.4		0	0	0	0	2	50	24	55	4	72	25	54	7	71	23	69	RS3seq-Hsu2013+RS3target	1.108	4	15	1	1	1
POLR2F	3	9606	5435	POLR2F	NM_021974.5	POLR2F	CRISPRko	CDS	NC_000022.11	+	SpyoCas9	5	1	1	5.20.100	-	antisense	37959464	TCACGCAATCTGGAGCGCTC	TCACTCACGCAATCTGGAGCGCTCGGGTGC	GGG	3	208	384	54.2		0	0	0	0	2	15	3	6	7	30	12	16	4	23	6	15	RS3seq-Hsu2013+RS3target	0.4795	16	11	1	1	2
POLR2F	3	9606	5435	POLR2F	NM_021974.5	POLR2F	CRISPRko	CDS	NC_000022.11	+	SpyoCas9	5	1	1	5.20.100	+	sense	37967116	GATGTGTGCCCCTGTGATGG	ACAGGATGTGTGCCCCTGTGATGGTGGAGC	TGG	4	238	384	62		0	0	0	0	4	129	41	86	7	112	49	120	15	223	72	161	RS3seq-Hsu2013+RS3target	1.192	3	26	1	1	3
SBF1	3	9606	6305	SBF1	NM_002972.4	SBF1	CRISPRko	CDS	NC_000022.11	-	SpyoCas9	5	1	1	5.20.100	-	sense	50467546	GTCGCGACTCGACCACACGG	TGGTGTCGCGACTCGACCACACGGAGGTGT	AGG	4	424	5682	7.5		0	0	0	0	0	5	1	0	2	5	3	2	4	5	1	6	RS3seq-Hsu2013+RS3target	1.752	1	10	1	1	1
SBF1	3	9606	6305	SBF1	NM_002972.4	SBF1	CRISPRko	CDS	NC_000022.11	-	SpyoCas9	5	1	1	5.20.100	-	sense	50462049	AGAGACCTGCGACGTAGCTG	ATGCAGAGACCTGCGACGTAGCTGGGGCTG	GGG	20	2467	5682	43.4		0	0	0	0	0	13	5	4	3	27	8	26	4	30	15	17	RS3seq-Hsu2013+RS3target	1.03	73	17	1	1	5
SBF1	3	9606	6305	SBF1	NM_002972.4	SBF1	CRISPRko	CDS	NC_000022.11	-	SpyoCas9	5	1	1	5.20.100	-	sense	50462428	CGAGCGCTCTGCCCTAGACG	AGGACGAGCGCTCTGCCCTAGACGTGGCTT	TGG	19	2173	5682	38.2		0	0	0	0	0	19	7	7	1	24	8	16	2	45	16	20	RS3seq-Hsu2013+RS3target	0.8349	140	24	1	1	9
USP9X	3	9606	8239	USP9X	NM_001039591.3	USP9X	CRISPRko	CDS	NC_000023.11	+	SpyoCas9	5	1	1	5.20.100	-	antisense	41169995	GTTTACCGCGGAATGCTCTG	AGGTGTTTACCGCGGAATGCTCTGGGGGGA	GGG	19	2636	7665	34.4		0	0	0	0	0	13	9	25	2	16	6	21	0	16	3	9	RS3seq-Hsu2013+RS3target	0.8188	44	5	1	1	1
USP9X	3	9606	8239	USP9X	NM_001039591.3	USP9X	CRISPRko	CDS	NC_000023.11	+	SpyoCas9	5	1	1	5.20.100	+	sense	41141383	TCATACTATACTCATCGACA	TGTATCATACTATACTCATCGACATGGTAA	TGG	9	1112	7665	14.5		0	0	0	0	0	15	4	8	1	31	8	32	1	32	10	23	RS3seq-Hsu2013+RS3target	0.8178	45	6	1	1	3
USP9X	3	9606	8239	USP9X	NM_001039591.3	USP9X	CRISPRko	CDS	NC_000023.11	+	SpyoCas9	5	1	1	5.20.100	-	antisense	41152970	TCATGGCGATAAAACACATG	TAAGTCATGGCGATAAAACACATGGGGACT	GGG	14	1785	7665	23.3		0	0	0	0	0	27	11	26	2	53	43	33	3	60	17	54	RS3seq-Hsu2013+RS3target	0.8685	38	18	1	1	4
DNM2	3	9606	1785	DNM2	NM_001005361.3	DNM2	CRISPRko	CDS	NC_000019.10	+	SpyoCas9	5	1	1	5.20.100	+	sense	10772628	GAGTCTACTCGCCACACGGT	CTTCGAGTCTACTCGCCACACGGTAGGCAG	AGG	3	384	2613	14.7		0	0	0	0	0	15	6	14	2	2	3	11	0	17	3	14	RS3seq-Hsu2013+RS3target	1.205	9	12	1	1	1
DNM2	3	9606	1785	DNM2	NM_001005361.3	DNM2	CRISPRko	CDS	NC_000019.10	+	SpyoCas9	5	1	1	5.20.100	-	antisense	10783087	GCAGATGTGGCGTGCCCATG	TTCTGCAGATGTGGCGTGCCCATGCGGTCG	CGG	6	815	2613	31.2		0	0	0	0	0	19	7	16	4	57	19	50	6	50	19	41	RS3seq-Hsu2013+RS3target	1.075	28	18	1	1	2
DNM2	3	9606	1785	DNM2	NM_001005361.3	DNM2	CRISPRko	CDS	NC_000019.10	+	SpyoCas9	5	1	1	5.20.100	-	antisense	10798504	TCTGTCTCCTCTCGCAACCG	TCGCTCTGTCTCCTCTCGCAACCGGGGGTA	GGG	11	1353	2613	51.8		0	0	0	0	0	10	5	8	4	30	4	11	5	25	20	22	RS3seq-Hsu2013+RS3target	0.938	45	8	1	1	3
ACAA2	3	9606	10449	ACAA2	NM_006111.3	ACAA2	CRISPRko	CDS	NC_000018.10	-	SpyoCas9	5	1	1	5.20.100	-	sense	49792223	TGCTCGGCCCCAAACCACCC	AGCATGCTCGGCCCCAAACCACCCTGGAAC	TGG	6	682	1194	57.1		0	0	0	0	1	32	10	19	4	61	18	59	4	82	32	77	RS3seq-Hsu2013+RS3target	0.7672	10	10	1	1	1
ACAA2	3	9606	10449	ACAA2	NM_006111.3	ACAA2	CRISPRko	CDS	NC_000018.10	-	SpyoCas9	5	1	1	5.20.100	+	antisense	49797480	TACCTGACATCCATTCACAA	TCCATACCTGACATCCATTCACAATGGACT	TGG	3	298	1194	25		0	0	0	0	1	56	21	48	5	85	41	82	7	136	66	149	RS3seq-Hsu2013+RS3target	0.7587	12	16	1	1	4
ACAA2	3	9606	10449	ACAA2	NM_006111.3	ACAA2	CRISPRko	CDS	NC_000018.10	-	SpyoCas9	5	1	1	5.20.100	-	sense	49795766	CTTGGATCAGATATCAAGGT	CAAGCTTGGATCAGATATCAAGGTTGGAAC	TGG	4	428	1194	35.8		0	0	0	0	1	32	19	53	4	86	54	116	5	156	82	171	RS3seq-Hsu2013+RS3target	0.3796	26	11	1	1	5
NUP107	3	9606	57122	NUP107	NM_020401.4	NUP107	CRISPRko	CDS	NC_000012.12	+	SpyoCas9	5	1	1	5.20.100	+	sense	68700761	ATAGTGAGTCGAGCAACACC	TAAAATAGTGAGTCGAGCAACACCTGGACT	TGG	7	587	2778	21.1		0	0	0	0	0	13	7	8	0	22	9	26	2	49	29	69	RS3seq-Hsu2013+RS3target	1.246	5	6	1	1	1
NUP107	3	9606	57122	NUP107	NM_020401.4	NUP107	CRISPRko	CDS	NC_000012.12	+	SpyoCas9	5	1	1	5.20.100	-	antisense	68731159	TAGGTCTTGAGGCAAATGAC	CAGCTAGGTCTTGAGGCAAATGACAGGTAT	AGG	21	1783	2778	64.2		0	0	0	0	0	74	48	86	2	133	57	150	1	83	35	89	RS3seq-Hsu2013+RS3target	1.027	11	29	1	1	4
NUP107	3	9606	57122	NUP107	NM_020401.4	NUP107	CRISPRko	CDS	NC_000012.12	+	SpyoCas9	5	1	1	5.20.100	-	antisense	68726563	GGTGAGTCATAAAGCGAAGC	ATAAGGTGAGTCATAAAGCGAAGCAGGTGT	AGG	19	1640	2778	59		0	0	0	0	0	18	6	14	3	61	33	69	5	89	48	82	RS3seq-Hsu2013+RS3target	0.4412	40	10	1	1	5
MED4	3	9606	29079	MED4	NM_014166.4	MED4	CRISPRko	CDS	NC_000013.11	-	SpyoCas9	5	1	1	5.20.100	-	sense	48094998	GTGGTAACAGCACACGAGAG	GCGGGTGGTAACAGCACACGAGAGCGGCTG	CGG	1	81	813	10		0	0	0	0	1	14	4	10	0	24	6	20	2	95	45	72	RS3seq-Hsu2013+RS3target	0.9603	4	5	1	1	1
MED4	3	9606	29079	MED4	NM_014166.4	MED4	CRISPRko	CDS	NC_000013.11	-	SpyoCas9	5	1	1	5.20.100	-	sense	48083410	AACAGCTGTTTACCAAGCGA	AGGCAACAGCTGTTTACCAAGCGAAGGAGA	AGG	4	382	813	47		0	0	0	0	1	21	15	26	2	45	16	32	8	45	24	43	RS3seq-Hsu2013+RS3target	0.6885	7	6	1	1	2
MED4	3	9606	29079	MED4	NM_014166.4	MED4	CRISPRko	CDS	NC_000013.11	-	SpyoCas9	5	1	1	5.20.100	+	antisense	48081651	AGTATGTTTACCTGGAACCC	GACGAGTATGTTTACCTGGAACCCAGGTCA	AGG	5	502	813	61.7		0	0	0	0	2	50	25	46	7	117	42	124	4	189	58	150	RS3seq-Hsu2013+RS3target	1.327	1	16	1	1	3
PRPS1	3	9606	5631	PRPS1	NM_002764.4	PRPS1	CRISPRko	CDS	NC_000023.11	+	SpyoCas9	5	1	1	5.20.100	-	antisense	107639423	GATGACTGCAGTAACCCGGC	ATGGGATGACTGCAGTAACCCGGCTGGCTG	TGG	2	250	957	26.1		0	0	0	0	2	33	13	16	7	42	10	21	3	36	22	30	RS3seq-Hsu2013+RS3target	1.033	4	15	1	1	1
PRPS1	3	9606	5631	PRPS1	NM_002764.4	PRPS1	CRISPRko	CDS	NC_000023.11	+	SpyoCas9	5	1	1	5.20.100	+	sense	107639316	GAAATTGGTGAAAGTGTACG	TGTGGAAATTGGTGAAAGTGTACGTGGAGA	TGG	2	143	957	14.9		0	0	0	0	1	28	14	32	2	42	19	43	5	55	26	49	RS3seq-Hsu2013+RS3target	0.629	24	5	1	1	2
PRPS1	3	9606	5631	PRPS1	NM_002764.4	PRPS1	CRISPRko	CDS	NC_000023.11	+	SpyoCas9	5	1	1	5.20.100	+	sense	107642444	GGGAGAATATCTCTGAGTGG	ATAAGGGAGAATATCTCTGAGTGGAGGAAC	AGG	4	483	957	50.5		0	0	0	0	2	84	29	89	2	127	55	105	3	155	63	123	RS3seq-Hsu2013+RS3target	0.9534	6	26	1	1	3
WDR6	3	9606	11180	WDR6	NM_018031.6	WDR6	CRISPRko	CDS	NC_000003.12	+	SpyoCas9	5	1	1	5.20.100	+	sense	49012586	TAGTAGGCCAGGTACACTCA	CCCGTAGTAGGCCAGGTACACTCAAGGCTG	AGG	2	1051	3366	31.2		0	0	0	0	0	25	16	20	3	59	28	70	6	115	47	101	RS3seq-Hsu2013+RS3target	1.25	13	24	1	1	2
WDR6	3	9606	11180	WDR6	NM_018031.6	WDR6	CRISPRko	CDS	NC_000003.12	+	SpyoCas9	5	1	1	5.20.100	-	antisense	49013271	TGGTATACACATAGCCACCA	CCTGTGGTATACACATAGCCACCATGGCAT	TGG	2	1736	3366	51.6		0	0	0	0	0	45	26	44	2	105	55	122	6	196	82	187	RS3seq-Hsu2013+RS3target	1.27	8	42	1	1	3
WDR6	3	9606	11180	WDR6	NM_018031.6	WDR6	CRISPRko	CDS	NC_000003.12	+	SpyoCas9	5	1	1	5.20.100	+	sense	49012241	CCGAAGCGTTCGTATCTGGA	AAGACCGAAGCGTTCGTATCTGGAAGGTGG	AGG	2	706	3366	21		0	0	0	0	0	18	10	10	2	20	4	16	1	5	7	7	RS3seq-Hsu2013+RS3target	1.021	34	16	1	1	4
DMAP1	3	9606	55929	DMAP1	NM_019100.5	DMAP1	CRISPRko	CDS	NC_000001.11	+	SpyoCas9	5	1	1	5.20.100	+	sense	44218708	ATGCTGGGCACGAACGACGG	TTTGATGCTGGGCACGAACGACGGCGGAAG	CGG	5	672	1404	47.9		0	0	0	0	0	3	1	3	4	7	4	38	8	34	14	31	RS3seq-Hsu2013+RS3target	0.7734	26	2	1	1	2
DMAP1	3	9606	55929	DMAP1	NM_019100.5	DMAP1	CRISPRko	CDS	NC_000001.11	+	SpyoCas9	5	1	1	5.20.100	-	antisense	44214847	CCTCCGCTGCACGTCGCCAG	CCCTCCTCCGCTGCACGTCGCCAGTGGAAG	TGG	3	341	1404	24.3		0	0	0	0	1	4	0	6	2	20	5	9	18	90	26	56	RS3seq-Hsu2013+RS3target	0.9976	12	18	1	1	3
DMAP1	3	9606	55929	DMAP1	NM_019100.5	DMAP1	CRISPRko	CDS	NC_000001.11	+	SpyoCas9	5	1	1	5.20.100	+	sense	44219225	GAAGCTACCCCAGAAAAAGG	AAAAGAAGCTACCCCAGAAAAAGGAGGCTG	AGG	6	889	1404	63.3		0	0	0	0	0	68	25	54	3	96	47	83	5	84	24	73	RS3seq-Hsu2013+RS3target	0.894	20	15	1	1	5
HCFC1	3	9606	3054	HCFC1	NM_005334.3	HCFC1	CRISPRko	CDS	NC_000023.11	-	SpyoCas9	5	1	1	5.20.100	-	sense	153961563	GTGGAAGTGTACCAACACGC	AGGAGTGGAAGTGTACCAACACGCTGGCTT	TGG	6	883	6108	14.5		0	0	0	0	0	12	3	10	2	45	11	31	1	60	15	42	RS3seq-Hsu2013+RS3target	1.274	11	14	1	1	1
HCFC1	3	9606	3054	HCFC1	NM_005334.3	HCFC1	CRISPRko	CDS	NC_000023.11	-	SpyoCas9	5	1	1	5.20.100	+	antisense	153958162	GTGCACTGTGATGATAGGGC	ACTTGTGCACTGTGATGATAGGGCGGGTAG	GGG	11	1891	6108	31		0	0	0	0	0	46	23	48	2	91	32	64	8	159	53	146	RS3seq-Hsu2013+RS3target	1.096	35	76	1	1	2
HCFC1	3	9606	3054	HCFC1	NM_005334.3	HCFC1	CRISPRko	CDS	NC_000023.11	-	SpyoCas9	5	1	1	5.20.100	+	antisense	153954966	ACTGATCCGGATCACGGCAG	CCACACTGATCCGGATCACGGCAGGGGTGC	GGG	17	3433	6108	56.2		0	0	0	0	0	10	3	6	3	18	6	4	9	25	16	15	RS3seq-Hsu2013+RS3target	0.8173	106	8	1	1	3
TRRAP	3	9606	8295	TRRAP	NM_001375524.1	TRRAP	CRISPRko	CDS	NC_000007.14	+	SpyoCas9	5	1	1	5.20.100	+	sense	98927340	CTTGATCCGCCACTATACGA	CCAGCTTGATCCGCCACTATACGATGGTGG	TGG	23	3148	11622	27.1		0	0	0	0	0	3	2	3	0	16	13	23	0	4	1	4	RS3seq-Hsu2013+RS3target	1.124	69	4	1	1	2
TRRAP	3	9606	8295	TRRAP	NM_001375524.1	TRRAP	CRISPRko	CDS	NC_000007.14	+	SpyoCas9	5	1	1	5.20.100	+	sense	98911237	AACTACGGTCCCTTATATGG	TCCAAACTACGGTCCCTTATATGGTGGAGA	TGG	17	1972	11622	17		0	0	0	0	0	18	7	11	1	21	10	11	0	16	9	7	RS3seq-Hsu2013+RS3target	1.165	55	48	1	1	4
TRRAP	3	9606	8295	TRRAP	NM_001375524.1	TRRAP	CRISPRko	CDS	NC_000007.14	+	SpyoCas9	5	1	1	5.20.100	-	antisense	98910079	GCTGGTACCGAGCAATTGTG	GAGAGCTGGTACCGAGCAATTGTGTGGAAT	TGG	15	1373	11622	11.8		0	0	0	0	0	16	11	17	3	17	7	23	1	14	5	12	RS3seq-Hsu2013+RS3target	1.153	61	46	1	1	5
ZMYND8	3	9606	23613	ZMYND8	NM_001281775.3	ZMYND8	CRISPRko	CDS	NC_000020.11	-	SpyoCas9	5	1	1	5.20.100	+	antisense	47298798	CACTTAGCGTGATAAACCCG	CAGACACTTAGCGTGATAAACCCGGGGACA	GGG	4	384	3705	10.4		0	0	0	0	0	11	5	2	0	9	3	5	0	7	2	4	RS3seq-Hsu2013+RS3target	1.193	6	8	1	1	1
ZMYND8	3	9606	23613	ZMYND8	NM_001281775.3	ZMYND8	CRISPRko	CDS	NC_000020.11	-	SpyoCas9	5	1	1	5.20.100	+	antisense	47276466	TATCCGACAAGGAAATCCGG	GGCATATCCGACAAGGAAATCCGGCGGCCT	CGG	11	1328	3705	35.8		0	0	0	0	0	29	16	22	3	10	10	18	2	18	11	20	RS3seq-Hsu2013+RS3target	0.9637	20	20	1	1	3
ZMYND8	3	9606	23613	ZMYND8	NM_001281775.3	ZMYND8	CRISPRko	CDS	NC_000020.11	-	SpyoCas9	5	1	1	5.20.100	-	sense	47282143	AAGCTCTAAGGGATAAAGAC	GCAAAAGCTCTAAGGGATAAAGACGGGCAG	GGG	10	957	3705	25.8		0	0	0	0	0	54	23	44	0	66	26	55	0	106	53	111	RS3seq-Hsu2013+RS3target	0.7105	55	33	1	1	8
EPC1	3	9606	80314	EPC1	NM_001272004.3	EPC1	CRISPRko	CDS	NC_000010.11	-	SpyoCas9	5	1	1	5.20.100	-	sense	32305856	TATGGTTATACCGGTCCCAG	ATAATATGGTTATACCGGTCCCAGAGGCAG	AGG	2	229	2442	9.4		0	0	0	0	0	16	6	18	1	12	6	15	1	23	11	22	RS3seq-Hsu2013+RS3target	1.072	2	8	1	1	1
EPC1	3	9606	80314	EPC1	NM_001272004.3	EPC1	CRISPRko	CDS	NC_000010.11	-	SpyoCas9	5	1	1	5.20.100	+	antisense	32286810	CCATCTTTAGGACTAGTCCA	TCCTCCATCTTTAGGACTAGTCCAAGGCCA	AGG	9	1275	2442	52.2		0	0	0	0	1	26	10	30	0	56	22	43	2	74	18	56	RS3seq-Hsu2013+RS3target	0.8416	7	42	1	1	5
EPC1	3	9606	80314	EPC1	NM_001272004.3	EPC1	CRISPRko	CDS	NC_000010.11	-	SpyoCas9	5	1	1	5.20.100	-	sense	32291305	TATAATTTGGGCGACTACAA	TAGGTATAATTTGGGCGACTACAATGGAGA	TGG	6	833	2442	34.1		0	0	0	0	0	23	6	11	0	18	21	41	1	41	19	49	RS3seq-Hsu2013+RS3target	0.2151	51	14	1	1	9
YEATS4	3	9606	8089	YEATS4	NM_006530.4	YEATS4	CRISPRko	CDS	NC_000012.12	+	SpyoCas9	5	1	1	5.20.100	+	sense	69370756	TCAGACACCAATGCAATGCT	TCAATCAGACACCAATGCAATGCTGGGGAA	GGG	5	383	684	56		0	0	0	0	0	40	21	31	3	57	32	47	3	83	44	73	RS3seq-Hsu2013+RS3target	0.702	7	2	1	1	1
YEATS4	3	9606	8089	YEATS4	NM_006530.4	YEATS4	CRISPRko	CDS	NC_000012.12	+	SpyoCas9	5	1	1	5.20.100	+	sense	69362907	AAACCATATAGAAATGAGGT	TGTGAAACCATATAGAAATGAGGTAGGCAC	AGG	2	170	684	24.9		0	0	0	0	1	123	65	75	2	129	69	124	4	152	65	139	RS3seq-Hsu2013+RS3target	1.067	2	15	1	1	2
YEATS4	3	9606	8089	YEATS4	NM_006530.4	YEATS4	CRISPRko	CDS	NC_000012.12	+	SpyoCas9	5	1	1	5.20.100	+	sense	69365695	AGCTATGGCAATCCTTTAAG	TGAAAGCTATGGCAATCCTTTAAGAGGTAC	AGG	3	233	684	34.1		0	0	0	0	1	53	14	51	2	65	30	68	2	60	36	51	RS3seq-Hsu2013+RS3target	0.2797	10	9	1	1	3
JAZF1	3	9606	221895	JAZF1	NM_175061.4	JAZF1	CRISPRko	CDS	NC_000007.14	-	SpyoCas9	5	1	1	5.20.100	+	antisense	27895356	GACAGAGTCAGCGAGAGCTT	GCTGGACAGAGTCAGCGAGAGCTTCGGCTG	CGG	3	249	732	34		0	0	0	0	0	61	26	48	1	106	43	119	4	86	49	99	RS3seq-Hsu2013+RS3target	0.5291	20	7	1	1	3
JAZF1	3	9606	221895	JAZF1	NM_175061.4	JAZF1	CRISPRko	CDS	NC_000007.14	-	SpyoCas9	5	1	1	5.20.100	+	antisense	27991931	TATGTAACTCAGGGCAACAT	TATTTATGTAACTCAGGGCAACATAGGTTG	AGG	2	166	732	22.7		0	0	0	0	0	31	7	23	2	43	28	55	0	101	38	115	RS3seq-Hsu2013+RS3target	0.4917	23	4	1	1	4
JAZF1	3	9606	221895	JAZF1	NM_175061.4	JAZF1	CRISPRko	CDS	NC_000007.14	-	SpyoCas9	5	1	1	5.20.100	+	antisense	27895294	GAGTAAGGCTTCCACTGCTG	GGGGGAGTAAGGCTTCCACTGCTGTGGCGT	TGG	3	311	732	42.5		0	0	0	0	3	55	27	66	5	90	48	77	7	111	61	107	RS3seq-Hsu2013+RS3target	1.023	6	31	1	1	6
PGD	3	9606	5226	PGD	NM_002631.4	PGD	CRISPRko	CDS	NC_000001.11	+	SpyoCas9	5	1	1	5.20.100	+	sense	10404275	CAGGAGGGAACAAAGAAGCG	ATGCCAGGAGGGAACAAAGAAGCGTGGTGA	TGG	5	444	1452	30.6		0	0	0	0	1	92	51	82	3	209	91	165	2	307	125	258	RS3seq-Hsu2013+RS3target	1.265	3	32	1	1	2
PGD	3	9606	5226	PGD	NM_002631.4	PGD	CRISPRko	CDS	NC_000001.11	+	SpyoCas9	5	1	1	5.20.100	-	antisense	10413225	GACGGGTACGCCGTATTCCA	GGGTGACGGGTACGCCGTATTCCAGGGCGG	GGG	8	817	1452	56.3		0	0	0	0	0	39	16	46	5	37	18	42	1	11	4	7	RS3seq-Hsu2013+RS3target	0.8303	23	17	1	1	3
PGD	3	9606	5226	PGD	NM_002631.4	PGD	CRISPRko	CDS	NC_000001.11	+	SpyoCas9	5	1	1	5.20.100	+	sense	10403106	GGTGACATCATCATTGACGG	TACTGGTGACATCATCATTGACGGAGGAAA	AGG	4	299	1452	20.6		0	0	0	0	2	20	12	21	4	27	9	29	14	43	21	31	RS3seq-Hsu2013+RS3target	0.9805	14	36	1	1	6
KANSL1	3	9606	284058	KANSL1	NM_015443.4	KANSL1	CRISPRko	CDS	NC_000017.11	-	SpyoCas9	5	1	1	5.20.100	+	antisense	46171805	TCATAGGACTGAGATAAGAG	GAGTTCATAGGACTGAGATAAGAGAGGATG	AGG	2	339	3318	10.2		0	0	0	0	0	83	28	75	5	103	51	105	1	188	75	175	RS3seq-Hsu2013+RS3target	1.016	11	34	1	1	1
KANSL1	3	9606	284058	KANSL1	NM_015443.4	KANSL1	CRISPRko	CDS	NC_000017.11	-	SpyoCas9	5	1	1	5.20.100	-	sense	46067588	TCACTGTCTACCAAATCATG	AGAGTCACTGTCTACCAAATCATGTGGAGC	TGG	5	1613	3318	48.6		0	0	0	0	0	45	26	44	3	70	34	80	6	95	44	95	RS3seq-Hsu2013+RS3target	0.6303	54	20	1	1	2
KANSL1	3	9606	284058	KANSL1	NM_015443.4	KANSL1	CRISPRko	CDS	NC_000017.11	-	SpyoCas9	5	1	1	5.20.100	+	antisense	46050615	GCTTCATAGTGAATTTCGGG	AGGGGCTTCATAGTGAATTTCGGGAGGCAT	AGG	7	1938	3318	58.4		0	0	0	0	0	27	10	27	1	44	27	35	3	31	18	44	RS3seq-Hsu2013+RS3target	0.5865	63	14	1	1	3
RAB1B	3	9606	81876	RAB1B	NM_030981.3	RAB1B	CRISPRko	CDS	NC_000011.10	+	SpyoCas9	5	1	1	5.20.100	-	antisense	66271863	TCTTACTCACAGCAAACCGC	GGCTTCTTACTCACAGCAAACCGCAGGAGC	AGG	2	80	606	13.2		0	0	0	0	2	17	10	21	1	43	16	38	5	57	16	28	RS3seq-Hsu2013+RS3target	1.093	3	4	1	1	1
RAB1B	3	9606	81876	RAB1B	NM_030981.3	RAB1B	CRISPRko	CDS	NC_000011.10	+	SpyoCas9	5	1	1	5.20.100	+	sense	66272456	GGTGTATGACGTCACTGACC	TCGTGGTGTATGACGTCACTGACCAGGTAC	AGG	4	274	606	45.2	107984340 (LOC107984340)	0	0	1	0	4	17	7	21	4	22	15	28	9	28	17	24	RS3seq-Hsu2013+RS3target	0.9922	5	21	1	1	3
RAB1B	3	9606	81876	RAB1B	NM_030981.3	RAB1B	CRISPRko	CDS	NC_000011.10	+	SpyoCas9	5	1	1	5.20.100	+	sense	66272221	CAAGATCCGAACCATCGAGC	ACTTCAAGATCCGAACCATCGAGCTGGATG	TGG	3	151	606	24.9	107984340 (LOC107984340)	0	0	1	0	1	1	3	4	2	11	6	5	2	9	4	16	RS3seq-Hsu2013+RS3target	0.5678	24	8	1	1	5
TAF1	3	9606	6872	TAF1	NM_004606.5	TAF1	CRISPRko	CDS	NC_000023.11	+	SpyoCas9	5	1	1	5.20.100	-	antisense	71381915	CCAGTAATATACCCAAAATG	TCTGCCAGTAATATACCCAAAATGAGGTTC	AGG	9	1532	5622	27.3		0	0	0	0	0	72	26	59	3	116	56	102	1	153	56	151	RS3seq-Hsu2013+RS3target	0.7829	45	15	1	1	1
TAF1	3	9606	6872	TAF1	NM_004606.5	TAF1	CRISPRko	CDS	NC_000023.11	+	SpyoCas9	5	1	1	5.20.100	+	sense	71388276	GGAAAAGTAAAGATCGGCCA	TTCTGGAAAAGTAAAGATCGGCCACGGAGG	CGG	16	2466	5622	43.9		0	0	0	0	1	35	10	23	2	34	23	41	4	179	67	145	RS3seq-Hsu2013+RS3target	0.526	93	40	1	1	11
TAF1	3	9606	6872	TAF1	NM_004606.5	TAF1	CRISPRko	CDS	NC_000023.11	+	SpyoCas9	5	1	1	5.20.100	-	antisense	71397334	AATCTTGAGACAGCGTCCAG	GATAAATCTTGAGACAGCGTCCAGTGGCAG	TGG	23	3487	5622	62		0	0	0	0	2	31	10	16	6	55	18	38	2	88	30	57	RS3seq-Hsu2013+RS3target	0.7908	44	91	1	1	12
CSTF2	3	9606	1478	CSTF2	NM_001325.3	CSTF2	CRISPRko	CDS	NC_000023.11	+	SpyoCas9	5	1	1	5.20.100	+	sense	100832816	GACCACCCCCACATGAACTG	CGAGGACCACCCCCACATGAACTGAGGGGA	AGG	10	1113	1734	64.2		0	0	0	0	0	31	14	38	3	54	21	42	5	139	53	116	RS3seq-Hsu2013+RS3target	0.8554	17	20	1	1	2
CSTF2	3	9606	1478	CSTF2	NM_001325.3	CSTF2	CRISPRko	CDS	NC_000023.11	+	SpyoCas9	5	1	1	5.20.100	+	sense	100828093	GACCAGTGTCCATGGAACGG	AGTGGACCAGTGTCCATGGAACGGGGGCAA	GGG	8	879	1734	50.7		0	0	0	0	1	39	12	19	5	77	19	54	5	89	30	48	RS3seq-Hsu2013+RS3target	1.322	1	63	1	1	5
CSTF2	3	9606	1478	CSTF2	NM_001325.3	CSTF2	CRISPRko	CDS	NC_000023.11	+	SpyoCas9	5	1	1	5.20.100	+	sense	100831610	GAGATGCTCCGAATGATCCA	TTAGGAGATGCTCCGAATGATCCACGGGGA	CGG	9	984	1734	56.7		0	0	0	0	0	13	12	15	2	21	6	18	1	37	12	28	RS3seq-Hsu2013+RS3target	0.3727	71	4	1	1	6
SRSF1	3	9606	6426	SRSF1	NM_006924.5	SRSF1	CRISPRko	CDS	NC_000017.11	-	SpyoCas9	5	1	1	5.20.100	+	antisense	58006963	CGGGTCCTCGAACTCAACGA	ACCGCGGGTCCTCGAACTCAACGAAGGCGA	AGG	1	175	747	23.4		0	0	0	0	0	10	4	6	1	10	1	5	4	10	7	8	RS3seq-Hsu2013+RS3target	0.9653	6	3	1	1	1
SRSF1	3	9606	6426	SRSF1	NM_006924.5	SRSF1	CRISPRko	CDS	NC_000017.11	-	SpyoCas9	5	1	1	5.20.100	+	antisense	58006471	GAGGAAACTCCACCCGCAGA	CTTCGAGGAAACTCCACCCGCAGACGGTAC	CGG	2	251	747	33.6		0	0	0	0	0	22	12	11	7	24	12	24	13	104	52	108	RS3seq-Hsu2013+RS3target	0.7026	13	11	1	1	3
SRSF1	3	9606	6426	SRSF1	NM_006924.5	SRSF1	CRISPRko	CDS	NC_000017.11	-	SpyoCas9	5	1	1	5.20.100	-	sense	58007053	ACCTCCAGACATCCGAACCA	ACTTACCTCCAGACATCCGAACCAAGGACA	AGG	1	85	747	11.4		0	0	0	0	1	22	19	35	3	38	21	34	2	55	29	44	RS3seq-Hsu2013+RS3target	1.033	4	28	1	1	7
NBPF9	3	9606	400818	NBPF9	NM_001388367.1	NBPF9	CRISPRko	CDS	NC_000001.11	-	SpyoCas9	5	1	1	5.20.100	-	sense	149077376	AGTCGCTGAGGACTCACTGG	GCAAAGTCGCTGAGGACTCACTGGAGGAAT	AGG	11	610	3336	18.3		0	0	0	0	33	134	49	32	7	55	32	46	18	113	56	75	RS3seq-Hsu2013+RS3target	1.01	12	9	1	1	1
NBPF9	3	9606	400818	NBPF9	NM_001388367.1	NBPF9	CRISPRko	CDS	NC_000001.11	-	SpyoCas9	5	1	1	5.20.100	-	sense	149079159	TTAAAGGAGAAGTTACGGGA	GCAGTTAAAGGAGAAGTTACGGGAAGGGAG	AGG	9	341	3336	10.2	100132406 (NBPF10), 101060684 (NBPF26)	2	0	0	0	25	59	39	60	4	125	64	109	20	129	76	131	RS3seq-Hsu2013+RS3target	0.5382	49	17	1	1	3
NBPF9	3	9606	400818	NBPF9	NM_001388367.1	NBPF9	CRISPRko	CDS	NC_000001.11	-	SpyoCas9	5	1	1	5.20.100	-	sense	149071641	TGAAGATGTTCAAATTGAGG	ACGATGAAGATGTTCAAATTGAGGTGGCTG	TGG	15	1342	3336	40.2		0	0	0	0	26	94	44	89	3	133	54	128	11	167	62	131	RS3seq-Hsu2013+RS3target	0.3274	88	8	1	1	15
EPB41L3	3	9606	23136	EPB41L3	NM_012307.5	EPB41L3	CRISPRko	CDS	NC_000018.10	-	SpyoCas9	5	1	1	5.20.100	-	sense	5434082	GAGATGACATCGTGTCCGGA	TTGCGAGATGACATCGTGTCCGGAAGGCTG	AGG	7	645	3264	19.8		0	0	0	0	0	6	3	9	0	16	13	12	1	9	7	9	RS3seq-Hsu2013+RS3target	1.166	11	7	1	1	1
EPB41L3	3	9606	23136	EPB41L3	NM_012307.5	EPB41L3	CRISPRko	CDS	NC_000018.10	-	SpyoCas9	5	1	1	5.20.100	-	sense	5433474	GGTAGATTTACATCATGCTA	ATGGGGTAGATTTACATCATGCTAAGGTAT	AGG	8	907	3264	27.8		0	0	0	0	0	40	19	47	3	101	35	101	3	118	40	97	RS3seq-Hsu2013+RS3target	0.8806	28	26	1	1	3
EPB41L3	3	9606	23136	EPB41L3	NM_012307.5	EPB41L3	CRISPRko	CDS	NC_000018.10	-	SpyoCas9	5	1	1	5.20.100	+	antisense	5416008	GGGACGGTGAGCGGATCGGG	ACAAGGGACGGTGAGCGGATCGGGAGGTAA	AGG	13	1877	3264	57.5		0	0	0	0	0	63	22	36	3	65	14	40	0	19	16	9	RS3seq-Hsu2013+RS3target	0.9484	24	32	1	1	4
LZIC	3	9606	84328	LZIC	NM_032368.5	LZIC	CRISPRko	CDS	NC_000001.11	-	SpyoCas9	5	1	1	5.20.100	-	sense	9932882	ATGGATAGAGATCTGATGGT	TTAGATGGATAGAGATCTGATGGTAGGAAA	AGG	6	353	573	61.6		0	0	0	0	0	47	16	48	2	60	29	70	4	101	55	86	RS3seq-Hsu2013+RS3target	0.9016	2	4	1	1	1
LZIC	3	9606	84328	LZIC	NM_032368.5	LZIC	CRISPRko	CDS	NC_000001.11	-	SpyoCas9	5	1	1	5.20.100	-	sense	9934777	AACCAGGTCAGCTTCGGACA	AAACAACCAGGTCAGCTTCGGACAAGGTTA	AGG	5	321	573	56		0	0	0	0	0	26	12	11	3	33	7	20	11	119	46	78	RS3seq-Hsu2013+RS3target	0.5933	7	1	1	1	3
LZIC	3	9606	84328	LZIC	NM_032368.5	LZIC	CRISPRko	CDS	NC_000001.11	-	SpyoCas9	5	1	1	5.20.100	-	sense	9934824	CCAGGCCTTTAAAACCCCAG	TCAGCCAGGCCTTTAAAACCCCAGAGGTCA	AGG	5	274	573	47.8		0	0	0	0	1	58	20	50	4	76	23	64	3	103	45	92	RS3seq-Hsu2013+RS3target	0.5765	8	10	1	1	5
MLYCD	3	9606	23417	MLYCD	NM_012213.3	MLYCD	CRISPRko	CDS	NC_000016.10	+	SpyoCas9	5	1	1	5.20.100	-	antisense	83908236	TGCCACGTGCAAAACGACCA	TCAGTGCCACGTGCAAAACGACCAGGGGCT	GGG	3	751	1482	50.7		0	0	0	0	0	6	2	3	1	8	4	10	5	45	17	52	RS3seq-Hsu2013+RS3target	0.9612	17	1	1	1	1
MLYCD	3	9606	23417	MLYCD	NM_012213.3	MLYCD	CRISPRko	CDS	NC_000016.10	+	SpyoCas9	5	1	1	5.20.100	+	sense	83899369	GACTTCGTGAGCTTCTACGG	CGCGGACTTCGTGAGCTTCTACGGTGGGCT	TGG	1	224	1482	15.1		0	0	0	0	0	14	5	16	2	17	9	7	5	10	6	7	RS3seq-Hsu2013+RS3target	0.7483	42	6	1	1	5
MLYCD	3	9606	23417	MLYCD	NM_012213.3	MLYCD	CRISPRko	CDS	NC_000016.10	+	SpyoCas9	5	1	1	5.20.100	-	antisense	83899470	CTGGCGCAGATGGAGCACGC	GCTGCTGGCGCAGATGGAGCACGCCGGCGC	CGG	1	325	1482	21.9		0	0	0	0	1	25	5	16	4	48	10	32	8	57	15	35	RS3seq-Hsu2013+RS3target	0.812	33	31	1	1	8
H2BC26	3	9606	128312	H2BC26	NM_175055.3	H2BC26	CRISPRko	CDS	NC_000001.11	+	SpyoCas9	5	1	1	5.20.100	-	antisense	228458368	GTTGTAGTGTGCCAGGCGGG	GCTTGTTGTAGTGTGCCAGGCGGGAGGCCT	AGG	1	238	381	62.5		0	0	0	0	13	92	26	50	19	65	28	34	11	37	14	28	RS3seq-Hsu2013+RS3target	0.7135	10	15	1	1	1
H2BC26	3	9606	128312	H2BC26	NM_175055.3	H2BC26	CRISPRko	CDS	NC_000001.11	+	SpyoCas9	5	1	1	5.20.100	+	sense	228458285	AAGCAGGTGCACCCCGACAC	GCTGAAGCAGGTGCACCCCGACACCGGCAT	CGG	1	155	381	40.7		0	0	1	0	18	17	10	9	6	47	11	22	14	157	49	105	RS3seq-Hsu2013+RS3target	1.044	3	33	1	1	4
H2BC26	3	9606	128312	H2BC26	NM_175055.3	H2BC26	CRISPRko	CDS	NC_000001.11	+	SpyoCas9	5	1	1	5.20.100	+	sense	228458204	ACCAAGGCACAGAAGAAGGA	TGTCACCAAGGCACAGAAGAAGGACGGCAA	CGG	1	74	381	19.4	8346 (H2BC10)	1	1	0	0	34	655	318	791	29	752	401	803	26	644	319	578	RS3seq-Hsu2013+RS3target	0.7455	9	40	1	1	14
SETD1A	3	9606	9739	SETD1A	NM_014712.3	SETD1A	CRISPRko	CDS	NC_000016.10	+	SpyoCas9	5	1	1	5.20.100	+	sense	30965648	GAGATCTCCGACGACGACCG	CATGGAGATCTCCGACGACGACCGGGGTGG	GGG	8	1766	5124	34.5		0	0	0	0	0	3	0	2	3	0	0	2	1	7	2	2	RS3seq-Hsu2013+RS3target	1.372	6	3	1	1	1
SETD1A	3	9606	9739	SETD1A	NM_014712.3	SETD1A	CRISPRko	CDS	NC_000016.10	+	SpyoCas9	5	1	1	5.20.100	-	antisense	30961410	CCAGGTGCTTGCGCGTACGG	AGGCCCAGGTGCTTGCGCGTACGGGGGTGA	GGG	4	389	5124	7.6		0	0	0	0	0	7	2	6	2	3	3	9	2	6	4	6	RS3seq-Hsu2013+RS3target	1.001	39	11	1	1	4
SETD1A	3	9606	9739	SETD1A	NM_014712.3	SETD1A	CRISPRko	CDS	NC_000016.10	+	SpyoCas9	5	1	1	5.20.100	+	sense	30966084	CGTATGCTCTATATGCACAG	TTGCCGTATGCTCTATATGCACAGGGGCAG	GGG	8	2202	5124	43		0	0	0	0	0	74	36	82	2	88	41	60	3	86	40	82	RS3seq-Hsu2013+RS3target	0.9815	43	48	1	1	8
CHAMP1	3	9606	283489	CHAMP1	NM_032436.4	CHAMP1	CRISPRko	CDS	NC_000013.11	+	SpyoCas9	5	1	1	5.20.100	-	antisense	114325128	TGCTGGACTACGGATCTCTG	ATCCTGCTGGACTACGGATCTCTGGGGATA	GGG	3	1285	2439	52.7		0	0	0	0	0	24	13	35	4	48	16	43	3	54	17	36	RS3seq-Hsu2013+RS3target	1.111	3	5	1	1	1
CHAMP1	3	9606	283489	CHAMP1	NM_032436.4	CHAMP1	CRISPRko	CDS	NC_000013.11	+	SpyoCas9	5	1	1	5.20.100	-	antisense	114324481	TTACTGACTCAGGAGATACA	GCCTTTACTGACTCAGGAGATACAGGGGCA	GGG	3	638	2439	26.2		0	0	0	0	0	92	33	96	5	119	55	134	10	162	65	171	RS3seq-Hsu2013+RS3target	0.5842	30	23	1	1	3
CHAMP1	3	9606	283489	CHAMP1	NM_032436.4	CHAMP1	CRISPRko	CDS	NC_000013.11	+	SpyoCas9	5	1	1	5.20.100	-	antisense	114325380	AACAGGCTTCCAGATATCTG	AGAGAACAGGCTTCCAGATATCTGAGGCTG	AGG	3	1537	2439	63		0	0	0	0	0	171	55	130	7	116	63	131	10	216	86	210	RS3seq-Hsu2013+RS3target	0.6129	28	26	1	1	4
EIF3C	3	9606	8663	EIF3C	NM_003752.5	EIF3C	CRISPRko	CDS	NC_000016.10	+	SpyoCas9	5	1	1	5.20.100	-	antisense	28714054	AGGATGCGGATATAGAACCG	AGCCAGGATGCGGATATAGAACCGGGGGAC	GGG	4	312	2742	11.4	728689 (EIF3CL)	1	0	0	0	0	8	6	6	0	9	5	18	0	7	2	3	RS3seq-Hsu2013+RS3target	1.427	4	4	1	1	1
EIF3C	3	9606	8663	EIF3C	NM_003752.5	EIF3C	CRISPRko	CDS	NC_000016.10	+	SpyoCas9	5	1	1	5.20.100	+	sense	28726689	GGAGGAGAAGGGCACTACCG	ACCTGGAGGAGAAGGGCACTACCGAGGAGG	AGG	14	1486	2742	54.2	728689 (EIF3CL)	1	0	0	0	1	18	6	9	6	50	20	26	17	61	17	60	RS3seq-Hsu2013+RS3target	1.119	19	36	1	1	4
EIF3C	3	9606	8663	EIF3C	NM_003752.5	EIF3C	CRISPRko	CDS	NC_000016.10	+	SpyoCas9	5	1	1	5.20.100	+	sense	28724376	ATTGCAGCGGAAAACAACCT	TCAGATTGCAGCGGAAAACAACCTGGGAGA	GGG	11	1094	2742	39.9	728689 (EIF3CL)	1	0	0	0	0	16	12	27	1	66	28	53	6	80	33	54	RS3seq-Hsu2013+RS3target	0.853	52	17	1	1	6
MBTD1	3	9606	54799	MBTD1	NM_017643.3	MBTD1	CRISPRko	CDS	NC_000017.11	-	SpyoCas9	5	1	1	5.20.100	-	sense	51202879	GAGTAGAAGTGGTTGACAAG	ATGAGAGTAGAAGTGGTTGACAAGAGGCAT	AGG	10	885	1887	46.9		0	0	0	0	0	40	27	54	3	76	38	75	8	95	48	92	RS3seq-Hsu2013+RS3target	1.106	5	15	1	1	2
MBTD1	3	9606	54799	MBTD1	NM_017643.3	MBTD1	CRISPRko	CDS	NC_000017.11	-	SpyoCas9	5	1	1	5.20.100	+	antisense	51220455	AACCATCCCACACATCTCAC	CGCCAACCATCCCACACATCTCACAGGTAG	AGG	4	163	1887	8.6		0	0	0	0	0	51	30	36	11	131	44	106	13	216	73	148	RS3seq-Hsu2013+RS3target	0.4395	38	19	1	1	4
MBTD1	3	9606	54799	MBTD1	NM_017643.3	MBTD1	CRISPRko	CDS	NC_000017.11	-	SpyoCas9	5	1	1	5.20.100	-	sense	51207000	TTATGTGACAGGCACCTATG	ATTTTTATGTGACAGGCACCTATGGGGACC	GGG	7	492	1887	26.1		0	0	0	0	1	45	10	26	6	90	51	76	13	136	53	104	RS3seq-Hsu2013+RS3target	0.7032	22	41	1	1	6
LMNA	3	9606	4000	LMNA	NM_170707.4	LMNA	CRISPRko	CDS	NC_000001.11	+	SpyoCas9	5	1	1	5.20.100	+	sense	156134842	CCGTCATGAGACCCGACTGG	AGCGCCGTCATGAGACCCGACTGGTGGAGA	TGG	4	676	1995	33.9		0	0	0	0	0	14	9	8	3	38	18	51	3	66	44	85	RS3seq-Hsu2013+RS3target	0.8011	28	4	1	1	3
LMNA	3	9606	4000	LMNA	NM_170707.4	LMNA	CRISPRko	CDS	NC_000001.11	+	SpyoCas9	5	1	1	5.20.100	+	sense	156136104	GCCTACCGCAAGCTCTTGGA	CCACGCCTACCGCAAGCTCTTGGAGGGCGA	GGG	6	1139	1995	57.1		0	0	0	0	3	54	24	27	4	26	16	19	23	24	14	25	RS3seq-Hsu2013+RS3target	1.331	4	91	1	1	8
LMNA	3	9606	4000	LMNA	NM_170707.4	LMNA	CRISPRko	CDS	NC_000001.11	+	SpyoCas9	5	1	1	5.20.100	+	sense	156115043	GGAGCTCAATGATCGCTTGG	TGCAGGAGCTCAATGATCGCTTGGCGGTCT	CGG	1	124	1995	6.2		0	0	0	0	2	19	8	10	4	20	9	23	4	18	10	22	RS3seq-Hsu2013+RS3target	0.5752	54	46	1	1	10
RAB1A	3	9606	5861	RAB1A	NM_004161.5	RAB1A	CRISPRko	CDS	NC_000002.12	-	SpyoCas9	5	1	1	5.20.100	+	antisense	65091015	ATACACAACTATGATGCCAT	CATCATACACAACTATGATGCCATGGGCTC	GGG	4	256	618	41.4		0	0	0	0	0	37	24	32	4	41	31	50	7	93	48	97	RS3seq-Hsu2013+RS3target	0.4175	8	3	1	1	2
RAB1A	3	9606	5861	RAB1A	NM_004161.5	RAB1A	CRISPRko	CDS	NC_000002.12	-	SpyoCas9	5	1	1	5.20.100	-	sense	65089050	CCTTCAATAATGTTAAACAG	GAGTCCTTCAATAATGTTAAACAGTGGCTG	TGG	5	309	618	50		0	0	0	0	1	103	42	87	2	141	79	124	2	199	87	202	RS3seq-Hsu2013+RS3target	0.4018	9	11	1	1	3
RAB1A	3	9606	5861	RAB1A	NM_004161.5	RAB1A	CRISPRko	CDS	NC_000002.12	-	SpyoCas9	5	1	1	5.20.100	-	sense	65104772	ACTTCTGATTGGCGACTCAG	AGTTACTTCTGATTGGCGACTCAGGGGTTG	GGG	2	58	618	9.4		0	0	0	0	2	19	7	13	4	40	10	30	7	37	11	31	RS3seq-Hsu2013+RS3target	0.6636	6	14	1	1	4
POGZ	3	9606	23126	POGZ	NM_015100.4	POGZ	CRISPRko	CDS	NC_000001.11	-	SpyoCas9	5	1	1	5.20.100	+	antisense	151411750	ATCTACCTCAGAGTAGAGTG	GGACATCTACCTCAGAGTAGAGTGAGGAGC	AGG	12	1801	4233	42.5		0	0	0	0	0	69	23	62	4	129	31	95	4	113	41	105	RS3seq-Hsu2013+RS3target	0.9705	26	45	1	1	5
POGZ	3	9606	23126	POGZ	NM_015100.4	POGZ	CRISPRko	CDS	NC_000001.11	-	SpyoCas9	5	1	1	5.20.100	+	antisense	151423995	ATGTGGGCATCGGAAAGATG	TACAATGTGGGCATCGGAAAGATGTGGCGA	TGG	9	1477	4233	34.9		0	0	0	0	0	47	13	34	10	114	38	78	12	71	38	69	RS3seq-Hsu2013+RS3target	0.8492	36	35	1	1	6
POGZ	3	9606	23126	POGZ	NM_015100.4	POGZ	CRISPRko	CDS	NC_000001.11	-	SpyoCas9	5	1	1	5.20.100	+	antisense	151406912	CTTCTCTCCTACTTACCCCG	TCCCCTTCTCTCCTACTTACCCCGTGGCAG	TGG	17	2544	4233	60.1		0	0	0	0	1	23	15	27	6	49	27	29	3	53	15	38	RS3seq-Hsu2013+RS3target	0.8413	37	72	1	1	9
COL19A1	3	9606	1310	COL19A1	NM_001858.6	COL19A1	CRISPRko	CDS	NC_000006.12	+	SpyoCas9	5	1	1	5.20.100	-	antisense	69929533	TGCCACTGACGATCAAACAA	TTTGTGCCACTGACGATCAAACAAAGGACG	AGG	6	498	3429	14.5		0	0	0	0	0	30	16	22	1	46	18	58	3	62	27	52	RS3seq-Hsu2013+RS3target	0.915	10	18	1	1	1
COL19A1	3	9606	1310	COL19A1	NM_001858.6	COL19A1	CRISPRko	CDS	NC_000006.12	+	SpyoCas9	5	1	1	5.20.100	-	antisense	69927937	GCAGCTACTGAGTACTCCTC	CATGGCAGCTACTGAGTACTCCTCAGGAAG	AGG	5	294	3429	8.6		0	0	0	0	1	14	10	20	2	45	29	37	3	59	27	66	RS3seq-Hsu2013+RS3target	0.8329	22	45	1	1	4
COL19A1	3	9606	1310	COL19A1	NM_001858.6	COL19A1	CRISPRko	CDS	NC_000006.12	+	SpyoCas9	5	1	1	5.20.100	-	antisense	70146833	CCTGGGGAACCGTGAACACC	GTCCCCTGGGGAACCGTGAACACCTGGAAG	TGG	27	1836	3429	53.5		0	0	0	0	0	36	12	33	10	53	27	44	4	65	19	23	RS3seq-Hsu2013+RS3target	0.5458	60	21	1	1	6
GON4L	3	9606	54856	GON4L	NM_001282860.2	GON4L	CRISPRko	CDS	NC_000001.11	-	SpyoCas9	5	1	1	5.20.100	-	sense	155821530	AGTAATCACAAATGAACACG	AGGAAGTAATCACAAATGAACACGTGGTAG	TGG	5	907	6726	13.5		0	0	0	0	0	65	19	84	2	118	48	115	0	114	51	85	RS3seq-Hsu2013+RS3target	1.212	11	37	1	1	2
GON4L	3	9606	54856	GON4L	NM_001282860.2	GON4L	CRISPRko	CDS	NC_000001.11	-	SpyoCas9	5	1	1	5.20.100	-	sense	155814335	GGAGAGTGGCATATTATCAG	ATGAGGAGAGTGGCATATTATCAGAGGTAA	AGG	9	1276	6726	19		0	0	0	0	1	34	13	39	0	44	22	40	2	83	47	77	RS3seq-Hsu2013+RS3target	0.8659	50	67	1	1	5
GON4L	3	9606	54856	GON4L	NM_001282860.2	GON4L	CRISPRko	CDS	NC_000001.11	-	SpyoCas9	5	1	1	5.20.100	+	antisense	155784015	GGGGTGTTAAAGTTAGGACG	TTGAGGGGTGTTAAAGTTAGGACGAGGCTC	AGG	14	1863	6726	27.7		0	0	0	0	1	28	11	29	1	45	20	27	1	33	17	27	RS3seq-Hsu2013+RS3target	0.7362	87	62	1	1	9
BAZ1A	3	9606	11177	BAZ1A	NM_013448.3	BAZ1A	CRISPRko	CDS	NC_000014.9	-	SpyoCas9	5	1	1	5.20.100	+	antisense	34776337	TACATGCGGTCGCGACCCAA	TCTATACATGCGGTCGCGACCCAAGGGAAA	GGG	18	2415	4671	51.7		0	0	0	0	0	2	1	3	2	5	2	4	0	4	0	5	RS3seq-Hsu2013+RS3target	1.105	8	3	1	1	2
BAZ1A	3	9606	11177	BAZ1A	NM_013448.3	BAZ1A	CRISPRko	CDS	NC_000014.9	-	SpyoCas9	5	1	1	5.20.100	-	sense	34776082	CAGTGCATAAGCCAAATCGG	AAACCAGTGCATAAGCCAAATCGGTGGTGC	TGG	18	2670	4671	57.2		0	0	0	0	0	15	8	22	5	19	13	31	1	28	16	48	RS3seq-Hsu2013+RS3target	1.109	7	11	1	1	3
BAZ1A	3	9606	11177	BAZ1A	NM_013448.3	BAZ1A	CRISPRko	CDS	NC_000014.9	-	SpyoCas9	5	1	1	5.20.100	+	antisense	34862149	GTAAGCGCGAACGATGGGTA	TCATGTAAGCGCGAACGATGGGTAAGGCTG	AGG	3	287	4671	6.1		0	0	0	0	0	7	2	2	0	9	2	7	1	4	0	2	RS3seq-Hsu2013+RS3target	0.807	25	9	1	1	5
KAT6A	3	9606	7994	KAT6A	NM_006766.5	KAT6A	CRISPRko	CDS	NC_000008.11	-	SpyoCas9	5	1	1	5.20.100	+	antisense	41947834	TGGCTCCACATCGTAATAGA	GAAATGGCTCCACATCGTAATAGAGGGTTT	GGG	11	1819	6015	30.2		0	0	0	0	0	17	5	18	5	30	15	29	6	26	13	27	RS3seq-Hsu2013+RS3target	1.048	21	21	1	1	2
KAT6A	3	9606	7994	KAT6A	NM_006766.5	KAT6A	CRISPRko	CDS	NC_000008.11	-	SpyoCas9	5	1	1	5.20.100	+	antisense	42048541	TGATAGCCAATCGTAACTGC	CGTTTGATAGCCAATCGTAACTGCTGGTGA	TGG	2	437	6015	7.3		0	0	0	0	0	12	3	9	2	24	8	15	0	24	4	20	RS3seq-Hsu2013+RS3target	0.8507	39	12	1	1	3
KAT6A	3	9606	7994	KAT6A	NM_006766.5	KAT6A	CRISPRko	CDS	NC_000008.11	-	SpyoCas9	5	1	1	5.20.100	+	antisense	41943772	TACGGAAGTCCAGCATTCGT	TCACTACGGAAGTCCAGCATTCGTAGGTGG	AGG	13	2204	6015	36.6		0	0	0	0	0	26	8	16	5	34	18	30	2	44	15	44	RS3seq-Hsu2013+RS3target	0.8756	34	33	1	1	5
CBX8	3	9606	57332	CBX8	NM_020649.3	CBX8	CRISPRko	CDS	NC_000017.11	-	SpyoCas9	5	1	1	5.20.100	-	sense	79796931	AAGCGGCGCATACGGAAAGT	CCTGAAGCGGCGCATACGGAAAGTAGGTGC	AGG	1	68	1170	5.8		0	0	0	0	0	3	3	3	0	6	2	5	0	7	2	5	RS3seq-Hsu2013+RS3target	0.9499	9	2	1	1	1
CBX8	3	9606	57332	CBX8	NM_020649.3	CBX8	CRISPRko	CDS	NC_000017.11	-	SpyoCas9	5	1	1	5.20.100	-	sense	79795099	GCTGGACGACACCCCTTCCG	GGAAGCTGGACGACACCCCTTCCGGGGCAG	GGG	5	706	1170	60.3		0	0	0	0	1	19	13	14	2	15	6	10	3	20	5	11	RS3seq-Hsu2013+RS3target	0.9342	10	24	1	1	3
CBX8	3	9606	57332	CBX8	NM_020649.3	CBX8	CRISPRko	CDS	NC_000017.11	-	SpyoCas9	5	1	1	5.20.100	-	sense	79795510	GTTTCGAAGTGACTCAGCCA	ACGAGTTTCGAAGTGACTCAGCCAGGGGCA	GGG	5	295	1170	25.2		0	0	0	0	0	46	19	29	1	71	25	59	1	62	30	61	RS3seq-Hsu2013+RS3target	0.5353	37	14	1	1	7
APOBEC2	3	9606	10930	APOBEC2	NM_006789.4	APOBEC2	CRISPRko	CDS	NC_000006.12	+	SpyoCas9	5	1	1	5.20.100	+	sense	41061465	GGCATCTCGGGGATACCTAG	TGCAGGCATCTCGGGGATACCTAGAGGATG	AGG	2	268	675	39.7		0	0	0	0	1	17	6	57	5	23	4	15	2	19	5	16	RS3seq-Hsu2013+RS3target	0.7404	14	7	1	1	4
APOBEC2	3	9606	10930	APOBEC2	NM_006789.4	APOBEC2	CRISPRko	CDS	NC_000006.12	+	SpyoCas9	5	1	1	5.20.100	-	antisense	41061409	GTGCTTCAACCACATAGCAG	CCCTGTGCTTCAACCACATAGCAGAGGAAG	AGG	2	212	675	31.4		0	0	0	0	2	38	14	33	7	78	41	66	7	121	41	115	RS3seq-Hsu2013+RS3target	1.026	7	18	1	1	5
APOBEC2	3	9606	10930	APOBEC2	NM_006789.4	APOBEC2	CRISPRko	CDS	NC_000006.12	+	SpyoCas9	5	1	1	5.20.100	-	antisense	41061580	GGTCAGCACACGCTGCACAG	ATGCGGTCAGCACACGCTGCACAGGGGCTG	GGG	2	383	675	56.7		0	0	0	0	3	40	16	37	17	111	41	63	20	164	74	151	RS3seq-Hsu2013+RS3target	1.729	1	31	1	1	7
BMS1	3	9606	9790	BMS1	NM_014753.4	BMS1	CRISPRko	CDS	NC_000010.11	+	SpyoCas9	5	1	1	5.20.100	-	antisense	42793138	TCACCGATACCTGAAAAACG	CGTCTCACCGATACCTGAAAAACGTGGCTG	TGG	8	1082	3849	28.1		0	0	0	0	0	14	14	19	1	25	11	13	5	10	9	19	RS3seq-Hsu2013+RS3target	1.078	5	5	1	1	1
BMS1	3	9606	9790	BMS1	NM_014753.4	BMS1	CRISPRko	CDS	NC_000010.11	+	SpyoCas9	5	1	1	5.20.100	-	antisense	42796972	AATGCCCAGAATCGAAAGTG	GTGCAATGCCCAGAATCGAAAGTGGGGAGA	GGG	10	1727	3849	44.9		0	0	0	0	0	19	6	27	2	60	25	50	7	576	199	551	RS3seq-Hsu2013+RS3target	0.7885	30	6	1	1	2
BMS1	3	9606	9790	BMS1	NM_014753.4	BMS1	CRISPRko	CDS	NC_000010.11	+	SpyoCas9	5	1	1	5.20.100	+	sense	42796526	TGAACACTGGTCGAATGCGT	GACTTGAACACTGGTCGAATGCGTCGGAAA	CGG	10	1281	3849	33.3		0	0	0	0	1	12	9	7	3	14	8	16	2	15	6	15	RS3seq-Hsu2013+RS3target	0.616	56	24	1	1	8
UBE2E2	3	9606	7325	UBE2E2	NM_152653.4	UBE2E2	CRISPRko	CDS	NC_000003.12	+	SpyoCas9	5	1	1	5.20.100	+	sense	23499662	TCAACTATATTGGGACCCCC	GAGGTCAACTATATTGGGACCCCCAGGATC	AGG	4	281	606	46.4		0	0	0	0	0	24	14	19	1	29	18	48	1	24	18	21	RS3seq-Hsu2013+RS3target	0.5634	15	6	1	1	1
UBE2E2	3	9606	7325	UBE2E2	NM_152653.4	UBE2E2	CRISPRko	CDS	NC_000003.12	+	SpyoCas9	5	1	1	5.20.100	+	sense	23208744	GACAGTCCAAGCACTAGTGG	TGATGACAGTCCAAGCACTAGTGGAGGAAG	AGG	2	44	606	7.3		0	0	0	0	0	22	12	16	5	62	23	55	5	178	60	134	RS3seq-Hsu2013+RS3target	0.5397	16	5	1	1	2
UBE2E2	3	9606	7325	UBE2E2	NM_152653.4	UBE2E2	CRISPRko	CDS	NC_000003.12	+	SpyoCas9	5	1	1	5.20.100	-	antisense	23532564	GTGATAGATTCTTGTTCGGA	TACAGTGATAGATTCTTGTTCGGAAGGTAA	AGG	5	370	606	61.1		0	0	0	0	0	31	9	33	1	32	17	42	3	26	7	44	RS3seq-Hsu2013+RS3target	0.4046	22	7	1	1	4
RPS27L	3	9606	51065	RPS27L	NM_015920.4	RPS27L	CRISPRko	CDS	NC_000015.10	-	SpyoCas9	5	1	1	5.20.100	-	sense	63155717	AGGTTGCTACAAGATCACCA	TTTTAGGTTGCTACAAGATCACCACGGTTT	CGG	3	130	255	51		0	0	0	0	6	61	41	49	8	74	35	100	7	74	26	69	RS3seq-Hsu2013+RS3target	1.706	1	7	1	1	1
RPS27L	3	9606	51065	RPS27L	NM_015920.4	RPS27L	CRISPRko	CDS	NC_000015.10	-	SpyoCas9	5	1	1	5.20.100	+	antisense	63155711	CTGAGCATGGCTGAAAACCG	CTGTCTGAGCATGGCTGAAAACCGTGGTGA	TGG	3	136	255	53.3		0	0	1	0	0	56	38	40	9	100	33	58	4	76	32	68	RS3seq-Hsu2013+RS3target	1.179	2	9	1	1	2
RPS27L	3	9606	51065	RPS27L	NM_015920.4	RPS27L	CRISPRko	CDS	NC_000015.10	-	SpyoCas9	5	1	1	5.20.100	+	antisense	63155698	AAAGAACCACTGTCTGAGCA	ACACAAAGAACCACTGTCTGAGCATGGCTG	TGG	3	149	255	58.4		0	0	1	0	3	62	22	36	6	70	33	61	13	143	64	118	RS3seq-Hsu2013+RS3target	0.4578	5	10	1	1	7
ACOT9	3	9606	23597	ACOT9	NM_001037171.2	ACOT9	CRISPRko	CDS	NC_000023.11	-	SpyoCas9	5	1	1	5.20.100	-	sense	23722688	TTTATCGATAGTTACAGCCC	CTCCTTTATCGATAGTTACAGCCCTGGTGG	TGG	7	466	1347	34.6		0	0	0	0	0	23	4	24	3	28	11	23	0	26	6	19	RS3seq-Hsu2013+RS3target	0.7195	16	3	1	1	3
ACOT9	3	9606	23597	ACOT9	NM_001037171.2	ACOT9	CRISPRko	CDS	NC_000023.11	-	SpyoCas9	5	1	1	5.20.100	-	sense	23734346	TCATCTATACATGTGAATCA	ATGTTCATCTATACATGTGAATCATGGTGT	TGG	3	140	1347	10.4		0	0	0	0	0	50	19	56	1	110	28	86	0	150	82	147	RS3seq-Hsu2013+RS3target	0.472	26	14	1	1	5
ACOT9	3	9606	23597	ACOT9	NM_001037171.2	ACOT9	CRISPRko	CDS	NC_000023.11	-	SpyoCas9	5	1	1	5.20.100	+	antisense	23721930	TCTTCCCGACCCAGCTAACA	GATGTCTTCCCGACCCAGCTAACATGGCCA	TGG	8	539	1347	40		0	0	0	0	0	27	13	16	2	44	17	32	1	41	12	27	RS3seq-Hsu2013+RS3target	0.3273	37	6	1	1	6
AP3B1	3	9606	8546	AP3B1	NM_003664.5	AP3B1	CRISPRko	CDS	NC_000005.10	-	SpyoCas9	5	1	1	5.20.100	-	sense	78216088	ACATGCTAACTCGATATGCT	ATCCACATGCTAACTCGATATGCTCGGACA	CGG	7	753	3285	22.9		0	0	0	0	0	17	3	15	1	19	13	19	1	26	9	25	RS3seq-Hsu2013+RS3target	0.8416	11	3	1	1	2
AP3B1	3	9606	8546	AP3B1	NM_003664.5	AP3B1	CRISPRko	CDS	NC_000005.10	-	SpyoCas9	5	1	1	5.20.100	+	antisense	78162909	TCTGCCTATAGTCTGAATAG	CACATCTGCCTATAGTCTGAATAGTGGCTG	TGG	13	1273	3285	38.8		0	0	0	0	0	37	13	28	1	33	15	27	0	42	15	30	RS3seq-Hsu2013+RS3target	1.086	6	12	1	1	3
AP3B1	3	9606	8546	AP3B1	NM_003664.5	AP3B1	CRISPRko	CDS	NC_000005.10	-	SpyoCas9	5	1	1	5.20.100	+	antisense	78228211	GTTCTTCAGCATATCGAACC	TGCTGTTCTTCAGCATATCGAACCAGGTAA	AGG	4	308	3285	9.4		0	0	0	0	0	9	3	4	2	9	7	8	8	75	33	84	RS3seq-Hsu2013+RS3target	0.5517	36	1	1	1	6
CBX2	3	9606	84733	CBX2	NM_005189.3	CBX2	CRISPRko	CDS	NC_000017.11	+	SpyoCas9	5	1	1	5.20.100	+	sense	79781726	GAGGTGCAGAACCGGAAGAG	GAAGGAGGTGCAGAACCGGAAGAGAGGCAA	AGG	4	212	1599	13.3		0	0	0	0	0	32	14	32	3	72	30	75	10	74	28	60	RS3seq-Hsu2013+RS3target	0.9913	9	5	1	1	1
CBX2	3	9606	84733	CBX2	NM_005189.3	CBX2	CRISPRko	CDS	NC_000017.11	+	SpyoCas9	5	1	1	5.20.100	+	sense	79783836	AGTGACTTAGATGCTAAGAG	TGACAGTGACTTAGATGCTAAGAGGGGTCC	GGG	5	392	1599	24.5		0	0	0	0	1	51	26	60	3	65	34	52	1	87	46	90	RS3seq-Hsu2013+RS3target	0.9528	13	20	1	1	2
CBX2	3	9606	84733	CBX2	NM_005189.3	CBX2	CRISPRko	CDS	NC_000017.11	+	SpyoCas9	5	1	1	5.20.100	+	sense	79779370	GCTTTGCAGACATAACAGCT	CTCTGCTTTGCAGACATAACAGCTGGGAGC	GGG	3	124	1599	7.8		0	0	0	0	0	36	14	30	3	93	50	89	2	116	50	130	RS3seq-Hsu2013+RS3target	0.6599	55	6	1	1	5
MYH8	3	9606	4626	MYH8	NM_002472.3	MYH8	CRISPRko	CDS	NC_000017.11	-	SpyoCas9	5	1	1	5.20.100	-	sense	10400413	TGACCTCAGCAGTAACGCAG	CTGATGACCTCAGCAGTAACGCAGAGGCCA	AGG	27	3712	5814	63.8		0	0	1	0	0	46	10	32	5	68	33	61	7	91	36	59	RS3seq-Hsu2013+RS3target	0.9711	28	11	1	1	1
MYH8	3	9606	4626	MYH8	NM_002472.3	MYH8	CRISPRko	CDS	NC_000017.11	-	SpyoCas9	5	1	1	5.20.100	-	sense	10412509	GTGAAGGTGTACAATGCGGT	ATCTGTGAAGGTGTACAATGCGGTGGGTGC	GGG	14	1277	5814	22		0	0	1	0	2	22	16	24	4	28	6	23	4	85	22	63	RS3seq-Hsu2013+RS3target	1.008	23	50	1	1	3
MYH8	3	9606	4626	MYH8	NM_002472.3	MYH8	CRISPRko	CDS	NC_000017.11	-	SpyoCas9	5	1	1	5.20.100	-	sense	10415345	CAGCGCCAATCCCCTACTGG	TCATCAGCGCCAATCCCCTACTGGAGGCCT	AGG	8	688	5814	11.8		0	0	1	0	2	29	9	22	4	29	7	13	2	43	7	28	RS3seq-Hsu2013+RS3target	0.7099	84	59	1	1	8
TM9SF3	3	9606	56889	TM9SF3	NM_020123.4	TM9SF3	CRISPRko	CDS	NC_000010.11	-	SpyoCas9	5	1	1	5.20.100	-	sense	96586734	ACGAGCACGAACACACGGTG	GCGGACGAGCACGAACACACGGTGAGGCGC	AGG	1	102	1770	5.8		0	0	0	0	0	17	9	22	0	30	12	29	3	25	22	21	RS3seq-Hsu2013+RS3target	0.8246	12	3	1	1	2
TM9SF3	3	9606	56889	TM9SF3	NM_020123.4	TM9SF3	CRISPRko	CDS	NC_000010.11	-	SpyoCas9	5	1	1	5.20.100	-	sense	96547903	GGAAGTCTGTATGCTAGACA	TGGAGGAAGTCTGTATGCTAGACAAGGAGG	AGG	8	1046	1770	59.1		0	0	0	0	0	34	9	43	3	95	24	69	4	103	48	85	RS3seq-Hsu2013+RS3target	0.5852	22	6	1	1	6
TM9SF3	3	9606	56889	TM9SF3	NM_020123.4	TM9SF3	CRISPRko	CDS	NC_000010.11	-	SpyoCas9	5	1	1	5.20.100	-	sense	96551404	TGTATATAGGATAGAGACCT	TATTTGTATATAGGATAGAGACCTAGGAGA	AGG	7	800	1770	45.2		0	0	0	0	1	47	31	62	0	69	30	76	1	95	51	136	RS3seq-Hsu2013+RS3target	0.5276	24	31	1	1	9
SUPT3H	3	9606	8464	SUPT3H	NM_003599.4	SUPT3H	CRISPRko	CDS	NC_000006.12	-	SpyoCas9	5	1	1	5.20.100	+	antisense	45003732	CTGTCTGGTCAATAGAGTTG	TCTCCTGTCTGGTCAATAGAGTTGAGGAAG	AGG	6	425	954	44.5		0	0	0	0	0	79	28	50	4	81	33	57	3	56	38	81	RS3seq-Hsu2013+RS3target	0.6525	17	7	1	1	4
SUPT3H	3	9606	8464	SUPT3H	NM_003599.4	SUPT3H	CRISPRko	CDS	NC_000006.12	-	SpyoCas9	5	1	1	5.20.100	-	sense	45014822	GATTGTCAAAGGCATCGATG	CAAAGATTGTCAAAGGCATCGATGAGGATG	AGG	5	343	954	36		0	0	0	0	2	20	15	15	10	81	23	77	11	71	43	56	RS3seq-Hsu2013+RS3target	0.5939	20	21	1	1	11
SUPT3H	3	9606	8464	SUPT3H	NM_003599.4	SUPT3H	CRISPRko	CDS	NC_000006.12	-	SpyoCas9	5	1	1	5.20.100	-	sense	45003658	AGTTAAACAAGAAAGAATGG	ATGAAGTTAAACAAGAAAGAATGGAGGTAT	AGG	6	499	954	52.3		0	0	0	0	3	404	151	366	6	413	156	382	7	444	196	418	RS3seq-Hsu2013+RS3target	0.879	9	40	1	1	13
ZMYM2	3	9606	7750	ZMYM2	NM_197968.4	ZMYM2	CRISPRko	CDS	NC_000013.11	+	SpyoCas9	5	1	1	5.20.100	-	antisense	20036773	ACATCTCAATCCTAAACGTC	TAACACATCTCAATCCTAAACGTCTGGCAA	TGG	12	2155	4134	52.1		0	0	0	0	0	16	3	17	3	41	15	36	2	47	12	36	RS3seq-Hsu2013+RS3target	0.504	41	3	1	1	1
ZMYM2	3	9606	7750	ZMYM2	NM_197968.4	ZMYM2	CRISPRko	CDS	NC_000013.11	+	SpyoCas9	5	1	1	5.20.100	-	antisense	20059491	ACTGGGATATACACAGGCAC	AGGAACTGGGATATACACAGGCACAGGGAT	AGG	16	2667	4134	64.5		0	0	0	0	0	54	23	52	5	91	28	73	9	121	44	91	RS3seq-Hsu2013+RS3target	0.5137	37	24	1	1	7
ZMYM2	3	9606	7750	ZMYM2	NM_197968.4	ZMYM2	CRISPRko	CDS	NC_000013.11	+	SpyoCas9	5	1	1	5.20.100	+	sense	20006451	AATAGATATAGAATGGCCAA	CTTTAATAGATATAGAATGGCCAATGGTTT	TGG	6	1376	4134	33.3		0	0	0	0	0	106	51	101	2	116	60	129	3	208	112	302	RS3seq-Hsu2013+RS3target	0.6228	23	38	1	1	8
RAB18	3	9606	22931	RAB18	NM_021252.5	RAB18	CRISPRko	CDS	NC_000010.11	+	SpyoCas9	5	1	1	5.20.100	-	antisense	27532549	TGTGCACCTCTATAATAGCT	ACCCTGTGCACCTCTATAATAGCTGGGAGT	GGG	4	228	621	36.7		0	0	0	0	0	33	9	21	1	44	21	40	0	31	13	37	RS3seq-Hsu2013+RS3target	0.3082	13	2	1	1	2
RAB18	3	9606	22931	RAB18	NM_021252.5	RAB18	CRISPRko	CDS	NC_000010.11	+	SpyoCas9	5	1	1	5.20.100	+	sense	27526855	TAAGGTGAAAACAATTTCAG	ACTTTAAGGTGAAAACAATTTCAGTGGATG	TGG	3	151	621	24.3		0	0	0	0	3	162	66	131	5	176	57	160	7	178	87	161	RS3seq-Hsu2013+RS3target	0.5448	5	25	1	1	7
RAB18	3	9606	22931	RAB18	NM_021252.5	RAB18	CRISPRko	CDS	NC_000010.11	+	SpyoCas9	5	1	1	5.20.100	-	antisense	27509881	CATCTGTGAACCTCAAGAGC	GTATCATCTGTGAACCTCAAGAGCAGGCTG	AGG	2	74	621	11.9	102724316 (SVIL-AS1)	0	0	1	1	2	56	18	64	6	86	37	73	15	129	58	78	RS3seq-Hsu2013+RS3target	0.3687	11	47	1	1	24
WIZ	3	9606	58525	WIZ	NM_001371589.1	WIZ	CRISPRko	CDS	NC_000019.10	-	SpyoCas9	5	1	1	5.20.100	+	antisense	15437024	TGGTGATACCGAAGTCACGT	CAGTTGGTGATACCGAAGTCACGTAGGTGG	AGG	5	2522	5670	44.5		0	0	0	0	0	13	4	8	1	18	3	10	1	9	1	10	RS3seq-Hsu2013+RS3target	1.231	14	11	1	1	1
WIZ	3	9606	58525	WIZ	NM_001371589.1	WIZ	CRISPRko	CDS	NC_000019.10	-	SpyoCas9	5	1	1	5.20.100	-	sense	15428496	GCAGCTTTAGATAGTGACGG	CTCCGCAGCTTTAGATAGTGACGGGGGCAG	GGG	8	3428	5670	60.5		0	0	0	0	0	35	8	29	2	24	12	27	2	24	8	24	RS3seq-Hsu2013+RS3target	0.9478	51	34	1	1	3
WIZ	3	9606	58525	WIZ	NM_001371589.1	WIZ	CRISPRko	CDS	NC_000019.10	-	SpyoCas9	5	1	1	5.20.100	+	antisense	15440528	AGAGCCCTCTAGCTCAGCGT	TTCTAGAGCCCTCTAGCTCAGCGTGGGGTT	GGG	4	466	5670	8.2		0	0	0	0	0	16	4	13	6	25	15	25	3	50	27	46	RS3seq-Hsu2013+RS3target	0.882	72	15	1	1	4
SRSF8	3	9606	10929	SRSF8	NM_032102.4	SRSF8	CRISPRko	CDS	NC_000011.10	+	SpyoCas9	5	1	1	5.20.100	-	antisense	95067392	CGGACGAAAGCGAAGCCCCG	AAAGCGGACGAAAGCGAAGCCCCGGGGCGC	GGG	1	165	849	19.4		0	0	0	0	0	19	6	13	6	28	12	23	5	16	9	3	RS3seq-Hsu2013+RS3target	1.247	3	11	1	1	1
SRSF8	3	9606	10929	SRSF8	NM_032102.4	SRSF8	CRISPRko	CDS	NC_000011.10	+	SpyoCas9	5	1	1	5.20.100	-	antisense	95067450	CAGCTCCGCCCCGTCCATGG	CGTCCAGCTCCGCCCCGTCCATGGCGGCCT	CGG	1	223	849	26.3		0	0	0	0	6	26	24	23	13	57	18	26	22	73	21	42	RS3seq-Hsu2013+RS3target	1.24	4	60	1	1	6
SRSF8	3	9606	10929	SRSF8	NM_032102.4	SRSF8	CRISPRko	CDS	NC_000011.10	+	SpyoCas9	5	1	1	5.20.100	-	antisense	95067586	GGCTCCGCCGCCCGTAGCTG	CTGCGGCTCCGCCGCCCGTAGCTGCGGCTC	CGG	1	359	849	42.3		0	0	0	0	1	10	6	1	9	42	10	23	19	86	23	13	RS3seq-Hsu2013+RS3target	0.3928	47	20	1	1	8
RPL35A	3	9606	6165	RPL35A	NM_000996.4	RPL35A	CRISPRko	CDS	NC_000003.12	+	SpyoCas9	5	1	1	5.20.100	+	sense	197954078	ACTCGGGCCCATGGAAACAG	AGTAACTCGGGCCCATGGAAACAGTGGCAT	TGG	4	239	333	71.8		0	1	0	0	3	56	48	49	4	71	29	42	5	85	34	54	RS3seq-Hsu2013+RS3target	0.9999	1	11	1	1	2
RPL35A	3	9606	6165	RPL35A	NM_000996.4	RPL35A	CRISPRko	CDS	NC_000003.12	+	SpyoCas9	5	1	1	5.20.100	+	sense	197954018	AGCAACACAGTCACTCCTGG	AATCAGCAACACAGTCACTCCTGGCGGCAA	CGG	4	179	333	53.8		0	1	0	0	5	76	61	76	14	144	81	139	9	152	59	129	RS3seq-Hsu2013+RS3target	0.2006	7	15	1	1	8
RPL35A	3	9606	6165	RPL35A	NM_000996.4	RPL35A	CRISPRko	CDS	NC_000003.12	+	SpyoCas9	5	1	1	5.20.100	+	sense	197951209	GCGGGGTCTCCGGAACCAAA	ATAAGCGGGGTCTCCGGAACCAAAGGGAGC	GGG	3	61	333	18.3		0	1	2	0	4	31	38	18	3	43	19	39	0	49	21	32	RS3seq-Hsu2013+RS3target	0.2066	6	19	1	1	13
ZBTB21	3	9606	49854	ZBTB21	NM_001098402.2	ZBTB21	CRISPRko	CDS	NC_000021.9	-	SpyoCas9	5	1	1	5.20.100	-	sense	41992177	CTGATCATTAAGTTAAGGCG	GGCCCTGATCATTAAGTTAAGGCGCGGCAA	CGG	3	1919	3201	60		0	0	0	0	0	40	23	49	0	55	51	121	0	39	15	25	RS3seq-Hsu2013+RS3target	0.8524	22	20	1	1	4
ZBTB21	3	9606	49854	ZBTB21	NM_001098402.2	ZBTB21	CRISPRko	CDS	NC_000021.9	-	SpyoCas9	5	1	1	5.20.100	+	antisense	41992773	GTGACGCGGATGATGTCCGA	CACAGTGACGCGGATGATGTCCGAGGGGTC	GGG	3	1323	3201	41.3		0	0	0	0	0	5	4	2	0	3	0	4	7	1	2	4	RS3seq-Hsu2013+RS3target	0.6202	47	1	1	1	5
ZBTB21	3	9606	49854	ZBTB21	NM_001098402.2	ZBTB21	CRISPRko	CDS	NC_000021.9	-	SpyoCas9	5	1	1	5.20.100	+	antisense	41993822	GCTCTTCTCAACAAATAGAG	GGCTGCTCTTCTCAACAAATAGAGAGGAAG	AGG	3	274	3201	8.6		0	0	0	0	0	114	52	167	3	129	56	174	2	208	103	253	RS3seq-Hsu2013+RS3target	0.4401	67	36	1	1	12
HMGN1	3	9606	3150	HMGN1	NM_004965.7	HMGN1	CRISPRko	CDS	NC_000021.9	-	SpyoCas9	5	1	1	5.20.100	-	sense	39345169	AGACTTACCTGCGGAAAACG	AAGAAGACTTACCTGCGGAAAACGGGGAAA	GGG	5	232	303	76.6		0	0	0	0	1	20	17	17	4	19	9	9	4	8	8	10	RS3seq-Hsu2013+RS3target	0.4053	6	2	1	1	1
HMGN1	3	9606	3150	HMGN1	NM_004965.7	HMGN1	CRISPRko	CDS	NC_000021.9	-	SpyoCas9	5	1	1	5.20.100	-	sense	39348550	CGAAGGCGCCGCCAAGGAAG	CCGCCGAAGGCGCCGCCAAGGAAGAGGTGA	AGG	2	43	303	14.2		0	0	0	0	4	62	30	44	20	84	30	38	7	42	29	14	RS3seq-Hsu2013+RS3target	0.6133	2	10	1	1	2
HMGN1	3	9606	3150	HMGN1	NM_004965.7	HMGN1	CRISPRko	CDS	NC_000021.9	-	SpyoCas9	5	1	1	5.20.100	-	sense	39348327	TCAGAAACCTCCTGCAAAAG	CCTTTCAGAAACCTCCTGCAAAAGTGGAAG	TGG	4	91	303	30		0	0	0	0	3	55	27	43	4	89	61	80	14	116	54	126	RS3seq-Hsu2013+RS3target	0.3333	7	7	1	1	4
DHX8	3	9606	1659	DHX8	NM_004941.3	DHX8	CRISPRko	CDS	NC_000017.11	+	SpyoCas9	5	1	1	5.20.100	+	sense	43493738	TAGACGGCGAAATCTTGTCG	CAAATAGACGGCGAAATCTTGTCGGGGAGA	GGG	8	1063	3663	29		0	0	0	0	0	4	0	1	0	5	0	0	2	5	2	5	RS3seq-Hsu2013+RS3target	0.8944	28	3	1	1	1
DHX8	3	9606	1659	DHX8	NM_004941.3	DHX8	CRISPRko	CDS	NC_000017.11	+	SpyoCas9	5	1	1	5.20.100	+	sense	43507927	CCCAGGTCGAACATATCCAG	CCATCCCAGGTCGAACATATCCAGTGGAAA	TGG	15	2227	3663	60.8		0	0	0	0	0	14	5	24	2	33	10	28	1	22	10	18	RS3seq-Hsu2013+RS3target	0.856	33	13	1	1	2
DHX8	3	9606	1659	DHX8	NM_004941.3	DHX8	CRISPRko	CDS	NC_000017.11	+	SpyoCas9	5	1	1	5.20.100	-	antisense	43507106	GGTACACCCAATCTTGCCCC	GCTGGGTACACCCAATCTTGCCCCTGGAAG	TGG	13	1831	3663	50		0	0	0	0	0	32	11	24	2	65	28	41	5	115	59	87	RS3seq-Hsu2013+RS3target	0.796	42	27	1	1	3
EHD2	3	9606	30846	EHD2	NM_014601.4	EHD2	CRISPRko	CDS	NC_000019.10	+	SpyoCas9	5	1	1	5.20.100	-	antisense	47718571	GGCACCCGACAGGATACCCG	GCTTGGCACCCGACAGGATACCCGGGGTGT	GGG	3	466	1632	28.6		0	0	0	0	0	10	3	6	2	14	3	15	2	13	6	8	RS3seq-Hsu2013+RS3target	1.7	1	4	1	1	1
EHD2	3	9606	30846	EHD2	NM_014601.4	EHD2	CRISPRko	CDS	NC_000019.10	+	SpyoCas9	5	1	1	5.20.100	+	sense	47725965	GATCCGCGTGGTGCTCAACA	ACAAGATCCGCGTGGTGCTCAACAAGGCCG	AGG	4	655	1632	40.1		0	0	0	0	1	16	3	12	15	22	11	18	16	47	10	9	RS3seq-Hsu2013+RS3target	0.8947	21	27	1	1	4
EHD2	3	9606	30846	EHD2	NM_014601.4	EHD2	CRISPRko	CDS	NC_000019.10	+	SpyoCas9	5	1	1	5.20.100	-	antisense	47726173	GCTTGCGCAAGGCTGCGTGC	TTGAGCTTGCGCAAGGCTGCGTGCCGGGGC	CGG	4	863	1632	52.9		0	0	0	0	1	31	13	26	8	60	20	41	7	44	18	28	RS3seq-Hsu2013+RS3target	0.7979	32	34	1	1	6
KIF1B	3	9606	23095	KIF1B	NM_001365951.3	KIF1B	CRISPRko	CDS	NC_000001.11	+	SpyoCas9	5	1	1	5.20.100	+	sense	10324790	GATGCGAGAGATGTATGATA	ATTTGATGCGAGAGATGTATGATAGGGCAG	GGG	26	2569	5451	47.1		0	0	0	0	0	21	10	34	2	44	21	47	2	38	32	35	RS3seq-Hsu2013+RS3target	1.157	15	25	1	1	1
KIF1B	3	9606	23095	KIF1B	NM_001365951.3	KIF1B	CRISPRko	CDS	NC_000001.11	+	SpyoCas9	5	1	1	5.20.100	+	sense	10273027	GTAGGATAACTGCACTAGCA	ACCTGTAGGATAACTGCACTAGCAAGGTAC	AGG	10	877	5451	16.1		0	0	0	0	0	23	15	17	2	32	19	29	0	80	35	82	RS3seq-Hsu2013+RS3target	0.7767	68	26	1	1	4
KIF1B	3	9606	23095	KIF1B	NM_001365951.3	KIF1B	CRISPRko	CDS	NC_000001.11	+	SpyoCas9	5	1	1	5.20.100	+	sense	10267483	ACTTCTTGGACCCTATGTGG	ACCCACTTCTTGGACCCTATGTGGAGGATC	AGG	6	532	5451	9.8		0	0	0	0	1	31	17	86	7	54	39	146	1	51	27	58	RS3seq-Hsu2013+RS3target	1.246	7	109	1	1	11
ITIH3	3	9606	3699	ITIH3	NM_002217.4	ITIH3	CRISPRko	CDS	NC_000003.12	+	SpyoCas9	5	1	1	5.20.100	+	sense	52803869	CAGCAAGAACGCCCATGGCG	CTCACAGCAAGAACGCCCATGGCGAGGAGA	AGG	14	1723	2673	64.5		0	0	0	0	1	24	3	7	6	28	17	22	4	16	9	3	RS3seq-Hsu2013+RS3target	0.8629	29	32	1	1	2
ITIH3	3	9606	3699	ITIH3	NM_002217.4	ITIH3	CRISPRko	CDS	NC_000003.12	+	SpyoCas9	5	1	1	5.20.100	+	sense	52797185	CACCTTCGAGCTAACCTACG	AAGTCACCTTCGAGCTAACCTACGAGGAGC	AGG	5	466	2673	17.4		0	0	0	0	0	9	5	5	1	13	1	15	1	11	7	6	RS3seq-Hsu2013+RS3target	0.6177	68	2	1	1	4
ITIH3	3	9606	3699	ITIH3	NM_002217.4	ITIH3	CRISPRko	CDS	NC_000003.12	+	SpyoCas9	5	1	1	5.20.100	-	antisense	52802393	GGTCCAGGATAGCGTTCTCG	GTGAGGTCCAGGATAGCGTTCTCGGGGTAC	GGG	12	1442	2673	53.9		0	0	0	0	2	14	2	7	2	11	5	13	8	14	6	9	RS3seq-Hsu2013+RS3target	0.919	24	65	1	1	7
RSL1D1	3	9606	26156	RSL1D1	NM_015659.3	RSL1D1	CRISPRko	CDS	NC_000016.10	-	SpyoCas9	5	1	1	5.20.100	-	sense	11841983	GCTATACGTATTGGTCACGT	CAGTGCTATACGTATTGGTCACGTTGGAAT	TGG	6	653	1473	44.3		0	0	0	0	0	7	1	11	1	11	9	12	2	14	10	9	RS3seq-Hsu2013+RS3target	0.8626	5	1	1	1	1
RSL1D1	3	9606	26156	RSL1D1	NM_015659.3	RSL1D1	CRISPRko	CDS	NC_000016.10	-	SpyoCas9	5	1	1	5.20.100	+	antisense	11847799	TGATCGAATACTATGAGGCA	AATCTGATCGAATACTATGAGGCAAGGTCC	AGG	3	253	1473	17.2		0	0	0	0	0	17	19	20	1	43	13	29	0	47	18	42	RS3seq-Hsu2013+RS3target	0.7673	7	3	1	1	2
RSL1D1	3	9606	26156	RSL1D1	NM_015659.3	RSL1D1	CRISPRko	CDS	NC_000016.10	-	SpyoCas9	5	1	1	5.20.100	+	antisense	11846726	GAAATGTCTCCCAATGAGTG	GATAGAAATGTCTCCCAATGAGTGAGGGTA	AGG	4	502	1473	34.1		0	0	0	0	0	63	20	44	4	72	24	79	9	120	35	81	RS3seq-Hsu2013+RS3target	0.6496	11	12	1	1	4
ZNF22	3	9606	7570	ZNF22	NM_006963.5	ZNF22	CRISPRko	CDS	NC_000010.11	+	SpyoCas9	5	1	1	5.20.100	+	sense	45003685	GCATCGACGGATCCATACGG	TTCAGCATCGACGGATCCATACGGGGGAAA	GGG	2	316	675	46.8		0	0	0	0	2	1	4	5	0	4	0	1	0	2	2	1	RS3seq-Hsu2013+RS3target	1.713	1	14	1	1	2
ZNF22	3	9606	7570	ZNF22	NM_006963.5	ZNF22	CRISPRko	CDS	NC_000010.11	+	SpyoCas9	5	1	1	5.20.100	+	sense	45003447	AGAACAAGCGCAAAACAGGC	TATGAGAACAAGCGCAAAACAGGCCGGCAG	CGG	2	78	675	11.6		0	0	0	0	0	112	53	152	3	89	56	135	0	52	19	40	RS3seq-Hsu2013+RS3target	0.2564	17	8	1	1	6
ZNF22	3	9606	7570	ZNF22	NM_006963.5	ZNF22	CRISPRko	CDS	NC_000010.11	+	SpyoCas9	5	1	1	5.20.100	+	sense	45003514	CAGTAGACTCAGAAGAAGCT	GCTTCAGTAGACTCAGAAGAAGCTTGGATG	TGG	2	145	675	21.5		0	1	0	0	3	99	43	82	5	211	82	178	6	310	124	283	RS3seq-Hsu2013+RS3target	0.4379	13	57	1	1	29
ACTR1A	3	9606	10121	ACTR1A	NM_005736.4	ACTR1A	CRISPRko	CDS	NC_000010.11	-	SpyoCas9	5	1	1	5.20.100	-	sense	102488245	GCTTTCAATCCGCTATCCCA	GGCTGCTTTCAATCCGCTATCCCATGGAGC	TGG	4	220	1131	19.5		0	0	0	0	1	12	5	21	1	33	13	31	0	20	9	18	RS3seq-Hsu2013+RS3target	0.9767	9	22	1	1	1
ACTR1A	3	9606	10121	ACTR1A	NM_005736.4	ACTR1A	CRISPRko	CDS	NC_000010.11	-	SpyoCas9	5	1	1	5.20.100	-	sense	102484263	ATCATGCGCATCGACATCGC	CTCCATCATGCGCATCGACATCGCGGGCCG	GGG	6	554	1131	49		0	0	0	0	0	1	3	3	1	5	5	8	2	5	2	3	RS3seq-Hsu2013+RS3target	0.5534	36	2	1	1	2
ACTR1A	3	9606	10121	ACTR1A	NM_005736.4	ACTR1A	CRISPRko	CDS	NC_000010.11	-	SpyoCas9	5	1	1	5.20.100	+	antisense	102489127	TGACACGAACGTGCTTGGGT	GCCATGACACGAACGTGCTTGGGTCGGCCC	CGG	3	125	1131	11.1		0	0	0	0	1	17	1	11	1	25	3	13	1	13	3	13	RS3seq-Hsu2013+RS3target	0.784	24	23	1	1	3
BRPF1	3	9606	7862	BRPF1	NM_001003694.2	BRPF1	CRISPRko	CDS	NC_000003.12	+	SpyoCas9	5	1	1	5.20.100	+	sense	9734418	TGAGGTGATGAGCTATGCAC	GCCGTGAGGTGATGAGCTATGCACAGGCCC	AGG	2	277	3663	7.6		0	0	0	0	0	29	18	19	11	59	41	57	4	78	30	60	RS3seq-Hsu2013+RS3target	1.067	22	31	1	1	2
BRPF1	3	9606	7862	BRPF1	NM_001003694.2	BRPF1	CRISPRko	CDS	NC_000003.12	+	SpyoCas9	5	1	1	5.20.100	-	antisense	9739356	AGGGTGACTGCAGGCAACGG	CGAGAGGGTGACTGCAGGCAACGGCGGCAC	CGG	3	956	3663	26.1		0	0	0	0	0	39	16	30	10	62	25	43	10	106	53	98	RS3seq-Hsu2013+RS3target	1.017	29	37	1	1	5
BRPF1	3	9606	7862	BRPF1	NM_001003694.2	BRPF1	CRISPRko	CDS	NC_000003.12	+	SpyoCas9	5	1	1	5.20.100	+	sense	9740810	CCAACCGCCTGACCATCCAA	ATCACCAACCGCCTGACCATCCAAAGGAAG	AGG	4	1590	3663	43.4		0	0	0	0	0	24	12	14	3	33	9	17	1	27	10	20	RS3seq-Hsu2013+RS3target	0.7312	86	25	1	1	8
SNAPC5	3	9606	10302	SNAPC5	NM_001329615.2	SNAPC5	CRISPRko	CDS	NC_000015.10	-	SpyoCas9	5	1	1	5.20.100	-	sense	66495380	AATGATCAGTTCTAGAAGAG	AATCAATGATCAGTTCTAGAAGAGGGGATG	GGG	2	130	297	43.8		0	0	0	0	0	66	33	55	6	106	50	86	3	84	33	67	RS3seq-Hsu2013+RS3target	0.4045	6	2	1	1	1
SNAPC5	3	9606	10302	SNAPC5	NM_001329615.2	SNAPC5	CRISPRko	CDS	NC_000015.10	-	SpyoCas9	5	1	1	5.20.100	+	antisense	66497643	AGGGCCGCGGGGTCACCTTG	GGAGAGGGCCGCGGGGTCACCTTGAGGCGG	AGG	1	89	297	30		0	0	0	0	5	34	6	24	13	42	10	24	9	40	12	20	RS3seq-Hsu2013+RS3target	0.813	3	14	1	1	2
SNAPC5	3	9606	10302	SNAPC5	NM_001329615.2	SNAPC5	CRISPRko	CDS	NC_000015.10	-	SpyoCas9	5	1	1	5.20.100	+	antisense	66497665	GCGGTTCAGCTGGTCGTGCA	TGAGGCGGTTCAGCTGGTCGTGCAGGGCTG	GGG	1	67	297	22.6		0	0	0	0	4	9	9	11	7	16	8	4	20	85	39	65	RS3seq-Hsu2013+RS3target	0.3324	9	10	1	1	5
EHMT2	3	9606	10919	EHMT2	NM_006709.5	EHMT2	CRISPRko	CDS	NC_000006.12	-	SpyoCas9	5	1	1	5.20.100	-	sense	31888140	CAAGAGGTGACCATCCCCCG	AGCTCAAGAGGTGACCATCCCCCGGGGTGA	GGG	13	1646	3633	45.3		0	0	0	0	0	20	6	27	6	49	19	27	7	40	24	39	RS3seq-Hsu2013+RS3target	1.154	24	14	1	1	3
EHMT2	3	9606	10919	EHMT2	NM_006709.5	EHMT2	CRISPRko	CDS	NC_000006.12	-	SpyoCas9	5	1	1	5.20.100	-	sense	31887612	TTGTACCTGTCCGTGAAGCA	GCAGTTGTACCTGTCCGTGAAGCAGGGCGA	GGG	15	1976	3633	54.4		0	0	0	0	1	21	13	25	5	49	16	25	7	45	27	35	RS3seq-Hsu2013+RS3target	0.9824	47	56	1	1	6
EHMT2	3	9606	10919	EHMT2	NM_006709.5	EHMT2	CRISPRko	CDS	NC_000006.12	-	SpyoCas9	5	1	1	5.20.100	+	antisense	31888971	GCAATTGGCAATTACCAGCG	CCCGGCAATTGGCAATTACCAGCGTGGTTG	TGG	10	1214	3633	33.4		0	0	0	0	0	19	7	13	3	32	10	18	0	29	16	35	RS3seq-Hsu2013+RS3target	0.6752	118	13	1	1	8
ATXN7	3	9606	6314	ATXN7	NM_001377405.1	ATXN7	CRISPRko	CDS	NC_000003.12	+	SpyoCas9	5	1	1	5.20.100	-	antisense	63982290	GTTAAGGCCAGGCTTGACTA	GGCAGTTAAGGCCAGGCTTGACTAAGGAAC	AGG	7	856	2679	32		0	0	0	0	0	33	24	45	4	70	30	49	3	128	46	91	RS3seq-Hsu2013+RS3target	0.8019	28	18	1	1	2
ATXN7	3	9606	6314	ATXN7	NM_001377405.1	ATXN7	CRISPRko	CDS	NC_000003.12	+	SpyoCas9	5	1	1	5.20.100	-	antisense	63995549	TGTCCGGTGAGGAATACGTG	AGTTTGTCCGGTGAGGAATACGTGTGGAGA	TGG	12	1726	2679	64.4		0	0	0	0	1	9	5	11	0	21	8	16	4	26	14	14	RS3seq-Hsu2013+RS3target	0.8934	18	43	1	1	3
ATXN7	3	9606	6314	ATXN7	NM_001377405.1	ATXN7	CRISPRko	CDS	NC_000003.12	+	SpyoCas9	5	1	1	5.20.100	+	sense	63983017	CACCCGGTCTTTGACATGCA	CCTGCACCCGGTCTTTGACATGCAAGGTAG	AGG	8	1090	2679	40.7		0	0	0	0	1	21	10	23	1	28	9	21	1	31	14	27	RS3seq-Hsu2013+RS3target	0.6986	38	50	1	1	6
TFRC	3	9606	7037	TFRC	NM_001128148.3	TFRC	CRISPRko	CDS	NC_000003.12	-	SpyoCas9	5	1	1	5.20.100	-	sense	196064368	GGAGCTGCAAAATCCGGTGT	CCCTGGAGCTGCAAAATCCGGTGTAGGCAC	AGG	11	1259	2283	55.1		0	0	0	0	0	9	7	8	6	18	15	22	6	41	19	59	RS3seq-Hsu2013+RS3target	1.089	1	3	1	1	1
TFRC	3	9606	7037	TFRC	NM_001128148.3	TFRC	CRISPRko	CDS	NC_000003.12	-	SpyoCas9	5	1	1	5.20.100	+	antisense	196062865	GAATACCTCTAGCCATTCAG	TAAAGAATACCTCTAGCCATTCAGTGGCAC	TGG	12	1393	2283	61		0	0	0	0	0	48	29	46	4	67	25	32	0	66	28	75	RS3seq-Hsu2013+RS3target	1.031	3	21	1	1	2
TFRC	3	9606	7037	TFRC	NM_001128148.3	TFRC	CRISPRko	CDS	NC_000003.12	-	SpyoCas9	5	1	1	5.20.100	-	sense	196068088	AATTGGTGTGTTGATATACA	ATGCAATTGGTGTGTTGATATACATGGACC	TGG	8	844	2283	37		0	0	0	0	0	64	25	62	1	77	33	102	6	127	45	151	RS3seq-Hsu2013+RS3target	0.5829	31	25	1	1	6
EPM2AIP1	3	9606	9852	EPM2AIP1	NM_014805.4	EPM2AIP1	CRISPRko	CDS	NC_000003.12	-	SpyoCas9	5	1	1	5.20.100	-	sense	36992883	CTGAGCACGAATACTACGAG	GAGGCTGAGCACGAATACTACGAGCGGTAT	CGG	1	195	1824	10.7		0	0	0	0	0	4	2	6	2	9	6	10	2	10	3	12	RS3seq-Hsu2013+RS3target	0.987	14	1	1	1	1
EPM2AIP1	3	9606	9852	EPM2AIP1	NM_014805.4	EPM2AIP1	CRISPRko	CDS	NC_000003.12	-	SpyoCas9	5	1	1	5.20.100	+	antisense	36992488	CCAACTCAGGGCCTACACCG	ACCTCCAACTCAGGGCCTACACCGCGGATA	CGG	1	590	1824	32.3		0	0	0	0	1	28	12	15	6	47	27	32	3	39	7	40	RS3seq-Hsu2013+RS3target	1.304	4	44	1	1	6
EPM2AIP1	3	9606	9852	EPM2AIP1	NM_014805.4	EPM2AIP1	CRISPRko	CDS	NC_000003.12	-	SpyoCas9	5	1	1	5.20.100	-	sense	36992705	CTTTGTATACCAGTGCATGG	GGGACTTTGTATACCAGTGCATGGAGGTGT	AGG	1	373	1824	20.4		0	0	0	0	1	47	23	83	2	59	30	66	4	83	27	75	RS3seq-Hsu2013+RS3target	0.8695	19	57	1	1	13
DNAJA3	3	9606	9093	DNAJA3	NM_005147.6	DNAJA3	CRISPRko	CDS	NC_000016.10	+	SpyoCas9	5	1	1	5.20.100	-	antisense	4426055	TCAATGTCAGCAGCGCTCGG	GGTCTCAATGTCAGCAGCGCTCGGGGGCCG	GGG	1	173	1443	12		0	0	0	0	2	12	7	10	6	37	23	25	9	88	30	66	RS3seq-Hsu2013+RS3target	1.097	3	46	1	1	5
DNAJA3	3	9606	9093	DNAJA3	NM_005147.6	DNAJA3	CRISPRko	CDS	NC_000016.10	+	SpyoCas9	5	1	1	5.20.100	-	antisense	4443057	GCCACCACATCTCCTACACG	CGCGGCCACCACATCTCCTACACGTGGAAC	TGG	6	823	1443	57		0	0	0	0	2	18	6	16	6	41	22	37	8	56	15	31	RS3seq-Hsu2013+RS3target	1.003	6	52	1	1	7
DNAJA3	3	9606	9093	DNAJA3	NM_005147.6	DNAJA3	CRISPRko	CDS	NC_000016.10	+	SpyoCas9	5	1	1	5.20.100	+	sense	4442380	GGGGAACGAGCCCGGCACCA	GCAAGGGGAACGAGCCCGGCACCAAGGTGC	AGG	5	742	1443	51.4		0	0	0	0	2	24	15	21	5	47	16	33	7	34	11	19	RS3seq-Hsu2013+RS3target	0.8386	10	57	1	1	9
NAA25	3	9606	80018	NAA25	NM_024953.4	NAA25	CRISPRko	CDS	NC_000012.12	-	SpyoCas9	5	1	1	5.20.100	-	sense	112075751	GAGTCGGGAAAATAAATGCA	TTCAGAGTCGGGAAAATAAATGCATGGCTA	TGG	8	703	2919	24.1		0	0	0	0	0	103	52	100	4	155	72	117	4	128	56	136	RS3seq-Hsu2013+RS3target	1.219	6	31	1	1	2
NAA25	3	9606	80018	NAA25	NM_024953.4	NAA25	CRISPRko	CDS	NC_000012.12	-	SpyoCas9	5	1	1	5.20.100	-	sense	112087751	GAAGAAAGTTCCCAATAGTG	CTGTGAAGAAAGTTCCCAATAGTGAGGAGT	AGG	4	334	2919	11.4		0	0	0	0	0	41	21	44	3	72	35	57	1	83	48	121	RS3seq-Hsu2013+RS3target	0.8122	22	22	1	1	3
NAA25	3	9606	80018	NAA25	NM_024953.4	NAA25	CRISPRko	CDS	NC_000012.12	-	SpyoCas9	5	1	1	5.20.100	+	antisense	112060296	TCCATACATCAATAAGCGCA	TCCCTCCATACATCAATAAGCGCATGGACA	TGG	13	1421	2919	48.7		0	0	0	0	0	36	13	35	2	40	15	37	3	52	26	46	RS3seq-Hsu2013+RS3target	0.6878	32	19	1	1	5
ZCCHC7	3	9606	84186	ZCCHC7	NM_032226.3	ZCCHC7	CRISPRko	CDS	NC_000009.12	+	SpyoCas9	5	1	1	5.20.100	-	antisense	37304231	GTTGGCTGAATAGTACCGCT	TTTTGTTGGCTGAATAGTACCGCTGGGTCC	GGG	4	697	1632	42.7		0	0	0	0	0	10	8	15	1	33	22	49	1	45	22	68	RS3seq-Hsu2013+RS3target	1.019	6	3	1	1	1
ZCCHC7	3	9606	84186	ZCCHC7	NM_032226.3	ZCCHC7	CRISPRko	CDS	NC_000009.12	+	SpyoCas9	5	1	1	5.20.100	+	sense	37126781	GAGATCAGGTGTAATCCGAG	AAGAGAGATCAGGTGTAATCCGAGAGGTCA	AGG	2	448	1632	27.5		0	0	0	0	0	19	10	22	2	27	9	37	2	22	16	16	RS3seq-Hsu2013+RS3target	0.8119	14	6	1	1	4
ZCCHC7	3	9606	84186	ZCCHC7	NM_032226.3	ZCCHC7	CRISPRko	CDS	NC_000009.12	+	SpyoCas9	5	1	1	5.20.100	-	antisense	37305610	ACAGGACAGTATTCGCAAAG	AGGCACAGGACAGTATTCGCAAAGGGGGGC	GGG	5	846	1632	51.8		0	0	0	0	1	21	6	14	2	38	13	29	3	47	13	52	RS3seq-Hsu2013+RS3target	0.8727	9	21	1	1	5
ADNP2	3	9606	22850	ADNP2	NM_014913.4	ADNP2	CRISPRko	CDS	NC_000018.10	+	SpyoCas9	5	1	1	5.20.100	+	sense	80137260	TGGGATTCCAACCTACACGC	TGAATGGGATTCCAACCTACACGCTGGCCC	TGG	4	1846	3396	54.4		0	0	0	0	0	10	4	12	2	30	14	20	0	33	26	22	RS3seq-Hsu2013+RS3target	1.039	20	3	1	1	2
ADNP2	3	9606	22850	ADNP2	NM_014913.4	ADNP2	CRISPRko	CDS	NC_000018.10	+	SpyoCas9	5	1	1	5.20.100	-	antisense	80136930	TGCAGAGATAACCCTCAATG	GGCCTGCAGAGATAACCCTCAATGGGGCTG	GGG	4	1516	3396	44.6		0	0	0	0	0	40	12	55	3	68	30	90	4	72	30	76	RS3seq-Hsu2013+RS3target	0.9351	28	17	1	1	3
ADNP2	3	9606	22850	ADNP2	NM_014913.4	ADNP2	CRISPRko	CDS	NC_000018.10	+	SpyoCas9	5	1	1	5.20.100	+	sense	80136717	CCTGCAGGCTGTCTCGCCAG	GGGTCCTGCAGGCTGTCTCGCCAGGGGTGC	GGG	4	1303	3396	38.4		0	0	0	0	1	21	9	12	3	18	6	13	44	186	89	95	RS3seq-Hsu2013+RS3target	1.172	8	48	1	1	4
ORC3	3	9606	23595	ORC3	NM_012381.4	ORC3	CRISPRko	CDS	NC_000006.12	+	SpyoCas9	5	1	1	5.20.100	+	sense	87612232	TTGTAAGGAGCACCTGACTA	TGTCTTGTAAGGAGCACCTGACTACGGTAC	CGG	8	856	2136	40.1		0	0	0	0	0	26	13	14	5	50	24	49	6	80	32	50	RS3seq-Hsu2013+RS3target	0.7115	23	7	1	1	2
ORC3	3	9606	23595	ORC3	NM_012381.4	ORC3	CRISPRko	CDS	NC_000006.12	+	SpyoCas9	5	1	1	5.20.100	-	antisense	87634953	TGGATTACCTGTCGACCTAG	GGCTTGGATTACCTGTCGACCTAGTGGATA	TGG	12	1293	2136	60.5		0	0	0	0	0	13	7	9	1	21	5	15	1	16	6	13	RS3seq-Hsu2013+RS3target	0.4055	45	3	1	1	3
ORC3	3	9606	23595	ORC3	NM_012381.4	ORC3	CRISPRko	CDS	NC_000006.12	+	SpyoCas9	5	1	1	5.20.100	+	sense	87607739	TGTAGATATAAAATCCAAAG	GCTGTGTAGATATAAAATCCAAAGAGGAGG	AGG	6	493	2136	23.1		0	0	0	0	0	126	63	122	4	246	121	224	7	403	159	423	RS3seq-Hsu2013+RS3target	0.4459	43	14	1	1	8
FLOT1	3	9606	10211	FLOT1	NM_005803.4	FLOT1	CRISPRko	CDS	NC_000006.12	-	SpyoCas9	5	1	1	5.20.100	-	sense	30740720	GGTCAACATGGGCATCAGTG	ACCTGGTCAACATGGGCATCAGTGTGGTTA	TGG	6	433	1284	33.7		0	0	0	0	1	53	40	83	14	198	71	141	19	194	79	190	RS3seq-Hsu2013+RS3target	0.9487	14	34	1	1	4
FLOT1	3	9606	10211	FLOT1	NM_005803.4	FLOT1	CRISPRko	CDS	NC_000006.12	-	SpyoCas9	5	1	1	5.20.100	-	sense	30740187	GGTCAACACCCGCCGAGCAC	TCGAGGTCAACACCCGCCGAGCACAGGCTG	AGG	8	694	1284	54		0	0	0	0	1	9	3	16	3	35	10	19	7	47	13	42	RS3seq-Hsu2013+RS3target	0.6292	35	15	1	1	5
FLOT1	3	9606	10211	FLOT1	NM_005803.4	FLOT1	CRISPRko	CDS	NC_000006.12	-	SpyoCas9	5	1	1	5.20.100	-	sense	30740259	GTACCTGAGTGAGATCGAGA	CTCAGTACCTGAGTGAGATCGAGATGGCCA	TGG	8	622	1284	48.4		0	0	0	0	2	29	14	30	9	71	35	64	12	148	25	69	RS3seq-Hsu2013+RS3target	0.603	36	41	1	1	10
XPO5	3	9606	57510	XPO5	NM_020750.3	XPO5	CRISPRko	CDS	NC_000006.12	-	SpyoCas9	5	1	1	5.20.100	+	antisense	43570905	AGCATGTCAGGCCAATGCTG	TATTAGCATGTCAGGCCAATGCTGTGGCCA	TGG	4	390	3615	10.8		0	0	0	0	1	54	31	64	4	112	49	96	7	98	46	81	RS3seq-Hsu2013+RS3target	1.054	17	24	1	1	1
XPO5	3	9606	57510	XPO5	NM_020750.3	XPO5	CRISPRko	CDS	NC_000006.12	-	SpyoCas9	5	1	1	5.20.100	+	antisense	43565682	GGCGGAGAGTATATAATGCA	GTGCGGCGGAGAGTATATAATGCATGGCAA	TGG	8	889	3615	24.6		0	0	0	0	1	74	27	67	4	81	29	77	0	117	58	101	RS3seq-Hsu2013+RS3target	1.042	20	26	1	1	2
XPO5	3	9606	57510	XPO5	NM_020750.3	XPO5	CRISPRko	CDS	NC_000006.12	-	SpyoCas9	5	1	1	5.20.100	+	antisense	43573520	AAGGCCAAAATGTCTGACGA	TCTGAAGGCCAAAATGTCTGACGATGGCAA	TGG	2	187	3615	5.2		0	0	0	0	1	31	17	28	0	34	14	31	3	49	19	42	RS3seq-Hsu2013+RS3target	0.9826	30	18	1	1	4
RIOX2	3	9606	84864	RIOX2	NM_153182.4	RIOX2	CRISPRko	CDS	NC_000003.12	-	SpyoCas9	5	1	1	5.20.100	-	sense	97954442	ATCAAGCGGACACTCCTGCG	ATTCATCAAGCGGACACTCCTGCGGGGCTG	GGG	5	735	1398	52.6		0	0	0	0	0	24	6	6	3	30	17	14	2	22	5	72	RS3seq-Hsu2013+RS3target	1.426	2	4	1	1	1
RIOX2	3	9606	84864	RIOX2	NM_153182.4	RIOX2	CRISPRko	CDS	NC_000003.12	-	SpyoCas9	5	1	1	5.20.100	-	sense	97959101	GGCACGAGAGTACAGCGTGG	CCCTGGCACGAGAGTACAGCGTGGAGGCCG	AGG	4	631	1398	45.1		0	0	0	0	0	27	12	20	2	60	29	25	1	18	6	9	RS3seq-Hsu2013+RS3target	1.341	4	6	1	1	2
RIOX2	3	9606	84864	RIOX2	NM_153182.4	RIOX2	CRISPRko	CDS	NC_000003.12	-	SpyoCas9	5	1	1	5.20.100	-	sense	97950804	AGTTACGGACCGGCATACCC	GTGGAGTTACGGACCGGCATACCCCGGCAG	CGG	6	870	1398	62.2		0	0	0	0	1	6	2	2	0	10	2	3	5	11	2	3	RS3seq-Hsu2013+RS3target	1.36	3	21	1	1	3
SURF6	3	9606	6838	SURF6	NM_006753.6	SURF6	CRISPRko	CDS	NC_000009.12	-	SpyoCas9	5	1	1	5.20.100	-	sense	133332259	ACCTCACGCCGCTGACCGGG	GGGAACCTCACGCCGCTGACCGGGAGGAAC	AGG	5	696	1086	64.1		0	0	0	0	2	14	5	4	6	18	4	11	1	8	2	5	RS3seq-Hsu2013+RS3target	0.9557	12	16	1	1	1
SURF6	3	9606	6838	SURF6	NM_006753.6	SURF6	CRISPRko	CDS	NC_000009.12	-	SpyoCas9	5	1	1	5.20.100	-	sense	133332689	AGGAACGGGACCGGAAGAAG	AAGCAGGAACGGGACCGGAAGAAGAGGAAG	AGG	4	465	1086	42.8		0	0	0	0	2	56	27	32	8	44	22	37	8	19	19	20	RS3seq-Hsu2013+RS3target	0.6668	29	20	1	1	3
SURF6	3	9606	6838	SURF6	NM_006753.6	SURF6	CRISPRko	CDS	NC_000009.12	-	SpyoCas9	5	1	1	5.20.100	+	antisense	133333792	AAAGACAGACTCAGGCTCAG	GAGCAAAGACAGACTCAGGCTCAGTGGCCA	TGG	3	319	1086	29.4		0	0	0	0	2	182	81	125	11	230	79	164	12	245	87	165	RS3seq-Hsu2013+RS3target	0.6329	33	22	1	1	5
AP3M1	3	9606	26985	AP3M1	NM_012095.6	AP3M1	CRISPRko	CDS	NC_000010.11	-	SpyoCas9	5	1	1	5.20.100	+	antisense	74138129	AAGTGTCAGCAACTCGATGT	TGAAAAGTGTCAGCAACTCGATGTAGGAAC	AGG	2	251	1257	20		0	0	0	0	1	5	6	11	1	12	17	20	5	107	84	124	RS3seq-Hsu2013+RS3target	0.9327	9	15	1	1	2
AP3M1	3	9606	26985	AP3M1	NM_012095.6	AP3M1	CRISPRko	CDS	NC_000010.11	-	SpyoCas9	5	1	1	5.20.100	+	antisense	74129135	TGACACGGTATGATATGAGT	GAGCTGACACGGTATGATATGAGTCGGAAA	CGG	6	776	1257	61.7		0	0	0	0	1	15	13	22	1	34	17	38	0	18	10	20	RS3seq-Hsu2013+RS3target	0.9734	8	19	1	1	3
AP3M1	3	9606	26985	AP3M1	NM_012095.6	AP3M1	CRISPRko	CDS	NC_000010.11	-	SpyoCas9	5	1	1	5.20.100	+	antisense	74136666	ACAGAGCGTAGAATTGTTGG	GACAACAGAGCGTAGAATTGTTGGTGGTTT	TGG	3	411	1257	32.7		0	0	0	0	1	38	13	30	1	31	12	31	1	41	17	42	RS3seq-Hsu2013+RS3target	1.011	6	25	1	1	4
BABAM2	3	9606	9577	BABAM2	NM_199191.3	BABAM2	CRISPRko	CDS	NC_000002.12	+	SpyoCas9	5	1	1	5.20.100	-	antisense	28129373	GACACTTACTGCTCAATTCG	TAATGACACTTACTGCTCAATTCGAGGTGA	AGG	7	672	1152	58.3		0	0	0	0	0	18	8	23	3	35	11	20	2	33	24	40	RS3seq-Hsu2013+RS3target	0.3709	35	3	1	1	1
BABAM2	3	9606	9577	BABAM2	NM_199191.3	BABAM2	CRISPRko	CDS	NC_000002.12	+	SpyoCas9	5	1	1	5.20.100	+	sense	28025362	TGAATACCAGACATTACTGG	TGTTTGAATACCAGACATTACTGGAGGAGC	AGG	5	436	1152	37.8		0	0	0	0	1	51	14	44	2	68	31	36	8	81	29	100	RS3seq-Hsu2013+RS3target	0.7536	15	30	1	1	3
BABAM2	3	9606	9577	BABAM2	NM_199191.3	BABAM2	CRISPRko	CDS	NC_000002.12	+	SpyoCas9	5	1	1	5.20.100	+	sense	27929889	AAACTGCACATACCATATGC	ATTTAAACTGCACATACCATATGCTGGAGA	TGG	3	185	1152	16.1		0	0	0	0	0	39	17	36	5	65	26	58	5	85	45	84	RS3seq-Hsu2013+RS3target	0.3017	39	9	1	1	5
SCD5	3	9606	79966	SCD5	NM_001037582.3	SCD5	CRISPRko	CDS	NC_000004.12	-	SpyoCas9	5	1	1	5.20.100	-	sense	82636810	TAGGTACTATAAGATCTCCG	CCTGTAGGTACTATAAGATCTCCGTGGTGC	TGG	4	583	993	58.7		0	0	0	0	0	17	9	14	1	28	10	16	0	22	9	12	RS3seq-Hsu2013+RS3target	1.868	1	12	1	1	1
SCD5	3	9606	79966	SCD5	NM_001037582.3	SCD5	CRISPRko	CDS	NC_000004.12	-	SpyoCas9	5	1	1	5.20.100	+	antisense	82705363	CCTGTGGCTCCACAAGCGAT	AGGACCTGTGGCTCCACAAGCGATGGGCAC	GGG	2	283	993	28.5		0	0	0	0	0	12	6	6	2	19	12	13	2	27	17	19	RS3seq-Hsu2013+RS3target	0.8461	24	7	1	1	3
SCD5	3	9606	79966	SCD5	NM_001037582.3	SCD5	CRISPRko	CDS	NC_000004.12	-	SpyoCas9	5	1	1	5.20.100	-	sense	82680808	TCTTCTTCTCCCATATTGGG	GGCTTCTTCTTCTCCCATATTGGGTGGCTG	TGG	3	468	993	47.1		0	0	0	0	1	53	28	62	3	75	37	103	10	117	55	126	RS3seq-Hsu2013+RS3target	0.877	20	37	1	1	7
BRD8	3	9606	10902	BRD8	NM_139199.2	BRD8	CRISPRko	CDS	NC_000005.10	-	SpyoCas9	5	1	1	5.20.100	-	sense	138162059	GGAGAGCTGCAGCTAATCAT	GTATGGAGAGCTGCAGCTAATCATAGGTGA	AGG	16	2175	3708	58.7		0	0	0	0	0	19	6	15	2	54	20	55	18	108	58	105	RS3seq-Hsu2013+RS3target	0.985	20	8	1	1	2
BRD8	3	9606	10902	BRD8	NM_139199.2	BRD8	CRISPRko	CDS	NC_000005.10	-	SpyoCas9	5	1	1	5.20.100	+	antisense	138166636	GGTGGCACAAGTTTAACTGG	AGGGGGTGGCACAAGTTTAACTGGAGGCTC	AGG	10	879	3708	23.7		0	0	0	0	1	32	10	25	3	43	23	41	2	63	39	55	RS3seq-Hsu2013+RS3target	0.9737	22	62	1	1	7
BRD8	3	9606	10902	BRD8	NM_139199.2	BRD8	CRISPRko	CDS	NC_000005.10	-	SpyoCas9	5	1	1	5.20.100	+	antisense	138171048	TAAGTACCTATATCTCTCCT	CTGATAAGTACCTATATCTCTCCTGGGTTT	GGG	5	349	3708	9.4		0	0	0	0	0	36	28	38	6	66	13	58	3	73	27	52	RS3seq-Hsu2013+RS3target	0.6008	74	20	1	1	8
FABP3	3	9606	2170	FABP3	NM_004102.5	FABP3	CRISPRko	CDS	NC_000001.11	-	SpyoCas9	5	1	1	5.20.100	+	antisense	31369558	GGTAGCAAAACCCACACCTG	GCCTGGTAGCAAAACCCACACCTGAGGGTA	AGG	2	73	402	18.2		0	0	0	0	1	59	30	47	10	104	39	94	12	186	74	170	RS3seq-Hsu2013+RS3target	0.7748	6	8	1	1	2
FABP3	3	9606	2170	FABP3	NM_004102.5	FABP3	CRISPRko	CDS	NC_000001.11	-	SpyoCas9	5	1	1	5.20.100	-	sense	31372984	CCTGGGCACCTGGAAGCTAG	CTTTCCTGGGCACCTGGAAGCTAGTGGACA	TGG	1	31	402	7.7		0	0	0	0	4	79	33	82	23	157	69	139	10	130	56	126	RS3seq-Hsu2013+RS3target	0.5779	8	28	1	1	9
FABP3	3	9606	2170	FABP3	NM_004102.5	FABP3	CRISPRko	CDS	NC_000001.11	-	SpyoCas9	5	1	1	5.20.100	-	sense	31369400	ATGAGACAACAGCAGATGAC	TTCGATGAGACAACAGCAGATGACAGGAAG	AGG	2	231	402	57.5		0	0	0	0	4	61	33	56	9	135	57	125	12	198	131	140	RS3seq-Hsu2013+RS3target	0.4829	14	27	1	1	16
XPC	3	9606	7508	XPC	NM_004628.5	XPC	CRISPRko	CDS	NC_000003.12	-	SpyoCas9	5	1	1	5.20.100	-	sense	14158178	CAAGCCCATGACCTATGTGG	CCACCAAGCCCATGACCTATGTGGTGGGCA	TGG	9	1705	2823	60.4		0	0	0	0	0	35	18	36	12	68	40	58	5	58	22	72	RS3seq-Hsu2013+RS3target	0.9173	26	16	1	1	5
XPC	3	9606	7508	XPC	NM_004628.5	XPC	CRISPRko	CDS	NC_000003.12	-	SpyoCas9	5	1	1	5.20.100	+	antisense	14159787	GCTGTAGAGACAATACCAGC	ATTGGCTGTAGAGACAATACCAGCCGGGTC	CGG	8	944	2823	33.4		0	0	0	0	0	33	11	29	1	43	25	60	6	71	27	72	RS3seq-Hsu2013+RS3target	0.6646	63	15	1	1	11
XPC	3	9606	7508	XPC	NM_004628.5	XPC	CRISPRko	CDS	NC_000003.12	-	SpyoCas9	5	1	1	5.20.100	-	sense	14168282	AGAGATTGAAACGCCAGAGC	AGATAGAGATTGAAACGCCAGAGCAGGCGA	AGG	4	511	2823	18.1		0	0	0	0	1	35	9	17	4	37	19	32	4	40	9	21	RS3seq-Hsu2013+RS3target	0.6361	67	47	1	1	16
GNL2	3	9606	29889	GNL2	NM_013285.3	GNL2	CRISPRko	CDS	NC_000001.11	-	SpyoCas9	5	1	1	5.20.100	+	antisense	37582883	TGAGGGGAACGAGTACCCAT	AATGTGAGGGGAACGAGTACCCATTGGATC	TGG	7	690	2196	31.4		0	0	0	0	0	8	5	16	1	30	7	36	6	31	9	16	RS3seq-Hsu2013+RS3target	0.7518	21	3	1	1	1
GNL2	3	9606	29889	GNL2	NM_013285.3	GNL2	CRISPRko	CDS	NC_000001.11	-	SpyoCas9	5	1	1	5.20.100	+	antisense	37590706	GATATCCTACATCTTACATG	CAGGGATATCCTACATCTTACATGAGGCCG	AGG	4	384	2196	17.5		0	0	0	0	0	56	19	53	4	51	24	61	4	116	50	119	RS3seq-Hsu2013+RS3target	1.11	5	19	1	1	2
GNL2	3	9606	29889	GNL2	NM_013285.3	GNL2	CRISPRko	CDS	NC_000001.11	-	SpyoCas9	5	1	1	5.20.100	+	antisense	37575646	TCAGAGGGGTAAACCACACC	GTCCTCAGAGGGGTAAACCACACCTGGACA	TGG	10	1092	2196	49.7		0	0	0	0	0	31	15	21	1	58	29	56	9	80	62	51	RS3seq-Hsu2013+RS3target	0.6816	26	14	1	1	3
WDR76	3	9606	79968	WDR76	NM_024908.4	WDR76	CRISPRko	CDS	NC_000015.10	+	SpyoCas9	5	1	1	5.20.100	+	sense	43851212	TATGATGGCACGTTACGCTG	GAGCTATGATGGCACGTTACGCTGTGGGGA	TGG	9	1157	1881	61.5		0	0	0	0	0	2	2	4	0	18	0	16	1	23	9	19	RS3seq-Hsu2013+RS3target	1.095	10	1	1	1	1
WDR76	3	9606	79968	WDR76	NM_024908.4	WDR76	CRISPRko	CDS	NC_000015.10	+	SpyoCas9	5	1	1	5.20.100	-	antisense	43839708	TCATCTGCTACTAATGTCGG	AGTTTCATCTGCTACTAATGTCGGCGGTGT	CGG	5	711	1881	37.8		0	0	0	0	1	19	8	14	0	19	6	13	2	42	6	20	RS3seq-Hsu2013+RS3target	0.8468	14	27	1	1	6
WDR76	3	9606	79968	WDR76	NM_024908.4	WDR76	CRISPRko	CDS	NC_000015.10	+	SpyoCas9	5	1	1	5.20.100	+	sense	43828284	CAAGCTACAACCCAAGAGAA	GTAACAAGCTACAACCCAAGAGAACGGCAG	CGG	2	379	1881	20.1		0	0	0	0	2	56	24	55	3	120	51	112	6	106	60	124	RS3seq-Hsu2013+RS3target	0.6965	23	72	1	1	31
TAF6	3	9606	6878	TAF6	NM_139315.3	TAF6	CRISPRko	CDS	NC_000007.14	-	SpyoCas9	5	1	1	5.20.100	+	antisense	100110248	GAGCCATAACGAGTCGTCCA	GATGGAGCCATAACGAGTCGTCCAGGGCGT	GGG	11	1110	2034	54.6		0	0	0	0	0	5	4	3	0	3	1	0	0	11	9	14	RS3seq-Hsu2013+RS3target	1.325	4	3	1	1	1
TAF6	3	9606	6878	TAF6	NM_139315.3	TAF6	CRISPRko	CDS	NC_000007.14	-	SpyoCas9	5	1	1	5.20.100	+	antisense	100111946	GAGATAAAGGTACTGAACCG	CTCCGAGATAAAGGTACTGAACCGTGGCAG	TGG	8	774	2034	38.1		0	0	0	0	0	15	5	18	2	43	17	21	3	24	17	18	RS3seq-Hsu2013+RS3target	1.509	2	6	1	1	2
TAF6	3	9606	6878	TAF6	NM_139315.3	TAF6	CRISPRko	CDS	NC_000007.14	-	SpyoCas9	5	1	1	5.20.100	+	antisense	100112195	GACAACTCGTGGATGCTCCG	CACAGACAACTCGTGGATGCTCCGGGGCTT	GGG	7	633	2034	31.1		0	0	0	0	1	17	4	15	3	21	20	12	4	15	11	21	RS3seq-Hsu2013+RS3target	1.082	14	20	1	1	3
FZR1	3	9606	51343	FZR1	NM_016263.4	FZR1	CRISPRko	CDS	NC_000019.10	+	SpyoCas9	5	1	1	5.20.100	-	antisense	3527786	GGCACTCCACAGGTACACGC	TACAGGCACTCCACAGGTACACGCAGGTGC	AGG	7	625	1482	42.2		0	0	0	0	0	20	5	10	3	39	15	28	6	58	16	47	RS3seq-Hsu2013+RS3target	1.435	2	5	1	1	1
FZR1	3	9606	51343	FZR1	NM_016263.4	FZR1	CRISPRko	CDS	NC_000019.10	+	SpyoCas9	5	1	1	5.20.100	+	sense	3527058	TGTCTCCCGTCAGCAACAAG	TCCCTGTCTCCCGTCAGCAACAAGAGGTGG	AGG	6	465	1482	31.4		0	0	0	0	0	22	9	21	7	39	20	33	3	57	19	47	RS3seq-Hsu2013+RS3target	0.7233	44	6	1	1	5
FZR1	3	9606	51343	FZR1	NM_016263.4	FZR1	CRISPRko	CDS	NC_000019.10	+	SpyoCas9	5	1	1	5.20.100	+	sense	3531812	GAGGGCCACACGGCACGCGT	GTTGGAGGGCCACACGGCACGCGTCGGTGA	CGG	9	818	1482	55.2		0	0	0	0	0	6	1	6	2	25	4	12	3	30	38	17	RS3seq-Hsu2013+RS3target	0.6899	47	4	1	1	6
WAPL	3	9606	23063	WAPL	NM_015045.5	WAPL	CRISPRko	CDS	NC_000010.11	-	SpyoCas9	5	1	1	5.20.100	-	sense	86500354	CAACTGTAGGACGTACTGTA	CAACCAACTGTAGGACGTACTGTAGGGCCA	GGG	3	889	3573	24.9		0	0	0	0	0	14	5	15	2	34	11	30	4	32	14	30	RS3seq-Hsu2013+RS3target	0.7362	29	2	1	1	2
WAPL	3	9606	23063	WAPL	NM_015045.5	WAPL	CRISPRko	CDS	NC_000010.11	-	SpyoCas9	5	1	1	5.20.100	-	sense	86500117	TGTTACCATACAGGATACTA	GTAATGTTACCATACAGGATACTATGGAAC	TGG	3	1126	3573	31.5		0	0	0	0	0	34	13	30	1	61	35	51	3	61	23	54	RS3seq-Hsu2013+RS3target	0.7119	33	15	1	1	4
WAPL	3	9606	23063	WAPL	NM_015045.5	WAPL	CRISPRko	CDS	NC_000010.11	-	SpyoCas9	5	1	1	5.20.100	+	antisense	86467479	TCTACTCAGTATATACATGA	GATCTCTACTCAGTATATACATGAGGGCAG	GGG	9	2170	3573	60.7		0	0	0	0	0	88	30	76	4	147	89	183	5	167	66	130	RS3seq-Hsu2013+RS3target	0.8815	16	37	1	1	6
ZNF512	3	9606	84450	ZNF512	NM_032434.4	ZNF512	CRISPRko	CDS	NC_000002.12	+	SpyoCas9	5	1	1	5.20.100	-	antisense	27603165	GTAGAGATATCCCATGATGC	CATGGTAGAGATATCCCATGATGCTGGTGA	TGG	9	793	1704	46.5		0	0	0	0	0	36	24	13	3	42	21	38	4	78	39	85	RS3seq-Hsu2013+RS3target	1.305	1	16	1	1	1
ZNF512	3	9606	84450	ZNF512	NM_032434.4	ZNF512	CRISPRko	CDS	NC_000002.12	+	SpyoCas9	5	1	1	5.20.100	+	sense	27603264	TGGAAAACCATATAGGTCGA	ACTGTGGAAAACCATATAGGTCGAAGGCTG	AGG	9	892	1704	52.3		0	0	0	0	0	35	7	57	1	45	33	32	0	51	15	45	RS3seq-Hsu2013+RS3target	0.6908	26	14	1	1	2
ZNF512	3	9606	84450	ZNF512	NM_032434.4	ZNF512	CRISPRko	CDS	NC_000002.12	+	SpyoCas9	5	1	1	5.20.100	+	sense	27607908	TGAACCTAGAGTCAAAGAGT	GAGATGAACCTAGAGTCAAAGAGTGGGGGC	GGG	10	999	1704	58.6		0	0	0	0	0	80	23	85	5	125	41	102	2	122	46	108	RS3seq-Hsu2013+RS3target	0.6882	27	23	1	1	3
MEAF6	3	9606	64769	MEAF6	NM_001270875.3	MEAF6	CRISPRko	CDS	NC_000001.11	-	SpyoCas9	5	1	1	5.20.100	-	sense	37509475	GCGGCTCTTCAGTAAATCCT	CTGAGCGGCTCTTCAGTAAATCCTCGGTTA	CGG	3	274	576	47.6		0	0	0	0	0	51	26	51	6	84	43	75	9	125	58	119	RS3seq-Hsu2013+RS3target	0.5995	13	7	1	1	1
MEAF6	3	9606	64769	MEAF6	NM_001270875.3	MEAF6	CRISPRko	CDS	NC_000001.11	-	SpyoCas9	5	1	1	5.20.100	+	antisense	37514717	CGGGTGTCCGGGATCTGCGG	CCGCCGGGTGTCCGGGATCTGCGGCGGCGC	CGG	1	30	576	5.2		0	0	0	0	1	40	5	14	9	35	15	25	6	45	11	34	RS3seq-Hsu2013+RS3target	0.683	9	13	1	1	2
MEAF6	3	9606	64769	MEAF6	NM_001270875.3	MEAF6	CRISPRko	CDS	NC_000001.11	-	SpyoCas9	5	1	1	5.20.100	-	sense	37513456	ATGTATGGCAATATTATTCG	TCAGATGTATGGCAATATTATTCGTGGCTG	TGG	2	173	576	30		0	0	0	0	0	38	17	39	0	44	19	42	1	72	37	72	RS3seq-Hsu2013+RS3target	0.3066	20	6	1	1	4
KANSL3	3	9606	55683	KANSL3	NM_001115016.3	KANSL3	CRISPRko	CDS	NC_000002.12	-	SpyoCas9	5	1	1	5.20.100	-	sense	96612491	GTGTCTCGAGCATATGATTG	TACAGTGTCTCGAGCATATGATTGGGGCAG	GGG	8	985	2637	37.4		0	0	0	0	0	20	3	34	1	20	5	31	0	30	14	27	RS3seq-Hsu2013+RS3target	1.093	14	9	1	1	1
KANSL3	3	9606	55683	KANSL3	NM_001115016.3	KANSL3	CRISPRko	CDS	NC_000002.12	-	SpyoCas9	5	1	1	5.20.100	+	antisense	96612911	GAGGAGGCGATGAGAATCAG	ACCAGAGGAGGCGATGAGAATCAGCGGAGA	CGG	7	819	2637	31.1		0	0	0	0	1	52	26	44	4	76	24	63	5	97	49	76	RS3seq-Hsu2013+RS3target	1.22	7	57	1	1	3
KANSL3	3	9606	55683	KANSL3	NM_001115016.3	KANSL3	CRISPRko	CDS	NC_000002.12	-	SpyoCas9	5	1	1	5.20.100	+	antisense	96611088	GGGCCATCCACAGTAAGCAG	TCTGGGGCCATCCACAGTAAGCAGAGGAAA	AGG	10	1137	2637	43.1		0	0	0	0	2	71	18	38	4	90	34	78	12	155	75	105	RS3seq-Hsu2013+RS3target	1.11	11	93	1	1	9
KBTBD7	3	9606	84078	KBTBD7	NM_032138.7	KBTBD7	CRISPRko	CDS	NC_000013.11	-	SpyoCas9	5	1	1	5.20.100	-	sense	41193172	TCTGCTATGACCCTTACTCG	TTTCTCTGCTATGACCCTTACTCGGGGGAC	GGG	1	1086	2055	52.8		0	0	1	0	0	9	7	8	5	15	5	13	2	30	20	21	RS3seq-Hsu2013+RS3target	1.278	5	2	1	1	1
KBTBD7	3	9606	84078	KBTBD7	NM_032138.7	KBTBD7	CRISPRko	CDS	NC_000013.11	-	SpyoCas9	5	1	1	5.20.100	-	sense	41193606	GACTCTAGCAGATCTAACCC	AGGAGACTCTAGCAGATCTAACCCTGGCCC	TGG	1	652	2055	31.7		0	0	1	0	0	11	8	19	1	27	17	30	0	63	32	46	RS3seq-Hsu2013+RS3target	1.106	11	3	1	1	2
KBTBD7	3	9606	84078	KBTBD7	NM_032138.7	KBTBD7	CRISPRko	CDS	NC_000013.11	-	SpyoCas9	5	1	1	5.20.100	-	sense	41194084	TCAAGTCCTTCTACGACGCG	CAGCTCAAGTCCTTCTACGACGCGCGGCTG	CGG	1	174	2055	8.5		0	0	1	0	1	4	1	1	1	8	3	2	1	7	4	4	RS3seq-Hsu2013+RS3target	0.5466	60	13	1	1	8
STRN4	3	9606	29888	STRN4	NM_013403.3	STRN4	CRISPRko	CDS	NC_000019.10	-	SpyoCas9	5	1	1	5.20.100	+	antisense	46733202	CTTGGACCGCATGTCGAGGA	CGCGCTTGGACCGCATGTCGAGGATGGTGT	TGG	5	574	2262	25.4		0	0	0	0	0	7	3	11	2	8	5	4	10	40	27	25	RS3seq-Hsu2013+RS3target	1.083	18	5	1	1	2
STRN4	3	9606	29888	STRN4	NM_013403.3	STRN4	CRISPRko	CDS	NC_000019.10	-	SpyoCas9	5	1	1	5.20.100	-	sense	46725584	ACCCTGCGCTCGCACTACGA	GTTCACCCTGCGCTCGCACTACGACGGCAT	CGG	10	1313	2262	58		0	0	0	0	1	10	1	2	2	7	1	6	4	9	0	0	RS3seq-Hsu2013+RS3target	1.2	8	29	1	1	3
STRN4	3	9606	29888	STRN4	NM_013403.3	STRN4	CRISPRko	CDS	NC_000019.10	-	SpyoCas9	5	1	1	5.20.100	-	sense	46738834	GGAGAATCTAAAGACGGACC	GGCAGGAGAATCTAAAGACGGACCTGGTGC	TGG	2	337	2262	14.9		0	0	0	0	1	15	3	10	0	21	11	17	7	46	16	39	RS3seq-Hsu2013+RS3target	1.25	6	32	1	1	4
ICE1	3	9606	23379	ICE1	NM_015325.3	ICE1	CRISPRko	CDS	NC_000005.10	+	SpyoCas9	5	1	1	5.20.100	-	antisense	5461555	GCTTTCATAAATACTGACCG	TGTAGCTTTCATAAATACTGACCGAGGAAG	AGG	13	2220	6801	32.6		0	0	0	0	0	25	11	29	2	49	15	34	5	77	33	57	RS3seq-Hsu2013+RS3target	1.01	25	18	1	1	4
ICE1	3	9606	23379	ICE1	NM_015325.3	ICE1	CRISPRko	CDS	NC_000005.10	+	SpyoCas9	5	1	1	5.20.100	+	sense	5463497	AGAGCAAAGTTCTAACTGCG	CCATAGAGCAAAGTTCTAACTGCGAGGCCG	AGG	13	4162	6801	61.2		0	0	0	0	0	21	12	20	2	42	15	44	1	38	11	37	RS3seq-Hsu2013+RS3target	0.7507	55	15	1	1	6
ICE1	3	9606	23379	ICE1	NM_015325.3	ICE1	CRISPRko	CDS	NC_000005.10	+	SpyoCas9	5	1	1	5.20.100	+	sense	5462081	TACAACACAAAACATCACGG	ATGATACAACACAAAACATCACGGAGGTGG	AGG	13	2746	6801	40.4		0	0	0	0	0	64	34	76	3	93	47	101	4	119	63	105	RS3seq-Hsu2013+RS3target	0.9543	30	58	1	1	7
DNAJC10	3	9606	54431	DNAJC10	NM_018981.4	DNAJC10	CRISPRko	CDS	NC_000002.12	+	SpyoCas9	5	1	1	5.20.100	-	antisense	182728646	ATACTGTGGGAGCTAAATCA	ATACATACTGTGGGAGCTAAATCATGGCAG	TGG	6	488	2382	20.5		0	0	0	0	0	68	30	57	3	130	66	154	4	177	87	197	RS3seq-Hsu2013+RS3target	1.579	1	17	1	1	1
DNAJC10	3	9606	54431	DNAJC10	NM_018981.4	DNAJC10	CRISPRko	CDS	NC_000002.12	+	SpyoCas9	5	1	1	5.20.100	+	sense	182751759	CTGCCAATGACAAAGAACCA	TTTCCTGCCAATGACAAAGAACCATGGCTT	TGG	15	1407	2382	59.1		0	0	0	0	0	77	30	56	3	175	48	145	6	202	93	201	RS3seq-Hsu2013+RS3target	0.8179	10	19	1	1	2
DNAJC10	3	9606	54431	DNAJC10	NM_018981.4	DNAJC10	CRISPRko	CDS	NC_000002.12	+	SpyoCas9	5	1	1	5.20.100	+	sense	182729937	ACAGTGACAGAACTTTGGAC	AAGTACAGTGACAGAACTTTGGACAGGTAA	AGG	8	722	2382	30.3		0	0	0	0	0	33	12	32	4	107	36	70	3	92	32	83	RS3seq-Hsu2013+RS3target	0.5685	28	5	1	1	4
ZMYM3	3	9606	9203	ZMYM3	NM_201599.3	ZMYM3	CRISPRko	CDS	NC_000023.11	-	SpyoCas9	5	1	1	5.20.100	-	sense	71248745	TGACCCCTGTTACTACAACA	TCTCTGACCCCTGTTACTACAACAAGGTTG	AGG	9	1678	4113	40.8		0	0	0	0	0	25	5	21	5	53	26	51	2	67	28	55	RS3seq-Hsu2013+RS3target	1.179	13	23	1	1	2
ZMYM3	3	9606	9203	ZMYM3	NM_201599.3	ZMYM3	CRISPRko	CDS	NC_000023.11	-	SpyoCas9	5	1	1	5.20.100	+	antisense	71247455	GACGGATCTGCCCACGCCAG	AAATGACGGATCTGCCCACGCCAGTGGATG	TGG	13	2204	4113	53.6		0	0	0	0	1	19	9	9	5	37	6	35	17	188	80	121	RS3seq-Hsu2013+RS3target	1.395	2	71	1	1	4
ZMYM3	3	9606	9203	ZMYM3	NM_201599.3	ZMYM3	CRISPRko	CDS	NC_000023.11	-	SpyoCas9	5	1	1	5.20.100	+	antisense	71250638	CTTGAGCGTAGGGACATGCG	CACACTTGAGCGTAGGGACATGCGAGGAGA	AGG	5	867	4113	21.1		0	0	0	0	1	12	4	17	0	35	9	24	1	26	9	11	RS3seq-Hsu2013+RS3target	1.135	14	61	1	1	5
GATAD1	3	9606	57798	GATAD1	NM_021167.5	GATAD1	CRISPRko	CDS	NC_000007.14	+	SpyoCas9	5	1	1	5.20.100	+	sense	92448767	AGAGTAAGCAGGAAATTCAC	TAACAGAGTAAGCAGGAAATTCACAGGAGG	AGG	2	264	810	32.6		0	0	0	0	0	80	35	98	4	125	59	120	5	139	47	107	RS3seq-Hsu2013+RS3target	0.6634	12	11	1	1	2
GATAD1	3	9606	57798	GATAD1	NM_021167.5	GATAD1	CRISPRko	CDS	NC_000007.14	+	SpyoCas9	5	1	1	5.20.100	+	sense	92454576	CCCTACTATGCTCAAATCAG	AAAGCCCTACTATGCTCAAATCAGAGGTTT	AGG	4	509	810	62.8		0	0	0	0	0	45	20	47	2	72	31	48	4	112	45	92	RS3seq-Hsu2013+RS3target	0.3758	26	9	1	1	4
GATAD1	3	9606	57798	GATAD1	NM_021167.5	GATAD1	CRISPRko	CDS	NC_000007.14	+	SpyoCas9	5	1	1	5.20.100	+	sense	92447828	ATCCTCTGCCATCATTGCAC	GGAGATCCTCTGCCATCATTGCACTGGCCG	TGG	1	98	810	12.1		0	0	0	0	1	48	27	43	4	90	38	96	9	139	73	124	RS3seq-Hsu2013+RS3target	0.3691	27	20	1	1	8
AHSA1	3	9606	10598	AHSA1	NM_012111.3	AHSA1	CRISPRko	CDS	NC_000014.9	+	SpyoCas9	5	1	1	5.20.100	-	antisense	77464611	TTGTAGGTAAGATCATGCCC	TTCATTGTAGGTAAGATCATGCCCTGGGTG	TGG	5	485	1017	47.7		0	0	0	0	0	53	21	34	2	71	18	62	1	65	34	78	RS3seq-Hsu2013+RS3target	0.8953	11	15	1	1	1
AHSA1	3	9606	10598	AHSA1	NM_012111.3	AHSA1	CRISPRko	CDS	NC_000014.9	+	SpyoCas9	5	1	1	5.20.100	+	sense	77462682	TGAGCCTGACACAAATCTCG	AAGATGAGCCTGACACAAATCTCGTGGCCT	TGG	4	394	1017	38.7		0	0	0	0	1	20	14	17	3	27	14	28	1	34	20	25	RS3seq-Hsu2013+RS3target	0.67	26	28	1	1	7
AHSA1	3	9606	10598	AHSA1	NM_012111.3	AHSA1	CRISPRko	CDS	NC_000014.9	+	SpyoCas9	5	1	1	5.20.100	+	sense	77459732	AGTGAGTAAGCTTGATGGAG	CGGAAGTGAGTAAGCTTGATGGAGAGGCAT	AGG	2	196	1017	19.3		0	0	0	0	2	63	31	61	7	102	43	81	0	58	17	39	RS3seq-Hsu2013+RS3target	0.8966	10	58	1	1	13
TAF5	3	9606	6877	TAF5	NM_006951.5	TAF5	CRISPRko	CDS	NC_000010.11	+	SpyoCas9	5	1	1	5.20.100	-	antisense	103378479	TCTATCTGTTGCTTACTACG	CGCATCTATCTGTTGCTTACTACGCGGCAT	CGG	3	1041	2403	43.3		0	0	0	0	0	21	7	21	1	50	10	42	1	40	21	26	RS3seq-Hsu2013+RS3target	1.131	5	12	1	1	2
TAF5	3	9606	6877	TAF5	NM_006951.5	TAF5	CRISPRko	CDS	NC_000010.11	+	SpyoCas9	5	1	1	5.20.100	-	antisense	103378277	TAAGACTAGATAATACTCGT	TTGGTAAGACTAGATAATACTCGTAGGTCA	AGG	3	839	2403	34.9		0	0	0	0	0	16	4	15	2	14	8	19	0	27	12	23	RS3seq-Hsu2013+RS3target	0.859	18	10	1	1	3
TAF5	3	9606	6877	TAF5	NM_006951.5	TAF5	CRISPRko	CDS	NC_000010.11	+	SpyoCas9	5	1	1	5.20.100	+	sense	103368124	ACCAACAACGGCCCCAACGG	CACTACCAACAACGGCCCCAACGGCGGCGG	CGG	1	134	2403	5.6		0	0	0	0	0	11	4	7	2	14	4	7	3	17	4	6	RS3seq-Hsu2013+RS3target	0.7686	23	7	1	1	4
TAF4	3	9606	6874	TAF4	NM_003185.4	TAF4	CRISPRko	CDS	NC_000020.11	-	SpyoCas9	5	1	1	5.20.100	-	sense	62064674	TCATCGGGCCAACTATGCAA	ATGGTCATCGGGCCAACTATGCAAGGGGCG	GGG	1	1137	3258	34.9		0	0	0	0	0	11	7	8	1	16	4	23	2	14	10	12	RS3seq-Hsu2013+RS3target	0.9969	16	12	1	1	1
TAF4	3	9606	6874	TAF4	NM_003185.4	TAF4	CRISPRko	CDS	NC_000020.11	-	SpyoCas9	5	1	1	5.20.100	-	sense	62010078	TCCTCAGCGCACGGTACCAG	GGACTCCTCAGCGCACGGTACCAGGGGCGA	GGG	4	1729	3258	53.1		0	0	0	0	0	14	8	8	2	14	14	7	3	31	6	17	RS3seq-Hsu2013+RS3target	0.856	40	14	1	1	3
TAF4	3	9606	6874	TAF4	NM_003185.4	TAF4	CRISPRko	CDS	NC_000020.11	-	SpyoCas9	5	1	1	5.20.100	+	antisense	62006644	GACCGAGCTACTCAGCACCA	GCTGGACCGAGCTACTCAGCACCACGGCCG	CGG	7	2089	3258	64.1		0	0	0	0	2	36	16	24	12	51	25	33	4	28	18	38	RS3seq-Hsu2013+RS3target	1.205	5	106	1	1	11
SGO1	3	9606	151648	SGO1	NM_001199251.3	SGO1	CRISPRko	CDS	NC_000003.12	-	SpyoCas9	5	1	1	5.20.100	-	sense	20183613	ACAAACAGTAGAACCTGCTC	CACAACAAACAGTAGAACCTGCTCAGGTAT	AGG	3	334	1584	21.1		0	0	1	0	0	38	11	34	4	95	25	75	3	134	75	149	RS3seq-Hsu2013+RS3target	0.3364	18	31	1	1	13
SGO1	3	9606	151648	SGO1	NM_001199251.3	SGO1	CRISPRko	CDS	NC_000003.12	-	SpyoCas9	5	1	1	5.20.100	-	sense	20183943	AGAGAAAAGGAATAAAAACT	TGAAAGAGAAAAGGAATAAAAACTTGGCAG	TGG	2	85	1584	5.4		0	0	1	0	3	286	133	267	5	619	272	603	18	934	414	913	RS3seq-Hsu2013+RS3target	0.568	10	74	1	1	36
SGO1	3	9606	151648	SGO1	NM_001199251.3	SGO1	CRISPRko	CDS	NC_000003.12	-	SpyoCas9	5	1	1	5.20.100	-	sense	20176627	GAAACTGAACTTCCAGGACA	TGAAGAAACTGAACTTCCAGGACAAGGAGA	AGG	5	449	1584	28.3		0	0	1	0	6	85	37	66	12	132	48	84	15	144	55	127	RS3seq-Hsu2013+RS3target	0.5482	12	87	1	1	44
ADAMTS15	3	9606	170689	ADAMTS15	NM_139055.4	ADAMTS15	CRISPRko	CDS	NC_000011.10	+	SpyoCas9	5	1	1	5.20.100	+	sense	130449622	AGCGTTTCGTGTCTATCCCG	GCCAAGCGTTTCGTGTCTATCCCGCGGTAC	CGG	1	648	2853	22.7		0	0	0	0	0	9	0	10	1	16	4	16	1	11	2	9	RS3seq-Hsu2013+RS3target	1.389	3	11	1	1	1
ADAMTS15	3	9606	170689	ADAMTS15	NM_139055.4	ADAMTS15	CRISPRko	CDS	NC_000011.10	+	SpyoCas9	5	1	1	5.20.100	-	antisense	130471018	GGAGACACGCCGGAGTACTT	CCGGGGAGACACGCCGGAGTACTTGGGCAC	GGG	6	1818	2853	63.7		0	0	0	0	0	8	6	4	1	9	1	6	1	7	3	9	RS3seq-Hsu2013+RS3target	0.6713	86	9	1	1	4
ADAMTS15	3	9606	170689	ADAMTS15	NM_139055.4	ADAMTS15	CRISPRko	CDS	NC_000011.10	+	SpyoCas9	5	1	1	5.20.100	-	antisense	130462617	GCAGTACTGCATGTAAGGAC	TGGTGCAGTACTGCATGTAAGGACAGGGCT	AGG	4	1378	2853	48.3		0	0	0	0	1	24	11	22	6	35	19	821	7	58	15	48	RS3seq-Hsu2013+RS3target	0.8948	41	64	1	1	5
KDM3B	3	9606	51780	KDM3B	NM_016604.4	KDM3B	CRISPRko	CDS	NC_000005.10	+	SpyoCas9	5	1	1	5.20.100	-	antisense	138398392	TGAGAAGGTGACTTACGGTG	CAAGTGAGAAGGTGACTTACGGTGTGGCTC	TGG	10	3045	5286	57.6		0	0	0	0	0	28	13	29	2	47	24	35	8	55	19	47	RS3seq-Hsu2013+RS3target	1.303	5	26	1	1	1
KDM3B	3	9606	51780	KDM3B	NM_016604.4	KDM3B	CRISPRko	CDS	NC_000005.10	+	SpyoCas9	5	1	1	5.20.100	+	sense	138393258	GGATGGGTCATGCATCAATG	TGCAGGATGGGTCATGCATCAATGTGGCAC	TGG	9	2716	5286	51.4		0	0	0	0	0	30	22	27	0	50	22	44	3	81	38	70	RS3seq-Hsu2013+RS3target	1.156	9	30	1	1	2
KDM3B	3	9606	51780	KDM3B	NM_016604.4	KDM3B	CRISPRko	CDS	NC_000005.10	+	SpyoCas9	5	1	1	5.20.100	-	antisense	138391511	TCTTCTCGGGACAATTTGGG	AGGCTCTTCTCGGGACAATTTGGGGGGCTG	GGG	8	1878	5286	35.5		0	0	0	0	0	38	27	68	3	58	36	37	0	37	15	24	RS3seq-Hsu2013+RS3target	0.8649	35	38	1	1	5
PSME3	3	9606	10197	PSME3	NM_005789.4	PSME3	CRISPRko	CDS	NC_000017.11	+	SpyoCas9	5	1	1	5.20.100	+	sense	42834372	CAGGGAGCGGATCACAAGTG	CTTTCAGGGAGCGGATCACAAGTGAGGTGA	AGG	2	70	765	9.2		0	0	0	0	0	14	11	19	2	38	28	53	3	53	17	50	RS3seq-Hsu2013+RS3target	1.092	2	1	1	1	1
PSME3	3	9606	10197	PSME3	NM_005789.4	PSME3	CRISPRko	CDS	NC_000017.11	+	SpyoCas9	5	1	1	5.20.100	-	antisense	42838102	ATTGGGCATCACAAACACCT	TCCCATTGGGCATCACAAACACCTTGGTTC	TGG	6	301	765	39.3		0	0	0	0	1	40	19	27	8	131	39	98	15	209	66	142	RS3seq-Hsu2013+RS3target	0.4245	17	13	1	1	4
PSME3	3	9606	10197	PSME3	NM_005789.4	PSME3	CRISPRko	CDS	NC_000017.11	+	SpyoCas9	5	1	1	5.20.100	+	sense	42837664	AGCCCACTTATAAGAAGCGA	CCTTAGCCCACTTATAAGAAGCGAAGGTTG	AGG	5	258	765	33.7		0	0	0	0	2	45	6	27	2	54	14	38	1	49	34	73	RS3seq-Hsu2013+RS3target	0.5709	13	24	1	1	6
ZDBF2	3	9606	57683	ZDBF2	NM_020923.3	ZDBF2	CRISPRko	CDS	NC_000002.12	+	SpyoCas9	5	1	1	5.20.100	+	sense	206305031	TAACCTAGTAGATATTGGTC	AATGTAACCTAGTAGATATTGGTCAGGCTA	AGG	5	502	7065	7.1		0	0	0	0	0	23	9	31	1	44	23	30	3	46	18	44	RS3seq-Hsu2013+RS3target	0.936	14	14	1	1	1
ZDBF2	3	9606	57683	ZDBF2	NM_020923.3	ZDBF2	CRISPRko	CDS	NC_000002.12	+	SpyoCas9	5	1	1	5.20.100	-	antisense	206308408	TTATTAGTTACGGACTGAAG	AATTTTATTAGTTACGGACTGAAGGGGTTC	GGG	5	3879	7065	54.9		0	0	0	0	0	38	14	24	7	33	12	25	0	22	7	19	RS3seq-Hsu2013+RS3target	0.4328	71	40	1	1	10
ZDBF2	3	9606	57683	ZDBF2	NM_020923.3	ZDBF2	CRISPRko	CDS	NC_000002.12	+	SpyoCas9	5	1	1	5.20.100	+	sense	206306118	GGTTTGGTTGATAAGAACTA	CATTGGTTTGGTTGATAAGAACTATGGTTC	TGG	5	1589	7065	22.5		0	0	0	0	0	71	27	57	2	77	33	87	5	139	63	130	RS3seq-Hsu2013+RS3target	0.4697	63	76	1	1	17
BTAF1	3	9606	9044	BTAF1	NM_003972.3	BTAF1	CRISPRko	CDS	NC_000010.11	+	SpyoCas9	5	1	1	5.20.100	-	antisense	91989535	GGTACTGGACATGTGACACA	TGTTGGTACTGGACATGTGACACAAGGAGT	AGG	20	2808	5550	50.6		0	0	0	0	0	46	23	54	2	86	33	65	5	174	88	163	RS3seq-Hsu2013+RS3target	1.071	10	35	1	1	2
BTAF1	3	9606	9044	BTAF1	NM_003972.3	BTAF1	CRISPRko	CDS	NC_000010.11	+	SpyoCas9	5	1	1	5.20.100	+	sense	91997622	GTAATGGAACAACTAGATGT	AGGTGTAATGGAACAACTAGATGTTGGTAT	TGG	25	3530	5550	63.6		0	0	0	0	0	54	29	57	5	84	40	78	6	134	51	126	RS3seq-Hsu2013+RS3target	1.118	6	41	1	1	3
BTAF1	3	9606	9044	BTAF1	NM_003972.3	BTAF1	CRISPRko	CDS	NC_000010.11	+	SpyoCas9	5	1	1	5.20.100	-	antisense	91984237	GAAAGGATATCAAGTAAACG	TTCTGAAAGGATATCAAGTAAACGCGGCTG	CGG	19	2259	5550	40.7		0	0	0	0	1	20	9	21	2	46	23	28	4	50	26	46	RS3seq-Hsu2013+RS3target	1.211	3	88	1	1	7
BAZ1B	3	9606	9031	BAZ1B	NM_032408.4	BAZ1B	CRISPRko	CDS	NC_000007.14	-	SpyoCas9	5	1	1	5.20.100	-	sense	73478282	GCCCACCTGCCAAGAAACCA	AAAGGCCCACCTGCCAAGAAACCAGGGAAG	GGG	7	1179	4452	26.5		0	0	0	0	0	54	23	66	7	173	61	109	7	196	70	158	RS3seq-Hsu2013+RS3target	0.8306	34	39	1	1	4
BAZ1B	3	9606	9031	BAZ1B	NM_032408.4	BAZ1B	CRISPRko	CDS	NC_000007.14	-	SpyoCas9	5	1	1	5.20.100	-	sense	73477527	GCCTTGAGTGCAGATAAGGG	GGAAGCCTTGAGTGCAGATAAGGGTGGCTT	TGG	7	1934	4452	43.4		0	0	0	0	1	66	26	80	2	101	43	86	3	118	75	119	RS3seq-Hsu2013+RS3target	1.208	8	97	1	1	9
BAZ1B	3	9606	9031	BAZ1B	NM_032408.4	BAZ1B	CRISPRko	CDS	NC_000007.14	-	SpyoCas9	5	1	1	5.20.100	-	sense	73508352	ATCATGACCAAATATGCTGT	GGAGATCATGACCAAATATGCTGTGGGAGA	GGG	3	344	4452	7.7		0	0	0	0	0	70	31	47	3	65	20	55	4	129	48	119	RS3seq-Hsu2013+RS3target	0.5918	72	47	1	1	12
PLAA	3	9606	9373	PLAA	NM_001031689.3	PLAA	CRISPRko	CDS	NC_000009.12	-	SpyoCas9	5	1	1	5.20.100	-	sense	26920329	AGAAAGTCGAAGCCTATCAG	GGGGAGAAAGTCGAAGCCTATCAGTGGAGT	TGG	8	1095	2388	45.9		0	0	0	0	0	23	6	33	3	29	14	33	2	26	17	21	RS3seq-Hsu2013+RS3target	1.13	6	7	1	1	1
PLAA	3	9606	9373	PLAA	NM_001031689.3	PLAA	CRISPRko	CDS	NC_000009.12	-	SpyoCas9	5	1	1	5.20.100	+	antisense	26928409	AGATGATAGACTACAAACTA	TTCCAGATGATAGACTACAAACTAAGGAAA	AGG	3	343	2388	14.4		0	0	0	0	0	23	19	19	1	82	36	77	0	134	45	116	RS3seq-Hsu2013+RS3target	0.6672	24	8	1	1	3
PLAA	3	9606	9373	PLAA	NM_001031689.3	PLAA	CRISPRko	CDS	NC_000009.12	-	SpyoCas9	5	1	1	5.20.100	+	antisense	26919446	AAGTTGTATGCAGTTAACCA	TAAGAAGTTGTATGCAGTTAACCAAGGGTC	AGG	9	1281	2388	53.6		0	0	0	0	0	26	16	34	1	61	34	51	5	105	50	105	RS3seq-Hsu2013+RS3target	0.6519	25	9	1	1	4
TAF9B	3	9606	51616	TAF9B	NM_015975.5	TAF9B	CRISPRko	CDS	NC_000023.11	-	SpyoCas9	5	1	1	5.20.100	+	antisense	78136961	ACAGCACCAACACTTAATCG	ACTAACAGCACCAACACTTAATCGTGGAAC	TGG	5	435	756	57.5		0	0	0	0	1	6	6	10	0	17	7	19	3	17	5	25	RS3seq-Hsu2013+RS3target	0.8964	5	10	1	1	1
TAF9B	3	9606	51616	TAF9B	NM_015975.5	TAF9B	CRISPRko	CDS	NC_000023.11	-	SpyoCas9	5	1	1	5.20.100	+	antisense	78133440	TGGGACAGACACCGTTTGTG	TATTTGGGACAGACACCGTTTGTGGGGTTG	GGG	6	490	756	64.8		0	0	0	0	0	27	8	27	4	69	19	54	2	42	16	36	RS3seq-Hsu2013+RS3target	0.4847	13	3	1	1	2
TAF9B	3	9606	51616	TAF9B	NM_015975.5	TAF9B	CRISPRko	CDS	NC_000023.11	-	SpyoCas9	5	1	1	5.20.100	-	sense	78138880	GAATCACAGAGTATGAACCA	ATGGGAATCACAGAGTATGAACCAAGGGTT	AGG	2	96	756	12.7		0	0	0	0	1	55	23	35	9	80	43	78	7	153	59	150	RS3seq-Hsu2013+RS3target	1.339	1	24	1	1	5
ASH1L	3	9606	55870	ASH1L	NM_018489.3	ASH1L	CRISPRko	CDS	NC_000001.11	-	SpyoCas9	5	1	1	5.20.100	-	sense	155480706	ACCTCGGTGGACTAAAGTGG	GAAAACCTCGGTGGACTAAAGTGGTGGCAA	TGG	3	2164	8895	24.3		0	0	0	0	0	19	16	28	2	35	16	27	3	14	10	19	RS3seq-Hsu2013+RS3target	0.9716	26	26	1	1	1
ASH1L	3	9606	55870	ASH1L	NM_018489.3	ASH1L	CRISPRko	CDS	NC_000001.11	-	SpyoCas9	5	1	1	5.20.100	-	sense	155479111	ATAAACACAAATGTAAGCGC	AAACATAAACACAAATGTAAGCGCAGGAAT	AGG	3	3759	8895	42.3		0	0	0	0	0	34	7	24	1	65	26	55	1	74	28	66	RS3seq-Hsu2013+RS3target	0.9424	31	53	1	1	4
ASH1L	3	9606	55870	ASH1L	NM_018489.3	ASH1L	CRISPRko	CDS	NC_000001.11	-	SpyoCas9	5	1	1	5.20.100	-	sense	155482238	GACAGAGCATTACTTAATGG	AAAGGACAGAGCATTACTTAATGGAGGAAC	AGG	3	632	8895	7.1		0	0	0	0	0	46	17	39	3	74	22	71	6	152	91	183	RS3seq-Hsu2013+RS3target	0.719	79	77	1	1	8
HMGN3	3	9606	9324	HMGN3	NM_001201363.2	HMGN3	CRISPRko	CDS	NC_000006.12	-	SpyoCas9	5	1	1	5.20.100	-	sense	79208552	ACGGTCTGCCAGATTGTCAG	CAAGACGGTCTGCCAGATTGTCAGCGGTAA	CGG	3	91	393	23.2		0	0	0	0	2	38	23	55	1	41	18	46	10	116	37	97	RS3seq-Hsu2013+RS3target	0.909	1	7	1	1	2
HMGN3	3	9606	9324	HMGN3	NM_001201363.2	HMGN3	CRISPRko	CDS	NC_000006.12	-	SpyoCas9	5	1	1	5.20.100	-	sense	79214977	ATCCAAAGTAACTAAACAGG	ATGGATCCAAAGTAACTAAACAGGAGGTAA	AGG	2	61	393	15.5		0	0	0	0	2	92	59	101	3	121	55	107	2	111	79	140	RS3seq-Hsu2013+RS3target	0.5724	5	10	1	1	5
HMGN3	3	9606	9324	HMGN3	NM_001201363.2	HMGN3	CRISPRko	CDS	NC_000006.12	-	SpyoCas9	5	1	1	5.20.100	-	sense	79202367	CCTGGAGCAAAGATTAGCAG	AGAACCTGGAGCAAAGATTAGCAGAGGTGC	AGG	5	170	393	43.3		0	0	0	1	1	54	35	55	1	96	45	106	6	207	95	170	RS3seq-Hsu2013+RS3target	0.4826	7	30	1	1	13
ZHX2	3	9606	22882	ZHX2	NM_014943.5	ZHX2	CRISPRko	CDS	NC_000008.11	+	SpyoCas9	5	1	1	5.20.100	+	sense	122952458	GCCACCCAGCGCTTAAAGCA	GTTTGCCACCCAGCGCTTAAAGCATGGCAT	TGG	3	947	2514	37.7		0	0	0	0	0	22	12	19	0	40	18	35	5	60	29	41	RS3seq-Hsu2013+RS3target	1.012	13	17	1	1	2
ZHX2	3	9606	22882	ZHX2	NM_014943.5	ZHX2	CRISPRko	CDS	NC_000008.11	+	SpyoCas9	5	1	1	5.20.100	-	antisense	122952905	GGTAAACCTCGGCATCGTCA	AGCCGGTAAACCTCGGCATCGTCAGGGAAC	GGG	3	1394	2514	55.4		0	0	0	0	1	6	5	14	4	33	12	21	0	21	11	16	RS3seq-Hsu2013+RS3target	0.9945	15	47	1	1	6
ZHX2	3	9606	22882	ZHX2	NM_014943.5	ZHX2	CRISPRko	CDS	NC_000008.11	+	SpyoCas9	5	1	1	5.20.100	-	antisense	122951839	ACATTCTGCACACACGTAGA	AGTTACATTCTGCACACACGTAGAGGGGGT	GGG	3	328	2514	13		0	0	0	0	1	25	10	15	3	27	14	16	3	97	32	90	RS3seq-Hsu2013+RS3target	0.598	66	68	1	1	18
JPH2	3	9606	57158	JPH2	NM_020433.5	JPH2	CRISPRko	CDS	NC_000020.11	-	SpyoCas9	5	1	1	5.20.100	+	antisense	44159655	CTTCTGGCGCGCGATAGCAG	CGGCCTTCTGGCGCGCGATAGCAGCGGCGC	CGG	2	1132	2091	54.1		0	0	0	0	0	8	1	4	4	16	7	5	1	15	10	4	RS3seq-Hsu2013+RS3target	0.8102	29	4	1	1	1
JPH2	3	9606	57158	JPH2	NM_020433.5	JPH2	CRISPRko	CDS	NC_000020.11	-	SpyoCas9	5	1	1	5.20.100	-	sense	44116370	GTCCGGAATATCAGAAGCGC	GCAGGTCCGGAATATCAGAAGCGCCGGCTG	CGG	4	1305	2091	62.4		0	0	0	0	1	12	7	20	4	21	8	15	2	13	3	10	RS3seq-Hsu2013+RS3target	0.9739	14	27	1	1	2
JPH2	3	9606	57158	JPH2	NM_020433.5	JPH2	CRISPRko	CDS	NC_000020.11	-	SpyoCas9	5	1	1	5.20.100	-	sense	44186461	AAGGGGCGCTGGCTCTACAA	GACCAAGGGGCGCTGGCTCTACAAGGGCGA	GGG	1	245	2091	11.7		0	0	0	0	1	21	8	17	3	59	15	22	8	51	17	38	RS3seq-Hsu2013+RS3target	0.9558	16	35	1	1	3
DNAJB14	3	9606	79982	DNAJB14	NM_001031723.4	DNAJB14	CRISPRko	CDS	NC_000004.12	-	SpyoCas9	5	1	1	5.20.100	+	antisense	99946439	GGACGCTGAGGTCTCACCGC	GAAGGGACGCTGAGGTCTCACCGCGGGCCG	GGG	1	133	1140	11.7		0	0	0	0	0	43	27	25	3	40	6	23	8	69	36	50	RS3seq-Hsu2013+RS3target	0.7187	9	9	1	1	2
DNAJB14	3	9606	79982	DNAJB14	NM_001031723.4	DNAJB14	CRISPRko	CDS	NC_000004.12	-	SpyoCas9	5	1	1	5.20.100	-	sense	99930523	AAGCAAGCCTAATTGCACAA	ATCAAAGCAAGCCTAATTGCACAAAGGACA	AGG	2	232	1140	20.4		0	0	0	0	2	37	8	25	1	52	22	51	2	65	34	58	RS3seq-Hsu2013+RS3target	0.3007	22	19	1	1	9
DNAJB14	3	9606	79982	DNAJB14	NM_001031723.4	DNAJB14	CRISPRko	CDS	NC_000004.12	-	SpyoCas9	5	1	1	5.20.100	-	sense	99946513	GCCCGGGAGGCCCTGAACGC	GATCGCCCGGGAGGCCCTGAACGCCGGCAA	CGG	1	59	1140	5.2		0	0	0	0	4	25	14	26	9	65	17	46	18	125	43	110	RS3seq-Hsu2013+RS3target	0.5036	17	38	1	1	11
TJAP1	3	9606	93643	TJAP1	NM_001350562.2	TJAP1	CRISPRko	CDS	NC_000006.12	+	SpyoCas9	5	1	1	5.20.100	-	antisense	43504873	TAACACTCGGGCAATGACTG	TCTCTAACACTCGGGCAATGACTGAGGTAG	AGG	11	691	1674	41.3		0	0	0	0	1	25	15	29	6	51	33	49	2	55	27	52	RS3seq-Hsu2013+RS3target	1.143	7	19	1	1	1
TJAP1	3	9606	93643	TJAP1	NM_001350562.2	TJAP1	CRISPRko	CDS	NC_000006.12	+	SpyoCas9	5	1	1	5.20.100	+	sense	43502308	ACAGCTACACGGCTTCCCAG	CAGAACAGCTACACGGCTTCCCAGCGGACC	CGG	7	315	1674	18.8		0	0	0	0	2	57	13	35	2	62	27	44	3	55	21	49	RS3seq-Hsu2013+RS3target	1.549	2	42	1	1	2
TJAP1	3	9606	93643	TJAP1	NM_001350562.2	TJAP1	CRISPRko	CDS	NC_000006.12	+	SpyoCas9	5	1	1	5.20.100	+	sense	43503645	GTACCGGCTGGACTGCAACC	AGCGGTACCGGCTGGACTGCAACCTGGCTG	TGG	10	517	1674	30.9		0	0	0	0	4	22	5	32	13	58	18	44	21	133	42	99	RS3seq-Hsu2013+RS3target	1.161	6	77	1	1	4
PYGM	3	9606	5837	PYGM	NM_005609.4	PYGM	CRISPRko	CDS	NC_000011.10	-	SpyoCas9	5	1	1	5.20.100	+	antisense	64755356	GTAGCCACCGACATTGACTG	GGATGTAGCCACCGACATTGACTGAGGGAC	AGG	7	772	2529	30.5		0	0	0	0	0	17	16	20	2	32	17	19	6	61	20	36	RS3seq-Hsu2013+RS3target	1.198	13	15	1	1	1
PYGM	3	9606	5837	PYGM	NM_005609.4	PYGM	CRISPRko	CDS	NC_000011.10	-	SpyoCas9	5	1	1	5.20.100	-	sense	64753631	GCTGCGGCGCATGTCGCTGG	ACCGGCTGCGGCGCATGTCGCTGGTGGAGG	TGG	11	1291	2529	51		0	0	0	0	0	8	7	4	4	9	4	4	17	39	13	35	RS3seq-Hsu2013+RS3target	1.006	32	6	1	1	2
PYGM	3	9606	5837	PYGM	NM_005609.4	PYGM	CRISPRko	CDS	NC_000011.10	-	SpyoCas9	5	1	1	5.20.100	+	antisense	64758305	ATAGCGAATCCCGTAGCCAT	ACTCATAGCGAATCCCGTAGCCATAGGCGG	AGG	4	469	2529	18.5		0	0	0	0	0	10	4	5	2	7	4	11	3	10	5	6	RS3seq-Hsu2013+RS3target	1.001	34	8	1	1	3
RASSF4	3	9606	83937	RASSF4	NM_032023.4	RASSF4	CRISPRko	CDS	NC_000010.11	+	SpyoCas9	5	1	1	5.20.100	+	sense	44982542	AAGGGACTCTGATCATCGAG	GAAGAAGGGACTCTGATCATCGAGGGGCTC	GGG	4	159	966	16.5		0	0	0	0	1	20	13	12	1	33	16	19	2	24	14	31	RS3seq-Hsu2013+RS3target	1.043	8	15	1	1	2
RASSF4	3	9606	83937	RASSF4	NM_032023.4	RASSF4	CRISPRko	CDS	NC_000010.11	+	SpyoCas9	5	1	1	5.20.100	+	sense	44971814	AACCTACAACTGCTACCATG	TGAAAACCTACAACTGCTACCATGAGGGCA	AGG	3	103	966	10.7		0	0	0	0	1	33	15	27	5	59	32	82	12	65	40	58	RS3seq-Hsu2013+RS3target	0.7464	19	18	1	1	4
RASSF4	3	9606	83937	RASSF4	NM_032023.4	RASSF4	CRISPRko	CDS	NC_000010.11	+	SpyoCas9	5	1	1	5.20.100	-	antisense	44989314	GGTGCTGTTGACCCTCACAT	TCATGGTGCTGTTGACCCTCACATTGGTCA	TGG	7	571	966	59.1		0	0	0	0	2	26	19	80	7	80	37	134	9	63	26	71	RS3seq-Hsu2013+RS3target	0.9016	16	26	1	1	5
ACAT1	3	9606	38	ACAT1	NM_000019.4	ACAT1	CRISPRko	CDS	NC_000011.10	+	SpyoCas9	5	1	1	5.20.100	+	sense	108138973	GAGGATCAACACCATATGGT	AACAGAGGATCAACACCATATGGTGGGGTA	GGG	6	510	1284	39.7		0	0	0	0	0	27	15	22	3	48	20	46	5	85	48	92	RS3seq-Hsu2013+RS3target	0.8067	7	4	1	1	2
ACAT1	3	9606	38	ACAT1	NM_000019.4	ACAT1	CRISPRko	CDS	NC_000011.10	+	SpyoCas9	5	1	1	5.20.100	+	sense	108134252	GAAGTGAAAGAAGCATACAT	AGAAGAAGTGAAAGAAGCATACATGGGTAA	GGG	4	269	1284	21		0	0	0	0	0	77	26	71	3	131	62	138	3	194	100	208	RS3seq-Hsu2013+RS3target	0.7304	10	12	1	1	4
ACAT1	3	9606	38	ACAT1	NM_000019.4	ACAT1	CRISPRko	CDS	NC_000011.10	+	SpyoCas9	5	1	1	5.20.100	+	sense	108131917	ATTACAGGAAATAAGATATG	TTATATTACAGGAAATAAGATATGTGGAAC	TGG	2	82	1284	6.4		0	0	0	0	0	166	95	181	3	247	104	217	8	312	155	385	RS3seq-Hsu2013+RS3target	0.674	13	14	1	1	6
DHX34	3	9606	9704	DHX34	NM_014681.6	DHX34	CRISPRko	CDS	NC_000019.10	+	SpyoCas9	5	1	1	5.20.100	+	sense	47357972	TGACCACAAGTACCCGCCTG	CCATTGACCACAAGTACCCGCCTGAGGAGC	AGG	4	1123	3432	32.7		0	0	0	0	1	11	5	9	5	39	12	19	11	76	29	47	RS3seq-Hsu2013+RS3target	1.242	18	43	1	1	1
DHX34	3	9606	9704	DHX34	NM_014681.6	DHX34	CRISPRko	CDS	NC_000019.10	+	SpyoCas9	5	1	1	5.20.100	-	antisense	47373646	GATGCTCCTCTATGCCCCGG	AGTCGATGCTCCTCTATGCCCCGGCGGCGG	CGG	9	2009	3432	58.5		0	0	0	0	1	46	16	27	12	69	25	38	7	72	39	55	RS3seq-Hsu2013+RS3target	1.281	13	71	1	1	2
DHX34	3	9606	9704	DHX34	NM_014681.6	DHX34	CRISPRko	CDS	NC_000019.10	+	SpyoCas9	5	1	1	5.20.100	-	antisense	47353670	GAGATGCAGGCGATCCGCCG	CAGTGAGATGCAGGCGATCCGCCGGGGCTG	GGG	2	639	3432	18.6		0	0	0	0	2	3	2	8	2	10	0	7	4	12	1	8	RS3seq-Hsu2013+RS3target	1.368	8	82	1	1	3
S100A6	3	9606	6277	S100A6	NM_014624.4	S100A6	CRISPRko	CDS	NC_000001.11	-	SpyoCas9	5	1	1	5.20.100	+	antisense	153535207	GAGGCCACTCACCGAGCCAA	GGAGGAGGCCACTCACCGAGCCAATGGTGA	TGG	2	133	273	48.7	124904423 (LOC124904423)	0	0	1	0	2	21	14	27	9	66	20	41	13	60	25	35	RS3seq-Hsu2013+RS3target	1	2	6	1	1	1
S100A6	3	9606	6277	S100A6	NM_014624.4	S100A6	CRISPRko	CDS	NC_000001.11	-	SpyoCas9	5	1	1	5.20.100	-	sense	153535280	TCTTCCACAAGTACTCCGGC	GCCATCTTCCACAAGTACTCCGGCAGGGAG	AGG	2	60	273	22	124904423 (LOC124904423)	0	0	1	0	2	9	5	14	2	28	6	21	6	16	5	12	RS3seq-Hsu2013+RS3target	0.8851	4	5	1	1	2
S100A6	3	9606	6277	S100A6	NM_014624.4	S100A6	CRISPRko	CDS	NC_000001.11	-	SpyoCas9	5	1	1	5.20.100	-	sense	153535306	TCAGGCCATTGGCCTCCTCG	TGGATCAGGCCATTGGCCTCCTCGTGGCCA	TGG	2	34	273	12.5	124904423 (LOC124904423)	0	0	1	0	6	36	20	29	16	66	40	40	16	66	22	42	RS3seq-Hsu2013+RS3target	0.4004	17	25	1	1	16
ARMCX2	3	9606	9823	ARMCX2	NM_177949.4	ARMCX2	CRISPRko	CDS	NC_000023.11	-	SpyoCas9	5	1	1	5.20.100	-	sense	101656424	GGGTGTCCGCGATCTCAGGA	TTCTGGGTGTCCGCGATCTCAGGAAGGTCC	AGG	6	1165	1899	61.3		0	0	0	0	0	15	7	13	3	15	8	21	3	9	7	13	RS3seq-Hsu2013+RS3target	0.7819	13	11	1	1	1
ARMCX2	3	9606	9823	ARMCX2	NM_177949.4	ARMCX2	CRISPRko	CDS	NC_000023.11	-	SpyoCas9	5	1	1	5.20.100	-	sense	101657033	GACAGTGGTGCCTACCGAAG	CTGGGACAGTGGTGCCTACCGAAGCGGCAG	CGG	6	556	1899	29.3		0	0	0	0	0	22	11	25	4	35	13	25	6	22	23	29	RS3seq-Hsu2013+RS3target	0.794	10	16	1	1	2
ARMCX2	3	9606	9823	ARMCX2	NM_177949.4	ARMCX2	CRISPRko	CDS	NC_000023.11	-	SpyoCas9	5	1	1	5.20.100	-	sense	101656750	ACTGGAGCGGTACCCAAAGG	AGCGACTGGAGCGGTACCCAAAGGTGGAGG	TGG	6	839	1899	44.2		0	0	0	0	0	14	10	21	4	33	15	35	10	44	17	38	RS3seq-Hsu2013+RS3target	0.5252	45	10	1	1	5
GMEB1	3	9606	10691	GMEB1	NM_001319674.2	GMEB1	CRISPRko	CDS	NC_000001.11	+	SpyoCas9	5	1	1	5.20.100	+	sense	28697055	GCCAGGACAGCAGACAAGTG	CAGTGCCAGGACAGCAGACAAGTGTGGTGC	TGG	6	568	1692	33.6		0	0	0	0	0	68	21	46	6	163	81	115	15	327	124	279	RS3seq-Hsu2013+RS3target	1.21	3	18	1	1	1
GMEB1	3	9606	10691	GMEB1	NM_001319674.2	GMEB1	CRISPRko	CDS	NC_000001.11	+	SpyoCas9	5	1	1	5.20.100	+	sense	28704227	GGAAAGGAATAGCTGATGTA	TTCTGGAAAGGAATAGCTGATGTAGGGCTG	GGG	8	765	1692	45.2		0	0	0	0	0	71	32	50	5	126	74	115	8	199	95	190	RS3seq-Hsu2013+RS3target	1.257	2	20	1	1	2
GMEB1	3	9606	10691	GMEB1	NM_001319674.2	GMEB1	CRISPRko	CDS	NC_000001.11	+	SpyoCas9	5	1	1	5.20.100	+	sense	28691705	AATAAACGTGAAGTGTGTCA	CAGGAATAAACGTGAAGTGTGTCAAGGTAA	AGG	4	331	1692	19.6		0	0	0	0	1	50	16	37	3	75	34	77	2	62	33	62	RS3seq-Hsu2013+RS3target	0.8808	11	40	1	1	5
MRPS18A	3	9606	55168	MRPS18A	NM_018135.4	MRPS18A	CRISPRko	CDS	NC_000006.12	-	SpyoCas9	5	1	1	5.20.100	-	sense	43675527	GGAAGAACACCGCAAGATCG	GCCAGGAAGAACACCGCAAGATCGAGGAGT	AGG	4	343	591	58		0	0	0	0	0	12	11	14	1	30	13	38	2	29	8	20	RS3seq-Hsu2013+RS3target	1.14	2	1	1	1	1
MRPS18A	3	9606	55168	MRPS18A	NM_018135.4	MRPS18A	CRISPRko	CDS	NC_000006.12	-	SpyoCas9	5	1	1	5.20.100	-	sense	43681107	TAGTGGTGGAGACCCAAGAA	TCCGTAGTGGTGGAGACCCAAGAAGGGAAG	GGG	2	126	591	21.3		0	0	0	0	0	43	18	64	5	104	58	101	18	216	106	188	RS3seq-Hsu2013+RS3target	0.9573	3	4	1	1	2
MRPS18A	3	9606	55168	MRPS18A	NM_018135.4	MRPS18A	CRISPRko	CDS	NC_000006.12	-	SpyoCas9	5	1	1	5.20.100	+	antisense	43678555	TCAGGTTCCAACGGCAGATG	TGCTTCAGGTTCCAACGGCAGATGGGGCAC	GGG	3	215	591	36.4		0	0	0	0	2	39	14	21	6	67	32	44	4	41	31	31	RS3seq-Hsu2013+RS3target	0.7681	8	20	1	1	5
TOP3A	3	9606	7156	TOP3A	NM_004618.5	TOP3A	CRISPRko	CDS	NC_000017.11	-	SpyoCas9	5	1	1	5.20.100	+	antisense	18305123	ACTTACCAGCCTTACACACG	CAGCACTTACCAGCCTTACACACGTGGATA	TGG	5	488	3006	16.2		0	0	0	0	0	14	7	20	1	55	18	52	2	78	23	39	RS3seq-Hsu2013+RS3target	0.898	34	12	1	1	2
TOP3A	3	9606	7156	TOP3A	NM_004618.5	TOP3A	CRISPRko	CDS	NC_000017.11	-	SpyoCas9	5	1	1	5.20.100	+	antisense	18308412	AGAAACTGAAGTCATTACCA	GTCCAGAAACTGAAGTCATTACCATGGTAA	TGG	3	253	3006	8.4		0	0	0	0	0	74	32	80	2	134	62	127	6	195	71	161	RS3seq-Hsu2013+RS3target	1.418	4	44	1	1	3
TOP3A	3	9606	7156	TOP3A	NM_004618.5	TOP3A	CRISPRko	CDS	NC_000017.11	-	SpyoCas9	5	1	1	5.20.100	+	antisense	18285473	GGTGAGGCCCACGTACATCC	CTGGGGTGAGGCCCACGTACATCCGGGCTT	GGG	14	1645	3006	54.7		0	0	0	0	1	20	8	12	9	60	29	73	18	56	23	51	RS3seq-Hsu2013+RS3target	1.007	20	63	1	1	5
ZNF66	3	9606	7617	ZNF66	NM_001355197.2	ZNF66	CRISPRko	CDS	NC_000019.10	+	SpyoCas9	5	1	1	5.20.100	-	antisense	20806494	TATGTGTAGAAAGGGAAGAA	ATCTTATGTGTAGAAAGGGAAGAAAGGTAC	AGG	4	893	1722	51.9		0	0	0	0	7	408	161	381	9	426	208	393	17	404	163	335	RS3seq-Hsu2013+RS3target	0.6238	17	16	1	1	4
ZNF66	3	9606	7617	ZNF66	NM_001355197.2	ZNF66	CRISPRko	CDS	NC_000019.10	+	SpyoCas9	5	1	1	5.20.100	-	antisense	20806323	GTGTAGTAAGGTTAGAGGAG	TTATGTGTAGTAAGGTTAGAGGAGCGGTTA	CGG	4	722	1722	41.9		0	0	0	0	29	112	49	109	56	76	65	117	17	84	41	80	RS3seq-Hsu2013+RS3target	0.7466	10	29	1	1	5
ZNF66	3	9606	7617	ZNF66	NM_001355197.2	ZNF66	CRISPRko	CDS	NC_000019.10	+	SpyoCas9	5	1	1	5.20.100	-	antisense	20793811	CTTGCTCCAGATGGGTGATG	TTTCCTTGCTCCAGATGGGTGATGAGGTCT	AGG	3	158	1722	9.2	100129265 (LOC100129265)	0	0	1	0	22	91	34	62	16	132	44	119	9	96	46	92	RS3seq-Hsu2013+RS3target	0.5736	21	50	1	1	15
RAP2C	3	9606	57826	RAP2C	NM_001271186.2	RAP2C	CRISPRko	CDS	NC_000023.11	-	SpyoCas9	5	1	1	5.20.100	+	antisense	132217027	GATTAACCAGGCTATAAACC	TGTTGATTAACCAGGCTATAAACCAGGATG	AGG	4	242	552	43.8		0	0	0	0	1	35	13	28	0	48	29	77	1	85	26	58	RS3seq-Hsu2013+RS3target	0.7039	10	8	1	1	1
RAP2C	3	9606	57826	RAP2C	NM_001271186.2	RAP2C	CRISPRko	CDS	NC_000023.11	-	SpyoCas9	5	1	1	5.20.100	+	antisense	132217118	CAGAATTTCCAGCACGGAGG	TGTCCAGAATTTCCAGCACGGAGGGGGAAG	GGG	4	151	552	27.4		0	0	0	0	2	29	15	26	3	47	12	34	4	133	49	88	RS3seq-Hsu2013+RS3target	0.7183	9	14	1	1	2
RAP2C	3	9606	57826	RAP2C	NM_001271186.2	RAP2C	CRISPRko	CDS	NC_000023.11	-	SpyoCas9	5	1	1	5.20.100	+	antisense	132217211	AGTGACAAACTGCACAGTAA	TCCCAGTGACAAACTGCACAGTAAGGGCAG	GGG	4	58	552	10.5		0	0	0	0	1	46	18	66	3	100	39	72	8	156	63	124	RS3seq-Hsu2013+RS3target	0.4973	17	11	1	1	3
FER1L4	3	9606	80307	FER1L4	NR_119376.1	FER1L4	CRISPRko	TRANSCRIPT	NC_000020.11	-	SpyoCas9	5	1	1	5.20.100	+	antisense	35564847	TGAGGTCGTCAGAACCCACG	CCGATGAGGTCGTCAGAACCCACGAGGTCA	AGG	37	4593	6717	68.4		0	0	0	0	0	24	8	16	5	27	11	19	5	24	10	27	RS3seq-Hsu2013	1.251	13	28	1	1	1
FER1L4	3	9606	80307	FER1L4	NR_119376.1	FER1L4	CRISPRko	TRANSCRIPT	NC_000020.11	-	SpyoCas9	5	1	1	5.20.100	+	antisense	35601595	AGCGAGTGCCGCGTCGACCA	GCGTAGCGAGTGCCGCGTCGACCAGGGGCG	GGG	14	1507	6717	22.4		0	0	0	0	0	2	0	0	1	3	1	1	3	8	3	9	RS3seq-Hsu2013	0.9843	66	2	1	1	2
FER1L4	3	9606	80307	FER1L4	NR_119376.1	FER1L4	CRISPRko	TRANSCRIPT	NC_000020.11	-	SpyoCas9	5	1	1	5.20.100	+	antisense	35561880	CCGAGGCTTGATGTCAACTG	GCTGCCGAGGCTTGATGTCAACTGGGGGTG	GGG	38	5644	6717	84		0	0	0	0	0	33	16	24	22	68	27	62	5	150	87	176	RS3seq-Hsu2013	1.086	44	40	1	1	3
CFL2	3	9606	1073	CFL2	NM_138638.5	CFL2	CRISPRko	CDS	NC_000014.9	-	SpyoCas9	5	1	1	5.20.100	-	sense	34713489	AAGGAAATCTTCTACACAAG	AAGTAAGGAAATCTTCTACACAAGAGGAGA	AGG	2	76	501	15.2		0	0	0	0	0	48	28	33	6	67	29	78	2	129	47	115	RS3seq-Hsu2013+RS3target	0.2016	8	3	1	1	1
CFL2	3	9606	1073	CFL2	NM_138638.5	CFL2	CRISPRko	CDS	NC_000014.9	-	SpyoCas9	5	1	1	5.20.100	+	antisense	34713362	ACTTCACAAAAGATGTGTAG	AGCAACTTCACAAAAGATGTGTAGGGGTCC	GGG	2	203	501	40.5		0	0	0	0	1	106	59	167	4	127	45	135	4	165	64	108	RS3seq-Hsu2013+RS3target	0.4778	4	9	1	1	2
[truncated: 4,816 more rows]
[truncated: 3 more columns]

## Sheet: Oligos used for cloning
sgRNA	sgRNA Sequence	Oligo Sequence
[truncated: 6,270 more rows]
