# Supplementary material for: Fusion-positive rhabdomyosarcoma oncofusions share a common interactome
Source: Nat Commun. 2026 May 28;17:6933. doi: 10.1038/s41467-026-73749-y (PMC13389464; doi:10.1038/s41467-026-73749-y)
Supplement: Supplementary file 13 — Supplementary Dataset 11 [file 41467_2026_73749_MOESM13_ESM.xlsx]

## Sheet: Column Descriptions
Gene	Gene identifier
sgRNA	Number of sgRNAs targeting this gene in the library
Fin|beta	Maximum likelihood estimate (MLE) of the selection coefficient (beta) for the P3F1_Fin condition; represents the effect size of the gene — negative = dropout/negative selection, positive = enrichment
Fin|z	Z-score of the beta estimate; the beta divided by its standard error, used to assess how many standard deviations the estimate is from zero
Fin|p-value	Unadjusted p-value for the beta estimate based on the z-score (likelihood ratio test)
Fin|fdr	Benjamini-Hochberg FDR-adjusted p-value for the beta estimate in the P3F1_Fin condition
Fin|wald-p-value	Unadjusted p-value from the two-sided Wald test specifically; tests whether the beta coefficient differs significantly from zero using the Wald statistic
Fin|wald-fdr	Benjamini-Hochberg FDR-adjusted p-value from the Wald test for the P3F1_Fin condition

## Sheet: SPZ672_mle.gene_summary
Gene	sgRNA	P3F1_Fin|beta	P3F1_Fin|z	P3F1_Fin|p-value	P3F1_Fin|fdr	P3F1_Fin|wald-p-value	P3F1_Fin|wald-fdr	P3I_Fin|beta	P3I_Fin|z	P3I_Fin|p-value	P3I_Fin|fdr	P3I_Fin|wald-p-value	P3I_Fin|wald-fdr	P3M3_Fin|beta	P3M3_Fin|z	P3M3_Fin|p-value	P3M3_Fin|fdr	P3M3_Fin|wald-p-value	P3M3_Fin|wald-fdr	P3N1_Fin|beta	P3N1_Fin|z	P3N1_Fin|p-value	P3N1_Fin|fdr	P3N1_Fin|wald-p-value	P3N1_Fin|wald-fdr
A2M	3	-0.086611	-0.88336	0.34354	0.49381	0.37704	0.59699	-0.044358	-0.45282	0.57321	0.70305	0.65068	0.81884	-0.22317	-2.2782	0.1	0.15881	0.022716	0.048626	-0.069237	-0.70755	0.72679	0.8368	0.47922	0.62677
A2ML1	3	-0.23721	-1.5158	0.05311	0.11178	0.12958	0.28447	-0.29697	-1.8988	0.033493	0.073607	0.057584	0.13538	-0.54839	-3.5111	0.0028708	0.0074442	0.00044633	0.001422	-0.26842	-1.7231	0.21675	0.37876	0.084863	0.1578
AACS	3	0.11109	0.60845	0.66555	0.77064	0.54289	0.74014	0.051683	0.2833	0.92871	0.94822	0.77695	0.89254	0.0090701	0.049674	0.63493	0.70811	0.96038	0.97484	0.30727	1.7039	0.13589	0.26667	0.088407	0.16308
AAMP	3	-0.45853	-1.0944	0.0019139	0.0059701	0.27378	0.48328	-0.67655	-1.6102	0	0	0.10735	0.22989	-0.9278	-2.2146	0	0	0.026788	0.05571	-1.8326	-4.3138	0	0	1.6045e-05	7.3061e-05
AAR2	3	-0.1118	-0.495	0.26507	0.40836	0.6206	0.79382	-0.3089	-1.3598	0.022967	0.052004	0.1739	0.33903	0.064166	0.28809	0.87512	0.90464	0.77327	0.84615	-0.12331	-0.55065	0.56077	0.7239	0.58187	0.7133
AARS1	3	-2.7992	-7.0642	0	0	1.6149e-12	5.4621e-11	-2.4949	-6.3718	0	0	1.8686e-10	2.3526e-09	-3.2679	-8.3102	0	0	9.5546e-17	2.9366e-15	-3.5128	-8.9289	0	0	4.3009e-19	2.7239e-17
AARSD1	3	-0.44293	-2.2536	0.0038278	0.011645	0.024224	0.072223	-0.53043	-2.6999	0	0	0.006937	0.021258	-1.0555	-5.3743	0	0	7.6875e-08	4.7117e-07	-0.26665	-1.3656	0.22297	0.38833	0.17206	0.28183
AASS	3	0.11276	0.39533	0.65407	0.76029	0.6926	0.84159	0.23281	0.82174	0.1866	0.30588	0.41122	0.62415	0.16323	0.57553	0.74498	0.80341	0.56493	0.68131	0.010151	0.035692	0.99665	0.99761	0.97153	0.98442
ABCA12	3	0.039587	0.1646	0.93923	0.95943	0.86926	0.92904	-0.1268	-0.52583	0.27799	0.41829	0.599	0.78182	-0.49435	-2.0329	0.0076555	0.019002	0.042065	0.082394	-0.39372	-1.6264	0.07799	0.17249	0.10386	0.1868
ABCD3	3	-0.14802	-0.62061	0.17321	0.29335	0.53486	0.73398	-0.17318	-0.72768	0.17321	0.2917	0.46681	0.6687	-0.0079999	-0.033861	0.57273	0.65481	0.97299	0.98191	-0.39637	-1.6594	0.077033	0.17109	0.097026	0.17679
ABCE1	3	-1.1793	-4.6617	0	0	3.1364e-06	2.4368e-05	-1.193	-4.7285	0	0	2.2623e-06	1.3281e-05	-1.2568	-4.9977	0	0	5.8014e-07	3.0852e-06	-1.3803	-5.4786	0	0	4.2864e-08	2.9181e-07
ABCF2	3	0.099905	0.45647	0.72153	0.81042	0.64805	0.81007	-0.21382	-0.96793	0.1201	0.22134	0.33308	0.54343	-0.082281	-0.37507	0.33971	0.42754	0.70761	0.79682	-0.20722	-0.94237	0.32871	0.50367	0.346	0.48894
ABHD16A	3	0.23469	0.62197	0.18373	0.30476	0.53396	0.73372	-0.10624	-0.27593	0.35455	0.49899	0.7826	0.89434	-1.4553	-3.4497	0	0	0.00056121	0.0017506	-0.11776	-0.30717	0.57799	0.74065	0.75872	0.84527
ABL1	3	-0.12092	-0.66578	0.23828	0.375	0.50555	0.71103	-0.035554	-0.19638	0.611	0.73097	0.84432	0.92682	-0.17434	-0.96155	0.16364	0.23916	0.33627	0.46439	-0.2134	-1.1775	0.31388	0.48846	0.23899	0.36513
ABLIM1	3	-0.11301	-0.50494	0.25885	0.40015	0.6136	0.78967	0.064289	0.28979	0.84689	0.8953	0.77197	0.88949	0.16382	0.74159	0.74402	0.80341	0.45834	0.58481	-0.14157	-0.63604	0.50718	0.67992	0.52475	0.66549
ACAA2	3	-0.034819	-0.24511	0.54115	0.67321	0.80637	0.89818	-0.068334	-0.48154	0.48278	0.62207	0.63013	0.805	-0.17462	-1.2311	0.16268	0.23793	0.2183	0.33037	-0.0048474	-0.034288	0.93923	0.967	0.97265	0.98442
ACACA	3	-1.7774	-8.1895	0	0	2.624e-16	2.6115e-14	-1.551	-7.2348	0	0	4.6624e-13	1.0366e-11	-1.0712	-5.0946	0	0	3.4945e-07	1.9372e-06	-0.93307	-4.4617	0	0	8.1327e-06	3.9437e-05
ACACB	3	-0.17596	-1.632	0.12344	0.22552	0.10268	0.23817	-0.26982	-2.5017	0.051196	0.10754	0.012361	0.035881	-0.34046	-3.1513	0.035407	0.068203	0.0016254	0.0046282	-0.30626	-2.8432	0.15837	0.29706	0.0044666	0.011968
ACAT1	3	-0.071119	-0.67324	0.39426	0.54672	0.5008	0.70804	-0.048867	-0.465	0.56077	0.69638	0.64193	0.81312	0.029679	0.28373	0.72297	0.78657	0.77662	0.84845	0.075613	0.72644	0.76364	0.85806	0.46757	0.61569
ACLY	3	-0.96053	-5.0448	0	0	4.5394e-07	4.3321e-06	-0.78133	-4.1236	0	0	3.7307e-05	0.00017761	-1.3141	-6.8964	0	0	5.3324e-12	6.4421e-11	-1.5931	-8.3285	0	0	8.1893e-17	3.2915e-15
ACO1	3	0.039973	0.31753	0.94115	0.96047	0.75084	0.86958	-0.060661	-0.48173	0.51579	0.65452	0.63	0.805	-0.1741	-1.3813	0.16459	0.23989	0.16719	0.26694	0.082513	0.65902	0.73732	0.83776	0.50988	0.65257
ACO2	3	-1.1152	-3.9257	0	0	8.6468e-05	0.00050339	-1.4234	-4.9574	0	0	7.1457e-07	4.6094e-06	-2.231	-7.5687	0	0	3.7698e-14	6.8827e-13	-2.246	-7.6272	0	0	2.3986e-14	5.9679e-13
ACOT7	3	-0.052153	-0.40202	0.46364	0.60663	0.68767	0.83755	0.021154	0.16359	0.88565	0.92135	0.87005	0.93892	0.11152	0.86439	0.93828	0.95194	0.38737	0.51273	-0.33332	-2.5637	0.13254	0.26206	0.010356	0.025704
ACOT8	3	0.2461	2.0978	0.16507	0.28256	0.03592	0.1009	0.10261	0.87372	0.69569	0.79802	0.38227	0.59712	-0.088653	-0.75255	0.31914	0.40522	0.45172	0.57814	-0.14639	-1.2429	0.49139	0.66429	0.21391	0.33615
ACOT9	3	0.24132	1.6151	0.17033	0.2892	0.1063	0.24467	-0.11707	-0.77636	0.31292	0.45291	0.43754	0.64444	0.15717	1.0536	0.76077	0.8159	0.29207	0.4161	-0.36414	-2.403	0.099522	0.20863	0.01626	0.038099
ACP3	3	0.39398	1.4947	0.0090909	0.026027	0.135	0.29329	-0.082095	-0.30778	0.43445	0.58056	0.75825	0.8855	0.18785	0.71189	0.66794	0.73706	0.47653	0.60288	-0.38161	-1.425	0.087081	0.18744	0.15416	0.25865
ACSL1	3	0.38896	1.0333	0.010526	0.02981	0.30144	0.51514	0.23426	0.61812	0.17656	0.29496	0.5365	0.72669	-0.10377	-0.26452	0.28708	0.37523	0.79138	0.85921	-0.13629	-0.34876	0.52201	0.68939	0.72727	0.82073
ACSL3	3	-0.69061	-3.4987	0	0	0.0004676	0.0023549	-1.142	-5.6667	0	0	1.4559e-08	1.2893e-07	-1.4768	-7.2317	0	0	4.7684e-13	7.0183e-12	-1.1668	-5.8247	0	0	5.7206e-09	4.7444e-08
ACTL6A	3	-2.0205	-8.2706	0	0	1.333e-16	1.4663e-14	-1.7055	-7.035	0	0	1.9926e-12	3.7519e-11	-2.1865	-9.0588	0	0	1.3194e-19	6.1281e-18	-2.063	-8.5553	0	0	1.1752e-17	5.226e-16
ACTN1	3	0.23193	1.9758	0.18804	0.30921	0.048176	0.12958	-0.15904	-1.3544	0.19139	0.31201	0.1756	0.34135	-0.14768	-1.2584	0.19904	0.27715	0.20826	0.31818	8.8357e-06	7.5292e-05	0.95502	0.97461	0.99994	0.99994
ACTN4	3	-0.17479	-1.3432	0.12344	0.22552	0.17921	0.364	-0.12941	-0.99548	0.26794	0.40639	0.3195	0.52621	-0.35688	-2.7476	0.026794	0.05303	0.006004	0.014944	-0.050866	-0.3922	0.7799	0.87026	0.69491	0.79754
ACTR1A	3	-0.33422	-0.67435	0.01866	0.04733	0.50009	0.70804	-0.10412	-0.21356	0.3622	0.50771	0.83089	0.92313	-0.59343	-1.1859	0.0028708	0.0074442	0.23566	0.35131	-0.96781	-1.9165	0	0	0.055297	0.11113
ACTR6	3	-1.2144	-4.273	0	0	1.9289e-05	0.00012638	-1.7063	-5.9195	0	0	3.2301e-09	3.2301e-08	-1.4054	-4.9541	0	0	7.2664e-07	3.7991e-06	-1.6113	-5.6522	0	0	1.5843e-08	1.1825e-07
ACTR8	3	-0.73781	-1.6541	0	0	0.098108	0.22936	-1.993	-4.0294	0	0	5.5916e-05	0.00025763	-2.1629	-4.3094	0	0	1.6366e-05	6.7202e-05	-1.7174	-3.5844	0	0	0.0003379	0.001177
ACVR2A	3	-0.29834	-1.2836	0.026794	0.064294	0.19928	0.39366	-0.693	-2.9706	0	0	0.0029724	0.0099557	-0.56017	-2.4173	0.0028708	0.0074442	0.015635	0.03491	-0.57277	-2.472	0.012919	0.036835	0.013435	0.032274
ADAMTS1	3	0.033741	0.22219	0.90718	0.94094	0.82416	0.90515	0.16033	1.0605	0.40431	0.55049	0.28893	0.48975	-0.48793	-3.1838	0.0090909	0.021915	0.0014535	0.0041902	-0.33595	-2.2038	0.13062	0.25901	0.027538	0.060521
ADAMTS15	3	0.2011	1.1595	0.28325	0.42805	0.24624	0.45462	0.099563	0.57391	0.70622	0.80436	0.56603	0.75542	0.62049	3.607	0.011005	0.025247	0.00030977	0.0010163	0.11367	0.6569	0.63636	0.78019	0.51125	0.65352
ADAMTS4	3	-0.04392	-0.16448	0.49569	0.63558	0.86935	0.92904	-0.2113	-0.78971	0.12201	0.22388	0.4297	0.63964	-0.039576	-0.14905	0.47656	0.56817	0.88152	0.92211	-0.32256	-1.2084	0.14498	0.28082	0.22691	0.35181
ADH1A	3	-0.079627	-0.58011	0.37416	0.52838	0.56184	0.7532	0.035506	0.26156	0.96699	0.97492	0.79366	0.89865	0.047902	0.35325	0.79904	0.84514	0.7239	0.81083	-0.088745	-0.65204	0.66603	0.79908	0.51437	0.65551
ADH5	3	-0.043584	-0.45022	0.49952	0.63892	0.65255	0.81326	-0.093324	-0.96428	0.39426	0.54028	0.3349	0.54471	-0.059914	-0.61957	0.40622	0.49882	0.53554	0.65608	-0.033401	-0.34557	0.8445	0.90979	0.72967	0.82299
ADNP2	3	0.22888	0.33794	0.19569	0.31878	0.73541	0.86685	-0.094228	-0.13705	0.38995	0.53618	0.89099	0.94719	0.35981	0.53782	0.21148	0.29213	0.5907	0.70173	-0.25992	-0.37579	0.23589	0.4041	0.70708	0.80537
ADRM1	3	-0.10055	-0.54059	0.29474	0.44189	0.58879	0.7713	-0.090597	-0.4889	0.40287	0.54889	0.62491	0.80203	-0.11286	-0.6088	0.2689	0.35592	0.54266	0.66208	-0.2435	-1.3101	0.26029	0.43072	0.19018	0.30318
ADSL	3	-1.7505	-6.4735	0	0	9.5789e-11	2.0854e-09	-1.1063	-4.1991	0	0	2.6803e-05	0.00013119	-2.0962	-7.754	0	0	8.9067e-15	1.8431e-13	-1.7581	-6.5674	0	0	5.1195e-11	6.3689e-10
AEBP2	3	0.40034	1.9629	0.008134	0.023611	0.049653	0.13279	-0.20525	-1.0029	0.13206	0.23896	0.31592	0.52175	-0.13781	-0.67489	0.2201	0.30184	0.49975	0.62469	-0.038645	-0.18941	0.82344	0.89589	0.84977	0.90864
AFG3L2	3	-1.5835	-5.8286	0	0	5.5902e-09	9.1996e-08	-2.2428	-8.1	0	0	5.4944e-16	2.1667e-14	-1.9258	-7.0724	0	0	1.5227e-12	2.08e-11	-1.974	-7.2501	0	0	4.1637e-13	7.8397e-12
AGFG1	3	-0.20425	-0.45714	0.089952	0.17702	0.64757	0.80995	-0.21509	-0.48267	0.11914	0.22094	0.62933	0.80496	-0.89512	-1.9711	0	0	0.048707	0.093478	-0.85821	-1.8952	0.00095694	0.0035971	0.058063	0.11546
AGL	3	0.28095	0.73017	0.10957	0.20649	0.46529	0.67956	-0.50217	-1.2758	0	0	0.20201	0.37934	-0.001786	-0.0046363	0.59426	0.67208	0.9963	0.99917	0.41025	1.0809	0.033971	0.084123	0.27974	0.41202
AGO1	3	-0.29421	-1.4883	0.02823	0.067506	0.13667	0.29632	-0.010619	-0.054489	0.7134	0.81033	0.95655	0.98055	-0.062933	-0.32271	0.39426	0.48556	0.74691	0.82508	-0.55864	-2.8181	0.01866	0.052139	0.0048307	0.012861
AGO2	3	-0.12531	-0.57547	0.22105	0.3524	0.56497	0.75449	0.25787	1.2161	0.13254	0.23962	0.22394	0.40877	-0.27978	-1.2787	0.06555	0.11239	0.20101	0.30971	-0.79832	-3.5278	0.00095694	0.0035971	0.00041904	0.0014171
AGO3	3	-0.084013	-0.33018	0.35167	0.50205	0.74126	0.86687	-0.13628	-0.53623	0.25263	0.39041	0.5918	0.77741	-0.33633	-1.3213	0.035885	0.068368	0.18639	0.29312	-0.2197	-0.86675	0.29522	0.46601	0.38608	0.53402
AHDC1	3	-0.12884	-1.2785	0.21531	0.34589	0.20107	0.39535	-0.20309	-2.0155	0.13589	0.24441	0.04385	0.10963	-0.52785	-5.23	0.0028708	0.0074442	1.6947e-07	9.9212e-07	-0.39354	-3.9055	0.07799	0.17249	9.4028e-05	0.00036596
AHR	3	0.14887	0.91596	0.49282	0.63346	0.35969	0.58382	0.32486	2.0019	0.046411	0.099182	0.045293	0.11243	0.25896	1.5967	0.4622	0.5539	0.11034	0.18764	-0.22447	-1.3809	0.289	0.46008	0.16732	0.27732
AHSA1	3	-0.068272	-0.51413	0.40574	0.55716	0.60716	0.78525	-0.14416	-1.0859	0.22297	0.35196	0.27751	0.47502	-0.092765	-0.70059	0.30957	0.3962	0.48356	0.6106	-0.20956	-1.5815	0.32297	0.49669	0.11375	0.20075
AIFM1	3	-0.11893	-0.29557	0.24306	0.38224	0.76756	0.87709	-0.47379	-1.1672	0.00047847	0.0013774	0.24313	0.43136	-0.80509	-1.9664	0.00047847	0.0015337	0.049248	0.09443	-1.3367	-3.2194	0	0	0.0012846	0.0038742
AK1	3	0.0013909	0.014429	0.7134	0.80421	0.98849	0.99424	-0.13248	-1.3737	0.26172	0.39927	0.16953	0.33207	-0.27965	-2.8977	0.06555	0.11239	0.0037596	0.0099087	-0.32105	-3.3273	0.14498	0.28082	0.00087682	0.002785
AKAP17A	3	-0.099022	-0.80951	0.29713	0.44325	0.41822	0.63897	0.14151	1.1607	0.49282	0.63151	0.24576	0.43401	0.058304	0.47836	0.8488	0.88347	0.63239	0.73674	0.13931	1.1441	0.54402	0.71062	0.25258	0.38145
AKAP8	3	-0.015169	-0.12094	0.63206	0.74395	0.90374	0.94915	0.061373	0.48967	0.85933	0.90206	0.62437	0.80203	-0.033929	-0.271	0.49474	0.58319	0.78639	0.85631	-0.031667	-0.25293	0.85215	0.91521	0.80032	0.87437
AKAP8L	3	-0.32363	-2.0548	0.020574	0.051683	0.039897	0.11088	-0.35376	-2.2499	0.010526	0.025701	0.024458	0.066044	-0.57498	-3.6477	0.0028708	0.0074442	0.00026464	0.00088213	-0.22718	-1.4552	0.28086	0.4505	0.14562	0.24644
AKAP9	3	-0.31955	-2.1204	0.021531	0.053444	0.033976	0.097007	-0.30501	-2.0273	0.026316	0.05914	0.042629	0.10721	-0.054322	-0.36293	0.42919	0.52242	0.71665	0.80398	-0.47872	-3.1843	0.033014	0.082143	0.0014512	0.0043206
AKR1B1	3	-0.037892	-0.33375	0.52727	0.66146	0.73857	0.86685	-0.14061	-1.2384	0.23828	0.37415	0.21556	0.39798	0.057952	0.51118	0.84689	0.88323	0.60922	0.71613	-0.35467	-3.1244	0.10766	0.22233	0.0017815	0.0052146
AKR1C2	3	0.15829	0.46033	0.43923	0.58621	0.64528	0.80901	-0.045219	-0.13037	0.57129	0.7027	0.89627	0.94895	0.18368	0.53748	0.67847	0.74632	0.59093	0.70173	-0.033183	-0.096109	0.84498	0.90984	0.92343	0.95355
AKT1	3	-0.4627	-2.8031	0.0019139	0.0059701	0.0050618	0.018527	-0.61368	-3.717	0	0	0.00020157	0.00084766	-0.44582	-2.7081	0.010526	0.024202	0.0067676	0.016621	-0.38132	-2.3167	0.088038	0.18911	0.02052	0.046857
AKT2	3	-0.24644	-0.88737	0.050718	0.1085	0.37488	0.59612	0.094821	0.34697	0.72823	0.82122	0.72861	0.86645	-0.16306	-0.59085	0.17847	0.25496	0.55462	0.67159	0.034192	0.12514	0.91579	0.95082	0.90041	0.93956
ALAD	3	0.28474	1.8976	0.10239	0.19669	0.057742	0.15103	-0.1294	-0.85853	0.26794	0.40639	0.3906	0.60764	-0.1369	-0.91037	0.22488	0.30799	0.36263	0.48873	-0.28668	-1.9039	0.18612	0.33477	0.056922	0.11406
ALB	3	0.079782	0.38827	0.84402	0.89589	0.69782	0.84404	0.31698	1.5683	0.050239	0.10585	0.1168	0.24609	0.37105	1.8415	0.19713	0.27559	0.065552	0.12124	-0.078908	-0.38398	0.69569	0.81777	0.70099	0.80278
ALDH18A1	3	-0.078715	-0.51854	0.37751	0.53203	0.60408	0.7832	0.014716	0.097211	0.84067	0.89369	0.92256	0.96501	-0.63275	-4.1452	0.0023923	0.0071023	3.3955e-05	0.00013365	-0.47955	-3.153	0.033014	0.082143	0.0016162	0.0047643
ALDH1A2	3	0.12309	0.70358	0.60766	0.72447	0.4817	0.69252	0.019789	0.11301	0.87895	0.91808	0.91002	0.95912	-0.0043903	-0.025084	0.58708	0.66612	0.97999	0.98802	0.014824	0.085031	0.98325	0.98988	0.93224	0.96074
ALDH1B1	3	-0.20154	-1.7056	0.094737	0.18436	0.088081	0.21063	-0.26907	-2.278	0.052632	0.11	0.022726	0.061765	-0.27193	-2.3078	0.069856	0.1186	0.02101	0.045646	-0.28446	-2.4145	0.189	0.33906	0.015755	0.03704
ALDH9A1	3	0.082801	0.83865	0.8311	0.89031	0.40167	0.62415	-0.21553	-2.1818	0.11722	0.21817	0.029126	0.076956	-0.38562	-3.9076	0.020574	0.042323	9.3214e-05	0.00033474	-0.343	-3.476	0.12297	0.24759	0.00050904	0.0016968
ALDOA	3	-1.9005	-6.754	0	0	1.4382e-11	3.8049e-10	-1.6865	-6.0529	0	0	1.423e-09	1.5409e-08	-1.8699	-6.7102	0	0	1.9437e-11	2.1723e-10	-1.6665	-6.0221	0	0	1.7217e-09	1.551e-08
ALDOC	3	-0.33228	-1.2626	0.01866	0.04733	0.20672	0.40416	-0.28264	-1.0833	0.043062	0.092402	0.27869	0.47665	-0.5915	-2.2224	0.0028708	0.0074442	0.026257	0.054952	-0.52031	-1.9718	0.022967	0.061381	0.048637	0.099462
ALG5	3	-0.13745	-0.64134	0.19187	0.31451	0.5213	0.72297	-0.74099	-3.3813	0	0	0.00072134	0.0026874	-0.3917	-1.814	0.01866	0.038883	0.069684	0.12753	-0.85217	-3.884	0.00095694	0.0035971	0.00010274	0.00039764
ALOX12B	3	0.17742	1.5443	0.36986	0.523	0.12252	0.27357	0.11988	1.0436	0.61531	0.73318	0.29667	0.49775	-0.16049	-1.3986	0.18469	0.26294	0.16194	0.2606	-0.053959	-0.47018	0.77177	0.86349	0.63822	0.75442
ALOX15	3	-0.022868	-0.13244	0.59426	0.71338	0.89463	0.94359	-0.08575	-0.49695	0.42201	0.5672	0.61923	0.79888	-0.35999	-2.066	0.026794	0.05303	0.038826	0.077136	-0.50865	-2.911	0.023923	0.063452	0.0036027	0.0097788
AMBRA1	3	0.13819	0.24132	0.52823	0.66187	0.80931	0.89818	-0.16625	-0.28917	0.18038	0.29944	0.77245	0.88949	-0.77126	-1.3312	0.00047847	0.0015337	0.18312	0.28884	-0.94286	-1.6257	0	0	0.10402	0.18684
AMPD2	3	-0.072375	-0.59423	0.39187	0.54564	0.55236	0.74479	-0.087242	-0.71668	0.4177	0.56359	0.47357	0.67291	-0.4358	-3.5803	0.013876	0.03125	0.00034314	0.0011153	-0.11472	-0.94382	0.58804	0.74575	0.34526	0.48861
ANAPC1	3	-1.0741	-3.7273	0	0	0.00019352	0.0010558	-1.2269	-4.2507	0	0	2.1309e-05	0.00010664	-3.0427	-10.252	0	0	1.1552e-24	1.4203e-22	-1.7619	-6.0645	0	0	1.3237e-09	1.2295e-08
ANGPTL2	3	-0.027746	-0.12973	0.5689	0.69186	0.89678	0.94469	-0.29995	-1.3964	0.0311	0.068929	0.1626	0.32181	-0.3701	-1.7272	0.023445	0.04707	0.08414	0.14928	-0.39628	-1.8504	0.077033	0.17109	0.064258	0.12528
ANK2	3	-0.046348	-0.23864	0.48852	0.62947	0.81138	0.89818	-0.0015151	-0.0078313	0.75646	0.83562	0.99375	0.99566	-0.091145	-0.47139	0.31435	0.40085	0.63737	0.73964	0.40339	2.1142	0.036364	0.089623	0.034495	0.073417
ANK3	3	0.10303	0.79144	0.70861	0.80162	0.42869	0.64831	0.10182	0.78287	0.69761	0.7989	0.4337	0.64059	-0.2099	-1.6137	0.11722	0.18202	0.10658	0.18259	-0.070265	-0.54089	0.7244	0.83508	0.58858	0.71686
ANKFY1	3	0.16031	0.39442	0.43254	0.58098	0.69327	0.84181	-0.013835	-0.033888	0.70048	0.80088	0.97297	0.98714	0.48024	1.2039	0.069856	0.1186	0.22861	0.34199	-0.15646	-0.38225	0.46029	0.63817	0.70228	0.80381
ANKLE2	3	-2.0766	-5.7626	0	0	8.2829e-09	1.3115e-07	-1.9331	-5.4633	0	0	4.6725e-08	3.7273e-07	-1.9534	-5.5126	0	0	3.5355e-08	2.2806e-07	-1.4364	-4.265	0	0	1.9989e-05	8.8512e-05
ANKRD26	3	-0.14274	-0.90682	0.18086	0.30216	0.3645	0.58781	-0.0098344	-0.062972	0.7201	0.8166	0.94979	0.9769	-0.39013	-2.467	0.01866	0.038883	0.013627	0.03099	-0.21382	-1.3649	0.3134	0.48808	0.17228	0.28197
ANKRD28	3	-0.073642	-0.20236	0.39043	0.54473	0.83964	0.91292	-0.11376	-0.31295	0.32392	0.46433	0.75432	0.8849	-0.39655	-1.0816	0.01866	0.038883	0.27945	0.40335	-0.36803	-1.0065	0.094737	0.2	0.31417	0.4519
ANKRD36B	3	-0.29401	-1.7131	0.028708	0.068182	0.086695	0.20803	-0.49874	-2.9048	0	0	0.0036747	0.012	-0.28863	-1.6888	0.062679	0.10982	0.091265	0.16056	-0.59287	-3.4655	0.011483	0.033803	0.0005292	0.0017528
ANKRD62	3	0.2944	1.2139	0.084689	0.16825	0.2248	0.42713	-0.34241	-1.3883	0.013876	0.033449	0.16506	0.32514	-0.16042	-0.65582	0.18469	0.26294	0.51194	0.63574	0.0032679	0.013446	0.96938	0.98445	0.98927	0.99307
ANP32A	3	-0.053591	-0.36306	0.45885	0.60505	0.71656	0.85612	-0.35421	-2.3981	0.010526	0.025701	0.016479	0.046416	-0.38343	-2.6125	0.020574	0.042323	0.0089893	0.021521	-0.17998	-1.2261	0.38708	0.56416	0.22015	0.34388
ANXA5	3	0.10601	0.42807	0.68995	0.78798	0.6686	0.82583	-0.047385	-0.1913	0.56364	0.69745	0.84829	0.92682	-0.029033	-0.118	0.50526	0.59093	0.90607	0.93793	-0.21751	-0.88241	0.30096	0.47293	0.37755	0.52536
ANXA7	3	0.25365	1.6906	0.15885	0.27575	0.090914	0.21592	-0.18554	-1.2206	0.15694	0.27197	0.22222	0.4074	-0.28162	-1.8472	0.064115	0.11074	0.064717	0.12002	-0.26521	-1.7456	0.22536	0.38958	0.080873	0.15173
AP1G1	3	0.24948	1.4056	0.16029	0.27595	0.15985	0.33442	-0.0014291	-0.0080004	0.75646	0.83562	0.99362	0.99566	-0.29997	-1.6601	0.052632	0.094991	0.096901	0.16891	0.025717	0.14473	0.93876	0.967	0.88493	0.92762
AP1M1	3	0.16713	1.0856	0.41148	0.56283	0.27766	0.48806	0.19932	1.302	0.289	0.42837	0.19293	0.36622	-0.42123	-2.658	0.014354	0.031546	0.00786	0.018991	-0.22175	-1.4229	0.29426	0.4652	0.15478	0.25941
AP1S1	3	0.063499	0.42847	0.92392	0.94936	0.66831	0.82583	-0.060436	-0.40744	0.51914	0.65797	0.68368	0.83435	-0.36859	-2.4704	0.023445	0.04707	0.013497	0.030795	-0.26541	-1.7859	0.22536	0.38958	0.074108	0.14106
AP2A1	3	-0.37854	-1.9863	0.011005	0.030585	0.047003	0.12741	-0.15461	-0.81911	0.19856	0.32046	0.41272	0.62552	-0.90029	-4.6599	0	0	3.164e-06	1.447e-05	-0.45881	-2.4186	0.04067	0.098152	0.01558	0.03671
AP2A2	3	0.06833	0.72818	0.90478	0.93986	0.4665	0.67994	-0.072304	-0.77049	0.4689	0.61021	0.44101	0.64606	-0.027514	-0.29335	0.50957	0.59497	0.76926	0.84264	-0.35359	-3.7691	0.10957	0.22549	0.00016381	0.00061029
AP2B1	3	-0.47988	-3.7765	0.0019139	0.0059701	0.00015905	0.00087708	-0.25366	-2.0011	0.070335	0.1423	0.045379	0.11251	-0.76641	-6.0345	0.00047847	0.0015337	1.5943e-09	1.3016e-08	-0.57302	-4.5193	0.012919	0.036835	6.2048e-06	3.0513e-05
AP2M1	3	-2.3641	-6.9291	0	0	4.2351e-12	1.2294e-10	-1.824	-5.4143	0	0	6.1531e-08	4.7806e-07	-2.1212	-6.3194	0	0	2.6266e-10	2.4077e-09	-1.9515	-5.8294	0	0	5.5614e-09	4.668e-08
AP2S1	3	-3.6661	-10.92	0	0	9.2851e-28	9.703e-25	-2.4555	-7.4779	0	0	7.5528e-14	1.9982e-12	-3.063	-9.3393	0	0	9.7007e-21	5.9631e-19	-2.3631	-7.2967	0	0	2.9484e-13	5.602e-12
AP3B1	3	-0.067719	-0.36048	0.40766	0.55942	0.71849	0.85661	-0.75953	-3.9893	0	0	6.6258e-05	0.00030235	-1.0826	-5.6773	0	0	1.3682e-08	9.4372e-08	-0.055215	-0.29576	0.76794	0.86059	0.76742	0.85045
AP3M1	3	-0.17341	-1.0231	0.12392	0.22581	0.30628	0.52001	-0.078231	-0.46292	0.44689	0.59077	0.64342	0.81352	-0.51296	-3.0246	0.0033493	0.0085262	0.0024894	0.006855	-0.65858	-3.877	0.0066986	0.02118	0.00010575	0.00040777
AP3M2	3	-0.09817	-0.67178	0.30144	0.4484	0.50172	0.70804	-0.34692	-2.3683	0.010526	0.025701	0.017869	0.049995	-0.20314	-1.3913	0.12823	0.19663	0.16414	0.26268	-0.36158	-2.4732	0.10191	0.21173	0.01339	0.032205
APAF1	3	-0.0028215	-0.0092194	0.69856	0.79651	0.99264	0.99654	-0.11868	-0.3876	0.30335	0.44336	0.69831	0.84107	0.53194	1.7607	0.044498	0.081507	0.078288	0.14081	0.021154	0.069463	0.95502	0.97461	0.94462	0.9673
APC	3	-0.17346	-1.0251	0.12392	0.22581	0.3053	0.51918	-0.34146	-2.0087	0.013876	0.033449	0.044565	0.11102	-0.70677	-4.0768	0.00047847	0.0015337	4.5657e-05	0.00017381	-0.32557	-1.9233	0.14258	0.27877	0.054448	0.10984
API5	3	0.26501	1.0421	0.1378	0.24785	0.29736	0.51074	-0.32842	-1.2837	0.017225	0.040404	0.19923	0.37547	-0.57448	-2.2569	0.0028708	0.0074442	0.024014	0.050908	-0.40247	-1.5835	0.07512	0.16864	0.11331	0.20035
APOBEC2	3	-0.081205	-0.72094	0.36172	0.51324	0.47095	0.68362	-0.075105	-0.66733	0.45742	0.6005	0.50456	0.69837	-0.31358	-2.7821	0.044498	0.081507	0.0054001	0.013647	-0.34979	-3.1042	0.11435	0.23272	0.0019082	0.0055544
APPL2	3	-0.12224	-0.47062	0.23397	0.36989	0.63791	0.80413	-0.077116	-0.29846	0.44976	0.59381	0.76536	0.88733	-0.080941	-0.31315	0.34019	0.42754	0.75417	0.83046	-0.026329	-0.10239	0.86268	0.92272	0.91845	0.94981
APRT	3	-0.52127	-2.6066	0.00095694	0.0031596	0.0091458	0.031387	-0.48612	-2.4356	0	0	0.014868	0.042509	-0.53147	-2.6776	0.0028708	0.0074442	0.0074155	0.018063	-0.0057846	-0.029223	0.93397	0.96347	0.97669	0.98708
AQR	3	-1.172	-3.9353	0	0	8.3109e-05	0.00048683	-1.5443	-5.1511	0	0	2.589e-07	1.8097e-06	-1.5601	-5.249	0	0	1.5292e-07	9.0029e-07	-1.6589	-5.5734	0	0	2.4981e-08	1.8066e-07
ARF3	3	-0.2852	-1.6701	0.0311	0.072464	0.094894	0.22334	-0.1344	-0.79378	0.2555	0.39294	0.42732	0.63747	-0.64521	-3.7377	0.0023923	0.0071023	0.00018571	0.0006342	-0.085162	-0.50534	0.67751	0.8073	0.61332	0.735
ARF4	3	0.13859	1.137	0.52584	0.66085	0.25552	0.4639	-0.045967	-0.37621	0.56938	0.70183	0.70676	0.84746	-0.11335	-0.92809	0.26842	0.35592	0.35336	0.48144	-0.081738	-0.67085	0.69187	0.81511	0.50232	0.64771
ARF5	3	-0.044657	-0.42625	0.49378	0.63391	0.66992	0.82653	0.1091	1.0434	0.66268	0.77073	0.29675	0.49775	-0.16909	-1.6153	0.16842	0.24377	0.10624	0.18215	-0.10964	-1.0483	0.60096	0.753	0.29449	0.42895
ARF6	3	-0.011987	-0.074257	0.64354	0.75098	0.94081	0.97053	-0.1354	-0.83805	0.25311	0.39041	0.402	0.61688	-0.21107	-1.3064	0.11722	0.18202	0.19143	0.29854	-0.18808	-1.1666	0.36651	0.54481	0.24338	0.37102
ARG1	3	0.15412	1.2992	0.45837	0.60505	0.19389	0.38703	0.15359	1.2958	0.44019	0.58599	0.19504	0.3689	0.22374	1.8902	0.55742	0.63976	0.058729	0.11008	0.12383	1.0458	0.59522	0.74895	0.29563	0.42997
ARHGEF1	3	-0.12114	-1.7739	0.23732	0.37434	0.076086	0.18797	0.056756	0.83272	0.88852	0.92205	0.405	0.61785	-0.090652	-1.3293	0.31483	0.40098	0.18376	0.28941	-0.15519	-2.2757	0.46172	0.63865	0.022863	0.051381
ARID1A	3	-1.1096	-5.7053	0	0	1.1615e-08	1.7216e-07	-0.26511	-1.3969	0.054067	0.11255	0.16244	0.32181	-0.62581	-3.2834	0.0028708	0.0074442	0.0010256	0.0030621	-0.30974	-1.6374	0.15407	0.2922	0.10155	0.18296
ARID1B	3	-0.045195	-0.33359	0.49234	0.63323	0.73869	0.86685	-0.075052	-0.55425	0.45742	0.6005	0.57941	0.76723	0.069513	0.51418	0.89856	0.92285	0.60713	0.71465	-0.090767	-0.67078	0.65885	0.79366	0.50236	0.64771
ARID2	3	-0.14144	-0.65179	0.1823	0.30359	0.51454	0.71644	-0.10092	-0.46811	0.37321	0.52069	0.63971	0.81255	0.012282	0.05732	0.65263	0.72515	0.95429	0.96997	-0.055137	-0.25735	0.76794	0.86059	0.79691	0.87363
ARID3A	3	0.013773	0.05062	0.79665	0.86991	0.95963	0.98027	0.24821	0.92803	0.1488	0.26356	0.35339	0.56467	-0.12645	-0.46327	0.24115	0.32664	0.64317	0.74386	-0.11524	-0.4242	0.58708	0.74575	0.67142	0.78111
ARID3B	3	-0.37612	-1.9456	0.01244	0.033854	0.051702	0.13713	-0.28647	-1.4841	0.038756	0.083851	0.13779	0.28205	-0.78896	-4.0973	0.00047847	0.0015337	4.1798e-05	0.00016058	-0.64431	-3.3464	0.0076555	0.024024	0.00081866	0.0026283
ARID5A	3	-0.089743	-0.3688	0.33158	0.48025	0.71228	0.85359	-0.38181	-1.544	0.0057416	0.014688	0.12259	0.25574	-0.28575	-1.1641	0.063158	0.10982	0.2444	0.36201	-0.58121	-2.3256	0.011962	0.034722	0.02004	0.045975
ARID5B	3	-0.17686	-0.9466	0.12344	0.22552	0.34384	0.5654	-0.050679	-0.27348	0.55646	0.69267	0.78448	0.89577	-0.46555	-2.4731	0.0095694	0.022676	0.013394	0.030662	0.12219	0.66554	0.60239	0.75388	0.50571	0.65042
ARIH2	3	-0.031946	-0.23813	0.55742	0.68739	0.81178	0.89818	-0.56279	-4.1768	0	0	2.9569e-05	0.00014339	-0.40842	-3.0487	0.016268	0.034908	0.0022983	0.0063744	-0.57255	-4.2693	0.012919	0.036835	1.9609e-05	8.7196e-05
ARL1	3	-0.41685	-2.2873	0.0062201	0.018233	0.022176	0.067663	-0.70113	-3.8333	0	0	0.00012645	0.00055521	-0.37742	-2.0848	0.022488	0.045809	0.037089	0.074178	-0.47374	-2.6148	0.033493	0.083135	0.0089275	0.022453
ARL6	3	0.16377	0.43817	0.4244	0.57448	0.66126	0.82118	-0.064537	-0.17136	0.49713	0.63492	0.86394	0.93508	0.16931	0.45469	0.72392	0.7872	0.64933	0.74832	-0.3057	-0.80394	0.15885	0.29706	0.42143	0.5712
ARL8A	3	-0.11219	-0.51641	0.26124	0.40325	0.60557	0.78438	-0.06672	-0.30901	0.48756	0.62592	0.75732	0.8855	-0.15409	-0.71129	0.19282	0.2712	0.4769	0.60298	-0.23946	-1.1044	0.26746	0.44016	0.26941	0.40047
ARMCX1	3	0.17029	1.1947	0.39665	0.54792	0.2322	0.43602	-0.025251	-0.17656	0.65167	0.76047	0.85985	0.93355	0.14652	1.0301	0.8134	0.8565	0.30295	0.42869	0.059608	0.41886	0.8244	0.896	0.67532	0.78325
ARMCX2	3	0.43182	1.7591	0.0052632	0.015559	0.078554	0.1927	0.079552	0.32218	0.76699	0.84502	0.74732	0.87846	0.13895	0.56528	0.8378	0.87419	0.57188	0.68692	0.21287	0.86832	0.33397	0.50949	0.38522	0.53319
ARMCX5	3	-0.2225	-2.2839	0.066029	0.13437	0.022376	0.068009	-0.026336	-0.27066	0.64833	0.75825	0.78666	0.89624	-0.15537	-1.5986	0.189	0.26671	0.10992	0.18707	-0.1792	-1.8436	0.38852	0.56507	0.065242	0.12684
ARMT1	3	0.34963	0.80844	0.033971	0.078108	0.41884	0.63897	-0.010354	-0.023711	0.71675	0.81369	0.98108	0.98913	0.42916	1.0016	0.11148	0.17453	0.31655	0.44342	-0.22942	-0.52489	0.27751	0.4483	0.59966	0.7233
ARNT	3	-0.42307	-1.6789	0.0052632	0.015559	0.093163	0.22026	-0.52933	-2.1004	0	0	0.035694	0.091648	-0.031731	-0.12777	0.49856	0.58605	0.89833	0.93455	-0.072775	-0.29315	0.71148	0.82703	0.76941	0.85117
ARPC1A	3	-0.094564	-0.5042	0.31675	0.46653	0.61412	0.78967	0.07713	0.41248	0.78517	0.86187	0.67998	0.83158	-0.58682	-3.1305	0.0028708	0.0074442	0.0017453	0.0049425	-0.20657	-1.1049	0.33062	0.50585	0.26922	0.40047
ARPC3	3	-0.92284	-4.246	0	0	2.1758e-05	0.00014166	-1.0874	-4.9925	0	0	5.9605e-07	3.8808e-06	-1.2042	-5.5407	0	0	3.0121e-08	1.9734e-07	-1.8757	-8.4953	0	0	1.9746e-17	8.2539e-16
ASH1L	3	-0.25914	-1.213	0.041148	0.090622	0.22513	0.42713	-0.16422	-0.77393	0.18421	0.30387	0.43897	0.64564	-0.44834	-2.0896	0.010526	0.024202	0.036651	0.073544	-0.40161	-1.88	0.07512	0.16864	0.060112	0.11875
ASH2L	3	-1.2568	-5.8162	0	0	6.0196e-09	9.8289e-08	-0.93178	-4.3555	0	0	1.3278e-05	6.9031e-05	-1.4447	-6.7053	0	0	2.0095e-11	2.2104e-10	-0.97528	-4.5741	0	0	4.7828e-06	2.3744e-05
ASNS	3	-1.1934	-3.5498	0	0	0.00038548	0.0019795	-2.0011	-5.7564	0	0	8.5947e-09	7.9654e-08	-2.1979	-6.2867	0	0	3.2435e-10	2.9094e-09	-1.6604	-4.8702	0	0	1.1146e-06	6.0824e-06
ASPH	3	0.091562	0.70034	0.7823	0.86143	0.48371	0.69434	-0.30887	-2.3487	0.022967	0.052004	0.018838	0.052355	-0.15985	-1.2196	0.1866	0.26531	0.22261	0.33543	-0.048166	-0.36869	0.78565	0.87294	0.71236	0.80953
ASPM	3	-0.29782	-1.6282	0.026794	0.064294	0.10347	0.23949	-0.59002	-3.216	0	0	0.0012999	0.0046921	-0.51033	-2.7922	0.0033493	0.0085262	0.0052344	0.013309	-0.60114	-3.2875	0.011483	0.033803	0.001011	0.0031536
ASPRV1	3	-0.15883	-1.2057	0.15024	0.26476	0.22793	0.43071	-0.36658	-2.7764	0.0076555	0.019277	0.0054964	0.017248	-0.25169	-1.914	0.079426	0.13143	0.055615	0.105	-0.037261	-0.28455	0.82679	0.89627	0.77599	0.85629
ASXL1	3	-0.022122	-0.19151	0.59904	0.71789	0.84812	0.91962	-0.22245	-1.9223	0.11196	0.21157	0.054564	0.13003	-0.36922	-3.1877	0.023445	0.04707	0.0014339	0.0041394	-0.37304	-3.2238	0.092344	0.19534	0.0012648	0.0038255
ASXL2	3	0.25101	2.4145	0.15981	0.27595	0.015757	0.050585	-0.26975	-2.5923	0.051196	0.10754	0.0095334	0.028423	-0.085382	-0.82161	0.32727	0.41379	0.4113	0.53692	-0.038211	-0.36772	0.82536	0.89627	0.71308	0.80953
ATAD3A	3	-0.081023	-0.54631	0.36172	0.51324	0.58485	0.76867	-0.072026	-0.48767	0.47081	0.61194	0.62578	0.80239	-0.16848	-1.136	0.1689	0.24395	0.25597	0.3749	-0.025773	-0.17542	0.86364	0.9228	0.86075	0.91484
ATAD3B	3	-0.11158	-1.0458	0.26651	0.40836	0.29567	0.51014	-0.14367	-1.348	0.22584	0.35623	0.17765	0.34384	-0.2618	-2.4528	0.072727	0.1217	0.014175	0.031925	-0.14597	-1.3728	0.49234	0.66516	0.16982	0.27991
ATF2	3	0.061451	0.26942	0.93732	0.95795	0.78761	0.88882	-0.17389	-0.75796	0.17321	0.2917	0.44848	0.65318	-0.33538	-1.4555	0.035885	0.068368	0.14554	0.23745	-0.63845	-2.746	0.0086124	0.026786	0.006032	0.015898
ATF3	3	-0.30973	-1.5944	0.02201	0.054245	0.11086	0.25238	-0.42099	-2.1666	0.0019139	0.0050955	0.030267	0.079471	-0.15238	-0.79061	0.19665	0.27528	0.42917	0.55608	-0.22835	-1.1844	0.27847	0.44873	0.23627	0.36255
ATF7	3	-0.51522	-3.5305	0.00095694	0.0031596	0.00041478	0.0021041	-0.12434	-0.85746	0.28325	0.42286	0.39119	0.60764	-0.56623	-3.8965	0.0028708	0.0074442	9.7593e-05	0.00034867	-0.2164	-1.495	0.30383	0.47673	0.13491	0.23169
ATG3	3	-0.47506	-2.5286	0.0019139	0.0059701	0.011451	0.03811	-0.43963	-2.3471	0.0019139	0.0050955	0.01892	0.052514	-0.49965	-2.6704	0.0057416	0.014406	0.0075763	0.018391	-0.30936	-1.6616	0.15455	0.29257	0.096596	0.17617
ATG4B	3	-0.1114	-0.72814	0.26651	0.40836	0.46653	0.67994	0.011546	0.07556	0.82105	0.87955	0.93977	0.97234	-0.43426	-2.8462	0.014354	0.031546	0.0044245	0.011487	0.082531	0.54136	0.73732	0.83776	0.58826	0.71686
ATG7	3	0.06614	0.41761	0.91435	0.9451	0.67624	0.82991	-0.31233	-1.9632	0.022488	0.051143	0.049618	0.12072	-0.39525	-2.4868	0.01866	0.038883	0.012889	0.029732	-0.42957	-2.7037	0.056459	0.1314	0.006858	0.017902
ATG9A	3	-0.18038	-1.455	0.1177	0.21847	0.14567	0.31193	-0.3952	-3.1801	0.0028708	0.0073892	0.0014724	0.0052335	-0.47206	-3.7998	0.0095694	0.022676	0.00014479	0.00050614	-0.5653	-4.5473	0.014354	0.040595	5.4328e-06	2.6907e-05
ATIC	3	-0.20326	-1.063	0.090909	0.17857	0.28777	0.50119	-0.54336	-2.8354	0	0	0.0045768	0.014649	-0.95153	-4.9724	0	0	6.6126e-07	3.4724e-06	-0.71427	-3.7395	0.0033493	0.011309	0.00018441	0.00068095
ATN1	3	0.20887	0.9648	0.25455	0.39554	0.33464	0.55376	-0.31394	-1.4206	0.021531	0.049073	0.15542	0.31007	-0.23084	-1.0501	0.095694	0.15361	0.29367	0.4181	0.25446	1.1859	0.24211	0.41172	0.23565	0.36188
ATP13A1	3	-0.53971	-2.3562	0.00047847	0.001642	0.018461	0.058196	-1.4747	-6.2282	0	0	4.7181e-10	5.7e-09	-0.89789	-3.8852	0	0	0.00010223	0.00036397	-0.98443	-4.2562	0	0	2.0792e-05	9.1294e-05
ATP1A1	3	-1.8877	-7.1759	0	0	7.1855e-13	2.6817e-11	-0.69848	-2.7895	0	0	0.0052782	0.016639	-1.736	-6.7064	0	0	1.9952e-11	2.2063e-10	-1.5196	-5.9199	0	0	3.2212e-09	2.8051e-08
ATP1A2	3	-0.26513	-1.2519	0.037321	0.083961	0.2106	0.40945	0.04065	0.19614	0.99522	0.99617	0.8445	0.92682	-0.10374	-0.497	0.28708	0.37523	0.61919	0.72377	-0.43215	-2.039	0.05311	0.12416	0.041454	0.086467
ATP2A1	3	0.2099	1.1084	0.24833	0.38935	0.26771	0.47618	-0.17527	-0.91806	0.17273	0.2917	0.35859	0.57079	-0.16854	-0.88381	0.1689	0.24395	0.3768	0.50096	-0.010519	-0.055486	0.91579	0.95082	0.95575	0.9744
ATP2A2	3	-0.59462	-3.3786	0	0	0.00072869	0.003485	-1.4222	-7.9314	0	0	2.1665e-15	7.1874e-14	-0.9509	-5.3895	0	0	7.0659e-08	4.3563e-07	-0.51089	-2.9245	0.022967	0.061381	0.0034503	0.0094139
ATP2B1	3	-0.14994	-0.966	0.16507	0.28256	0.33404	0.55321	-0.22468	-1.4478	0.10957	0.20947	0.14768	0.29879	-1.0985	-6.9248	0	0	4.3655e-12	5.4142e-11	-0.4855	-3.1189	0.032536	0.082143	0.0018153	0.0053064
ATP5F1A	3	-2.3674	-8.2332	0	0	1.8228e-16	1.9048e-14	-3.1183	-10.726	0	0	7.6473e-27	5.3276e-24	-2.512	-8.8039	0	0	1.3214e-18	5.8761e-17	-2.4924	-8.742	0	0	2.2895e-18	1.227e-16
ATP5F1B	3	-2.6699	-4.9468	0	0	7.5427e-07	6.7949e-06	-2.7582	-5.1214	0	0	3.0327e-07	2.0919e-06	-2.5912	-4.8609	0	0	1.1686e-06	5.8853e-06	-2.1516	-4.0221	0	0	5.7677e-05	0.00023498
ATP5F1C	3	-0.82688	-4.1299	0	0	3.6298e-05	0.00022378	-0.81232	-4.0697	0	0	4.7076e-05	0.0002211	-1.4189	-7.0166	0	0	2.2738e-12	3.0269e-11	-0.60204	-3.0454	0.011483	0.033803	0.0023239	0.0066351
ATP5MF	3	-0.17531	-0.72091	0.12344	0.22552	0.47097	0.68362	-0.21869	-0.90139	0.11627	0.21817	0.36738	0.58036	-0.29521	-1.2101	0.055981	0.10017	0.22623	0.33968	-0.5621	-2.2737	0.01866	0.052139	0.022983	0.051539
ATP5PB	3	-0.63785	-2.4292	0	0	0.015133	0.048884	-0.95214	-3.6048	0	0	0.00031238	0.001258	-1.0465	-3.9776	0	0	6.9624e-05	0.00025755	-1.069	-4.065	0	0	4.8022e-05	0.00019993
ATP5PO	3	-1.1612	-5.4299	0	0	5.6388e-08	6.8919e-07	-1.2991	-6.075	0	0	1.2401e-09	1.3641e-08	-1.7342	-8.1354	0	0	4.1045e-16	1.0998e-14	-1.1515	-5.4301	0	0	5.6336e-08	3.7859e-07
ATP6V1A	3	-2.1763	-6.4802	0	0	9.1595e-11	2.0365e-09	-2.9821	-8.7088	0	0	3.0712e-18	1.9451e-16	-2.3029	-6.9162	0	0	4.6391e-12	5.67e-11	-2.2739	-6.8439	0	0	7.7076e-12	1.1673e-10
ATP6V1B2	3	-1.8976	-6.1986	0	0	5.6964e-10	1.1232e-08	-1.5209	-5.0258	0	0	5.014e-07	3.348e-06	-2.0766	-6.8433	0	0	7.7395e-12	9.0366e-11	-1.893	-6.2585	0	0	3.8878e-10	4.0225e-09
ATRX	3	-0.13166	-0.50063	0.20909	0.33771	0.61663	0.79211	0.025967	0.098978	0.9134	0.93901	0.92116	0.96405	0.24136	0.92434	0.50813	0.59363	0.35531	0.48299	-0.11085	-0.42395	0.59809	0.75211	0.67161	0.78111
ATXN1	3	-0.1911	-1.0013	0.10574	0.20109	0.31667	0.53075	-0.10747	-0.56542	0.35072	0.49527	0.57179	0.7608	-0.46197	-2.4187	0.010526	0.024202	0.015575	0.034814	-0.45582	-2.3899	0.04067	0.098152	0.016854	0.039358
ATXN10	3	-0.76341	-2.5228	0	0	0.011643	0.038503	-1.4727	-4.6863	0	0	2.7822e-06	1.6288e-05	-1.2399	-4.0088	0	0	6.1038e-05	0.00022862	-0.99746	-3.2834	0	0	0.0010256	0.0031851
ATXN1L	3	-0.091723	-0.67326	0.32584	0.4749	0.50078	0.70804	-0.014578	-0.10712	0.69713	0.7989	0.91469	0.96114	-0.25013	-1.841	0.079426	0.13143	0.06562	0.12126	-0.14803	-1.0898	0.48469	0.65737	0.27581	0.40779
ATXN7	3	0.16885	1.121	0.40335	0.55461	0.2623	0.47005	0.11546	0.76666	0.64163	0.7521	0.44328	0.64878	0.35888	2.3855	0.21531	0.29703	0.017055	0.03768	0.099282	0.6597	0.68517	0.81225	0.50945	0.65242
AUTS2	3	-0.38925	-2.9163	0.011005	0.030585	0.0035425	0.013969	-0.25939	-1.9518	0.061722	0.12659	0.050964	0.12342	-0.16552	-1.2487	0.17608	0.25188	0.21176	0.32235	-0.16913	-1.2773	0.42249	0.60314	0.20151	0.31906
AZGP1	3	0.43342	2.8212	0.0052632	0.015559	0.0047837	0.017695	0.011162	0.072213	0.81818	0.87737	0.94243	0.97364	-0.38242	-2.4566	0.020574	0.042323	0.014025	0.031621	0.13581	0.88266	0.55598	0.72333	0.37742	0.52536
BABAM2	3	0.0092708	0.046427	0.76029	0.84387	0.96297	0.98237	0.19956	1.0096	0.28804	0.42756	0.31267	0.51904	-0.35263	-1.748	0.0311	0.06109	0.080462	0.14385	-0.23354	-1.1656	0.27177	0.44306	0.24376	0.37133
BAG2	3	-0.061094	-0.336	0.42871	0.57769	0.73687	0.86685	-0.0057034	-0.031585	0.73923	0.82853	0.9748	0.98755	-0.27963	-1.5264	0.06555	0.11239	0.12691	0.21135	-0.31231	-1.7084	0.15263	0.29079	0.087555	0.16193
BAG6	3	0.045477	0.30408	0.97129	0.98115	0.76107	0.87361	0.2075	1.3967	0.26986	0.4087	0.16251	0.32181	-0.29843	-1.9814	0.055024	0.098882	0.047541	0.091746	-0.48373	-3.1996	0.033014	0.082143	0.0013763	0.0041268
BAHCC1	3	-0.24565	-0.72181	0.051675	0.11009	0.47041	0.68362	-0.21925	-0.64813	0.11579	0.21763	0.5169	0.70934	-0.52413	-1.5308	0.0028708	0.0074442	0.12582	0.20987	-0.28827	-0.85447	0.18134	0.32757	0.39285	0.54159
BAP1	3	-0.90091	-2.8674	0	0	0.0041392	0.015903	-0.49962	-1.6072	0	0	0.10802	0.23082	-1.3054	-4.1469	0	0	3.3699e-05	0.00013319	-1.2637	-4.0191	0	0	5.8422e-05	0.00023755
BAZ1A	3	-0.55945	-3.8423	0	0	0.0001219	0.00068302	-0.42168	-2.9121	0.0019139	0.0050955	0.0035899	0.011797	-0.53589	-3.6989	0.0028708	0.0074442	0.00021657	0.00073124	-0.73197	-5.0365	0.0023923	0.0083195	4.7413e-07	2.7526e-06
BAZ1B	3	-0.78961	-1.6386	0	0	0.1013	0.23525	-0.62837	-1.3262	0	0	0.18479	0.35463	-0.66244	-1.3968	0.00095694	0.0029155	0.16248	0.26121	-0.5631	-1.201	0.016746	0.047233	0.22976	0.35518
BCAT1	3	-0.089515	-0.68264	0.33158	0.48025	0.49483	0.70306	-0.20768	-1.5825	0.12823	0.23244	0.11354	0.24017	-0.51705	-3.9125	0.0033493	0.0085262	9.1333e-05	0.00032881	-0.38908	-2.9591	0.081818	0.17906	0.0030853	0.0085409
BCL11A	3	0.21887	0.73372	0.22105	0.3524	0.46312	0.67781	-0.16007	-0.53113	0.18756	0.30649	0.59533	0.77936	0.044975	0.15041	0.78565	0.83401	0.88044	0.92211	-0.00053117	-0.0017777	0.95263	0.97456	0.99858	0.99954
BCL11B	3	-0.32793	-1.6296	0.019617	0.049398	0.10318	0.23909	-0.26975	-1.3483	0.051196	0.10754	0.17757	0.34384	-0.3435	-1.713	0.033971	0.065863	0.086717	0.15359	-0.44955	-2.2384	0.043062	0.10309	0.025198	0.055847
BCL7A	3	-0.35999	-2.7867	0.01244	0.033854	0.005325	0.019355	-0.11489	-0.89294	0.31675	0.45561	0.37189	0.5866	-0.38464	-2.986	0.020574	0.042323	0.0028266	0.0076921	-0.29347	-2.2816	0.17512	0.31909	0.022515	0.050872
BCL7B	3	-0.11313	-0.43697	0.25837	0.40015	0.66213	0.82159	-0.35514	-1.3605	0.010048	0.02497	0.17366	0.33903	-0.39705	-1.5233	0.01866	0.038883	0.12769	0.21248	-0.11315	-0.44179	0.59234	0.74849	0.65864	0.77205
BCL7C	3	0.083126	0.59824	0.82967	0.89014	0.54968	0.74416	-0.021689	-0.15606	0.66842	0.77568	0.87598	0.94129	0.2192	1.5835	0.57464	0.65557	0.11332	0.19177	0.097198	0.70174	0.68995	0.81511	0.48284	0.63076
BCL9	3	-0.2616	-2.3324	0.039234	0.087607	0.019679	0.061494	-0.10379	-0.92898	0.36316	0.50871	0.3529	0.56467	-0.28254	-2.5247	0.064115	0.11074	0.011578	0.026918	-0.23746	-2.1254	0.26842	0.44035	0.033551	0.071846
BCL9L	3	0.40821	2.2737	0.007177	0.020979	0.022984	0.069355	0.12345	0.68202	0.59952	0.72302	0.49522	0.69278	0.043598	0.24023	0.78325	0.83308	0.81015	0.87145	-0.077416	-0.42547	0.69761	0.81864	0.6705	0.78069
BCLAF1	3	-0.56079	-3.6382	0	0	0.0002746	0.001442	-0.81068	-5.2497	0	0	1.5236e-07	1.1134e-06	-0.68277	-4.448	0.00095694	0.0029155	8.6669e-06	3.7118e-05	-0.79365	-5.1663	0.0014354	0.0052448	2.3882e-07	1.4343e-06
BCOR	3	-0.09501	-0.38537	0.31579	0.4661	0.69996	0.84562	-0.65738	-2.6292	0	0	0.008559	0.025739	-0.51656	-2.0826	0.0033493	0.0085262	0.03729	0.074508	-0.45307	-1.8324	0.042584	0.10218	0.06689	0.12968
BCORL1	3	0.57107	3.2689	0	0	0.0010795	0.004873	0.18984	1.0798	0.31053	0.45101	0.28024	0.47773	0.30713	1.7553	0.32823	0.41475	0.0792	0.14221	0.13503	0.76988	0.55837	0.7235	0.44137	0.59056
BEND3	3	-0.12139	-0.64409	0.23684	0.37415	0.51952	0.72136	0.15024	0.80726	0.45837	0.601	0.41952	0.6326	-0.14458	-0.769	0.2067	0.28666	0.4419	0.5687	-0.38853	-2.0538	0.081818	0.17906	0.039999	0.083681
BICRA	3	0.013194	0.10232	0.79569	0.86991	0.91851	0.95792	0.24713	1.9201	0.1512	0.26689	0.054841	0.13025	-0.21447	-1.6649	0.11005	0.17293	0.095937	0.16751	0.0076586	0.059523	0.98421	0.99037	0.95254	0.97309
BICRAL	3	-0.28675	-1.9519	0.0311	0.072464	0.050948	0.1353	-0.40008	-2.7233	0.0028708	0.0073892	0.0064624	0.02001	-0.92243	-6.2732	0	0	3.5376e-10	3.1356e-09	-0.47918	-3.2701	0.033014	0.082143	0.0010752	0.0033145
BIRC6	3	0.02739	0.28738	0.86459	0.91033	0.77382	0.88184	0.10586	1.1112	0.6799	0.78639	0.26647	0.46027	-0.19037	-2.0003	0.14306	0.21557	0.045472	0.088079	-0.081718	-0.8586	0.69187	0.81511	0.39056	0.53879
BLMH	3	-0.32088	-1.4133	0.021531	0.053444	0.15756	0.33096	-0.28951	-1.2824	0.037321	0.080997	0.19969	0.37585	-0.10147	-0.45446	0.29139	0.37888	0.6495	0.74832	-0.5167	-2.278	0.022967	0.061381	0.022728	0.051204
BLVRA	3	0.049969	0.31349	0.99713	0.99761	0.75391	0.8701	-0.071578	-0.44906	0.47225	0.61304	0.65339	0.82019	-0.041671	-0.26207	0.46603	0.55753	0.79327	0.86037	-0.037402	-0.23522	0.82679	0.89627	0.81404	0.88312
BMS1	3	-0.82015	-3.5186	0	0	0.00043376	0.0021898	-0.79467	-3.4232	0	0	0.00061885	0.0023474	-0.94834	-4.0879	0	0	4.3521e-05	0.00016656	-0.93689	-4.0458	0	0	5.2146e-05	0.00021496
BOLA2	3	-0.75887	-5.6595	0	0	1.5181e-08	2.1732e-07	-0.43882	-3.2953	0.0019139	0.0050955	0.00098306	0.0035919	-0.98099	-7.3119	0	0	2.6346e-13	4.1092e-12	-0.49142	-3.6951	0.031579	0.080685	0.00021979	0.00079473
BOP1	3	-2.3387	-8.0141	0	0	1.1097e-15	9.6634e-14	-2.0602	-7.1014	0	0	1.235e-12	2.482e-11	-2.7471	-9.5364	0	0	1.4781e-21	1.1441e-19	-2.6294	-9.1257	0	0	7.1306e-20	5.7319e-18
BRCC3	3	-0.47968	-2.0911	0.0019139	0.0059701	0.036517	0.10217	-0.13152	-0.60124	0.26268	0.40015	0.54768	0.73753	-0.17393	-0.78989	0.16459	0.23989	0.42959	0.55629	-0.17356	-0.79435	0.40861	0.58856	0.42699	0.57575
BRD4	3	-0.88052	-5.0885	0	0	3.6088e-07	3.6088e-06	-0.88934	-5.1524	0	0	2.5715e-07	1.8095e-06	-0.83022	-4.8289	0.00047847	0.0015337	1.3727e-06	6.8145e-06	-0.76717	-4.477	0.0019139	0.0067682	7.5702e-06	3.6795e-05
BRD7	3	-0.17046	-0.30482	0.13445	0.24287	0.7605	0.87361	-0.072496	-0.13036	0.46842	0.60997	0.89628	0.94895	-0.45359	-0.8101	0.010526	0.024202	0.41788	0.54314	0.19647	0.3574	0.37656	0.55658	0.72079	0.81563
BRD8	3	-0.2814	-1.5781	0.032057	0.074033	0.11455	0.25909	-0.56148	-3.1222	0	0	0.0017953	0.0063169	-0.21647	-1.2224	0.10718	0.16906	0.22156	0.33459	0.19529	1.1226	0.37847	0.55743	0.26161	0.3925
BRD9	3	0.056183	0.63905	0.97081	0.98114	0.52279	0.72352	-0.0074718	-0.085001	0.73206	0.82214	0.93226	0.96896	-0.31612	-3.5892	0.044498	0.081507	0.00033166	0.0010831	0.19296	2.1995	0.389	0.56537	0.027846	0.061004
BRIX1	3	-0.92251	-3.3688	0	0	0.00075503	0.0035783	-1.2561	-4.5305	0	0	5.8839e-06	3.3586e-05	-1.613	-5.7461	0	0	9.1335e-09	6.449e-08	-0.94037	-3.4637	0	0	0.00053287	0.0017594
BRPF1	3	-0.17289	-0.65029	0.12536	0.22783	0.5155	0.71731	0.42202	1.6544	0.008134	0.020408	0.098047	0.21323	-0.53884	-1.9792	0.0028708	0.0074442	0.047792	0.091961	-0.25991	-0.9821	0.23589	0.4041	0.32605	0.46643
BRPF3	3	-0.38418	-2.178	0.011005	0.030585	0.029403	0.085233	-0.55713	-3.1544	0	0	0.0016081	0.0056773	-0.35965	-2.0539	0.026794	0.05303	0.039984	0.078911	-0.26004	-1.4886	0.23589	0.4041	0.1366	0.23434
BTAF1	3	-0.29376	-2.1521	0.028708	0.068182	0.031386	0.090353	-0.50709	-3.709	0	0	0.00020807	0.00087323	-0.57817	-4.2347	0.0028708	0.0074442	2.289e-05	9.1823e-05	-0.16803	-1.237	0.42488	0.6049	0.21609	0.33881
BTBD1	3	-0.061881	-0.42124	0.42536	0.57503	0.67358	0.82762	-0.1232	-0.83933	0.28756	0.42756	0.40129	0.61623	0.21633	1.4913	0.57847	0.65886	0.13587	0.2236	-0.018241	-0.12509	0.88373	0.93333	0.90045	0.93956
BTBD2	3	0.2072	1.1206	0.25694	0.39866	0.26246	0.47005	-0.031553	-0.16975	0.62584	0.74108	0.8652	0.93596	0.060912	0.32878	0.86364	0.89712	0.74232	0.82427	0.14672	0.79586	0.51962	0.68909	0.42611	0.57568
BUB1	3	-0.19994	-1.2986	0.096172	0.18663	0.19407	0.38704	-0.44968	-2.906	0.00095694	0.0027027	0.0036604	0.011972	-0.70754	-4.535	0.00047847	0.0015337	5.761e-06	2.5242e-05	-0.73148	-4.6965	0.0023923	0.0083195	2.6472e-06	1.3594e-05
BUD23	3	-1.1647	-2.1569	0	0	0.03101	0.089393	-1.7869	-3.1579	0	0	0.0015892	0.0056199	-1.7232	-3.0632	0	0	0.0021901	0.0060948	-2.2725	-3.9182	0	0	8.9225e-05	0.00034795
BZW1	3	-0.23463	-1.788	0.054545	0.11343	0.073776	0.18269	-0.20845	-1.5939	0.12823	0.23244	0.11095	0.23566	-0.24467	-1.8706	0.08756	0.14364	0.061403	0.11458	-0.25881	-1.9818	0.23732	0.40523	0.047502	0.097707
C11orf98	3	-0.045325	-0.42537	0.49187	0.633	0.67057	0.82666	-0.030213	-0.28381	0.62967	0.74434	0.77655	0.89254	-0.284	-2.6658	0.063158	0.10982	0.0076799	0.018599	-0.26617	-2.4999	0.2244	0.38958	0.012422	0.030225
C15orf39	3	-0.011135	-0.084214	0.64785	0.75516	0.93289	0.96521	-0.11558	-0.87387	0.31388	0.45367	0.38219	0.59712	0.0060965	0.046254	0.62392	0.69882	0.96311	0.97524	0.12874	0.97934	0.58086	0.74178	0.32741	0.46741
C19orf53	3	-0.67922	-3.6856	0	0	0.00022816	0.0012227	-0.81949	-4.4445	0	0	8.8078e-06	4.8063e-05	-1.142	-6.1956	0	0	5.8048e-10	4.892e-09	-1.0722	-5.8253	0	0	5.7023e-09	4.7444e-08
C4orf54	3	0.18486	1.4242	0.33014	0.47983	0.1544	0.32563	0.010092	0.077707	0.81483	0.87558	0.93806	0.97211	-0.16572	-1.2766	0.17608	0.25188	0.20176	0.31051	0.22126	1.7081	0.30909	0.48353	0.087627	0.16193
C6orf120	3	0.040404	0.38226	0.94258	0.96098	0.70227	0.84711	0.18643	1.7691	0.32632	0.46712	0.076876	0.17322	0.11383	1.0799	0.92823	0.94404	0.28019	0.40374	0.17805	1.6916	0.4378	0.61992	0.09072	0.16661
C8orf33	3	-0.15052	-1.1903	0.16411	0.28138	0.23395	0.43812	-0.022748	-0.18044	0.66459	0.77253	0.85681	0.93219	-0.015655	-0.12446	0.54498	0.62755	0.90095	0.93506	0.0019006	0.01512	0.96316	0.98099	0.98794	0.99307
CA2	3	-0.055831	-0.40505	0.44833	0.59568	0.68544	0.83692	0.019354	0.14075	0.87656	0.91692	0.88807	0.94619	0.10422	0.76005	0.9622	0.97009	0.44722	0.57414	-0.46031	-3.3359	0.039713	0.096512	0.00085031	0.0027215
CAAP1	3	0.092599	0.85862	0.77416	0.85473	0.39055	0.61188	0.095288	0.88396	0.72584	0.82044	0.37672	0.5911	-0.16851	-1.5645	0.1689	0.24395	0.11771	0.19807	-0.33082	-3.07	0.13493	0.26604	0.0021404	0.0061448
CAB39	3	-0.45526	-1.6004	0.0019139	0.0059701	0.10952	0.24988	-1.7184	-5.9848	0	0	2.167e-09	2.2645e-08	-1.7738	-6.251	0	0	4.0786e-10	3.5518e-09	-0.83403	-2.9502	0.00095694	0.0035971	0.0031757	0.0087103
CABIN1	3	-0.5772	-3.3092	0	0	0.00093562	0.0043358	-0.98818	-5.6406	0	0	1.6945e-08	1.4635e-07	-1.1398	-6.5205	0	0	7.0052e-11	7.1072e-10	-1.0215	-5.8547	0	0	4.7787e-09	4.0435e-08
CAD	3	-0.32432	-1.0326	0.019617	0.049398	0.30178	0.51529	-0.80047	-2.5214	0	0	0.011688	0.03407	-1.4561	-4.5405	0	0	5.6133e-06	2.4751e-05	-1.2938	-4.0483	0	0	5.1588e-05	0.0002135
CALCOCO2	3	-0.015539	-0.06163	0.63062	0.74337	0.95086	0.97464	-0.21668	-0.85655	0.11722	0.21817	0.39169	0.60775	-0.56616	-2.2214	0.0028708	0.0074442	0.026323	0.055016	-0.17461	-0.69383	0.40526	0.58454	0.48779	0.63638
CALR	3	0.024056	0.14766	0.83923	0.89308	0.88261	0.93732	-0.13668	-0.83624	0.25215	0.39041	0.40302	0.61718	-0.31698	-1.9243	0.043541	0.080531	0.054321	0.10302	-0.48853	-2.9533	0.031579	0.080685	0.0031437	0.0086486
CALU	3	-0.14681	-0.54181	0.1756	0.2963	0.58795	0.7709	0.34035	1.2813	0.037321	0.080997	0.20009	0.37606	-0.23309	-0.86532	0.094737	0.1529	0.38686	0.51239	0.19735	0.74361	0.37608	0.55626	0.45711	0.60543
CAMK2D	3	0.25866	1.5316	0.15072	0.26493	0.12562	0.2787	0.10345	0.61092	0.69187	0.79582	0.54125	0.73123	-0.3556	-2.07	0.02823	0.05566	0.038454	0.076687	-0.14075	-0.82654	0.51005	0.68115	0.4085	0.55801
CAMK2G	3	0.23049	1.3357	0.19234	0.31455	0.18166	0.36718	-0.21251	-1.22	0.1201	0.22134	0.22248	0.40753	-0.19838	-1.1417	0.13158	0.20102	0.25358	0.37244	-0.3038	-1.7464	0.16124	0.29982	0.080733	0.1516
CAMSAP3	3	-0.084583	-0.66206	0.34928	0.49897	0.50793	0.71103	-0.080536	-0.63092	0.44211	0.58741	0.52809	0.71856	-0.13916	-1.0909	0.21818	0.2998	0.27533	0.39796	-0.1563	-1.2256	0.46029	0.63817	0.22036	0.34395
CAND1	3	0.001983	0.015453	0.71579	0.8056	0.98767	0.99424	-0.25723	-1.9977	0.066986	0.13659	0.045749	0.11329	-0.21049	-1.6386	0.11722	0.18202	0.10129	0.1749	-0.022934	-0.17931	0.87321	0.92883	0.8577	0.91412
CAND2	3	-0.10982	-1.1337	0.26651	0.40836	0.25693	0.46493	-0.04513	-0.46617	0.57177	0.7027	0.64109	0.81255	-0.023269	-0.24052	0.52153	0.6069	0.80992	0.87145	-0.28772	-2.9724	0.18373	0.33103	0.0029547	0.0082558
CANX	3	0.2924	1.5374	0.088038	0.17342	0.12421	0.27645	-0.14559	-0.75285	0.2201	0.34822	0.45154	0.65672	-0.23574	-1.2152	0.092823	0.1505	0.22428	0.33748	-0.37446	-1.9234	0.091866	0.19534	0.054433	0.10984
CAP1	3	-0.91259	-3.4373	0	0	0.00058745	0.0028756	-0.61758	-2.3439	0	0	0.019081	0.05282	-0.766	-2.9218	0.00047847	0.0015337	0.00348	0.0092835	-1.1432	-4.3409	0	0	1.4192e-05	6.5912e-05
CAPG	3	-0.44686	-3.301	0.0028708	0.0089153	0.0009633	0.0044151	-0.43278	-3.2085	0.0019139	0.0050955	0.0013343	0.0047917	-0.37898	-2.817	0.022488	0.045809	0.0048468	0.01246	-0.16467	-1.2354	0.43493	0.61627	0.21666	0.33929
CAPN1	3	-0.012448	-0.075744	0.64115	0.74902	0.93962	0.97026	0.057486	0.35248	0.88325	0.91978	0.72448	0.86228	-0.15066	-0.91358	0.19665	0.27528	0.36094	0.48732	-0.21491	-1.3036	0.31005	0.4843	0.19237	0.30644
CAPN6	3	0.028707	0.2318	0.87416	0.91855	0.8167	0.90207	0.092488	0.74726	0.73158	0.82214	0.45491	0.65888	0.3135	2.5369	0.30957	0.3962	0.011185	0.02606	0.008147	0.065903	0.98756	0.99183	0.94745	0.96973
CAPN7	3	0.037824	0.24861	0.92919	0.95196	0.80366	0.89725	-0.05419	-0.35621	0.54641	0.68342	0.72168	0.86042	-0.0057429	-0.037858	0.58134	0.66104	0.9698	0.98012	0.09304	0.6144	0.7067	0.82396	0.53895	0.67652
CAPNS2	3	-0.13534	-0.84688	0.19522	0.31825	0.39706	0.61877	-0.12696	-0.79699	0.2756	0.41528	0.42546	0.63542	0.055789	0.35284	0.82919	0.86737	0.72421	0.81083	-0.26548	-1.6665	0.22536	0.38958	0.095608	0.17452
CARM1	3	-0.03169	-0.27603	0.55837	0.68739	0.78252	0.88788	-0.074197	-0.64665	0.46077	0.60263	0.51786	0.70972	-0.23096	-2.0114	0.095694	0.15361	0.044288	0.086024	-0.12498	-1.0904	0.55694	0.72333	0.27552	0.40779
CASP14	3	0.057226	0.4153	0.96699	0.97869	0.67793	0.831	-0.28869	-2.0921	0.037321	0.080997	0.036426	0.093345	-0.48918	-3.5505	0.008134	0.020047	0.00038449	0.0012344	-0.29172	-2.1192	0.17895	0.3255	0.03407	0.072734
CASQ2	3	0.10966	0.57633	0.6689	0.7728	0.56439	0.75449	0.0034014	0.017859	0.78469	0.8618	0.98575	0.99135	0.26396	1.3989	0.44785	0.53979	0.16184	0.2606	-0.11229	-0.58876	0.59426	0.74895	0.55602	0.68926
CASZ1	3	0.1285	0.67209	0.58517	0.70466	0.50153	0.70804	0.014838	0.077589	0.84163	0.89412	0.93816	0.97211	0.078266	0.41028	0.92584	0.94252	0.6816	0.77759	-0.24555	-1.2834	0.25742	0.42698	0.19935	0.31605
CAT	3	0.036102	0.14808	0.92105	0.94781	0.88228	0.93732	-0.035009	-0.14368	0.61388	0.73314	0.88575	0.94619	-0.17223	-0.70019	0.16555	0.24061	0.48381	0.6106	-0.046219	-0.19041	0.79761	0.88248	0.84898	0.90864
CAVIN4	3	0.44865	2.7398	0.0038278	0.011645	0.0061484	0.021928	-0.037932	-0.2301	0.60191	0.72465	0.81801	0.9167	0.046477	0.2828	0.79139	0.83874	0.77733	0.84845	-0.070774	-0.43028	0.72201	0.83416	0.667	0.77748
CBFA2T2	3	-0.23818	-0.89012	0.05311	0.11178	0.3734	0.59591	-0.19625	-0.73784	0.14737	0.26124	0.46061	0.663	-0.24697	-0.92939	0.087081	0.14319	0.35269	0.48115	-0.83768	-3.0794	0.00095694	0.0035971	0.0020743	0.0059796
CBFB	3	-0.22733	-1.6602	0.063158	0.12992	0.096869	0.22722	0.12128	0.90695	0.6067	0.7279	0.36444	0.57746	-0.12715	-0.93933	0.24115	0.32664	0.34756	0.4754	0.43013	3.2664	0.026794	0.070352	0.0010893	0.0033431
CBLB	3	-0.12805	-0.40279	0.21722	0.34763	0.6871	0.83755	-0.058568	-0.18506	0.52679	0.66526	0.85319	0.93047	-0.77037	-2.3986	0.00047847	0.0015337	0.016457	0.036513	-0.35066	-1.1031	0.11196	0.22852	0.27	0.40107
CBR1	3	0.083664	0.63648	0.82727	0.8894	0.52446	0.72352	0.30171	2.3085	0.060287	0.12414	0.02097	0.057592	-0.21737	-1.6465	0.10718	0.16906	0.099662	0.17271	-0.20077	-1.524	0.33876	0.51304	0.12752	0.22118
CBS	3	0.28947	2.369	0.091388	0.17934	0.017836	0.056481	0.18677	1.5284	0.32536	0.46607	0.12641	0.26209	0.065671	0.53749	0.88134	0.90918	0.59093	0.70173	0.21075	1.7266	0.33732	0.51124	0.084238	0.15691
CBX1	3	-0.39068	-1.9796	0.0095694	0.027137	0.047754	0.12878	-0.33388	-1.7071	0.016268	0.038549	0.087796	0.19356	-0.43316	-2.1989	0.014354	0.031546	0.027886	0.057648	-0.36541	-1.8719	0.099522	0.20863	0.061215	0.12045
CBX2	3	0.15749	1.2557	0.44306	0.59056	0.20924	0.40756	-0.17609	-1.4028	0.17273	0.2917	0.16068	0.31891	-0.17852	-1.4292	0.15885	0.23282	0.15294	0.24817	-0.3287	-2.6302	0.13589	0.26667	0.0085347	0.021517
CBX5	3	-0.4764	-0.96863	0.0019139	0.0059701	0.33273	0.5526	-0.024531	-0.051489	0.65502	0.76366	0.95894	0.9806	-0.055571	-0.1165	0.42632	0.51984	0.90726	0.9387	0.19066	0.40686	0.39713	0.57519	0.68411	0.7895
CBX8	3	-0.039725	-0.32435	0.51818	0.65636	0.74567	0.86948	-0.44042	-3.5552	0.0019139	0.0050955	0.0003777	0.0015007	-0.28544	-2.3185	0.063158	0.10982	0.02042	0.044502	-0.13874	-1.1352	0.5134	0.68344	0.2563	0.38592
CCAR2	3	0.17572	1.2614	0.3799	0.53289	0.20718	0.40467	0.031424	0.22511	0.94019	0.95574	0.8219	0.9181	0.042367	0.304	0.77656	0.8268	0.76113	0.83592	-0.23804	-1.6941	0.26842	0.44035	0.090252	0.1659
CCDC115	3	-1.507	-5.2466	0	0	1.5493e-07	1.7133e-06	-1.7419	-6.0457	0	0	1.4877e-09	1.6027e-08	-2.0615	-7.1571	0	0	8.239e-13	1.1714e-11	-1.7573	-6.1404	0	0	8.2308e-10	7.9274e-09
CCDC12	3	-1.1143	-5.1339	0	0	2.8386e-07	2.9082e-06	-1.2221	-5.6237	0	0	1.8687e-08	1.5876e-07	-1.0245	-4.7764	0	0	1.7842e-06	8.6319e-06	-0.67283	-3.2033	0.0057416	0.018405	0.0013586	0.0040854
CCDC47	3	-0.85777	-3.2626	0	0	0.001104	0.0049728	-0.61938	-2.4308	0	0	0.015066	0.042959	-1.2795	-4.7034	0	0	2.5583e-06	1.1829e-05	-0.60826	-2.403	0.010526	0.031655	0.016259	0.038099
CCDC59	3	-1.075	-3.1868	0	0	0.0014384	0.006237	-1.1413	-3.3872	0	0	0.00070619	0.002645	-0.91118	-2.7647	0	0	0.0056982	0.014307	-1.09	-3.2684	0	0	0.0010816	0.0033243
CCDC80	3	-0.21171	-0.83483	0.078469	0.15724	0.40381	0.62656	-0.32539	-1.2821	0.01866	0.043382	0.19979	0.37585	-0.9089	-3.5471	0	0	0.00038956	0.0012488	-0.55671	-2.1882	0.01866	0.052139	0.028657	0.062519
CCDC86	3	-0.64681	-2.2679	0	0	0.023337	0.070078	-0.8827	-3.0799	0	0	0.0020708	0.0072131	-1.1304	-3.9405	0	0	8.1304e-05	0.00029529	-0.3232	-1.1588	0.14498	0.28082	0.24656	0.37499
CCN1	3	0.038733	0.21704	0.93301	0.95448	0.82818	0.90542	0.084143	0.47504	0.7488	0.83024	0.63476	0.80844	-0.071042	-0.39727	0.37033	0.46017	0.69117	0.7838	-0.2626	-1.4572	0.23014	0.39686	0.14507	0.2457
CCNB3	3	-0.01996	-0.10758	0.61531	0.73151	0.91433	0.95547	-0.13392	-0.7214	0.25789	0.39545	0.47066	0.67291	-0.42491	-2.2811	0.014354	0.031546	0.022542	0.048321	-0.24975	-1.348	0.25263	0.42308	0.17767	0.28852
CDC40	3	-0.39024	-2.812	0.0095694	0.027137	0.0049239	0.018086	-0.85101	-6.1147	0	0	9.6713e-10	1.0926e-08	-0.65218	-4.7099	0.0023923	0.0071023	2.4782e-06	1.1484e-05	-0.76779	-5.5418	0.0019139	0.0067682	2.9935e-08	2.1213e-07
CDC42	3	-1.2364	-6.6053	0	0	3.9673e-11	9.5307e-10	-1.2221	-6.552	0	0	5.679e-11	7.9128e-10	-1.2008	-6.4547	0	0	1.0842e-10	1.0689e-09	-1.2814	-6.884	0	0	5.8191e-12	9.0761e-11
CDC42BPB	3	0.026876	0.16778	0.86268	0.90969	0.86676	0.92851	-0.21004	-1.3048	0.12488	0.22835	0.19197	0.36508	-0.40556	-2.5051	0.016746	0.035605	0.012243	0.028336	-0.1056	-0.66023	0.61722	0.76645	0.50911	0.65238
CDC6	3	-1.164	-3.3026	0	0	0.00095797	0.0044003	-1.5378	-4.3612	0	0	1.2935e-05	6.7828e-05	-1.9651	-5.6356	0	0	1.7449e-08	1.1879e-07	-2.2287	-6.3976	0	0	1.5786e-10	1.7549e-09
CDCA7	3	-0.15294	-1.811	0.15885	0.27575	0.070133	0.17618	-0.35231	-4.1666	0.010526	0.025701	3.0923e-05	0.00014926	-0.21398	-2.5375	0.11148	0.17453	0.011165	0.026042	-0.17919	-2.1269	0.38852	0.56507	0.033429	0.071846
CDCA7L	3	-0.021519	-0.1132	0.60287	0.72082	0.90987	0.95272	-0.12027	-0.63243	0.29809	0.4375	0.52711	0.71769	0.25624	1.3606	0.4689	0.56	0.17363	0.27638	-0.13495	-0.71118	0.52249	0.68939	0.47697	0.62539
CDK13	3	0.32004	1.7293	0.054067	0.11343	0.083755	0.20237	-0.17181	-0.91478	0.17416	0.29237	0.36031	0.57222	0.07806	0.41989	0.92584	0.94252	0.67457	0.77125	0.37283	2.0299	0.061722	0.14302	0.042371	0.088115
CDK4	3	-0.10881	-0.94301	0.27081	0.41405	0.34568	0.56797	-0.74313	-6.422	0	0	1.3451e-10	1.7353e-09	-0.72977	-6.32	0.00047847	0.0015337	2.6151e-10	2.4077e-09	-0.59584	-5.1637	0.011483	0.033803	2.4208e-07	1.4497e-06
CDK5	3	0.30582	2.3074	0.0689	0.13981	0.021033	0.064551	0.08528	0.64297	0.74737	0.82953	0.52024	0.71167	-0.43555	-3.2757	0.013876	0.03125	0.0010541	0.0031428	-0.16089	-1.2129	0.44545	0.6255	0.22515	0.34986
CDK5RAP2	3	0.14303	0.75334	0.51148	0.65024	0.45124	0.66697	-0.22852	-1.1816	0.10287	0.19816	0.23737	0.42548	-0.62641	-3.1523	0.0028708	0.0074442	0.0016197	0.0046193	-0.85259	-4.2427	0.00095694	0.0035971	2.2087e-05	9.6634e-05
CDK6	3	-0.63332	-3.164	0	0	0.0015559	0.0067048	-0.88983	-4.445	0	0	8.7891e-06	4.8063e-05	-0.94547	-4.7616	0	0	1.9208e-06	9.2077e-06	-0.73877	-3.7198	0.0023923	0.0083195	0.00019938	0.00073234
CDKN2A	3	0.13667	0.80661	0.53349	0.66647	0.41989	0.6401	0.24018	1.4271	0.16411	0.28023	0.15356	0.30859	-0.10962	-0.64258	0.27177	0.35791	0.5205	0.64293	-0.11667	-0.68579	0.58278	0.74178	0.49285	0.63978
CDS2	3	-0.32046	-1.0036	0.021531	0.053444	0.31559	0.52937	-0.45501	-1.4221	0.00095694	0.0027027	0.15501	0.31007	-0.50807	-1.5864	0.0033493	0.0085262	0.11265	0.19096	-0.74291	-2.3043	0.0023923	0.0083195	0.021204	0.048118
CDSN	3	-0.19228	-0.9049	0.10526	0.20055	0.36552	0.58857	-0.50655	-2.3628	0	0	0.018139	0.050548	-0.49381	-2.3107	0.0076555	0.019002	0.020852	0.04535	-0.31848	-1.5036	0.14641	0.28229	0.13267	0.22878
CEBPB	3	-0.27294	-1.2132	0.034928	0.07909	0.22505	0.42713	-0.039203	-0.1771	0.59522	0.71982	0.85943	0.93355	-0.42046	-1.8681	0.014354	0.031546	0.061751	0.11513	0.10653	0.48683	0.66172	0.79574	0.62638	0.74467
CECR2	3	-0.20309	-1.4012	0.090909	0.17857	0.16116	0.33682	0.050883	0.35379	0.93397	0.9522	0.72349	0.8616	-0.062144	-0.43179	0.39665	0.48793	0.66589	0.76258	-0.38951	-2.69	0.08134	0.17838	0.0071446	0.018572
CELF2	3	0.38383	1.6461	0.014833	0.03944	0.099741	0.23214	0.063061	0.2681	0.8512	0.89758	0.78862	0.89724	-0.074392	-0.31494	0.35885	0.44803	0.75281	0.8294	0.25319	1.0879	0.24258	0.4122	0.27664	0.40832
CENPE	3	-0.41148	-1.2466	0.0062201	0.018233	0.21256	0.41176	-1.358	-4.0869	0	0	4.3722e-05	0.00020627	-0.99615	-3.0407	0	0	0.0023604	0.0065341	-0.45891	-1.4048	0.04067	0.098152	0.16009	0.26724
CENPF	3	-0.24414	-1.1551	0.052153	0.1101	0.24804	0.45635	-0.34441	-1.6286	0.01244	0.030127	0.10341	0.22276	-0.30562	-1.4499	0.049282	0.089799	0.1471	0.23962	-0.56682	-2.6673	0.014354	0.040595	0.0076462	0.019656
CENPV	3	-0.22484	-1.2912	0.064593	0.13184	0.19664	0.39029	-0.11543	-0.66828	0.31388	0.45367	0.50396	0.69837	-0.19505	-1.126	0.13732	0.20827	0.26017	0.37945	-0.11757	-0.68274	0.58038	0.74178	0.49477	0.64109
CEP128	3	0.13918	0.3646	0.52488	0.66065	0.71541	0.85612	0.14904	0.39299	0.46699	0.60924	0.69433	0.83833	0.12491	0.32837	0.88612	0.91276	0.74263	0.82427	-0.017114	-0.044748	0.88612	0.93347	0.96431	0.98073
CEP152	3	-0.51358	-2.4136	0.00095694	0.0031596	0.015797	0.050637	-0.45129	-2.1308	0.00095694	0.0027027	0.033107	0.085742	-0.88042	-4.1027	0	0	4.0839e-05	0.00015748	-0.47587	-2.2496	0.033014	0.082143	0.024471	0.054534
CEP192	3	-1.1868	-4.6053	0	0	4.1195e-06	3.1308e-05	-1.2925	-5.0145	0	0	5.3184e-07	3.5176e-06	-1.4348	-5.5731	0	0	2.5024e-08	1.6603e-07	-1.1983	-4.6914	0	0	2.7131e-06	1.383e-05
CEP250	3	0.042018	0.27078	0.95024	0.96696	0.78656	0.88845	-0.1563	-1.0035	0.19665	0.3186	0.3156	0.52175	-0.10299	-0.66284	0.28804	0.37578	0.50743	0.63202	-0.29646	-1.9	0.17321	0.31838	0.057427	0.11485
CEP295	3	-0.194	-1.1744	0.10383	0.19817	0.24022	0.44587	-0.043431	-0.26417	0.57608	0.70533	0.79165	0.89865	-0.65617	-3.9675	0.0023923	0.0071023	7.2628e-05	0.00026724	-0.58293	-3.5316	0.011962	0.034722	0.00041304	0.0013991
CEP68	3	-0.15645	-0.96935	0.15455	0.27052	0.33237	0.5526	-0.31031	-1.9145	0.022488	0.051143	0.055557	0.1315	-0.15254	-0.95037	0.19665	0.27528	0.34192	0.47077	-0.17459	-1.0904	0.40526	0.58454	0.27553	0.40779
CEP78	3	-0.032229	-0.22053	0.55646	0.68695	0.82546	0.90542	0.20081	1.3904	0.28373	0.42297	0.16441	0.32416	0.1307	0.90398	0.87273	0.90387	0.366	0.4913	-0.22669	-1.5505	0.28278	0.45253	0.12102	0.21201
CEP85	3	-0.70192	-4.7957	0	0	1.621e-06	1.3391e-05	-0.76533	-5.2314	0	0	1.6826e-07	1.2253e-06	-0.71437	-4.8982	0.00047847	0.0015337	9.6721e-07	4.9667e-06	-0.68844	-4.7217	0.0057416	0.018405	2.3384e-06	1.2097e-05
CEP97	3	-0.018828	-0.092047	0.6177	0.73394	0.92666	0.96306	-0.27705	-1.3367	0.048325	0.10254	0.18131	0.34957	-0.54091	-2.5563	0.0028708	0.0074442	0.01058	0.024761	-0.37489	-1.8043	0.091866	0.19534	0.071187	0.13662
CFL1	3	-0.091656	-0.66297	0.32584	0.4749	0.50735	0.71103	-0.10648	-0.77081	0.35407	0.49865	0.44082	0.64606	0.10223	0.74207	0.96986	0.97593	0.45804	0.5848	-0.0018847	-0.013675	0.94833	0.97348	0.98909	0.99307
CFL2	3	0.10724	0.23544	0.68565	0.78662	0.81386	0.89999	-0.22538	-0.48533	0.10813	0.20734	0.62745	0.80304	0.5347	1.2202	0.042584	0.079181	0.22238	0.33534	-0.31393	-0.67546	0.14976	0.28637	0.49939	0.64507
CGN	3	-0.026191	-0.20773	0.57656	0.69815	0.83544	0.91073	-0.13227	-1.0488	0.26172	0.39927	0.29426	0.49477	-0.29031	-2.3001	0.060766	0.10754	0.021443	0.04644	-0.26702	-2.1185	0.22297	0.38833	0.034134	0.072795
CGNL1	3	0.020623	0.16537	0.82679	0.8894	0.86865	0.92904	-0.20287	-1.625	0.13589	0.24441	0.10417	0.22376	0.017105	0.13742	0.66794	0.73706	0.8907	0.92914	-0.20645	-1.6567	0.3311	0.50585	0.097576	0.17718
CHAMP1	3	-0.10081	-0.47517	0.29234	0.43862	0.63467	0.80391	0.028655	0.13622	0.92392	0.94518	0.89165	0.94727	-0.17029	-0.80574	0.16699	0.24202	0.4204	0.54573	-0.1497	-0.71048	0.4799	0.65385	0.4774	0.62556
CHD2	3	-0.2737	-1.8368	0.034928	0.07909	0.066234	0.1682	-0.58319	-3.89	0	0	0.00010025	0.00044772	-0.27546	-1.8582	0.068421	0.11683	0.063143	0.1173	-0.23776	-1.6074	0.26842	0.44035	0.10796	0.19252
CHD3	3	-0.27154	-0.9179	0.034928	0.07909	0.35867	0.58336	-0.24562	-0.83523	0.076555	0.15311	0.40359	0.61718	-0.40026	-1.3494	0.018182	0.038423	0.17722	0.28087	-0.16993	-0.5824	0.41722	0.59685	0.56029	0.69291
CHD6	3	-0.11064	-0.57469	0.26651	0.40836	0.5655	0.75449	-0.42364	-2.1747	0.0019139	0.0050955	0.029652	0.078051	-0.98007	-4.8945	0	0	9.8552e-07	5.036e-06	-0.51823	-2.6593	0.022967	0.061381	0.00783	0.02003
CHD7	3	0.17708	0.90251	0.37321	0.52738	0.36679	0.58886	-0.26896	-1.3566	0.052632	0.11	0.17489	0.34066	-0.17868	-0.90507	0.15837	0.23277	0.36543	0.49116	-0.65847	-3.2908	0.0066986	0.02118	0.00099913	0.003126
CHEK2	3	-0.061395	-0.62094	0.42632	0.57521	0.53464	0.73398	-0.11094	-1.1224	0.33923	0.48199	0.26169	0.45388	-0.11539	-1.1694	0.26268	0.3499	0.24224	0.35919	-0.063388	-0.6426	0.73876	0.83776	0.52049	0.66209
CHTOP	3	-0.36966	-2.6024	0.01244	0.033854	0.0092587	0.031619	-0.72398	-5.0867	0	0	3.6426e-07	2.4879e-06	-0.73991	-5.2117	0.00047847	0.0015337	1.8707e-07	1.0921e-06	-0.61894	-4.3634	0.0090909	0.027656	1.2804e-05	5.9732e-05
CHUK	3	-0.071517	-0.27486	0.39282	0.54582	0.78342	0.88796	-0.056118	-0.21762	0.53493	0.67309	0.82773	0.92222	0.12093	0.47611	0.90287	0.92636	0.634	0.73698	0.076935	0.30364	0.75981	0.8556	0.7614	0.84714
CIAO1	3	-1.8704	-6.0267	0	0	1.6737e-09	2.9645e-08	-2.3479	-7.4447	0	0	9.7191e-14	2.4473e-12	-1.7259	-5.6324	0	0	1.7772e-08	1.2021e-07	-2.1175	-6.8222	0	0	8.9667e-12	1.3403e-10
CIC	3	-0.26245	-1.522	0.038278	0.085745	0.128	0.2819	-0.093411	-0.54421	0.39426	0.54028	0.58629	0.77407	-0.46468	-2.6947	0.0095694	0.022676	0.0070461	0.017224	-0.31838	-1.8532	0.14689	0.28243	0.063854	0.12484
CIP2A	3	-0.14623	-0.60389	0.17608	0.2963	0.54592	0.74089	-0.74086	-2.9098	0	0	0.0036163	0.011846	-0.62049	-2.462	0.0028708	0.0074442	0.013816	0.03125	-0.67909	-2.6976	0.0057416	0.018405	0.0069835	0.018199
CIT	3	-0.11265	-0.66942	0.25885	0.40015	0.50323	0.70895	-0.40981	-2.4092	0.0019139	0.0050955	0.015988	0.045279	-0.81188	-4.6769	0.00047847	0.0015337	2.9123e-06	1.3407e-05	-0.33868	-2.0082	0.12775	0.25477	0.044624	0.09234
CKAP2L	3	-0.43708	-3.2595	0.0047847	0.014451	0.0011161	0.0050059	-0.51501	-3.8413	0	0	0.00012238	0.0005396	-0.53025	-3.9552	0.0028708	0.0074442	7.6462e-05	0.00027938	-0.41496	-3.1173	0.069378	0.15864	0.001825	0.005327
CKAP4	3	-0.090513	-0.42068	0.33014	0.47983	0.67399	0.82764	-0.12276	-0.57162	0.28804	0.42756	0.56758	0.75702	0.11566	0.5438	0.92344	0.941	0.58658	0.69815	-0.10246	-0.47937	0.62727	0.77391	0.63167	0.74867
CKAP5	3	-0.48058	-2.1836	0.0019139	0.0059701	0.028989	0.084382	-0.50057	-2.2789	0	0	0.022674	0.061705	-0.32109	-1.4715	0.039713	0.07424	0.14116	0.23122	-0.39661	-1.817	0.077033	0.17109	0.069214	0.13332
CKB	3	-0.24575	-1.8971	0.051675	0.11009	0.057812	0.15103	-0.28053	-2.1681	0.045933	0.09826	0.030147	0.079256	-0.45356	-3.4953	0.010526	0.024202	0.00047352	0.0014972	-0.34537	-2.6724	0.11962	0.24178	0.0075321	0.019459
CKM	3	0.11289	1.0427	0.65407	0.76029	0.29709	0.51074	0.12742	1.1775	0.57799	0.70685	0.23899	0.4273	-0.36623	-3.3769	0.024402	0.048757	0.00073311	0.0022368	-0.01835	-0.1696	0.88373	0.93333	0.86533	0.91664
CKMT1A	3	-0.17076	-1.4586	0.13062	0.23657	0.14467	0.31075	-0.060514	-0.51723	0.51675	0.65534	0.60499	0.78536	-0.07414	-0.63418	0.35885	0.44803	0.52596	0.64785	-0.089075	-0.76195	0.66507	0.79839	0.44609	0.5946
CLASP1	3	-0.026195	-0.22414	0.57656	0.69815	0.82265	0.90472	-0.16573	-1.4175	0.18086	0.29976	0.15635	0.31121	-0.19577	-1.6757	0.13684	0.20815	0.093805	0.16461	-0.31946	-2.7328	0.14593	0.28215	0.0062794	0.016508
CLCN6	3	0.50233	3.3034	0	0	0.00095531	0.0044003	-0.060116	-0.39355	0.52201	0.66081	0.69392	0.83832	-0.051625	-0.33856	0.43684	0.52928	0.73494	0.81859	-0.02965	-0.1946	0.85646	0.91842	0.84571	0.90689
CLCN7	3	0.021742	0.15361	0.83158	0.89031	0.87791	0.93554	0.094551	0.66934	0.72823	0.82122	0.50328	0.69837	-0.030044	-0.21266	0.5	0.58609	0.83159	0.88948	-0.48355	-3.4041	0.033014	0.082143	0.00066388	0.0021545
CLINT1	3	-0.053836	-0.46943	0.45694	0.60405	0.63876	0.80427	-0.21142	-1.8375	0.12105	0.22271	0.066142	0.15191	-0.017749	-0.15558	0.53062	0.61305	0.87637	0.92041	-0.024547	-0.21566	0.8689	0.92748	0.82925	0.8966
CLK2	3	-0.2001	-1.576	0.096172	0.18663	0.11501	0.25987	-0.23418	-1.8464	0.096172	0.18785	0.064837	0.1494	-0.63348	-4.954	0.0023923	0.0071023	7.2711e-07	3.7991e-06	-0.50509	-3.9697	0.02488	0.065823	7.1962e-05	0.00028702
CLK4	3	-0.23531	-0.65966	0.054545	0.11343	0.50947	0.71271	-0.32976	-0.9229	0.017225	0.040404	0.35606	0.5679	-0.62524	-1.7018	0.0028708	0.0074442	0.088786	0.15672	0.099842	0.29274	0.68421	0.81225	0.76972	0.85117
CLN6	3	0.24189	1.3793	0.16938	0.28827	0.16782	0.34623	-0.093269	-0.52936	0.39474	0.54028	0.59655	0.78022	-0.77943	-4.3883	0.00047847	0.0015337	1.1425e-05	4.7586e-05	-0.063724	-0.36345	0.7378	0.83776	0.71627	0.81226
CLTA	3	-0.30856	-2.1362	0.02201	0.054245	0.032664	0.093773	-0.28674	-1.9897	0.038756	0.083851	0.046628	0.11506	-0.68911	-4.7435	0.00095694	0.0029155	2.1004e-06	9.9529e-06	-0.44157	-3.0612	0.048804	0.11512	0.0022043	0.0063108
CLTC	3	-2.0975	-6.8442	0	0	7.6894e-12	2.1717e-10	-2.0687	-6.7765	0	0	1.2314e-11	2.0426e-10	-2.4545	-8.0681	0	0	7.1417e-16	1.8658e-14	-2.1146	-6.9915	0	0	2.7192e-12	4.4399e-11
CNIH4	3	-0.24698	-0.38959	0.050239	0.1078	0.69684	0.8438	0.16698	0.27141	0.38469	0.53139	0.78607	0.89624	-0.076282	-0.12219	0.35598	0.44551	0.90275	0.93542	0.11761	0.19134	0.61962	0.76673	0.84826	0.90864
CNN2	3	-0.029002	-0.22336	0.56651	0.69096	0.82326	0.90472	0.056314	0.43413	0.89139	0.92411	0.66419	0.82337	-0.01346	-0.10399	0.55024	0.63222	0.91717	0.94568	-0.014337	-0.11076	0.89522	0.93831	0.9118	0.946
CNOT3	3	-1.5774	-5.2325	0	0	1.6721e-07	1.8297e-06	-1.4424	-4.8252	0	0	1.3989e-06	8.676e-06	-1.228	-4.1468	0	0	3.3713e-05	0.00013319	-1.7462	-5.8017	0	0	6.563e-09	5.3165e-08
CNTROB	3	0.012359	0.10242	0.78421	0.86218	0.91842	0.95792	0.22785	1.8973	0.20239	0.32464	0.057787	0.1357	0.0074928	0.062258	0.62536	0.6993	0.95036	0.96792	-0.066008	-0.54837	0.73349	0.83776	0.58344	0.71434
COL18A1	3	0.23295	1.6053	0.1866	0.30806	0.10843	0.24794	0.058813	0.40368	0.87416	0.91487	0.68644	0.83435	-0.002939	-0.020124	0.59234	0.67173	0.98394	0.99058	-0.25451	-1.7272	0.24498	0.4139	0.08414	0.15687
COL19A1	3	-0.13725	-0.47563	0.19234	0.31455	0.63434	0.80391	0.28813	1.0143	0.078947	0.15759	0.31046	0.51661	0.12418	0.4357	0.88708	0.9133	0.66306	0.761	-0.11327	-0.39547	0.59234	0.74849	0.6925	0.7961
COL4A2	3	0.18375	1.7425	0.33589	0.4838	0.081429	0.19805	-0.082716	-0.78373	0.43206	0.57774	0.4332	0.6403	-0.019104	-0.18144	0.52679	0.60963	0.85602	0.90541	-0.076731	-0.72864	0.69904	0.81987	0.46622	0.61438
COL5A1	3	0.091354	0.49649	0.78325	0.86203	0.61955	0.79382	-0.2228	-1.201	0.11148	0.21124	0.22973	0.41606	-0.070572	-0.38292	0.37033	0.46017	0.70178	0.79245	-0.36782	-1.9809	0.096172	0.20283	0.0476	0.097724
COLGALT1	3	0.3399	0.84643	0.039713	0.088298	0.39732	0.61877	0.065806	0.16296	0.84019	0.89364	0.87055	0.93892	0.21922	0.54589	0.57464	0.65557	0.58514	0.69723	-0.29317	-0.72204	0.1756	0.31969	0.47027	0.61777
COMMD4	3	-0.7222	-2.6371	0	0	0.008361	0.028979	-0.078023	-0.29669	0.44689	0.59077	0.7667	0.88733	-0.99406	-3.6045	0	0	0.00031281	0.0010231	-0.275	-1.0392	0.2067	0.3661	0.29872	0.43339
COMT	3	-0.56934	-3.1095	0	0	0.0018743	0.0079137	0.08563	0.47877	0.74641	0.82953	0.6321	0.80653	-0.2221	-1.2326	0.1	0.15881	0.21771	0.32972	-0.62017	-3.4097	0.0090909	0.027656	0.00065032	0.0021204
COPA	3	-1.44	-5.6874	0	0	1.2899e-08	1.8853e-07	-1.8005	-7	0	0	2.5593e-12	4.692e-11	-1.6286	-6.4183	0	0	1.3777e-10	1.333e-09	-1.6171	-6.3994	0	0	1.5601e-10	1.753e-09
COPB1	3	-1.045	-3.8309	0	0	0.0001277	0.00071362	-1.9696	-7.0802	0	0	1.439e-12	2.8108e-11	-2.1243	-7.7047	0	0	1.3113e-14	2.6869e-13	-1.1571	-4.2791	0	0	1.8769e-05	8.3819e-05
COPE	3	-0.60178	-1.8066	0	0	0.070819	0.17769	-1.0832	-3.2101	0	0	0.0013267	0.0047726	0.030632	0.094381	0.72297	0.78657	0.92481	0.9512	-1.1686	-3.4708	0	0	0.00051896	0.0017244
COPG1	3	-0.55924	-2.2451	0	0	0.024764	0.073727	-0.8736	-3.481	0	0	0.00049957	0.0019407	-1.4913	-5.8392	0	0	5.2447e-09	3.8193e-08	-1.2434	-4.9202	0	0	8.6439e-07	4.8047e-06
CORO1A	3	-0.069805	-0.38043	0.40096	0.55204	0.70362	0.84711	-0.22576	-1.227	0.10526	0.20221	0.21983	0.40408	-0.13045	-0.71192	0.23589	0.32138	0.47652	0.60288	-0.20524	-1.1198	0.33589	0.51053	0.26278	0.39321
COX2	3	-0.32386	-1.9911	0.019617	0.049398	0.046472	0.12614	-0.17759	-1.0999	0.16699	0.28467	0.27139	0.46683	-0.50002	-3.0671	0.0038278	0.0096502	0.0021613	0.006031	-0.38451	-2.3736	0.085167	0.18427	0.017615	0.041043
COX4I1	3	-0.41001	-1.5009	0.008134	0.023611	0.13339	0.2902	-1.2232	-4.3764	0	0	1.2065e-05	6.4162e-05	-1.7499	-6.2426	0	0	4.3041e-10	3.7172e-09	-1.1918	-4.3081	0	0	1.6465e-05	7.4163e-05
CPA4	3	-0.09706	-0.25054	0.30957	0.45854	0.80217	0.89725	-0.051211	-0.13262	0.55407	0.69052	0.8945	0.94895	0.66039	1.7374	0.0057416	0.014406	0.08231	0.14653	-0.095481	-0.24852	0.64498	0.78327	0.80373	0.87625
CPM	3	-0.072939	-0.22325	0.39091	0.54503	0.82334	0.90472	-0.41641	-1.2549	0.0019139	0.0050955	0.2095	0.39025	-0.23671	-0.71909	0.092823	0.1505	0.47209	0.59798	-0.26571	-0.80932	0.22536	0.38958	0.41833	0.56774
CPOX	3	-0.047827	-0.16967	0.4799	0.62221	0.86527	0.92848	-0.083993	-0.29811	0.42967	0.5749	0.76562	0.88733	0.50773	1.808	0.052153	0.094372	0.0706	0.12849	-0.21298	-0.75711	0.31579	0.49034	0.44898	0.59731
CPVL	3	0.04206	0.17276	0.95167	0.96696	0.86284	0.92716	-0.16181	-0.65769	0.18612	0.30558	0.51074	0.70428	-0.1578	-0.64126	0.18852	0.26671	0.52135	0.64323	-0.30382	-1.2267	0.16124	0.29982	0.21994	0.34382
CRABP2	3	-0.1882	-1.0139	0.10813	0.20452	0.31062	0.52439	-0.5139	-2.7466	0	0	0.0060214	0.018672	-0.70543	-3.7511	0.00047847	0.0015337	0.00017608	0.00060328	-0.40663	-2.1884	0.072249	0.16377	0.028643	0.062519
CREB1	3	-0.37108	-2.8356	0.01244	0.033854	0.0045734	0.017069	-0.44887	-3.4305	0.0014354	0.0040486	0.00060237	0.0022973	-0.75511	-5.7447	0.00047847	0.0015337	9.206e-09	6.4783e-08	-0.68517	-5.2265	0.0057416	0.018405	1.7275e-07	1.0588e-06
CREB5	3	-0.04129	-0.2011	0.51196	0.65046	0.84062	0.91315	0.062106	0.30421	0.85789	0.90206	0.76097	0.88653	-0.2216	-1.0792	0.10239	0.16224	0.28049	0.40374	-0.073931	-0.36224	0.70766	0.82396	0.71717	0.81285
CREBBP	3	0.28343	1.3955	0.10431	0.19891	0.16287	0.33937	-0.13439	-0.65751	0.2555	0.39294	0.51086	0.70428	-0.92611	-4.4616	0	0	8.1348e-06	3.4911e-05	-0.97406	-4.6934	0	0	2.6876e-06	1.3734e-05
CREBZF	3	0.015721	0.11594	0.811	0.87733	0.9077	0.95188	0.071864	0.53085	0.81196	0.87339	0.59552	0.77936	-0.016713	-0.12347	0.53493	0.61768	0.90173	0.93506	-0.35767	-2.6336	0.10287	0.21287	0.0084477	0.021375
CREG1	3	-0.074492	-0.47351	0.38565	0.53949	0.63585	0.80397	0.025289	0.16115	0.91148	0.93796	0.87197	0.93892	-0.25002	-1.5929	0.079904	0.13212	0.11119	0.18893	-0.24807	-1.5812	0.25455	0.42458	0.11382	0.20075
CRISPLD2	3	-0.16676	-1.0509	0.13923	0.24936	0.29329	0.50802	-0.032917	-0.20825	0.61818	0.73367	0.83504	0.92389	0.35037	2.2298	0.23254	0.31723	0.025762	0.054219	0.11405	0.72454	0.63589	0.78019	0.46874	0.61648
CRMP1	3	0.074071	0.15942	0.87608	0.91872	0.87334	0.93222	-0.15327	-0.32898	0.20191	0.32464	0.74217	0.87545	0.18842	0.40741	0.66699	0.73706	0.68371	0.77872	0.17349	0.37549	0.44785	0.62693	0.7073	0.80537
CRNKL1	3	-0.99693	-3.883	0	0	0.0001032	0.00058929	-1.0952	-4.2693	0	0	1.9607e-05	9.8982e-05	-1.4344	-5.6194	0	0	1.9159e-08	1.2917e-07	-1.6809	-6.5689	0	0	5.0683e-11	6.343e-10
CRTAP	3	-0.0038776	-0.046264	0.689	0.78798	0.9631	0.98237	-0.044225	-0.52793	0.57368	0.70323	0.59755	0.78054	-0.26499	-3.1559	0.072727	0.1217	0.0015999	0.0045743	0.021193	0.25347	0.95455	0.97461	0.79991	0.87437
CRTC2	3	0.077326	0.33169	0.85407	0.90288	0.74012	0.86687	-0.0091361	-0.039184	0.72584	0.82044	0.96874	0.98601	-0.31228	-1.3262	0.044498	0.081507	0.18477	0.29079	7.2596e-05	0.00031239	0.95502	0.97461	0.99975	0.99994
CRTC3	3	0.029233	0.25207	0.8756	0.91867	0.80099	0.89714	-0.01616	-0.1394	0.69139	0.7957	0.88914	0.94619	-0.08006	-0.69068	0.34211	0.42943	0.48977	0.61478	-0.020421	-0.17636	0.87799	0.93053	0.86001	0.91472
CRYAB	3	0.11295	1.0386	0.65407	0.76029	0.29898	0.51219	0.23311	2.1502	0.18612	0.30558	0.031542	0.082096	0.087985	0.81026	0.96459	0.97157	0.41779	0.54314	0.0018281	0.01683	0.96316	0.98099	0.98657	0.99307
CRYBG3	3	-0.066009	-0.41229	0.4134	0.56434	0.68013	0.83273	-0.11523	-0.72068	0.31531	0.45417	0.47111	0.67291	-0.3882	-2.4076	0.01866	0.038883	0.016057	0.03574	-0.089981	-0.56546	0.66268	0.79598	0.57176	0.704
CSE1L	3	-2.6181	-8.6844	0	0	3.8081e-18	6.6325e-16	-2.1788	-7.2724	0	0	3.5313e-13	8.0221e-12	-1.0444	-3.5749	0	0	0.00035035	0.0011352	-1.8921	-6.4079	0	0	1.4753e-10	1.6667e-09
CSNK2A1	3	0.46986	2.884	0.00047847	0.001642	0.0039269	0.015198	-0.028186	-0.17238	0.63876	0.75	0.86314	0.9347	-0.20573	-1.2575	0.12105	0.18713	0.20858	0.31843	-0.3405	-2.0794	0.12536	0.25024	0.037581	0.079099
CSNK2A2	3	-0.02302	-0.14363	0.5933	0.71264	0.88579	0.93927	0.19178	1.2005	0.30861	0.44885	0.22993	0.41606	-0.22376	-1.3985	0.1	0.15881	0.16197	0.2606	0.29135	1.8291	0.16555	0.30619	0.067389	0.13039
CST6	3	0.22018	1.549	0.2201	0.35195	0.12138	0.27133	-0.0021313	-0.014985	0.75215	0.83307	0.98804	0.99232	-0.39743	-2.7935	0.01866	0.038883	0.0052148	0.013275	0.0066104	0.04655	0.9823	0.98988	0.96287	0.97975
CSTA	3	0.35438	1.7284	0.0311	0.072464	0.083909	0.20251	-0.17463	-0.84953	0.17321	0.2917	0.39558	0.61107	-0.013148	-0.064571	0.55024	0.63222	0.94852	0.96696	-0.26525	-1.3008	0.22536	0.38958	0.19332	0.30771
CSTB	3	0.048784	0.31978	0.99569	0.99665	0.74913	0.86948	0.11728	0.77231	0.6311	0.74562	0.43993	0.64606	-0.052702	-0.34552	0.43397	0.52763	0.7297	0.81511	-0.076221	-0.50038	0.70191	0.82185	0.6168	0.73791
CSTF1	3	-1.5795	-4.5261	0	0	6.0075e-06	4.4682e-05	-2.0606	-5.7259	0	0	1.0292e-08	9.3266e-08	-2.3506	-6.4409	0	0	1.1878e-10	1.1655e-09	-2.2158	-6.137	0	0	8.4099e-10	8.0627e-09
CSTF2	3	-0.091709	-0.27483	0.32584	0.4749	0.78344	0.88796	-0.075058	-0.22569	0.45742	0.6005	0.82144	0.91808	-0.32693	-0.97374	0.039234	0.074141	0.33019	0.45792	-0.15936	-0.47856	0.45024	0.62859	0.63225	0.74867
CSTF2T	3	0.085786	0.82198	0.8134	0.87855	0.41109	0.63308	-0.13872	-1.3257	0.2445	0.3822	0.18495	0.35463	-0.18911	-1.8078	0.14593	0.21895	0.070638	0.12849	0.039667	0.3812	0.9	0.94191	0.70306	0.80395
CTBP1	3	-0.05695	-0.35079	0.44402	0.59108	0.72575	0.86281	-0.41738	-2.5592	0.0019139	0.0050955	0.01049	0.031098	-0.016417	-0.10149	0.53876	0.62176	0.91916	0.94726	-0.19403	-1.1974	0.35455	0.53152	0.23117	0.356
CTBP2	3	0.071782	0.524	0.88947	0.92672	0.60028	0.77973	-0.17178	-1.2532	0.17416	0.29237	0.21015	0.39091	-0.1703	-1.2442	0.16699	0.24202	0.21341	0.32439	-0.19079	-1.394	0.35885	0.53571	0.16333	0.27134
CTCF	3	-1.5019	-5.04	0	0	4.6548e-07	4.4021e-06	-2.1832	-7.2264	0	0	4.9605e-13	1.0913e-11	-2.0672	-6.913	0	0	4.7448e-12	5.7655e-11	-1.7424	-5.8672	0	0	4.4322e-09	3.781e-08
CTDP1	3	-1.9183	-7.57	0	0	3.7319e-14	2.2839e-12	-1.7668	-7.0596	0	0	1.6696e-12	3.2146e-11	-2.462	-9.5863	0	0	9.1266e-22	7.3364e-20	-1.5229	-6.204	0	0	5.5061e-10	5.4282e-09
CTPS1	3	-0.72993	-2.9267	0	0	0.0034261	0.013587	-1.2909	-5.0772	0	0	3.8303e-07	2.5991e-06	-1.2854	-5.0679	0	0	4.0232e-07	2.1954e-06	-1.7129	-6.6706	0	0	2.5482e-11	3.3922e-10
CTSD	3	0.23227	1.7032	0.18756	0.30915	0.088521	0.2112	0.022131	0.16205	0.89091	0.92407	0.87127	0.93892	0.054661	0.40106	0.82105	0.86058	0.68838	0.78191	-0.33567	-2.4529	0.13062	0.25901	0.01417	0.033711
CTSH	3	0.18	0.34872	0.36077	0.51293	0.7273	0.86317	-0.22938	-0.44101	0.10144	0.19575	0.6592	0.82302	0.16027	0.31104	0.75407	0.81153	0.75577	0.83135	-0.12341	-0.23842	0.56077	0.7239	0.81156	0.88112
CTSV	3	-0.095157	-0.69425	0.31483	0.46535	0.48753	0.6979	-0.27776	-2.0204	0.047368	0.10092	0.043344	0.10888	-0.23945	-1.746	0.091388	0.14887	0.080811	0.14423	-0.10112	-0.74152	0.63397	0.77895	0.45838	0.60565
CUL3	3	-0.9604	-3.0132	0	0	0.002585	0.010635	-1.2671	-3.9334	0	0	8.3758e-05	0.00037809	-1.3617	-4.2384	0	0	2.2509e-05	9.0643e-05	-1.6447	-5.0742	0	0	3.8922e-07	2.2786e-06
CUL4A	3	0.13373	0.76686	0.55167	0.68265	0.44316	0.66119	0.0095415	0.054606	0.811	0.87326	0.95645	0.98055	0.036538	0.20949	0.75742	0.8143	0.83407	0.88984	-0.1204	-0.68742	0.57225	0.736	0.49182	0.63885
CUL7	3	-0.52152	-2.9441	0.00095694	0.0031596	0.0032385	0.012955	-0.65202	-3.6753	0	0	0.00023753	0.0009811	-0.52695	-2.9839	0.0028708	0.0074442	0.0028457	0.0077342	-0.79096	-4.4522	0.0014354	0.0052448	8.4979e-06	4.0769e-05
CUX1	3	-0.029262	-0.22668	0.56411	0.68925	0.82067	0.90464	-0.38832	-2.9766	0.0028708	0.0073892	0.002915	0.0097947	-0.33423	-2.5694	0.035885	0.068368	0.010187	0.023895	-0.15969	-1.2387	0.44833	0.62718	0.21547	0.33809
CXXC1	3	0.22486	2.5567	0.20574	0.33308	0.010568	0.035625	-0.055824	-0.63379	0.53684	0.67347	0.52622	0.71695	0.1042	1.185	0.9622	0.97009	0.236	0.35156	-0.071946	-0.81759	0.71914	0.83241	0.41359	0.5635
CXXC5	3	-0.26776	-1.1252	0.035885	0.080994	0.26051	0.46739	-0.21816	-0.92658	0.11675	0.21817	0.35415	0.56544	-0.038426	-0.16552	0.48086	0.57265	0.86853	0.91402	-0.21414	-0.91474	0.31196	0.48693	0.36033	0.50645
CYB5R1	3	-0.26916	-0.78367	0.035407	0.080087	0.43323	0.65282	-0.26324	-0.77144	0.058373	0.12103	0.44045	0.64606	-0.3656	-1.0619	0.024402	0.048757	0.2883	0.41194	-0.20222	-0.59797	0.33732	0.51124	0.54986	0.68484
CYCS	3	-1.6782	-7.0689	0	0	1.5621e-12	5.4413e-11	-1.0949	-4.735	0	0	2.1908e-06	1.3045e-05	-1.1064	-4.8034	0	0	1.5598e-06	7.6884e-06	-1.5477	-6.6282	0	0	3.3973e-11	4.3829e-10
CYFIP1	3	-0.38791	-1.7896	0.011005	0.030585	0.07351	0.18225	-0.15035	-0.7009	0.20957	0.33461	0.48337	0.67898	-0.21269	-0.99182	0.11483	0.17937	0.32128	0.44915	-0.6587	-3.0389	0.0066986	0.02118	0.0023746	0.0067707
CYLD	3	-0.24128	-1.0444	0.052153	0.1101	0.29631	0.51039	-0.62313	-2.6497	0	0	0.0080567	0.024404	0.14032	0.62422	0.83062	0.868	0.53248	0.65387	-0.23125	-1.0105	0.27416	0.44522	0.31226	0.44954
CYP4F11	3	-0.14284	-1.0182	0.18086	0.30216	0.30859	0.52228	-0.016711	-0.11962	0.68708	0.79249	0.90479	0.95505	-0.34841	-2.4798	0.032536	0.063256	0.013146	0.030227	-0.34966	-2.4922	0.11435	0.23272	0.012694	0.030815
DACH1	3	-0.061557	-0.41436	0.42584	0.57521	0.67861	0.83136	0.06703	0.4549	0.83349	0.88787	0.64918	0.81833	0.14159	0.96335	0.82297	0.86216	0.33537	0.46388	-0.22882	-1.5386	0.27799	0.4483	0.1239	0.21631
DAPK1	3	0.059286	0.37332	0.95215	0.96696	0.70891	0.85054	0.048446	0.30592	0.9445	0.95779	0.75967	0.8855	-0.060338	-0.379	0.40191	0.49383	0.70469	0.79482	-0.21384	-1.3386	0.3134	0.48808	0.1807	0.29231
DARS1	3	-2.0836	-6.6972	0	0	2.1248e-11	5.4824e-10	-2.4973	-7.9542	0	0	1.803e-15	6.117e-14	-2.298	-7.4264	0	0	1.1155e-13	1.8955e-12	-2.8316	-9.044	0	0	1.5109e-19	1.087e-17
DARS2	3	-0.25386	-1.1314	0.043541	0.094693	0.25788	0.46543	-0.14921	-0.66924	0.211	0.33638	0.50334	0.69837	-0.65722	-2.9155	0.0023923	0.0071023	0.0035512	0.0094308	-0.83419	-3.6866	0.00095694	0.0035971	0.00022729	0.00081762
DAXX	3	-0.79283	-5.0591	0	0	4.2125e-07	4.095e-06	-0.62786	-4.0167	0	0	5.9015e-05	0.00027108	-0.68422	-4.3974	0.00095694	0.0029155	1.0954e-05	4.6049e-05	-0.78055	-5.0139	0.0014354	0.0052448	5.3351e-07	3.0549e-06
DBI	3	0.062256	0.51549	0.93254	0.95446	0.60621	0.78451	0.043269	0.35898	0.97895	0.98318	0.71961	0.85844	-0.090617	-0.74962	0.31483	0.40098	0.45348	0.57968	-0.10207	-0.84579	0.63062	0.77666	0.39767	0.54752
DCAF11	3	-0.29581	-0.88628	0.026794	0.064294	0.37547	0.59612	-0.09491	-0.28955	0.3866	0.53228	0.77216	0.88949	-0.30642	-0.92495	0.048804	0.089005	0.35499	0.48299	-0.66069	-1.9613	0.0066986	0.02118	0.049848	0.10164
DCAF5	3	-0.41764	-1.359	0.0062201	0.018233	0.17414	0.35669	-0.29793	-0.97793	0.033493	0.073607	0.32811	0.53695	-0.65002	-2.1099	0.0023923	0.0071023	0.034871	0.070347	0.044995	0.15047	0.87895	0.9306	0.8804	0.92603
DCAF7	3	-0.34539	-2.8617	0.015789	0.041302	0.0042139	0.016158	-0.39545	-3.2802	0.0028708	0.0073892	0.0010372	0.0037831	-0.47396	-3.9232	0.0090909	0.021915	8.7398e-05	0.00031603	-0.29528	-2.4647	0.17416	0.31846	0.013711	0.032863
DCK	3	0.26751	2.187	0.1378	0.24785	0.028739	0.083772	0.054657	0.44637	0.90431	0.93426	0.65533	0.82112	-0.022138	-0.18088	0.52297	0.60824	0.85646	0.90542	0.045563	0.37264	0.87847	0.93056	0.70941	0.80668
DCLRE1A	3	0.19523	1.3382	0.29665	0.44286	0.18082	0.36652	-0.20881	-1.4244	0.12632	0.23057	0.15433	0.30983	-0.53572	-3.6443	0.0028708	0.0074442	0.00026814	0.00088814	-0.20663	-1.4139	0.33062	0.50585	0.15739	0.26294
DCP1B	3	0.14981	0.73945	0.48278	0.62515	0.45963	0.67413	-0.070169	-0.34454	0.47847	0.61881	0.73044	0.8674	-0.26811	-1.3069	0.072249	0.1217	0.19126	0.29853	-0.01607	-0.079266	0.89043	0.93612	0.93682	0.96309
DCTN1	3	-0.54058	-2.5195	0.00047847	0.001642	0.011752	0.038801	-0.8369	-3.8358	0	0	0.00012515	0.00055068	-0.72615	-3.3562	0.00047847	0.0015337	0.00079021	0.002397	-0.79435	-3.6718	0.0014354	0.0052448	0.00024082	0.00086331
DCTN2	3	-0.35422	-1.7928	0.013397	0.036129	0.073009	0.18122	-0.28964	-1.4776	0.037321	0.080997	0.13952	0.28477	-0.051337	-0.26508	0.43828	0.5304	0.79094	0.85919	-0.58591	-2.9528	0.011962	0.034722	0.0031491	0.0086486
DDAH2	3	0.088079	0.78886	0.80526	0.8739	0.4302	0.64964	-0.39728	-3.5403	0.0028708	0.0073892	0.00039969	0.0015821	-0.5305	-4.7217	0.0028708	0.0074442	2.3391e-06	1.0912e-05	-0.38185	-3.4092	0.086603	0.1866	0.00065148	0.0021209
DDHD2	3	-0.0097804	-0.072446	0.65694	0.7632	0.94225	0.97126	0.018246	0.1358	0.86507	0.90763	0.89198	0.94727	-0.099656	-0.73813	0.29522	0.38228	0.46044	0.58585	0.12838	0.96259	0.58134	0.74178	0.33575	0.47704
DDOST	3	-0.90257	-3.5467	0	0	0.00039007	0.0019933	-1.0877	-4.2601	0	0	2.0434e-05	0.00010266	-1.3838	-5.3916	0	0	6.9851e-08	4.3192e-07	-1.1339	-4.4566	0	0	8.3258e-06	4.0187e-05
DDX21	3	-2.3186	-3.242	0	0	0.001187	0.0053011	-2.1044	-2.9368	0	0	0.0033162	0.011019	-3.0371	-4.427	0	0	9.5549e-06	4.0589e-05	-2.9489	-4.2569	0	0	2.0725e-05	9.125e-05
DDX24	3	-0.35991	-1.6851	0.01244	0.033854	0.091973	0.21794	-0.63176	-2.932	0	0	0.0033679	0.011157	-0.81601	-3.7532	0.00047847	0.0015337	0.00017458	0.00059913	-0.63466	-2.9538	0.0086124	0.026786	0.0031389	0.0086486
DDX27	3	-2.7984	-7.274	0	0	3.49e-13	1.5196e-11	-2.1606	-5.756	0	0	8.6133e-09	7.9654e-08	-2.4792	-6.5843	0	0	4.5711e-11	4.7062e-10	-2.7181	-7.1792	0	0	7.0108e-13	1.2967e-11
DDX28	3	-0.54684	-2.9438	0	0	0.0032419	0.012955	-1.257	-6.6165	0	0	3.6782e-11	5.4307e-10	-0.53428	-2.8919	0.0028708	0.0074442	0.0038291	0.010079	-0.45249	-2.4583	0.042584	0.10218	0.013959	0.03338
DDX39A	3	-0.18287	-0.96832	0.11292	0.21071	0.33288	0.5526	-0.090173	-0.48011	0.4067	0.55303	0.63115	0.80581	-0.16994	-0.90539	0.16699	0.24202	0.36526	0.49116	-0.2665	-1.4184	0.22392	0.38958	0.15608	0.26104
DDX52	3	-1.7979	-6.9982	0	0	2.5933e-12	7.9706e-11	-1.9113	-7.4468	0	0	9.5607e-14	2.4473e-12	-1.4878	-5.8628	0	0	4.5505e-09	3.3725e-08	-1.8826	-7.4008	0	0	1.3532e-13	2.8002e-12
DDX56	3	-1.9927	-5.6558	0	0	1.5515e-08	2.2059e-07	-2.1664	-6.1337	0	0	8.585e-10	9.8586e-09	-2.8592	-8.0117	0	0	1.1318e-15	2.7828e-14	-2.1103	-6.046	0	0	1.4844e-09	1.3537e-08
DEPDC7	3	-0.20243	-0.93346	0.092344	0.18037	0.35058	0.57333	0.24675	1.1596	0.15359	0.26975	0.24623	0.43427	0.33695	1.5891	0.26364	0.35096	0.11205	0.19008	-0.072288	-0.33725	0.71483	0.83	0.73593	0.82827
DERL1	3	0.089866	0.41674	0.79043	0.86674	0.67687	0.8302	-0.086996	-0.4009	0.4177	0.56359	0.68849	0.83466	0.13956	0.65224	0.83589	0.87306	0.51425	0.63726	-0.11744	-0.5424	0.58182	0.74178	0.58755	0.71643
DHCR24	3	-0.35001	-1.6235	0.013876	0.037275	0.10448	0.24089	0.052423	0.24408	0.92153	0.94458	0.80717	0.90963	-0.10134	-0.47431	0.29187	0.37888	0.63528	0.73804	-0.0034326	-0.016062	0.94402	0.97001	0.98718	0.99307
DHX34	3	-0.1547	-0.76159	0.15789	0.27523	0.4463	0.66248	-0.0039482	-0.019629	0.74737	0.82953	0.98434	0.9905	-0.33914	-1.6614	0.035407	0.068203	0.09663	0.16858	-0.22695	-1.1205	0.28086	0.4505	0.26249	0.39321
DHX35	3	-0.59622	-3.8183	0	0	0.00013439	0.00074899	-0.85365	-5.4456	0	0	5.1644e-08	4.0885e-07	-1.2669	-8.0191	0	0	1.0652e-15	2.6503e-14	-1.0477	-6.6803	0	0	2.384e-11	3.1939e-10
DHX8	3	-0.97585	-3.3047	0	0	0.00095091	0.0043969	-1.0659	-3.6092	0	0	0.00030714	0.0012416	-1.1113	-3.766	0	0	0.00016589	0.00057214	-1.2222	-4.1344	0	0	3.5592e-05	0.00015058
DIDO1	3	-0.59288	-4.3639	0	0	1.2774e-05	8.8108e-05	-0.46146	-3.4015	0.00047847	0.0013774	0.00067006	0.0025278	-0.7401	-5.4598	0.00047847	0.0015337	4.7666e-08	3.0097e-07	-0.78775	-5.8106	0.0014354	0.0052448	6.224e-09	5.0813e-08
DIMT1	3	-0.56794	-2.6475	0	0	0.0081099	0.028203	-0.68794	-3.2046	0	0	0.0013524	0.004848	-0.48397	-2.2713	0.0090909	0.021915	0.023128	0.049223	-0.75618	-3.5319	0.0019139	0.0067682	0.00041257	0.0013991
DLAT	3	-0.25258	-1.6519	0.044019	0.095634	0.098554	0.23014	-0.43613	-2.8436	0.0019139	0.0050955	0.004461	0.0143	-0.74658	-4.8304	0.00047847	0.0015337	1.3625e-06	6.7802e-06	-0.89677	-5.7873	0	0	7.1543e-09	5.7063e-08
DLGAP5	3	-0.29523	-1.8264	0.02823	0.067506	0.067794	0.17112	-0.48516	-2.9897	0	0	0.0027926	0.0094291	-0.087527	-0.54897	0.32249	0.40848	0.58303	0.69551	-0.39899	-2.4812	0.076077	0.16969	0.013096	0.031605
DMAP1	3	-1.7511	-5.6717	0	0	1.4139e-08	2.0379e-07	-1.3784	-4.4852	0	0	7.2858e-06	4.0411e-05	-0.85344	-2.8071	0	0	0.0049988	0.012756	-1.6724	-5.4842	0	0	4.1533e-08	2.8367e-07
DMRT2	3	-0.32335	-1.9606	0.020574	0.051683	0.049923	0.13325	-0.14532	-0.8889	0.22153	0.35023	0.37406	0.58825	-0.54842	-3.3129	0.0028708	0.0074442	0.00092349	0.0027692	-0.24132	-1.4768	0.2622	0.43252	0.13972	0.23839
DMRTA2	3	-0.21698	-1.9844	0.07177	0.14493	0.047206	0.1278	-0.23504	-2.1541	0.094737	0.18627	0.031231	0.08159	-0.47061	-4.2781	0.0095694	0.022676	1.8846e-05	7.663e-05	-0.43116	-3.9352	0.053589	0.12514	8.312e-05	0.0003284
DNAAF9	3	-0.081897	-0.23919	0.36124	0.51324	0.81096	0.89818	0.092981	0.27586	0.72967	0.82122	0.78266	0.89434	0.39318	1.188	0.15359	0.2275	0.23484	0.35083	-0.28619	-0.8336	0.18756	0.33677	0.4045	0.55502
DNAJA1	3	-0.43745	-3.7148	0.0047847	0.014451	0.00020337	0.0010955	-0.25346	-2.1602	0.070813	0.14313	0.030755	0.080554	-0.2981	-2.5431	0.055024	0.098882	0.010986	0.025655	-0.47501	-4.0469	0.033014	0.082143	5.189e-05	0.00021433
DNAJA2	3	-0.0078255	-0.015536	0.66507	0.77064	0.9876	0.99424	-0.63161	-1.2082	0	0	0.22696	0.41211	-0.69844	-1.3308	0.00047847	0.0015337	0.18326	0.28885	-0.62357	-1.1977	0.0090909	0.027656	0.23104	0.356
DNAJA3	3	-2.2564	-7.6027	0	0	2.8991e-14	1.8934e-12	-1.8422	-6.2753	0	0	3.4898e-10	4.2904e-09	-2.1691	-7.4152	0	0	1.2144e-13	2.0468e-12	-2.3599	-8.0467	0	0	8.5031e-16	2.9134e-14
DNAJB11	3	-0.16116	-1.2422	0.14833	0.26249	0.21417	0.41292	-0.35965	-2.7699	0.0086124	0.021454	0.0056068	0.017542	-0.28835	-2.2268	0.062679	0.10982	0.025959	0.054472	-0.66761	-5.1438	0.0057416	0.018405	2.6919e-07	1.6029e-06
DNAJB14	3	-0.15271	-0.91494	0.16029	0.27595	0.36022	0.58402	-0.1908	-1.1448	0.15407	0.27016	0.2523	0.44237	-0.29856	-1.7892	0.053589	0.096552	0.073576	0.13302	-0.10634	-0.64159	0.61244	0.7619	0.52114	0.66252
DNAJB4	3	0.21583	2.1616	0.22727	0.36149	0.030647	0.088469	-0.050325	-0.5029	0.55742	0.69304	0.61503	0.79574	-0.076073	-0.76063	0.35598	0.44551	0.44688	0.57406	-0.30706	-3.0625	0.15742	0.29666	0.002195	0.006293
DNAJB6	3	-1.0505	-4.3852	0	0	1.159e-05	8.0963e-05	-0.66799	-2.8908	0	0	0.0038421	0.012492	-0.987	-4.1673	0	0	3.0827e-05	0.00012225	-0.47133	-2.0807	0.034928	0.086391	0.037463	0.078929
DNAJC10	3	-0.072065	-0.54204	0.39282	0.54582	0.58779	0.7709	-0.16575	-1.2469	0.18086	0.29976	0.21245	0.39363	-0.42842	-3.2241	0.014354	0.031546	0.0012637	0.0036938	-0.44927	-3.3815	0.043062	0.10309	0.00072084	0.0023285
DNAJC13	3	0.070104	0.33187	0.89522	0.93177	0.73999	0.86687	-0.93138	-4.3718	0	0	1.2324e-05	6.5209e-05	-1.0099	-4.7739	0	0	1.8065e-06	8.6994e-06	-0.72503	-3.4326	0.0033493	0.011309	0.0005978	0.0019707
DNAJC16	3	-0.48435	-2.9077	0.0019139	0.0059701	0.0036405	0.014302	-0.17669	-1.0694	0.17033	0.29014	0.28491	0.4845	0.0020388	0.012381	0.61005	0.68585	0.99012	0.99536	-0.36013	-2.1768	0.10191	0.21173	0.029496	0.064148
DNM1	3	0.12678	0.68408	0.59187	0.71133	0.49392	0.70272	-0.34372	-1.8323	0.01244	0.030127	0.066906	0.15333	-0.047987	-0.25882	0.4488	0.54063	0.79577	0.86085	-0.59658	-3.1712	0.011483	0.033803	0.001518	0.0044905
DNM2	3	-1.8187	-5.3267	0	0	1.0003e-07	1.168e-06	-1.5071	-4.515	0	0	6.3304e-06	3.5566e-05	-1.9037	-5.6091	0	0	2.0343e-08	1.3671e-07	-1.9493	-5.7473	0	0	9.069e-09	7.02e-08
DNTTIP1	3	-0.19843	-0.8869	0.099522	0.19224	0.37513	0.59612	-0.39182	-1.7389	0.0028708	0.0073892	0.082061	0.18323	-0.33913	-1.5117	0.035407	0.068203	0.1306	0.21646	-0.32602	-1.4607	0.13971	0.27341	0.1441	0.2444
DOCK11	3	-0.10862	-0.98382	0.27129	0.41447	0.3252	0.54244	-0.036443	-0.33164	0.60861	0.72936	0.74016	0.87545	-0.324	-2.9216	0.039713	0.07424	0.0034824	0.0092835	-0.20762	-1.8836	0.32679	0.50147	0.059614	0.11787
DOT1L	3	0.060245	0.33679	0.94163	0.96047	0.73627	0.86685	-0.046007	-0.25714	0.56842	0.70183	0.79707	0.90178	-0.46657	-2.5936	0.0095694	0.022676	0.0094976	0.022506	-0.01058	-0.059315	0.91579	0.95082	0.9527	0.97309
DPF1	3	-0.3065	-0.49668	0.022488	0.054779	0.61941	0.79382	-0.19013	-0.31327	0.15455	0.27016	0.75407	0.8849	-0.17534	-0.28842	0.16268	0.23793	0.77303	0.84615	-0.1706	-0.28258	0.41531	0.59452	0.7775	0.8566
DPF2	3	-0.5754	-3.1958	0	0	0.0013945	0.0060795	-0.1252	-0.71858	0.2799	0.42026	0.4724	0.67291	-0.65523	-3.6396	0.0023923	0.0071023	0.00027308	0.00090308	-0.66425	-3.7041	0.0057416	0.018405	0.00021213	0.0007724
DPP9	3	0.056354	0.47181	0.97033	0.98114	0.63706	0.80397	0.021891	0.18343	0.88804	0.92201	0.85446	0.9306	-0.12896	-1.0794	0.23876	0.32508	0.28041	0.40374	-0.074728	-0.62658	0.70574	0.82396	0.53094	0.67089
DPYSL5	3	0.13558	0.7803	0.54115	0.67321	0.43521	0.65485	-0.23018	-1.3048	0.099522	0.19224	0.19197	0.36508	-0.0014737	-0.0084567	0.59426	0.67208	0.99325	0.99707	-0.070701	-0.4057	0.72344	0.8349	0.68496	0.78969
DRG2	3	-0.24607	-1.8401	0.050718	0.1085	0.065758	0.16719	-0.17609	-1.3193	0.17273	0.2917	0.18705	0.35768	-0.58807	-4.4016	0.0028708	0.0074442	1.0746e-05	4.5281e-05	-0.57539	-4.3086	0.012919	0.036835	1.6428e-05	7.4163e-05
DSC1	3	-0.0037219	-0.031694	0.68947	0.78798	0.97472	0.98843	-0.44053	-3.7417	0.0019139	0.0050955	0.00018278	0.00077174	-0.46777	-3.981	0.0095694	0.022676	6.8615e-05	0.00025471	-0.23152	-1.9736	0.27321	0.44436	0.048422	0.09912
DSC3	3	-0.2067	-1.7567	0.086124	0.17013	0.078976	0.19351	-0.12347	-1.0501	0.2866	0.42694	0.29368	0.49444	-0.18847	-1.6054	0.14593	0.21895	0.1084	0.18494	-0.24708	-2.1044	0.2555	0.4255	0.035346	0.07515
DSG1	3	0.12911	0.50443	0.58182	0.70208	0.61396	0.78967	-0.11382	-0.43943	0.32249	0.46259	0.66035	0.82337	-0.24004	-0.91764	0.090431	0.14754	0.35881	0.48518	-0.16281	-0.6293	0.44067	0.62062	0.52915	0.66945
DSG3	3	-0.11858	-0.549	0.24593	0.38647	0.583	0.76827	-0.13078	-0.60693	0.26459	0.40247	0.5439	0.73375	-0.18028	-0.83568	0.15694	0.23131	0.40334	0.52863	0.037262	0.17442	0.90957	0.94908	0.86154	0.91495
DST	3	0.057567	0.55594	0.96316	0.97529	0.57825	0.76459	-0.25566	-2.4651	0.0689	0.14035	0.013697	0.039378	-0.29378	-2.8377	0.056459	0.10051	0.0045437	0.011782	-0.26232	-2.5349	0.23158	0.39868	0.011249	0.027692
DSTN	3	-0.12403	-0.5929	0.22919	0.36398	0.55325	0.74503	-0.17175	-0.82281	0.17512	0.2935	0.41062	0.62369	-0.69428	-3.2252	0.00095694	0.0029155	0.0012588	0.0036846	-0.46249	-2.187	0.038756	0.094626	0.028739	0.062633
DTL	3	-1.4155	-3.3768	0	0	0.00073329	0.003499	-1.6792	-3.999	0	0	6.3615e-05	0.00029157	-1.9769	-4.7426	0	0	2.1096e-06	9.9529e-06	-2.1414	-5.1274	0	0	2.9381e-07	1.7396e-06
DYNC2I1	3	0.22428	1.5366	0.20861	0.33746	0.1244	0.27658	0.061213	0.4184	0.85933	0.90206	0.67566	0.82855	0.29497	2.0317	0.36746	0.45742	0.042187	0.082531	0.19789	1.362	0.37273	0.55248	0.17321	0.28326
DYNC2I2	3	0.25388	0.80486	0.15885	0.27575	0.4209	0.6407	0.18174	0.57644	0.33541	0.47687	0.56432	0.75457	-0.40848	-1.2364	0.016268	0.034908	0.21631	0.32826	0.16725	0.53217	0.46364	0.64003	0.59461	0.71959
E2F6	3	0.078725	0.60656	0.84641	0.89706	0.54415	0.74034	-0.22396	-1.7224	0.11005	0.20947	0.08499	0.18817	-0.021198	-0.16372	0.52392	0.60867	0.86995	0.91505	-0.20298	-1.5661	0.33636	0.51053	0.11732	0.20639
EBF3	3	0.17262	1.0178	0.389	0.54345	0.30876	0.52228	-0.27705	-1.6116	0.048325	0.10254	0.10705	0.22948	0.097281	0.57418	0.98565	0.98754	0.56585	0.6815	-0.43343	-2.5138	0.052632	0.12318	0.011943	0.029127
EBNA1BP2	3	-0.65061	-3.2407	0	0	0.0011924	0.0053102	-0.54276	-2.721	0	0	0.006508	0.020121	-0.43698	-2.1999	0.013397	0.030303	0.027815	0.057558	-0.67016	-3.356	0.0057416	0.018405	0.00079081	0.0025428
ECHS1	3	-0.18867	-1.3587	0.10813	0.20452	0.17425	0.35669	-0.53796	-3.8688	0	0	0.00010939	0.00048542	-0.69017	-4.9754	0.00095694	0.0029155	6.5128e-07	3.4373e-06	-0.65607	-4.73	0.0066986	0.02118	2.245e-06	1.1672e-05
ECM1	3	-0.17592	-1.2133	0.12344	0.22552	0.22502	0.42713	-0.27657	-1.9071	0.048325	0.10254	0.056507	0.13334	-0.28387	-1.9597	0.063158	0.10982	0.050035	0.095762	-0.28255	-1.9524	0.19378	0.34645	0.050894	0.10357
ECPAS	3	-0.085033	-0.33713	0.34833	0.49795	0.73602	0.86685	-0.16428	-0.65133	0.18421	0.30387	0.51483	0.70883	-0.15012	-0.59549	0.19713	0.27559	0.55152	0.66938	-0.30828	-1.2141	0.15646	0.29539	0.2247	0.3496
EDC4	3	-0.26132	-2.3141	0.039713	0.088298	0.02066	0.063688	-0.33959	-3.0076	0.014833	0.035429	0.0026331	0.0089557	-0.49449	-4.3791	0.0076555	0.019002	1.1915e-05	4.9506e-05	-0.15389	-1.3661	0.46364	0.64003	0.17191	0.28183
EDIL3	3	-0.0049734	-0.035045	0.68373	0.7856	0.97204	0.98682	-0.24011	-1.6851	0.08756	0.17346	0.091967	0.20233	0.2113	1.5018	0.60144	0.67653	0.13315	0.21998	-0.30201	-2.1236	0.16364	0.30292	0.033705	0.072101
EEA1	3	0.18532	1.4342	0.32919	0.47911	0.15151	0.3218	-0.028821	-0.22296	0.63589	0.74915	0.82357	0.91948	-0.081567	-0.63208	0.33971	0.42754	0.52734	0.64869	-0.007518	-0.058269	0.92584	0.95792	0.95353	0.97309
EEF1A1	3	-2.4843	-5.8068	0	0	6.3696e-09	1.024e-07	-1.5191	-3.6856	0	0	0.00022816	0.00095181	-1.2143	-3.0097	0	0	0.0026148	0.0071717	-3.8182	-8.9294	0	0	4.2845e-19	2.7239e-17
EEFSEC	3	-0.83982	-2.8938	0	0	0.0038064	0.014898	-0.42686	-1.5084	0.0019139	0.0050955	0.13146	0.27069	-0.79712	-2.7762	0.00047847	0.0015337	0.0055007	0.013868	-0.85017	-2.9622	0.00095694	0.0035971	0.003055	0.0084793
EFTUD2	3	-2.8092	-8.3809	0	0	5.2503e-17	7.3155e-15	-2.7375	-8.2032	0	0	2.3415e-16	1.0412e-14	-3.0857	-9.275	0	0	1.7769e-20	1.0037e-18	-2.6585	-8.0477	0	0	8.4343e-16	2.9134e-14
EHD2	3	-0.031706	-0.20375	0.55837	0.68739	0.83855	0.91279	-0.18313	-1.1762	0.15885	0.27348	0.2395	0.42736	-0.19909	-1.2806	0.13062	0.19971	0.20032	0.30898	0.31413	2.031	0.1244	0.24952	0.042257	0.088053
EHD4	3	-0.049181	-0.52504	0.47225	0.61495	0.59955	0.77962	0.026323	0.28165	0.91388	0.93904	0.77821	0.89317	-0.073635	-0.7871	0.35981	0.44869	0.43122	0.55771	-0.13055	-1.3957	0.5378	0.70559	0.16281	0.2707
EHHADH	3	-0.029759	-0.24994	0.56077	0.68739	0.80263	0.89725	0.024359	0.20474	0.90144	0.93221	0.83778	0.92545	-0.48872	-4.1099	0.008134	0.020047	3.9579e-05	0.00015319	-0.26923	-2.2653	0.21675	0.37876	0.023494	0.052515
EHMT2	3	-0.15315	-0.68312	0.15885	0.27575	0.49453	0.70306	-0.14881	-0.66587	0.21148	0.33663	0.50549	0.6992	-0.23062	-1.0289	0.095694	0.15361	0.30351	0.42919	-0.3372	-1.5024	0.12919	0.25714	0.13299	0.22914
EIF1AX	3	-2.4325	-6.99	0	0	2.7482e-12	8.3243e-11	-1.3384	-3.9291	0	0	8.5265e-05	0.00038406	-2.6406	-7.6959	0	0	1.4046e-14	2.8501e-13	-2.583	-7.5259	0	0	5.2368e-14	1.1644e-12
EIF2B4	3	-1.2946	-3.9908	0	0	6.5863e-05	0.00039329	-1.1559	-3.6112	0	0	0.00030476	0.0012344	-1.2911	-4.0213	0	0	5.7884e-05	0.00021798	-1.1244	-3.5466	0	0	0.00039024	0.0013327
EIF2B5	3	-1.9977	-8.4152	0	0	3.9226e-17	5.8559e-15	-2.2354	-9.4055	0	0	5.1766e-21	7.7279e-19	-2.5019	-10.597	0	0	3.0721e-26	6.4206e-24	-2.4719	-10.471	0	0	1.174e-25	4.0895e-23
EIF3A	3	-1.8818	-6.1875	0	0	6.1121e-10	1.1939e-08	-1.8824	-6.2102	0	0	5.2901e-10	6.3542e-09	-2.2294	-7.3681	0	0	1.7314e-13	2.827e-12	-1.7949	-5.9897	0	0	2.1027e-09	1.8621e-08
EIF3C	3	-1.8014	-7.168	0	0	7.6121e-13	2.7911e-11	-1.4912	-5.9862	0	0	2.1482e-09	2.2561e-08	-2.5121	-10.027	0	0	1.1641e-23	1.1586e-21	-1.8808	-7.5659	0	0	3.8523e-14	9.0463e-13
EIF3E	3	-1.9098	-5.5204	0	0	3.3816e-08	4.4173e-07	-1.813	-5.2945	0	0	1.1936e-07	8.8462e-07	-2.5914	-7.3612	0	0	1.8232e-13	2.9311e-12	-2.6366	-7.4895	0	0	6.9137e-14	1.521e-12
EIF3F	3	-2.1115	-5.6201	0	0	1.909e-08	2.6422e-07	-2.1053	-5.6295	0	0	1.8071e-08	1.5479e-07	-2.4812	-6.5872	0	0	4.483e-11	4.6384e-10	-2.3659	-6.3154	0	0	2.6939e-10	2.8873e-09
EIF3H	3	-0.93944	-4.1398	0	0	3.4764e-05	0.00021496	-1.5743	-6.8378	0	0	8.0439e-12	1.3668e-10	-1.328	-5.8424	0	0	5.1451e-09	3.7731e-08	-1.8125	-7.8998	0	0	2.7943e-15	8.1111e-14
EIF3K	3	-0.070886	-0.46049	0.39474	0.54672	0.64517	0.80901	-0.35166	-2.2622	0.010526	0.025701	0.023686	0.064041	-0.53494	-3.4093	0.0028708	0.0074442	0.0006514	0.0020051	-0.91755	-5.7516	0	0	8.8387e-09	6.8929e-08
EIF3L	3	-0.24413	-2.3377	0.052153	0.1101	0.019401	0.060884	-0.47166	-4.5155	0.00047847	0.0013774	6.3179e-06	3.5566e-05	-0.51149	-4.9038	0.0033493	0.0085262	9.3983e-07	4.8381e-06	-0.34097	-3.2691	0.12536	0.25024	0.0010788	0.0033205
EIF3M	3	-0.34276	-1.2926	0.015789	0.041302	0.19616	0.38995	-0.67134	-2.5028	0	0	0.012322	0.035818	-0.61835	-2.3207	0.0028708	0.0074442	0.020303	0.044294	-0.87161	-3.2432	0	0	0.0011821	0.0036013
EIF4A1	3	0.052444	0.14869	0.98852	0.99279	0.8818	0.93732	0.16684	0.47718	0.38469	0.53139	0.63323	0.80748	-0.47932	-1.3405	0.0090909	0.021915	0.18009	0.28449	0.0028495	0.0081365	0.96603	0.98248	0.99351	0.99637
EIF4A2	3	0.48203	2.714	0	0	0.0066476	0.023429	0.088744	0.49511	0.74163	0.82853	0.62052	0.79957	0.33647	1.8916	0.26651	0.35388	0.058544	0.10992	-0.11158	-0.62002	0.59522	0.74895	0.53524	0.67451
EIF4A3	3	-1.2325	-4.2324	0	0	2.3118e-05	0.00014867	-1.6018	-5.3995	0	0	6.6818e-08	5.1722e-07	-1.9162	-6.3573	0	0	2.0531e-10	1.9416e-09	-1.8178	-6.0862	0	0	1.156e-09	1.0835e-08
EIF4E2	3	-0.35905	-1.3877	0.013397	0.036129	0.16522	0.34291	-0.73287	-2.7995	0	0	0.0051175	0.016181	-1.0221	-3.8699	0	0	0.00010887	0.00038468	-1.1139	-4.2133	0	0	2.517e-05	0.00010959
EIF5B	3	-2.3028	-4.2254	0	0	2.3847e-05	0.00015288	-1.572	-2.948	0	0	0.003198	0.01066	-1.3759	-2.61	0	0	0.0090547	0.021653	-2.1185	-3.953	0	0	7.7186e-05	0.00030629
EIPR1	3	-0.43906	-0.83415	0.0038278	0.011645	0.4042	0.62669	-0.48731	-0.92804	0	0	0.35339	0.56467	-0.70476	-1.3204	0.00047847	0.0015337	0.1867	0.29339	-0.10025	-0.19761	0.63684	0.78019	0.84335	0.90561
ELAC2	3	-1.0395	-4.6781	0	0	2.8951e-06	2.2747e-05	-0.95699	-4.3365	0	0	1.4478e-05	7.4349e-05	-1.0596	-4.7877	0	0	1.6871e-06	8.2579e-06	-0.96179	-4.3737	0	0	1.2217e-05	5.7379e-05
ELMOD1	3	-0.059141	-0.43194	0.43636	0.58462	0.66579	0.82483	-0.073928	-0.54156	0.46077	0.60263	0.58812	0.77599	0.046766	0.34476	0.7933	0.83992	0.73027	0.81531	-0.31843	-2.3185	0.14689	0.28243	0.020421	0.046695
ELP1	3	-1.4474	-5.9491	0	0	2.6955e-09	4.6947e-08	-1.7022	-6.9739	0	0	3.0828e-12	5.5812e-11	-2.5855	-10.512	0	0	7.578e-26	1.4398e-23	-1.8116	-7.4651	0	0	8.3236e-14	1.8121e-12
ELP3	3	-2.0343	-7.2088	0	0	5.6429e-13	2.2252e-11	-1.867	-6.6418	0	0	3.0981e-11	4.625e-10	-2.1888	-7.8654	0	0	3.6792e-15	7.9274e-14	-3.2675	-11.691	0	0	1.4169e-31	1.4807e-28
EMC1	3	-1.815	-6.2689	0	0	3.6358e-10	7.3065e-09	-1.3281	-4.8075	0	0	1.5286e-06	9.3413e-06	-1.108	-4.0787	0	0	4.5288e-05	0.00017272	-1.2102	-4.4439	0	0	8.835e-06	4.2254e-05
EMC8	3	0.013714	0.099439	0.79665	0.86991	0.92079	0.95935	0.026657	0.19412	0.91531	0.94005	0.84608	0.92682	-0.53345	-3.7682	0.0028708	0.0074442	0.00016446	0.00056814	-0.20069	-1.4518	0.33923	0.5134	0.14656	0.24762
EMSY	3	0.050113	0.32287	0.99809	0.99809	0.74679	0.86948	0.06935	0.44779	0.82392	0.87992	0.6543	0.82047	0.09274	0.60012	0.98708	0.9885	0.54843	0.66834	-0.62193	-3.9722	0.0090909	0.027656	7.1221e-05	0.00028461
ENDOD1	3	0.24323	1.7605	0.16746	0.28525	0.078328	0.19237	0.15658	1.1334	0.42823	0.57372	0.25704	0.4487	-0.28135	-2.0308	0.064115	0.11074	0.042279	0.082582	-0.074068	-0.53612	0.70766	0.82396	0.59188	0.71781
ENO1	3	-0.68062	-3.5283	0	0	0.00041824	0.0021165	-0.55275	-2.8908	0	0	0.0038421	0.012492	-1.031	-5.3149	0	0	1.0672e-07	6.4092e-07	-0.94159	-4.8813	0	0	1.054e-06	5.7971e-06
EP300	3	-0.25729	-1.1596	0.041627	0.091099	0.24623	0.45462	-0.34282	-1.5452	0.013397	0.03237	0.12229	0.25574	-0.11302	-0.51395	0.26842	0.35592	0.60728	0.71465	-0.59327	-2.6681	0.011483	0.033803	0.0076279	0.019633
EP400	3	-0.89729	-3.4572	0	0	0.00054592	0.0026973	-1.5947	-5.9374	0	0	2.8957e-09	2.9379e-08	-1.6496	-6.1414	0	0	8.1819e-10	6.7857e-09	-0.94218	-3.6555	0	0	0.00025671	0.00091557
EPB41L1	3	-0.10582	-1.0961	0.27608	0.42036	0.27302	0.48234	-0.11531	-1.196	0.31531	0.45417	0.23172	0.41749	0.051287	0.53363	0.8134	0.8565	0.5936	0.7037	-0.13165	-1.3676	0.53301	0.70107	0.17145	0.2817
EPB41L3	3	0.24315	1.5051	0.16746	0.28525	0.13231	0.28864	0.26499	1.6443	0.11531	0.21712	0.10011	0.21659	0.3823	2.3799	0.1756	0.25188	0.017318	0.0381	0.29979	1.8657	0.15407	0.2922	0.06209	0.12196
EPB41L4B	3	0.2595	0.77396	0.14402	0.25552	0.43895	0.65811	-0.14218	-0.41797	0.23206	0.36549	0.67597	0.82855	-0.66422	-1.9218	0.00095694	0.0029155	0.054627	0.10351	-0.49251	-1.4367	0.030144	0.077874	0.15082	0.25379
EPB41L5	3	0.052639	0.36172	0.9866	0.99135	0.71756	0.85648	-0.22422	-1.5315	0.11005	0.20947	0.12564	0.26077	-0.19274	-1.3188	0.13971	0.21114	0.18722	0.29354	-0.22395	-1.5341	0.28947	0.46008	0.125	0.21734
EPC1	3	0.1471	0.4993	0.49809	0.63787	0.61757	0.79283	0.040916	0.13881	0.99378	0.99521	0.8896	0.94619	0.16614	0.56643	0.73923	0.80093	0.5711	0.68637	0.17636	0.60249	0.43876	0.62062	0.54685	0.68274
EPC2	3	0.30219	1.7535	0.074641	0.15	0.079517	0.1946	-0.034261	-0.19745	0.61531	0.73318	0.84348	0.92682	-0.12088	-0.69652	0.25167	0.3387	0.4861	0.61239	0.23364	1.3606	0.27799	0.4483	0.17363	0.28338
EPHA3	3	0.014155	0.10519	0.8	0.87272	0.91623	0.9565	0.095057	0.70721	0.72775	0.82122	0.47944	0.67628	-0.13395	-0.99946	0.22727	0.31046	0.31757	0.44426	0.028018	0.20905	0.93206	0.96198	0.83441	0.89985
EPHA5	3	0.26427	0.6845	0.13971	0.24979	0.49366	0.70272	-0.033054	-0.085218	0.61818	0.73367	0.93209	0.96896	0.099594	0.25924	0.9756	0.97935	0.79545	0.86085	-0.085339	-0.22147	0.67656	0.80662	0.82473	0.89217
EPM2AIP1	3	0.1242	0.47661	0.60431	0.72171	0.63364	0.80358	-0.094839	-0.36271	0.3866	0.53228	0.71682	0.8577	0.16302	0.62781	0.74498	0.80341	0.53013	0.65136	0.35039	1.3565	0.08756	0.18827	0.17493	0.28474
EPS15	3	0.30679	2.1102	0.067464	0.13716	0.034838	0.098795	0.0058865	0.040409	0.79569	0.86524	0.96777	0.98601	-0.18694	-1.2845	0.14689	0.21976	0.19898	0.30783	-0.20051	-1.378	0.34163	0.51627	0.16819	0.27811
ERAL1	3	-0.2734	-1.8336	0.034928	0.07909	0.066719	0.16882	-0.85409	-5.6988	0	0	1.2062e-08	1.0773e-07	-0.50944	-3.424	0.0033493	0.0085262	0.00061705	0.0019106	-0.48726	-3.2761	0.032536	0.082143	0.0010525	0.0032637
ERGIC1	3	-0.20996	-1.8031	0.079426	0.15885	0.071369	0.17859	-0.022101	-0.1918	0.66842	0.77568	0.8479	0.92682	-0.18754	-1.6168	0.14689	0.21976	0.10593	0.18187	-0.105	-0.91057	0.61866	0.76645	0.36252	0.50851
ERH	3	-0.74128	-3.297	0	0	0.00097729	0.00445	-1.1583	-5.1385	0	0	2.7689e-07	1.9226e-06	-1.0636	-4.7505	0	0	2.0291e-06	9.6383e-06	-0.78115	-3.4936	0.0014354	0.0052448	0.00047647	0.0015959
ERLIN1	3	-0.33867	-2.3207	0.018182	0.046683	0.020301	0.063045	-0.20874	-1.433	0.12679	0.23124	0.15186	0.30576	-0.030436	-0.20991	0.5	0.58609	0.83374	0.88984	0.11897	0.82049	0.61388	0.76324	0.41194	0.56161
ERLIN2	3	-0.30983	-1.1463	0.02201	0.054245	0.25166	0.46017	-0.45162	-1.6687	0.00095694	0.0027027	0.095168	0.20805	-0.82238	-3.0268	0.00047847	0.0015337	0.0024715	0.0068145	0.015078	0.056846	0.98325	0.98988	0.95467	0.97377
ERO1A	3	0.1624	0.72223	0.43062	0.57942	0.47016	0.68362	-0.24146	-1.0627	0.086124	0.17094	0.28794	0.48847	0.30606	1.3723	0.32919	0.41546	0.16998	0.27078	-0.080882	-0.3593	0.69378	0.81644	0.71937	0.8149
ERP29	3	-0.19734	-0.94824	0.1	0.19263	0.343	0.56457	-0.18597	-0.89523	0.1555	0.27016	0.37067	0.58512	-0.42188	-2.0332	0.014354	0.031546	0.04203	0.082394	-0.02325	-0.11259	0.87321	0.92883	0.91036	0.946
ESD	3	-0.14296	-0.66902	0.18038	0.30208	0.50348	0.70895	0.028096	0.13346	0.92297	0.94518	0.89383	0.94876	0.054439	0.25927	0.82057	0.86058	0.79543	0.86085	-0.067648	-0.3212	0.7311	0.8368	0.74806	0.83698
ETFA	3	-0.01047	-0.087156	0.6512	0.75864	0.93055	0.96465	0.041541	0.3467	0.99187	0.99377	0.72881	0.86645	-0.0318	-0.26543	0.49856	0.58605	0.79068	0.85919	-0.091427	-0.76316	0.65502	0.78996	0.44537	0.59417
ETFB	3	0.17943	1.4211	0.36268	0.5139	0.15528	0.32715	-0.012939	-0.10243	0.70287	0.80186	0.91841	0.96314	-0.39924	-3.159	0.018182	0.038423	0.0015831	0.0045323	-0.20288	-1.6075	0.33636	0.51053	0.10795	0.19252
ETS1	3	-0.12238	-0.60712	0.23301	0.36894	0.54377	0.74034	-0.16104	-0.80079	0.18708	0.30619	0.42325	0.634	-0.1002	-0.50021	0.2933	0.38027	0.61693	0.72163	-0.22144	-1.1023	0.29426	0.4652	0.27034	0.40128
ETV4	3	-0.30501	-1.1191	0.022488	0.054779	0.26309	0.47048	-0.035224	-0.13063	0.61148	0.73112	0.89607	0.94895	-0.54609	-2.0127	0.0028708	0.0074442	0.04415	0.085837	-0.72504	-2.6635	0.0033493	0.011309	0.0077321	0.019853
ETV5	3	-0.11691	-0.81067	0.25072	0.39222	0.41756	0.63887	-0.34741	-2.3992	0.010526	0.025701	0.01643	0.046416	-0.35064	-2.4247	0.032536	0.063256	0.015321	0.034283	-0.30972	-2.1478	0.15407	0.2922	0.031732	0.068582
EYA1	3	0.028591	0.2421	0.87368	0.91851	0.8087	0.89818	-0.051684	-0.43771	0.55311	0.68974	0.6616	0.82337	-0.21366	-1.808	0.11148	0.17453	0.070608	0.12849	-0.23031	-1.9499	0.27608	0.44729	0.051183	0.10396
EYA3	3	-0.56928	-1.3989	0	0	0.16184	0.33791	-0.21136	-0.52545	0.12201	0.22388	0.59927	0.78182	-0.35166	-0.87172	0.032536	0.063256	0.38336	0.50839	-0.4914	-1.216	0.031579	0.080685	0.224	0.34911
EYA4	3	0.15226	1.1479	0.46938	0.61236	0.251	0.45936	0.089014	0.67146	0.74115	0.82853	0.50193	0.69837	-0.16101	-1.2063	0.18421	0.2628	0.2277	0.34139	0.013726	0.10359	0.98947	0.99328	0.9175	0.94929
FABP3	3	0.14479	1.0182	0.5067	0.64652	0.30857	0.52228	-0.078739	-0.55266	0.44498	0.58973	0.58049	0.76787	0.071565	0.50392	0.90718	0.92987	0.61432	0.7205	0.044959	0.31671	0.8799	0.93067	0.75147	0.83911
FABP5	3	-0.24924	-1.4846	0.049761	0.10711	0.13765	0.29781	-0.44185	-2.6313	0.0019139	0.0050955	0.0085055	0.025614	-0.86976	-5.1857	0	0	2.1526e-07	1.2497e-06	-0.60192	-3.5897	0.011483	0.033803	0.00033106	0.001159
FAF1	3	0.076653	0.45903	0.85646	0.9045	0.64621	0.80963	-0.011029	-0.066034	0.71196	0.80914	0.94735	0.97536	-0.10621	-0.63408	0.28134	0.36935	0.52603	0.64785	0.11527	0.69528	0.63158	0.77693	0.48688	0.63559
FAF2	3	-0.42299	-1.7998	0.0052632	0.015559	0.071894	0.17912	-0.46264	-1.9719	0.00047847	0.0013774	0.048618	0.11898	-0.42427	-1.8134	0.014354	0.031546	0.069773	0.12758	-0.69615	-2.9529	0.0038278	0.012882	0.0031475	0.0086486
FAM111A	3	-0.027634	-0.13287	0.56938	0.69186	0.8943	0.94359	-0.15408	-0.73972	0.19904	0.32099	0.45947	0.66227	-0.14303	-0.68683	0.20766	0.28704	0.49219	0.61745	-0.35878	-1.7155	0.10287	0.21287	0.086248	0.1598
FAM13A	3	0.36309	2.2291	0.028708	0.068182	0.025808	0.076402	0.070998	0.43409	0.81579	0.87571	0.66422	0.82337	0.14581	0.89383	0.81388	0.8565	0.37141	0.49632	0.042458	0.26007	0.89474	0.93828	0.79481	0.87246
FAM168A	3	-0.11082	-0.93766	0.26651	0.40836	0.34842	0.57024	-0.042495	-0.36022	0.58134	0.71011	0.71868	0.85831	-0.32129	-2.718	0.039713	0.07424	0.0065676	0.016225	-0.097233	-0.82513	0.64258	0.78263	0.4093	0.55838
FAM222B	3	-0.45859	-1.7443	0.0019139	0.0059701	0.081102	0.19779	-0.67166	-2.5291	0	0	0.011435	0.03356	-0.84508	-3.1364	0	0	0.0017102	0.0048631	-0.66432	-2.5153	0.0057416	0.018405	0.011894	0.02904
FANCD2	3	-0.4692	-2.8592	0.0019139	0.0059701	0.0042473	0.016158	-0.63416	-3.8617	0	0	0.00011258	0.00049852	-1.249	-7.5681	0	0	3.7871e-14	6.8827e-13	-0.56895	-3.4748	0.012919	0.036835	0.00051115	0.0017011
FANCM	3	-1.2291	-1.4095	0	0	0.15868	0.33265	-1.6755	-1.9004	0	0	0.05738	0.1352	-2.0024	-2.286	0	0	0.022254	0.047853	-1.0767	-1.2579	0	0	0.20844	0.32878
FAR1	3	0.15498	1.0259	0.4555	0.60291	0.30492	0.51918	-0.1782	-1.1729	0.16411	0.28023	0.24083	0.42805	-0.28077	-1.8461	0.064115	0.11074	0.064878	0.12021	-0.38408	-2.5226	0.085167	0.18427	0.011649	0.028608
FARSA	3	-1.737	-6.1346	0	0	8.5349e-10	1.6216e-08	-2.1943	-7.6575	0	0	1.896e-14	5.661e-13	-1.9944	-7.037	0	0	1.9641e-12	2.6314e-11	-1.8775	-6.6588	0	0	2.7604e-11	3.6058e-10
FARSB	3	-1.4046	-4.6253	0	0	3.7404e-06	2.8741e-05	-1.3144	-4.3629	0	0	1.2837e-05	6.775e-05	-1.2419	-4.1444	0	0	3.4074e-05	0.00013386	-1.0977	-3.701	0	0	0.00021479	0.00077937
FASN	3	-1.0521	-5.73	0	0	1.0044e-08	1.5101e-07	-0.8897	-4.8776	0	0	1.074e-06	6.8227e-06	-1.5363	-8.3299	0	0	8.091e-17	2.5239e-15	-1.0044	-5.5183	0	0	3.423e-08	2.3847e-07
FASTKD5	3	-0.46198	-1.2052	0.0019139	0.0059701	0.22814	0.43072	-1.449	-3.6777	0	0	0.00023532	0.00097388	-0.92542	-2.4059	0	0	0.016133	0.03587	-0.32961	-0.87546	0.13589	0.26667	0.38132	0.52919
FAT1	3	0.067443	0.50893	0.911	0.94351	0.6108	0.7885	0.12139	0.91917	0.6067	0.7279	0.35801	0.5703	-0.13788	-1.0383	0.2201	0.30184	0.29912	0.42441	0.16594	1.2608	0.4689	0.64516	0.20737	0.32759
FAU	3	-2.2839	-5.1288	0	0	2.9161e-07	2.973e-06	-1.9393	-4.3517	0	0	1.3509e-05	7.006e-05	-2.5493	-5.8106	0	0	6.2258e-09	4.5024e-08	-2.9256	-6.6961	0	0	2.141e-11	2.9057e-10
FBL	3	-0.7538	-3.1909	0	0	0.0014185	0.0061637	-0.89078	-3.7632	0	0	0.00016777	0.00071706	-1.2184	-5.0996	0	0	3.4045e-07	1.8924e-06	-1.1465	-4.8198	0	0	1.437e-06	7.7405e-06
FBRS	3	-0.35714	-0.99858	0.013397	0.036129	0.318	0.53255	-0.1496	-0.42154	0.211	0.33638	0.67336	0.82784	-0.21319	-0.59924	0.11435	0.17876	0.54901	0.66867	-0.31058	-0.87237	0.15311	0.29117	0.38301	0.53047
FBRSL1	3	-0.069571	-0.54713	0.40096	0.55204	0.58429	0.76867	-0.042236	-0.3332	0.58325	0.71162	0.73898	0.87456	0.041622	0.32919	0.7756	0.82662	0.74201	0.82427	-0.47439	-3.7013	0.033493	0.083135	0.00021453	0.00077937
FBXL18	3	-0.14831	-1.2801	0.17033	0.2892	0.20052	0.39535	0.095418	0.82484	0.72536	0.82044	0.40946	0.62238	-0.066885	-0.57841	0.38038	0.46958	0.56299	0.68014	-0.008638	-0.074721	0.92105	0.95391	0.94044	0.96537
FBXO11	3	-0.82195	-5.0683	0	0	4.0132e-07	3.9194e-06	-0.70249	-4.3604	0	0	1.298e-05	6.7828e-05	-0.59392	-3.7055	0.0028708	0.0074442	0.000211	0.00071589	-0.78754	-4.8961	0.0014354	0.0052448	9.7773e-07	5.406e-06
FBXO3	3	0.087493	0.33435	0.80574	0.8739	0.73812	0.86685	-0.059447	-0.22628	0.52488	0.66404	0.82099	0.91806	-0.047679	-0.18162	0.44928	0.5409	0.85588	0.90541	-0.039495	-0.15112	0.82249	0.89531	0.87988	0.92595
FBXO7	3	0.089494	0.55575	0.79426	0.86957	0.57838	0.76459	-0.0025629	-0.015916	0.75215	0.83307	0.9873	0.99205	-0.20382	-1.2663	0.12584	0.19352	0.2054	0.31541	-0.077643	-0.4828	0.69713	0.81864	0.62924	0.7468
FBXW11	3	-0.29745	-1.6586	0.026794	0.064294	0.097192	0.22773	0.12555	0.70958	0.58756	0.71437	0.47797	0.67628	-0.61319	-3.4073	0.0028708	0.0074442	0.0006561	0.0020113	-0.35752	-2.0041	0.10287	0.21287	0.045057	0.093145
FCRLA	3	-0.26369	-0.74263	0.037799	0.084946	0.4577	0.67272	0.09607	0.27611	0.7244	0.82044	0.78246	0.89434	-0.24562	-0.69472	0.08756	0.14364	0.48723	0.61288	-0.16004	-0.45588	0.44593	0.6255	0.64847	0.7627
FCSK	3	0.051	0.38366	0.99474	0.99665	0.70123	0.84666	0.1915	1.4484	0.30861	0.44885	0.14751	0.29874	0.15467	1.1692	0.77368	0.82542	0.24233	0.35919	0.11612	0.87839	0.62488	0.77141	0.37973	0.52768
FDFT1	3	-0.80111	-4.2082	0	0	2.5742e-05	0.00016353	-1.211	-6.2716	0	0	3.5747e-10	4.3437e-09	-0.91967	-4.8424	0	0	1.2829e-06	6.43e-06	-1.0425	-5.4751	0	0	4.3738e-08	2.9679e-07
FER1L4	3	0.11939	0.63586	0.62632	0.74038	0.52487	0.7236	0.020839	0.11091	0.8823	0.91924	0.91169	0.9604	-0.21433	-1.1305	0.11053	0.17355	0.25828	0.37723	-0.020947	-0.11157	0.87799	0.93053	0.91116	0.946
FERMT2	3	-0.82578	-4.4134	0	0	1.0175e-05	7.2333e-05	-0.86217	-4.6122	0	0	3.9836e-06	2.3063e-05	-0.32132	-1.733	0.039713	0.07424	0.083099	0.14781	-0.46071	-2.4829	0.039234	0.095571	0.01303	0.031519
FERMT3	3	-0.19542	-1.4426	0.10048	0.19319	0.14912	0.3177	-0.084246	-0.62388	0.42871	0.57399	0.53271	0.72343	-0.22383	-1.6564	0.1	0.15881	0.09765	0.17007	-0.49321	-3.6372	0.030144	0.077874	0.00027558	0.0009762
FGB	3	0.19211	0.57627	0.30766	0.45668	0.56443	0.75449	0.19466	0.58491	0.30335	0.44336	0.55861	0.74839	0.74915	2.2716	0.00095694	0.0029155	0.023109	0.049223	-0.44397	-1.3277	0.047847	0.11338	0.18428	0.29649
FGF7	3	0.067672	0.43662	0.90813	0.94147	0.66238	0.82159	-0.30677	-1.9698	0.025359	0.057174	0.048861	0.11916	-0.03986	-0.25756	0.47368	0.56539	0.79675	0.86146	-0.34273	-2.2064	0.12297	0.24759	0.027356	0.060247
FGFR4	3	-0.26215	-1.587	0.038756	0.086631	0.11252	0.25533	-0.56608	-3.3968	0	0	0.00068173	0.0025663	-0.47562	-2.868	0.0090909	0.021915	0.0041309	0.010778	-0.22388	-1.3656	0.28947	0.46008	0.17205	0.28183
FGFRL1	3	0.041739	0.20823	0.94976	0.96696	0.83505	0.91073	-0.045549	-0.22718	0.56986	0.70183	0.82029	0.91777	0.0087441	0.043703	0.63301	0.70711	0.96514	0.97635	-0.45387	-2.2327	0.041148	0.099078	0.025566	0.056542
FH	3	-1.9736	-6.0987	0	0	1.0695e-09	1.9958e-08	-2.0454	-6.3311	0	0	2.4349e-10	3.0473e-09	-2.1437	-6.7305	0	0	1.6911e-11	1.9002e-10	-1.3611	-4.2696	0	0	1.9583e-05	8.7196e-05
FHL3	3	-0.33142	-2.9836	0.01866	0.04733	0.0028484	0.011605	-0.093269	-0.84809	0.39474	0.54028	0.39639	0.61186	-0.19519	-1.7705	0.13684	0.20815	0.07665	0.1381	-0.21099	-1.9168	0.31914	0.49226	0.055269	0.11113
FIGN	3	-0.08926	-0.47924	0.33254	0.4813	0.63177	0.80267	-0.27795	-1.4857	0.047368	0.10092	0.13737	0.28148	-0.25192	-1.3492	0.079426	0.13143	0.17726	0.28087	-0.13515	-0.72921	0.52249	0.68939	0.46587	0.6143
FKBP5	3	-0.23946	-1.3606	0.052153	0.1101	0.17363	0.35648	-0.35894	-2.0364	0.0086124	0.021454	0.041712	0.10516	-0.32262	-1.8346	0.039713	0.07424	0.06656	0.12256	-0.26909	-1.5374	0.21675	0.37876	0.1242	0.21631
FKBP9	3	0.15623	0.98971	0.45024	0.59784	0.32232	0.53848	0.0035485	0.022471	0.78612	0.86201	0.98207	0.98917	0.033498	0.2124	0.73876	0.80083	0.83179	0.88948	-0.021603	-0.13698	0.87368	0.92883	0.89105	0.93254
FLCN	3	-0.24662	-1.7013	0.050718	0.1085	0.088886	0.21183	-0.16264	-1.1246	0.18612	0.30558	0.26077	0.45304	-0.63732	-4.3882	0.0023923	0.0071023	1.143e-05	4.7586e-05	-0.015941	-0.11062	0.89091	0.93615	0.91192	0.946
FLG	3	0.2769	0.75843	0.11627	0.21619	0.44819	0.66387	-0.013407	-0.036622	0.70144	0.80153	0.97079	0.98674	-0.0012688	-0.0034676	0.59522	0.67243	0.99723	0.99962	-0.0014097	-0.0038555	0.9512	0.97456	0.99692	0.99884
FLG2	3	-0.020363	-0.16949	0.61148	0.72795	0.86541	0.92848	-0.26825	-2.2309	0.05311	0.11089	0.025685	0.069088	0.071604	0.59734	0.90718	0.92987	0.55028	0.6692	-0.1054	-0.87889	0.6177	0.76645	0.37946	0.52766
FLNC	3	0.32652	1.9286	0.044498	0.096473	0.05378	0.14192	0.14133	0.83425	0.49282	0.63151	0.40414	0.61718	0.16723	0.98902	0.73684	0.79917	0.32265	0.45046	-0.041896	-0.24753	0.811	0.88836	0.8045	0.87625
FLOT1	3	0.10676	0.60231	0.68804	0.78795	0.54697	0.74183	-0.15258	-0.8527	0.20239	0.32464	0.39383	0.60925	-0.66815	-3.6096	0.00095694	0.0029155	0.00030667	0.0010078	-0.40672	-2.2488	0.072249	0.16377	0.024528	0.054593
FLOT2	3	-0.37294	-2.2189	0.01244	0.033854	0.026491	0.078312	-0.32472	-1.9332	0.01866	0.043382	0.053206	0.12752	-0.80137	-4.7766	0.00047847	0.0015337	1.7825e-06	8.6319e-06	-0.75358	-4.4915	0.0019139	0.0067682	7.0731e-06	3.4459e-05
FMNL2	3	0.11624	1.129	0.63589	0.74496	0.25889	0.46606	-0.041314	-0.40098	0.5866	0.71362	0.68843	0.83466	-0.45073	-4.3593	0.010526	0.024202	1.305e-05	5.401e-05	-0.15869	-1.5414	0.45455	0.63376	0.12323	0.21553
FN1	3	-0.018485	-0.042822	0.61962	0.73496	0.96584	0.98385	-0.15584	-0.36035	0.19665	0.3186	0.71859	0.85831	-0.20846	-0.48152	0.11818	0.18283	0.63015	0.73453	-0.21172	-0.49003	0.31914	0.49226	0.62411	0.74324
FNDC3B	3	-0.82034	-5.9156	0	0	3.3071e-09	5.7123e-08	-0.39192	-2.858	0.0028708	0.0073892	0.0042634	0.013709	-0.73784	-5.3495	0.00047847	0.0015337	8.8193e-08	5.3427e-07	-0.44729	-3.2655	0.044498	0.10616	0.0010926	0.0033433
FOSL2	3	0.088094	0.69576	0.80526	0.8739	0.48658	0.69702	-0.10813	-0.8539	0.34833	0.49222	0.39316	0.60867	-0.47888	-3.7851	0.0090909	0.021915	0.00015368	0.00053264	-0.10083	-0.79691	0.63397	0.77895	0.4255	0.57523
FOXA2	3	0.32987	2.6096	0.042105	0.091858	0.0090641	0.031209	0.13376	1.0555	0.5378	0.67386	0.29119	0.49217	-0.029425	-0.23136	0.50431	0.59048	0.81704	0.87615	0.23963	1.8991	0.26603	0.43849	0.057551	0.11499
FOXC2	3	-0.03155	-0.14285	0.55981	0.68739	0.88641	0.93944	-0.044352	-0.20133	0.57321	0.70305	0.84044	0.92636	-0.32546	-1.465	0.039713	0.07424	0.14291	0.23353	0.035683	0.16297	0.9134	0.95082	0.87054	0.91984
FOXF1	3	0.083124	0.34117	0.82967	0.89014	0.73298	0.86665	0.12189	0.50256	0.60478	0.72727	0.61527	0.79574	-0.15531	-0.63337	0.189	0.26671	0.52649	0.64804	-0.15024	-0.61441	0.47703	0.65036	0.53894	0.67652
FOXJ3	3	0.089688	0.68698	0.79043	0.86674	0.4921	0.70113	0.11142	0.85482	0.6555	0.76366	0.39265	0.60833	0.074234	0.56999	0.91483	0.93542	0.56869	0.68386	0.1454	1.1182	0.52153	0.68939	0.26349	0.39344
FOXK1	3	0.023524	0.1133	0.83589	0.89042	0.90979	0.95272	-0.3452	-1.6579	0.01244	0.030127	0.097335	0.21213	-0.2339	-1.1321	0.094258	0.15224	0.25759	0.37674	-0.38295	-1.8512	0.086124	0.18576	0.064144	0.12517
FOXK2	3	0.0092875	0.05189	0.76029	0.84387	0.95862	0.97971	-0.19513	-1.0864	0.14737	0.26124	0.27729	0.47502	-0.32241	-1.7912	0.039713	0.07424	0.073255	0.13256	-0.21491	-1.1999	0.31005	0.4843	0.23019	0.35532
FOXO1	3	-0.35471	-1.6066	0.013397	0.036129	0.10813	0.2478	0.1514	0.70581	0.45072	0.5947	0.48031	0.67628	-0.19306	-0.88641	0.13971	0.21114	0.3754	0.5002	0.10152	0.4739	0.68086	0.80944	0.63557	0.75217
FOXO4	3	0.079107	0.53417	0.84593	0.89701	0.59322	0.77545	-0.24009	-1.6134	0.08756	0.17346	0.10666	0.22887	0.075621	0.51203	0.92057	0.93899	0.60863	0.71583	0.018705	0.12666	0.96986	0.98446	0.89921	0.9392
FOXP2	3	0.24758	1.1802	0.16411	0.28138	0.23793	0.44399	-0.20906	-0.9802	0.12632	0.23057	0.32699	0.53642	-0.027865	-0.13192	0.50813	0.59363	0.89505	0.9316	0.084179	0.40146	0.73254	0.83776	0.68808	0.79199
FOXP4	3	-0.33308	-2.6356	0.01866	0.04733	0.0083995	0.029065	-0.31383	-2.4844	0.021531	0.049073	0.012976	0.037509	-0.58172	-4.6117	0.0028708	0.0074442	3.9946e-06	1.7954e-05	-0.56164	-4.4521	0.01866	0.052139	8.5049e-06	4.0769e-05
FPGS	3	-0.79769	-3.72	0	0	0.0001992	0.0010786	-0.55922	-2.618	0	0	0.0088454	0.026523	-1.4093	-6.5961	0	0	4.2224e-11	4.3978e-10	-1.2407	-5.8032	0	0	6.5045e-09	5.2897e-08
FRYL	3	0.21079	1.6104	0.24785	0.38889	0.10731	0.24621	-0.011143	-0.084903	0.711	0.80893	0.93234	0.96896	0.11124	0.85019	0.93828	0.95194	0.39522	0.52147	0.002655	0.020276	0.96507	0.98246	0.98382	0.99141
FSCN1	3	0.028904	0.21208	0.87512	0.91863	0.83204	0.90855	-0.11012	-0.80656	0.34258	0.48575	0.41992	0.63267	-0.12615	-0.92412	0.24258	0.32837	0.35542	0.48299	-0.15248	-1.1185	0.47081	0.64609	0.26335	0.39344
FSIP2	3	0.076029	0.14189	0.86459	0.91033	0.88717	0.93944	-0.40827	-0.75115	0.0019139	0.0050955	0.45256	0.6573	-0.12128	-0.22598	0.25167	0.3387	0.82122	0.87971	-0.70713	-1.296	0.0033493	0.011309	0.19497	0.30987
FTL	3	0.090234	0.61148	0.78756	0.8645	0.54088	0.73837	-0.26051	-1.7583	0.060766	0.125	0.078703	0.17649	-0.068479	-0.46446	0.37512	0.46445	0.64232	0.74374	-0.15364	-1.0417	0.46459	0.6405	0.29757	0.43248
FTSJ3	3	-0.92138	-2.9111	0	0	0.0036014	0.014175	-0.93611	-2.9759	0	0	0.0029217	0.0098016	-1.2311	-3.8021	0	0	0.00014347	0.00050312	-1.2174	-3.7892	0	0	0.00015116	0.00056616
FUBP1	3	-0.94442	-4.1634	0	0	3.1349e-05	0.00019617	-1.0083	-4.449	0	0	8.6279e-06	4.7454e-05	-1.716	-7.3871	0	0	1.5011e-13	2.5099e-12	-1.6754	-7.2368	0	0	4.5949e-13	8.5745e-12
FUBP3	3	0.14876	0.59154	0.4933	0.63368	0.55416	0.7453	-0.26032	-1.0234	0.061244	0.12586	0.30613	0.51104	-0.41243	-1.6131	0.016268	0.034908	0.10671	0.18266	-0.48757	-1.9065	0.032057	0.081807	0.05659	0.11351
FZR1	3	-0.63994	-2.7215	0	0	0.0064979	0.022979	-0.72153	-3.0684	0	0	0.0021524	0.0074601	-0.65916	-2.8146	0.00095694	0.0029155	0.004884	0.012525	-0.71886	-3.0711	0.0033493	0.011309	0.0021325	0.0061305
GABPB1	3	-0.85798	-2.7309	0	0	0.0063165	0.022375	-1.0227	-3.2338	0	0	0.0012214	0.0044317	-1.2781	-3.9738	0	0	7.0729e-05	0.00026117	-1.0019	-3.1926	0	0	0.0014102	0.0042103
GALK1	3	0.079972	0.48194	0.84402	0.89589	0.62985	0.80219	-0.19608	-1.1729	0.14737	0.26124	0.24086	0.42805	-0.40357	-2.3967	0.016746	0.035605	0.016544	0.036668	-0.31334	-1.8737	0.15024	0.2865	0.060975	0.12023
GAN	3	0.15518	0.46938	0.45407	0.60241	0.6388	0.80427	0.19324	0.58607	0.30622	0.44693	0.55783	0.74783	-0.43821	-1.3132	0.01244	0.028353	0.18912	0.29573	-0.056137	-0.1697	0.76316	0.85799	0.86525	0.91664
GANAB	3	-0.30613	-2.837	0.022488	0.054779	0.0045537	0.017025	-0.2199	-2.0403	0.11435	0.21551	0.041323	0.10466	-0.4619	-4.2924	0.010526	0.024202	1.7675e-05	7.2151e-05	-0.28868	-2.6838	0.18134	0.32757	0.0072799	0.018901
GAPDH	3	-0.25098	-2.1103	0.047847	0.10309	0.034829	0.098795	-0.32616	-2.7496	0.01866	0.043382	0.0059671	0.018559	-0.28783	-2.465	0.062679	0.10982	0.0137	0.031022	-0.36028	-3.081	0.10191	0.21173	0.0020629	0.0059552
GARS1	3	-1.448	-5.3014	0	0	1.149e-07	1.3195e-06	-1.2693	-4.6805	0	0	2.8616e-06	1.6706e-05	-1.414	-5.2388	0	0	1.6161e-07	9.4877e-07	-1.562	-5.7746	0	0	7.714e-09	6.061e-08
GAS8	3	-0.25895	-1.895	0.041148	0.090622	0.058097	0.15133	-0.05201	-0.38409	0.55215	0.68896	0.70091	0.84216	-0.35161	-2.5772	0.032536	0.063256	0.0099605	0.02339	-0.25286	-1.8631	0.24785	0.41741	0.062454	0.12233
GATAD1	3	-0.15855	-0.63959	0.15024	0.26476	0.52244	0.72352	-0.15979	-0.6467	0.18852	0.30781	0.51783	0.70972	-0.68108	-2.7146	0.00095694	0.0029155	0.0066351	0.016353	-0.049568	-0.20229	0.78421	0.87294	0.83969	0.90275
GATAD2B	3	-0.38294	-2.7418	0.011005	0.030585	0.0061104	0.02183	-0.59057	-4.2175	0	0	2.4702e-05	0.00012234	-0.40987	-2.9425	0.016268	0.034908	0.0032556	0.0087399	-0.68234	-4.8782	0.0057416	0.018405	1.0707e-06	5.8734e-06
GATM	3	-0.089728	-0.44301	0.33158	0.48025	0.65776	0.81829	-0.17094	-0.84409	0.17608	0.29464	0.39862	0.61395	0.12338	0.61791	0.89234	0.91691	0.53663	0.65704	0.10972	0.55061	0.64833	0.78621	0.5819	0.7133
GBA1	3	-0.19807	-0.91388	0.1	0.19263	0.36078	0.58402	-0.43057	-1.9642	0.0019139	0.0050955	0.049507	0.12059	-0.0018068	-0.0085012	0.59426	0.67208	0.99322	0.99707	-0.077517	-0.36456	0.69761	0.81864	0.71544	0.81177
GBE1	3	-0.013819	-0.076936	0.63493	0.74467	0.93867	0.97005	-0.66333	-3.684	0	0	0.00022962	0.00095408	0.02441	0.13659	0.70048	0.7677	0.89136	0.92914	-0.28771	-1.6089	0.18373	0.33103	0.10763	0.19226
GBF1	3	-1.4441	-5.0708	0	0	3.9621e-07	3.9014e-06	-1.8779	-6.5235	0	0	6.8684e-11	9.3823e-10	-1.3926	-4.9471	0	0	7.5342e-07	3.9268e-06	-2.2498	-7.8167	0	0	5.4212e-15	1.4908e-13
GBP2	3	-0.0074221	-0.027661	0.66746	0.772	0.97793	0.98915	0.087672	0.32974	0.74306	0.82915	0.7416	0.87545	-0.27955	-1.0304	0.06555	0.11239	0.3028	0.42869	-0.068381	-0.25602	0.72727	0.8368	0.79794	0.87405
GCLM	3	-0.20513	-1.8498	0.087081	0.1717	0.064349	0.16401	-0.15254	-1.3771	0.20239	0.32464	0.16847	0.33092	-0.58846	-5.31	0.0028708	0.0074442	1.096e-07	6.5636e-07	-0.27044	-2.4451	0.21148	0.37205	0.01448	0.034257
GCN1	3	-1.3985	-5.4183	0	0	6.0172e-08	7.3116e-07	-1.8053	-6.9324	0	0	4.1381e-12	7.2678e-11	-1.5353	-5.9684	0	0	2.3957e-09	1.8773e-08	-1.5598	-6.0682	0	0	1.2933e-09	1.2067e-08
GDI2	3	-1.257	-5.0529	0	0	4.3521e-07	4.1916e-06	-0.29109	-1.1999	0.037321	0.080997	0.23016	0.41613	-0.83242	-3.415	0	0	0.00063775	0.0019659	-0.56823	-2.3449	0.012919	0.036835	0.019032	0.044001
GDPD3	3	-0.12644	-1.0339	0.22057	0.3524	0.30118	0.51514	-0.17906	-1.4655	0.16364	0.2801	0.1428	0.29048	-0.18993	-1.5559	0.1445	0.21758	0.11973	0.20053	-0.10169	-0.83617	0.63158	0.77693	0.40306	0.55421
GET3	3	-0.844	-3.6977	0	0	0.00021755	0.0011689	-1.5432	-6.6694	0	0	2.5677e-11	3.9459e-10	-1.3726	-5.989	0	0	2.1109e-09	1.6775e-08	-1.8586	-8.0445	0	0	8.661e-16	2.9196e-14
GET4	3	-0.67104	-4.2485	0	0	2.1524e-05	0.00014058	-0.42316	-2.6953	0.0019139	0.0050955	0.0070331	0.021459	-0.99544	-6.291	0	0	3.1539e-10	2.8413e-09	-1.0612	-6.705	0	0	2.0134e-11	2.7684e-10
GFM2	3	-0.65493	-3.1069	0	0	0.0018904	0.0079654	-1.096	-5.1656	0	0	2.3963e-07	1.7003e-06	-0.37527	-1.804	0.022488	0.045809	0.071237	0.12947	-0.68425	-3.2751	0.0057416	0.018405	0.0010564	0.0032709
GFPT1	3	-1.0759	-4.1489	0	0	3.3415e-05	0.00020785	-0.13105	-0.52209	0.26316	0.40058	0.60161	0.7834	-1.8726	-7.1483	0	0	8.7884e-13	1.2327e-11	-1.2348	-4.785	0	0	1.71e-06	9.0937e-06
GFPT2	3	0.13381	0.71936	0.55167	0.68265	0.47192	0.68396	0.11842	0.63869	0.62488	0.74078	0.52302	0.71492	-0.26867	-1.4204	0.072249	0.1217	0.15549	0.25153	-0.11196	-0.59953	0.59426	0.74895	0.54882	0.68398
GGA2	3	0.19953	1.9653	0.28756	0.433	0.049381	0.13242	-0.13586	-1.3306	0.25311	0.39041	0.18332	0.35248	-0.15495	-1.5176	0.19043	0.26819	0.12912	0.21435	-0.14135	-1.3872	0.50813	0.68077	0.16538	0.27455
GGCT	3	-0.059118	-0.76531	0.43636	0.58462	0.44409	0.66119	-0.030235	-0.39157	0.62967	0.74434	0.69537	0.83862	-0.093398	-1.211	0.30718	0.39387	0.22589	0.33941	-0.13516	-1.7524	0.52249	0.68939	0.079709	0.15008
GGH	3	-0.1154	-0.62212	0.25359	0.39509	0.53386	0.73372	-0.30753	-1.6566	0.024402	0.055076	0.09761	0.21251	-0.11995	-0.64899	0.25502	0.34211	0.51635	0.63931	-0.24699	-1.3355	0.25598	0.42596	0.18171	0.29349
GGNBP2	3	0.12217	0.47208	0.61196	0.72795	0.63687	0.80397	0.0078975	0.030478	0.80383	0.87002	0.97569	0.98755	-0.00010896	-0.00042114	0.6	0.67565	0.99966	0.99974	-0.018088	-0.070049	0.88421	0.93333	0.94415	0.9673
GIGYF2	3	-0.56861	-2.0152	0	0	0.043884	0.11989	-0.52742	-1.8775	0	0	0.060444	0.14083	-1.1109	-3.936	0	0	8.2835e-05	0.00030004	-1.0219	-3.6282	0	0	0.00028543	0.0010077
GINS4	3	-1.2387	-5.7471	0	0	9.0803e-09	1.3954e-07	-1.1593	-5.4193	0	0	5.9826e-08	4.683e-07	-1.3243	-6.1673	0	0	6.946e-10	5.8302e-09	-1.4167	-6.5895	0	0	4.4142e-11	5.5913e-10
GLI1	3	0.034679	0.27125	0.91244	0.94406	0.7862	0.88845	-0.091522	-0.71556	0.39904	0.54439	0.47427	0.67291	-0.17806	-1.3924	0.15885	0.23282	0.1638	0.26268	-0.34731	-2.7123	0.11866	0.24054	0.006682	0.0175
GLRX3	3	-0.85669	-2.9909	0	0	0.0027813	0.011372	-1.2089	-4.1659	0	0	3.1013e-05	0.00014935	-1.5596	-5.3084	0	0	1.106e-07	6.6043e-07	-1.2535	-4.3355	0	0	1.4541e-05	6.7087e-05
GLUD1	3	-0.25959	-1.2389	0.041148	0.090622	0.21537	0.41486	-0.15238	-0.74037	0.20287	0.3249	0.45908	0.66227	-0.35724	-1.6991	0.026794	0.05303	0.089302	0.1575	-0.010592	-0.052382	0.91579	0.95082	0.95822	0.97644
GMDS	3	-0.02868	-0.22977	0.56699	0.69096	0.81827	0.90295	-0.08743	-0.70084	0.4177	0.56359	0.48341	0.67898	-0.20448	-1.6384	0.12297	0.18953	0.10135	0.1749	-0.16699	-1.3403	0.43062	0.61183	0.18015	0.29165
GMEB1	3	0.025756	0.072143	0.85502	0.90344	0.94249	0.97126	-0.075055	-0.20986	0.45742	0.6005	0.83378	0.92347	0.044341	0.12501	0.78469	0.83401	0.90052	0.93506	0.0069072	0.019522	0.9823	0.98988	0.98442	0.99154
GMPS	3	-1.2705	-5.3713	0	0	7.8157e-08	9.2287e-07	-1.516	-6.39	0	0	1.6589e-10	2.1012e-09	-2.0038	-8.4433	0	0	3.0856e-17	1.0748e-15	-1.9512	-8.2289	0	0	1.8891e-16	6.9265e-15
GNAI3	3	-0.40429	-3.1362	0.0090909	0.026027	0.0017118	0.0072915	-0.30518	-2.3794	0.026316	0.05914	0.017339	0.048643	-0.27385	-2.1391	0.069856	0.1186	0.032428	0.066315	-0.020288	-0.15954	0.87799	0.93053	0.87324	0.92176
GNAS	3	-0.20683	-1.396	0.085646	0.16983	0.16271	0.33937	-0.18496	-1.2511	0.15694	0.27197	0.21089	0.39178	-0.71965	-4.8314	0.00047847	0.0015337	1.3554e-06	6.7652e-06	-0.47792	-3.2279	0.033014	0.082143	0.0012472	0.0037778
GNB2	3	-0.44102	-1.9816	0.0038278	0.011645	0.047521	0.12848	-0.48458	-2.1815	0	0	0.029147	0.076956	-0.63238	-2.8287	0.0023923	0.0071023	0.0046736	0.012089	-0.51721	-2.3341	0.022967	0.061381	0.019593	0.045098
GNE	3	-0.14188	-1.1835	0.1823	0.30359	0.23662	0.44194	-0.16823	-1.4047	0.17751	0.29562	0.16012	0.31842	-0.4862	-4.0516	0.0090909	0.021915	5.0879e-05	0.00019264	-0.6777	-5.636	0.0057416	0.018405	1.7403e-08	1.2807e-07
GNL1	3	-0.37233	-0.98015	0.01244	0.033854	0.32701	0.54459	-0.09934	-0.26571	0.37512	0.52128	0.79046	0.89796	-0.21033	-0.56169	0.11722	0.18202	0.57433	0.68866	-0.12148	-0.32642	0.56603	0.7289	0.7441	0.83432
GNL2	3	-1.7217	-5.6964	0	0	1.2235e-08	1.8008e-07	-1.5064	-5.0572	0	0	4.2555e-07	2.869e-06	-2.1354	-7.0402	0	0	1.9201e-12	2.6058e-11	-1.5459	-5.2224	0	0	1.7662e-07	1.0794e-06
GNL3	3	-1.7873	-5.3949	0	0	6.8558e-08	8.1412e-07	-1.9803	-5.9789	0	0	2.246e-09	2.3353e-08	-2.6828	-8.1553	0	0	3.4823e-16	9.5763e-15	-2.5119	-7.637	0	0	2.2227e-14	5.597e-13
GOLGA4	3	0.13744	1.099	0.53062	0.66367	0.27178	0.48096	-0.02856	-0.22803	0.63876	0.75	0.81962	0.91777	-0.15492	-1.2361	0.19043	0.26819	0.21643	0.32826	-0.087727	-0.70167	0.66746	0.79989	0.48288	0.63076
GOLGB1	3	0.34593	1.9046	0.036842	0.083064	0.056834	0.14904	0.017565	0.095949	0.85933	0.90206	0.92356	0.96512	-0.36668	-1.9789	0.024402	0.048757	0.047829	0.091961	-0.10831	-0.59093	0.60335	0.75388	0.55457	0.68786
GON4L	3	-0.42994	-3.2013	0.0052632	0.015559	0.0013682	0.0059822	-0.45359	-3.3826	0.00095694	0.0027027	0.00071805	0.0026799	-0.29843	-2.2363	0.055024	0.098882	0.02533	0.05342	-0.30917	-2.3193	0.15455	0.29257	0.020377	0.046646
GOT1	3	0.16797	0.61851	0.40526	0.55687	0.53624	0.73491	0.089309	0.32887	0.74115	0.82853	0.74225	0.87545	-0.3593	-1.2877	0.026794	0.05303	0.19786	0.30631	0.0094145	0.034635	0.99282	0.99568	0.97237	0.98442
GPATCH1	3	-0.34621	-1.9627	0.015789	0.041302	0.049684	0.13279	-0.3935	-2.2343	0.0028708	0.0073892	0.025466	0.068676	-0.76968	-4.3217	0.00047847	0.0015337	1.548e-05	6.3689e-05	-0.994	-5.5446	0	0	2.9458e-08	2.1013e-07
GPI	3	-0.84805	-4.7491	0	0	2.0433e-06	1.6552e-05	-0.61922	-3.4825	0	0	0.00049666	0.001933	-1.3521	-7.5962	0	0	3.049e-14	5.6896e-13	-1.0194	-5.7418	0	0	9.3661e-09	7.1968e-08
GPS2	3	-0.25125	-1.4346	0.047368	0.10238	0.1514	0.3218	-0.34676	-1.9794	0.010526	0.025701	0.047776	0.1172	-0.48781	-2.7769	0.0090909	0.021915	0.0054881	0.013853	-0.63278	-3.5922	0.0086124	0.026786	0.00032796	0.001152
GPX4	3	-0.51932	-2.2717	0.00095694	0.0031596	0.023108	0.069489	-0.25461	-1.1495	0.070335	0.1423	0.25034	0.4398	-1.0073	-4.2371	0	0	2.2642e-05	9.1002e-05	-0.40639	-1.8193	0.072249	0.16377	0.068872	0.13285
GPX7	3	-0.13843	-0.57446	0.18708	0.3086	0.56566	0.75449	0.10407	0.4353	0.69091	0.7957	0.66335	0.82337	0.11711	0.49035	0.91866	0.93796	0.62388	0.72885	-0.085663	-0.3576	0.6756	0.8064	0.72064	0.81563
GPX8	3	-0.52983	-2.775	0.00047847	0.001642	0.0055206	0.019997	-0.67137	-3.5144	0	0	0.00044069	0.0017345	-0.34268	-1.8161	0.034928	0.06753	0.069351	0.12703	-0.44516	-2.3568	0.047368	0.11237	0.018435	0.042764
GRAMD1A	3	-0.14262	-0.89313	0.18086	0.30216	0.37179	0.59498	-0.18557	-1.1637	0.15694	0.27197	0.24453	0.43275	-0.21579	-1.3561	0.10766	0.16956	0.17507	0.27804	-0.017283	-0.10926	0.88612	0.93347	0.913	0.946
GRHPR	3	-0.42197	-2.2832	0.0052632	0.015559	0.02242	0.068009	-0.38568	-2.0919	0.0047847	0.012285	0.036445	0.093345	-0.41002	-2.229	0.016268	0.034908	0.025813	0.054219	-0.07216	-0.39438	0.71722	0.83232	0.6933	0.79616
GRSF1	3	-0.5711	-3.5438	0	0	0.00039438	0.0020104	-0.7291	-4.5208	0	0	6.1614e-06	3.4804e-05	-0.61015	-3.7987	0.0028708	0.0074442	0.00014545	0.00050751	-0.48091	-2.999	0.033014	0.082143	0.0027083	0.0076387
GRWD1	3	-1.8076	-7.1823	0	0	6.8526e-13	2.6522e-11	-0.89375	-3.6173	0	0	0.00029772	0.0012082	-2.1188	-8.5027	0	0	1.852e-17	6.9121e-16	-1.2175	-4.939	0	0	7.851e-07	4.3873e-06
GSDMA	3	-0.11127	-0.68692	0.26651	0.40836	0.49214	0.70113	-0.74551	-4.5592	0	0	5.1341e-06	2.9478e-05	-0.14815	-0.91854	0.19856	0.27704	0.35834	0.48513	-0.32033	-1.9829	0.14498	0.28082	0.04738	0.09756
GSDME	3	-0.00098756	-0.0073843	0.70191	0.79772	0.99411	0.99697	-0.08721	-0.65207	0.4177	0.56359	0.51436	0.70864	-0.11204	-0.83813	0.26986	0.35696	0.40196	0.52769	0.1935	1.4604	0.38612	0.56416	0.14419	0.2444
GSE1	3	-0.20239	-1.8342	0.092344	0.18037	0.066621	0.16877	-0.0073952	-0.067067	0.73301	0.82277	0.94653	0.97536	-0.5124	-4.6484	0.0033493	0.0085262	3.3449e-06	1.5264e-05	-0.14788	-1.342	0.48612	0.65888	0.1796	0.29098
GSR	3	0.0065902	0.027244	0.74354	0.83057	0.97826	0.98915	-0.072154	-0.29829	0.47081	0.61194	0.76548	0.88733	-0.040512	-0.16766	0.46699	0.55835	0.86685	0.91317	-0.18144	-0.74857	0.38612	0.56416	0.45412	0.60184
GSTCD	3	0.093424	0.79693	0.76986	0.85087	0.42549	0.64534	-0.017591	-0.15004	0.6823	0.78785	0.88073	0.94542	-0.19787	-1.6879	0.13397	0.20423	0.091434	0.16072	-0.19819	-1.6912	0.34498	0.51983	0.0908	0.16661
GSTM3	3	0.1649	1.4243	0.41962	0.57022	0.15435	0.32563	-0.041673	-0.35942	0.58565	0.71329	0.71928	0.85844	-0.095795	-0.82755	0.30478	0.39237	0.40793	0.53319	-0.12609	-1.0896	0.55167	0.71883	0.27589	0.40779
GSTO1	3	-0.39501	-2.1899	0.0095694	0.027137	0.028533	0.083288	-0.26217	-1.4593	0.059809	0.1234	0.14447	0.29344	-0.41133	-2.2915	0.016268	0.034908	0.021933	0.047356	-0.28319	-1.5816	0.19091	0.3422	0.11374	0.20075
GSTP1	3	0.052847	0.57756	0.98612	0.99134	0.56356	0.75449	0.024089	0.26343	0.90144	0.93221	0.79222	0.89865	-0.095215	-1.0405	0.30526	0.39237	0.29809	0.42324	-0.29736	-3.2438	0.17225	0.31746	0.0011795	0.0035986
GTF2A1	3	-0.27888	-0.95155	0.032536	0.075055	0.34132	0.56259	-0.45136	-1.5279	0.00095694	0.0027027	0.12653	0.26209	-0.52143	-1.7525	0.0028708	0.0074442	0.079692	0.14272	-0.5481	-1.8489	0.020574	0.056283	0.064471	0.12558
GTF2A2	3	-0.70619	-1.8037	0	0	0.071285	0.17859	-1.092	-2.774	0	0	0.0055366	0.017348	-1.3382	-3.4072	0	0	0.00065633	0.0020113	-1.3067	-3.3296	0	0	0.00086973	0.0027709
GTF2IRD1	3	0.035824	0.28748	0.91818	0.94532	0.77374	0.88184	0.0057027	0.045806	0.79474	0.86524	0.96346	0.9837	0.083696	0.67358	0.94833	0.96027	0.50058	0.62498	0.078678	0.63372	0.7512	0.84781	0.52626	0.66671
GTPBP4	3	-1.9132	-5.1455	0	0	2.6682e-07	2.7607e-06	-2.6633	-6.9395	0	0	3.935e-12	7.0292e-11	-2.7864	-7.2967	0	0	2.9491e-13	4.499e-12	-2.5626	-6.7739	0	0	1.2535e-11	1.8068e-10
GYS1	3	0.13273	1.206	0.56316	0.68925	0.22782	0.43071	0.11046	1.004	0.65885	0.76713	0.31538	0.52175	-0.20189	-1.8355	0.12823	0.19663	0.066426	0.12253	-0.34979	-3.1791	0.11435	0.23272	0.0014773	0.0043858
H1-0	3	-0.11731	-0.31967	0.24928	0.39055	0.74922	0.86948	-0.32741	-0.88932	0.017225	0.040404	0.37383	0.58825	-0.65156	-1.7684	0.0023923	0.0071023	0.076997	0.13861	-0.15769	-0.43397	0.45646	0.63473	0.66431	0.77637
H1-10	3	0.090993	0.62565	0.78565	0.8633	0.53154	0.73184	0.26313	1.8111	0.12153	0.22339	0.070127	0.15966	0.15458	1.065	0.77368	0.82542	0.28687	0.41037	-0.11364	-0.78253	0.59139	0.74818	0.4339	0.58298
H1-4	3	-0.037691	-0.18107	0.52775	0.66167	0.85631	0.92291	-0.84031	-3.8771	0	0	0.0001057	0.00047104	0.013385	0.064769	0.65694	0.72877	0.94836	0.96696	-0.10973	-0.52954	0.60048	0.75285	0.59643	0.72138
H1-5	3	0.13021	0.57235	0.5799	0.70058	0.56709	0.75563	-0.16266	-0.70598	0.18612	0.30558	0.4802	0.67628	0.62127	2.8093	0.0095694	0.022676	0.0049643	0.012684	-0.1328	-0.58042	0.52919	0.69691	0.56163	0.69374
H1-6	3	0.078041	0.37905	0.84785	0.89722	0.70465	0.84736	0.014606	0.070973	0.83971	0.89358	0.94342	0.97401	0.19991	0.97527	0.63349	0.70726	0.32942	0.45717	-0.0048439	-0.023605	0.93923	0.967	0.98117	0.98969
H2AZ2	3	0.54854	2.8685	0	0	0.0041242	0.015903	0.044561	0.23234	0.96938	0.97545	0.81627	0.9167	0.131	0.68472	0.87273	0.90387	0.49352	0.61862	-0.074807	-0.3906	0.70574	0.82396	0.69609	0.7976
H2BC26	3	-0.44288	-1.4115	0.0038278	0.011645	0.15808	0.33172	-0.5567	-1.7689	0	0	0.076915	0.17322	-0.6134	-1.9369	0.0028708	0.0074442	0.052763	0.10034	-0.4442	-1.4319	0.047368	0.11237	0.15217	0.25587
HACD3	3	0.1514	1.1316	0.47464	0.61754	0.2578	0.46543	0.10391	0.7781	0.69139	0.7957	0.43651	0.64341	-0.088135	-0.65202	0.32105	0.40691	0.51439	0.63726	0.016562	0.12386	0.97799	0.98744	0.90143	0.94011
HADH	3	0.059018	0.2243	0.95215	0.96696	0.82252	0.90472	-0.12346	-0.46428	0.28708	0.42735	0.64245	0.81327	-0.59754	-2.1381	0.0028708	0.0074442	0.03251	0.066383	0.4007	1.5935	0.037799	0.092398	0.11104	0.19685
HADHA	3	0.12874	0.76591	0.58373	0.70358	0.44373	0.66119	-0.038957	-0.23058	0.59665	0.71998	0.81764	0.9167	-0.12268	-0.72267	0.2512	0.3387	0.46988	0.59554	-0.15098	-0.89164	0.47321	0.64725	0.37258	0.51983
HADHB	3	-0.029115	-0.26284	0.56459	0.68925	0.79267	0.89225	-0.3593	-3.2298	0.0086124	0.021454	0.0012388	0.0044871	-0.33761	-3.0394	0.035885	0.068368	0.0023704	0.0065532	-0.037662	-0.34098	0.82679	0.89627	0.73312	0.82644
HAL	3	-0.24282	-1.0108	0.052153	0.1101	0.31209	0.5256	-0.096216	-0.40395	0.38421	0.53139	0.68625	0.83435	0.020414	0.086195	0.67799	0.74618	0.93131	0.95648	-0.44736	-1.8634	0.044498	0.10616	0.062399	0.12233
HAT1	3	-0.077905	-0.23872	0.37895	0.53226	0.81132	0.89818	-0.23561	-0.71779	0.093301	0.18396	0.47288	0.67291	0.045968	0.14273	0.789	0.83663	0.8865	0.92639	-0.22207	-0.67937	0.29378	0.4652	0.4969	0.64266
HBA1	3	-0.15252	-0.96697	0.16029	0.27595	0.33356	0.55285	-0.21341	-1.354	0.1201	0.22134	0.17574	0.34135	-0.48539	-3.0562	0.0090909	0.021915	0.0022419	0.0062307	-0.52784	-3.326	0.022488	0.061278	0.0008809	0.0027853
HBB	3	0.15373	0.88773	0.46316	0.60663	0.37468	0.59612	0.14339	0.82944	0.48756	0.62592	0.40686	0.62023	0.17599	1.0199	0.70239	0.76939	0.30777	0.43403	0.015458	0.089402	0.98278	0.98988	0.92876	0.95763
HCFC1	3	-0.76445	-2.263	0	0	0.023635	0.070871	-1.1543	-3.3521	0	0	0.00080203	0.0029668	-0.95306	-2.811	0	0	0.0049382	0.012633	-1.7014	-4.8298	0	0	1.367e-06	7.3823e-06
HDAC1	3	-0.21752	-1.0878	0.07177	0.14493	0.2767	0.48678	-0.13356	-0.67466	0.25933	0.39707	0.49989	0.69744	-0.36719	-1.8274	0.023445	0.04707	0.067642	0.12426	-0.098178	-0.49879	0.64115	0.78134	0.61793	0.73841
HDAC2	3	-0.10964	-0.42757	0.26794	0.41026	0.66897	0.82583	-1.1192	-4.1875	0	0	2.8208e-05	0.00013774	-0.4724	-1.8249	0.0090909	0.021915	0.068018	0.12481	-0.20805	-0.81511	0.32584	0.50074	0.41501	0.5642
HDAC3	3	-1.7352	-5.5114	0	0	3.56e-08	4.5929e-07	-2.0764	-6.5376	0	0	6.2506e-11	8.6515e-10	-2.3957	-7.5054	0	0	6.1255e-14	1.0942e-12	-2.8085	-8.7201	0	0	2.7796e-18	1.4524e-16
HDAC4	3	-0.090324	-0.74586	0.33062	0.48019	0.45575	0.67127	-0.30345	-2.4945	0.027751	0.062099	0.012612	0.03656	-0.12829	-1.0617	0.23923	0.32531	0.28836	0.41194	-0.19875	-1.6447	0.34498	0.51983	0.10003	0.18085
HDAC5	3	-0.53394	-2.7561	0.00047847	0.001642	0.0058492	0.021077	-0.43985	-2.2862	0.0019139	0.0050955	0.022245	0.060853	-0.39091	-2.0354	0.01866	0.038883	0.041807	0.082044	-0.57389	-2.975	0.012919	0.036835	0.0029297	0.008208
HDAC7	3	-0.18513	-0.51617	0.111	0.2077	0.60574	0.78438	-0.069302	-0.19362	0.48134	0.6206	0.84648	0.92682	-0.37014	-1.0323	0.023445	0.04707	0.30192	0.42781	-0.076179	-0.21307	0.70191	0.82185	0.83127	0.8974
HDHD5	3	-0.03216	-0.14061	0.55646	0.68695	0.88818	0.93944	-0.27353	-1.1838	0.050239	0.10585	0.23649	0.42427	-0.89964	-3.7288	0	0	0.00019237	0.00065587	-0.13764	-0.60387	0.5177	0.68786	0.54593	0.68242
HDX	3	-0.012803	-0.096036	0.63923	0.74804	0.92349	0.9612	-0.24586	-1.8365	0.076555	0.15311	0.066289	0.15208	-0.32073	-2.3943	0.040191	0.075067	0.016653	0.03687	-0.13125	-0.98695	0.53589	0.7044	0.32367	0.46333
HECTD1	3	-0.090941	-0.32494	0.32727	0.47666	0.74523	0.86948	-0.065474	-0.23573	0.49426	0.63258	0.81364	0.91475	-0.17903	-0.63941	0.15837	0.23277	0.52256	0.64433	-0.20359	-0.72948	0.33636	0.51053	0.46571	0.6143
HECTD3	3	0.25995	2.0295	0.14354	0.25489	0.042407	0.11631	0.10582	0.82527	0.6799	0.78639	0.40922	0.62238	0.041899	0.32682	0.77608	0.82671	0.74381	0.82434	-0.16106	-1.253	0.44545	0.6255	0.21021	0.33083
HECW2	3	0.1323	0.69016	0.56459	0.68925	0.4901	0.70014	0.01617	0.084257	0.84833	0.89636	0.93285	0.96902	-0.023649	-0.1232	0.52057	0.60647	0.90195	0.93506	-0.19373	-1.0056	0.35455	0.53152	0.31461	0.45223
HELLS	3	0.14992	0.90487	0.48278	0.62515	0.36553	0.58857	-0.19552	-1.1738	0.14737	0.26124	0.24049	0.42805	-0.10941	-0.65961	0.27225	0.35831	0.5095	0.63347	-0.41942	-2.5153	0.068421	0.15714	0.011892	0.02904
HERC2	3	-0.33787	-1.119	0.018182	0.046683	0.26316	0.47048	0.0076231	0.02557	0.80335	0.86995	0.9796	0.9889	-0.05542	-0.18629	0.42632	0.51984	0.85221	0.90367	-0.38528	-1.2865	0.085167	0.18427	0.19827	0.3148
HERC4	3	0.19971	1.09	0.2866	0.43187	0.27571	0.48587	0.018976	0.1031	0.87081	0.91182	0.91788	0.96314	-0.055163	-0.2989	0.42632	0.51984	0.76501	0.83931	0.12073	0.6616	0.60766	0.7573	0.50823	0.65238
HINT1	3	0.14383	0.80564	0.50718	0.64674	0.42045	0.64048	-0.41195	-2.28	0.0019139	0.0050955	0.022608	0.061605	-0.65962	-3.6454	0.00095694	0.0029155	0.00026697	0.00088602	-0.44146	-2.4544	0.048804	0.11512	0.014113	0.033672
HIRA	3	-1.1159	-3.8002	0	0	0.00014459	0.00080157	-1.5929	-5.3314	0	0	9.7448e-08	7.406e-07	-1.7929	-5.9731	0	0	2.3283e-09	1.8433e-08	-2.0099	-6.6571	0	0	2.7935e-11	3.6264e-10
HIVEP2	3	0.44178	1.5271	0.0038278	0.011645	0.12673	0.27999	0.0066396	0.022892	0.79856	0.86611	0.98174	0.98917	0.030274	0.10497	0.72297	0.78657	0.9164	0.94535	-0.14016	-0.48549	0.51244	0.68304	0.62733	0.74538
HJURP	3	-1.0131	-3.7267	0	0	0.00019399	0.0010558	-1.7669	-6.4771	0	0	9.3521e-11	1.2293e-09	-1.117	-4.1456	0	0	3.3886e-05	0.00013363	-1.6821	-6.2297	0	0	4.6744e-10	4.6968e-09
HK1	3	-0.11172	-0.70127	0.26507	0.40836	0.48314	0.69399	-0.26386	-1.6488	0.057416	0.11917	0.099192	0.21483	-0.40666	-2.5161	0.016746	0.035605	0.011867	0.027527	-0.16002	-1.011	0.44593	0.6255	0.31201	0.44954
HK2	3	-0.39843	-3.1095	0.0090909	0.026027	0.0018742	0.0079137	-0.51807	-4.0391	0	0	5.3665e-05	0.00024814	-0.58966	-4.5918	0.0028708	0.0074442	4.3948e-06	1.9668e-05	-0.42006	-3.2919	0.065072	0.14961	0.00099498	0.0031177
HLA-A	3	0.42257	1.7345	0.0052632	0.015559	0.082833	0.20054	-0.073	-0.29689	0.46651	0.60899	0.76655	0.88733	0.046641	0.18994	0.7933	0.83992	0.84936	0.90129	0.17327	0.7088	0.44785	0.62693	0.47845	0.6265
HLCS	3	0.13738	0.46417	0.53062	0.66367	0.64253	0.80702	-0.25506	-0.8572	0.069856	0.14202	0.39133	0.60764	-0.47702	-1.6069	0.0090909	0.021915	0.10807	0.18453	-0.058053	-0.19695	0.75359	0.84951	0.84386	0.90561
HLTF	3	-0.12331	-1.1163	0.23206	0.36798	0.2643	0.47172	-0.07356	-0.66805	0.46459	0.60687	0.5041	0.69837	-0.53304	-4.7978	0.0028708	0.0074442	1.6043e-06	7.8896e-06	-0.15599	-1.4182	0.46077	0.63817	0.15612	0.26104
HMBOX1	3	0.15086	0.45435	0.47703	0.61925	0.64958	0.81148	-0.05773	-0.17264	0.52727	0.66546	0.86293	0.9347	0.24312	0.7403	0.50144	0.58744	0.45912	0.58509	0.21765	0.6642	0.31866	0.49226	0.50656	0.65112
HMG20B	3	0.10837	1.0687	0.67656	0.77949	0.28521	0.49715	-0.041083	-0.40453	0.5866	0.71362	0.68582	0.83435	-0.11557	-1.1369	0.26268	0.3499	0.2556	0.37485	0.016581	0.16383	0.97799	0.98744	0.86987	0.91959
HMGA1	3	-1.056	-5.2168	0	0	1.8203e-07	1.9118e-06	-0.89253	-4.4198	0	0	9.8771e-06	5.3616e-05	-1.3753	-6.8448	0	0	7.6593e-12	8.9932e-11	-1.3062	-6.498	0	0	8.1373e-11	9.7182e-10
HMGA2	3	-0.55934	-2.419	0	0	0.015565	0.050125	-0.19888	-0.87096	0.14354	0.25597	0.38378	0.59902	0.11286	0.5001	0.93589	0.95044	0.61701	0.72163	-0.13746	-0.6065	0.51818	0.68806	0.54418	0.68064
HMGN1	3	0.38676	2.8226	0.013876	0.037275	0.0047638	0.017653	0.00040237	0.0029277	0.76651	0.84494	0.99766	0.99814	-0.19648	-1.4326	0.13636	0.20773	0.15196	0.24678	-0.024178	-0.17659	0.8689	0.92748	0.85983	0.91472
HMGN2	3	0.015242	0.10791	0.80766	0.87552	0.91407	0.95547	-0.086198	-0.61029	0.4201	0.56536	0.54167	0.73132	-0.31199	-2.2107	0.044498	0.081507	0.027055	0.056194	-0.23552	-1.6701	0.27081	0.44262	0.094905	0.17338
HMGN3	3	0.20088	1.3844	0.28373	0.42847	0.16624	0.34423	0.15271	1.0532	0.44402	0.58921	0.29226	0.4934	0.039047	0.2696	0.76651	0.81986	0.78747	0.85674	-0.25102	-1.7275	0.25024	0.42042	0.084085	0.15687
HMGN4	3	-0.054745	-0.2813	0.45455	0.60241	0.77848	0.88521	0.074725	0.38665	0.79856	0.86611	0.69901	0.84107	0.21229	1.1052	0.59856	0.67476	0.26905	0.39023	0.10461	0.54392	0.66986	0.80137	0.58649	0.71643
HMOX1	3	-0.035546	-0.23136	0.53923	0.67203	0.81704	0.90207	0.10299	0.67331	0.69426	0.79725	0.50075	0.69818	0.058377	0.38193	0.8488	0.88347	0.70251	0.79279	-0.046404	-0.30336	0.79665	0.88189	0.76161	0.84714
HMOX2	3	0.70233	2.6844	0	0	0.0072655	0.025521	-0.18478	-0.68569	0.15742	0.27235	0.49291	0.69001	-0.32763	-1.2083	0.038278	0.072595	0.22692	0.34046	-0.065139	-0.24345	0.73445	0.83776	0.80766	0.8778
HNRNPF	3	-0.34622	-2.0133	0.015789	0.041302	0.044082	0.12028	-0.21494	-1.2604	0.11914	0.22094	0.20753	0.38726	-0.20499	-1.2036	0.12201	0.18819	0.22876	0.34199	-0.46645	-2.7186	0.037321	0.091549	0.0065562	0.017193
HNRNPH2	3	0.063784	0.42502	0.92392	0.94936	0.67082	0.82666	-0.035379	-0.2358	0.611	0.73097	0.81359	0.91475	-0.12109	-0.80963	0.25167	0.3387	0.41815	0.54316	-0.23492	-1.5699	0.27081	0.44262	0.11643	0.20517
HNRNPH3	3	-0.10644	-0.90066	0.27416	0.41794	0.36777	0.58899	-0.17917	-1.5164	0.16364	0.2801	0.12941	0.267	-0.33357	-2.8219	0.035885	0.068368	0.0047736	0.012287	-0.68264	-5.7507	0.0057416	0.018405	8.8857e-09	6.9038e-08
HNRNPM	3	-0.87238	-3.1413	0	0	0.001682	0.0072186	-0.69785	-2.5338	0	0	0.011282	0.033164	-0.76693	-2.7961	0.00047847	0.0015337	0.0051726	0.013184	-0.64768	-2.3714	0.0076555	0.024024	0.017723	0.041247
HOXA3	3	0.046837	0.35467	0.98038	0.98699	0.72283	0.86032	-0.11973	-0.90596	0.29856	0.43759	0.36496	0.57785	0.059182	0.449	0.85359	0.888	0.65343	0.75202	-0.09796	-0.74264	0.64115	0.78134	0.4577	0.60565
HOXB9	3	0.05602	0.31151	0.97081	0.98114	0.75542	0.87084	-0.137	-0.75836	0.25024	0.38943	0.44823	0.65318	-0.47426	-2.5889	0.0090909	0.021915	0.0096277	0.022737	-0.39313	-2.1609	0.078947	0.17405	0.030704	0.066567
HPCA	3	-0.33924	-2.031	0.018182	0.046683	0.042258	0.11606	-0.15321	-0.93286	0.20191	0.32464	0.35089	0.5624	-0.052414	-0.32105	0.43493	0.52818	0.74817	0.82603	-0.55831	-3.3264	0.01866	0.052139	0.00087961	0.0027853
HPSE	3	0.10704	0.30339	0.68612	0.78662	0.76159	0.87361	-0.25278	-0.6982	0.071292	0.14396	0.48505	0.68083	0.27578	0.79777	0.42057	0.51524	0.425	0.55137	-0.069899	-0.1974	0.72584	0.83627	0.84352	0.90561
HSD17B10	3	-0.93422	-3.1399	0	0	0.0016903	0.007239	-2.4683	-8.2035	0	0	2.3355e-16	1.0412e-14	-1.3622	-4.6174	0	0	3.8855e-06	1.7502e-05	-1.4465	-4.8976	0	0	9.7017e-07	5.3784e-06
HSD17B12	3	-1.2609	-5.7371	0	0	9.6284e-09	1.4582e-07	-1.838	-8.3227	0	0	8.6013e-17	4.1806e-15	-1.7059	-7.804	0	0	5.9952e-15	1.2786e-13	-1.9807	-9.0405	0	0	1.5602e-19	1.087e-17
HSDL2	3	0.26162	2.315	0.14163	0.25234	0.020612	0.063631	-0.10603	-0.93492	0.35502	0.49933	0.34983	0.56156	-0.28173	-2.4808	0.064115	0.11074	0.01311	0.03021	-0.081296	-0.71849	0.69187	0.81511	0.47246	0.61992
HSP90AA1	3	-0.12475	-0.82845	0.22488	0.35796	0.40742	0.62841	-0.12271	-0.81703	0.28804	0.42756	0.41391	0.62687	0.15724	1.0561	0.75981	0.8159	0.29092	0.41491	-0.3136	-2.0853	0.15024	0.2865	0.037045	0.078205
HSP90AB1	3	-0.75474	-2.5793	0	0	0.0099009	0.033592	-0.74672	-2.5581	0	0	0.010525	0.031159	-1.9294	-6.6325	0	0	3.3015e-11	3.5026e-10	-1.1729	-4.0436	0	0	5.263e-05	0.00021653
HSP90B1	3	-0.53907	-3.6341	0.00047847	0.001642	0.00027897	0.0014613	-0.79626	-5.3435	0	0	9.1182e-08	6.9551e-07	-0.70184	-4.7385	0.00047847	0.0015337	2.1534e-06	1.0137e-05	-0.65288	-4.4195	0.0076555	0.024024	9.8937e-06	4.7102e-05
HSPA4	3	-0.10574	-0.53151	0.27799	0.42224	0.59506	0.77633	-0.064144	-0.32354	0.49761	0.63492	0.74629	0.87846	-0.66132	-3.296	0.00095694	0.0029155	0.00098076	0.0029367	0.12182	0.61927	0.60383	0.75388	0.53574	0.67451
HSPA5	3	-0.61496	-1.7986	0	0	0.072085	0.17935	-0.1343	-0.39702	0.25598	0.39309	0.69135	0.83621	-0.74358	-2.1863	0.00047847	0.0015337	0.028792	0.059344	-0.97164	-2.8505	0	0	0.0043655	0.011727
HSPA8	3	-1.4819	-2.6394	0	0	0.008305	0.028833	-1.4202	-2.5414	0	0	0.011041	0.032592	-2.5113	-4.4369	0	0	9.127e-06	3.885e-05	-1.2267	-2.2202	0	0	0.026407	0.058341
HSPA9	3	-2.371	-7.3149	0	0	2.5754e-13	1.1961e-11	-3.267	-9.8026	0	0	1.0977e-22	2.7361e-20	-3.7289	-11.184	0	0	4.8978e-29	1.4623e-26	-3.1231	-9.5003	0	0	2.0928e-21	2.3021e-19
HSPB1	3	-0.0049113	-0.028671	0.68373	0.7856	0.97713	0.98915	0.033466	0.19634	0.95407	0.96515	0.84434	0.92682	-0.27667	-1.6025	0.068421	0.11683	0.10904	0.18585	0.012504	0.07357	0.99474	0.99712	0.94135	0.96537
HSPD1	3	-1.5816	-2.9971	0	0	0.0027255	0.011191	-2.5325	-4.7548	0	0	1.9866e-06	1.1931e-05	-2.4617	-4.6885	0	0	2.752e-06	1.2697e-05	-3.0585	-5.7997	0	0	6.6448e-09	5.362e-08
HSPG2	3	0.053999	0.31641	0.98038	0.98699	0.75169	0.86958	-0.13453	-0.78607	0.25455	0.39204	0.43183	0.63971	0.023366	0.13727	0.69187	0.75906	0.89081	0.92914	0.11211	0.66091	0.64067	0.78134	0.50867	0.65238
HSPH1	3	-0.74282	-3.911	0	0	9.1933e-05	0.00053077	-0.23333	-1.2428	0.097129	0.18937	0.21393	0.39567	-0.61305	-3.2615	0.0028708	0.0074442	0.0011084	0.0032766	-0.013391	-0.071847	0.90144	0.94247	0.94272	0.9663
HTRA2	3	-0.21634	-1.4531	0.072727	0.14672	0.14619	0.31273	-0.47367	-3.1763	0.00047847	0.0013774	0.0014917	0.0052842	-0.86498	-5.7884	0	0	7.1062e-09	5.1038e-08	-0.94438	-6.3174	0	0	2.66e-10	2.8718e-09
HTT	3	-0.11161	-0.92378	0.26651	0.40836	0.3556	0.58018	-0.076813	-0.63624	0.4512	0.59495	0.52462	0.7159	-0.074918	-0.62135	0.35742	0.44704	0.53437	0.65508	-0.27837	-2.3075	0.20048	0.3569	0.021025	0.047763
HUWE1	3	-1.0191	-5.2244	0	0	1.747e-07	1.8629e-06	-1.3842	-7.059	0	0	1.6765e-12	3.2146e-11	-1.8931	-9.6103	0	0	7.2351e-22	6.0486e-20	-1.4795	-7.5706	0	0	3.7157e-14	8.8248e-13
HYOU1	3	-2.141	-7.2969	0	0	2.9453e-13	1.3097e-11	-1.7928	-6.2725	0	0	3.5536e-10	4.3433e-09	-2.1506	-7.3847	0	0	1.528e-13	2.5346e-12	-1.8843	-6.5965	0	0	4.2102e-11	5.3655e-10
IARS1	3	-0.65917	-2.6569	0	0	0.0078873	0.027474	-1.2254	-4.8033	0	0	1.5607e-06	9.5096e-06	-1.2363	-4.8686	0	0	1.1238e-06	5.6731e-06	-0.92321	-3.7093	0	0	0.00020787	0.00075954
ICE1	3	-0.6784	-3.6156	0	0	0.00029965	0.0015618	-1.0678	-5.6531	0	0	1.5756e-08	1.3879e-07	-0.54178	-2.9129	0.0028708	0.0074442	0.003581	0.0094859	-0.75545	-4.0495	0.0019139	0.0067682	5.1317e-05	0.00021319
ICMT	3	-0.39086	-2.824	0.0095694	0.027137	0.0047434	0.017653	-0.28967	-2.1032	0.037321	0.080997	0.035447	0.091124	-0.43738	-3.168	0.013397	0.030303	0.0015352	0.0044073	-0.22025	-1.6063	0.29474	0.46561	0.10822	0.19281
IDH1	3	0.06551	0.22592	0.91531	0.94524	0.82126	0.90472	-0.21316	-0.73052	0.1201	0.22134	0.46507	0.6671	-0.50127	-1.711	0.0038278	0.0096502	0.087088	0.15412	-0.26775	-0.92227	0.2201	0.38429	0.35639	0.50158
IDH2	3	0.18776	1.133	0.32105	0.47121	0.25721	0.46502	-0.05593	-0.33537	0.53589	0.67347	0.73735	0.87338	-0.056699	-0.34003	0.42344	0.51754	0.73383	0.81798	-0.35329	-2.098	0.11005	0.22549	0.035906	0.076185
IDH3B	3	0.10906	1.0075	0.67368	0.77661	0.3137	0.52661	-0.033551	-0.30987	0.61722	0.73367	0.75666	0.8855	-0.0048738	-0.045062	0.58278	0.66196	0.96406	0.97573	0.038295	0.3542	0.90622	0.947	0.72319	0.81718
IDI1	3	-0.45449	-2.2091	0.0019139	0.0059701	0.027171	0.080094	-0.83189	-4.0399	0	0	5.3468e-05	0.00024778	-1.0428	-5.0786	0	0	3.8021e-07	2.0911e-06	-0.71118	-3.464	0.0033493	0.011309	0.00053226	0.0017594
IFI16	3	0.0014983	0.0089211	0.7134	0.80421	0.99288	0.99654	-0.010183	-0.060846	0.7177	0.81433	0.95148	0.97768	-0.067016	-0.39965	0.3799	0.46927	0.68942	0.78224	0.15522	0.93816	0.49139	0.66429	0.34816	0.49133
IFT81	3	0.053962	0.2627	0.98038	0.98699	0.79278	0.89225	-0.24719	-1.196	0.076555	0.15311	0.23169	0.41749	-0.043413	-0.21211	0.46172	0.55364	0.83202	0.88948	-0.32286	-1.5679	0.14498	0.28082	0.1169	0.20582
IGF2BP1	3	-0.069972	-0.43891	0.39761	0.54815	0.66073	0.821	-0.31879	-1.9876	0.020096	0.046154	0.046855	0.11534	-0.38786	-2.4138	0.019139	0.039841	0.015786	0.03521	-0.17107	-1.0758	0.41531	0.59452	0.28202	0.41363
IGF2BP2	3	0.15903	0.53409	0.43828	0.58594	0.59328	0.77545	-0.21929	-0.71475	0.11579	0.21763	0.47476	0.67291	-0.038011	-0.12596	0.48278	0.5746	0.89977	0.93506	-0.16258	-0.5358	0.44067	0.62062	0.5921	0.71781
IGHA1	3	-0.33184	-2.3163	0.01866	0.04733	0.020541	0.063595	-0.41699	-2.9107	0.0019139	0.0050955	0.0036064	0.011833	-0.32662	-2.2827	0.039234	0.074141	0.02245	0.048223	-0.56501	-3.9426	0.014354	0.040595	8.0608e-05	0.00031907
IGHG1	3	-0.28368	-2.0171	0.032057	0.074033	0.04368	0.11949	-0.37568	-2.6714	0.0066986	0.016908	0.0075533	0.022945	-0.70501	-5.0066	0.00047847	0.0015337	5.5396e-07	2.961e-06	-0.51232	-3.6463	0.022967	0.061381	0.00026599	0.00094706
IGKV2-24	3	-0.6466	-3.208	0	0	0.0013365	0.0058558	-0.58208	-2.9136	0	0	0.0035724	0.011758	-1.1899	-5.7327	0	0	9.8827e-09	6.908e-08	-0.87564	-4.3235	0	0	1.5358e-05	7.0546e-05
IGLV1-51	3	-0.38268	-3.0927	0.011005	0.030585	0.0019836	0.0083082	0.0087151	0.070596	0.80861	0.873	0.94372	0.97401	-0.46811	-3.7911	0.0095694	0.022676	0.00014996	0.00052148	-0.39141	-3.171	0.078947	0.17405	0.001519	0.0044905
IL36G	3	-0.15617	-0.85615	0.15646	0.27364	0.39191	0.6131	-0.3078	-1.6789	0.024402	0.055076	0.093179	0.20392	-0.23427	-1.2839	0.09378	0.15159	0.19918	0.30791	-0.31519	-1.726	0.1488	0.2848	0.084345	0.15697
ILVBL	3	0.094961	0.65403	0.75789	0.84211	0.51309	0.71586	-0.52843	-3.6232	0	0	0.000291	0.0011833	-0.21364	-1.4719	0.11148	0.17453	0.14105	0.23121	-0.18805	-1.2961	0.36651	0.54481	0.19493	0.30987
IMMT	3	-1.3782	-6.5982	0	0	4.1621e-11	9.8851e-10	-0.74714	-3.6801	0	0	0.00023318	0.00096695	-1.1704	-5.6897	0	0	1.2723e-08	8.8339e-08	-1.0713	-5.2392	0	0	1.613e-07	9.9446e-07
IMPDH2	3	-0.65595	-3.7318	0	0	0.0001901	0.0010428	-1.0277	-5.832	0	0	5.4782e-09	5.3753e-08	-1.1408	-6.5012	0	0	7.9682e-11	8.0065e-10	-0.989	-5.6423	0	0	1.6779e-08	1.2391e-07
ING1	3	0.1609	0.99696	0.4311	0.57942	0.31879	0.53344	-0.16589	-1.0244	0.18038	0.29944	0.30566	0.51065	-0.16	-0.99106	0.18565	0.26413	0.32165	0.44937	-0.36669	-2.2663	0.098565	0.20745	0.023434	0.052439
ING2	3	-0.53733	-2.3262	0.00047847	0.001642	0.020007	0.062317	0.069825	0.31216	0.82297	0.87992	0.75492	0.8849	-0.57318	-2.4874	0.0028708	0.0074442	0.012867	0.029715	-0.1079	-0.4799	0.60766	0.7573	0.6313	0.74867
ING3	3	-0.087782	-0.48883	0.3378	0.48623	0.62497	0.79805	-0.36181	-2.0021	0.0086124	0.021454	0.045279	0.11243	-0.28053	-1.5595	0.06555	0.11239	0.11888	0.19957	-0.28767	-1.6019	0.18373	0.33103	0.10917	0.19401
ING5	3	-0.51061	-4.8882	0.00095694	0.0031596	1.0178e-06	8.9e-06	-0.21616	-2.0825	0.11722	0.21817	0.037297	0.095294	-0.080765	-0.78027	0.34019	0.42754	0.43523	0.56185	-0.13818	-1.335	0.51579	0.68575	0.18186	0.29351
INO80	3	-1.2024	-3.8934	0	0	9.886e-05	0.00056608	-1.8939	-6.057	0	0	1.3868e-09	1.5096e-08	-2.3399	-7.531	0	0	5.0347e-14	9.0712e-13	-1.5722	-5.1173	0	0	3.0996e-07	1.83e-06
INO80D	3	-0.14583	-0.305	0.17608	0.2963	0.76036	0.87361	-0.47237	-0.97282	0.00047847	0.0013774	0.33064	0.5403	0.16362	0.35014	0.74402	0.80341	0.72623	0.8121	-0.39962	-0.83036	0.076077	0.16969	0.40634	0.55615
INO80E	3	-0.28679	-2.3615	0.0311	0.072464	0.018199	0.057544	-0.31934	-2.632	0.020096	0.046154	0.0084876	0.025597	-0.4912	-4.0405	0.008134	0.020047	5.3326e-05	0.00020118	-0.30506	-2.5198	0.15885	0.29706	0.011743	0.028807
INPP5B	3	-0.19155	-0.97641	0.10574	0.20109	0.32886	0.54723	-0.13803	-0.70804	0.24737	0.3864	0.47892	0.67628	-0.11698	-0.60037	0.26029	0.3476	0.54826	0.66834	-0.24129	-1.2353	0.2622	0.43252	0.21672	0.33929
INTS13	3	-1.2318	-5.5726	0	0	2.5093e-08	3.3835e-07	-0.81222	-3.7489	0	0	0.00017758	0.00075437	-1.3903	-6.3103	0	0	2.7848e-10	2.5416e-09	-1.1681	-5.3535	0	0	8.6248e-08	5.6331e-07
INTS14	3	-1.36	-4.8278	0	0	1.3803e-06	1.1586e-05	-1.6257	-5.7282	0	0	1.0149e-08	9.2631e-08	-2.4451	-8.4482	0	0	2.9587e-17	1.0662e-15	-1.9955	-6.9956	0	0	2.6414e-12	4.3469e-11
INTS4	3	-0.96047	-1.9154	0	0	0.055435	0.14592	-1.0659	-2.1213	0	0	0.033895	0.087457	-0.81266	-1.6482	0.00047847	0.0015337	0.099315	0.1724	-0.88758	-1.7995	0	0	0.071941	0.13769
INTS9	3	-1.8666	-3.0957	0	0	0.0019632	0.008239	-1.7124	-2.8831	0	0	0.0039382	0.012758	-2.0705	-3.4272	0	0	0.00060994	0.0018913	-1.7919	-3.023	0	0	0.0025026	0.0070776
IPO11	3	-0.90408	-3.7176	0	0	0.00020116	0.0010864	-1.8124	-7.4062	0	0	1.2992e-13	3.2326e-12	-1.4833	-6.1384	0	0	8.3344e-10	6.8849e-09	-1.1289	-4.6778	0	0	2.8993e-06	1.4707e-05
IPO4	3	-0.20887	-1.1295	0.083254	0.16571	0.2587	0.46606	0.03676	0.20112	0.97321	0.97883	0.8406	0.92636	-0.27664	-1.5001	0.068421	0.11683	0.13358	0.22052	-0.40712	-2.2023	0.072249	0.16377	0.027646	0.06063
IPO5	3	-0.033857	-0.21719	0.54785	0.67993	0.82806	0.90542	-0.42266	-2.7009	0.0019139	0.0050955	0.0069148	0.021222	-0.42736	-2.7395	0.014354	0.031546	0.0061539	0.015293	-0.23926	-1.5377	0.26746	0.44016	0.12413	0.21631
IPO7	3	-0.85548	-4.8589	0	0	1.1805e-06	1.0111e-05	-0.89881	-5.1077	0	0	3.2614e-07	2.2349e-06	-0.7044	-4.016	0.00047847	0.0015337	5.9195e-05	0.00022252	-1.177	-6.7011	0	0	2.0688e-11	2.826e-10
IPO8	3	-0.092003	-0.47257	0.32584	0.4749	0.63652	0.80397	-0.4337	-2.2059	0.0019139	0.0050955	0.027388	0.073012	0.12151	0.63161	0.9	0.92387	0.52764	0.64869	-0.072079	-0.37303	0.7177	0.83241	0.70912	0.80668
IPO9	3	-1.0738	-3.4792	0	0	0.000503	0.002503	-0.50728	-1.7246	0	0	0.084602	0.18751	-1.0967	-3.5784	0	0	0.00034574	0.001122	-0.57311	-1.9501	0.012919	0.036835	0.051161	0.10396
IQGAP3	3	-0.42664	-2.2734	0.0052632	0.015559	0.023	0.069355	-0.23399	-1.2634	0.096172	0.18785	0.20644	0.38592	-0.5974	-3.1696	0.0028708	0.0074442	0.0015265	0.0043886	-0.67058	-3.5571	0.0057416	0.018405	0.00037504	0.0012913
IRF2BP1	3	-0.34903	-2.1221	0.014833	0.03944	0.033832	0.09673	0.050031	0.30705	0.93971	0.95572	0.75881	0.8855	0.19989	1.2327	0.63397	0.70742	0.2177	0.32972	-0.31375	-1.9218	0.15024	0.2865	0.05463	0.11
IRF2BP2	3	-0.20507	-1.7719	0.087081	0.1717	0.076418	0.18856	-0.0076368	-0.066027	0.73206	0.82214	0.94736	0.97536	-0.11231	-0.97196	0.2689	0.35592	0.33107	0.45854	-0.0095917	-0.083007	0.91962	0.95337	0.93385	0.96145
IRF2BPL	3	0.10701	0.54685	0.6866	0.78673	0.58448	0.76867	0.20151	1.033	0.28278	0.42275	0.30162	0.50471	-0.27357	-1.3914	0.069856	0.1186	0.16409	0.26268	-0.16836	-0.85945	0.42392	0.60395	0.39009	0.5385
IRF3	3	0.10527	1.0786	0.69665	0.79476	0.28076	0.4919	-0.10566	-1.082	0.35694	0.50168	0.27926	0.47698	-0.45121	-4.62	0.010526	0.024202	3.8368e-06	1.732e-05	-0.42061	-4.3083	0.063636	0.14664	1.6452e-05	7.4163e-05
IRGQ	3	0.15907	1.3887	0.4378	0.58594	0.16493	0.34264	0.1162	1.0146	0.63493	0.74845	0.3103	0.51661	-0.30142	-2.6326	0.050718	0.091854	0.0084729	0.020401	-0.15111	-1.32	0.47273	0.64725	0.18682	0.2992
IRX1	3	0.13417	1.2453	0.55024	0.68249	0.21302	0.41186	0.1083	1.0068	0.66555	0.77321	0.31404	0.52049	-0.22671	-2.088	0.096651	0.15491	0.036796	0.073733	-0.26208	-2.4164	0.23158	0.39868	0.015675	0.036892
IRX4	3	0.20632	1.3825	0.25981	0.40133	0.16682	0.34486	0.19936	1.3371	0.289	0.42837	0.18119	0.34957	0.44475	2.9921	0.098565	0.15785	0.0027711	0.0075608	0.16167	1.0855	0.47703	0.65036	0.27768	0.40956
IRX5	3	0.15323	1.1778	0.46459	0.60687	0.23888	0.44457	-0.11996	-0.91505	0.29809	0.4375	0.36016	0.57222	0.17272	1.3322	0.711	0.77679	0.18278	0.28853	0.10385	0.80104	0.67129	0.80263	0.42311	0.57249
ISL2	3	0.029731	0.16623	0.8823	0.92389	0.86797	0.92904	0.069501	0.3891	0.82392	0.87992	0.6972	0.84034	0.098733	0.5539	0.97847	0.98129	0.57965	0.69302	0.21496	1.207	0.32871	0.50367	0.22742	0.35234
ITCH	3	-0.64552	-5.7579	0	0	8.5145e-09	1.338e-07	-0.16755	-1.5166	0.17943	0.29857	0.12938	0.267	-0.11055	-1.0028	0.27129	0.35791	0.31595	0.44289	-0.25344	-2.2957	0.24737	0.41694	0.021696	0.049126
ITIH2	3	0.092934	0.61996	0.77177	0.85254	0.53528	0.73408	-0.063375	-0.42163	0.50144	0.63825	0.67329	0.82784	0.017355	0.1158	0.66938	0.73787	0.90781	0.9388	-0.14092	-0.93732	0.50957	0.68115	0.34859	0.49161
ITIH3	3	-0.20543	-0.6724	0.086124	0.17013	0.50133	0.70804	0.24761	0.8343	0.15072	0.2665	0.40411	0.61718	-0.30034	-0.98604	0.052632	0.094991	0.32411	0.45158	0.11194	0.37622	0.64115	0.78134	0.70675	0.80537
ITIH5	3	0.27386	2.9344	0.12344	0.22552	0.0033421	0.013297	-0.0042184	-0.045155	0.74641	0.82953	0.96398	0.98375	-0.067543	-0.72316	0.37608	0.46509	0.46958	0.59553	0.084376	0.90432	0.7311	0.8368	0.36583	0.51245
ITPA	3	0.33501	2.0251	0.041148	0.090622	0.042858	0.1174	0.017355	0.10483	0.85598	0.90081	0.91651	0.96256	-0.013519	-0.081843	0.55024	0.63222	0.93477	0.95786	-0.22693	-1.3732	0.28086	0.4505	0.1697	0.27991
ITSN1	3	-0.096191	-0.63518	0.31388	0.46426	0.52531	0.72373	0.064488	0.42667	0.8445	0.89412	0.66962	0.82615	0.11429	0.75799	0.92823	0.94404	0.44846	0.57466	0.02283	0.15137	0.95072	0.97456	0.87969	0.92595
IVL	3	0.18988	1.2445	0.311	0.46034	0.21331	0.41203	0.042268	0.27695	0.98756	0.99088	0.78182	0.89434	-0.1659	-1.0892	0.17608	0.25188	0.27606	0.39874	-0.090948	-0.59752	0.65694	0.79181	0.55016	0.68484
JAZF1	3	0.39496	2.075	0.0090909	0.026027	0.03799	0.10601	-0.22415	-1.1604	0.11005	0.20947	0.24587	0.43401	-0.34353	-1.7732	0.033971	0.065863	0.076197	0.1374	-0.18725	-0.97295	0.3689	0.54797	0.33058	0.47065
JCAD	3	-0.12737	-0.65775	0.21722	0.34763	0.5107	0.71365	-0.21946	-1.1325	0.11435	0.21551	0.25741	0.4487	-0.10069	-0.52392	0.29187	0.37888	0.60034	0.70887	-0.26513	-1.371	0.22536	0.38958	0.17039	0.2804
JDP2	3	0.02789	0.30577	0.86651	0.91188	0.75978	0.87361	-0.012813	-0.1405	0.70287	0.80186	0.88826	0.94619	-0.25388	-2.7834	0.078469	0.13047	0.005379	0.01361	-0.15043	-1.65	0.47416	0.64771	0.098934	0.17933
JMJD1C	3	0.11951	0.85512	0.62632	0.74038	0.39248	0.61353	0.098868	0.70763	0.70766	0.80556	0.47917	0.67628	0.12953	0.92828	0.87608	0.90464	0.35326	0.48144	0.15886	1.1384	0.48182	0.6556	0.25494	0.3845
JPH2	3	0.15366	1.3247	0.46364	0.60663	0.18529	0.37324	-0.25398	-2.182	0.070335	0.1423	0.029109	0.076956	-0.21043	-1.811	0.11722	0.18202	0.070147	0.12815	-0.15228	-1.3121	0.47081	0.64609	0.1895	0.30233
JSRP1	3	0.14811	1.1062	0.49522	0.63536	0.26863	0.47741	0.065414	0.4886	0.84402	0.89412	0.62513	0.80203	-0.18206	-1.3591	0.15359	0.2275	0.17413	0.27696	-0.2314	-1.7273	0.27321	0.44436	0.084108	0.15687
JUN	3	0.56683	1.1948	0	0	0.23217	0.43602	-0.9417	-1.8754	0	0	0.060744	0.14138	-1.0391	-2.0864	0	0	0.036944	0.073959	0.29865	0.62729	0.15502	0.29321	0.53047	0.67071
JUNB	3	0.071917	0.31344	0.88947	0.92672	0.75394	0.8701	-0.10836	-0.46981	0.34785	0.49188	0.63849	0.81255	-0.41073	-1.7509	0.016268	0.034908	0.079956	0.14307	-0.25426	-1.0975	0.24498	0.4139	0.2724	0.40406
JUND	3	0.029928	0.18694	0.88278	0.92389	0.85171	0.92163	-0.098862	-0.61744	0.37512	0.52128	0.53694	0.72682	-0.57946	-3.6175	0.0028708	0.0074442	0.00029751	0.00098074	-0.083304	-0.52157	0.68612	0.81268	0.60197	0.72446
JUP	3	-0.33393	-2.331	0.01866	0.04733	0.019755	0.061623	-0.4382	-3.0584	0.0019139	0.0050955	0.0022255	0.0077008	-0.16369	-1.1464	0.17703	0.25308	0.25165	0.37018	-0.61072	-4.2631	0.010526	0.031655	2.0158e-05	8.9068e-05
KANSL1	3	-2.3144	-7.2126	0	0	5.4887e-13	2.206e-11	-1.345	-4.3488	0	0	1.3686e-05	7.08e-05	-2.4955	-7.8707	0	0	3.5262e-15	7.7576e-14	-2.1426	-6.8109	0	0	9.6986e-12	1.4376e-10
KANSL3	3	-1.5657	-5.5129	0	0	3.5291e-08	4.5813e-07	-2.1176	-7.3293	0	0	2.3141e-13	5.5591e-12	-2.3502	-8.1488	0	0	3.677e-16	9.9805e-15	-2.0288	-7.1108	0	0	1.1538e-12	2.0611e-11
KAT5	3	-0.40584	-2.3913	0.0090909	0.026027	0.016787	0.053563	-0.56616	-3.3349	0	0	0.00085344	0.0031293	-0.93342	-5.4947	0	0	3.9139e-08	2.5016e-07	-0.67885	-4.0025	0.0057416	0.018405	6.2671e-05	0.00025335
KAT6A	3	0.2028	1.1772	0.27656	0.42036	0.23913	0.44465	-0.13693	-0.78728	0.25024	0.38943	0.43112	0.63964	0.19133	1.1144	0.65885	0.7305	0.26509	0.38529	-0.055479	-0.32118	0.76746	0.86059	0.74808	0.83698
KAT6B	3	0.18373	1.0614	0.33589	0.4838	0.28852	0.50184	-0.11053	-0.63602	0.34067	0.48337	0.52477	0.7159	-0.35778	-2.0569	0.026794	0.05303	0.0397	0.078423	-0.096133	-0.55595	0.6445	0.78314	0.57825	0.71048
KBTBD7	3	0.071588	0.20193	0.88947	0.92672	0.83997	0.91292	0.25195	0.71623	0.14306	0.25577	0.47385	0.67291	-0.14001	-0.39355	0.21818	0.2998	0.69391	0.786	0.21704	0.61758	0.31962	0.49226	0.53685	0.6751
KCNN3	3	0.20641	1.3079	0.25885	0.40015	0.19092	0.38232	0.24688	1.5662	0.1512	0.26689	0.11729	0.24687	-0.0020225	-0.012822	0.59378	0.67208	0.98977	0.99536	-0.02311	-0.14654	0.87321	0.92883	0.8835	0.92724
KDM1A	3	-0.58197	-2.0337	0	0	0.041981	0.11551	-0.5628	-1.98	0	0	0.047702	0.11715	-0.65554	-2.2954	0.0023923	0.0071023	0.021708	0.046966	-0.75281	-2.631	0.0019139	0.0067682	0.0085137	0.02149
KDM1B	3	0.33118	2.1948	0.042105	0.091858	0.028177	0.082477	-0.15506	-1.0207	0.19713	0.31864	0.30741	0.51276	-0.13924	-0.91843	0.21818	0.2998	0.35839	0.48513	-0.067114	-0.44372	0.7311	0.8368	0.65725	0.77101
KDM2B	3	0.3212	0.88697	0.053589	0.11268	0.37509	0.59612	-0.013068	-0.035692	0.70239	0.80186	0.97153	0.98674	0.31182	0.86342	0.31531	0.4011	0.38791	0.51279	-0.18185	-0.4946	0.38373	0.56202	0.62089	0.74067
KDM3A	3	-0.5465	-2.9713	0	0	0.0029652	0.011987	-0.17934	-0.99067	0.16364	0.2801	0.32185	0.52965	-0.14641	-0.81042	0.20335	0.28277	0.4177	0.54314	-0.31469	-1.7362	0.1488	0.2848	0.08252	0.15468
KDM3B	3	-0.36918	-2.7829	0.01244	0.033854	0.005387	0.019547	-0.1832	-1.3916	0.15885	0.27348	0.16405	0.32376	-0.26095	-1.9804	0.072727	0.1217	0.047658	0.091824	-0.37306	-2.8277	0.092344	0.19534	0.0046879	0.012529
KDM5A	3	-0.27014	-2.5474	0.034928	0.07909	0.010852	0.036405	-0.15252	-1.4405	0.20239	0.32464	0.14974	0.30266	-0.24378	-2.3053	0.088517	0.1451	0.021151	0.045905	-0.29357	-2.776	0.17512	0.31909	0.005503	0.01454
KDM5B	3	-0.20619	-1.0094	0.086124	0.17013	0.31277	0.52568	-0.53097	-2.5695	0	0	0.010185	0.030237	-0.20903	-1.0281	0.11818	0.18283	0.30392	0.42947	-0.29472	-1.4483	0.17416	0.31846	0.14753	0.24906
KDM5D	3	0.4722	3.2987	0.00047847	0.001642	0.00097146	0.0044428	0.13421	0.93714	0.53445	0.67289	0.34868	0.56046	0.053656	0.37517	0.81866	0.8598	0.70753	0.79682	0.27206	1.9023	0.20622	0.36587	0.057136	0.11438
KDM6B	3	0.0030365	0.015687	0.72249	0.81052	0.98748	0.99424	-0.041893	-0.21696	0.58517	0.71312	0.82824	0.92222	-0.53719	-2.6746	0.0028708	0.0074442	0.0074822	0.018183	-0.037784	-0.19667	0.82679	0.89627	0.84408	0.90561
KEAP1	3	-0.44555	-2.3078	0.0038278	0.011645	0.021009	0.064551	-0.66137	-3.4224	0	0	0.0006206	0.0023497	-1.2944	-6.6869	0	0	2.2797e-11	2.4687e-10	-1.8701	-9.6126	0	0	7.0746e-22	8.6976e-20
KHDC4	3	-0.40202	-2.1922	0.0090909	0.026027	0.028369	0.082924	-0.8973	-4.8782	0	0	1.0706e-06	6.8216e-06	-1.2677	-6.9296	0	0	4.22e-12	5.2813e-11	-0.58054	-3.1826	0.011962	0.034722	0.0014596	0.0043392
KHSRP	3	0.10724	0.83749	0.68565	0.78662	0.40232	0.6247	-0.48445	-3.7643	0	0	0.00016704	0.0007154	-0.31697	-2.4738	0.043541	0.080531	0.013369	0.030649	-0.43766	-3.4134	0.050239	0.11824	0.00064151	0.0020949
KIF1B	3	0.22758	1.2637	0.19856	0.32246	0.20634	0.40378	-0.28929	-1.5831	0.037321	0.080997	0.11341	0.24015	0.073569	0.40787	0.91244	0.93435	0.68337	0.77872	-0.21041	-1.1584	0.31962	0.49226	0.2467	0.37499
KIF1C	3	-0.11116	-0.47391	0.26651	0.40836	0.63556	0.80397	0.01223	0.052557	0.82344	0.87992	0.95809	0.9806	-0.16039	-0.68441	0.18469	0.26294	0.49371	0.61862	-0.22728	-0.96994	0.28086	0.4505	0.33207	0.47245
KIF20A	3	-0.38421	-1.5222	0.011005	0.030585	0.12795	0.2819	-0.51486	-2.0344	0	0	0.041915	0.10555	-0.60101	-2.3664	0.0028708	0.0074442	0.017963	0.039477	-0.66979	-2.637	0.0057416	0.018405	0.008365	0.021217
KIF22	3	-0.89404	-2.4256	0	0	0.015281	0.049287	-0.82805	-2.2848	0	0	0.022323	0.060986	-0.43016	-1.2399	0.014354	0.031546	0.215	0.32656	-0.34883	-1.0225	0.11531	0.23444	0.30655	0.44276
KIF3A	3	0.013631	0.086516	0.79617	0.86991	0.93106	0.96465	-0.10407	-0.66046	0.3622	0.50771	0.50896	0.70306	-0.51881	-3.2904	0.0028708	0.0074442	0.0010003	0.0029908	-0.3343	-2.1255	0.13206	0.26161	0.033546	0.071846
KIF3B	3	-0.22051	-1.0786	0.067943	0.138	0.28079	0.4919	-0.50955	-2.4817	0	0	0.013077	0.037751	-0.28593	-1.4043	0.063158	0.10982	0.16022	0.25877	-0.48738	-2.387	0.032536	0.082143	0.016987	0.039625
KLF4	3	0.031709	0.21781	0.88852	0.92672	0.82758	0.90542	-0.23413	-1.6033	0.096172	0.18785	0.10886	0.23216	-0.14802	-1.0163	0.19904	0.27715	0.3095	0.43577	-0.47335	-3.2346	0.033971	0.084123	0.001218	0.0037055
KLHL13	3	0.4515	2.5358	0.0023923	0.0074405	0.011218	0.037455	0.069046	0.38462	0.82632	0.88202	0.70052	0.84216	-0.29936	-1.6498	0.053589	0.096552	0.098982	0.17211	-0.097711	-0.54319	0.64115	0.78134	0.587	0.71643
KLHL21	3	-0.094256	-0.6634	0.31675	0.46653	0.50707	0.71103	-0.12499	-0.88089	0.28038	0.42067	0.37838	0.59281	0.12951	0.91889	0.87608	0.90464	0.35815	0.48513	-0.093504	-0.66111	0.64928	0.78621	0.50854	0.65238
KLHL41	3	-0.21543	-0.72083	0.073684	0.14851	0.47101	0.68362	-0.096615	-0.32579	0.38373	0.53139	0.74459	0.87771	0.15425	0.52473	0.77416	0.82551	0.59977	0.70861	-0.35297	-1.1811	0.11005	0.22549	0.23757	0.36402
KLHL7	3	-0.20856	-0.80842	0.083254	0.16571	0.41885	0.63897	-0.40595	-1.5582	0.0023923	0.0063291	0.11918	0.25058	0.29762	1.2042	0.35933	0.44836	0.22853	0.34199	-0.25879	-1.0104	0.23732	0.40523	0.31231	0.44954
KLK10	3	0.087784	0.30018	0.80574	0.8739	0.76404	0.87594	0.11585	0.39706	0.6378	0.75	0.69132	0.83621	-0.37917	-1.2878	0.022488	0.045809	0.19783	0.30631	0.0080493	0.027566	0.98756	0.99183	0.97801	0.98794
KLK5	3	0.38163	1.8618	0.015789	0.041302	0.062627	0.1606	0.0085459	0.041387	0.80861	0.873	0.96699	0.98601	0.21467	1.0463	0.58612	0.6654	0.2954	0.41999	-0.10828	-0.52426	0.60335	0.75388	0.6001	0.7233
KMT2A	3	-0.22771	-0.56571	0.061722	0.12709	0.57159	0.75994	0.010262	0.025674	0.81531	0.87564	0.97952	0.9889	-0.29662	-0.7383	0.055981	0.10017	0.46034	0.58585	-0.24965	-0.62262	0.25263	0.42308	0.53354	0.67336
KMT2B	3	-0.42388	-1.6487	0.0052632	0.015559	0.099219	0.23144	-0.33562	-1.318	0.015789	0.037628	0.18752	0.3581	-0.22815	-0.90126	0.096651	0.15491	0.36745	0.49258	-0.64111	-2.4844	0.0086124	0.026786	0.012979	0.031468
KMT2C	3	0.24368	0.56997	0.16699	0.28513	0.5687	0.75706	-0.28205	-0.64996	0.043062	0.092402	0.51572	0.70929	0.66425	1.5769	0.0047847	0.012048	0.11483	0.19401	-0.19816	-0.4605	0.34498	0.51983	0.64516	0.75965
KMT2E	3	-0.042298	-0.40864	0.50766	0.64695	0.68281	0.83496	0.053721	0.51952	0.90861	0.93685	0.6034	0.78475	-0.18538	-1.7935	0.1488	0.22167	0.072899	0.13214	0.063886	0.61865	0.80287	0.88415	0.53615	0.67462
KNL1	3	-1.1953	-5.7993	0	0	6.6592e-09	1.0624e-07	-0.99854	-4.9173	0	0	8.7765e-07	5.6095e-06	-0.69802	-3.4986	0.00047847	0.0015337	0.00046766	0.0014809	-0.86183	-4.2995	0.00095694	0.0035971	1.712e-05	7.6782e-05
KPLCE	3	-0.11482	-0.44456	0.25407	0.39509	0.65663	0.81737	-0.033027	-0.12947	0.61818	0.73367	0.89699	0.94922	-0.365	-1.3919	0.024402	0.048757	0.16396	0.26268	-0.35235	-1.3529	0.11005	0.22549	0.17608	0.28616
KPNA2	3	-0.10547	-1.0454	0.28086	0.42505	0.29583	0.51014	-0.15547	-1.5419	0.19713	0.31864	0.1231	0.25651	-0.21444	-2.1269	0.11005	0.17293	0.033425	0.067955	-0.41558	-4.112	0.069378	0.15864	3.9224e-05	0.00016495
KPNB1	3	-1.2369	-2.1809	0	0	0.029193	0.084741	-2.0592	-3.6305	0	0	0.00028283	0.0011568	-2.5939	-4.644	0	0	3.4166e-06	1.5557e-05	-2.6619	-4.762	0	0	1.9172e-06	1.0119e-05
KPRP	3	-0.017385	-0.12519	0.62488	0.73952	0.90037	0.94705	-0.30818	-2.2115	0.024402	0.055076	0.027002	0.072119	-0.28427	-2.0452	0.063158	0.10982	0.040838	0.080292	0.063116	0.45668	0.80622	0.88591	0.6479	0.76245
KRT10	3	-0.26966	-1.5085	0.034928	0.07909	0.13142	0.28733	-0.13328	-0.7523	0.25933	0.39707	0.45187	0.65676	-0.40715	-2.2733	0.016746	0.035605	0.023009	0.049071	-0.75775	-4.1805	0.0019139	0.0067682	2.9087e-05	0.00012483
KRT13	3	-0.2349	-1.6232	0.054545	0.11343	0.10454	0.24089	-0.39911	-2.7544	0.0028708	0.0073892	0.0058803	0.018371	0.048988	0.3413	0.80239	0.84825	0.73287	0.81735	-0.52647	-3.6389	0.022488	0.061278	0.00027376	0.00097141
KRT15	3	-0.42433	-2.7719	0.0052632	0.015559	0.0055734	0.020118	-0.40989	-2.6907	0.0019139	0.0050955	0.0071313	0.021726	-0.4083	-2.6793	0.016268	0.034908	0.0073774	0.017992	-0.37191	-2.4539	0.093301	0.19717	0.014133	0.033681
KRT23	3	-0.74922	-4.8143	0	0	1.4771e-06	1.2299e-05	-0.24967	-1.6503	0.072249	0.14519	0.098883	0.21438	-0.49373	-3.2337	0.0076555	0.019002	0.001222	0.0035871	-0.26887	-1.7832	0.21675	0.37876	0.074548	0.14164
KRT31	3	-0.14388	-0.55881	0.17751	0.29823	0.57629	0.76376	-0.37058	-1.4291	0.0066986	0.016908	0.15298	0.30772	0.22892	0.90927	0.54498	0.62755	0.36321	0.48911	-0.27652	-1.0763	0.20287	0.36054	0.28178	0.41363
KRT32	3	-0.15119	-0.39332	0.16124	0.27714	0.69409	0.84193	-0.32809	-0.85183	0.017225	0.040404	0.39431	0.60955	-0.6106	-1.5855	0.0028708	0.0074442	0.11286	0.19115	0.25565	0.67965	0.23684	0.40523	0.49672	0.64266
KRT36	3	-0.18485	-0.67635	0.111	0.2077	0.49882	0.70728	-0.14591	-0.5372	0.2201	0.34822	0.59113	0.77741	0.17169	0.64211	0.71531	0.78027	0.5208	0.64293	-0.21263	-0.78313	0.31627	0.49072	0.43355	0.58298
KRT5	3	0.23152	1.0178	0.18852	0.30975	0.30878	0.52228	0.18409	0.8101	0.33158	0.47368	0.41788	0.63111	-0.0017569	-0.0077222	0.59426	0.67208	0.99384	0.99718	-0.21826	-0.95587	0.29856	0.47059	0.33914	0.48054
KRT73	3	0.14936	0.5094	0.48756	0.62947	0.61047	0.7885	-0.2124	-0.71677	0.12105	0.22271	0.47351	0.67291	0.46335	1.6022	0.077033	0.12859	0.10911	0.18585	0.13953	0.4786	0.54354	0.71062	0.63222	0.74867
KRT75	3	0.14263	0.81239	0.51435	0.65231	0.41657	0.63829	-0.10553	-0.59797	0.35742	0.50202	0.54986	0.73933	0.013557	0.077166	0.65694	0.72877	0.93849	0.96008	-0.17639	-1.0003	0.40239	0.58201	0.31717	0.45528
KRT77	3	0.021202	0.034871	0.82967	0.89014	0.97218	0.98682	-0.12011	-0.19731	0.29809	0.4375	0.84359	0.92682	-0.035742	-0.05886	0.48995	0.58017	0.95306	0.96977	-0.0568	-0.093618	0.76124	0.85676	0.92541	0.95512
KRT78	3	-0.22938	-1.1786	0.057895	0.11968	0.23857	0.44439	-0.19026	-0.98225	0.15455	0.27016	0.32598	0.53518	-0.22435	-1.1594	0.1	0.15881	0.2463	0.36431	0.064855	0.33927	0.80144	0.88415	0.73441	0.82732
KRT80	3	0.021836	0.14607	0.83206	0.89031	0.88387	0.93771	-0.050969	-0.3411	0.5555	0.6919	0.73303	0.86998	-0.335	-2.2412	0.035885	0.068368	0.025013	0.052859	-0.090668	-0.60857	0.65933	0.79378	0.54281	0.68013
KRT85	3	-0.052591	-0.36316	0.46316	0.60663	0.71648	0.85612	-0.09844	-0.68042	0.37703	0.52324	0.49624	0.69374	-0.6159	-4.2066	0.0028708	0.0074442	2.5929e-05	0.00010342	0.16948	1.1801	0.45789	0.6363	0.23796	0.36434
KRTDAP	3	-0.14594	-0.75615	0.17608	0.2963	0.44956	0.66542	0.08974	0.46812	0.73971	0.82853	0.6397	0.81255	-0.43826	-2.2735	0.01244	0.028353	0.022997	0.049071	-0.10986	-0.57369	0.60048	0.75285	0.56618	0.69812
KTN1	3	-0.091626	-0.71046	0.32584	0.4749	0.47742	0.68957	0.036124	0.28109	0.9689	0.97545	0.77864	0.89317	0.12325	0.96129	0.89234	0.91691	0.33641	0.46439	-0.13885	-1.08	0.51292	0.68324	0.28013	0.41204
KYAT3	3	0.13962	1.4761	0.52392	0.66004	0.1399	0.30144	-0.0050767	-0.053627	0.74211	0.82853	0.95723	0.98055	0.032344	0.34212	0.73301	0.79543	0.73226	0.8171	-0.0071066	-0.075195	0.92823	0.95945	0.94006	0.96537
L3MBTL2	3	0.24122	1.8423	0.17033	0.2892	0.065438	0.16658	0.15757	1.2035	0.42153	0.56692	0.2288	0.41473	-0.12443	-0.94874	0.24641	0.3329	0.34275	0.47098	0.023169	0.17701	0.95024	0.97456	0.8595	0.91472
LACTB	3	-0.098268	-0.74349	0.30096	0.44801	0.45718	0.67272	-0.068779	-0.5222	0.48134	0.6206	0.60153	0.7834	-0.084834	-0.64473	0.32967	0.41581	0.5191	0.64221	-0.25665	-1.9444	0.24067	0.40961	0.051852	0.10491
LAMP1	3	0.034885	0.24585	0.91244	0.94406	0.8058	0.89818	0.25313	1.7868	0.14115	0.25278	0.073964	0.1673	-0.28176	-1.9864	0.064115	0.11074	0.04699	0.090935	-0.11817	-0.83397	0.57751	0.74049	0.4043	0.55502
LAMP2	3	-0.16776	-1.1875	0.13828	0.24828	0.23505	0.43979	0.032286	0.23069	0.94737	0.95977	0.81755	0.9167	0.10475	0.75051	0.96029	0.96957	0.45294	0.57935	0.016468	0.11792	0.97799	0.98744	0.90613	0.94407
LAMTOR3	3	0.0088148	0.062121	0.75598	0.84043	0.95047	0.97464	-0.22426	-1.5691	0.11005	0.20947	0.11663	0.24598	-0.37498	-2.6039	0.022488	0.045809	0.0092181	0.021968	0.044861	0.3187	0.8799	0.93067	0.74996	0.83853
LAP3	3	-0.038834	-0.2644	0.52344	0.66004	0.79147	0.89173	0.064261	0.43835	0.84689	0.8953	0.66113	0.82337	-0.43875	-2.9878	0.01244	0.028353	0.0028097	0.007656	-0.11652	-0.79522	0.58278	0.74178	0.42649	0.57575
LARS1	3	-1.1544	-4.6028	0	0	4.1688e-06	3.1454e-05	-1.3174	-5.2037	0	0	1.9534e-07	1.4175e-06	-1.1658	-4.675	0	0	2.9399e-06	1.3475e-05	-1.3596	-5.3777	0	0	7.5431e-08	4.989e-07
LARS2	3	-1.0865	-6.0813	0	0	1.1918e-09	2.2043e-08	-2.129	-11.7	0	0	1.2714e-31	1.3286e-28	-1.4823	-8.2843	0	0	1.188e-16	3.547e-15	-1.2494	-7.0129	0	0	2.3341e-12	3.9027e-11
LAS1L	3	-2.231	-10.018	0	0	1.2758e-23	4.4439e-21	-2.3348	-10.482	0	0	1.049e-25	5.481e-23	-2.8004	-12.445	0	0	1.4828e-35	1.5495e-32	-2.106	-9.5784	0	0	9.854e-22	1.1442e-19
LCMT1	3	-0.41929	-1.3372	0.0062201	0.018233	0.18116	0.36653	-0.9698	-3.0755	0	0	0.0021015	0.007308	-0.41014	-1.3195	0.016268	0.034908	0.18702	0.29354	-0.58354	-1.874	0.011962	0.034722	0.060926	0.12023
LDHAL6A	3	0.20222	2.0967	0.28038	0.42505	0.036019	0.10105	-0.10835	-1.1204	0.34785	0.49188	0.26253	0.45492	-0.25997	-2.6845	0.072727	0.1217	0.0072644	0.017737	-0.15983	-1.6541	0.44641	0.62575	0.098109	0.17799
LDHB	3	0.1023	0.8484	0.71148	0.80335	0.39622	0.6185	-0.1833	-1.5159	0.15885	0.27348	0.12955	0.26703	-0.12785	-1.0598	0.23971	0.32532	0.28925	0.41293	-0.27469	-2.2742	0.20718	0.36633	0.022954	0.05153
LEF1	3	-0.038956	-0.2956	0.52344	0.66004	0.76754	0.87709	-0.0091635	-0.069574	0.72584	0.82044	0.94453	0.97437	0.10711	0.81468	0.9512	0.96178	0.41526	0.54097	0.087529	0.66573	0.7201	0.83241	0.50558	0.65042
LENG8	3	-0.90502	-4.923	0	0	8.5241e-07	7.581e-06	-0.61308	-3.369	0	0	0.00075447	0.0028008	-0.8205	-4.506	0.00047847	0.0015337	6.605e-06	2.8699e-05	-0.71158	-3.9217	0.0033493	0.011309	8.7915e-05	0.00034473
LGALS1	3	-0.11465	-0.60989	0.25407	0.39509	0.54194	0.73932	0.086629	0.46618	0.7445	0.82942	0.64108	0.81255	0.14383	0.77607	0.81531	0.85714	0.43771	0.5647	0.0027714	0.014912	0.96603	0.98248	0.9881	0.99307
LGALS3	3	0.27511	1.6462	0.12153	0.22458	0.099723	0.23214	-0.0052636	-0.031447	0.74163	0.82853	0.97491	0.98755	-0.148	-0.88459	0.19904	0.27715	0.37638	0.50096	0.072569	0.43444	0.76986	0.86227	0.66397	0.77637
LGALSL	3	-0.031166	-0.070089	0.55981	0.68739	0.94412	0.97155	-0.1917	-0.42982	0.15263	0.26829	0.66732	0.82429	-0.24873	-0.55708	0.083254	0.13722	0.57747	0.69125	0.20447	0.4665	0.35311	0.53094	0.64085	0.75629
LGI2	3	0.12833	0.47133	0.58565	0.70466	0.6374	0.80397	-0.13948	-0.50912	0.24402	0.3822	0.61067	0.79164	0.088804	0.32672	0.97129	0.97643	0.74388	0.82434	0.14682	0.54241	0.51962	0.68909	0.58753	0.71643
LIG1	3	-0.22656	-1.0968	0.064115	0.13137	0.27275	0.48227	-0.46771	-2.2634	0.00047847	0.0013774	0.023613	0.063926	-0.18904	-0.92289	0.14593	0.21895	0.35606	0.48354	-0.66653	-3.2472	0.0057416	0.018405	0.0011656	0.0035615
LIMA1	3	-0.043525	-0.29793	0.49952	0.63892	0.76575	0.87694	-0.17181	-1.1759	0.17416	0.29237	0.23965	0.42736	0.29185	2.0057	0.3756	0.46477	0.04489	0.087113	-0.17245	-1.1829	0.411	0.59078	0.23684	0.36316
LIMD1	3	-0.10087	-0.60534	0.29234	0.43862	0.54495	0.74052	0.050824	0.30669	0.93541	0.95273	0.75908	0.8855	-0.14024	-0.84341	0.21579	0.2973	0.399	0.52521	0.14613	0.88543	0.5201	0.68928	0.37592	0.52378
LIMK1	3	-0.12021	-0.69636	0.23828	0.375	0.4862	0.69696	-0.042307	-0.24587	0.58182	0.71028	0.80579	0.90934	-0.22235	-1.29	0.1	0.15881	0.19706	0.30575	-0.2963	-1.7186	0.17321	0.31838	0.085678	0.15903
LIMK2	3	-0.34832	-1.9665	0.015789	0.041302	0.049245	0.13229	0.015336	0.087876	0.84306	0.89412	0.92998	0.96846	-0.34139	-1.9402	0.035407	0.068203	0.052361	0.099667	-0.043077	-0.24746	0.80813	0.8872	0.80455	0.87625
LIN54	3	-0.58899	-3.3556	0	0	0.00079204	0.0037367	-0.62349	-3.5541	0	0	0.00037925	0.0015041	-0.50264	-2.8743	0.0038278	0.0096502	0.004049	0.010578	-0.51656	-2.9535	0.022967	0.061381	0.0031416	0.0086486
LIN9	3	-0.81974	-2.3748	0	0	0.017558	0.05583	-1.3064	-3.746	0	0	0.00017966	0.0007601	-1.3289	-3.8301	0	0	0.00012809	0.0004507	-1.6027	-4.5972	0	0	4.2815e-06	2.1306e-05
LLPH	3	-0.47618	-2.0957	0.0019139	0.0059701	0.036108	0.10116	-0.82955	-3.608	0	0	0.00030855	0.0012449	-0.78758	-3.4414	0.00047847	0.0015337	0.00057878	0.0018001	-1.1645	-5.0257	0	0	5.0156e-07	2.8969e-06
LMAN1	3	0.17063	0.76275	0.39522	0.54702	0.44561	0.66192	-0.037755	-0.16815	0.60191	0.72465	0.86647	0.93684	-0.41295	-1.8273	0.015311	0.033403	0.067659	0.12426	-0.35056	-1.5557	0.11196	0.22852	0.11979	0.21039
LMAN2	3	0.0098619	0.038182	0.76411	0.84677	0.96954	0.98558	-0.39972	-1.5442	0.0028708	0.0073892	0.12254	0.25574	0.13002	0.50679	0.8756	0.90464	0.6123	0.71894	-0.14184	-0.55219	0.50718	0.67992	0.58082	0.7128
LMCD1	3	0.38428	2.3714	0.014833	0.03944	0.017721	0.056202	0.025609	0.15666	0.91196	0.93799	0.87551	0.94127	-0.24292	-1.4708	0.089474	0.14644	0.14133	0.23122	0.053653	0.32949	0.84593	0.9104	0.74179	0.83226
LMNA	3	-0.088147	-0.4028	0.33541	0.48378	0.68709	0.83755	-0.42525	-1.9194	0.0019139	0.0050955	0.054938	0.13033	-0.4302	-1.9446	0.014354	0.031546	0.051825	0.098737	-0.12345	-0.56782	0.56077	0.7239	0.57016	0.70261
LMNB2	3	0.012778	0.063164	0.79282	0.8689	0.94964	0.97464	0.20775	1.031	0.26842	0.40682	0.30254	0.50585	0.18474	0.91747	0.67703	0.74552	0.3589	0.48518	0.021955	0.10891	0.95311	0.97456	0.91327	0.946
LMO4	3	-0.064949	-0.46736	0.41818	0.56938	0.64024	0.80512	0.021533	0.15517	0.88612	0.92139	0.87669	0.94156	-0.16455	-1.1868	0.17608	0.25188	0.2353	0.35103	0.10883	0.78609	0.65215	0.78832	0.43182	0.5815
LMO7	3	-0.069379	-0.37952	0.40191	0.553	0.7043	0.84736	0.15468	0.85577	0.43541	0.58147	0.39213	0.60797	0.21249	1.1773	0.59713	0.67387	0.23908	0.3554	-0.24632	-1.3453	0.25694	0.42687	0.17852	0.28967
LMX1B	3	0.38436	0.91584	0.014833	0.03944	0.35975	0.58382	-0.45397	-1.0518	0.00095694	0.0027027	0.29288	0.49405	-1.0499	-2.4089	0	0	0.016002	0.035655	-0.22136	-0.52138	0.29426	0.4652	0.6021	0.72446
LOC102724023	3	0.033509	0.31622	0.9067	0.94091	0.75183	0.86958	0.085084	0.80415	0.74737	0.82953	0.42131	0.63267	-0.2883	-2.7154	0.062679	0.10982	0.0066195	0.016334	-0.045707	-0.43204	0.80096	0.88415	0.66571	0.77642
LONP1	3	-1.0551	-4.39	0	0	1.1337e-05	7.9511e-05	-1.2223	-5.0729	0	0	3.9174e-07	2.6497e-06	-2.3079	-9.3152	0	0	1.2169e-20	7.0648e-19	-1.4729	-6.0993	0	0	1.0656e-09	1.0077e-08
LONP2	3	-0.027937	-0.22502	0.5689	0.69186	0.82196	0.90472	0.017173	0.13896	0.85407	0.8997	0.88948	0.94619	-0.19274	-1.5496	0.13971	0.21114	0.12125	0.2024	-0.067109	-0.54336	0.7311	0.8368	0.58688	0.71643
LRBA	3	0.23635	0.55452	0.17799	0.29856	0.57923	0.76522	0.19897	0.46835	0.29043	0.43019	0.63953	0.81255	-0.17127	-0.39072	0.16555	0.24061	0.696	0.78757	-0.26073	-0.59403	0.23589	0.4041	0.5525	0.68692
LRIF1	3	0.22718	1.5071	0.19904	0.32273	0.13179	0.28782	-0.0086231	-0.057095	0.72871	0.82122	0.95447	0.98017	0.17281	1.1483	0.71053	0.77667	0.25083	0.37004	-0.10457	-0.6931	0.61962	0.76673	0.48825	0.63658
LRP1	3	-0.3275	-2.3506	0.019617	0.049398	0.018741	0.0589	-0.37747	-2.7126	0.0066986	0.016908	0.0066749	0.020576	-0.38442	-2.7644	0.020574	0.042323	0.0057021	0.014307	-0.49016	-3.5197	0.031579	0.080685	0.00043197	0.0014538
LRPPRC	3	-0.83177	-3.7439	0	0	0.00018118	0.00099648	-2.081	-9.2983	0	0	1.4277e-20	1.7552e-18	-1.1175	-5.071	0	0	3.9572e-07	2.1707e-06	-1.4412	-6.5283	0	0	6.6529e-11	8.0841e-10
LRRC40	3	-0.064352	-0.18042	0.41962	0.57022	0.85682	0.92291	0.050404	0.14218	0.93828	0.95472	0.88694	0.94619	0.3115	0.88896	0.31531	0.4011	0.37402	0.49886	-0.0040316	-0.011436	0.94115	0.96801	0.99088	0.99421
LRRC47	3	0.3799	0.88451	0.016746	0.043695	0.37642	0.59691	0.69788	1.6513	0	0	0.098683	0.21417	-0.36704	-0.83341	0.023445	0.04707	0.40461	0.52952	0.011148	0.025758	1	1	0.97945	0.98844
LRRN1	3	-0.058662	-0.28786	0.43876	0.58594	0.77346	0.88184	0.35592	1.7648	0.029187	0.065241	0.077596	0.17457	-0.41975	-2.0613	0.014354	0.031546	0.039272	0.077872	0.2334	1.16	0.27799	0.4483	0.24603	0.37451
LSS	3	-0.27132	-1.3295	0.034928	0.07909	0.18369	0.37093	0.22846	1.1508	0.20239	0.32464	0.24983	0.43951	-0.59531	-2.8802	0.0028708	0.0074442	0.0039746	0.01041	-0.30611	-1.5075	0.15837	0.29706	0.13168	0.22725
LTA4H	3	-0.28674	-1.5634	0.0311	0.072464	0.11796	0.26481	-0.25991	-1.4227	0.061722	0.12659	0.15481	0.31007	-0.35657	-1.9453	0.027751	0.054872	0.05174	0.098665	-0.060112	-0.33232	0.74737	0.84478	0.73965	0.83066
LTF	3	-0.16447	-0.42884	0.14115	0.25214	0.66804	0.82583	-0.093359	-0.24384	0.39426	0.54028	0.80735	0.90963	-0.13887	-0.36336	0.21866	0.30026	0.71633	0.80398	0.032008	0.08388	0.92057	0.95389	0.93315	0.96121
LTN1	3	-0.1169	-1.0387	0.25072	0.39222	0.29894	0.51219	-0.26224	-2.3274	0.059809	0.1234	0.019944	0.054918	-0.41175	-3.6468	0.016268	0.034908	0.00026548	0.00088354	-0.56869	-5.0256	0.012919	0.036835	5.0177e-07	2.8969e-06
LTV1	3	-0.82181	-3.4849	0	0	0.00049226	0.0024554	-1.3213	-5.4854	0	0	4.1242e-08	3.328e-07	-1.3266	-5.5137	0	0	3.5143e-08	2.274e-07	-1.0635	-4.4943	0	0	6.9811e-06	3.409e-05
LYAR	3	-0.23607	-1.2697	0.054545	0.11343	0.20419	0.40072	-0.12402	-0.67051	0.28325	0.42286	0.50253	0.69837	-0.18181	-0.98518	0.15407	0.22772	0.32454	0.45158	-0.17807	-0.96607	0.39474	0.57252	0.33401	0.47488
LYPLA1	3	-0.17907	-1.1754	0.11818	0.21878	0.23984	0.44556	-0.30385	-1.9919	0.027751	0.062099	0.046378	0.11457	-0.27429	-1.801	0.069856	0.1186	0.071706	0.13009	-0.044652	-0.29556	0.80431	0.88427	0.76757	0.85045
LYPLA2	3	-0.33944	-2.5344	0.018182	0.046683	0.011265	0.037551	-0.19572	-1.4652	0.14737	0.26124	0.14288	0.29048	-0.59537	-4.4458	0.0028708	0.0074442	8.758e-06	3.7432e-05	-0.38318	-2.8692	0.086124	0.18576	0.0041156	0.011099
LYZ	3	0.073515	0.59709	0.88086	0.92327	0.55045	0.74416	-0.26909	-2.1751	0.052632	0.11	0.029623	0.078051	-0.29469	-2.3829	0.056459	0.10051	0.017179	0.037833	-0.17295	-1.4036	0.411	0.59078	0.16045	0.26763
LZIC	3	-0.16629	-0.78793	0.13923	0.24936	0.43074	0.64986	-0.26902	-1.2731	0.052632	0.11	0.20298	0.38081	0.037969	0.18318	0.76507	0.81916	0.85465	0.90534	-0.11653	-0.55944	0.58278	0.74178	0.57586	0.70839
LZTS2	3	-0.13043	-0.74301	0.21148	0.34079	0.45748	0.67272	-0.23329	-1.3274	0.097129	0.18937	0.18436	0.35415	-0.69916	-3.8697	0.00047847	0.0015337	0.00010896	0.00038468	-0.2956	-1.6833	0.17416	0.31846	0.092324	0.16911
MACROH2A1	3	-0.1286	-0.4959	0.21531	0.34589	0.61997	0.79382	-0.053838	-0.20871	0.54689	0.68361	0.83467	0.92389	-0.0123	-0.047743	0.55789	0.63996	0.96192	0.97518	-0.066188	-0.25705	0.73349	0.83776	0.79714	0.87363
MACROH2A2	3	-0.1165	-0.76452	0.2512	0.39267	0.44456	0.6613	-0.093831	-0.61857	0.39282	0.53978	0.5362	0.72669	-0.46466	-3.0089	0.0095694	0.022676	0.0026217	0.0071814	-0.41508	-2.7035	0.069378	0.15864	0.006861	0.017902
MAD2L1	3	-1.4569	-5.1845	0	0	2.1659e-07	2.2521e-06	-1.8262	-6.4506	0	0	1.1141e-10	1.4463e-09	-1.0468	-3.8209	0	0	0.00013297	0.00046708	-1.7228	-6.1685	0	0	6.8947e-10	6.7336e-09
MAEA	3	-1.1908	-5.2096	0	0	1.8921e-07	1.9772e-06	-0.84966	-3.766	0	0	0.00016588	0.0007119	-0.6459	-2.8902	0.0023923	0.0071023	0.0038501	0.010122	-0.86948	-3.8742	0	0	0.00010698	0.00041103
MAGED1	3	0.12074	1.0339	0.61914	0.73481	0.3012	0.51514	-0.094985	-0.81004	0.3866	0.53228	0.41792	0.63111	-0.44965	-3.7912	0.010526	0.024202	0.00014991	0.00052148	-0.1506	-1.2862	0.47321	0.64725	0.19837	0.3148
MAGED2	3	0.077839	0.70352	0.84785	0.89722	0.48173	0.69252	0.11087	1.0026	0.6555	0.76366	0.31605	0.52175	-0.22851	-2.0693	0.095694	0.15361	0.038518	0.076743	-0.29114	-2.6359	0.18086	0.32756	0.0083909	0.021257
MAGEL2	3	-0.36453	-1.4178	0.01244	0.033854	0.15624	0.32851	-0.068897	-0.27312	0.48134	0.6206	0.78476	0.89577	-0.74453	-2.8622	0.00047847	0.0015337	0.0042069	0.010963	-0.45918	-1.7953	0.04067	0.098152	0.072608	0.13884
MAGT1	3	0.10119	0.64661	0.71483	0.80496	0.51789	0.72015	-0.033086	-0.21099	0.61818	0.73367	0.83289	0.92313	-0.10898	-0.69371	0.27321	0.35935	0.48786	0.61288	0.0253	0.16231	0.94115	0.96801	0.87106	0.91992
MAIP1	3	-0.18255	-0.87027	0.1134	0.21123	0.38415	0.60458	-0.48662	-2.2949	0	0	0.021736	0.059618	-0.50678	-2.3903	0.0038278	0.0096502	0.016837	0.037236	-0.28593	-1.3669	0.18756	0.33677	0.17165	0.28181
MAK16	3	-2.5358	-5.5271	0	0	3.2552e-08	4.2788e-07	-3.3235	-7.1421	0	0	9.1891e-13	1.9015e-11	-2.2574	-5.0319	0	0	4.856e-07	2.6157e-06	-2.2084	-4.938	0	0	7.8935e-07	4.3993e-06
MAML1	3	-0.22519	-1.6107	0.064593	0.13184	0.10725	0.24621	0.015173	0.10978	0.84306	0.89412	0.91258	0.96085	-0.38496	-2.7488	0.020574	0.042323	0.0059821	0.01492	-0.06197	-0.4488	0.74593	0.84407	0.65358	0.76827
MAML3	3	0.017229	0.12423	0.81531	0.8788	0.90113	0.94737	0.11003	0.79763	0.66029	0.76837	0.42508	0.63542	0.02127	0.15391	0.67943	0.74698	0.87768	0.92132	0.0057347	0.041558	0.97656	0.98744	0.96685	0.98188
MAMLD1	3	0.083031	0.67898	0.82967	0.89014	0.49715	0.7054	-0.29569	-2.4133	0.033493	0.073607	0.015808	0.04489	0.036978	0.3033	0.76124	0.8159	0.76166	0.83607	-0.32655	-2.6744	0.13828	0.27085	0.0074868	0.019366
MAP2K1	3	0.10459	0.61782	0.70191	0.79772	0.53669	0.73505	-0.21578	-1.2648	0.11722	0.21817	0.20595	0.38536	-0.065846	-0.3885	0.38804	0.47875	0.69765	0.78858	-0.24981	-1.4682	0.25263	0.42308	0.14204	0.24155
MAP2K2	3	-0.75197	-2.2414	0	0	0.025003	0.074226	-0.43435	-1.3232	0.0019139	0.0050955	0.18576	0.35553	-1.1067	-3.2628	0	0	0.0011033	0.003266	-0.8013	-2.4077	0.00095694	0.0035971	0.016051	0.037693
MAP2K3	3	-0.46345	-3.9552	0.0019139	0.0059701	7.6474e-05	0.00045366	-0.40554	-3.4662	0.0023923	0.0063291	0.00052785	0.0020354	-0.28713	-2.4595	0.063158	0.10982	0.013915	0.031406	-0.46798	-4.0048	0.036364	0.089623	6.2071e-05	0.00025141
MAP2K7	3	0.16099	0.48683	0.4311	0.57942	0.62638	0.79923	-0.11811	-0.35532	0.30431	0.44444	0.72235	0.86073	0.05664	0.17185	0.83636	0.87313	0.86355	0.91043	-0.94981	-2.8206	0	0	0.0047933	0.012778
MAP3K7	3	0.40776	2.8561	0.007177	0.020979	0.0042894	0.016241	-0.28672	-2.0056	0.038756	0.083851	0.044897	0.11171	-0.037446	-0.26244	0.48421	0.575	0.79298	0.86037	0.033235	0.23292	0.91818	0.95236	0.81582	0.88391
MAP4K2	3	-0.099904	-0.5955	0.29569	0.44206	0.55151	0.74416	-0.15772	-0.94106	0.19282	0.31386	0.34667	0.5582	-0.21311	-1.2687	0.11435	0.17876	0.20455	0.31458	-0.49421	-2.914	0.030144	0.077874	0.0035685	0.0097113
MAPK1	3	-0.18789	-1.0099	0.10813	0.20452	0.31255	0.52568	-0.32159	-1.7278	0.019617	0.045455	0.084017	0.18641	-0.76947	-4.1288	0.00047847	0.0015337	3.647e-05	0.00014221	-0.14431	-0.78164	0.49617	0.66946	0.43443	0.58314
MAPK3	3	0.0075132	0.031787	0.75024	0.83716	0.97464	0.98843	-0.18842	-0.78735	0.15502	0.27016	0.43108	0.63964	-0.23762	-0.98551	0.091866	0.1493	0.32437	0.45158	-0.10937	-0.46348	0.60191	0.75374	0.64302	0.75799
MAPK7	3	0.50367	1.8884	0	0	0.058972	0.15292	-0.33311	-1.2452	0.016268	0.038549	0.21307	0.39443	-0.32538	-1.2182	0.039713	0.07424	0.22315	0.33601	-0.3625	-1.3572	0.10144	0.21173	0.17472	0.28463
MARCKS	3	0.42213	1.6236	0.0052632	0.015559	0.10445	0.24089	-0.12571	-0.47635	0.27895	0.41912	0.63383	0.80774	0.083488	0.31872	0.94593	0.95831	0.74994	0.82711	0.26896	1.0348	0.21196	0.37258	0.30077	0.43563
MARCKSL1	3	-0.24087	-1.0115	0.052153	0.1101	0.31176	0.52547	-0.16971	-0.71816	0.17703	0.29506	0.47266	0.67291	-0.34647	-1.4566	0.032536	0.063256	0.14522	0.23711	-0.22571	-0.95734	0.28565	0.45607	0.3384	0.47985
MARK3	3	-0.085302	-0.43047	0.34737	0.49726	0.66685	0.82549	-0.60962	-3.0689	0	0	0.0021483	0.0074583	-0.080382	-0.4075	0.34211	0.42943	0.68364	0.77872	-0.52763	-2.6715	0.022488	0.061278	0.0075516	0.019461
MASTL	3	-1.2325	-3.548	0	0	0.00038811	0.0019881	-1.1968	-3.4768	0	0	0.00050738	0.0019674	-0.70129	-2.12	0.00047847	0.0015337	0.034009	0.069008	-0.84356	-2.535	0.00095694	0.0035971	0.011244	0.027692
MAVS	3	0.51027	2.1227	0	0	0.033776	0.096701	0.17313	0.71452	0.3689	0.51503	0.4749	0.67291	0.22008	0.91026	0.57368	0.65555	0.36269	0.48873	-0.15998	-0.65436	0.44593	0.6255	0.51288	0.65454
MBD5	3	0.28873	0.87566	0.091866	0.17994	0.38121	0.60131	-0.4348	-1.2884	0.0019139	0.0050955	0.19761	0.37309	-0.373	-1.11	0.023445	0.04707	0.26699	0.38751	-0.14056	-0.42256	0.51148	0.68263	0.67262	0.78156
MBTD1	3	0.11631	0.82368	0.63589	0.74496	0.41012	0.63212	-0.28522	-2.0156	0.039713	0.085567	0.043846	0.10963	-0.22207	-1.5726	0.10048	0.15945	0.1158	0.1955	-0.73848	-5.2125	0.0023923	0.0083195	1.8634e-07	1.1289e-06
MCCC1	3	-0.11634	-0.33235	0.25167	0.39312	0.73963	0.86687	-0.22367	-0.63695	0.11005	0.20947	0.52416	0.7159	0.051243	0.1498	0.8134	0.8565	0.88092	0.92211	-0.087756	-0.25471	0.66746	0.79989	0.79895	0.87437
MCCC2	3	0.006722	0.027812	0.7445	0.8312	0.97781	0.98915	-0.17779	-0.73247	0.16555	0.28245	0.46388	0.66587	-0.068277	-0.28269	0.37512	0.46445	0.77741	0.84845	-0.23685	-0.9767	0.27033	0.44262	0.32872	0.46864
MCM2	3	-1.9246	-5.4502	0	0	5.031e-08	6.2588e-07	-1.8149	-5.1533	0	0	2.5599e-07	1.8075e-06	-2.1944	-6.271	0	0	3.5877e-10	3.1506e-09	-2.0456	-5.8433	0	0	5.1186e-09	4.3137e-08
MCM3	3	-2.3667	-7.5666	0	0	3.83e-14	2.2839e-12	-3.049	-9.6824	0	0	3.5826e-22	5.7598e-20	-2.5807	-8.3299	0	0	8.0911e-17	2.5239e-15	-3.3543	-10.746	0	0	6.158e-27	2.574e-24
MCM3AP	3	-0.96466	-3.3579	0	0	0.00078549	0.0037142	-1.1939	-4.1348	0	0	3.5527e-05	0.00016991	-1.6265	-5.5809	0	0	2.3929e-08	1.5927e-07	-1.2414	-4.3153	0	0	1.5936e-05	7.2722e-05
MCM4	3	-1.6266	-6.3425	0	0	2.26e-10	4.7234e-09	-2.1149	-8.2116	0	0	2.1829e-16	1.0138e-14	-2.2552	-8.842	0	0	9.398e-19	4.27e-17	-1.6265	-6.4151	0	0	1.4078e-10	1.599e-09
MCM5	3	-2.6125	-3.3498	0	0	0.00080858	0.0038061	-1.6138	-2.1343	0	0	0.032816	0.085305	-2.89	-3.7467	0	0	0.00017915	0.0006128	-2.1641	-2.8267	0	0	0.0047029	0.012553
MCM6	3	-1.0146	-3.9023	0	0	9.5284e-05	0.0005486	-1.4184	-5.3488	0	0	8.8538e-08	6.7782e-07	-1.1813	-4.5231	0	0	6.0934e-06	2.6531e-05	-1.6746	-6.2477	0	0	4.1647e-10	4.2878e-09
MCM7	3	-1.4949	-6.5895	0	0	4.4144e-11	1.0366e-09	-2.1214	-9.2799	0	0	1.6962e-20	1.8658e-18	-1.6613	-7.3666	0	0	1.7506e-13	2.8363e-12	-2.0458	-9.0336	0	0	1.6614e-19	1.1201e-17
MCMBP	3	-1.7933	-8.3685	0	0	5.8352e-17	7.6222e-15	-1.8133	-8.479	0	0	2.2704e-17	1.2167e-15	-1.8531	-8.7049	0	0	3.179e-18	1.3288e-16	-2.0731	-9.7073	0	0	2.8061e-22	3.6655e-20
MCPH1	3	-0.39725	-1.3432	0.0090909	0.026027	0.17921	0.364	-1.0075	-3.3474	0	0	0.00081578	0.003007	-0.66977	-2.2634	0.00095694	0.0029155	0.02361	0.050198	-0.49158	-1.6733	0.031579	0.080685	0.094275	0.17238
MCRS1	3	-1.7698	-6.7816	0	0	1.1882e-11	3.225e-10	-1.5448	-6.0707	0	0	1.2734e-09	1.3934e-08	-1.6189	-6.327	0	0	2.4992e-10	2.3112e-09	-2.024	-7.6983	0	0	1.3792e-14	3.5154e-13
MCU	3	-0.11472	-0.94012	0.25407	0.39509	0.34716	0.56862	-0.047705	-0.39193	0.56364	0.69745	0.69511	0.83862	-0.051358	-0.42239	0.43828	0.5304	0.67274	0.76959	-0.091681	-0.75425	0.65502	0.78996	0.4507	0.59883
MDH1	3	-0.20047	-1.3918	0.094737	0.18436	0.164	0.34105	0.037296	0.26146	0.97656	0.98172	0.79374	0.89865	-0.072509	-0.50745	0.36746	0.45742	0.61184	0.7188	-0.22857	-1.5954	0.27799	0.4483	0.11063	0.19645
MDN1	3	-0.98474	-3.3999	0	0	0.0006742	0.0032617	-0.99677	-3.4583	0	0	0.00054355	0.0020921	-1.6642	-5.5646	0	0	2.6276e-08	1.7378e-07	-1.3751	-4.6877	0	0	2.7628e-06	1.4049e-05
MEAF6	3	-0.81901	-1.8651	0	0	0.062171	0.16001	-0.45657	-1.0628	0.00095694	0.0027027	0.28787	0.48847	-0.99113	-2.2587	0	0	0.023902	0.050767	-0.42369	-0.99302	0.061244	0.14206	0.3207	0.4594
MECOM	3	-0.20821	-2.4425	0.083254	0.16571	0.014588	0.047415	-0.19845	-2.329	0.14354	0.25597	0.019859	0.054758	-0.1525	-1.7927	0.19665	0.27528	0.073014	0.13224	-0.30124	-3.5404	0.16364	0.30292	0.00039947	0.0013598
MED11	3	-2.8273	-10.084	0	0	6.4794e-24	4.4439e-21	-2.4151	-8.7632	0	0	1.8972e-18	1.2391e-16	-2.4953	-9.1012	0	0	8.9373e-20	4.3439e-18	-2.7014	-9.806	0	0	1.0607e-22	1.8473e-20
MED12	3	-0.75456	-4.2999	0	0	1.7088e-05	0.00011266	-1.4245	-7.9762	0	0	1.5093e-15	5.2574e-14	-0.77034	-4.4052	0.00047847	0.0015337	1.0569e-05	4.4624e-05	-1.478	-8.302	0	0	1.024e-16	3.9634e-15
MED12L	3	0.25157	2.0499	0.15933	0.27589	0.040378	0.11192	-0.086578	-0.70429	0.41962	0.56536	0.48125	0.67686	-0.50715	-4.121	0.0038278	0.0096502	3.7728e-05	0.00014684	-0.13063	-1.0645	0.5378	0.70559	0.28712	0.41964
MED13	3	0.037173	0.27852	0.92727	0.95047	0.78061	0.88684	0.034978	0.26234	0.96268	0.97151	0.79306	0.89865	-0.43337	-3.2485	0.014354	0.031546	0.0011601	0.0034197	-0.015183	-0.11417	0.89139	0.93618	0.9091	0.946
MED13L	3	0.14288	1.1341	0.51244	0.65067	0.25674	0.46493	-0.33238	-2.6238	0.016268	0.038549	0.0086962	0.026114	-0.26729	-2.1178	0.072249	0.1217	0.034191	0.069244	-0.15515	-1.2319	0.46172	0.63865	0.218	0.34103
MED14	3	-1.2138	-2.5537	0	0	0.01066	0.035876	-1.3927	-2.9178	0	0	0.0035256	0.011622	-2.8661	-5.8206	0	0	5.8627e-09	4.2545e-08	-1.5093	-3.1729	0	0	0.0015093	0.0044745
MED15	3	-0.34618	-2.1131	0.015789	0.041302	0.034588	0.098621	-0.63308	-3.8612	0	0	0.00011284	0.00049861	-0.67667	-4.1379	0.00095694	0.0029155	3.505e-05	0.00013744	-0.76098	-4.6521	0.0019139	0.0067682	3.2857e-06	1.6548e-05
MED17	3	-0.53033	-2.2833	0.00047847	0.001642	0.02241	0.068009	-0.96147	-4.0677	0	0	4.7485e-05	0.00022252	-0.68192	-2.9285	0.00095694	0.0029155	0.0034056	0.0091137	-0.95899	-4.077	0	0	4.5627e-05	0.00019072
MED18	3	-1.1783	-4.6664	0	0	3.065e-06	2.3992e-05	-1.4318	-5.6363	0	0	1.7375e-08	1.4944e-07	-1.4671	-5.7823	0	0	7.3673e-09	5.2552e-08	-1.1983	-4.7746	0	0	1.8003e-06	9.55e-06
MED19	3	-0.024762	-0.14063	0.58325	0.7034	0.88816	0.93944	-0.56939	-3.2219	0	0	0.0012736	0.0046052	-0.50648	-2.8766	0.0038278	0.0096502	0.0040202	0.010516	-0.86235	-4.886	0.00095694	0.0035971	1.0292e-06	5.6755e-06
MED20	3	-1.3686	-5.3154	0	0	1.0643e-07	1.229e-06	-1.7488	-6.6536	0	0	2.8609e-11	4.3328e-10	-2.104	-7.8678	0	0	3.6105e-15	7.8603e-14	-1.6111	-6.2326	0	0	4.5866e-10	4.6309e-09
MED22	3	-1.7343	-5.4543	0	0	4.9158e-08	6.1521e-07	-2.1973	-6.874	0	0	6.2435e-12	1.0696e-10	-1.3887	-4.4379	0	0	9.0845e-06	3.8748e-05	-1.6689	-5.3121	0	0	1.0837e-07	6.9261e-07
MED23	3	0.62165	3.2978	0	0	0.00097444	0.0044467	0.21255	1.12	0.25215	0.39041	0.26272	0.45492	0.29936	1.5814	0.35789	0.44737	0.11379	0.1924	0.22885	1.2088	0.29187	0.46317	0.22673	0.3518
MED26	3	-0.24054	-1.2201	0.052153	0.1101	0.22243	0.42454	-0.88313	-4.4193	0	0	9.9022e-06	5.3616e-05	-0.55109	-2.7913	0.0028708	0.0074442	0.0052496	0.013331	-1.0759	-5.3887	0	0	7.0958e-08	4.708e-07
MED27	3	-0.25795	-1.1487	0.041627	0.091099	0.25066	0.45924	-1.1474	-4.9959	0	0	5.8548e-07	3.8359e-06	-1.2481	-5.4529	0	0	4.9562e-08	3.1014e-07	-0.80084	-3.5444	0.00095694	0.0035971	0.00039347	0.0013415
MED4	3	-1.1971	-4.3943	0	0	1.1114e-05	7.8209e-05	-1.2886	-4.7299	0	0	2.2469e-06	1.325e-05	-1.7922	-6.5033	0	0	7.8586e-11	7.9345e-10	-1.6401	-5.9854	0	0	2.1589e-09	1.9038e-08
MED6	3	-0.5033	-1.9339	0.00095694	0.0031596	0.053128	0.14055	-0.81049	-3.0923	0	0	0.0019858	0.0069328	-0.63706	-2.4485	0.0023923	0.0071023	0.014346	0.032276	-0.96657	-3.6878	0	0	0.00022624	0.00081524
MED8	3	-1.1068	-4.8832	0	0	1.0438e-06	9.09e-06	-1.2018	-5.3023	0	0	1.1437e-07	8.5367e-07	-1.2277	-5.4282	0	0	5.6929e-08	3.5411e-07	-1.8083	-7.9109	0	0	2.555e-15	7.521e-14
MEF2A	3	-0.070776	-0.54656	0.39474	0.54672	0.58468	0.76867	-0.027454	-0.21278	0.64019	0.75084	0.8315	0.92313	-0.27775	-2.1413	0.066986	0.11475	0.032248	0.066012	-0.10717	-0.83153	0.60909	0.75819	0.40568	0.55569
MEF2C	3	-0.056429	-0.18637	0.44593	0.59288	0.85215	0.92163	-0.17508	-0.5769	0.17273	0.2917	0.56401	0.75457	0.04528	0.1512	0.78612	0.83401	0.87982	0.92211	0.16283	0.54973	0.47464	0.64794	0.5825	0.71362
MEF2D	3	-0.11794	-0.52907	0.24785	0.38889	0.59676	0.77744	-0.12635	-0.56917	0.27799	0.41829	0.56924	0.75875	-0.21136	-0.94767	0.11627	0.18121	0.3433	0.47141	-0.12912	-0.58388	0.54115	0.70865	0.5593	0.6925
MEIS1	3	-0.10201	-0.66339	0.28804	0.43341	0.50708	0.71103	-0.12161	-0.7922	0.2933	0.43322	0.42824	0.63801	-0.22923	-1.4914	0.095694	0.15361	0.13587	0.2236	-0.22638	-1.4753	0.28421	0.45413	0.14013	0.23888
MEPCE	3	-0.95766	-3.8817	0	0	0.00010374	0.0005908	-1.4103	-5.6526	0	0	1.5805e-08	1.3879e-07	-1.4327	-5.7746	0	0	7.7122e-09	5.4825e-08	-1.7015	-6.822	0	0	8.9778e-12	1.3403e-10
MEST	3	0.27015	2.255	0.13062	0.23657	0.024136	0.072063	-0.067645	-0.56438	0.48517	0.624	0.57249	0.76114	-0.11727	-0.97962	0.25933	0.34655	0.32727	0.45509	0.10468	0.87452	0.66986	0.80137	0.38184	0.5292
METTL18	3	0.081159	0.24461	0.83923	0.89308	0.80676	0.89818	-0.028778	-0.086693	0.6378	0.75	0.93092	0.96893	-0.17392	-0.52305	0.16459	0.23989	0.60094	0.70918	-0.30361	-0.91206	0.16124	0.29982	0.36174	0.50808
MFGE8	3	-0.2619	-2.1458	0.038756	0.086631	0.031892	0.091683	-0.019547	-0.16067	0.67225	0.77926	0.87235	0.93892	-0.15675	-1.2883	0.18852	0.26671	0.19765	0.30631	-0.083168	-0.68421	0.68708	0.81268	0.49384	0.64056
MGA	3	0.46913	2.2025	0.00047847	0.001642	0.027627	0.081095	-0.28846	-1.3479	0.037321	0.080997	0.17768	0.34384	0.34565	1.6284	0.24402	0.3301	0.10343	0.17807	0.21692	1.0215	0.31962	0.49226	0.30703	0.44316
MGST3	3	0.18023	0.71993	0.35837	0.51057	0.47157	0.68395	-0.17489	-0.69142	0.17273	0.2917	0.4893	0.68588	-0.49317	-1.9284	0.0076555	0.019002	0.053808	0.10214	-0.60306	-2.3548	0.010526	0.031655	0.018533	0.042943
MIB1	3	0.0080533	0.042084	0.75311	0.83902	0.96643	0.98385	-0.036143	-0.1891	0.60861	0.72936	0.85001	0.92817	-0.39465	-2.0661	0.01866	0.038883	0.038818	0.077136	-0.10591	-0.55668	0.61435	0.76338	0.57775	0.71029
MIB2	3	0.091132	0.59547	0.78373	0.86211	0.55153	0.74416	-0.18217	-1.177	0.15885	0.27348	0.23921	0.4273	-0.31723	-2.0314	0.043541	0.080531	0.042213	0.082531	-0.040102	-0.26228	0.81914	0.89493	0.7931	0.87104
MICALL1	3	-0.12477	-0.76875	0.22488	0.35796	0.44204	0.66119	0.047722	0.29589	0.94928	0.96124	0.76731	0.88733	-0.41547	-2.5499	0.014833	0.032427	0.010777	0.025193	-0.11138	-0.68983	0.59522	0.74895	0.4903	0.63806
MICU2	3	-0.19997	-1.3377	0.096172	0.18663	0.18098	0.36652	-0.12947	-0.87563	0.26794	0.40639	0.38123	0.59638	-0.16764	-1.1307	0.17177	0.24776	0.25816	0.37723	-0.17935	-1.2146	0.38804	0.56507	0.2245	0.3496
MID1	3	0.098208	0.70906	0.73828	0.82646	0.47828	0.69034	0.15637	1.1329	0.42823	0.57372	0.25724	0.4487	-0.038546	-0.27835	0.48086	0.57265	0.78075	0.85076	-0.052443	-0.37915	0.77464	0.86578	0.70458	0.80492
MIDEAS	3	-0.10726	-0.88595	0.27177	0.4146	0.37564	0.59612	-0.37082	-3.0568	0.0066986	0.016908	0.0022369	0.0077274	-0.38801	-3.2025	0.01866	0.038883	0.0013626	0.0039499	-0.40312	-3.3288	0.073206	0.16487	0.00087218	0.0027745
MITF	3	-0.18342	-1.2788	0.11244	0.21001	0.20098	0.39535	-0.17359	-1.2137	0.17321	0.2917	0.22488	0.40905	-0.026167	-0.1838	0.511	0.59598	0.85417	0.90528	0.069613	0.49107	0.78182	0.87193	0.62337	0.74279
MKRN2	3	0.14443	0.86605	0.5067	0.64652	0.38646	0.60775	-0.31522	-1.8505	0.020096	0.046154	0.064247	0.14821	-0.1104	-0.65679	0.27177	0.35791	0.51131	0.63534	-0.39899	-2.343	0.076077	0.16969	0.01913	0.044131
MLEC	3	0.10329	0.62197	0.70718	0.80162	0.53396	0.73372	0.030202	0.1819	0.93445	0.95222	0.85566	0.93143	-0.09525	-0.57385	0.30526	0.39237	0.56607	0.6815	0.030459	0.18375	0.92536	0.9579	0.85421	0.9118
MLH1	3	-0.092383	-0.55254	0.3244	0.4749	0.58058	0.76652	0.029603	0.17742	0.92871	0.94822	0.85918	0.93355	-0.31732	-1.9076	0.043541	0.080531	0.056446	0.10638	-0.13581	-0.81678	0.52201	0.68939	0.41405	0.56376
MLLT11	3	-0.29377	-1.7219	0.028708	0.068182	0.08508	0.20462	-0.15742	-0.9291	0.19378	0.31518	0.35284	0.56467	-0.15103	-0.89224	0.19665	0.27528	0.37226	0.49715	-0.67351	-3.9207	0.0057416	0.018405	8.8309e-05	0.00034563
MLLT6	3	-0.032573	-0.25358	0.55359	0.68421	0.79982	0.89679	-0.28469	-2.2141	0.039713	0.085567	0.02682	0.071773	-0.37924	-2.9513	0.022488	0.045809	0.0031642	0.0085332	-0.30394	-2.367	0.15933	0.29706	0.017933	0.041692
MLYCD	3	0.52025	1.3209	0	0	0.18655	0.37526	-0.084738	-0.21086	0.42488	0.56996	0.833	0.92313	-0.0001322	-0.00033035	0.59952	0.67547	0.99974	0.99974	0.15659	0.39468	0.48708	0.65975	0.69308	0.79616
MMS19	3	-2.1148	-5.6027	0	0	2.1109e-08	2.8835e-07	-2.5589	-6.7562	0	0	1.417e-11	2.2958e-10	-3.2229	-8.5812	0	0	9.3907e-18	3.7031e-16	-2.1069	-5.6706	0	0	1.4226e-08	1.0657e-07
MN1	3	-0.048488	-0.18005	0.47512	0.61754	0.85711	0.92291	-0.064327	-0.23961	0.49761	0.63492	0.81063	0.91234	-0.56213	-2.0505	0.0028708	0.0074442	0.040315	0.079414	-0.36711	-1.3546	0.097608	0.20565	0.17555	0.28553
MNT	3	-0.03554	-0.32144	0.53923	0.67203	0.74788	0.86948	-0.13799	-1.2481	0.24785	0.38657	0.21199	0.39349	-0.3226	-2.9201	0.039713	0.07424	0.0034989	0.0093157	-0.47939	-4.3381	0.033014	0.082143	1.4374e-05	6.6612e-05
MOGS	3	-0.23475	-0.71833	0.054545	0.11343	0.47255	0.68396	-0.24223	-0.74285	0.083732	0.16635	0.45757	0.6609	-0.34844	-1.0655	0.032536	0.063256	0.28664	0.41037	-0.068085	-0.21025	0.73062	0.8368	0.83347	0.89931
MPDZ	3	0.29689	1.5193	0.080861	0.16157	0.12868	0.2831	-0.09192	-0.46362	0.39904	0.54439	0.64292	0.81338	-0.11433	-0.5761	0.26555	0.35283	0.56455	0.68124	-0.12531	-0.63314	0.55694	0.72333	0.52665	0.66671
MPST	3	0.33598	2.1715	0.04067	0.090234	0.029894	0.086415	-0.086077	-0.55391	0.4201	0.56536	0.57964	0.76723	-0.03024	-0.19552	0.5	0.58609	0.84499	0.89966	0.11445	0.74142	0.63445	0.77908	0.45844	0.60565
MRI1	3	0.17002	0.40202	0.39665	0.54792	0.68767	0.83755	-0.25099	-0.58702	0.07177	0.14465	0.55719	0.74783	-0.052486	-0.12374	0.43493	0.52818	0.90152	0.93506	-0.1766	-0.41561	0.40191	0.58172	0.67769	0.78489
MRPL13	3	-0.8417	-5.4489	0	0	5.0671e-08	6.2665e-07	-1.3945	-9.0001	0	0	2.2559e-19	1.8859e-17	-1.2361	-8.006	0	0	1.1847e-15	2.8542e-14	-0.99595	-6.4579	0	0	1.0619e-10	1.2539e-09
MRPL15	3	-0.4717	-1.9557	0.0019139	0.0059701	0.050505	0.13446	-1.2327	-4.9181	0	0	8.7408e-07	5.6038e-06	-0.84792	-3.4619	0	0	0.00053634	0.0016755	-0.76131	-3.1347	0.0019139	0.0067682	0.0017205	0.0050503
MRPL16	3	-0.30613	-1.6879	0.022488	0.054779	0.091425	0.21689	-0.80322	-4.4127	0	0	1.0208e-05	5.5129e-05	-0.83114	-4.5875	0.00047847	0.0015337	4.4865e-06	2.0036e-05	-1.032	-5.6883	0	0	1.283e-08	9.6807e-08
MRPL17	3	-0.61481	-2.3744	0	0	0.017577	0.05583	-1.2706	-4.8286	0	0	1.3749e-06	8.5776e-06	-0.85974	-3.3159	0	0	0.00091355	0.0027433	-1.2351	-4.7276	0	0	2.2723e-06	1.1784e-05
MRPL20	3	-0.86478	-4.1429	0	0	3.4292e-05	0.00021267	-1.0051	-4.8143	0	0	1.4772e-06	9.1074e-06	-1.1844	-5.699	0	0	1.205e-08	8.3946e-08	-1.0473	-5.049	0	0	4.4418e-07	2.5859e-06
MRPL21	3	-0.44627	-1.2849	0.0038278	0.011645	0.19883	0.39351	-1.2198	-3.3727	0	0	0.00074426	0.0027678	-0.96445	-2.7115	0	0	0.0066988	0.016471	-0.78913	-2.2496	0.0014354	0.0052448	0.024475	0.054534
MRPL22	3	-0.82697	-4.3199	0	0	1.5611e-05	0.00010491	-1.439	-7.4596	0	0	8.676e-14	2.2666e-12	-1.3237	-6.9244	0	0	4.378e-12	5.4142e-11	-0.78555	-4.1362	0.0014354	0.0052448	3.5306e-05	0.00014967
MRPL23	3	-0.58309	-2.9664	0	0	0.0030129	0.012156	-1.1638	-5.7314	0	0	9.9617e-09	9.1316e-08	-1.0272	-5.1106	0	0	3.2113e-07	1.7994e-06	-0.56336	-2.8962	0.016746	0.047233	0.0037775	0.010227
MRPL24	3	-0.28657	-1.3527	0.0311	0.072464	0.17614	0.35926	-1.2967	-6.0909	0	0	1.123e-09	1.2551e-08	-0.57898	-2.7517	0.0028708	0.0074442	0.0059291	0.014823	-0.83763	-3.9767	0.00095694	0.0035971	6.9891e-05	0.00027983
MRPL27	3	-0.58999	-3.2304	0	0	0.0012363	0.0054743	-1.1663	-6.3061	0	0	2.8614e-10	3.5598e-09	-0.72337	-3.9669	0.00047847	0.0015337	7.2821e-05	0.00026748	-1.0818	-5.8914	0	0	3.8283e-09	3.3063e-08
MRPL28	3	-0.77441	-2.1334	0	0	0.032889	0.094292	-1.0754	-2.9191	0	0	0.0035102	0.01159	-1.2625	-3.4	0	0	0.00067377	0.0020588	-0.98386	-2.7046	0	0	0.0068396	0.017891
MRPL3	3	-0.48547	-2.6042	0.0019139	0.0059701	0.0092094	0.031502	-1.5642	-8.1459	0	0	3.7642e-16	1.6301e-14	-1.0255	-5.4542	0	0	4.9183e-08	3.0869e-07	-0.96146	-5.1305	0	0	2.8894e-07	1.7156e-06
MRPL32	3	-0.8881	-5.1107	0	0	3.2093e-07	3.2403e-06	-1.0025	-5.773	0	0	7.7885e-09	7.3324e-08	-1.0915	-6.3308	0	0	2.4397e-10	2.2662e-09	-0.72889	-4.2264	0.0023923	0.0083195	2.3748e-05	0.00010362
MRPL33	3	-0.88287	-4.9409	0	0	7.7746e-07	6.9738e-06	-1.745	-9.7198	0	0	2.4826e-22	4.717e-20	-1.4147	-7.948	0	0	1.8958e-15	4.4024e-14	-1.2315	-6.9195	0	0	4.5317e-12	7.1752e-11
MRPL34	3	-0.76315	-4.3077	0	0	1.6493e-05	0.00010908	-1.199	-6.7247	0	0	1.7597e-11	2.8074e-10	-1.3122	-7.3711	0	0	1.6926e-13	2.7854e-12	-1.1433	-6.4468	0	0	1.1423e-10	1.3337e-09
MRPL39	3	-0.5356	-2.5528	0.00047847	0.001642	0.010686	0.035907	-1.6816	-7.9051	0	0	2.6776e-15	8.7441e-14	-1.5078	-7.1676	0	0	7.6349e-13	1.0934e-11	-1.4018	-6.6689	0	0	2.5766e-11	3.4083e-10
MRPL4	3	-0.89725	-2.7912	0	0	0.0052516	0.019155	-1.2996	-3.9411	0	0	8.1122e-05	0.00036698	-1.1628	-3.5642	0	0	0.00036503	0.0011755	-1.2487	-3.8225	0	0	0.00013209	0.00049831
MRPL41	3	-0.64275	-2.8893	0	0	0.0038609	0.015055	-1.9644	-8.4889	0	0	2.0856e-17	1.1471e-15	-1.5888	-6.9618	0	0	3.3604e-12	4.3088e-11	-1.4249	-6.2798	0	0	3.391e-10	3.526e-09
MRPL42	3	-0.70883	-4.7079	0	0	2.5027e-06	1.9888e-05	-1.0514	-6.9732	0	0	3.0977e-12	5.5812e-11	-0.77719	-5.1826	0.00047847	0.0015337	2.1881e-07	1.2668e-06	-0.79566	-5.305	0.0014354	0.0052448	1.1268e-07	7.1801e-07
MRPL43	3	-0.38908	-1.5917	0.011005	0.030585	0.11145	0.25347	-0.80011	-3.213	0	0	0.0013135	0.0047332	-0.39727	-1.6367	0.01866	0.038883	0.10169	0.17522	-1.2094	-4.7892	0	0	1.6744e-06	8.9275e-06
MRPL44	3	-0.48264	-2.7154	0.0019139	0.0059701	0.0066186	0.023367	-1.1687	-6.4668	0	0	1.0008e-10	1.3073e-09	-1.116	-6.2165	0	0	5.0831e-10	4.3011e-09	-0.99629	-5.5753	0	0	2.4712e-08	1.7934e-07
MRPL47	3	-0.76425	-3.3712	0	0	0.00074844	0.0035632	-1.1783	-5.1653	0	0	2.4e-07	1.7003e-06	-1.1688	-5.157	0	0	2.5091e-07	1.4367e-06	-0.5969	-2.66	0.011483	0.033803	0.0078147	0.020016
MRPL50	3	-0.65796	-1.8607	0	0	0.062784	0.16081	-1.1928	-3.3584	0	0	0.00078394	0.002905	-0.95814	-2.7124	0	0	0.0066802	0.016445	-0.86664	-2.4554	0	0	0.014071	0.03361
MRPL58	3	-0.0010014	-0.0085147	0.70191	0.79772	0.99321	0.99654	-0.11208	-0.95292	0.33301	0.47541	0.34063	0.55059	-0.2051	-1.7444	0.12153	0.18773	0.081094	0.14449	-0.17488	-1.4883	0.40526	0.58454	0.13668	0.23434
MRPL9	3	-0.7323	-3.6648	0	0	0.00024752	0.0013197	-1.4694	-7.1802	0	0	6.9634e-13	1.5004e-11	-0.77963	-3.9224	0.00047847	0.0015337	8.7672e-05	0.00031647	-0.69421	-3.5106	0.0057416	0.018405	0.00044707	0.0015022
MRPS16	3	-0.97082	-2.4346	0	0	0.014908	0.048231	-1.5689	-3.8967	0	0	9.7514e-05	0.00043735	-1.4817	-3.693	0	0	0.00022161	0.00074705	-0.93032	-2.3436	0	0	0.0191	0.04411
MRPS17	3	-0.76765	-4.3643	0	0	1.2754e-05	8.8108e-05	-1.1826	-6.7024	0	0	2.0498e-11	3.221e-10	-1.1719	-6.6723	0	0	2.5178e-11	2.6985e-10	-1.1848	-6.746	0	0	1.5194e-11	2.1312e-10
MRPS18A	3	-0.49604	-2.2161	0.00095694	0.0031596	0.026685	0.078774	-1.4071	-6.2025	0	0	5.5563e-10	6.6358e-09	-1.9344	-8.5566	0	0	1.1625e-17	4.4174e-16	-1.4619	-6.4999	0	0	8.0368e-11	9.6534e-10
MRPS18B	3	-0.56472	-2.359	0	0	0.018325	0.057855	-0.95378	-3.9113	0	0	9.181e-05	0.00041265	-0.34764	-1.476	0.032536	0.063256	0.13994	0.22958	-0.62098	-2.6075	0.0090909	0.027656	0.0091197	0.022881
MRPS21	3	-1.0642	-5.7062	0	0	1.1554e-08	1.7216e-07	-1.6098	-8.5598	0	0	1.1305e-17	6.5633e-16	-1.1885	-6.4063	0	0	1.4908e-10	1.4359e-09	-1.255	-6.7619	0	0	1.362e-11	1.9364e-10
MRPS22	3	-0.85972	-5.2632	0	0	1.416e-07	1.5825e-06	-1.2236	-7.4456	0	0	9.6491e-14	2.4473e-12	-0.77822	-4.7919	0.00047847	0.0015337	1.6522e-06	8.1058e-06	-1.149	-7.0349	0	0	1.9942e-12	3.4056e-11
MRPS25	3	-0.68984	-3.1831	0	0	0.001457	0.0063048	-1.4713	-6.6089	0	0	3.8708e-11	5.6573e-10	-0.86296	-3.9711	0	0	7.1536e-05	0.00026369	-1.2824	-5.8262	0	0	5.6704e-09	4.7404e-08
MRPS26	3	-0.086272	-0.5353	0.34498	0.49485	0.59244	0.77533	-0.70957	-4.3611	0	0	1.2939e-05	6.7828e-05	-0.97725	-6.007	0	0	1.8893e-09	1.5187e-08	-0.37293	-2.3164	0.092344	0.19534	0.020536	0.046857
MRPS27	3	-0.91497	-5.0719	0	0	3.9395e-07	3.9014e-06	-1.1251	-6.1929	0	0	5.9078e-10	7.0155e-09	-0.61621	-3.4887	0.0028708	0.0074442	0.0004853	0.0015275	-0.57484	-3.2703	0.012919	0.036835	0.0010743	0.0033145
MRPS34	3	-1.1027	-1.6688	0	0	0.095163	0.22372	-1.9591	-2.8563	0	0	0.0042861	0.01376	-1.7601	-2.5954	0	0	0.0094488	0.022415	-1.431	-2.1458	0	0	0.031892	0.068858
MRPS6	3	-0.43687	-2.9775	0.0047847	0.014451	0.0029061	0.011771	-1.005	-6.7188	0	0	1.8318e-11	2.9004e-10	-0.69795	-4.7337	0.00047847	0.0015337	2.205e-06	1.0356e-05	-0.61709	-4.2076	0.0090909	0.027656	2.5815e-05	0.00011142
MRTFB	3	0.14025	1.0512	0.52201	0.65921	0.29318	0.50802	-0.055664	-0.41695	0.5378	0.67386	0.67672	0.82855	0.045068	0.33826	0.78612	0.83401	0.73517	0.81859	-0.078807	-0.59127	0.69569	0.81777	0.55434	0.68786
MRTO4	3	-1.1115	-6.3653	0	0	1.9497e-10	4.1161e-09	-0.78626	-4.5344	0	0	5.7765e-06	3.3077e-05	-1.469	-8.4128	0	0	4.0031e-17	1.3716e-15	-0.9113	-5.2653	0	0	1.3995e-07	8.7573e-07
MSH2	3	-0.31091	-2.4149	0.02201	0.054245	0.015742	0.050585	-0.26411	-2.0601	0.057416	0.11917	0.039387	0.10002	-0.25068	-1.9576	0.079426	0.13143	0.050276	0.096136	-0.041851	-0.32938	0.811	0.88836	0.74187	0.83226
MTA1	3	0.032117	0.19184	0.89665	0.9328	0.84787	0.91962	-0.39766	-2.3402	0.0028708	0.0073892	0.019272	0.053279	-0.43981	-2.5837	0.011483	0.026287	0.009774	0.02303	-0.42263	-2.4928	0.063158	0.14586	0.012674	0.0308
MTCL2	3	0.12705	0.81965	0.59187	0.71133	0.41242	0.63379	-0.11264	-0.7258	0.32919	0.47059	0.46796	0.66989	0.34144	2.2104	0.25359	0.34084	0.027075	0.056194	-0.016283	-0.10524	0.88756	0.93404	0.91619	0.94841
MTFR1L	3	-0.22803	-1.4635	0.060287	0.12426	0.14333	0.30818	0.025132	0.16223	0.91148	0.93796	0.87113	0.93892	-0.53399	-3.4226	0.0028708	0.0074442	0.00062031	0.0019178	-0.4615	-2.965	0.039234	0.095571	0.003027	0.0084128
MTG1	3	-0.45378	-2.5233	0.0019139	0.0059701	0.011624	0.038503	-1.2137	-6.6032	0	0	4.0234e-11	5.8396e-10	-0.57534	-3.2018	0.0028708	0.0074442	0.0013659	0.0039539	-0.73589	-4.0834	0.0023923	0.0083195	4.4373e-05	0.00018585
MTHFD1	3	-1.4995	-8.0062	0	0	1.1835e-15	9.8943e-14	-0.91945	-5.0174	0	0	5.2362e-07	3.4797e-06	-1.5439	-8.2987	0	0	1.0522e-16	3.1872e-15	-1.1447	-6.238	0	0	4.4311e-10	4.5176e-09
MTHFD2	3	-0.19741	-1.9233	0.1	0.19263	0.05444	0.14348	-0.13903	-1.3558	0.2445	0.3822	0.17515	0.34085	-0.34336	-3.3478	0.034928	0.06753	0.00081464	0.0024604	-0.25428	-2.4812	0.24498	0.4139	0.013095	0.031605
MTMR3	3	-0.25895	-0.72114	0.041148	0.090622	0.47082	0.68362	-0.15726	-0.44389	0.19426	0.31571	0.65712	0.82188	-0.0081479	-0.023239	0.57273	0.65481	0.98146	0.98903	-0.49185	-1.3611	0.031579	0.080685	0.17349	0.28338
MTMR4	3	-0.12897	-0.73719	0.21435	0.34488	0.46101	0.67538	-0.17176	-0.9826	0.17512	0.2935	0.3258	0.53518	-0.25912	-1.4841	0.072727	0.1217	0.13778	0.22638	0.035407	0.2037	0.9134	0.95082	0.83859	0.90227
MTPAP	3	-1.123	-3.7201	0	0	0.00019912	0.0010786	-2.3547	-7.687	0	0	1.5067e-14	4.6309e-13	-2.1473	-7.1094	0	0	1.1652e-12	1.6235e-11	-2.0533	-6.7993	0	0	1.0515e-11	1.5442e-10
MVP	3	-0.45722	-1.1863	0.0019139	0.0059701	0.23552	0.44028	-0.035549	-0.094092	0.611	0.73097	0.92504	0.96618	-0.61964	-1.6101	0.0028708	0.0074442	0.10739	0.18351	0.092776	0.2478	0.70718	0.82396	0.80429	0.87625
MYBBP1A	3	-1.0705	-4.3149	0	0	1.597e-05	0.00010597	-1.1728	-4.7295	0	0	2.2505e-06	1.325e-05	-0.93145	-3.7879	0	0	0.00015195	0.00052752	-1.3137	-5.324	0	0	1.0151e-07	6.5077e-07
MYBL1	3	-0.28553	-1.7246	0.0311	0.072464	0.084598	0.20393	-0.18911	-1.1455	0.15502	0.27016	0.25202	0.44225	0.17312	1.0559	0.70909	0.77551	0.29103	0.41491	-0.62092	-3.7615	0.0090909	0.027656	0.00016891	0.00062705
MYBL2	3	-1.1782	-4.8539	0	0	1.2108e-06	1.0245e-05	-1.7695	-7.1142	0	0	1.1252e-12	2.2832e-11	-1.1232	-4.6765	0	0	2.9187e-06	1.3407e-05	-1.2917	-5.352	0	0	8.6973e-08	5.6627e-07
MYCBP2	3	0.033194	0.17002	0.90622	0.94088	0.86499	0.92848	-0.33217	-1.6801	0.016268	0.038549	0.092946	0.20384	-0.019396	-0.099739	0.52679	0.60963	0.92055	0.94812	-0.056359	-0.29012	0.76268	0.85791	0.77172	0.85293
MYH1	3	0.14898	0.55611	0.49043	0.63155	0.57814	0.76459	0.028838	0.1074	0.92632	0.94716	0.91447	0.96114	-0.034219	-0.12709	0.49426	0.58319	0.89887	0.93464	-0.25641	-0.94302	0.24067	0.40961	0.34567	0.48881
MYH3	3	0.46087	1.9129	0.00095694	0.0031596	0.055765	0.1466	0.03492	0.14199	0.9622	0.9715	0.88709	0.94619	-0.42478	-1.6737	0.014354	0.031546	0.094184	0.16514	-0.14732	-0.59435	0.48947	0.66256	0.55228	0.68692
MYH4	3	0.01345	0.061648	0.79617	0.86991	0.95084	0.97464	-0.043153	-0.198	0.57656	0.7055	0.84304	0.92682	-0.070409	-0.32312	0.37177	0.46113	0.7466	0.82508	0.0015681	0.0072348	0.96316	0.98099	0.99423	0.99661
MYH8	3	0.12577	0.79554	0.59713	0.71642	0.4263	0.64563	0.12426	0.78711	0.59617	0.71982	0.43122	0.63964	-0.1492	-0.94258	0.19856	0.27704	0.3459	0.47426	-0.61884	-3.8757	0.0090909	0.027656	0.00010634	0.00040928
MYL1	3	0.38631	2.0335	0.014833	0.03944	0.042004	0.11551	-0.013829	-0.072388	0.70048	0.80088	0.94229	0.97364	-0.24248	-1.265	0.090431	0.14754	0.20588	0.31547	-0.034679	-0.18187	0.83876	0.90454	0.85568	0.9129
MYO10	3	-0.18824	-1.5648	0.10813	0.20452	0.11763	0.26435	-0.12156	-1.0131	0.2933	0.43322	0.31103	0.51714	-0.7869	-6.4858	0.00047847	0.0015337	8.8266e-11	8.8266e-10	-0.091884	-0.76748	0.65359	0.7896	0.44279	0.59185
MYO1F	3	0.035544	0.18408	0.91675	0.94524	0.85395	0.92283	-0.12781	-0.65961	0.27321	0.41257	0.50951	0.70335	-0.45043	-2.289	0.010526	0.024202	0.022081	0.047593	-0.12363	-0.64047	0.56077	0.7239	0.52187	0.66264
MYOD1	3	-0.097882	-0.28515	0.30335	0.45092	0.77553	0.88282	-0.94152	-2.6344	0	0	0.0084297	0.02546	-1.0099	-2.8226	0	0	0.0047632	0.012275	-0.72043	-2.0392	0.0033493	0.011309	0.041426	0.086467
N4BP3	3	-0.095082	-0.77844	0.31579	0.4661	0.43631	0.65594	-0.21774	-1.7809	0.11675	0.21817	0.074924	0.16929	-0.29182	-2.384	0.05933	0.10517	0.017127	0.037798	-0.21759	-1.7836	0.30096	0.47293	0.074481	0.14164
NAA10	3	-1.2907	-3.6512	0	0	0.00026101	0.0013846	-1.4374	-4.0566	0	0	4.9793e-05	0.00023229	-1.1271	-3.2352	0	0	0.0012154	0.0035726	-0.96629	-2.8003	0	0	0.0051049	0.01354
NAA15	3	-1.2089	-3.0166	0	0	0.0025561	0.010537	-1.0238	-2.5766	0	0	0.0099786	0.029666	-2.5336	-6.299	0	0	2.9952e-10	2.7099e-09	-1.1352	-2.8668	0	0	0.0041466	0.011168
NAA25	3	-2.3405	-5.6792	0	0	1.3533e-08	1.9641e-07	-2.3514	-5.7214	0	0	1.0564e-08	9.517e-08	-1.9484	-4.8206	0	0	1.4314e-06	7.0723e-06	-1.8886	-4.6717	0	0	2.9879e-06	1.5091e-05
NAA30	3	-0.63813	-3.5334	0	0	0.00041018	0.0020858	-0.33746	-1.8908	0.014833	0.035429	0.058648	0.13738	-0.86752	-4.7833	0	0	1.7244e-06	8.4009e-06	-0.70747	-3.9325	0.0033493	0.011309	8.4082e-05	0.00033157
NAA35	3	-1.3424	-3.6125	0	0	0.00030329	0.0015768	-0.71707	-2.0391	0	0	0.041437	0.10466	-1.1372	-3.1236	0	0	0.0017864	0.0050454	-1.3013	-3.5493	0	0	0.00038627	0.0013213
NAA40	3	-0.043825	-0.4049	0.49809	0.63787	0.68555	0.83692	-0.087111	-0.80534	0.4177	0.56359	0.42062	0.63267	-0.18014	-1.6659	0.15694	0.23131	0.095731	0.16743	-0.275	-2.5419	0.2067	0.3661	0.011024	0.027234
NAB1	3	-0.17809	-1.1366	0.12201	0.22467	0.2557	0.4639	-0.14734	-0.94378	0.21675	0.34396	0.34528	0.55639	-0.093172	-0.59859	0.30718	0.39387	0.54944	0.6688	-0.38411	-2.4518	0.085167	0.18427	0.014215	0.033761
NACC1	3	0.088224	0.50497	0.80526	0.8739	0.61358	0.78967	-0.16409	-0.93749	0.18421	0.30387	0.34851	0.56046	-0.54509	-3.1083	0.0028708	0.0074442	0.0018819	0.0052936	-0.30609	-1.7514	0.15837	0.29706	0.079877	0.15026
NAE1	3	-1.7598	-4.512	0	0	6.4212e-06	4.759e-05	-1.4593	-3.7783	0	0	0.00015789	0.0006832	-2.5096	-6.4689	0	0	9.8714e-11	9.7778e-10	-2.0407	-5.2855	0	0	1.2537e-07	7.9645e-07
NAMPT	3	-0.32772	-1.5085	0.019617	0.049398	0.13143	0.28733	0.055021	0.25676	0.90048	0.93214	0.79736	0.90178	-0.48078	-2.2199	0.0090909	0.021915	0.026424	0.055171	0.14018	0.65839	0.53971	0.70721	0.51029	0.65269
NARS2	3	-1.2462	-5.0701	0	0	3.9761e-07	3.9014e-06	-2.0158	-8.0086	0	0	1.1605e-15	4.126e-14	-1.6224	-6.5644	0	0	5.2233e-11	5.3252e-10	-1.3511	-5.5264	0	0	3.2682e-08	2.2921e-07
NASP	3	-0.31752	-1.1021	0.021531	0.053444	0.27041	0.47935	-0.56258	-1.9327	0	0	0.053278	0.12755	-1.2473	-4.1309	0	0	3.6132e-05	0.00014115	-1.0526	-3.5336	0	0	0.00040993	0.0013931
NAT10	3	-1.202	-4.4805	0	0	7.4486e-06	5.4242e-05	-1.7937	-6.5983	0	0	4.159e-11	5.9536e-10	-1.8726	-6.9186	0	0	4.5608e-12	5.6071e-11	-2.1785	-8.0034	0	0	1.2101e-15	3.8321e-14
NAT14	3	0.042779	0.31732	0.9555	0.96848	0.751	0.86958	0.066531	0.49445	0.83732	0.89149	0.62099	0.79967	0.054628	0.40634	0.82105	0.86058	0.68449	0.77919	0.087925	0.65495	0.71962	0.83241	0.5125	0.65454
NAXE	3	0.18188	0.33939	0.34498	0.49485	0.73432	0.86685	-0.42579	-0.77241	0.0019139	0.0050955	0.43987	0.64606	0.55839	1.0693	0.030622	0.06032	0.28491	0.4089	-0.19157	-0.354	0.35646	0.53329	0.72334	0.81718
NBPF9	3	-1.0048	-2.1972	0	0	0.028006	0.082094	-0.98539	-2.1602	0	0	0.030757	0.080554	-1.967	-4.3274	0	0	1.5088e-05	6.2196e-05	-0.55015	-1.2217	0.020574	0.056283	0.22182	0.34597
NCAPD2	3	-1.6202	-5.0906	0	0	3.5695e-07	3.5867e-06	-1.826	-5.7336	0	0	9.835e-09	9.0551e-08	-1.732	-5.483	0	0	4.1817e-08	2.6565e-07	-1.7942	-5.6767	0	0	1.3734e-08	1.0325e-07
NCAPD3	3	-0.14353	-1.2074	0.17847	0.29912	0.22727	0.43052	-0.66064	-5.504	0	0	3.7133e-08	3.0316e-07	-0.81004	-6.7308	0.00047847	0.0015337	1.6872e-11	1.9002e-10	-0.29886	-2.5159	0.1689	0.31156	0.011874	0.02904
NCAPG2	3	-0.098517	-0.63757	0.3	0.44722	0.52375	0.72352	-0.34622	-2.2311	0.011483	0.027972	0.025677	0.069088	-0.33355	-2.154	0.035885	0.068368	0.031241	0.064139	-0.34539	-2.2334	0.11962	0.24178	0.025525	0.056513
NCAPH	3	-1.5359	-6.4323	0	0	1.2569e-10	2.7081e-09	-1.306	-5.4891	0	0	4.0394e-08	3.285e-07	-2.1931	-9.2454	0	0	2.343e-20	1.2556e-18	-1.6098	-6.7986	0	0	1.0565e-11	1.5442e-10
NCKAP1	3	-0.28883	-1.5125	0.030622	0.072235	0.13042	0.28602	-0.37202	-1.948	0.0066986	0.016908	0.05142	0.12424	-0.23728	-1.2539	0.092344	0.14996	0.20986	0.32015	-0.12244	-0.65377	0.56316	0.72654	0.51326	0.65454
NCLN	3	-0.46352	-3.0527	0.0019139	0.0059701	0.0022677	0.009404	-0.076404	-0.50537	0.45263	0.59647	0.6133	0.79417	-0.78471	-5.1701	0.00047847	0.0015337	2.3401e-07	1.3473e-06	-0.38979	-2.5773	0.08134	0.17838	0.0099563	0.024772
NCOA1	3	0.24409	1.7234	0.16699	0.28513	0.084814	0.20422	0.10596	0.74737	0.67895	0.78615	0.45484	0.65888	-0.29226	-2.046	0.057416	0.10204	0.040759	0.080213	0.15863	1.1229	0.48325	0.65712	0.26149	0.3925
NCOA2	3	-0.12937	-0.78947	0.21388	0.34438	0.42983	0.64957	-0.070429	-0.4324	0.47799	0.61858	0.66545	0.82344	0.091067	0.56292	0.97799	0.98128	0.57349	0.68837	-0.080674	-0.49667	0.69378	0.81644	0.61942	0.73934
NCOA3	3	0.078918	0.56667	0.84593	0.89701	0.57094	0.75956	-0.077999	-0.55909	0.44689	0.59077	0.5761	0.76455	0.096363	0.69374	0.98947	0.99042	0.48785	0.61288	-0.40693	-2.8981	0.072249	0.16377	0.0037539	0.010176
NCOA5	3	-0.091213	-0.52038	0.32584	0.4749	0.6028	0.78203	-0.29535	-1.6819	0.033493	0.073607	0.092594	0.20328	-0.28252	-1.6165	0.064115	0.11074	0.10599	0.18187	-0.67834	-3.8597	0.0057416	0.018405	0.0001135	0.00043448
NCOR1	3	-0.35311	-0.85739	0.013397	0.036129	0.39123	0.61249	-0.26614	-0.64976	0.054067	0.11255	0.51585	0.70929	-1.0894	-2.5872	0	0	0.0096766	0.022826	-0.75256	-1.8128	0.0019139	0.0067682	0.06986	0.13444
NCOR2	3	-0.29157	-1.2297	0.030144	0.071348	0.21879	0.41924	-0.58993	-2.4709	0	0	0.013477	0.038797	0.082693	0.35396	0.94354	0.95635	0.72337	0.81083	-0.11926	-0.50877	0.5756	0.7394	0.61091	0.73295
ND1	3	0.33767	1.8512	0.039713	0.088298	0.064144	0.16369	0.23674	1.2977	0.17177	0.2917	0.19439	0.368	0.33354	1.8335	0.27033	0.35737	0.066726	0.12276	0.42706	2.3511	0.027751	0.072773	0.018719	0.043325
NDRG2	3	0.13884	0.73016	0.52536	0.66065	0.46529	0.67956	-0.20825	-1.0922	0.12823	0.23244	0.27475	0.47184	0.099903	0.5271	0.97464	0.97886	0.59812	0.70746	-0.28122	-1.4795	0.19474	0.34757	0.13899	0.23772
NDUFA10	3	-0.34542	-2.8881	0.015789	0.041302	0.0038757	0.015084	-0.87886	-7.3164	0	0	2.5466e-13	6.0326e-12	-0.49073	-4.1085	0.008134	0.020047	3.9826e-05	0.00015386	-0.29541	-2.4766	0.17416	0.31846	0.013263	0.031936
NDUFA4	3	-0.39077	-1.8665	0.0095694	0.027137	0.061973	0.16001	-0.21685	-1.0499	0.11722	0.21817	0.29376	0.49444	-0.56052	-2.6688	0.0028708	0.0074442	0.0076127	0.018458	-0.18657	-0.90861	0.37273	0.55248	0.36355	0.50961
NDUFA6	3	0.043543	0.1861	0.96316	0.97529	0.85236	0.92163	-0.44628	-1.857	0.0019139	0.0050955	0.063313	0.1467	-0.24203	-1.0205	0.090431	0.14754	0.30749	0.43393	-0.63142	-2.6052	0.0090909	0.027656	0.0091826	0.023012
NDUFS3	3	0.073336	0.50386	0.88278	0.92389	0.61436	0.78967	-0.11495	-0.78835	0.31675	0.45561	0.43049	0.63964	-0.43659	-2.9799	0.013397	0.030303	0.0028832	0.0078056	-0.49246	-3.3617	0.030144	0.077874	0.00077464	0.0024946
NDUFS7	3	-0.33603	-1.1939	0.018182	0.046683	0.23253	0.43626	-0.55688	-1.9703	0	0	0.048802	0.11916	0.45453	1.6476	0.084689	0.13937	0.099438	0.17247	-0.82942	-2.9214	0.00095694	0.0035971	0.003485	0.0094963
NDUFV3	3	0.18881	1.1535	0.3177	0.46728	0.24871	0.45676	-0.12106	-0.73569	0.29522	0.43481	0.46192	0.6638	-0.1006	-0.61257	0.29234	0.37927	0.54016	0.65966	-0.26662	-1.6197	0.22297	0.38833	0.1053	0.18843
NEB	3	-0.0055617	-0.024922	0.68086	0.78316	0.98012	0.99054	-0.37336	-1.6351	0.0066986	0.016908	0.10203	0.22029	-0.10865	-0.48593	0.2756	0.36226	0.62701	0.73169	-0.36607	-1.6128	0.099522	0.20863	0.10678	0.19091
NEDD4	3	0.011913	0.054909	0.77943	0.85918	0.95621	0.97796	-0.032083	-0.14813	0.6244	0.74064	0.88224	0.94607	0.04126	0.19117	0.77273	0.82524	0.84839	0.90129	0.017726	0.082295	0.97656	0.98744	0.93441	0.96156
NEFH	3	-0.28395	-1.2922	0.032057	0.074033	0.19628	0.38995	0.005974	0.027558	0.79569	0.86524	0.97802	0.98869	-0.11557	-0.53114	0.26268	0.3499	0.59532	0.70526	-0.013783	-0.063719	0.9	0.94191	0.94919	0.97103
NEU2	3	-0.046306	-0.30983	0.48852	0.62947	0.75669	0.87182	0.062149	0.41723	0.8555	0.90076	0.67651	0.82855	-0.23154	-1.5499	0.095694	0.15361	0.12118	0.2024	0.080672	0.54301	0.74498	0.84345	0.58712	0.71643
NFAT5	3	0.048683	0.24546	0.99474	0.99665	0.8061	0.89818	-0.019861	-0.10023	0.67225	0.77926	0.92016	0.96398	-0.11011	-0.55932	0.27177	0.35791	0.57595	0.69021	0.2135	1.0841	0.33349	0.50913	0.27834	0.41025
NFIA	3	0.36459	1.2354	0.027751	0.066514	0.21668	0.41699	-0.17943	-0.59765	0.16364	0.2801	0.55008	0.73933	-0.16871	-0.56254	0.16842	0.24377	0.57375	0.68837	-0.15043	-0.50315	0.47416	0.64771	0.61486	0.73642
NFIB	3	-0.29291	-1.6818	0.030144	0.071348	0.092614	0.21921	-0.44058	-2.5274	0.0019139	0.0050955	0.011491	0.033636	-0.60363	-3.4694	0.0028708	0.0074442	0.0005216	0.0016344	-0.21654	-1.2542	0.30383	0.47673	0.20977	0.33038
NFIC	3	0.36698	1.0802	0.026316	0.063584	0.28007	0.49148	0.060273	0.17524	0.86699	0.90918	0.86089	0.93371	-0.31505	-0.89596	0.044498	0.081507	0.37027	0.49543	0.1827	0.53649	0.4201	0.60014	0.59162	0.71781
NFIX	3	0.20336	0.60483	0.27656	0.42036	0.54529	0.74052	0.03989	0.11833	0.99952	0.99952	0.9058	0.95564	0.40711	1.2211	0.14067	0.21227	0.22204	0.33506	-0.062713	-0.18586	0.74067	0.83948	0.85256	0.91096
NFRKB	3	-0.76233	-4.4458	0	0	8.7556e-06	6.3101e-05	-0.60401	-3.5593	0	0	0.00037177	0.0014828	-0.9619	-5.585	0	0	2.3373e-08	1.5607e-07	-1.0079	-5.8581	0	0	4.681e-09	3.9769e-08
NGDN	3	-1.5663	-7.324	0	0	2.4065e-13	1.1431e-11	-1.9959	-9.2893	0	0	1.553e-20	1.8032e-18	-1.7919	-8.407	0	0	4.2059e-17	1.4178e-15	-2.1668	-10.124	0	0	4.3268e-24	9.0431e-22
NHEJ1	3	-0.34273	-4.0627	0.015789	0.041302	4.8516e-05	0.00029562	-0.11286	-1.3398	0.32919	0.47059	0.1803	0.34828	-0.29407	-3.4907	0.056459	0.10051	0.00048179	0.0015188	-0.14158	-1.6818	0.50718	0.67992	0.092601	0.16947
NHLRC2	3	-0.29035	-1.7997	0.030622	0.072235	0.071906	0.17912	-0.24281	-1.5174	0.082775	0.16476	0.12916	0.267	-0.83735	-4.9931	0	0	5.9431e-07	3.1526e-06	-0.29373	-1.8383	0.17464	0.31906	0.066023	0.12824
NHSL3	3	-0.0036357	-0.020199	0.69139	0.78919	0.98389	0.99195	0.088974	0.49606	0.74115	0.82853	0.61985	0.79919	-0.28036	-1.5596	0.06555	0.11239	0.11886	0.19957	-0.11417	-0.63721	0.58947	0.74712	0.52399	0.66493
NID1	3	-0.44003	-1.7195	0.0038278	0.011645	0.085527	0.20546	0.39931	1.6321	0.01244	0.030127	0.10266	0.22143	0.01971	0.07928	0.67656	0.74539	0.93681	0.95883	-0.074866	-0.30075	0.70574	0.82396	0.7636	0.84845
NIN	3	0.12807	1.1583	0.58565	0.70466	0.24673	0.45472	-0.10633	-0.9576	0.35407	0.49865	0.33826	0.54847	-0.19445	-1.7476	0.13732	0.20827	0.080529	0.14385	0.13202	1.1992	0.57225	0.736	0.23047	0.35548
NIPBL	3	-0.34652	-1.1421	0.015789	0.041302	0.2534	0.46133	-1.7606	-5.7746	0	0	7.7151e-09	7.2961e-08	-0.86857	-2.8839	0	0	0.0039281	0.010301	-0.60552	-2.0118	0.010526	0.031655	0.044243	0.091734
NIPSNAP1	3	-0.16186	-0.58769	0.14785	0.26186	0.55674	0.74732	-0.016826	-0.061791	0.68612	0.79183	0.95073	0.97739	-0.29789	-1.078	0.055502	0.099656	0.28104	0.40396	-0.40628	-1.4671	0.072249	0.16377	0.14234	0.24187
NIPSNAP2	3	0.059491	0.45204	0.94976	0.96696	0.65124	0.81259	-0.085382	-0.64855	0.42392	0.56904	0.51663	0.70934	-0.1719	-1.3073	0.16555	0.24061	0.19111	0.29853	-0.29571	-2.2477	0.17416	0.31846	0.024596	0.054686
NIT1	3	-0.056464	-0.39108	0.44593	0.59288	0.69574	0.84344	-0.27385	-1.8884	0.049282	0.10446	0.058975	0.13787	-0.10177	-0.7062	0.29043	0.37843	0.48006	0.60661	-0.31893	-2.2026	0.14641	0.28229	0.027623	0.06063
NKAPD1	3	-1.1983	-4.8163	0	0	1.4628e-06	1.2229e-05	-1.1331	-4.5702	0	0	4.8734e-06	2.8059e-05	-1.1083	-4.4976	0	0	6.8739e-06	2.9749e-05	-1.4094	-5.6969	0	0	1.2203e-08	9.2407e-08
NKIRAS2	3	-0.44635	-1.2675	0.0038278	0.011645	0.20499	0.40191	-0.40647	-1.1631	0.0023923	0.0063291	0.24478	0.43281	-0.46178	-1.3189	0.010526	0.024202	0.1872	0.29354	-0.30208	-0.87472	0.16268	0.30222	0.38173	0.5292
NKRF	3	0.10281	0.33454	0.70957	0.80162	0.73797	0.86685	0.026991	0.087848	0.9177	0.94204	0.93	0.96846	0.45964	1.5092	0.078947	0.13116	0.13125	0.2172	0.008159	0.026616	0.98756	0.99183	0.97877	0.98822
NKX2-4	3	0.30249	0.90427	0.074641	0.15	0.36585	0.58863	0.33725	1.0125	0.040191	0.086509	0.31129	0.51716	-0.24947	-0.73318	0.082297	0.13597	0.46345	0.58846	0.65635	1.9982	0	0	0.045697	0.094281
NKX2-5	3	0.070183	0.27351	0.89378	0.93074	0.78446	0.88804	-0.5075	-1.9417	0	0	0.052175	0.12563	-0.10164	-0.3955	0.29043	0.37843	0.69247	0.78485	-0.39106	-1.5098	0.078947	0.17405	0.13109	0.22643
NKX6-1	3	-0.021381	-0.13657	0.60383	0.72156	0.89137	0.94232	0.12455	0.8	0.59569	0.71982	0.42371	0.634	0.17334	1.1153	0.70861	0.77551	0.2647	0.38499	0.064616	0.41538	0.80191	0.88415	0.67786	0.78489
NLE1	3	-2.9178	-8.3009	0	0	1.0334e-16	1.1999e-14	-3.0928	-8.7841	0	0	1.5767e-18	1.1363e-16	-3.683	-10.426	0	0	1.8783e-25	3.0197e-23	-2.2331	-6.6076	0	0	3.9067e-11	5.0092e-10
NMD3	3	-1.4578	-3.9121	0	0	9.1484e-05	0.00052964	-1.5076	-4.0519	0	0	5.0801e-05	0.00023594	-2.1581	-5.688	0	0	1.2855e-08	8.896e-08	-1.7355	-4.6479	0	0	3.3535e-06	1.6848e-05
NME1	3	0.081623	0.76696	0.83493	0.89031	0.44311	0.66119	-0.041955	-0.39412	0.58517	0.71312	0.69349	0.83829	-0.50818	-4.7598	0.0033493	0.0085262	1.9375e-06	9.2665e-06	-0.39894	-3.7438	0.076077	0.16969	0.00018127	0.00067174
NME2	3	-0.18447	-0.70611	0.111	0.2077	0.48012	0.69204	-0.23112	-0.88596	0.098086	0.19017	0.37564	0.58984	0.060519	0.23485	0.8622	0.89607	0.81432	0.87413	-0.46696	-1.7797	0.036842	0.090482	0.075132	0.14262
NME7	3	-0.033663	-0.15785	0.54785	0.67993	0.87458	0.93306	-0.26252	-1.2179	0.059809	0.1234	0.22325	0.40854	-0.4683	-2.1379	0.0095694	0.022676	0.032524	0.066383	0.089442	0.42699	0.71388	0.82935	0.66939	0.77983
NNT	3	0.10012	0.33503	0.7201	0.80958	0.7376	0.86685	-0.2377	-0.79212	0.090431	0.17881	0.42829	0.63801	0.27792	0.93728	0.41675	0.51085	0.34862	0.47621	-0.12423	-0.41699	0.55789	0.72333	0.67668	0.7844
NOC3L	3	-0.3384	-0.81661	0.018182	0.046683	0.41415	0.63599	-0.40468	-0.97747	0.0028708	0.0073892	0.32834	0.53695	-0.60708	-1.4527	0.0028708	0.0074442	0.1463	0.23851	-0.67952	-1.6255	0.0057416	0.018405	0.10406	0.18684
NOL12	3	-0.48889	-2.755	0.0019139	0.0059701	0.0058697	0.021115	-0.9536	-5.3288	0	0	9.8863e-08	7.4864e-07	-1.0727	-5.9955	0	0	2.0291e-09	1.6248e-08	-0.84577	-4.7576	0.00095694	0.0035971	1.9588e-06	1.0312e-05
NOL9	3	-2.2538	-8.0906	0	0	5.9353e-16	5.6385e-14	-1.8529	-6.8932	0	0	5.4561e-12	9.4242e-11	-1.8493	-6.8929	0	0	5.4652e-12	6.5645e-11	-2.0114	-7.4442	0	0	9.7524e-14	2.066e-12
NOM1	3	-1.9846	-7.915	0	0	2.4719e-15	1.8451e-13	-2.2683	-8.9803	0	0	2.7e-19	2.1704e-17	-1.4586	-5.9921	0	0	2.0718e-09	1.6527e-08	-1.6025	-6.5609	0	0	5.3476e-11	6.6133e-10
NOP16	3	-1.5891	-6.8769	0	0	6.1153e-12	1.7508e-10	-1.7502	-7.5443	0	0	4.5485e-14	1.2346e-12	-1.6626	-7.2128	0	0	5.4801e-13	7.9989e-12	-1.5745	-6.8821	0	0	5.8965e-12	9.1286e-11
NOP56	3	-1.6776	-6.2131	0	0	5.1958e-10	1.0342e-08	-2.1863	-7.9534	0	0	1.8146e-15	6.117e-14	-2.1949	-8.0271	0	0	9.982e-16	2.5135e-14	-2.4099	-8.7585	0	0	1.9778e-18	1.0878e-16
NOP58	3	-2.2514	-4.3534	0	0	1.3403e-05	9.1247e-05	-1.9269	-3.7467	0	0	0.00017915	0.0007595	-2.5558	-5.0284	0	0	4.9459e-07	2.6573e-06	-1.9541	-3.8363	0	0	0.00012491	0.00047378
NOPCHAP1	3	-0.93553	-4.7375	0	0	2.1632e-06	1.7456e-05	-1.1881	-5.9725	0	0	2.3358e-09	2.4167e-08	-1.5008	-7.4613	0	0	8.5663e-14	1.492e-12	-1.2816	-6.454	0	0	1.0895e-10	1.2792e-09
NOS1AP	3	-0.10024	-0.63873	0.29569	0.44206	0.523	0.72352	-0.32774	-2.0872	0.017225	0.040404	0.036869	0.094317	0.036857	0.2359	0.76124	0.8159	0.81351	0.87413	-0.039703	-0.25406	0.82057	0.89531	0.79945	0.87437
NOTCH2	3	-0.027622	-0.32046	0.56938	0.69186	0.74862	0.86948	0.048953	0.56838	0.94306	0.95773	0.56978	0.75898	-0.049738	-0.57769	0.44258	0.53468	0.56347	0.68033	-0.068161	-0.79176	0.73014	0.8368	0.4285	0.57741
NOTCH3	3	0.15426	1.1948	0.45837	0.60505	0.23217	0.43602	0.10159	0.7872	0.69761	0.7989	0.43117	0.63964	-0.22322	-1.7303	0.1	0.15881	0.083571	0.1484	0.14033	1.0897	0.53732	0.70559	0.27584	0.40779
NPEPPS	3	-0.25873	-1.8809	0.041148	0.090622	0.059985	0.15535	-0.33874	-2.4628	0.014833	0.035429	0.013787	0.039528	-0.74573	-5.3585	0.00047847	0.0015337	8.391e-08	5.1129e-07	-0.42804	-3.1128	0.059809	0.13904	0.0018535	0.0054027
NQO1	3	0.052995	0.49497	0.98421	0.98989	0.62062	0.79382	0.099777	0.93348	0.70478	0.8036	0.35057	0.56231	-0.035424	-0.33111	0.49187	0.58145	0.74056	0.82328	-0.029994	-0.28061	0.8555	0.91786	0.77901	0.85782
NRAS	3	-0.082982	-0.54202	0.3555	0.50717	0.58781	0.7709	-0.11772	-0.77031	0.30718	0.4477	0.44112	0.64606	-0.070205	-0.46083	0.37177	0.46113	0.64492	0.7451	-0.321	-2.0932	0.14498	0.28082	0.036328	0.077003
NRBP1	3	-2.7653	-4.9756	0	0	6.504e-07	5.9359e-06	-2.1904	-4.0668	0	0	4.7664e-05	0.00022286	-2.6017	-4.7551	0	0	1.9833e-06	9.4636e-06	-1.9431	-3.6817	0	0	0.00023171	0.00083207
NRCAM	3	0.19392	0.55737	0.30096	0.44801	0.57727	0.76458	-0.19641	-0.55901	0.14737	0.26124	0.57615	0.76455	0.097865	0.28101	0.98373	0.98609	0.7787	0.84942	-0.24876	-0.70836	0.25359	0.42332	0.47872	0.6265
NRDC	3	-0.28211	-1.9545	0.032057	0.074033	0.050637	0.13465	-0.64323	-4.4469	0	0	8.7116e-06	4.7788e-05	-0.68822	-4.7758	0.00095694	0.0029155	1.7901e-06	8.6405e-06	-0.87218	-6.0456	0	0	1.4889e-09	1.3537e-08
NRIP1	3	0.25232	0.78132	0.15933	0.27589	0.43462	0.65443	0.20064	0.62195	0.28373	0.42297	0.53398	0.72468	0.14966	0.46282	0.80335	0.84884	0.64349	0.74386	0.16431	0.5098	0.47273	0.64725	0.61019	0.73251
NRM	3	-0.04065	-0.27363	0.51435	0.65231	0.78437	0.88804	-0.25535	-1.7093	0.069856	0.14202	0.087389	0.19307	-0.76814	-5.002	0.00047847	0.0015337	5.6732e-07	3.0247e-06	-0.49239	-3.2723	0.030144	0.077874	0.0010669	0.0032985
NRP2	3	-0.030253	-0.24093	0.56029	0.68739	0.80961	0.89818	-0.1514	-1.2038	0.20478	0.32747	0.22865	0.41473	-0.18636	-1.4809	0.14785	0.22087	0.13864	0.22762	0.05865	0.47144	0.82919	0.897	0.63733	0.75383
NSA2	3	-0.97206	-4.0938	0	0	4.2433e-05	0.00026084	-1.362	-5.6517	0	0	1.589e-08	1.3896e-07	-1.5319	-6.3497	0	0	2.1577e-10	2.0223e-09	-1.5452	-6.4156	0	0	1.4029e-10	1.599e-09
NSD1	3	-0.82637	-1.5188	0	0	0.12882	0.2831	-0.16002	-0.30171	0.18756	0.30649	0.76288	0.88733	-1.151	-2.1162	0	0	0.034329	0.069456	-1.1935	-2.194	0	0	0.028237	0.061796
NSF	3	-1.1656	-3.9151	0	0	9.0369e-05	0.00052464	-1.7682	-5.7909	0	0	7.0007e-09	6.7117e-08	-1.81	-5.9553	0	0	2.5966e-09	2.01e-08	-1.7357	-5.7422	0	0	9.3481e-09	7.1968e-08
NSUN2	3	-0.14793	-0.75963	0.17321	0.29335	0.44748	0.66375	-0.57953	-2.9422	0	0	0.0032587	0.010845	-0.77856	-3.9403	0.00047847	0.0015337	8.138e-05	0.00029529	-0.7796	-3.9528	0.0014354	0.0052448	7.7233e-05	0.00030629
NT5DC1	3	-0.10918	-0.88074	0.26842	0.41069	0.37846	0.59832	-0.053506	-0.43353	0.5488	0.68559	0.66463	0.82337	-0.036585	-0.29684	0.48565	0.57638	0.76659	0.84059	-0.21781	-1.7611	0.29904	0.47099	0.078217	0.14759
NT5DC2	3	-0.041822	-0.21965	0.50909	0.64839	0.82615	0.90542	-0.33657	-1.7611	0.014833	0.035429	0.078225	0.17561	-0.36287	-1.9033	0.025359	0.050573	0.057001	0.10713	-0.19495	-1.0263	0.35311	0.53094	0.30474	0.44076
NTN1	3	0.31068	1.1337	0.059809	0.1234	0.25691	0.46493	-0.20404	-0.71994	0.13397	0.24159	0.47156	0.67291	-0.15749	-0.55742	0.18852	0.26671	0.57724	0.69125	-0.16182	-0.57592	0.44306	0.62357	0.56467	0.69667
NTN4	3	-0.1226	-0.73699	0.23301	0.36894	0.46113	0.67538	-0.18569	-1.1171	0.1555	0.27016	0.26394	0.45665	-0.43509	-2.6315	0.013876	0.03125	0.0085019	0.020448	0.018032	0.10913	0.97608	0.98744	0.9131	0.946
NUDT1	3	-0.3544	-0.95162	0.013397	0.036129	0.34129	0.56259	-0.29546	-0.80229	0.033493	0.073607	0.42238	0.63373	-0.62216	-1.6438	0.0028708	0.0074442	0.10022	0.17354	-0.18618	-0.51238	0.37321	0.5528	0.60839	0.73076
NUDT10	3	-0.17839	-0.7589	0.12201	0.22467	0.44791	0.66387	-0.32865	-1.3945	0.017225	0.040404	0.16317	0.32263	0.022584	0.097269	0.68947	0.75723	0.92251	0.94931	0.31544	1.3749	0.12344	0.24832	0.16916	0.27925
NUDT19	3	-0.13006	-0.92653	0.21148	0.34079	0.35417	0.5783	-0.2338	-1.6648	0.096172	0.18785	0.095951	0.20933	-0.17973	-1.2833	0.15837	0.23277	0.19937	0.30797	-0.57208	-4.0491	0.012919	0.036835	5.1411e-05	0.00021319
NUFIP1	3	-0.39301	-2.9255	0.0095694	0.027137	0.0034394	0.013614	-0.63756	-4.7392	0	0	2.1459e-06	1.2814e-05	-0.63337	-4.7184	0.0023923	0.0071023	2.3773e-06	1.1066e-05	-0.54122	-4.0361	0.020574	0.056283	5.4339e-05	0.00022269
NUP107	3	-0.70577	-2.8932	0	0	0.0038135	0.014898	-0.90543	-3.7076	0	0	0.00020927	0.00087649	-0.71238	-2.9339	0.00047847	0.0015337	0.0033474	0.0089693	-0.86376	-3.5537	0	0	0.00037989	0.0013059
NUP133	3	-2.3647	-2.8595	0	0	0.0042437	0.016158	-2.4495	-2.9648	0	0	0.0030291	0.010129	-2.629	-3.1889	0	0	0.0014282	0.0041286	-2.4294	-2.9711	0	0	0.002967	0.0082791
NUP155	3	-1.8269	-6.6432	0	0	3.0693e-11	7.6366e-10	-1.8639	-6.7904	0	0	1.118e-11	1.8693e-10	-1.4765	-5.4635	0	0	4.6676e-08	2.9562e-07	-1.9155	-7.0078	0	0	2.4215e-12	4.0167e-11
NUP160	3	-1.8512	-3.8467	0	0	0.00011973	0.00067446	-1.8561	-3.8737	0	0	0.00010721	0.00047676	-1.7267	-3.6518	0	0	0.00026039	0.00087277	-1.8632	-3.9273	0	0	8.5902e-05	0.00033811
NUP188	3	-0.59099	-2.589	0	0	0.0096247	0.032815	-0.88561	-3.827	0	0	0.00012971	0.00056666	-0.99872	-4.2857	0	0	1.8213e-05	7.4203e-05	-0.86792	-3.7753	0	0	0.0001598	0.00059638
NUP205	3	-1.3457	-3.4899	0	0	0.00048316	0.0024158	-1.5919	-4.1	0	0	4.1321e-05	0.00019583	-2.0325	-5.1728	0	0	2.3063e-07	1.3316e-06	-2.0689	-5.2683	0	0	1.3768e-07	8.6415e-07
NUP210	3	-0.077467	-0.29714	0.37895	0.53226	0.76636	0.87709	-0.064522	-0.24854	0.49713	0.63492	0.80371	0.90749	-0.4105	-1.5559	0.016268	0.034908	0.11974	0.20053	-0.18851	-0.72411	0.36316	0.54098	0.469	0.61648
NUP214	3	-0.78365	-2.3017	0	0	0.021353	0.06534	-1.4174	-3.9518	0	0	7.7563e-05	0.00035241	-0.77292	-2.286	0.00047847	0.0015337	0.022255	0.047853	-1.0255	-2.9785	0	0	0.0028967	0.0081373
NUP42	3	-0.25694	-0.82099	0.041627	0.091099	0.41165	0.63308	-0.45115	-1.4398	0.00095694	0.0027027	0.14993	0.30276	0.095963	0.30876	0.99187	0.99234	0.75751	0.83282	-0.11796	-0.37883	0.57751	0.74049	0.70482	0.80492
NUP43	3	-0.88327	-3.3274	0	0	0.00087652	0.0040812	-0.95357	-3.5946	0	0	0.00032483	0.0013031	-1.0706	-4.0063	0	0	6.1665e-05	0.00023055	-0.91683	-3.4802	0	0	0.00050097	0.0016726
NUP54	3	-1.3322	-4.919	0	0	8.7001e-07	7.7047e-06	-0.97441	-3.6451	0	0	0.00026731	0.0010976	-1.3098	-4.8888	0	0	1.0146e-06	5.1595e-06	-1.1108	-4.1703	0	0	3.0423e-05	0.00012976
NUP58	3	-1.5312	-3.7298	0	0	0.00019163	0.0010484	-2.1257	-5.1077	0	0	3.2615e-07	2.2349e-06	-1.4702	-3.6109	0	0	0.00030514	0.0010043	-1.6248	-3.9799	0	0	6.8931e-05	0.00027652
NUP62	3	-0.74767	-3.4738	0	0	0.00051311	0.0025412	-0.31421	-1.4679	0.021531	0.049073	0.14212	0.28951	-0.97039	-4.5532	0	0	5.2845e-06	2.3399e-05	-1.1436	-5.3589	0	0	8.373e-08	5.4858e-07
NUP85	3	-1.0549	-4.3151	0	0	1.5957e-05	0.00010597	-1.3997	-5.6112	0	0	2.0091e-08	1.6932e-07	-1.4107	-5.6582	0	0	1.53e-08	1.0484e-07	-1.4243	-5.735	0	0	9.7525e-09	7.4662e-08
NUP88	3	-1.394	-3.8449	0	0	0.00012061	0.00067763	-1.6273	-4.482	0	0	7.396e-06	4.0893e-05	-1.9993	-5.5372	0	0	3.0741e-08	2.0015e-07	-1.9626	-5.436	0	0	5.4498e-08	3.6742e-07
NUP93	3	-1.5531	-5.2308	0	0	1.6874e-07	1.8368e-06	-1.4836	-5.0113	0	0	5.4071e-07	3.5649e-06	-1.018	-3.4773	0	0	0.00050657	0.0015897	-0.9593	-3.2836	0	0	0.0010248	0.0031851
NUP98	3	-1.2043	-4.9097	0	0	9.1204e-07	8.0429e-06	-1.3405	-5.4598	0	0	4.7679e-08	3.7889e-07	-1.1525	-4.7429	0	0	2.1064e-06	9.9529e-06	-1.3165	-5.4023	0	0	6.578e-08	4.3923e-07
NUTF2	3	-1.6977	-3.391	0	0	0.00069642	0.0033537	-3.6314	-6.6004	0	0	4.0998e-11	5.9093e-10	-2.719	-5.1409	0	0	2.7338e-07	1.5526e-06	-3.6555	-6.7211	0	0	1.8042e-11	2.4972e-10
NXF1	3	-0.99679	-3.0622	0	0	0.0021974	0.0091303	-0.44976	-1.4218	0.00095694	0.0027027	0.15507	0.31007	-1.2585	-3.8765	0	0	0.00010596	0.00037599	-0.66085	-2.0816	0.0066986	0.02118	0.037381	0.078836
NXN	3	-0.020724	-0.15267	0.61005	0.72691	0.87866	0.93554	-0.13192	-0.97128	0.26172	0.39927	0.33141	0.54112	-0.37483	-2.7474	0.022967	0.046693	0.0060063	0.014944	-0.045353	-0.33542	0.80287	0.88415	0.73731	0.82938
OGA	3	0.0030085	0.0023931	0.72201	0.81042	0.99809	0.99873	0.003732	0.0029683	0.78708	0.86216	0.99763	0.99814	0.0035001	0.0027838	0.61627	0.69136	0.99778	0.99969	0.002273	0.0018077	0.96316	0.98099	0.99856	0.99954
OGDH	3	-0.94863	-3.608	0	0	0.00030858	0.0016003	-0.83422	-3.1915	0	0	0.0014156	0.0050574	-1.0417	-3.9794	0	0	6.9078e-05	0.00025598	-1.2618	-4.8018	0	0	1.5723e-06	8.4044e-06
OGFR	3	-0.13966	-1.2041	0.18612	0.30751	0.22854	0.4311	-0.034622	-0.29911	0.61483	0.73318	0.76485	0.88733	-0.11406	-0.98556	0.26555	0.35283	0.32435	0.45158	-0.55466	-4.7726	0.020096	0.055777	1.8189e-06	9.6241e-06
OGT	3	-2.7628	-2.8854	0	0	0.0039088	0.015157	-2.2461	-2.471	0	0	0.013472	0.038797	-3.3112	-3.3537	0	0	0.00079726	0.0024114	-2.5288	-2.7261	0	0	0.0064087	0.016827
OLFML2B	3	-0.15514	-1.1956	0.15694	0.27379	0.23186	0.43602	-0.13678	-1.0553	0.25072	0.38959	0.2913	0.49217	-0.32726	-2.5273	0.039234	0.074141	0.011496	0.026756	-0.16288	-1.2593	0.44067	0.62062	0.20792	0.32822
OLIG2	3	-0.08578	-0.67477	0.34641	0.49623	0.49982	0.70804	0.1962	1.5454	0.29952	0.43868	0.12225	0.25574	0.07537	0.59397	0.91962	0.93848	0.55253	0.67022	-0.18025	-1.4198	0.38708	0.56416	0.15565	0.26067
ORC3	3	-0.76745	-4.8646	0	0	1.1469e-06	9.8645e-06	-0.65578	-4.1817	0	0	2.8937e-05	0.00014065	-0.80378	-5.1241	0.00047847	0.0015337	2.9889e-07	1.6793e-06	-0.50793	-3.2659	0.023923	0.063452	0.0010911	0.0033433
OSBPL6	3	0.031376	0.20305	0.88708	0.92654	0.8391	0.91292	-0.015592	-0.10095	0.69234	0.79593	0.91959	0.96386	-0.0052312	-0.033929	0.5823	0.66177	0.97293	0.98191	-0.44469	-2.8729	0.047368	0.11237	0.0040678	0.010984
OSGEP	3	-1.4923	-4.8753	0	0	1.0865e-06	9.4227e-06	-1.6679	-5.4437	0	0	5.2199e-08	4.1168e-07	-2.0303	-6.6434	0	0	3.0648e-11	3.268e-10	-1.6305	-5.3673	0	0	7.9905e-08	5.2516e-07
OSTC	3	-0.51599	-3.3273	0.00095694	0.0031596	0.00087677	0.0040812	-0.43456	-2.8238	0.0019139	0.0050955	0.0047462	0.015144	-0.66848	-4.297	0.00095694	0.0029155	1.7312e-05	7.0807e-05	-0.50892	-3.3077	0.023923	0.063452	0.00094064	0.0029697
OTUB1	3	-0.14951	-1.0507	0.16699	0.28513	0.29339	0.50802	-0.098676	-0.69591	0.37512	0.52128	0.48649	0.68239	-0.28784	-2.0231	0.062679	0.10982	0.043067	0.083965	-0.46005	-3.2234	0.039713	0.096512	0.0012666	0.0038255
OTUD4	3	0.18381	1.3077	0.33397	0.48238	0.19097	0.38232	-0.12762	-0.90244	0.27368	0.4127	0.36683	0.58035	-0.18576	-1.313	0.1488	0.22167	0.18918	0.29573	-0.020916	-0.14879	0.87799	0.93053	0.88172	0.92696
P3H2	3	0.11728	0.94237	0.63349	0.74466	0.346	0.56805	-0.1512	-1.2116	0.20622	0.32951	0.22567	0.41013	0.060541	0.48725	0.8622	0.89607	0.62608	0.73101	0.10341	0.83323	0.67225	0.80332	0.40471	0.55502
P4HA1	3	-0.027669	-0.20457	0.56938	0.69186	0.83791	0.91258	-0.11395	-0.84238	0.32105	0.46117	0.39957	0.61458	-0.17547	-1.2955	0.16268	0.23793	0.19515	0.30329	-0.45467	-3.3353	0.041148	0.099078	0.00085203	0.0027229
P4HB	3	-0.013826	-0.049708	0.63493	0.74467	0.96035	0.98053	-0.055758	-0.20095	0.53684	0.67347	0.84074	0.92636	-0.46245	-1.638	0.010526	0.024202	0.10143	0.1749	-0.98156	-3.4059	0	0	0.00065937	0.0021432
PAFAH1B3	3	0.093629	0.26443	0.76938	0.85079	0.79145	0.89173	0.0089191	0.025184	0.80909	0.873	0.97991	0.9889	0.04703	0.13293	0.79522	0.84152	0.89425	0.93129	-0.19033	-0.53458	0.36029	0.53747	0.59294	0.7184
PAGR1	3	-0.27358	-2.0507	0.034928	0.07909	0.040293	0.11183	-0.45752	-3.4261	0.00095694	0.0027027	0.00061222	0.0023307	-0.42923	-3.221	0.014354	0.031546	0.0012772	0.0037282	-0.28726	-2.1593	0.18469	0.33247	0.030828	0.066767
PAICS	3	-1.5848	-6.6886	0	0	2.2526e-11	5.7414e-10	-0.80995	-3.5337	0	0	0.00040971	0.0016187	-2.9368	-12.111	0	0	9.211e-34	6.417e-31	-1.4836	-6.3464	0	0	2.2036e-10	2.4239e-09
PAK1	3	-0.1077	-1.1368	0.27177	0.4146	0.2556	0.4639	-0.071788	-0.75895	0.47225	0.61304	0.44788	0.65318	-0.096034	-1.016	0.30478	0.39237	0.30963	0.43577	-0.2035	-2.1519	0.33636	0.51053	0.031406	0.067949
PALM2AKAP2	3	-0.19467	-0.69111	0.10335	0.19798	0.4895	0.69976	-0.22611	-0.80403	0.10526	0.20221	0.42138	0.63267	-0.22052	-0.78451	0.10383	0.16439	0.43274	0.55933	-0.37223	-1.3208	0.092344	0.19534	0.18657	0.2992
PALMD	3	-0.30137	-1.4307	0.024402	0.059028	0.15252	0.32297	-0.22549	-1.0813	0.10813	0.20734	0.27957	0.47698	0.088597	0.4332	0.96746	0.97399	0.66487	0.76258	0.036061	0.17649	0.91196	0.95082	0.85991	0.91472
PAN3	3	-0.68575	-5.2261	0	0	1.7312e-07	1.8554e-06	-0.39057	-2.9957	0.0028708	0.0073892	0.0027383	0.0092607	-0.51627	-3.9662	0.0033493	0.0085262	7.3018e-05	0.00026773	-0.16276	-1.256	0.44067	0.62062	0.20912	0.3296
PAPSS1	3	-0.36414	-2.2034	0.01244	0.033854	0.027564	0.081026	-0.71404	-4.312	0	0	1.6182e-05	8.2286e-05	-0.13378	-0.81437	0.22727	0.31046	0.41543	0.54097	-0.68241	-4.1431	0.0057416	0.018405	3.4269e-05	0.00014557
PARK7	3	-0.31205	-2.4591	0.021531	0.053444	0.013929	0.045346	-0.30002	-2.366	0.0311	0.068929	0.017981	0.05024	-0.091745	-0.72509	0.3134	0.40012	0.4684	0.59438	-0.29493	-2.3296	0.17416	0.31846	0.019826	0.045534
PATL1	3	-0.075304	-0.43981	0.38325	0.53686	0.66008	0.82068	0.0063671	0.037544	0.79665	0.86583	0.97005	0.98657	-0.30158	-1.7454	0.050239	0.091067	0.080912	0.14429	-0.37737	-2.183	0.090431	0.19365	0.029036	0.063214
PATZ1	3	-0.15894	-1.0904	0.15024	0.26476	0.27553	0.48587	-0.35009	-2.3905	0.010526	0.025701	0.016826	0.047265	-0.27951	-1.9158	0.06555	0.11239	0.055395	0.10477	-0.25596	-1.761	0.24067	0.40961	0.078243	0.14759
PAX2	3	0.03708	0.25938	0.92727	0.95047	0.79534	0.89466	0.057709	0.405	0.88134	0.91916	0.68548	0.83435	0.0030228	0.021181	0.61483	0.69012	0.9831	0.99021	0.37223	2.6417	0.062679	0.14507	0.0082492	0.021
PAX3	3	-1.2726	-4.4021	0	0	1.0721e-05	7.5697e-05	-1.0389	-3.685	0	0	0.0002287	0.00095216	-1.1343	-3.9942	0	0	6.4908e-05	0.00024181	-0.91767	-3.305	0	0	0.00094966	0.0029936
PAX7	3	-0.069976	-0.38072	0.39761	0.54815	0.70341	0.84711	0.079897	0.43586	0.76603	0.84485	0.66294	0.82337	0.011711	0.064073	0.6512	0.72394	0.94891	0.96696	-0.13956	-0.76296	0.51244	0.68304	0.44549	0.59417
PAXIP1	3	-0.60017	-1.371	0	0	0.17037	0.3508	-0.90779	-2.0655	0	0	0.038872	0.099077	-0.5871	-1.3453	0.0028708	0.0074442	0.17852	0.28244	-0.928	-2.1171	0	0	0.034249	0.072966
PBRM1	3	0.061694	0.16128	0.93636	0.95744	0.87187	0.93113	0.076482	0.20085	0.78852	0.86328	0.84082	0.92636	0.2498	0.66117	0.48325	0.57484	0.5085	0.6328	-0.065265	-0.17082	0.73445	0.83776	0.86437	0.91664
PBX2	3	-0.19635	-0.55949	0.10048	0.19319	0.57583	0.76363	-0.17542	-0.50123	0.17273	0.2917	0.61621	0.79621	-0.16283	-0.46557	0.18038	0.25751	0.64152	0.74323	-0.80793	-2.2777	0.00095694	0.0035971	0.022745	0.051204
PC	3	0.081889	0.61552	0.83493	0.89031	0.53821	0.73629	-0.42598	-3.1837	0.0019139	0.0050955	0.001454	0.005177	-0.055654	-0.41848	0.42536	0.51958	0.67559	0.772	-0.26066	-1.9567	0.23589	0.4041	0.050378	0.10262
PCCA	3	-0.15586	-0.76518	0.15694	0.27379	0.44417	0.66119	-0.048588	-0.24159	0.56316	0.69745	0.8091	0.91111	-0.15396	-0.7595	0.19282	0.2712	0.44755	0.57421	0.12952	0.65371	0.58038	0.74178	0.5133	0.65454
PCCB	3	-0.15956	-1.1268	0.15024	0.26476	0.25984	0.46694	-0.35307	-2.4866	0.010526	0.025701	0.012898	0.037336	-0.54154	-3.7998	0.0028708	0.0074442	0.00014482	0.00050614	-0.65956	-4.6214	0.0066986	0.02118	3.8118e-06	1.9059e-05
PCDHB10	3	-0.18637	-1.5973	0.111	0.2077	0.1102	0.25115	-0.096113	-0.82689	0.38565	0.53228	0.4083	0.62152	-0.077345	-0.66623	0.35311	0.44245	0.50526	0.6297	-0.19265	-1.6578	0.35502	0.53152	0.097364	0.17699
PCGF1	3	0.47997	3.136	0	0	0.001713	0.0072915	0.14004	0.91347	0.5	0.6372	0.361	0.57288	0.60479	3.9591	0.012919	0.029412	7.5248e-05	0.00027543	0.14444	0.94374	0.52392	0.69085	0.3453	0.48861
PCGF3	3	0.18878	0.79823	0.3177	0.46728	0.42474	0.64513	-0.089142	-0.37153	0.40957	0.55621	0.71024	0.85066	-0.2023	-0.83507	0.12823	0.19663	0.40368	0.52863	0.12435	0.52889	0.5933	0.74895	0.59688	0.7215
PCGF6	3	0.09155	0.31469	0.7823	0.86143	0.753	0.8701	-0.28438	-0.96525	0.039713	0.085567	0.33442	0.54471	-0.41455	-1.4009	0.014833	0.032427	0.16124	0.26003	-0.53646	-1.8088	0.020574	0.056283	0.070482	0.13539
PCM1	3	0.30793	1.5096	0.064115	0.13137	0.13116	0.28733	-0.063447	-0.30925	0.50144	0.63825	0.75713	0.8855	-0.94976	-4.5692	0	0	4.8953e-06	2.1815e-05	-0.064674	-0.31655	0.73636	0.83776	0.75158	0.83911
PCNA	3	-0.25098	-2.1103	0.047847	0.10309	0.034829	0.098795	-0.32616	-2.7496	0.01866	0.043382	0.0059671	0.018559	-0.28783	-2.465	0.062679	0.10982	0.0137	0.031022	-0.36028	-3.081	0.10191	0.21173	0.0020629	0.0059552
PCYT1A	3	0.095573	0.59572	0.75407	0.83919	0.55136	0.74416	0.085129	0.53175	0.74737	0.82953	0.5949	0.77936	0.017233	0.10749	0.66938	0.73787	0.9144	0.94421	0.012343	0.077131	0.99522	0.99712	0.93852	0.96436
PDCD11	3	-0.88781	-3.9955	0	0	6.455e-05	0.00038656	-0.97466	-4.3877	0	0	1.1456e-05	6.1549e-05	-1.3212	-5.9296	0	0	3.036e-09	2.3243e-08	-0.86073	-3.9	0.00095694	0.0035971	9.6205e-05	0.00037373
PDCD6	3	0.087154	0.64572	0.80861	0.87565	0.51846	0.72047	-0.19977	-1.4778	0.13923	0.24957	0.13945	0.28477	-0.11005	-0.81741	0.27177	0.35791	0.4137	0.53938	0.2099	1.5618	0.34115	0.51592	0.11834	0.20802
PDE12	3	0.021036	0.08729	0.82727	0.8894	0.93044	0.96465	-0.67809	-2.7485	0	0	0.0059864	0.018591	-0.18373	-0.75848	0.15167	0.2253	0.44816	0.57464	0.037167	0.15516	0.90957	0.94908	0.8767	0.92447
PDHA2	3	0.231	1.707	0.19043	0.31265	0.087827	0.21026	0.19179	1.4204	0.30861	0.44885	0.1555	0.31007	-0.34487	-2.4694	0.033493	0.065056	0.013536	0.030831	0.2201	1.639	0.31292	0.48806	0.1012	0.18259
PDHB	3	-0.51543	-3.1138	0.00095694	0.0031596	0.0018472	0.0078311	-0.62809	-3.7938	0	0	0.00014834	0.00064321	-0.97848	-5.9025	0	0	3.5795e-09	2.7008e-08	-0.83781	-5.0678	0.00095694	0.0035971	4.0235e-07	2.3489e-06
PDIA3	3	-0.23713	-1.981	0.05311	0.11178	0.047588	0.1285	-0.28866	-2.4121	0.037321	0.080997	0.015859	0.044974	-0.46657	-3.8996	0.0095694	0.022676	9.6337e-05	0.00034536	-0.42634	-3.5647	0.060287	0.14	0.00036422	0.0012603
PDIA5	3	0.035436	0.21291	0.91675	0.94524	0.8314	0.90833	-0.060289	-0.362	0.52057	0.65939	0.71735	0.8577	-0.19195	-1.1463	0.14019	0.21171	0.25166	0.37018	-0.24722	-1.4773	0.2555	0.4255	0.13959	0.23836
PDIA6	3	0.22114	0.77591	0.21579	0.34639	0.4378	0.65686	-0.24947	-0.85828	0.072249	0.14519	0.39074	0.60764	-0.11862	-0.41089	0.25598	0.34251	0.68115	0.7775	0.1267	0.44571	0.58708	0.74575	0.65581	0.77002
PDPK1	3	-0.94256	-4.0464	0	0	5.2005e-05	0.00031504	-1.2977	-5.5146	0	0	3.4953e-08	2.8648e-07	-0.82773	-3.5881	0.00047847	0.0015337	0.00033316	0.0010863	-1.2255	-5.2522	0	0	1.5029e-07	9.3208e-07
PEG3	3	-0.30499	-2.3838	0.022488	0.054779	0.017135	0.054591	-0.23082	-1.8101	0.099043	0.19167	0.070275	0.15982	-0.55565	-4.3303	0.0028708	0.0074442	1.4891e-05	6.1508e-05	-0.149	-1.1725	0.48373	0.65735	0.24099	0.36764
PERP	3	0.18747	1.2789	0.32344	0.47439	0.20092	0.39535	0.13509	0.92257	0.52967	0.66767	0.35623	0.5679	0.10754	0.7335	0.95072	0.96176	0.46325	0.58846	-0.3058	-2.0593	0.15885	0.29706	0.039469	0.082656
PEX1	3	0.022779	0.093593	0.83445	0.89031	0.92543	0.96228	-0.1141	-0.46714	0.31962	0.45942	0.6404	0.81255	-0.098389	-0.40319	0.29856	0.3859	0.68681	0.78055	-0.25545	-1.0411	0.24306	0.41267	0.29783	0.43257
PEX6	3	-0.30709	-2.0987	0.022488	0.054779	0.035846	0.1009	-0.075994	-0.52149	0.45359	0.59735	0.60202	0.78346	-0.47846	-3.2728	0.0090909	0.021915	0.0010649	0.003166	-0.38401	-2.6319	0.085167	0.18427	0.0084913	0.021459
PFKL	3	0.042677	0.30645	0.95455	0.96845	0.75926	0.87361	0.27513	1.9835	0.098565	0.19092	0.047309	0.11633	-0.25237	-1.8094	0.078469	0.13047	0.07039	0.12837	-0.16842	-1.2099	0.42392	0.60395	0.2263	0.35139
PFKM	3	0.064983	0.53244	0.9177	0.94529	0.59442	0.77633	-0.074637	-0.61104	0.45837	0.601	0.54117	0.73123	-0.42576	-3.4686	0.014354	0.031546	0.00052314	0.0016368	0.0044877	0.036854	0.97368	0.98744	0.9706	0.98442
PFKP	3	0.27067	1.3846	0.13014	0.23632	0.16617	0.34423	0.15372	0.78598	0.44019	0.58599	0.43188	0.63971	0.014172	0.072351	0.66029	0.73171	0.94232	0.96212	-0.34852	-1.7692	0.11675	0.23689	0.076866	0.14525
PFN2	3	0.17185	0.48304	0.3933	0.54582	0.62907	0.80217	-0.17912	-0.50029	0.16364	0.2801	0.61687	0.79633	0.44065	1.2495	0.10096	0.16009	0.21149	0.32224	-0.17356	-0.48685	0.40861	0.58856	0.62637	0.74467
PGAM1	3	-1.2772	-2.2921	0	0	0.021901	0.06692	-1.4752	-2.6459	0	0	0.0081477	0.024644	-1.7362	-3.133	0	0	0.0017304	0.0049138	-1.972	-3.5577	0	0	0.00037408	0.0012901
PGAM5	3	0.030241	0.20999	0.88421	0.92492	0.83368	0.90986	-0.29115	-2.0149	0.037321	0.080997	0.043916	0.10966	-0.14494	-1.0085	0.2067	0.28666	0.31323	0.43966	-0.50053	-3.4682	0.026794	0.070352	0.00052387	0.0017379
PGD	3	-1.2761	-4.2443	0	0	2.1924e-05	0.0001423	-1.3556	-4.5109	0	0	6.4554e-06	3.6171e-05	-3.0757	-10.048	0	0	9.3857e-24	9.8081e-22	-1.9317	-6.3857	0	0	1.7058e-10	1.8863e-09
PGK1	3	-1.5694	-5.0467	0	0	4.4947e-07	4.3091e-06	-2.3756	-7.6287	0	0	2.3722e-14	6.8861e-13	-1.3985	-4.5566	0	0	5.2e-06	2.3074e-05	-1.4468	-4.7097	0	0	2.4813e-06	1.2805e-05
PGK2	3	-0.38768	-1.3555	0.011005	0.030585	0.17525	0.35804	-0.42574	-1.4932	0.0019139	0.0050955	0.13537	0.27766	-0.66859	-2.3126	0.00095694	0.0029155	0.020746	0.045165	-0.566	-1.9791	0.014354	0.040595	0.047807	0.097997
PGLS	3	-0.46624	-2.8498	0.0019139	0.0059701	0.004375	0.016435	-0.39026	-2.3985	0.0028708	0.0073892	0.016465	0.046416	-0.91694	-5.5364	0	0	3.0875e-08	2.004e-07	-0.82437	-5.0091	0.00095694	0.0035971	5.4685e-07	3.1227e-06
PGM1	3	-0.012415	-0.090618	0.64115	0.74902	0.9278	0.96376	0.020174	0.14747	0.87943	0.91808	0.88276	0.94614	0.21254	1.558	0.59617	0.67315	0.11924	0.20001	-0.091299	-0.66765	0.65502	0.78996	0.50436	0.64988
PGM2	3	0.1459	0.84692	0.50478	0.64487	0.39704	0.61877	-0.027526	-0.15903	0.64019	0.75084	0.87365	0.93975	0.075878	0.44111	0.92105	0.93902	0.65913	0.75691	0.21133	1.2402	0.33636	0.51053	0.21489	0.33743
PGM3	3	-0.36438	-1.3736	0.01244	0.033854	0.16957	0.3495	-0.036849	-0.144	0.6067	0.7279	0.8855	0.94619	-0.36611	-1.3887	0.024402	0.048757	0.16491	0.2637	-0.15643	-0.6081	0.46029	0.63817	0.54312	0.68013
PGM5	3	-0.08887	-0.3359	0.33397	0.48238	0.73695	0.86685	0.084711	0.32479	0.74833	0.83015	0.74534	0.8781	-0.021503	-0.08203	0.52392	0.60867	0.93462	0.95786	0.065254	0.25102	0.79856	0.8826	0.8018	0.87553
PGRMC1	3	0.22801	1.8022	0.19809	0.32193	0.07152	0.17859	-0.0084131	-0.066481	0.72967	0.82122	0.947	0.97536	-0.10381	-0.82115	0.28708	0.37523	0.41156	0.53693	0.13338	1.0551	0.56459	0.72795	0.2914	0.42529
PHB1	3	-1.9214	-5.403	0	0	6.5535e-08	7.9027e-07	-2.4949	-7.0125	0	0	2.3405e-12	4.3288e-11	-3.4529	-9.8253	0	0	8.7591e-23	7.9594e-21	-2.8271	-8.0373	0	0	9.1841e-16	3.0385e-14
PHB2	3	-3.0869	-10.02	0	0	1.2403e-23	4.4439e-21	-2.4746	-8.1099	0	0	5.0654e-16	2.0359e-14	-3.1811	-10.487	0	0	9.9488e-26	1.7327e-23	-2.3748	-7.8776	0	0	3.3374e-15	9.5551e-14
PHC3	3	-0.13705	-0.81271	0.19234	0.31455	0.41638	0.63829	-0.0013965	-0.0083298	0.75646	0.83562	0.99335	0.99566	-0.49175	-2.9	0.008134	0.020047	0.0037319	0.0098481	0.044087	0.26395	0.88469	0.93337	0.79181	0.87054
PHF10	3	0.065388	0.32342	0.91579	0.94524	0.74638	0.86948	0.25959	1.2988	0.12727	0.23191	0.19401	0.36767	-0.096523	-0.4763	0.30287	0.39074	0.63386	0.73698	-0.13496	-0.6668	0.52249	0.68939	0.5049	0.65018
PHF12	3	-0.84388	-3.4178	0	0	0.00063129	0.0030755	-0.38628	-1.5797	0.0033493	0.0086101	0.11419	0.2413	-1.1131	-4.5298	0	0	5.9032e-06	2.5811e-05	-0.92872	-3.7904	0	0	0.0001504	0.00056435
PHF14	3	-0.088164	-0.63736	0.33541	0.48378	0.52389	0.72352	0.082218	0.6002	0.75981	0.83888	0.54837	0.73799	-0.044733	-0.32513	0.45598	0.54707	0.74509	0.82441	0.059392	0.43441	0.8244	0.896	0.66399	0.77637
PHF19	3	0.059341	0.54588	0.95167	0.96696	0.58514	0.76867	-0.33027	-3.0207	0.016268	0.038549	0.0025216	0.0086023	-0.26685	-2.4461	0.072249	0.1217	0.014441	0.032454	-0.35232	-3.2283	0.11005	0.22549	0.0012455	0.0037778
PHF20	3	-0.039415	-0.19068	0.52201	0.65921	0.84878	0.91962	-0.29594	-1.4199	0.033493	0.073607	0.15563	0.31007	-0.3275	-1.5711	0.038278	0.072595	0.11616	0.19595	-0.62322	-2.9564	0.0090909	0.027656	0.0031124	0.0086044
PHF21A	3	0.13884	0.92176	0.52536	0.66065	0.35665	0.58144	-0.21098	-1.3919	0.12249	0.22456	0.16396	0.32376	0.26773	1.7886	0.43923	0.53125	0.073674	0.13308	-0.021746	-0.14462	0.87368	0.92883	0.88501	0.92762
PHF6	3	-0.046528	-0.25623	0.48852	0.62947	0.79778	0.89651	0.18914	1.0573	0.31483	0.45417	0.29039	0.49142	0.11714	0.65238	0.91866	0.93796	0.51415	0.63726	-0.037015	-0.20534	0.82823	0.897	0.83731	0.90184
PHGDH	3	-0.1411	-0.91341	0.18325	0.30469	0.36103	0.58402	-0.085565	-0.55497	0.42297	0.56812	0.57892	0.76723	-0.38122	-2.4714	0.021053	0.043265	0.01346	0.03075	-0.031262	-0.20342	0.85263	0.91525	0.83881	0.90227
PHKA2	3	-0.14112	-1.4307	0.18325	0.30469	0.15252	0.32297	-0.11597	-1.177	0.31292	0.45291	0.2392	0.4273	-0.092761	-0.94224	0.30957	0.3962	0.34607	0.47426	-0.08969	-0.91148	0.66268	0.79598	0.36204	0.50817
PIAS1	3	0.17864	0.87683	0.36411	0.51558	0.38058	0.60122	0.0035575	0.017384	0.78612	0.86201	0.98613	0.99135	-0.04244	-0.2069	0.46411	0.55587	0.83609	0.89155	0.087974	0.43278	0.71962	0.83241	0.66517	0.77642
PIAS2	3	-0.23467	-0.71682	0.054545	0.11343	0.47348	0.68483	0.18235	0.5653	0.33349	0.47544	0.57187	0.7608	-0.43793	-1.3442	0.013397	0.030303	0.17889	0.28282	-0.50658	-1.5539	0.02488	0.065823	0.12021	0.21095
PIAS3	3	-0.043191	-0.11944	0.50144	0.64098	0.90493	0.94945	-0.4085	-1.107	0.0019139	0.0050955	0.2683	0.46267	-0.43942	-1.1869	0.01244	0.028353	0.23526	0.35103	-0.48808	-1.3204	0.031579	0.080685	0.18669	0.2992
PIBF1	3	0.23307	1.439	0.18565	0.30745	0.15016	0.31958	-0.012722	-0.077874	0.70526	0.80371	0.93793	0.97211	0.037061	0.2275	0.76124	0.8159	0.82004	0.87891	0.15784	0.97822	0.48469	0.65737	0.32797	0.46788
PIGK	3	-0.040367	-0.23886	0.51531	0.65312	0.81122	0.89818	-0.2344	-1.3752	0.095694	0.18762	0.16908	0.33182	-0.45017	-2.5927	0.010526	0.024202	0.0095231	0.022541	-0.22347	-1.3187	0.28995	0.46049	0.18727	0.29953
PIGS	3	-0.4723	-2.8519	0.0019139	0.0059701	0.0043456	0.016424	-0.80315	-4.809	0	0	1.5169e-06	9.2973e-06	-0.68115	-4.1009	0.00095694	0.0029155	4.1151e-05	0.00015839	-0.69129	-4.1696	0.0057416	0.018405	3.0516e-05	0.00012989
PIGT	3	0.0903	0.37459	0.78756	0.8645	0.70797	0.85037	-0.10909	-0.45224	0.3445	0.48814	0.6511	0.81884	0.28131	1.1737	0.4067	0.49912	0.24051	0.35727	-0.28948	-1.204	0.18086	0.32756	0.2286	0.3539
PIK3C2A	3	0.28068	1.4706	0.111	0.2077	0.14139	0.30432	0.022949	0.11994	0.89665	0.9291	0.90453	0.95505	0.27126	1.4257	0.43062	0.52386	0.15396	0.24963	-0.38448	-2.0023	0.085167	0.18427	0.045254	0.093459
PIK3CA	3	-0.3058	-0.79389	0.022488	0.054779	0.42726	0.64661	-0.85468	-2.2042	0	0	0.027507	0.073236	-0.65919	-1.7139	0.00095694	0.0029155	0.086556	0.15344	-0.68102	-1.7707	0.0057416	0.018405	0.076612	0.1449
PIK3R4	3	-0.19898	-1.1048	0.096651	0.18721	0.26925	0.47786	-0.34716	-1.9224	0.010526	0.025701	0.054559	0.13003	-0.40037	-2.2165	0.018182	0.038423	0.026657	0.055546	-0.69919	-3.8297	0.0038278	0.012882	0.00012828	0.00048481
PIP	3	0.014399	0.074742	0.80191	0.87337	0.94042	0.97053	-0.072633	-0.37708	0.46842	0.60997	0.70611	0.84717	-0.13047	-0.6783	0.23589	0.32138	0.49758	0.62272	-0.17864	-0.92909	0.39282	0.57054	0.35284	0.49692
PITX1	3	0.31254	2.0337	0.057895	0.11968	0.041979	0.11551	-0.39807	-2.5826	0.0028708	0.0073892	0.009806	0.029194	-0.35246	-2.2916	0.0311	0.06109	0.021926	0.047356	-0.17114	-1.1136	0.41531	0.59452	0.26546	0.39572
PITX2	3	0.25198	0.68785	0.15933	0.27589	0.49154	0.70113	-0.19281	-0.5187	0.15263	0.26829	0.60397	0.78477	0.08762	0.23842	0.96124	0.97006	0.81156	0.87251	0.082963	0.22631	0.73541	0.83776	0.82096	0.88902
PITX3	3	-0.21343	-1.0712	0.076077	0.15274	0.28407	0.496	-0.19838	-1.0005	0.14354	0.25597	0.31706	0.52301	-0.41265	-2.0598	0.015311	0.033403	0.039417	0.078013	-0.31502	-1.5864	0.1488	0.2848	0.11265	0.19935
PKHD1L1	3	-0.064901	-0.37285	0.41818	0.56938	0.70926	0.85054	-0.3128	-1.7923	0.021531	0.049073	0.073086	0.16549	0.13642	0.78921	0.84785	0.88335	0.42999	0.55645	-0.62014	-3.5505	0.0090909	0.027656	0.00038454	0.0013197
PKM	3	-0.72775	-1.4519	0	0	0.14654	0.31315	-1.429	-2.8004	0	0	0.0051041	0.016163	-1.3353	-2.6461	0	0	0.0081428	0.019652	-0.87057	-1.7485	0	0	0.080379	0.15107
PKN1	3	0.11705	0.77616	0.63493	0.74467	0.43766	0.65686	-0.13312	-0.87678	0.26029	0.39824	0.38061	0.59585	-0.11872	-0.78222	0.25598	0.34251	0.43409	0.56072	-0.16956	-1.118	0.41866	0.5985	0.26355	0.39344
PKP1	3	-0.054687	-0.32972	0.45502	0.60266	0.74161	0.86687	-0.044716	-0.27035	0.57225	0.7027	0.78689	0.89624	-0.27919	-1.6773	0.06555	0.11239	0.093478	0.16418	0.11318	0.68885	0.63828	0.7807	0.49092	0.63829
PLAA	3	0.0084298	0.081673	0.75407	0.83919	0.93491	0.96683	-0.031545	-0.306	0.62584	0.74108	0.75961	0.8855	-0.10581	-1.0257	0.28182	0.36974	0.30505	0.43078	-0.11915	-1.1565	0.5756	0.7394	0.24746	0.37559
PLAGL1	3	0.25352	2.3917	0.15885	0.27575	0.016772	0.053563	0.0054211	0.050967	0.79139	0.86461	0.95935	0.9806	-0.089828	-0.84331	0.31675	0.40243	0.39906	0.52521	-0.11493	-1.08	0.58804	0.74575	0.28015	0.41204
PLAT	3	0.0054687	0.029436	0.73876	0.82655	0.97652	0.98915	0.055238	0.29908	0.89856	0.93062	0.76488	0.88733	0.016334	0.088332	0.66746	0.73706	0.92961	0.95521	0.13761	0.7502	0.54737	0.71455	0.45314	0.60095
PLCG1	3	0.12467	1.0612	0.60191	0.72009	0.28862	0.50184	0.0028297	0.024088	0.7799	0.85744	0.98078	0.98913	-0.098476	-0.83963	0.29856	0.3859	0.40111	0.52692	-0.34152	-2.9112	0.1244	0.24952	0.0036006	0.0097788
PLD1	3	-0.23984	-1.7341	0.052153	0.1101	0.082904	0.20054	-0.26236	-1.8995	0.059809	0.1234	0.057494	0.13532	0.014972	0.10909	0.66459	0.7357	0.91313	0.94337	-0.016644	-0.12133	0.8866	0.9335	0.90343	0.94173
PLEKHA4	3	-0.19301	-1.5283	0.10383	0.19817	0.12644	0.27965	0.20191	1.6072	0.2823	0.42233	0.10801	0.23082	-0.46744	-3.7024	0.0095694	0.022676	0.0002136	0.00072353	-0.48632	-3.8532	0.032536	0.082143	0.00011656	0.00044455
PLOD1	3	-0.057878	-0.31149	0.44163	0.58902	0.75542	0.87084	0.074439	0.40342	0.79952	0.8667	0.68664	0.83435	-0.14337	-0.77216	0.20766	0.28704	0.44002	0.56663	0.034857	0.18919	0.91435	0.95082	0.84995	0.90864
PLOD3	3	-0.15157	-0.88644	0.16077	0.27654	0.37538	0.59612	0.020572	0.12062	0.88182	0.9192	0.90399	0.95505	0.16348	0.96063	0.74402	0.80341	0.33674	0.46455	-0.35248	-2.0632	0.11005	0.22549	0.039089	0.082024
PLS3	3	-0.05986	-0.51281	0.43541	0.58408	0.60809	0.78596	-0.047615	-0.40857	0.56364	0.69745	0.68285	0.83411	-0.21954	-1.8823	0.10526	0.16641	0.059795	0.11188	-0.047156	-0.40561	0.79234	0.87851	0.68503	0.78969
PLXNA1	3	0.4215	2.0021	0.0052632	0.015559	0.045278	0.12306	-0.20418	-0.95083	0.13397	0.24159	0.34169	0.55188	-0.051835	-0.243	0.43684	0.52928	0.808	0.87003	0.077926	0.36798	0.75407	0.8496	0.71289	0.80953
PMM2	3	-0.34107	-1.906	0.017225	0.044888	0.056656	0.14876	-0.32498	-1.8267	0.01866	0.043382	0.067752	0.15492	-0.62247	-3.4421	0.0028708	0.0074442	0.00057732	0.0017982	-0.017169	-0.098557	0.88612	0.93347	0.92149	0.95248
PMPCA	3	-2.3169	-7.3738	0	0	1.6579e-13	8.4512e-12	-3.1552	-9.9529	0	0	2.4503e-23	7.316e-21	-2.2785	-7.3543	0	0	1.9189e-13	3.0383e-12	-1.8332	-5.965	0	0	2.4458e-09	2.1388e-08
PMPCB	3	-0.26131	-0.66243	0.039713	0.088298	0.5077	0.71103	-0.48558	-1.217	0	0	0.22362	0.40854	-0.081335	-0.21057	0.34019	0.42754	0.83322	0.88984	-0.78931	-1.9469	0.0014354	0.0052448	0.051548	0.1044
PMS1	3	-0.08653	-0.45061	0.34354	0.49381	0.65227	0.81326	-0.38899	-2.0089	0.0028708	0.0073892	0.044548	0.11102	-0.10429	-0.54487	0.28421	0.37265	0.58584	0.69767	-0.19114	-0.99797	0.35885	0.53571	0.3183	0.45658
PMVK	3	-2.5019	-7.3588	0	0	1.8553e-13	9.2322e-12	-3.5411	-10.273	0	0	9.3188e-25	3.2461e-22	-2.8334	-8.3939	0	0	4.701e-17	1.5595e-15	-2.6904	-7.9893	0	0	1.3569e-15	4.2271e-14
PNP	3	0.087309	0.8811	0.80813	0.87558	0.37826	0.59832	-0.078948	-0.79668	0.44498	0.58973	0.42564	0.63542	-0.31959	-3.2272	0.041148	0.076649	0.0012499	0.0036639	-0.040369	-0.40765	0.81722	0.89377	0.68353	0.7895
POC1A	3	-0.56686	-2.8175	0	0	0.0048395	0.017839	-0.68103	-3.3859	0	0	0.00070958	0.002653	-0.28429	-1.4186	0.063158	0.10982	0.15601	0.25218	-0.7192	-3.5874	0.0033493	0.011309	0.00033402	0.0011674
POFUT1	3	0.14945	0.45209	0.48612	0.62832	0.6512	0.81259	-0.046009	-0.13886	0.56842	0.70183	0.88956	0.94619	-0.62331	-1.8732	0.0028708	0.0074442	0.061037	0.114	-0.39046	-1.1789	0.080383	0.17684	0.23844	0.36455
POFUT2	3	-0.0073988	-0.054628	0.66746	0.772	0.95643	0.97796	0.22377	1.6663	0.21388	0.34018	0.095655	0.2089	0.067918	0.5043	0.88947	0.91531	0.61405	0.7205	-0.11358	-0.8406	0.59139	0.74818	0.40057	0.55115
POGZ	3	-0.11285	-0.36299	0.25885	0.40015	0.71661	0.85612	-0.11183	-0.36238	0.33445	0.47648	0.71707	0.8577	-0.046266	-0.15063	0.45263	0.54368	0.88027	0.92211	-0.12529	-0.40759	0.55694	0.72333	0.68358	0.7895
POLD1	3	-2.6458	-9.1228	0	0	7.3227e-20	1.5305e-17	-2.5259	-8.7657	0	0	1.8557e-18	1.2391e-16	-2.929	-10.18	0	0	2.4331e-24	2.8251e-22	-2.2788	-8.0357	0	0	9.3046e-16	3.0385e-14
POLR1A	3	-1.23	-2.6081	0	0	0.0091042	0.031296	-1.9686	-4.1371	0	0	3.5171e-05	0.0001686	-2.1341	-4.5252	0	0	6.0348e-06	2.6331e-05	-2.3405	-4.9642	0	0	6.8969e-07	3.9064e-06
POLR1B	3	-2.4834	-4.3616	0	0	1.2912e-05	8.8771e-05	-2.6496	-4.6568	0	0	3.211e-06	1.8694e-05	-3.6326	-6.4228	0	0	1.3377e-10	1.3064e-09	-2.252	-4.0286	0	0	5.6118e-05	0.00022908
POLR1C	3	-0.18762	-0.65251	0.10909	0.20596	0.51407	0.71628	-0.25921	-0.90193	0.062679	0.12843	0.36709	0.58035	-0.86067	-2.9809	0	0	0.0028739	0.0077905	-0.22741	-0.79467	0.28086	0.4505	0.4268	0.57575
POLR1E	3	-0.21043	-0.35078	0.079426	0.15885	0.72576	0.86281	-0.73312	-1.1778	0	0	0.23889	0.4273	-1.2065	-1.8823	0	0	0.05979	0.11188	-1.0375	-1.6409	0	0	0.10082	0.18212
POLR1F	3	-1.4883	-5.0187	0	0	5.2016e-07	4.875e-06	-1.4119	-4.7827	0	0	1.73e-06	1.045e-05	-1.9396	-6.5828	0	0	4.6174e-11	4.7305e-10	-1.2268	-4.2094	0	0	2.5605e-05	0.00011079
POLR1G	3	-0.50234	-2.9904	0.00095694	0.0031596	0.0027858	0.011372	-0.13404	-0.80789	0.25598	0.39309	0.41915	0.63251	-0.44052	-2.6413	0.011483	0.026287	0.0082594	0.01991	-0.80968	-4.8108	0.00095694	0.0035971	1.5035e-06	8.0572e-06
POLR2F	3	-2.6946	-7.1051	0	0	1.202e-12	4.2579e-11	-2.0222	-5.4248	0	0	5.802e-08	4.5587e-07	-2.7496	-7.3594	0	0	1.8468e-13	2.9464e-12	-2.6292	-7.0473	0	0	1.8236e-12	3.1499e-11
POLR2H	3	-1.4206	-4.4747	0	0	7.6511e-06	5.5332e-05	-1.5486	-4.8766	0	0	1.079e-06	6.8339e-06	-1.9454	-6.1247	0	0	9.0845e-10	7.4751e-09	-2.5664	-8.0278	0	0	9.925e-16	3.1913e-14
POLR2K	3	-1.7929	-5.2348	0	0	1.6514e-07	1.8165e-06	-1.7194	-5.0399	0	0	4.6582e-07	3.1204e-06	-2.0324	-6.019	0	0	1.7554e-09	1.422e-08	-2.3323	-6.8868	0	0	5.7071e-12	8.9682e-11
POLRMT	3	-1.1389	-5.0558	0	0	4.2866e-07	4.1477e-06	-2.0363	-9.0163	0	0	1.9451e-19	1.7675e-17	-0.80328	-3.6064	0.00047847	0.0015337	0.00031046	0.001017	-1.8997	-8.5098	0	0	1.7424e-17	7.4319e-16
POM121	3	-0.0071332	-0.045012	0.66986	0.77318	0.9641	0.98291	-0.1327	-0.83653	0.26124	0.39927	0.40286	0.61718	0.20411	1.2977	0.61914	0.69421	0.19441	0.30254	-0.11363	-0.71841	0.59139	0.74818	0.4725	0.61992
POP1	3	-1.4264	-4.9616	0	0	6.9915e-07	6.3532e-06	-1.7413	-6.0082	0	0	1.8761e-09	1.9803e-08	-1.2699	-4.4739	0	0	7.6794e-06	3.3161e-05	-1.799	-6.239	0	0	4.4035e-10	4.5115e-09
POR	3	-0.052097	-0.39607	0.46411	0.60663	0.69205	0.84141	-0.1635	-1.2423	0.18421	0.30387	0.21413	0.39569	-0.037422	-0.28523	0.48421	0.575	0.77547	0.84811	0.14994	1.147	0.5067	0.67992	0.25139	0.38018
POS_CONTROL_1	3	-3.7101	-11.357	0	0	6.8416e-30	1.4299e-26	-3.9003	-11.966	0	0	5.3422e-33	1.1165e-29	-2.0459	-6.4201	0	0	1.3622e-10	1.3242e-09	-3.132	-9.7617	0	0	1.6441e-22	2.6433e-20
POS_CONTROL_2	3	-2.2265	-7.1787	0	0	7.0371e-13	2.6741e-11	-2.5911	-8.2489	0	0	1.598e-16	7.5903e-15	-2.6131	-8.3675	0	0	5.8857e-17	1.8925e-15	-3.0848	-9.7306	0	0	2.233e-22	3.1677e-20
POS_CONTROL_3	3	-0.98656	-2.9817	0	0	0.0028664	0.011655	-0.7423	-2.2687	0	0	0.023287	0.063207	-0.76551	-2.3484	0.00047847	0.0015337	0.018856	0.041353	-0.62554	-1.9299	0.0090909	0.027656	0.053622	0.10838
POS_CONTROL_4	3	-0.49289	-1.3019	0.00095694	0.0031596	0.19295	0.3859	-2.6354	-6.8241	0	0	8.8467e-12	1.4911e-10	-1.9554	-5.1525	0	0	2.5707e-07	1.4679e-06	-2.3462	-6.165	0	0	7.0497e-10	6.853e-09
POS_CONTROL_5	3	-2.2452	-8.4675	0	0	2.5062e-17	4.0292e-15	-2.6067	-9.7954	0	0	1.1782e-22	2.7361e-20	-2.4239	-9.2035	0	0	3.4635e-20	1.8097e-18	-2.3462	-8.9186	0	0	4.7233e-19	2.8205e-17
POS_CONTROL_6	3	-1.1402	-4.2337	0	0	2.2991e-05	0.00014831	-1.9413	-7.1566	0	0	8.2697e-13	1.7458e-11	-2.2132	-8.2441	0	0	1.6636e-16	4.8289e-15	-1.8136	-6.7678	0	0	1.3073e-11	1.8714e-10
POS_CONTROL_7	3	-1.2943	-5.2692	0	0	1.3699e-07	1.5476e-06	-1.4228	-5.7875	0	0	7.1446e-09	6.8184e-08	-1.7168	-6.9651	0	0	3.2813e-12	4.2333e-11	-1.3411	-5.4977	0	0	3.8482e-08	2.6456e-07
POS_CONTROL_8	3	-1.3345	-3.9547	0	0	7.6622e-05	0.00045366	-1.0181	-3.048	0	0	0.0023035	0.0079098	-1.5452	-4.6033	0	0	4.1592e-06	1.8654e-05	-1.059	-3.1851	0	0	0.0014468	0.0043136
POS_CONTROL_9	3	-1.4653	-5.0221	0	0	5.1114e-07	4.8121e-06	-2.167	-7.3804	0	0	1.5778e-13	3.8795e-12	-1.626	-5.6347	0	0	1.7532e-08	1.1897e-07	-1.8002	-6.2253	0	0	4.8075e-10	4.8075e-09
POU2F1	3	-0.24764	-1.1046	0.050239	0.1078	0.26934	0.47786	-0.67065	-2.9858	0	0	0.0028282	0.0095336	-1.3806	-6.1598	0	0	7.2859e-10	6.091e-09	-0.90255	-4.0326	0	0	5.5152e-05	0.00022557
PPA1	3	-0.89191	-4.4355	0	0	9.1854e-06	6.5971e-05	-1.0657	-5.2914	0	0	1.2141e-07	8.9643e-07	-0.94817	-4.7325	0	0	2.2173e-06	1.0391e-05	-1.1633	-5.7892	0	0	7.0713e-09	5.6625e-08
PPCS	3	-0.75321	-4.4852	0	0	7.283e-06	5.3222e-05	-0.20836	-1.2696	0.12823	0.23244	0.20422	0.38246	-0.70726	-4.2394	0.00047847	0.0015337	2.2415e-05	9.0437e-05	-0.49778	-3.0133	0.026794	0.070352	0.0025844	0.0072993
PPIA	3	-0.44115	-2.313	0.0038278	0.011645	0.020721	0.06378	-0.59205	-3.0922	0	0	0.001987	0.0069328	-0.40065	-2.1156	0.017225	0.036548	0.034382	0.069496	-0.37415	-1.9854	0.092344	0.19534	0.047103	0.097085
PPL	3	0.054491	0.3202	0.97656	0.98551	0.74882	0.86948	-0.23474	-1.3738	0.095694	0.18762	0.16951	0.33207	-0.31723	-1.8597	0.043541	0.080531	0.062923	0.117	-0.50978	-2.9799	0.023923	0.063452	0.0028837	0.0081116
PPM1F	3	-0.058631	-0.5214	0.43876	0.58594	0.60209	0.78159	-0.079393	-0.70675	0.44402	0.58921	0.47972	0.67628	-0.094872	-0.84495	0.3067	0.39387	0.39814	0.52499	-0.23896	-2.1256	0.26842	0.44035	0.033538	0.071846
PPP1R12B	3	0.00065367	0.0043719	0.70957	0.80162	0.99651	0.99873	-0.12042	-0.80441	0.29761	0.4375	0.42116	0.63267	0.16275	1.0973	0.74593	0.80402	0.27253	0.39472	-0.26574	-1.7725	0.22536	0.38958	0.076305	0.14445
PPP2CA	3	-1.3731	-6.28	0	0	3.3857e-10	6.8699e-09	-1.3454	-6.1856	0	0	6.1848e-10	7.262e-09	-0.46352	-2.2146	0.0095694	0.022676	0.026789	0.05571	-0.71631	-3.3986	0.0033493	0.011309	0.00067733	0.0021948
PPP2R1A	3	-1.6132	-4.3846	0	0	1.1621e-05	8.0963e-05	-1.7615	-4.7871	0	0	1.6919e-06	1.0249e-05	-2.7459	-7.4532	0	0	9.1107e-14	1.5737e-12	-1.9548	-5.3488	0	0	8.8526e-08	5.7459e-07
PPP2R2A	3	-0.17368	-0.6632	0.12392	0.22581	0.50721	0.71103	-0.63843	-2.3698	0	0	0.017798	0.049862	-0.5081	-1.907	0.0033493	0.0085262	0.056523	0.10641	-0.61837	-2.3139	0.0090909	0.027656	0.020674	0.047068
PPP4R3A	3	-0.1141	-0.39904	0.25598	0.39747	0.68986	0.83973	-0.042535	-0.14946	0.58134	0.71011	0.88119	0.94542	-0.5307	-1.8438	0.0028708	0.0074442	0.065214	0.12072	-0.51759	-1.8016	0.022967	0.061381	0.071603	0.13729
PPP5C	3	0.50989	1.9361	0	0	0.052859	0.14002	-0.18694	-0.70735	0.1555	0.27016	0.47935	0.67628	-0.51695	-1.9649	0.0033493	0.0085262	0.049427	0.094686	-0.5971	-2.268	0.011483	0.033803	0.023328	0.052256
PPP6C	3	-0.34417	-1.8947	0.015789	0.041302	0.058136	0.15133	-0.54258	-2.9823	0	0	0.0028609	0.0096285	-1.477	-8.028	0	0	9.9103e-16	2.5135e-14	-0.90172	-4.9478	0	0	7.5067e-07	4.2062e-06
PRDM10	3	-0.53439	-2.5812	0.00047847	0.001642	0.0098459	0.03346	-0.78625	-3.7728	0	0	0.0001614	0.00069551	-0.99034	-4.7275	0	0	2.2734e-06	1.063e-05	-0.75364	-3.641	0.0019139	0.0067682	0.00027159	0.00096534
PRDM12	3	0.35803	1.8754	0.028708	0.068182	0.060732	0.15709	-0.13689	-0.71494	0.25072	0.38959	0.47464	0.67291	-1.1077	-5.7826	0	0	7.3555e-09	5.2552e-08	-0.40575	-2.1258	0.072727	0.16415	0.033521	0.071846
PRDX2	3	-0.24541	-0.8915	0.051675	0.11009	0.37266	0.59591	-0.51601	-1.8679	0	0	0.061776	0.14362	-0.40901	-1.4873	0.016268	0.034908	0.13694	0.22518	-0.41761	-1.5199	0.0689	0.15807	0.12855	0.22259
PRDX3	3	0.19583	0.7499	0.29617	0.44246	0.45331	0.66956	0.11414	0.43704	0.64593	0.75673	0.66209	0.82337	0.14443	0.55347	0.81388	0.8565	0.57994	0.69302	0.0060172	0.023016	0.97799	0.98744	0.98164	0.98969
PRDX5	3	-0.30153	-1.2297	0.024402	0.059028	0.21882	0.41924	-0.06946	-0.28389	0.48086	0.6206	0.77649	0.89254	0.26906	1.1024	0.43636	0.52928	0.27028	0.39173	-0.15469	-0.6331	0.46316	0.64003	0.52667	0.66671
PREP	3	0.3216	1.3526	0.051196	0.10941	0.17619	0.35926	0.20404	0.85765	0.28182	0.42222	0.39109	0.60764	-0.019226	-0.080632	0.52679	0.60963	0.93573	0.9582	-0.039923	-0.16757	0.81914	0.89493	0.86692	0.91769
PREX1	3	-0.13896	-1.3697	0.18612	0.30751	0.17077	0.35129	-0.24566	-2.4216	0.076555	0.15311	0.015452	0.043981	-0.30353	-2.9964	0.049761	0.090356	0.0027323	0.0074648	-0.29876	-2.9494	0.1689	0.31156	0.0031839	0.0087212
PRKAR2B	3	0.10717	0.66947	0.68612	0.78662	0.50319	0.70895	-0.06749	-0.42047	0.48517	0.624	0.67414	0.82831	0.051921	0.32507	0.81435	0.85657	0.74513	0.82441	-0.049192	-0.30768	0.78517	0.87294	0.75833	0.84527
PRKCA	3	0.27332	1.7427	0.12488	0.22735	0.081386	0.19805	0.13223	0.84229	0.54593	0.68342	0.39963	0.61458	0.0073928	0.047105	0.62488	0.69914	0.96243	0.97518	-0.082982	-0.52839	0.68708	0.81268	0.59723	0.72151
PRKCI	3	-0.031397	-0.25593	0.55981	0.68739	0.79801	0.89651	0.053736	0.43851	0.90861	0.93685	0.66102	0.82337	-0.23463	-1.9151	0.093301	0.15093	0.055484	0.10485	-0.32831	-2.679	0.13589	0.26667	0.0073853	0.01915
PRMT5	3	-2.7189	-7.4365	0	0	1.0341e-13	5.5418e-12	-2.584	-7.0952	0	0	1.292e-12	2.548e-11	-3.3963	-9.4137	0	0	4.7877e-21	3.3442e-19	-2.5008	-6.956	0	0	3.5014e-12	5.6728e-11
PRMT6	3	0.26202	1.5672	0.14163	0.25234	0.11706	0.26336	0.070913	0.42367	0.81627	0.87577	0.6718	0.82695	-0.041893	-0.25033	0.46555	0.55727	0.80233	0.8657	-0.28827	-1.7188	0.18134	0.32757	0.085658	0.15903
PRMT7	3	-0.052607	-0.25447	0.46316	0.60663	0.79913	0.89651	0.033722	0.16528	0.95646	0.96617	0.86873	0.93831	0.22896	1.138	0.54498	0.62755	0.25513	0.37446	0.052326	0.25811	0.84976	0.91358	0.79632	0.87363
PROSER1	3	-0.012603	-0.060893	0.63971	0.74818	0.95144	0.97476	-0.13881	-0.6689	0.2445	0.3822	0.50356	0.69837	0.11748	0.57468	0.91627	0.93643	0.56551	0.6815	-0.035967	-0.17511	0.83493	0.90088	0.861	0.91484
PROX1	3	-0.51809	-3.6568	0.00095694	0.0031596	0.00025542	0.0013583	-0.5189	-3.6686	0	0	0.00024387	0.0010033	-0.4337	-3.0786	0.014354	0.031546	0.0020799	0.0058114	-0.3785	-2.6904	0.090431	0.19365	0.0071356	0.018572
PRPF6	3	-1.9647	-7.0199	0	0	2.221e-12	6.9282e-11	-2.151	-7.6424	0	0	2.1322e-14	6.2765e-13	-2.1775	-7.7622	0	0	8.3499e-15	1.7451e-13	-2.1573	-7.7237	0	0	1.1296e-14	2.9146e-13
PRPF8	3	-1.9987	-4.6993	0	0	2.6106e-06	2.059e-05	-1.7952	-4.265	0	0	1.9991e-05	0.00010068	-2.1664	-5.1308	0	0	2.8845e-07	1.625e-06	-2.3244	-5.4886	0	0	4.0505e-08	2.7756e-07
PRPS1	3	-1.4411	-5.8598	0	0	4.6341e-09	7.8742e-08	-1.0415	-4.3219	0	0	1.547e-05	7.8861e-05	-1.8982	-7.6479	0	0	2.0425e-14	4.0655e-13	-1.2691	-5.244	0	0	1.5713e-07	9.7158e-07
PRPSAP1	3	-0.063639	-0.42294	0.42153	0.57208	0.67234	0.8272	0.065333	0.43665	0.84402	0.89412	0.66237	0.82337	-0.23536	-1.5657	0.093301	0.15093	0.11741	0.19774	-0.14101	-0.94135	0.50909	0.68115	0.34653	0.48935
PRR11	3	-0.33648	-1.8578	0.018182	0.046683	0.063196	0.16167	-0.23673	-1.3172	0.091866	0.18147	0.18779	0.3581	0.10147	0.57225	0.97033	0.97594	0.56715	0.68241	-0.025979	-0.1462	0.86268	0.92272	0.88377	0.92724
PRR12	3	-0.46277	-2.4861	0.0019139	0.0059701	0.012914	0.042171	-0.81299	-4.3582	0	0	1.3116e-05	6.836e-05	-0.69915	-3.7573	0.00047847	0.0015337	0.00017174	0.00059133	-0.81814	-4.3954	0.00095694	0.0035971	1.1056e-05	5.2279e-05
PRRC2B	3	-0.21418	-0.8043	0.074163	0.14933	0.42122	0.64073	-0.16524	-0.6241	0.18325	0.30349	0.53256	0.72343	-0.24914	-0.94184	0.083254	0.13722	0.34628	0.47426	-0.28101	-1.0633	0.19474	0.34757	0.28763	0.42008
PRRC2C	3	-0.034448	-0.18246	0.54402	0.67638	0.85522	0.92291	-0.7723	-3.9486	0	0	7.8599e-05	0.00035634	-0.14374	-0.76062	0.20718	0.28694	0.44689	0.57406	-0.50986	-2.6574	0.023923	0.063452	0.007875	0.020096
PRSS23	3	-0.029928	-0.24399	0.56029	0.68739	0.80724	0.89818	0.013341	0.1091	0.82775	0.88265	0.91312	0.96094	-0.0092255	-0.075503	0.56699	0.64932	0.93981	0.96049	0.12363	1.016	0.59522	0.74895	0.30964	0.44662
PSAPL1	3	-0.18605	-0.48011	0.111	0.2077	0.63115	0.80237	-0.16149	-0.41983	0.18612	0.30558	0.67461	0.8284	0.1714	0.45558	0.71627	0.78091	0.64869	0.74832	-0.41968	-1.0759	0.065072	0.14961	0.28199	0.41363
PSAT1	3	0.16224	0.52867	0.43062	0.57942	0.59703	0.77744	-0.3126	-1.0055	0.021531	0.049073	0.31467	0.52112	0.16329	0.53398	0.7445	0.80341	0.59336	0.7037	-0.27625	-0.89306	0.20526	0.36449	0.37182	0.51911
PSMA1	3	-2.0304	-5.4967	0	0	3.8692e-08	4.9308e-07	-2.2367	-6.0383	0	0	1.5571e-09	1.6604e-08	-3.0854	-8.2703	0	0	1.3359e-16	3.9326e-15	-4.1023	-10.886	0	0	1.3501e-27	9.4055e-25
PSMA2	3	-0.66821	-2.7527	0	0	0.0059106	0.021225	-1.2619	-5.187	0	0	2.1373e-07	1.535e-06	-1.9072	-7.8972	0	0	2.8516e-15	6.4781e-14	-1.464	-6.0597	0	0	1.3634e-09	1.2592e-08
PSMA3	3	-1.4324	-5.4404	0	0	5.3168e-08	6.5365e-07	-2.4488	-9.1225	0	0	7.3395e-20	7.3045e-18	-2.5026	-9.4135	0	0	4.8002e-21	3.3442e-19	-1.7041	-6.4954	0	0	8.2798e-11	9.8323e-10
PSMA4	3	-0.99111	-3.5972	0	0	0.00032162	0.0016638	-0.76752	-2.8209	0	0	0.0047896	0.015259	-0.69543	-2.5782	0.00095694	0.0029155	0.0099315	0.023349	-1.4525	-5.2631	0	0	1.4161e-07	8.8351e-07
PSMA5	3	-2.7678	-9.7178	0	0	2.5319e-22	6.6145e-20	-2.5582	-9.0446	0	0	1.5027e-19	1.4276e-17	-2.919	-10.348	0	0	4.28e-25	5.9656e-23	-2.8556	-10.132	0	0	3.9886e-24	9.0431e-22
PSMA6	3	-1.1397	-3.6476	0	0	0.00026474	0.0014008	-0.93493	-3.0074	0	0	0.0026353	0.0089557	-1.7794	-5.7552	0	0	8.6558e-09	6.1324e-08	-1.5705	-5.0816	0	0	3.7436e-07	2.1978e-06
PSMA7	3	-2.4297	-7.0318	0	0	2.0391e-12	6.457e-11	-2.5325	-7.3373	0	0	2.1799e-13	5.2976e-12	-2.9396	-8.5574	0	0	1.1545e-17	4.4174e-16	-3.1912	-9.2597	0	0	2.0498e-20	1.9473e-18
PSMB1	3	-0.25098	-2.1103	0.047847	0.10309	0.034829	0.098795	-0.32616	-2.7496	0.01866	0.043382	0.0059671	0.018559	-0.28783	-2.465	0.062679	0.10982	0.0137	0.031022	-0.36028	-3.081	0.10191	0.21173	0.0020629	0.0059552
PSMB2	3	-1.5395	-4.2916	0	0	1.7742e-05	0.0001166	-2.1862	-6.0276	0	0	1.6646e-09	1.766e-08	-2.7088	-7.4936	0	0	6.6999e-14	1.1767e-12	-1.8595	-5.2008	0	0	1.984e-07	1.1984e-06
PSMB3	3	-2.3549	-6.5844	0	0	4.5673e-11	1.0606e-09	-2.3704	-6.6511	0	0	2.9082e-11	4.3728e-10	-3.1384	-8.7223	0	0	2.725e-18	1.1623e-16	-2.527	-7.1278	0	0	1.02e-12	1.8378e-11
PSMB4	3	-1.8088	-3.0315	0	0	0.0024335	0.010071	-2.4352	-4.0859	0	0	4.3912e-05	0.0002067	-1.8983	-3.2159	0	0	0.0013004	0.0037906	-3.1798	-5.5069	0	0	3.6511e-08	2.5267e-07
PSMB5	3	-2.2372	-4.6302	0	0	3.6527e-06	2.817e-05	-1.4471	-3.0004	0	0	0.0026967	0.0091495	-2.1295	-4.4702	0	0	7.8164e-06	3.3614e-05	-0.95397	-2.0091	0	0	0.044531	0.09224
PSMB6	3	-0.84393	-2.8485	0	0	0.0043924	0.016452	-1.1833	-3.9589	0	0	7.529e-05	0.00034283	-1.0656	-3.5872	0	0	0.00033426	0.0010882	-1.0948	-3.6897	0	0	0.00022456	0.00081059
PSMC1	3	-1.7064	-4.9339	0	0	8.0587e-07	7.1977e-06	-1.6635	-4.8275	0	0	1.3823e-06	8.5983e-06	-1.7285	-5.0607	0	0	4.1766e-07	2.2732e-06	-2.0155	-5.8789	0	0	4.1312e-09	3.5532e-08
PSMC2	3	-0.99606	-4.4042	0	0	1.0615e-05	7.5206e-05	-1.3215	-5.8173	0	0	5.9792e-09	5.8124e-08	-1.6192	-7.1073	0	0	1.1836e-12	1.6382e-11	-0.79974	-3.5617	0.00095694	0.0035971	0.00036849	0.001273
PSMC3	3	-1.0726	-4.0392	0	0	5.363e-05	0.00032395	-1.3716	-5.0786	0	0	3.8032e-07	2.5891e-06	-1.9335	-6.8653	0	0	6.6352e-12	7.8793e-11	-1.8178	-6.5415	0	0	6.0906e-11	7.4879e-10
PSMC4	3	-2.2216	-7.1135	0	0	1.1313e-12	4.0765e-11	-2.9196	-9.2079	0	0	3.3242e-20	3.4738e-18	-2.3204	-7.5035	0	0	6.2122e-14	1.1003e-12	-2.6139	-8.3971	0	0	4.5757e-17	1.8751e-15
PSMC5	3	-0.93762	-4.3405	0	0	1.4214e-05	9.6143e-05	-1.5432	-7.0287	0	0	2.0845e-12	3.8898e-11	-1.0591	-4.9253	0	0	8.422e-07	4.3677e-06	-1.0626	-4.9487	0	0	7.4696e-07	4.1967e-06
PSMC6	3	-0.52783	-1.1448	0.00095694	0.0031596	0.25228	0.46049	-2.0059	-4.283	0	0	1.8437e-05	9.353e-05	-1.5808	-3.4072	0	0	0.0006563	0.0020113	-0.3425	-0.75605	0.12392	0.24904	0.44962	0.59778
PSMD1	3	-0.46291	-3.3955	0.0019139	0.0059701	0.00068497	0.0033062	-0.80169	-5.8765	0	0	4.1904e-09	4.1704e-08	-0.64817	-4.763	0.0023923	0.0071023	1.9069e-06	9.1619e-06	-0.70686	-5.1936	0.0033493	0.011309	2.0632e-07	1.2427e-06
PSMD11	3	-2.3798	-5.4737	0	0	4.4078e-08	5.5832e-07	-2.873	-6.616	0	0	3.6897e-11	5.4307e-10	-1.201	-2.8167	0	0	0.0048527	0.01246	-2.2507	-5.2587	0	0	1.4507e-07	9.0238e-07
PSMD12	3	-1.376	-5.4665	0	0	4.5898e-08	5.7788e-07	-1.9322	-7.6108	0	0	2.7243e-14	7.7997e-13	-1.8248	-7.2642	0	0	3.7532e-13	5.6433e-12	-1.6089	-6.4286	0	0	1.288e-10	1.4872e-09
PSMD13	3	-1.093	-4.2351	0	0	2.2844e-05	0.00014781	-1.143	-4.4356	0	0	9.1822e-06	4.9976e-05	-1.7471	-6.7413	0	0	1.5699e-11	1.7929e-10	-1.3755	-5.3454	0	0	9.024e-08	5.8391e-07
PSMD14	3	-0.86313	-2.1012	0	0	0.03562	0.10047	-1.2677	-3.046	0	0	0.002319	0.0079454	-1.4208	-3.4205	0	0	0.00062517	0.00193	-1.09	-2.6608	0	0	0.0077954	0.019991
PSMD2	3	-0.59901	-4.4226	0	0	9.7538e-06	6.9575e-05	-0.76108	-5.6151	0	0	1.9649e-08	1.6626e-07	-0.68068	-5.0368	0.00095694	0.0029155	4.7334e-07	2.5629e-06	-0.75116	-5.5573	0.0019139	0.0067682	2.7398e-08	1.9678e-07
PSMD4	3	-2.0132	-4.5803	0	0	4.6422e-06	3.4775e-05	-1.7619	-4.099	0	0	4.1492e-05	0.0001962	-3.099	-6.8266	0	0	8.6943e-12	1.0039e-10	-2.4878	-5.602	0	0	2.1185e-08	1.5481e-07
PSMD7	3	-0.49963	-1.8651	0.00095694	0.0031596	0.062163	0.16001	-0.94698	-3.5012	0	0	0.00046316	0.0018187	-1.3327	-4.9191	0	0	8.6945e-07	4.4868e-06	-1.0268	-3.8137	0	0	0.00013691	0.00051556
PSME1	3	-0.052792	-0.40862	0.46124	0.60663	0.68282	0.83496	-0.081966	-0.635	0.43636	0.582	0.52543	0.71634	-0.18103	-1.403	0.15407	0.22772	0.16061	0.25921	0.03803	0.29568	0.90813	0.94853	0.76747	0.85045
PSME2	3	-0.31912	-1.1439	0.021531	0.053444	0.25265	0.46077	-0.32343	-1.1647	0.019617	0.045455	0.24414	0.43242	-0.5569	-1.9858	0.0028708	0.0074442	0.047051	0.090968	-0.56609	-2.0243	0.014354	0.040595	0.04294	0.08912
PSME3	3	-0.58241	-2.5278	0	0	0.011477	0.038136	-0.68124	-2.954	0	0	0.0031368	0.010473	-1.3943	-5.7967	0	0	6.7621e-09	4.8734e-08	-0.85736	-3.6993	0.00095694	0.0035971	0.00021623	0.00078323
PSMF1	3	-0.33403	-0.73097	0.01866	0.04733	0.4648	0.67956	-0.063905	-0.1407	0.49904	0.63636	0.88811	0.94619	-0.37822	-0.82959	0.022488	0.045809	0.40677	0.53201	0.060298	0.13327	0.82105	0.89531	0.89398	0.93421
PSMG3	3	-1.2184	-4.1821	0	0	2.8884e-05	0.00018293	-1.5617	-5.3205	0	0	1.035e-07	7.8095e-07	-1.749	-5.9666	0	0	2.423e-09	1.8825e-08	-1.7179	-5.8716	0	0	4.3149e-09	3.696e-08
PTDSS1	3	-0.68768	-3.455	0	0	0.00055024	0.0027123	-0.82105	-4.1243	0	0	3.7194e-05	0.00017748	-1.0685	-5.3825	0	0	7.3461e-08	4.5157e-07	-0.59706	-3.0297	0.011483	0.033803	0.0024481	0.0069611
PTGFRN	3	-0.15568	-0.63652	0.15694	0.27379	0.52443	0.72352	-0.22372	-0.91526	0.11005	0.20947	0.36006	0.57222	-0.14508	-0.59597	0.2067	0.28666	0.55119	0.66937	-0.049663	-0.20503	0.78421	0.87294	0.83755	0.90184
PTK2	3	-0.28058	-2.3219	0.032057	0.074033	0.02024	0.062949	-0.66806	-5.5182	0	0	3.4256e-08	2.8187e-07	-0.61326	-5.0805	0.0028708	0.0074442	3.7639e-07	2.0756e-06	-0.65396	-5.4172	0.0076555	0.024024	6.0535e-08	4.0551e-07
PTOV1	3	-0.42355	-2.4979	0.0052632	0.015559	0.012494	0.041122	-0.74384	-4.3815	0	0	1.1784e-05	6.2828e-05	-0.97048	-5.7427	0	0	9.3177e-09	6.5349e-08	-0.98281	-5.8136	0	0	6.1146e-09	5.0512e-08
PTPRD	3	-0.0059889	-0.062705	0.67847	0.78084	0.95	0.97464	0.076358	0.79989	0.78995	0.8644	0.42378	0.634	-0.061511	-0.64443	0.39761	0.48882	0.5193	0.64221	-0.014686	-0.15389	0.89426	0.93825	0.87769	0.92483
PTPRF	3	0.099766	0.78755	0.72201	0.81042	0.43096	0.64986	-0.20144	-1.5894	0.1378	0.24721	0.11197	0.23735	-0.12755	-1.0093	0.23971	0.32532	0.31281	0.43936	-0.18292	-1.4471	0.38086	0.55899	0.14786	0.24941
PTPRK	3	-0.16325	-1.0316	0.14258	0.2534	0.30226	0.51569	-0.18731	-1.1857	0.1555	0.27016	0.23572	0.42325	-0.0056309	-0.03586	0.58134	0.66104	0.97139	0.98125	0.085363	0.54565	0.72823	0.8368	0.58531	0.71621
PTPRS	3	-0.097184	-0.68903	0.30957	0.45854	0.4908	0.70067	0.14982	1.0675	0.46077	0.60263	0.28574	0.48552	-0.29738	-2.1076	0.055981	0.10017	0.035067	0.070609	-0.18659	-1.3261	0.37273	0.55248	0.18479	0.29709
PTRH1	3	-0.09348	-0.40817	0.31914	0.46906	0.68315	0.83496	-0.2609	-1.1363	0.060287	0.12414	0.25582	0.44705	-0.42216	-1.8357	0.014354	0.031546	0.066395	0.12253	-1.1112	-4.7377	0	0	2.1621e-06	1.1325e-05
PUM1	3	-0.35994	-2.0725	0.01244	0.033854	0.038217	0.1065	-0.46108	-2.654	0.00047847	0.0013774	0.0079539	0.024127	-0.67658	-3.8826	0.00095694	0.0029155	0.00010335	0.00036734	-0.55475	-3.197	0.020096	0.055777	0.0013887	0.0041581
PURB	3	0.01712	0.13026	0.81531	0.8788	0.89636	0.94469	0.018887	0.14416	0.87033	0.91178	0.88538	0.94619	0.068151	0.5214	0.88995	0.91535	0.60208	0.70973	0.058347	0.44728	0.82919	0.897	0.65467	0.76912
PXDN	3	0.1649	1.5723	0.41962	0.57022	0.11587	0.26124	0.058189	0.5548	0.87943	0.91808	0.57903	0.76723	0.24486	2.3383	0.49474	0.58319	0.019371	0.042349	0.18117	1.73	0.42584	0.60585	0.083625	0.15633
PYCARD	3	-0.052376	-0.24901	0.46364	0.60663	0.80335	0.89725	0.1672	0.80457	0.38469	0.53139	0.42107	0.63267	-0.07878	-0.376	0.34737	0.43551	0.70692	0.79682	0.0088747	0.042613	0.99043	0.99376	0.96601	0.98151
PYCR2	3	-0.052093	-0.31912	0.46411	0.60663	0.74963	0.86948	-0.033459	-0.20583	0.61722	0.73367	0.83693	0.925	-0.1014	-0.62228	0.29139	0.37888	0.53376	0.65505	-0.21848	-1.338	0.29856	0.47059	0.18089	0.29238
PYGB	3	0.37694	1.1454	0.016746	0.043695	0.25206	0.46049	-0.072471	-0.21369	0.46842	0.60997	0.83079	0.92313	0.24485	0.7405	0.49474	0.58319	0.45899	0.58509	0.063831	0.19132	0.80335	0.88415	0.84827	0.90864
PYGM	3	-0.3395	-2.658	0.018182	0.046683	0.0078612	0.027429	-0.23191	-1.8239	0.098086	0.19017	0.068161	0.15552	-0.2401	-1.8913	0.090431	0.14754	0.058591	0.10992	-0.234	-1.8457	0.27129	0.44262	0.064937	0.12637
PYGO1	3	0.081983	0.34439	0.83493	0.89031	0.73055	0.86458	0.051031	0.21489	0.93062	0.94971	0.82985	0.92313	0.13154	0.55584	0.87129	0.90327	0.57832	0.69187	-0.14514	-0.60686	0.49426	0.66731	0.54394	0.68064
PYGO2	3	-0.047275	-0.34903	0.48517	0.62748	0.72707	0.86317	-0.23543	-1.7302	0.094258	0.1855	0.083592	0.18566	-0.32009	-2.3442	0.041148	0.076649	0.019069	0.041776	-0.34387	-2.5234	0.12249	0.24734	0.011623	0.028579
QNG1	3	0.046636	0.47249	0.97943	0.98699	0.63658	0.80397	-0.094667	-0.95907	0.3866	0.53228	0.33752	0.54769	-0.036062	-0.36569	0.48804	0.57856	0.7146	0.80253	-0.18036	-1.8287	0.38708	0.56416	0.067441	0.13039
QRICH1	3	-0.22275	-1.3275	0.065072	0.13255	0.18434	0.37188	-0.51772	-3.0516	0	0	0.0022762	0.0078504	-0.30191	-1.8021	0.050239	0.091067	0.071537	0.1299	-0.82706	-4.8132	0.00095694	0.0035971	1.4855e-06	7.9814e-06
QSER1	3	0.44959	3.1235	0.0023923	0.0074405	0.001787	0.007591	-0.048631	-0.33632	0.56316	0.69745	0.73663	0.87326	-0.37636	-2.5959	0.022488	0.045809	0.0094349	0.022408	-0.021256	-0.14741	0.87416	0.92883	0.88281	0.92724
RAB10	3	-0.29769	-1.531	0.026794	0.064294	0.12576	0.27873	-0.25847	-1.3348	0.064115	0.13112	0.18193	0.35013	-0.015664	-0.081628	0.54498	0.62755	0.93494	0.95786	-0.25927	-1.3443	0.23732	0.40523	0.17886	0.29001
RAB11A	3	-0.078236	-0.70344	0.37847	0.53226	0.48178	0.69252	-0.19301	-1.7354	0.15215	0.26829	0.082672	0.1844	-0.30933	-2.7873	0.047368	0.086614	0.0053147	0.01348	-0.25493	-2.2984	0.24402	0.41363	0.021541	0.048829
RAB13	3	-0.62183	-4.0677	0	0	4.7484e-05	0.00029018	-0.25437	-1.6789	0.070335	0.1423	0.093176	0.20392	-0.76853	-5.038	0.00047847	0.0015337	4.7054e-07	2.5544e-06	-0.46964	-3.0987	0.035407	0.08747	0.0019437	0.0056499
RAB14	3	0.36116	2.5186	0.028708	0.068182	0.011782	0.038839	0.17053	1.1867	0.37895	0.52555	0.23533	0.4229	-0.49641	-3.4004	0.0076555	0.019002	0.00067282	0.0020588	-0.41246	-2.8382	0.07177	0.16376	0.0045369	0.012141
RAB18	3	-0.16888	-1.2137	0.13684	0.24655	0.22486	0.42713	-0.35345	-2.5375	0.010526	0.025701	0.011166	0.032869	-0.41418	-2.9812	0.014833	0.032427	0.002871	0.0077905	-0.51911	-3.7338	0.022967	0.061381	0.00018858	0.00069514
RAB1A	3	-0.15804	-0.74585	0.15072	0.26493	0.45576	0.67127	-0.31691	-1.4937	0.020096	0.046154	0.13524	0.27766	-1.2008	-5.5904	0	0	2.2657e-08	1.5177e-07	-0.92054	-4.3121	0	0	1.6172e-05	7.3478e-05
RAB1B	3	-0.31454	-1.4451	0.021531	0.053444	0.14842	0.31654	-0.3915	-1.7995	0.0028708	0.0073892	0.071939	0.16325	-0.54806	-2.5058	0.0028708	0.0074442	0.012217	0.028307	-0.80142	-3.6292	0.00095694	0.0035971	0.00028432	0.0010055
RAB25	3	-0.33781	-0.90128	0.018182	0.046683	0.36744	0.58892	-0.42865	-1.1436	0.0019139	0.0050955	0.2528	0.44287	-0.44206	-1.1807	0.010526	0.024202	0.23771	0.35361	-0.70298	-1.8727	0.0033493	0.011309	0.061114	0.12038
RAB29	3	0.1038	0.34744	0.70574	0.80076	0.72826	0.86383	0.061674	0.20675	0.85837	0.90206	0.8362	0.92469	0.049504	0.16607	0.80431	0.84942	0.8681	0.91402	-0.24985	-0.83143	0.25215	0.42308	0.40573	0.55569
RAB2A	3	-0.078017	-0.55151	0.37895	0.53226	0.58128	0.76697	-0.22741	-1.6067	0.10335	0.1989	0.10812	0.23082	-0.14273	-1.011	0.20766	0.28704	0.31203	0.43886	-0.29355	-2.0775	0.17512	0.31909	0.037758	0.079391
RAB2B	3	-0.32183	-2.4937	0.021531	0.053444	0.012642	0.041544	0.033996	0.2656	0.95646	0.96617	0.79055	0.89796	-0.25892	-2.0181	0.072727	0.1217	0.043577	0.084813	-0.35977	-2.802	0.10191	0.21173	0.0050787	0.013487
RAB30	3	-0.052383	-0.24048	0.46316	0.60663	0.80995	0.89818	-0.14065	-0.64542	0.23828	0.37415	0.51865	0.71034	-0.072464	-0.33351	0.36746	0.45742	0.73875	0.82214	-0.3359	-1.5316	0.13062	0.25901	0.12563	0.21825
RAB32	3	-0.017163	-0.084738	0.62488	0.73952	0.93247	0.96521	0.10123	0.50096	0.70048	0.80088	0.6164	0.79621	0.18163	0.90156	0.68708	0.75499	0.36729	0.49258	-0.075712	-0.37523	0.70431	0.82373	0.70749	0.80537
RAB34	3	-0.54789	-3.2227	0	0	0.0012699	0.005589	-0.53852	-3.1782	0	0	0.0014818	0.0052579	-1.1919	-6.8352	0	0	8.1907e-12	9.5104e-11	-0.67589	-3.9839	0.0057416	0.018405	6.7798e-05	0.0002725
RAB5A	3	0.086284	0.38049	0.81196	0.87791	0.70358	0.84711	-0.090872	-0.39854	0.40287	0.54889	0.69023	0.83621	-0.21951	-0.95824	0.10526	0.16641	0.33794	0.46589	0.29522	1.3315	0.15933	0.29706	0.18303	0.29517
RAB5B	3	-0.074956	-0.48047	0.38421	0.53784	0.63089	0.80237	0.0060333	0.038826	0.79569	0.86524	0.96903	0.98601	-0.20225	-1.2978	0.12823	0.19663	0.19435	0.30254	-0.21309	-1.369	0.31531	0.48996	0.171	0.28118
RAB5C	3	-0.59203	-4.7804	0	0	1.7495e-06	1.4339e-05	-0.40711	-3.2959	0.0023923	0.0063291	0.00098116	0.0035913	-0.6865	-5.5526	0.00095694	0.0029155	2.8146e-08	1.8557e-07	-0.55624	-4.5056	0.020096	0.055777	6.6174e-06	3.2466e-05
RAB6A	3	0.092435	0.61351	0.7756	0.85541	0.53954	0.7375	-0.16252	-1.0754	0.18612	0.30558	0.28217	0.48064	-0.092297	-0.61228	0.31148	0.39817	0.54035	0.65966	-0.23043	-1.5267	0.27608	0.44729	0.12685	0.22019
RABL6	3	-0.13906	-0.46175	0.18612	0.30751	0.64426	0.80871	-0.015109	-0.050799	0.69569	0.79802	0.95949	0.9806	-0.5747	-1.8651	0.0028708	0.0074442	0.062166	0.1158	-0.20637	-0.68858	0.3311	0.50585	0.49109	0.63829
RAC1	3	-1.066	-6.4753	0	0	9.4643e-11	2.0822e-09	-1.0952	-6.6592	0	0	2.7523e-11	4.1988e-10	-0.8875	-5.4229	0	0	5.8626e-08	3.6359e-07	-1.2137	-7.4017	0	0	1.345e-13	2.8002e-12
RACK1	3	-2.3122	-4.3571	0	0	1.3181e-05	9.0323e-05	-2.7911	-5.2908	0	0	1.2181e-07	8.9643e-07	-1.9247	-3.6728	0	0	0.00023993	0.00080749	-1.4159	-2.7371	0	0	0.0061992	0.016318
RAD51C	3	-0.83539	-3.2362	0	0	0.0012115	0.0053757	-0.822	-3.1955	0	0	0.0013959	0.0049954	-0.38164	-1.5099	0.020574	0.042323	0.13107	0.21707	-1.2757	-4.9541	0	0	7.2672e-07	4.0939e-06
RAD54B	3	0.06429	0.20729	0.92249	0.94882	0.83578	0.91073	-0.23576	-0.7483	0.092823	0.18319	0.45428	0.65888	-0.30046	-0.94913	0.052632	0.094991	0.34255	0.47098	-0.35426	-1.1203	0.10957	0.22549	0.26258	0.39321
RAD54L2	3	0.23877	1.8356	0.17512	0.29612	0.066411	0.16845	0.12545	0.96435	0.59091	0.71677	0.33487	0.54471	-0.065114	-0.50078	0.38852	0.47906	0.61652	0.72163	0.45465	3.5058	0.018182	0.051213	0.00045522	0.0015272
RAF1	3	-0.19445	-0.96351	0.10383	0.19817	0.33529	0.5544	-0.039611	-0.19823	0.59378	0.71942	0.84286	0.92682	-0.050313	-0.25178	0.43971	0.53152	0.80121	0.86494	-0.1484	-0.74175	0.48421	0.65737	0.45824	0.60565
RAI1	3	-0.19475	-1.1486	0.10335	0.19798	0.25071	0.45924	-0.18363	-1.0882	0.15885	0.27348	0.27652	0.47409	-0.65338	-3.7727	0.0023923	0.0071023	0.00016149	0.00055881	-0.27408	-1.6225	0.20718	0.36633	0.10469	0.1875
RAI14	3	-0.082454	-0.63836	0.35646	0.50819	0.52324	0.72352	-0.10059	-0.78037	0.37464	0.52128	0.43517	0.64231	-0.057823	-0.44969	0.42249	0.51668	0.65293	0.75186	0.097305	0.76119	0.68947	0.81505	0.44654	0.59482
RALBP1	3	0.16373	1.3926	0.4244	0.57448	0.16373	0.34084	-0.1868	-1.5762	0.1555	0.27016	0.11497	0.24272	-0.32927	-2.7695	0.037321	0.070974	0.0056137	0.014119	-0.039344	-0.33464	0.82249	0.89531	0.7379	0.82959
RALY	3	-0.029766	-0.24208	0.56077	0.68739	0.80872	0.89818	-0.13551	-1.1022	0.25311	0.39041	0.27039	0.4655	-0.19782	-1.611	0.13397	0.20423	0.10717	0.1833	-0.0037036	-0.03016	0.94354	0.97	0.97594	0.9868
RAN	3	-0.58207	-1.4773	0	0	0.13961	0.30144	-1.1367	-2.8242	0	0	0.0047406	0.015144	-0.35514	-0.91911	0.0311	0.06109	0.35804	0.48513	-0.82255	-2.0879	0.00095694	0.0035971	0.036808	0.077784
RANBP2	3	-0.31841	-1.7869	0.021531	0.053444	0.073957	0.18292	-0.75598	-4.2192	0	0	2.4517e-05	0.000122	-0.31085	-1.7529	0.044498	0.081507	0.079627	0.14272	-0.67246	-3.7768	0.0057416	0.018405	0.00015887	0.00059399
RAP2C	3	0.020304	0.14645	0.82488	0.8882	0.88357	0.93771	0.012245	0.088508	0.82344	0.87992	0.92947	0.96846	0.01169	0.084593	0.6512	0.72394	0.93258	0.95732	-0.06424	-0.46474	0.7378	0.83776	0.64211	0.75735
RASA2	3	0.37414	3.3374	0.01866	0.04733	0.00084551	0.0039533	0.3862	3.4459	0.015311	0.03653	0.00056924	0.002183	-0.049702	-0.44346	0.44306	0.53495	0.65743	0.7558	-0.08408	-0.75016	0.68421	0.81225	0.45316	0.60095
RASSF4	3	-0.58187	-1.569	0	0	0.11664	0.26269	0.15319	0.42503	0.44067	0.58625	0.67081	0.82665	-0.67465	-1.8349	0.00095694	0.0029155	0.066514	0.12256	-0.40464	-1.11	0.072727	0.16415	0.26702	0.39777
RAVER1	3	0.22327	1.3796	0.20957	0.33822	0.1677	0.34623	0.048621	0.29956	0.9445	0.95779	0.76451	0.88733	-0.18785	-1.1487	0.14593	0.21895	0.25066	0.37004	-0.24902	-1.5231	0.25311	0.4232	0.12772	0.22135
RBBP5	3	-1.7891	-4.1687	0	0	3.0635e-05	0.00019285	-1.7987	-4.209	0	0	2.5651e-05	0.00012644	-3.022	-6.8609	0	0	6.8451e-12	8.0826e-11	-2.3335	-5.3944	0	0	6.8741e-08	4.5754e-07
RBBP9	3	0.31403	2.4926	0.057895	0.11968	0.012682	0.04161	0.0071466	0.056628	0.8	0.86677	0.95484	0.98017	-0.066972	-0.53075	0.3799	0.46927	0.59559	0.70526	-0.026064	-0.20673	0.86268	0.92272	0.83622	0.90135
RBCK1	3	0.21474	1.3616	0.23397	0.36989	0.17333	0.3562	0.14376	0.91166	0.48565	0.62423	0.36195	0.57395	0.21927	1.3925	0.57464	0.65557	0.16378	0.26268	0.12186	0.77371	0.60383	0.75388	0.4391	0.58871
RBFOX2	3	-0.1827	-0.94186	0.1134	0.21123	0.34627	0.56805	0.1199	0.62725	0.61531	0.73318	0.53049	0.72136	-0.43728	-2.2391	0.013397	0.030303	0.025151	0.053097	-0.36619	-1.8851	0.099522	0.20863	0.059417	0.1176
RBM14	3	-0.89595	-3.9415	0	0	8.0976e-05	0.00047673	-0.80189	-3.5583	0	0	0.00037324	0.0014859	-0.90423	-4.0055	0	0	6.1873e-05	0.00023092	-0.9573	-4.2425	0	0	2.2101e-05	9.6634e-05
RBM15B	3	-0.025546	-0.11371	0.57799	0.69948	0.90947	0.95272	-0.12114	-0.53867	0.29522	0.43481	0.59011	0.77741	-0.024641	-0.11037	0.51483	0.60011	0.91211	0.94279	0.10182	0.4621	0.67847	0.80798	0.64401	0.75873
RBM20	3	-0.10559	-0.82135	0.2799	0.42484	0.41145	0.63308	0.024473	0.19171	0.90383	0.93422	0.84797	0.92682	-0.099122	-0.77431	0.29617	0.38328	0.43875	0.56534	0.099388	0.78232	0.68517	0.81225	0.43403	0.58298
RBM22	3	-1.3402	-4.9966	0	0	5.8358e-07	5.3968e-06	-1.5259	-5.6473	0	0	1.63e-08	1.4194e-07	-1.859	-6.7308	0	0	1.6873e-11	1.9002e-10	-2.1263	-7.5964	0	0	3.0447e-14	7.3994e-13
RBM3	3	-0.12766	-0.7634	0.21722	0.34763	0.44523	0.66182	-0.30317	-1.8119	0.029665	0.066098	0.07	0.15954	-0.14831	-0.88964	0.19856	0.27704	0.37366	0.49869	-0.22678	-1.36	0.28278	0.45253	0.17383	0.28338
RBMXL1	3	-0.080981	-0.44657	0.3622	0.51357	0.65519	0.81605	-0.3392	-1.8565	0.014833	0.035429	0.063381	0.1467	-0.31564	-1.7321	0.044498	0.081507	0.083256	0.14796	-0.46504	-2.5422	0.037799	0.092398	0.011017	0.027234
RCOR1	3	0.096058	0.70358	0.75167	0.83831	0.4817	0.69252	-0.25744	-1.8623	0.065072	0.13294	0.06256	0.14512	-0.063456	-0.46377	0.39234	0.48349	0.64281	0.74386	-0.26464	-1.9221	0.22727	0.39256	0.054593	0.11
RCOR3	3	0.053252	0.2704	0.98325	0.98941	0.78685	0.88845	-0.049572	-0.25162	0.55981	0.6956	0.80134	0.90529	-0.20717	-1.0491	0.11818	0.18283	0.29415	0.41849	-0.23678	-1.2001	0.27033	0.44262	0.23011	0.35532
REPIN1	3	0.16653	1.3461	0.41388	0.56462	0.17826	0.36277	-0.29639	-2.3928	0.033493	0.073607	0.016722	0.047037	-0.12022	-0.9729	0.25455	0.3419	0.3306	0.4582	-0.18962	-1.5344	0.36124	0.53852	0.12494	0.21734
RERE	3	0.025067	0.17644	0.8488	0.89777	0.85995	0.92501	-0.037766	-0.26596	0.60191	0.72465	0.79027	0.89796	-0.014922	-0.10519	0.54737	0.62996	0.91622	0.94535	-0.15248	-1.0729	0.47081	0.64609	0.2833	0.41492
RESF1	3	-0.27469	-1.5597	0.03445	0.079034	0.11884	0.2662	-0.32622	-1.8544	0.01866	0.043382	0.063676	0.14722	-0.4092	-2.3411	0.016268	0.034908	0.019227	0.042079	-0.34048	-1.9482	0.12536	0.25024	0.05139	0.10418
REST	3	0.15096	1.7467	0.47703	0.61925	0.080685	0.19723	-0.16968	-1.9581	0.17703	0.29506	0.050223	0.12177	-0.18353	-2.1188	0.15167	0.2253	0.034104	0.069134	-0.33298	-3.8396	0.13254	0.26206	0.00012322	0.00046824
RFC2	3	-1.3052	-5.2663	0	0	1.3916e-07	1.5637e-06	-1.3673	-5.5237	0	0	3.3197e-08	2.7423e-07	-0.90537	-3.7145	0	0	0.00020363	0.00069313	-1.4248	-5.7866	0	0	7.1807e-09	5.7063e-08
RFC3	3	-2.2807	-5.808	0	0	6.3232e-09	1.024e-07	-2.5928	-6.5626	0	0	5.2868e-11	7.4158e-10	-2.3168	-5.9709	0	0	2.3595e-09	1.8609e-08	-2.871	-7.2981	0	0	2.9178e-13	5.5946e-12
RFC5	3	-2.7115	-9.9884	0	0	1.7131e-23	5.1148e-21	-2.6124	-9.698	0	0	3.0738e-22	5.3535e-20	-2.6719	-9.9709	0	0	2.0434e-23	1.9413e-21	-3.3104	-12.139	0	0	6.5521e-34	1.3694e-30
RFX7	3	0.11403	0.76759	0.64785	0.75516	0.44273	0.66119	-0.055703	-0.37351	0.53684	0.67347	0.70877	0.84938	0.054427	0.367	0.82057	0.86058	0.71362	0.80229	0.19573	1.3305	0.37751	0.5572	0.18336	0.29547
RGPD1	3	-0.76783	-2.8607	0	0	0.0042275	0.016158	-0.50774	-1.9162	0	0	0.055336	0.13113	-0.69402	-2.6094	0.00095694	0.0029155	0.0090706	0.021666	-0.57856	-2.1883	0.011962	0.034722	0.028651	0.062519
RHOA	3	0.13985	0.55086	0.52392	0.66004	0.58173	0.76708	-0.37829	-1.4369	0.0066986	0.016908	0.15074	0.3041	-0.1172	-0.45485	0.25933	0.34655	0.64922	0.74832	0.13457	0.53605	0.56077	0.7239	0.59192	0.71781
RHOT1	3	-0.44165	-3.8007	0.0038278	0.011645	0.00014431	0.00080157	-0.22288	-1.9218	0.11148	0.21124	0.054627	0.13003	-0.69315	-5.9678	0.00095694	0.0029155	2.4042e-09	1.8773e-08	-0.60523	-5.2154	0.010526	0.031655	1.8344e-07	1.1177e-06
RHOT2	3	-0.32757	-2.9962	0.019617	0.049398	0.0027334	0.011202	-0.31527	-2.8873	0.020096	0.046154	0.0038859	0.012611	-0.24286	-2.2319	0.089474	0.14644	0.025619	0.053975	-0.43063	-3.954	0.055024	0.12835	7.6845e-05	0.00030592
RIMS4	3	0.13851	1.3244	0.52632	0.66106	0.18537	0.37324	0.092846	0.88816	0.73158	0.82214	0.37445	0.58843	-0.088294	-0.8439	0.32105	0.40691	0.39873	0.52521	-0.1442	-1.3783	0.49713	0.67032	0.1681	0.27811
RING1	3	0.51774	3.1572	0	0	0.0015928	0.0068495	0.0023341	0.014065	0.77608	0.85368	0.98878	0.99258	-0.047008	-0.28302	0.4512	0.54289	0.77716	0.84845	-0.15223	-0.91547	0.47081	0.64609	0.35995	0.50625
RIOX1	3	0.32233	2.075	0.050239	0.1078	0.037982	0.10601	-0.20764	-1.3349	0.12823	0.23244	0.18189	0.35013	0.23372	1.5063	0.52823	0.61062	0.132	0.21826	-0.30535	-1.9664	0.15885	0.29706	0.049252	0.10062
RIOX2	3	-0.23358	-1.1567	0.055024	0.11431	0.24741	0.45559	-0.050461	-0.25202	0.55742	0.69304	0.80103	0.90529	0.093557	0.46939	0.99522	0.99522	0.63879	0.74047	-0.061106	-0.30582	0.74689	0.8447	0.75974	0.84596
RIPOR1	3	0.069093	0.52902	0.89809	0.93383	0.59679	0.77744	0.20175	1.55	0.2823	0.42233	0.12114	0.25419	-0.090889	-0.69543	0.31435	0.40085	0.48678	0.61288	0.041853	0.3213	0.89665	0.93935	0.74798	0.83698
RMND5A	3	-0.36002	-1.5007	0.01244	0.033854	0.13344	0.2902	-0.59472	-2.4645	0	0	0.013721	0.039392	-0.79311	-3.2633	0.00047847	0.0015337	0.0011012	0.0032645	-0.61634	-2.5592	0.0095694	0.029028	0.01049	0.026007
RNF111	3	-0.018175	-0.1289	0.62057	0.73568	0.89744	0.94491	-0.11931	-0.84554	0.29856	0.43759	0.39781	0.61359	0.38317	2.7597	0.17273	0.24897	0.0057848	0.014497	-0.12599	-0.89515	0.55167	0.71883	0.37071	0.51825
RNF114	3	-0.063216	-0.48199	0.42297	0.57328	0.62982	0.80219	-0.0037813	-0.028872	0.74737	0.82953	0.97697	0.98832	-0.084035	-0.64247	0.33206	0.41858	0.52057	0.64293	-0.34065	-2.6002	0.12536	0.25024	0.0093167	0.023292
RNF2	3	0.33571	1.6575	0.041148	0.090622	0.097412	0.22798	0.086655	0.42671	0.7445	0.82942	0.66959	0.82615	-0.032931	-0.1621	0.49713	0.58535	0.87123	0.91593	0.29692	1.4703	0.15646	0.29539	0.14148	0.24099
RNF213	3	-0.30031	-2.523	0.024402	0.059028	0.011636	0.038503	-0.26942	-2.265	0.051675	0.10843	0.023514	0.063742	-0.53944	-4.5385	0.0028708	0.0074442	5.6645e-06	2.4924e-05	-0.3101	-2.6106	0.15311	0.29117	0.0090373	0.022702
RNH1	3	-0.30737	-3.2252	0.022488	0.054779	0.0012588	0.0055623	-0.20997	-2.2112	0.12488	0.22835	0.027019	0.072119	-0.27991	-2.9453	0.06555	0.11239	0.0032266	0.008679	-0.41184	-4.3278	0.07177	0.16376	1.5064e-05	6.9347e-05
RNPEP	3	-0.22485	-1.7621	0.064593	0.13184	0.078061	0.19194	-0.60473	-4.7301	0	0	2.244e-06	1.325e-05	-0.37429	-2.9423	0.022967	0.046693	0.0032576	0.0087399	-0.70349	-5.5226	0.0033493	0.011309	3.3397e-08	2.3345e-07
RO60	3	0.2562	1.5886	0.15311	0.26846	0.11215	0.25477	-0.27823	-1.7201	0.04689	0.1001	0.085407	0.18889	-0.29343	-1.822	0.056459	0.10051	0.068451	0.12549	-0.37536	-2.3297	0.091388	0.1953	0.019823	0.045534
ROCK1	3	-0.1803	-1.2664	0.1177	0.21847	0.20536	0.40225	-0.13452	-0.94605	0.25455	0.39204	0.34412	0.55495	-0.30281	-2.1356	0.049761	0.090356	0.032709	0.066695	-0.20964	-1.4788	0.32297	0.49669	0.13919	0.23787
RPF1	3	-1.7215	-7.5632	0	0	3.934e-14	2.2839e-12	-1.1042	-4.9421	0	0	7.7267e-07	4.9689e-06	-1.4858	-6.6241	0	0	3.4948e-11	3.6704e-10	-1.5587	-6.9451	0	0	3.7815e-12	6.0795e-11
RPF2	3	-1.5899	-6.1091	0	0	1.0021e-09	1.8869e-08	-1.599	-6.1602	0	0	7.2642e-10	8.4345e-09	-1.9773	-7.6284	0	0	2.376e-14	4.598e-13	-2.0665	-7.9633	0	0	1.6753e-15	5.0746e-14
RPGRIP1L	3	0.25683	2.3338	0.15215	0.267	0.019606	0.061433	-0.045375	-0.41132	0.56986	0.70183	0.68084	0.83213	-0.36116	-3.2695	0.026794	0.05303	0.0010775	0.0031987	0.063803	0.58059	0.80335	0.88415	0.56151	0.69374
RPL10A	3	-2.3082	-5.7561	0	0	8.6083e-09	1.3426e-07	-2.6294	-6.5192	0	0	7.0668e-11	9.5907e-10	-1.9158	-4.896	0	0	9.782e-07	5.0109e-06	-3.0377	-7.5462	0	0	4.4831e-14	1.0184e-12
RPL12	3	-1.4056	-5.5074	0	0	3.6424e-08	4.6703e-07	-1.9839	-7.6889	0	0	1.4835e-14	4.6276e-13	-2.0583	-8.0323	0	0	9.5638e-16	2.4677e-14	-2.5106	-9.7288	0	0	2.2735e-22	3.1677e-20
RPL13	3	-1.9984	-5.8533	0	0	4.8195e-09	8.1232e-08	-2.2281	-6.5015	0	0	7.9532e-11	1.0724e-09	-2.1055	-6.2268	0	0	4.7614e-10	4.0785e-09	-2.1257	-6.2908	0	0	3.1584e-10	3.3005e-09
RPL13A	3	-1.3133	-4.1807	0	0	2.9062e-05	0.00018351	-1.5008	-4.7761	0	0	1.7868e-06	1.0762e-05	-1.8487	-5.9164	0	0	3.2903e-09	2.5006e-08	-1.3506	-4.3375	0	0	1.4414e-05	6.6651e-05
RPL14	3	-2.5774	-4.056	0	0	4.9929e-05	0.00030335	-2.1002	-3.3482	0	0	0.0008134	0.0030036	-1.7621	-2.8558	0	0	0.0042933	0.011174	-2.2878	-3.6696	0	0	0.0002429	0.0008693
RPL15	3	-2.9687	-4.9869	0	0	6.137e-07	5.6256e-06	-3.0572	-5.145	0	0	2.6751e-07	1.8637e-06	-2.7737	-4.7128	0	0	2.4428e-06	1.1346e-05	-2.7653	-4.6936	0	0	2.685e-06	1.3734e-05
RPL18	3	-3.2628	-8.8568	0	0	8.2346e-19	1.5646e-16	-2.1451	-6.0839	0	0	1.1731e-09	1.3042e-08	-1.6805	-4.9198	0	0	8.6628e-07	4.4815e-06	-3.2885	-9.0636	0	0	1.262e-19	9.7685e-18
RPL18A	3	-2.5086	-6.6219	0	0	3.5457e-11	8.617e-10	-1.944	-5.1738	0	0	2.2938e-07	1.6362e-06	-3.3811	-9.2587	0	0	2.0699e-20	1.1384e-18	-2.3307	-6.2353	0	0	4.5087e-10	4.5744e-09
RPL19	3	-3.0835	-7.3063	0	0	2.7457e-13	1.2475e-11	-2.0588	-4.97	0	0	6.6959e-07	4.3461e-06	-1.7918	-4.3929	0	0	1.1184e-05	4.675e-05	-2.4841	-6.0211	0	0	1.7322e-09	1.5538e-08
RPL21	3	-1.3829	-4.7606	0	0	1.9303e-06	1.5759e-05	-2.251	-7.5565	0	0	4.1417e-14	1.1542e-12	-2.2498	-7.6371	0	0	2.2222e-14	4.3405e-13	-1.9054	-6.5307	0	0	6.5485e-11	8.0037e-10
RPL22	3	-1.2397	-5.4023	0	0	6.5793e-08	7.9027e-07	-1.0322	-4.5237	0	0	6.0766e-06	3.4417e-05	-1.3455	-5.9118	0	0	3.3835e-09	2.5621e-08	-1.1968	-5.2689	0	0	1.3726e-07	8.6411e-07
RPL22L1	3	-0.35571	-2.1725	0.013397	0.036129	0.029816	0.08631	-0.11997	-0.74489	0.29809	0.4375	0.45634	0.65967	-0.20484	-1.2675	0.12201	0.18819	0.20499	0.31502	-0.436	-2.6755	0.051196	0.12022	0.0074623	0.019326
RPL23	3	-2.797	-10.044	0	0	9.7557e-24	4.4439e-21	-2.5968	-9.3796	0	0	6.6249e-21	8.6538e-19	-3.2111	-11.64	0	0	2.5867e-31	1.0812e-28	-1.7058	-6.3069	0	0	2.8464e-10	3.0198e-09
RPL23A	3	-2.3279	-6.8144	0	0	9.463e-12	2.6023e-10	-3.0284	-8.8215	0	0	1.1297e-18	8.7445e-17	-1.5921	-4.7781	0	0	1.7699e-06	8.6025e-06	-2.1903	-6.5153	0	0	7.2553e-11	8.7651e-10
RPL26	3	-1.4862	-4.8703	0	0	1.1144e-06	9.624e-06	-1.766	-5.7024	0	0	1.1814e-08	1.0597e-07	-2.2205	-6.9706	0	0	3.1555e-12	4.0962e-11	-1.9793	-6.3354	0	0	2.3668e-10	2.5899e-09
RPL26L1	3	0.048488	0.29571	0.99378	0.99665	0.76745	0.87709	-0.21682	-1.3143	0.11722	0.21817	0.18874	0.35959	-0.45297	-2.7235	0.010526	0.024202	0.0064589	0.016013	-0.071613	-0.43734	0.7201	0.83241	0.66186	0.77539
RPL27A	3	-2.1665	-5.9704	0	0	2.367e-09	4.1573e-08	-2.0267	-5.6005	0	0	2.1374e-08	1.7797e-07	-2.4248	-6.7865	0	0	1.1489e-11	1.3193e-10	-1.4775	-4.1339	0	0	3.5664e-05	0.00015058
RPL28	3	-0.86815	-4.7055	0	0	2.5324e-06	2.0048e-05	-0.6261	-3.4336	0	0	0.00059563	0.00228	-1.7919	-9.3828	0	0	6.4269e-21	4.1976e-19	-1.3625	-7.2993	0	0	2.8931e-13	5.5946e-12
RPL29	3	-0.1689	-0.49202	0.13684	0.24655	0.6227	0.796	-0.030939	-0.0903	0.62871	0.74405	0.92805	0.96846	-0.085088	-0.24827	0.32871	0.41511	0.80392	0.86608	-0.18367	-0.53578	0.37943	0.55767	0.59211	0.71781
RPL3	3	-3.4915	-6.9323	0	0	4.1393e-12	1.2185e-10	-3.0485	-6.1158	0	0	9.6064e-10	1.0912e-08	-3.5542	-7.1675	0	0	7.638e-13	1.0934e-11	-2.7067	-5.5298	0	0	3.2067e-08	2.2642e-07
RPL32	3	-1.5706	-2.7722	0	0	0.0055673	0.020118	-2.9665	-5.3103	0	0	1.0946e-07	8.2e-07	-3.3664	-6.219	0	0	5.0026e-10	4.2502e-09	-2.6939	-4.8419	0	0	1.2862e-06	7.0005e-06
RPL34	3	-2.1143	-7.0616	0	0	1.6465e-12	5.4621e-11	-2.506	-8.3837	0	0	5.1302e-17	2.6152e-15	-3.0481	-10.348	0	0	4.2815e-25	5.9656e-23	-2.3404	-7.9343	0	0	2.1169e-15	6.3205e-14
RPL35	3	-1.7733	-6.3133	0	0	2.7314e-10	5.6521e-09	-1.7207	-6.1526	0	0	7.6244e-10	8.8038e-09	-1.9073	-6.8783	0	0	6.0573e-12	7.2342e-11	-1.6649	-6.0281	0	0	1.6594e-09	1.5013e-08
RPL35A	3	-1.6763	-6.0544	0	0	1.4093e-09	2.5613e-08	-1.8215	-6.5807	0	0	4.6826e-11	6.6126e-10	-1.631	-5.9676	0	0	2.4072e-09	1.8773e-08	-2.2818	-8.2807	0	0	1.2249e-16	4.6548e-15
RPL36	3	-1.5941	-3.2462	0	0	0.0011694	0.0052335	-2.0728	-4.2076	0	0	2.5808e-05	0.00012691	-2.1892	-4.4975	0	0	6.875e-06	2.9749e-05	-2.799	-5.796	0	0	6.7916e-09	5.4594e-08
RPL36AL	3	-1.1421	-2.7957	0	0	0.0051791	0.018924	-1.5014	-3.6329	0	0	0.00028025	0.0011485	-1.1572	-2.8504	0	0	0.0043659	0.011349	-1.477	-3.6011	0	0	0.00031684	0.0011148
RPL37	3	-2.258	-6.9744	0	0	3.0724e-12	9.1732e-11	-2.7539	-8.4925	0	0	2.0227e-17	1.1425e-15	-2.3147	-7.2401	0	0	4.4827e-13	6.6446e-12	-2.4339	-7.6036	0	0	2.8808e-14	7.0835e-13
RPL37A	3	-1.8904	-6.5199	0	0	7.0378e-11	1.6164e-09	-2.264	-7.7675	0	0	8.0028e-15	2.5732e-13	-2.9987	-10.295	0	0	7.4204e-25	9.6929e-23	-2.5516	-8.7947	0	0	1.4342e-18	8.1012e-17
RPL38	3	-2.2458	-7.6081	0	0	2.7823e-14	1.8758e-12	-2.3804	-8.0642	0	0	7.3696e-16	2.7505e-14	-2.998	-10.15	0	0	3.3134e-24	3.6447e-22	-2.0399	-7.0331	0	0	2.0206e-12	3.4056e-11
RPL39	3	-1.3659	-5.1149	0	0	3.1393e-07	3.185e-06	-0.93992	-3.5673	0	0	0.00036074	0.0014416	-1.4929	-5.6376	0	0	1.7241e-08	1.1776e-07	-1.3231	-5.014	0	0	5.3321e-07	3.0549e-06
RPL4	3	-2.3393	-8.3153	0	0	9.1496e-17	1.1249e-14	-2.4719	-8.789	0	0	1.5094e-18	1.1267e-16	-1.7323	-6.3036	0	0	2.9073e-10	2.6419e-09	-2.1492	-7.7582	0	0	8.6175e-15	2.2798e-13
RPL5	3	-1.7939	-7.0575	0	0	1.6952e-12	5.5359e-11	-1.2727	-5.0548	0	0	4.3087e-07	2.8956e-06	-1.5676	-6.2639	0	0	3.7552e-10	3.2838e-09	-2.0742	-8.2505	0	0	1.5775e-16	5.8873e-15
RPL6	3	-2.6818	-7.5943	0	0	3.0956e-14	1.9606e-12	-1.9475	-5.8373	0	0	5.3042e-09	5.2539e-08	-3.1395	-8.7908	0	0	1.4854e-18	6.4675e-17	-2.4116	-7.0338	0	0	2.0102e-12	3.4056e-11
RPL7	3	-2.3774	-6.1458	0	0	7.9564e-10	1.5256e-08	-2.5226	-6.534	0	0	6.4025e-11	8.8034e-10	-2.5291	-6.6303	0	0	3.3502e-11	3.5363e-10	-2.0113	-5.2711	0	0	1.356e-07	8.562e-07
RPL7A	3	-1.6652	-4.3182	0	0	1.5734e-05	0.0001054	-1.855	-4.7963	0	0	1.6161e-06	9.8187e-06	-2.4485	-6.2785	0	0	3.4187e-10	3.0534e-09	-2.0634	-5.3435	0	0	9.1165e-08	5.8807e-07
RPL7L1	3	-1.72	-7.2422	0	0	4.4133e-13	1.8086e-11	-1.8242	-7.6798	0	0	1.5938e-14	4.8276e-13	-1.7318	-7.3439	0	0	2.0739e-13	3.259e-12	-2.125	-8.9253	0	0	4.4451e-19	2.7324e-17
RPL8	3	-0.42262	-1.3078	0.0052632	0.015559	0.19094	0.38232	-0.72313	-2.1824	0	0	0.029082	0.076956	-0.91544	-2.698	0	0	0.0069761	0.017073	-0.88579	-2.639	0	0	0.0083163	0.021119
RPL9	3	-1.0418	-3.4921	0	0	0.0004792	0.002405	-0.79236	-2.6812	0	0	0.0073361	0.022318	-1.0307	-3.4931	0	0	0.00047743	0.0015073	-0.78351	-2.6719	0.0014354	0.0052448	0.007542	0.01946
RPLP0	3	-2.2287	-6.8162	0	0	9.3471e-12	2.6023e-10	-2.4641	-7.5014	0	0	6.3121e-14	1.6913e-12	-3.1227	-9.416	0	0	4.6841e-21	3.3442e-19	-2.388	-7.3565	0	0	1.8879e-13	3.7224e-12
RPLP1	3	-2.0173	-7.9738	0	0	1.5386e-15	1.191e-13	-2.3875	-9.3957	0	0	5.6814e-21	7.9161e-19	-3.4646	-13.595	0	0	4.2596e-42	8.9025e-39	-2.6282	-10.406	0	0	2.3328e-25	6.0945e-23
RPLP2	3	-1.4944	-6.6285	0	0	3.3907e-11	8.337e-10	-1.6402	-7.278	0	0	3.3877e-13	7.7806e-12	-2.4875	-11.077	0	0	1.6208e-28	4.2344e-26	-1.6457	-7.3618	0	0	1.8139e-13	3.6453e-12
RPN1	3	-1.6148	-5.6299	0	0	1.8031e-08	2.5292e-07	-1.5633	-5.4707	0	0	4.4825e-08	3.5894e-07	-1.4363	-5.0698	0	0	3.9829e-07	2.1791e-06	-2.3188	-8.0718	0	0	6.9291e-16	2.4545e-14
RPN2	3	-0.85572	-4.603	0	0	4.1651e-06	3.1454e-05	-0.87877	-4.7394	0	0	2.1438e-06	1.2814e-05	-0.95351	-5.1487	0	0	2.6225e-07	1.4935e-06	-0.7026	-3.834	0.0033493	0.011309	0.00012609	0.0004774
RPRD1B	3	-0.29955	-1.2271	0.024402	0.059028	0.21978	0.41991	-0.35457	-1.4553	0.010048	0.02497	0.14558	0.29511	-1.0495	-4.0542	0	0	5.0297e-05	0.00019078	-0.74299	-2.9682	0.0023923	0.0083195	0.0029955	0.0083475
RPS10	3	-1.7616	-6.1716	0	0	6.7584e-10	1.3079e-08	-2.5398	-8.7702	0	0	1.7838e-18	1.2391e-16	-2.3482	-8.2222	0	0	1.9989e-16	5.7228e-15	-2.4375	-8.5242	0	0	1.5388e-17	6.7004e-16
RPS13	3	-1.1531	-4.1675	0	0	3.0793e-05	0.00019327	-1.6684	-5.9546	0	0	2.6071e-09	2.6842e-08	-1.9594	-6.9918	0	0	2.7138e-12	3.5672e-11	-1.8864	-6.7492	0	0	1.4868e-11	2.0997e-10
RPS14	3	-2.0919	-5.0104	0	0	5.432e-07	5.0682e-06	-3.1242	-7.3153	0	0	2.5689e-13	6.0326e-12	-3.9914	-9.3593	0	0	8.0255e-21	5.0828e-19	-2.6441	-6.3079	0	0	2.8287e-10	3.0163e-09
RPS15	3	-2.1554	-4.5628	0	0	5.0476e-06	3.7677e-05	-1.8869	-4.0292	0	0	5.5964e-05	0.00025763	-2.4642	-5.2652	0	0	1.4007e-07	8.2928e-07	-2.1595	-4.6343	0	0	3.5812e-06	1.7949e-05
RPS15A	3	-0.79041	-2.7459	0	0	0.006035	0.021598	-1.2994	-4.4573	0	0	8.2985e-06	4.5762e-05	-2.2051	-7.4348	0	0	1.0474e-13	1.7943e-12	-2.233	-7.5294	0	0	5.0958e-14	1.1452e-12
RPS16	3	-1.1041	-1.7415	0	0	0.08159	0.19805	-2.0043	-3.1069	0	0	0.0018906	0.0066409	-1.7914	-2.8111	0	0	0.0049369	0.012633	-2.1385	-3.3404	0	0	0.00083652	0.0026815
RPS17	3	-1.4365	-3.6205	0	0	0.00029403	0.0015363	-1.8025	-4.5299	0	0	5.9022e-06	3.3586e-05	-2.7488	-6.9399	0	0	3.923e-12	4.9692e-11	-2.8115	-7.0893	0	0	1.3478e-12	2.3872e-11
RPS18	3	-2.9023	-3.9698	0	0	7.1928e-05	0.00042829	-3.4711	-4.8396	0	0	1.3013e-06	8.1428e-06	-2.225	-3.0654	0	0	0.0021737	0.0060575	-3.2912	-4.602	0	0	4.1847e-06	2.0873e-05
RPS19	3	-2.7832	-4.6154	0	0	3.9231e-06	2.9924e-05	-2.908	-4.82	0	0	1.4356e-06	8.8768e-06	-2.4176	-4.1111	0	0	3.9382e-05	0.00015271	-2.5066	-4.2568	0	0	2.0739e-05	9.125e-05
RPS19BP1	3	-1.1227	-5.2856	0	0	1.2526e-07	1.4228e-06	-1.3381	-6.2785	0	0	3.418e-10	4.2271e-09	-0.74505	-3.5551	0.00047847	0.0015337	0.0003778	0.0012148	-1.2301	-5.8127	0	0	6.1456e-09	5.0568e-08
RPS20	3	-2.4102	-7.9969	0	0	1.2754e-15	1.0252e-13	-2.3062	-7.6992	0	0	1.3693e-14	4.3362e-13	-1.8293	-6.2357	0	0	4.4971e-10	3.8679e-09	-2.7889	-9.3055	0	0	1.3335e-20	1.3271e-18
RPS21	3	-1.7981	-7.3317	0	0	2.2731e-13	1.1049e-11	-1.8485	-7.5511	0	0	4.3167e-14	1.1871e-12	-1.8412	-7.5756	0	0	3.5738e-14	6.61e-13	-2.5755	-10.428	0	0	1.852e-25	5.5295e-23
RPS24	3	-2.0622	-7.2443	0	0	4.3457e-13	1.8086e-11	-1.9203	-6.7698	0	0	1.2894e-11	2.1054e-10	-2.1827	-7.7625	0	0	8.3251e-15	1.7451e-13	-1.7397	-6.1982	0	0	5.7119e-10	5.6046e-09
RPS25	3	-0.97289	-2.9488	0	0	0.0031904	0.012798	-2.1357	-6.187	0	0	6.1307e-10	7.2391e-09	-1.9292	-5.6728	0	0	1.4047e-08	9.6576e-08	-2.1224	-6.2122	0	0	5.224e-10	5.1745e-09
RPS27L	3	0.10993	0.57719	0.66842	0.77268	0.56381	0.75449	0.075542	0.39699	0.79378	0.86524	0.69138	0.83621	0.21769	1.1482	0.57656	0.65739	0.25089	0.37004	0.082496	0.43472	0.73732	0.83776	0.66377	0.77637
RPS3	3	-1.6715	-2.5567	0	0	0.010566	0.035625	-2.3075	-3.4951	0	0	0.00047385	0.0018511	-2.3375	-3.573	0	0	0.00035287	0.0011417	-2.1531	-3.2938	0	0	0.00098846	0.0031019
RPS3A	3	-0.78362	-3.1954	0	0	0.0013963	0.0060795	-1.7565	-6.9273	0	0	4.2904e-12	7.4725e-11	-1.5749	-6.2724	0	0	3.5554e-10	3.1356e-09	-1.8651	-7.3743	0	0	1.6526e-13	3.3534e-12
RPS4X	3	-2.1504	-5.5689	0	0	2.5633e-08	3.4342e-07	-3.3394	-8.4576	0	0	2.7293e-17	1.4261e-15	-3.0896	-7.8928	0	0	2.9537e-15	6.6379e-14	-2.3939	-6.2176	0	0	5.0475e-10	5.0235e-09
RPS5	3	-1.3954	-5.1398	0	0	2.7503e-07	2.8315e-06	-1.6144	-5.9252	0	0	3.1195e-09	3.1345e-08	-2.3206	-8.4451	0	0	3.0389e-17	1.0748e-15	-1.6578	-6.1147	0	0	9.6746e-10	9.2328e-09
RPS6KA3	3	0.29969	1.2488	0.077033	0.15451	0.21172	0.41109	-0.029234	-0.12098	0.63349	0.74718	0.9037	0.95505	-0.28142	-1.1575	0.064115	0.11074	0.24706	0.36518	0.058527	0.24351	0.82919	0.897	0.80761	0.8778
RPS7	3	-0.54203	-1.6028	0	0	0.10898	0.24893	-0.93925	-2.719	0	0	0.0065473	0.020213	-0.97545	-2.8244	0	0	0.0047362	0.012221	-0.4955	-1.4867	0.029187	0.07606	0.13709	0.23486
RPS8	3	-1.2697	-3.4918	0	0	0.00047985	0.002405	-2.3571	-6.4783	0	0	9.2773e-11	1.2272e-09	-2.1686	-6.015	0	0	1.7988e-09	1.4515e-08	-1.3528	-3.7425	0	0	0.00018217	0.00067387
RPS9	3	-2.4098	-7.4466	0	0	9.5776e-14	5.2677e-12	-3.1728	-9.7743	0	0	1.4509e-22	3.0325e-20	-2.6103	-8.1814	0	0	2.8058e-16	7.9245e-15	-3.4661	-10.809	0	0	3.1158e-27	1.628e-24
RPSA	3	-2.6699	-5.8422	0	0	5.153e-09	8.6158e-08	-2.3175	-5.1925	0	0	2.0749e-07	1.4953e-06	-2.1963	-4.9793	0	0	6.3807e-07	3.3761e-06	-2.5092	-5.6122	0	0	1.9976e-08	1.4649e-07
RPTOR	3	-1.7229	-5.3516	0	0	8.7157e-08	1.0234e-06	-1.7605	-5.4779	0	0	4.3033e-08	3.4592e-07	-2.3717	-7.2721	0	0	3.5396e-13	5.3607e-12	-2.0674	-6.3979	0	0	1.5757e-10	1.7549e-09
RRAGA	3	0.084326	0.71049	0.82297	0.8866	0.4774	0.68957	0.14394	1.2144	0.48517	0.624	0.22459	0.40899	-0.1264	-1.0653	0.24115	0.32664	0.28674	0.41037	0.11333	0.9573	0.63828	0.7807	0.33842	0.47985
RRAGD	3	0.1032	0.74056	0.70861	0.80162	0.45896	0.67361	-0.2707	-1.9363	0.050239	0.10585	0.052831	0.12692	-0.15552	-1.1166	0.189	0.26671	0.26418	0.38449	-0.22931	-1.646	0.27751	0.4483	0.099774	0.1807
RRM1	3	-2.1475	-6.0268	0	0	1.6728e-09	2.9645e-08	-1.9585	-5.5466	0	0	2.9124e-08	2.4155e-07	-1.6914	-4.8706	0	0	1.1128e-06	5.6312e-06	-1.5653	-4.5323	0	0	5.8344e-06	2.8827e-05
RRP1	3	-0.55187	-2.5397	0	0	0.011096	0.037104	-1.3965	-6.4029	0	0	1.5243e-10	1.9425e-09	-1.4274	-6.5958	0	0	4.2295e-11	4.3978e-10	-1.4889	-6.8754	0	0	6.1838e-12	9.4337e-11
RRP12	3	-2.6242	-2.4914	0	0	0.012726	0.041688	-2.9032	-2.7808	0	0	0.0054228	0.017043	-3.5998	-3.6516	0	0	0.00026058	0.00087277	-3.1476	-3.0732	0	0	0.002118	0.0060972
RRP1B	3	0.067455	0.50814	0.911	0.94351	0.61135	0.78872	0.070663	0.53334	0.81866	0.87744	0.5938	0.77936	0.41483	3.1523	0.13349	0.2038	0.0016201	0.0046193	0.082154	0.62154	0.73876	0.83776	0.53425	0.67385
RSL1D1	3	-1.2895	-5.5514	0	0	2.8343e-08	3.7731e-07	-1.3254	-5.7256	0	0	1.0308e-08	9.3266e-08	-1.2333	-5.3679	0	0	7.9644e-08	4.8671e-07	-1.6167	-6.8755	0	0	6.1765e-12	9.4337e-11
RTCA	3	0.10459	0.53167	0.70191	0.79772	0.59496	0.77633	-0.058262	-0.29488	0.52679	0.66526	0.76808	0.88739	-0.035083	-0.17775	0.49187	0.58145	0.85892	0.90733	0.011533	0.058784	0.99904	0.99952	0.95312	0.97309
RUNX2	3	0.022296	0.088467	0.83301	0.89031	0.92951	0.96458	-0.47523	-1.8505	0.00047847	0.0013774	0.064245	0.14821	-0.47621	-1.8555	0.0090909	0.021915	0.063529	0.11792	-0.43432	-1.7015	0.052153	0.12233	0.088844	0.16345
RUNX3	3	-0.26398	-2.3158	0.037321	0.083961	0.020569	0.063595	-0.19936	-1.7511	0.14211	0.25428	0.079924	0.17904	-0.15688	-1.3802	0.18852	0.26671	0.16754	0.26709	-0.47902	-4.2072	0.033014	0.082143	2.5856e-05	0.00011142
RUSF1	3	-0.18852	-1.2838	0.10813	0.20452	0.1992	0.39366	-0.27374	-1.8645	0.050239	0.10585	0.062256	0.14457	-0.53648	-3.6495	0.0028708	0.0074442	0.00026276	0.00087726	-0.24294	-1.6587	0.26029	0.43072	0.097174	0.17691
RUVBL1	3	-1.0487	-4.3236	0	0	1.5347e-05	0.00010347	-1.068	-4.4088	0	0	1.0392e-05	5.598e-05	-1.0185	-4.2176	0	0	2.469e-05	9.8667e-05	-1.4001	-5.7746	0	0	7.7137e-09	6.061e-08
RUVBL2	3	-1.4711	-4.8911	0	0	1.0027e-06	8.8051e-06	-1.6001	-5.3195	0	0	1.0405e-07	7.8226e-07	-1.5717	-5.2656	0	0	1.3971e-07	8.2928e-07	-1.8471	-6.1629	0	0	7.1405e-10	6.9091e-09
RXRA	3	0.12486	1.3081	0.60191	0.72009	0.19085	0.38232	0.10385	1.0882	0.69139	0.7957	0.2765	0.47409	0.0094685	0.099304	0.63876	0.712	0.9209	0.94812	-0.14275	-1.4967	0.50574	0.67992	0.13446	0.23111
RXRG	3	0.022584	0.14059	0.83397	0.89031	0.8882	0.93944	-0.19826	-1.2318	0.14402	0.25661	0.21803	0.40206	0.053125	0.33176	0.81579	0.85721	0.74007	0.82317	-0.39648	-2.4634	0.077033	0.17109	0.013764	0.032951
RYBP	3	0.69537	2.6056	0	0	0.0091702	0.031419	0.25551	0.95431	0.13636	0.24506	0.33993	0.55052	0.61485	2.304	0.011005	0.025247	0.021223	0.046012	0.60886	2.2828	0	0	0.022439	0.050756
RYR1	3	-0.01461	-0.063702	0.63254	0.74395	0.94921	0.97464	-0.11154	-0.48558	0.33493	0.47651	0.62727	0.80304	0.013156	0.057817	0.65694	0.72877	0.95389	0.96997	-0.51638	-2.1756	0.022967	0.061381	0.029584	0.064274
S100A6	3	-0.22606	-1.5378	0.064115	0.13137	0.1241	0.27645	-0.31712	-2.1569	0.020096	0.046154	0.031016	0.08113	-0.37006	-2.5167	0.023445	0.04707	0.011848	0.027513	-0.38929	-2.6508	0.08134	0.17838	0.008029	0.020464
S100P	3	0.048948	0.2381	0.99569	0.99665	0.8118	0.89818	-0.1167	-0.56376	0.31292	0.45291	0.57292	0.76122	-0.10385	-0.50185	0.28612	0.37492	0.61577	0.72141	-0.31616	-1.51	0.1488	0.2848	0.13104	0.22643
SACS	3	-0.064686	-0.31382	0.41818	0.56938	0.75366	0.8701	-0.11062	-0.5374	0.33971	0.48234	0.59099	0.77741	-0.43611	-2.1107	0.013876	0.03125	0.034802	0.070276	-0.49518	-2.396	0.029187	0.07606	0.016574	0.038747
SAE1	3	-1.6498	-4.8304	0	0	1.3629e-06	1.1486e-05	-2.9608	-8.6354	0	0	5.8544e-18	3.4959e-16	-2.0314	-6.0283	0	0	1.6574e-09	1.3479e-08	-1.8831	-5.5864	0	0	2.3186e-08	1.6884e-07
SALL1	3	0.14922	1.0092	0.48804	0.62947	0.31289	0.52568	0.024714	0.16707	0.90909	0.93688	0.86731	0.93727	-0.31274	-2.1076	0.044498	0.081507	0.035068	0.070609	-0.36018	-2.4276	0.10191	0.21173	0.015198	0.03585
SALL2	3	0.013073	0.063672	0.79426	0.86957	0.94923	0.97464	-0.75048	-3.6252	0	0	0.0002887	0.0011762	-0.2484	-1.2132	0.083254	0.13722	0.22505	0.33839	-0.30411	-1.4848	0.15933	0.29706	0.13759	0.23551
SALL3	3	0.188	1.1708	0.32105	0.47121	0.24169	0.44787	-0.069838	-0.43328	0.48038	0.6206	0.66481	0.82337	-0.36105	-2.2294	0.026794	0.05303	0.02579	0.054219	-0.12881	-0.80115	0.54306	0.71062	0.42304	0.57249
SAMM50	3	-1.7838	-6.291	0	0	3.1545e-10	6.4636e-09	-2.415	-8.3593	0	0	6.3084e-17	3.1392e-15	-3.1616	-10.863	0	0	1.7387e-27	4.0376e-25	-2.4797	-8.6496	0	0	5.1686e-18	2.5186e-16
SAP130	3	-0.14099	-0.74928	0.18373	0.30476	0.45369	0.66964	-0.53404	-2.8045	0	0	0.0050394	0.015982	-0.55341	-2.9116	0.0028708	0.0074442	0.0035961	0.0095137	-0.74867	-3.9181	0.0019139	0.0067682	8.9235e-05	0.00034795
SAR1A	3	-1.1697	-3.21	0	0	0.0013274	0.0058283	-0.77422	-2.1813	0	0	0.029162	0.076956	-1.3251	-3.6506	0	0	0.00026164	0.00087494	-1.7299	-4.6994	0	0	2.6088e-06	1.343e-05
SARS2	3	-0.91135	-4.4784	0	0	7.5217e-06	5.4585e-05	-1.1643	-5.6446	0	0	1.656e-08	1.4361e-07	-1.1335	-5.5096	0	0	3.5968e-08	2.313e-07	-1.1843	-5.7651	0	0	8.1592e-09	6.3868e-08
SASS6	3	-0.16702	-0.74599	0.13876	0.24893	0.45567	0.67127	-0.24986	-1.1166	0.072249	0.14519	0.26416	0.45665	-0.36783	-1.6487	0.023445	0.04707	0.0992	0.17234	-0.4058	-1.819	0.072727	0.16415	0.068905	0.13285
SATB1	3	-0.0018158	-0.021377	0.70096	0.79772	0.98294	0.99184	-0.046377	-0.5463	0.56555	0.69941	0.58486	0.77286	-0.096336	-1.1365	0.30287	0.39074	0.25576	0.37485	0.0030183	0.035645	0.96746	0.98346	0.97157	0.98442
SATB2	3	-0.20796	-1.1905	0.083254	0.16571	0.23386	0.43812	-0.090056	-0.51842	0.4067	0.55303	0.60416	0.78477	-0.09531	-0.54963	0.30526	0.39237	0.58258	0.69537	-0.59922	-3.4166	0.011483	0.033803	0.00063412	0.0020773
SBDS	3	-0.88938	-4.7163	0	0	2.402e-06	1.9309e-05	-1.3641	-7.1498	0	0	8.6935e-13	1.817e-11	-1.4558	-7.6466	0	0	2.0642e-14	4.0699e-13	-1.1418	-6.0592	0	0	1.3677e-09	1.2592e-08
SBF1	3	0.036829	0.33001	0.9244	0.94939	0.74139	0.86687	-0.029944	-0.26843	0.63301	0.74718	0.78837	0.89724	-0.40893	-3.6221	0.016268	0.034908	0.0002922	0.00096475	-0.10018	-0.89881	0.63684	0.78019	0.36875	0.51586
SBSN	3	-0.10485	-0.86192	0.28086	0.42505	0.38873	0.61041	-0.065444	-0.53819	0.49426	0.63258	0.59045	0.77741	-0.16463	-1.3549	0.17608	0.25188	0.17546	0.27845	-0.25396	-2.0898	0.24498	0.4139	0.036635	0.077498
SCAF8	3	-0.049952	-0.31658	0.47081	0.61385	0.75156	0.86958	-0.54939	-3.4677	0	0	0.00052497	0.0020281	-0.69699	-4.4106	0.00095694	0.0029155	1.0311e-05	4.371e-05	-0.46488	-2.9466	0.037799	0.092398	0.0032132	0.0087901
SCAMP3	3	-0.12352	-0.98399	0.23206	0.36798	0.32512	0.54244	-0.13765	-1.0975	0.24833	0.38702	0.27241	0.46821	-0.18707	-1.493	0.14689	0.21976	0.13543	0.22322	-0.3722	-2.9667	0.092344	0.19534	0.0030099	0.0083764
SCD	3	-1.4363	-5.2295	0	0	1.6994e-07	1.8403e-06	-2.0638	-7.3005	0	0	2.8664e-13	6.6563e-12	-2.2643	-8.0026	0	0	1.2177e-15	2.892e-14	-1.9911	-7.1346	0	0	9.7099e-13	1.7782e-11
SCD5	3	0.11373	0.42225	0.65215	0.75933	0.67284	0.8272	-0.0094627	-0.034973	0.72297	0.81941	0.9721	0.98674	0.16392	0.61531	0.74402	0.80341	0.53835	0.65875	0.06572	0.24601	0.79856	0.8826	0.80567	0.87701
SCEL	3	0.40109	2.4889	0.0076555	0.022315	0.012813	0.041907	0.072718	0.44919	0.80909	0.873	0.6533	0.82019	-0.37092	-2.2772	0.023445	0.04707	0.022772	0.048665	-0.1098	-0.67834	0.60048	0.75285	0.49756	0.6431
SCFD1	3	-1.7328	-5.2214	0	0	1.7753e-07	1.8834e-06	-1.9273	-5.8117	0	0	6.1846e-09	5.9566e-08	-1.9361	-5.8775	0	0	4.1661e-09	3.0987e-08	-2.0834	-6.3231	0	0	2.5641e-10	2.7911e-09
SCRN1	3	0.14092	0.90701	0.51962	0.65778	0.3644	0.58781	0.083329	0.53657	0.75359	0.83377	0.59157	0.77741	-0.059551	-0.38286	0.40718	0.49941	0.70183	0.79245	0.20382	1.3172	0.35407	0.53152	0.18777	0.30003
SDC3	3	0.03054	0.17686	0.88469	0.92496	0.85962	0.92501	-0.033119	-0.1919	0.61818	0.73367	0.84782	0.92682	-0.38144	-2.1939	0.020574	0.042323	0.028242	0.058326	-0.35217	-2.0304	0.11053	0.22625	0.042312	0.08808
SDCBP2	3	0.34331	2.7344	0.038278	0.085745	0.0062487	0.022173	0.30548	2.4339	0.058852	0.1219	0.014938	0.042649	-0.054343	-0.43268	0.42919	0.52242	0.66525	0.76258	-0.058874	-0.46886	0.75167	0.84781	0.63917	0.75473
SDF2	3	-0.64716	-1.2881	0	0	0.19771	0.39179	-0.98929	-1.9507	0	0	0.05109	0.12359	-1.485	-2.9156	0	0	0.0035503	0.0094308	-2.0775	-4.0365	0	0	5.4262e-05	0.00022269
SDF2L1	3	-0.10513	-1.1491	0.28086	0.42505	0.25053	0.45924	0.045089	0.49313	0.96507	0.97346	0.62192	0.79989	-0.12035	-1.3169	0.25311	0.34041	0.18786	0.2941	-0.16345	-1.7884	0.43971	0.62062	0.073708	0.14056
SDHB	3	-1.1184	-3.4114	0	0	0.00064637	0.0031344	-0.75987	-2.345	0	0	0.019027	0.05274	-1.1389	-3.5054	0	0	0.00045591	0.0014481	-1.0799	-3.3299	0	0	0.00086889	0.0027709
SEC11A	3	-0.14494	-1.1278	0.17656	0.29686	0.25941	0.46658	-0.44192	-3.4323	0.0019139	0.0050955	0.00059851	0.0022868	-0.34729	-2.706	0.032536	0.063256	0.0068103	0.016686	-0.26956	-2.1021	0.21579	0.37867	0.035545	0.075498
SEC13	3	-1.0864	-5.8347	0	0	5.3872e-09	8.9359e-08	-1.2456	-6.6877	0	0	2.2667e-11	3.5354e-10	-1.1588	-6.2469	0	0	4.187e-10	3.6311e-09	-1.7044	-9.1585	0	0	5.2608e-20	4.5813e-18
SEC23A	3	-0.1859	-0.84144	0.111	0.2077	0.4001	0.62218	-0.070948	-0.32319	0.47656	0.61748	0.74655	0.87846	0.015906	0.072819	0.66746	0.73706	0.94195	0.96212	-0.30446	-1.3838	0.15933	0.29706	0.16642	0.27604
SEC23B	3	0.22083	1.4508	0.21675	0.34763	0.14685	0.31349	0.043131	0.28293	0.97895	0.98318	0.77723	0.89254	-0.16678	-1.093	0.17368	0.25	0.27438	0.39686	-0.093022	-0.61098	0.64928	0.78621	0.54121	0.67854
SEC24C	3	-0.059399	-0.21745	0.43541	0.58408	0.82786	0.90542	-0.2312	-0.84103	0.098086	0.19017	0.40033	0.61521	-0.34909	-1.2589	0.032536	0.063256	0.20806	0.3181	-0.39442	-1.4249	0.07799	0.17249	0.1542	0.25865
SEC24D	3	0.10673	0.50436	0.68852	0.78798	0.61401	0.78967	0.34383	1.6407	0.035885	0.078782	0.10086	0.218	-0.20766	-0.97581	0.11818	0.18283	0.32916	0.45711	0.52773	2.5372	0.007177	0.022659	0.011175	0.027575
SEC61A1	3	-2.4646	-6.4912	0	0	8.5174e-11	1.9141e-09	-2.6289	-6.9359	0	0	4.037e-12	7.1503e-11	-0.83955	-2.2821	0	0	0.022483	0.048244	-1.8141	-4.8763	0	0	1.081e-06	5.9145e-06
SEC61B	3	-1.3893	-5.3209	0	0	1.0325e-07	1.1988e-06	-0.94221	-3.6265	0	0	0.00028732	0.0011728	-1.3238	-5.1367	0	0	2.7967e-07	1.584e-06	-1.5602	-6.0455	0	0	1.4897e-09	1.3537e-08
SEC62	3	-0.47975	-2.8176	0.0019139	0.0059701	0.0048379	0.017839	-0.72247	-4.21	0	0	2.5541e-05	0.00012619	-0.9238	-5.3322	0	0	9.7004e-08	5.8595e-07	-0.58198	-3.4302	0.011962	0.034722	0.00060324	0.0019855
SEC63	3	-0.054734	-0.25462	0.45455	0.60241	0.79902	0.89651	-0.26379	-1.2212	0.057416	0.11917	0.22201	0.4074	-0.20391	-0.94933	0.12584	0.19352	0.34245	0.47098	-0.68528	-3.1372	0.0057416	0.018405	0.0017057	0.0050139
SECTM1	3	-0.085533	-0.69787	0.34641	0.49623	0.48526	0.69608	-0.070269	-0.57406	0.47799	0.61858	0.56593	0.75542	-0.032695	-0.26762	0.49809	0.58605	0.78899	0.85796	-0.092725	-0.75894	0.65072	0.78704	0.44789	0.59623
SEH1L	3	-1.4824	-3.9351	0	0	8.3157e-05	0.00048683	-1.1215	-3.0206	0	0	0.0025231	0.0086023	-2.2183	-5.8906	0	0	3.8485e-09	2.8829e-08	-1.3732	-3.7077	0	0	0.00020917	0.00076296
SEMA3D	3	-0.27523	-2.0468	0.03445	0.079034	0.040679	0.11261	-0.45781	-3.3961	0.00095694	0.0027027	0.00068343	0.0025663	-0.33241	-2.4759	0.035885	0.068368	0.013289	0.030521	-0.39925	-2.9737	0.076077	0.16969	0.0029425	0.0082326
SEMG1	3	0.074628	0.38962	0.87512	0.91863	0.69682	0.8438	-0.2236	-1.1559	0.11005	0.20947	0.24773	0.43656	-0.16471	-0.8553	0.17608	0.25188	0.39239	0.51806	-0.051492	-0.26954	0.77943	0.87019	0.78751	0.86672
SENP3	3	-0.022171	-0.18606	0.59904	0.71789	0.8524	0.92163	-0.074001	-0.62138	0.46077	0.60263	0.53435	0.72471	-0.333	-2.7847	0.035885	0.068368	0.0053572	0.013572	-0.22611	-1.8973	0.28421	0.45413	0.057793	0.11526
SENP7	3	-0.18917	-0.79717	0.1067	0.20273	0.42535	0.64534	0.072676	0.31143	0.80909	0.873	0.75548	0.88506	-0.28985	-1.2235	0.060766	0.10754	0.22115	0.33421	0.22203	0.96201	0.30478	0.47787	0.33604	0.47713
SEPTIN5	3	-0.36849	-2.6248	0.01244	0.033854	0.0086697	0.02995	-0.18798	-1.3496	0.1555	0.27016	0.17714	0.34376	-0.44534	-3.1756	0.010526	0.024202	0.0014953	0.0043047	-0.75569	-5.3423	0.0019139	0.0067682	9.1787e-08	5.9026e-07
SERPINB12	3	-0.037073	-0.14859	0.53301	0.66627	0.88187	0.93732	-0.27723	-1.1058	0.048325	0.10254	0.26883	0.46319	-0.11396	-0.45796	0.26555	0.35283	0.64698	0.74707	-0.27855	-1.1161	0.19952	0.3555	0.26439	0.39441
SERPINB13	3	-0.22319	-1.4578	0.065072	0.13255	0.14489	0.3109	-0.11593	-0.76378	0.31292	0.45291	0.445	0.64993	-0.2614	-1.7105	0.072727	0.1217	0.087182	0.15415	-0.27111	-1.779	0.211	0.37184	0.075239	0.14269
SERPINB2	3	-0.11605	-1.0598	0.25215	0.39328	0.28922	0.50246	-0.40312	-3.6707	0.0028708	0.0073892	0.00024191	0.00099724	-0.28525	-2.6068	0.063158	0.10982	0.0091404	0.021808	-0.11501	-1.0539	0.58708	0.74575	0.29195	0.4258
SERPINB5	3	0.17476	1.2274	0.3823	0.53588	0.21968	0.41991	0.0066523	0.046645	0.79856	0.86611	0.9628	0.9835	0.0501	0.35234	0.80718	0.85202	0.72458	0.81083	-0.17146	-1.2019	0.41483	0.59452	0.22939	0.35486
SERPINB6	3	-0.27393	-2.0076	0.034928	0.07909	0.044686	0.12161	-0.15225	-1.1255	0.20287	0.3249	0.26037	0.45273	-0.40318	-2.9482	0.016746	0.035605	0.0031966	0.0086093	-0.33266	-2.4477	0.13301	0.26276	0.014377	0.034107
SERPINB8	3	-0.26808	-1.965	0.035885	0.080994	0.049419	0.13242	-0.19349	-1.4239	0.15072	0.2665	0.15447	0.30983	-0.094328	-0.69714	0.30718	0.39387	0.48571	0.61227	0.042914	0.31829	0.89187	0.93621	0.75027	0.83853
SERPINH1	3	-0.089761	-0.61538	0.33158	0.48025	0.5383	0.73629	0.04222	0.28978	0.98756	0.99088	0.77198	0.88949	-0.15554	-1.069	0.189	0.26671	0.28506	0.4089	-0.021361	-0.14684	0.87416	0.92883	0.88326	0.92724
SESN3	3	0.17277	1.2978	0.389	0.54345	0.19437	0.38726	0.024638	0.18472	0.90861	0.93685	0.85345	0.93047	-0.10363	-0.77448	0.28804	0.37578	0.43865	0.56534	-0.2533	-1.8882	0.24737	0.41694	0.059	0.1171
SETD1A	3	-1.0075	-3.1383	0	0	0.0016993	0.0072629	-1.2602	-3.8929	0	0	9.9043e-05	0.00044325	-1.6575	-5.0341	0	0	4.8009e-07	2.5927e-06	-1.7221	-5.2299	0	0	1.6961e-07	1.0426e-06
SFN	3	-0.036594	-0.10973	0.53636	0.66965	0.91262	0.95464	0.027743	0.083346	0.92105	0.94455	0.93358	0.96929	0.039527	0.11898	0.76842	0.82106	0.90529	0.93759	-0.34522	-1.0364	0.11962	0.24178	0.30001	0.43483
SFRP1	3	-0.1507	-0.83081	0.16364	0.28102	0.40608	0.6281	-0.10666	-0.58934	0.35311	0.49798	0.55563	0.74632	-0.15509	-0.85946	0.19043	0.26819	0.39009	0.51535	-0.12455	-0.69072	0.55789	0.72333	0.48974	0.63773
SFXN1	3	-0.3856	-1.9761	0.011005	0.030585	0.048144	0.12958	-0.37581	-1.9336	0.0066986	0.016908	0.053166	0.12752	-0.77704	-3.9527	0.00047847	0.0015337	7.7281e-05	0.00028188	-0.036182	-0.18943	0.83062	0.89716	0.84975	0.90864
SGO1	3	-0.23111	-1.1298	0.057416	0.11917	0.25856	0.46606	-0.093247	-0.46004	0.39569	0.54088	0.64549	0.81515	-0.56014	-2.7211	0.0028708	0.0074442	0.0065057	0.016091	-0.74789	-3.6167	0.0019139	0.0067682	0.00029836	0.0010516
SGO2	3	0.17204	0.91962	0.3933	0.54582	0.35777	0.58236	-0.45496	-2.3982	0.00095694	0.0027027	0.016476	0.046416	-0.48886	-2.5823	0.008134	0.020047	0.0098139	0.023098	-0.39448	-2.0919	0.07799	0.17249	0.036452	0.077187
SGPL1	3	0.080457	0.48867	0.84306	0.89589	0.62507	0.79805	-0.12442	-0.75381	0.28182	0.42222	0.45096	0.65635	-0.10115	-0.61371	0.29187	0.37888	0.53941	0.65966	-0.23128	-1.4014	0.27321	0.44436	0.16111	0.26851
SH2B2	3	-0.066218	-0.3276	0.41292	0.56434	0.74321	0.86777	-0.015355	-0.0762	0.69426	0.79725	0.93926	0.97229	-0.25531	-1.2651	0.078469	0.13047	0.20583	0.31547	-0.049302	-0.24546	0.78517	0.87294	0.8061	0.87702
SHPK	3	-0.00062508	-0.0033755	0.70287	0.79837	0.99731	0.99873	-0.15937	-0.86012	0.189	0.30835	0.38972	0.6074	0.33318	1.8105	0.27081	0.35777	0.070211	0.12816	-0.21014	-1.1377	0.31962	0.49226	0.25526	0.38464
SHPRH	3	0.023113	0.13355	0.83589	0.89042	0.89376	0.94359	0.0052511	0.030414	0.79139	0.86461	0.97574	0.98755	-0.43739	-2.4926	0.013397	0.030303	0.012682	0.029321	-0.041246	-0.2394	0.81196	0.88895	0.81079	0.88075
SIMC1	3	0.0015539	0.0093042	0.7134	0.80421	0.99258	0.99654	0.001944	0.011658	0.7756	0.85361	0.9907	0.99403	-0.0619	-0.37133	0.39665	0.48793	0.71039	0.79953	-0.022357	-0.13433	0.87368	0.92883	0.89314	0.9338
SIN3B	3	-0.078449	-0.43386	0.37751	0.53203	0.66439	0.82359	0.075277	0.4191	0.79522	0.86524	0.67514	0.82855	-0.37249	-2.052	0.023445	0.04707	0.040172	0.079207	-0.42874	-2.3623	0.056459	0.1314	0.018164	0.04218
SINHCAF	3	0.15121	0.43013	0.47512	0.61754	0.6671	0.82549	-0.86698	-2.2903	0	0	0.022005	0.060275	-0.32048	-0.88299	0.04067	0.075893	0.37724	0.50123	-0.06352	-0.17963	0.73876	0.83776	0.85745	0.91412
SIPA1L3	3	-0.006973	-0.022375	0.67033	0.77318	0.98215	0.99164	-0.093574	-0.30012	0.39378	0.54028	0.76409	0.88733	-0.078914	-0.25319	0.34593	0.43397	0.80012	0.86421	-0.21056	-0.67311	0.31962	0.49226	0.50087	0.64659
SIRT1	3	0.098336	0.35866	0.73732	0.82583	0.71985	0.85775	0.029459	0.10748	0.92871	0.94822	0.91441	0.96114	-0.45993	-1.6512	0.010526	0.024202	0.098707	0.17177	-0.1628	-0.5917	0.44067	0.62062	0.55405	0.68786
SIRT2	3	0.38375	1.704	0.014833	0.03944	0.08838	0.2111	-0.15835	-0.68977	0.19234	0.31333	0.49034	0.68687	-0.1348	-0.58922	0.22584	0.3091	0.55571	0.67252	-0.31725	-1.3792	0.14689	0.28243	0.16783	0.27795
SIRT6	3	0.16669	1.2271	0.4134	0.56434	0.2198	0.41991	-0.21043	-1.5449	0.1244	0.22787	0.12237	0.25574	-0.52801	-3.8756	0.0028708	0.0074442	0.00010637	0.00037681	-0.11666	-0.85968	0.58278	0.74178	0.38997	0.5385
SKI	3	0.032434	0.33056	0.90287	0.93834	0.74097	0.86687	-0.03948	-0.40243	0.59522	0.71982	0.68737	0.83451	-0.039704	-0.40504	0.4756	0.56735	0.68545	0.77942	-0.10489	-1.07	0.61866	0.76645	0.28461	0.41655
SKIC2	3	0.19243	0.75437	0.30622	0.45487	0.45063	0.66653	-0.31458	-1.2142	0.021531	0.049073	0.22465	0.40899	-0.29083	-1.1237	0.05933	0.10517	0.26116	0.38063	-0.49403	-1.8983	0.030144	0.077874	0.057661	0.1151
SKP1	3	-1.1373	-5.5792	0	0	2.4167e-08	3.2798e-07	-1.6681	-8.0949	0	0	5.7333e-16	2.2144e-14	-1.1872	-5.8492	0	0	4.9402e-09	3.6355e-08	-1.5086	-7.3904	0	0	1.4634e-13	2.9986e-12
SKP2	3	-0.40797	-2.8495	0.0090909	0.026027	0.0043783	0.016435	-0.77719	-5.4159	0	0	6.0979e-08	4.7554e-07	-0.91165	-6.3658	0	0	1.9427e-10	1.8455e-09	-0.87429	-6.1079	0	0	1.0098e-09	9.5932e-09
SLC16A1	3	-0.19298	-1.207	0.10383	0.19817	0.22742	0.43052	-0.3884	-2.4213	0.0028708	0.0073892	0.015467	0.043981	-0.79262	-4.8895	0.00047847	0.0015337	1.0107e-06	5.1523e-06	-0.99164	-6.093	0	0	1.1079e-09	1.043e-08
SLC25A1	3	-1.0655	-4.7131	0	0	2.4392e-06	1.9532e-05	-0.31406	-1.4205	0.021531	0.049073	0.15547	0.31007	-1.3316	-5.8925	0	0	3.8047e-09	2.8604e-08	-1.4589	-6.443	0	0	1.1714e-10	1.3601e-09
SLC25A10	3	-0.2348	-1.2296	0.054545	0.11343	0.21885	0.41924	-0.23479	-1.2315	0.095694	0.18762	0.21815	0.40206	-0.68181	-3.5717	0.00095694	0.0029155	0.00035469	0.001144	-0.50059	-2.6287	0.026794	0.070352	0.0085719	0.021585
SLC25A11	3	0.037287	0.25226	0.92727	0.95047	0.80084	0.89714	-0.045509	-0.30788	0.56986	0.70183	0.75817	0.8855	0.026171	0.17747	0.70909	0.77551	0.85914	0.90733	-0.18535	-1.2525	0.37751	0.5572	0.21039	0.33086
SLC25A12	3	-0.034979	-0.28417	0.54115	0.67321	0.77628	0.88319	-0.075198	-0.61148	0.45742	0.6005	0.54088	0.73123	-0.071048	-0.57845	0.37033	0.46017	0.56296	0.68014	-0.12865	-1.0475	0.54402	0.71062	0.29486	0.42915
SLC25A13	3	0.10615	0.82987	0.68995	0.78798	0.40661	0.6281	-0.15628	-1.2151	0.19665	0.3186	0.22432	0.40899	-0.16622	-1.2921	0.17464	0.2512	0.19634	0.30487	-0.1883	-1.4659	0.36411	0.54202	0.14267	0.24222
SLC25A22	3	-0.20773	-1.0808	0.083732	0.16651	0.27979	0.4914	-0.50419	-2.6067	0	0	0.009141	0.027331	-0.051551	-0.27065	0.43684	0.52928	0.78666	0.85631	-0.49035	-2.5482	0.031579	0.080685	0.010829	0.026817
SLC25A25	3	0.01653	0.12006	0.81483	0.8788	0.90444	0.94941	-0.21503	-1.5529	0.11914	0.22094	0.12044	0.25299	-0.29195	-2.1019	0.058373	0.10365	0.035563	0.071536	0.029438	0.21502	0.92679	0.95844	0.82975	0.89668
SLC25A29	3	-0.52307	-3.4161	0.00095694	0.0031596	0.00063531	0.0030879	-0.087079	-0.57593	0.4177	0.56359	0.56466	0.75457	-0.30646	-2.0181	0.048804	0.089005	0.043583	0.084813	-0.26276	-1.7347	0.23014	0.39686	0.082802	0.15507
SLC25A3	3	-0.9182	-3.106	0	0	0.0018963	0.0079745	-0.73029	-2.5249	0	0	0.011573	0.03383	-0.036307	-0.13286	0.48708	0.57775	0.89431	0.93129	-0.47984	-1.7021	0.033014	0.082143	0.088731	0.16339
SLC25A4	3	-0.13545	-0.87444	0.19522	0.31825	0.38188	0.6019	0.0695	0.45216	0.82392	0.87992	0.65115	0.81884	0.1633	1.066	0.7445	0.80341	0.28644	0.41037	-0.3587	-2.3144	0.10287	0.21287	0.020644	0.04705
SLC25A5	3	0.0026775	0.014371	0.7201	0.80958	0.98853	0.99424	-0.54608	-2.8748	0	0	0.0040433	0.013041	-0.45971	-2.4291	0.010526	0.024202	0.015135	0.033935	-0.19572	-1.0483	0.35072	0.5281	0.29452	0.42895
SLC25A6	3	-0.01531	-0.086056	0.63206	0.74395	0.93142	0.96465	0.015746	0.088836	0.84498	0.89418	0.92921	0.96846	-0.25724	-1.4404	0.077512	0.12929	0.14977	0.24359	-0.20477	-1.151	0.33636	0.51053	0.24974	0.37815
SLC2A1	3	-0.84	-4.854	0	0	1.2098e-06	1.0245e-05	-0.99999	-5.7722	0	0	7.8252e-09	7.334e-08	-0.67744	-3.9432	0.00095694	0.0029155	8.0407e-05	0.00029277	-0.81413	-4.7331	0.00095694	0.0035971	2.2113e-06	1.1525e-05
SLC3A2	3	-0.80139	-4.7548	0	0	1.9866e-06	1.6155e-05	-0.45247	-2.6981	0.00095694	0.0027027	0.0069743	0.02131	-0.61029	-3.6453	0.0028708	0.0074442	0.00026708	0.00088602	-0.40035	-2.3966	0.076077	0.16969	0.016549	0.038733
SLC4A7	3	-0.34016	-2.1097	0.018182	0.046683	0.034888	0.098803	-0.2467	-1.5439	0.076555	0.15311	0.12261	0.25574	-0.54683	-3.3658	0.0028708	0.0074442	0.00076318	0.0023251	-0.68111	-4.1776	0.0057416	0.018405	2.9458e-05	0.00012616
SLIRP	3	-0.43779	-2.1044	0.0047847	0.014451	0.035347	0.09983	-1.1058	-5.2818	0	0	1.2793e-07	9.3814e-07	-0.63871	-3.085	0.0023923	0.0071023	0.0020352	0.0056942	-0.66255	-3.2	0.0066986	0.02118	0.0013744	0.0041268
SLURP2	3	-0.08031	-0.21804	0.3689	0.522	0.8274	0.90542	0.048065	0.13087	0.94737	0.95977	0.89588	0.94895	-0.12794	-0.34757	0.23971	0.32532	0.72816	0.81383	-0.22807	-0.61938	0.2799	0.4505	0.53567	0.67451
SMAD4	3	-0.18745	-1.5396	0.10909	0.20596	0.12365	0.2758	-0.53474	-4.3742	0	0	1.2188e-05	6.4651e-05	-0.45109	-3.7004	0.010526	0.024202	0.00021525	0.00072794	-0.45309	-3.7201	0.042584	0.10218	0.00019918	0.00073234
SMAD5	3	-0.45541	-2.6235	0.0019139	0.0059701	0.0087028	0.030015	-0.36645	-2.123	0.008134	0.020408	0.033757	0.087317	-0.56012	-3.2386	0.0028708	0.0074442	0.0012011	0.0035356	0.15175	0.89395	0.50383	0.67804	0.37135	0.51879
SMARCA2	3	0.23382	1.4198	0.18517	0.3069	0.15566	0.32762	-0.035092	-0.21229	0.61244	0.73185	0.83188	0.92313	0.031472	0.19103	0.72775	0.79054	0.8485	0.90129	0.022317	0.1356	0.95311	0.97456	0.89214	0.93322
SMARCA4	3	-1.263	-7.8987	0	0	2.8186e-15	2.0314e-13	0.12133	0.76504	0.6067	0.7279	0.44425	0.64947	-1.2534	-7.877	0	0	3.3542e-15	7.4577e-14	-0.62295	-3.925	0.0090909	0.027656	8.6722e-05	0.00034069
SMARCA5	3	-0.71346	-3.8555	0	0	0.00011547	0.00065581	-1.045	-5.6242	0	0	1.8632e-08	1.5876e-07	-1.1237	-6.0687	0	0	1.2898e-09	1.0571e-08	-1.0542	-5.7031	0	0	1.1763e-08	8.9724e-08
SMARCB1	3	-2.1388	-6.7625	0	0	1.3563e-11	3.6342e-10	-0.99398	-3.489	0	0	0.00048485	0.0018905	-1.3365	-4.544	0	0	5.5188e-06	2.4385e-05	-1.1458	-3.9894	0	0	6.6229e-05	0.0002667
SMARCC1	3	0.63141	1.2582	0	0	0.20832	0.40615	-0.53748	-1.0584	0	0	0.28985	0.49091	-0.54531	-1.0802	0.0028708	0.0074442	0.28004	0.40374	-0.58116	-1.151	0.011962	0.034722	0.24973	0.37815
SMARCC2	3	-0.056953	-0.37277	0.44402	0.59108	0.70932	0.85054	0.18979	1.2529	0.31053	0.45101	0.21023	0.39091	-0.15926	-1.043	0.18852	0.26671	0.29697	0.42194	-0.17072	-1.1197	0.41531	0.59452	0.26283	0.39321
SMARCD1	3	-0.14807	-0.95386	0.17273	0.29302	0.34016	0.56155	-0.33993	-2.1857	0.014833	0.035429	0.02884	0.07659	-0.38468	-2.48	0.020574	0.042323	0.013136	0.030227	0.3253	2.1208	0.111	0.22701	0.033939	0.072529
SMARCD2	3	-0.030989	-0.27308	0.55981	0.68739	0.78479	0.88804	-0.2146	-1.8904	0.1201	0.22134	0.0587	0.13738	-0.61755	-5.4395	0.0028708	0.0074442	5.343e-08	3.3334e-07	-0.33757	-2.9769	0.12823	0.25548	0.0029116	0.0081682
SMARCD3	3	-0.13755	-1.0553	0.19091	0.31319	0.29129	0.50564	0.12409	0.95394	0.59617	0.71982	0.34011	0.55052	-0.0012759	-0.0098165	0.59522	0.67243	0.99217	0.99694	0.052154	0.40135	0.85024	0.91362	0.68816	0.79199
SMARCE1	3	-0.81097	-4.4312	0	0	9.3723e-06	6.7083e-05	-1.0074	-5.4872	0	0	4.0828e-08	3.3074e-07	-1.7198	-9.1924	0	0	3.8402e-20	1.9212e-18	-1.458	-7.8724	0	0	3.4777e-15	9.8222e-14
SMC2	3	-2.6473	-5.256	0	0	1.4721e-07	1.6366e-06	-1.8552	-3.8269	0	0	0.00012976	0.00056666	-4.0314	-8.3886	0	0	4.9197e-17	1.6066e-15	-3.1726	-6.3171	0	0	2.6656e-10	2.8718e-09
SMC3	3	-1.9022	-5.3978	0	0	6.7472e-08	8.0581e-07	-2.3252	-6.4819	0	0	9.0576e-11	1.2135e-09	-2.5585	-7.1027	0	0	1.2236e-12	1.6825e-11	-2.5425	-7.0778	0	0	1.4644e-12	2.5506e-11
SMC4	3	-1.1375	-3.4278	0	0	0.00060861	0.0029719	-0.92026	-2.8145	0	0	0.004885	0.01554	-0.72909	-2.2569	0.00047847	0.0015337	0.024017	0.050908	-1.1092	-3.3841	0	0	0.00071413	0.0023104
SMG7	3	-0.73587	-2.8587	0	0	0.004254	0.016158	-0.83898	-3.2575	0	0	0.0011241	0.0040857	-0.82305	-3.2063	0.00047847	0.0015337	0.0013446	0.0039031	-1.5771	-5.9809	0	0	2.2195e-09	1.9491e-08
SMU1	3	-3.7262	-9.4783	0	0	2.5851e-21	6.0031e-19	-2.2327	-5.7641	0	0	8.2103e-09	7.6605e-08	-3.0831	-8.0057	0	0	1.1881e-15	2.8542e-14	-1.6366	-4.3181	0	0	1.5734e-05	7.2116e-05
SMURF1	3	-0.00021378	-0.001518	0.70478	0.80011	0.99879	0.99879	0.072405	0.51463	0.81053	0.8732	0.60681	0.78723	-0.49608	-3.531	0.0076555	0.019002	0.00041399	0.001323	-0.097043	-0.69107	0.64354	0.78301	0.48952	0.63773
SNAPC5	3	-2.5776	-3.3875	0	0	0.00070538	0.003389	-3.4205	-4.4923	0	0	7.0464e-06	3.9272e-05	-3.6886	-4.9367	0	0	7.9459e-07	4.1311e-06	-3.2544	-4.3099	0	0	1.6332e-05	7.4042e-05
SNX27	3	-0.011838	-0.097942	0.64354	0.75098	0.92198	0.96011	-0.50129	-4.1393	0	0	3.4837e-05	0.00016738	-0.22449	-1.8627	0.099043	0.15838	0.062504	0.11633	-0.38525	-3.1951	0.085167	0.18427	0.0013977	0.004179
SNX5	3	0.39947	1.7653	0.008134	0.023611	0.077513	0.19104	0.020235	0.088615	0.87943	0.91808	0.92939	0.96846	0.031262	0.13715	0.72632	0.78939	0.89091	0.92914	0.02206	0.096941	0.95311	0.97456	0.92277	0.95333
SNX8	3	-0.20761	-1.1093	0.085167	0.16904	0.26731	0.47588	-0.16617	-0.88898	0.18038	0.29944	0.37401	0.58825	0.16097	0.86364	0.7512	0.80928	0.38779	0.51279	-0.14064	-0.75355	0.51005	0.68115	0.45112	0.59901
SON	3	-1.1872	-4.7103	0	0	2.4732e-06	1.9729e-05	-0.57487	-2.3641	0	0	0.018073	0.05043	-1.0125	-4.0883	0	0	4.3463e-05	0.00016656	-0.75529	-3.0973	0.0019139	0.0067682	0.0019526	0.005668
SORCS1	3	-0.09209	-0.56088	0.32536	0.4749	0.57488	0.76303	-0.02618	-0.16057	0.64928	0.75852	0.87243	0.93892	-0.5228	-3.1311	0.0028708	0.0074442	0.0017416	0.004939	-0.0062851	-0.038746	0.93206	0.96198	0.96909	0.98368
SORD	3	0.4032	1.7418	0.0076555	0.022315	0.081545	0.19805	0.42636	1.8447	0.0076555	0.019277	0.065075	0.14979	0.45498	1.9713	0.084689	0.13937	0.048691	0.093478	-0.021078	-0.090783	0.87799	0.93053	0.92766	0.95697
SOX13	3	-0.43103	-2.8679	0.0052632	0.015559	0.0041325	0.015903	0.044493	0.30198	0.96938	0.97545	0.76267	0.88733	-0.39164	-2.6217	0.01866	0.038883	0.008749	0.020994	-0.2894	-1.9485	0.18086	0.32756	0.051359	0.10418
SOX5	3	-0.029695	-0.29034	0.56124	0.68757	0.77156	0.88077	-0.11522	-1.1266	0.31531	0.45417	0.25989	0.45227	-0.17323	-1.694	0.16459	0.23989	0.090273	0.15895	-0.026964	-0.26463	0.86077	0.92256	0.7913	0.87043
SOX6	3	0.20351	1.0879	0.27656	0.42036	0.27664	0.48678	0.22211	1.1929	0.21483	0.34144	0.23289	0.41925	-0.0058619	-0.031131	0.57895	0.65904	0.97516	0.98364	-0.11052	-0.58592	0.6	0.75285	0.55793	0.69121
SOX8	3	-0.58306	-2.8582	0	0	0.0042599	0.016158	-0.73241	-3.5733	0	0	0.00035245	0.0014112	-0.28309	-1.4237	0.063158	0.10982	0.15452	0.25035	-0.66971	-3.299	0.0057416	0.018405	0.00097016	0.0030491
SOX9	3	0.062849	0.5403	0.92632	0.95047	0.58899	0.7713	0.052894	0.45531	0.91818	0.94207	0.64889	0.81833	0.13249	1.1428	0.86794	0.90114	0.25314	0.37205	-0.12488	-1.0737	0.55694	0.72333	0.28295	0.41471
SP2	3	-0.52123	-2.9798	0.00095694	0.0031596	0.0028845	0.011706	-0.76666	-4.3476	0	0	1.3765e-05	7.0857e-05	-0.8009	-4.5374	0.00047847	0.0015337	5.6965e-06	2.5012e-05	-0.73185	-4.175	0.0023923	0.0083195	2.9796e-05	0.00012735
SPART	3	-0.28155	-1.115	0.032057	0.074033	0.26486	0.47232	-0.48919	-1.931	0	0	0.053486	0.1279	-0.42073	-1.6702	0.014354	0.031546	0.094887	0.16609	-0.073448	-0.29466	0.70909	0.82471	0.76825	0.85045
SPATA13	3	0.25051	1.1251	0.15981	0.27595	0.26053	0.46739	-0.11895	-0.52834	0.30191	0.44188	0.59726	0.78054	0.34668	1.5688	0.23923	0.32531	0.1167	0.19669	-0.13825	-0.61634	0.51579	0.68575	0.53767	0.67573
SPATA2	3	0.022674	0.13374	0.83397	0.89031	0.89361	0.94359	-0.17249	-1.0146	0.17321	0.2917	0.31031	0.51661	-0.32494	-1.9067	0.039713	0.07424	0.056563	0.10641	-0.18057	-1.065	0.3866	0.56416	0.28687	0.41956
SPC24	3	-0.88387	-3.3699	0	0	0.00075202	0.0035721	-1.1678	-4.3848	0	0	1.161e-05	6.222e-05	-0.86814	-3.333	0	0	0.0008591	0.0025909	-1.1697	-4.4143	0	0	1.0132e-05	4.8126e-05
SPCS2	3	-1.0272	-4.8014	0	0	1.5757e-06	1.3068e-05	-1.3002	-6.0414	0	0	1.5277e-09	1.6374e-08	-1.6651	-7.6718	0	0	1.6961e-14	3.4085e-13	-1.0963	-5.1496	0	0	2.6097e-07	1.5584e-06
SPCS3	3	-1.6912	-7.4974	0	0	6.5114e-14	3.6781e-12	-1.5241	-6.7732	0	0	1.2594e-11	2.0725e-10	-1.9367	-8.6643	0	0	4.5436e-18	1.8262e-16	-2.0607	-9.2109	0	0	3.2342e-20	2.9389e-18
SPDL1	3	-0.75347	-2.6614	0	0	0.0077817	0.027197	-1.2647	-4.3325	0	0	1.4745e-05	7.5532e-05	-1.0078	-3.5231	0	0	0.00042651	0.0013609	-0.77286	-2.7604	0.0014354	0.0052448	0.0057732	0.015235
SPEN	3	0.32628	2.2795	0.045933	0.099482	0.022637	0.068568	0.072967	0.5087	0.80766	0.873	0.61097	0.79164	-0.42107	-2.9134	0.014354	0.031546	0.0035757	0.0094837	-0.27299	-1.8965	0.20813	0.3674	0.057899	0.11535
SPICE1	3	-0.271	-1.892	0.034928	0.07909	0.058496	0.15206	-0.062608	-0.44336	0.50526	0.64273	0.65751	0.82188	-0.25439	-1.7867	0.078469	0.13047	0.073984	0.13353	-0.090272	-0.6409	0.66077	0.79505	0.52159	0.66264
SPRYD7	3	0.11703	0.59692	0.63493	0.74467	0.55056	0.74416	-0.29975	-1.5196	0.0311	0.068929	0.12862	0.26615	-0.16436	-0.83731	0.17608	0.25188	0.40242	0.52797	-0.073652	-0.37613	0.70909	0.82471	0.70682	0.80537
SPTLC1	3	-0.3142	-1.8147	0.021531	0.053444	0.069566	0.17496	-0.34466	-1.9956	0.01244	0.030127	0.045981	0.11373	-0.47294	-2.7213	0.0090909	0.021915	0.0065032	0.016091	-0.59717	-3.4264	0.011483	0.033803	0.0006116	0.0020098
SRL	3	-0.46201	-1.4859	0.0019139	0.0059701	0.13732	0.2974	-0.66364	-2.1311	0	0	0.033081	0.085742	-0.58787	-1.9081	0.0028708	0.0074442	0.056377	0.10634	-0.16469	-0.53965	0.43493	0.61627	0.58944	0.71716
SRM	3	-0.3832	-0.93207	0.011005	0.030585	0.3513	0.57406	-0.11525	-0.28357	0.31531	0.45417	0.77674	0.89254	-0.27417	-0.67153	0.069856	0.1186	0.50188	0.62623	0.11636	0.28926	0.62392	0.77069	0.77238	0.85321
SRP14	3	-1.7417	-6.5004	0	0	8.0099e-11	1.8196e-09	-2.1483	-8.0081	0	0	1.1648e-15	4.126e-14	-2.4985	-9.3996	0	0	5.4797e-21	3.6944e-19	-1.5692	-5.9186	0	0	3.2466e-09	2.8155e-08
SRP68	3	-0.58625	-2.8237	0	0	0.004747	0.017653	-0.86333	-4.1193	0	0	3.8006e-05	0.00018053	-0.86064	-4.1119	0	0	3.9237e-05	0.00015243	-1.211	-5.7009	0	0	1.1916e-08	9.056e-08
SRP72	3	-0.4726	-2.6809	0.0019139	0.0059701	0.0073414	0.025744	-0.57712	-3.2677	0	0	0.0010842	0.0039478	-0.98029	-5.3508	0	0	8.7578e-08	5.3209e-07	-0.85138	-4.7357	0.00095694	0.0035971	2.1826e-06	1.1404e-05
SRR	3	0.0044324	0.042105	0.7311	0.8193	0.96641	0.98385	-0.12107	-1.1493	0.29522	0.43481	0.25041	0.4398	-0.28862	-2.7349	0.062679	0.10982	0.0062406	0.01549	-0.31974	-3.0316	0.14545	0.28148	0.0024329	0.0069274
SRRM2	3	-1.0631	-4.7852	0	0	1.7079e-06	1.4053e-05	-0.96704	-4.3839	0	0	1.1656e-05	6.2307e-05	-1.075	-4.8726	0	0	1.1015e-06	5.5878e-06	-1.1245	-5.0986	0	0	3.4216e-07	2.0144e-06
SRSF1	3	-1.2474	-4.6367	0	0	3.5399e-06	2.7401e-05	-1.7789	-6.5895	0	0	4.4116e-11	6.2723e-10	-1.8656	-6.9909	0	0	2.7314e-12	3.5678e-11	-2.5114	-9.3717	0	0	7.134e-21	7.4551e-19
SRSF10	3	-0.80023	-4.3771	0	0	1.2027e-05	8.3513e-05	-0.52175	-2.8652	0	0	0.004168	0.013422	-1.1588	-6.394	0	0	1.616e-10	1.5493e-09	-1.0536	-5.812	0	0	6.1712e-09	5.058e-08
SRSF3	3	-2.4887	-4.5067	0	0	6.5856e-06	4.8465e-05	-2.0279	-3.797	0	0	0.00014644	0.00063628	-2.4901	-4.5611	0	0	5.0892e-06	2.2631e-05	-2.8878	-5.2136	0	0	1.8521e-07	1.1253e-06
SRSF4	3	-0.15686	-1.1977	0.15407	0.26991	0.23102	0.43537	-0.008322	-0.064081	0.72967	0.82122	0.94891	0.97647	-0.05737	-0.44141	0.42249	0.51668	0.65892	0.75691	-0.32115	-2.4527	0.14498	0.28082	0.014178	0.033711
SRSF6	3	-0.25345	-1.3002	0.043541	0.094693	0.19354	0.38671	-0.29861	-1.5328	0.032536	0.072034	0.12533	0.26037	-1.0288	-5.2696	0	0	1.3674e-07	8.1422e-07	-0.10729	-0.55314	0.60861	0.75805	0.58017	0.71243
SRSF7	3	-2.3561	-7.0524	0	0	1.7589e-12	5.6554e-11	-3.0234	-9.0076	0	0	2.1053e-19	1.8333e-17	-2.5134	-7.6243	0	0	2.4543e-14	4.6632e-13	-2.5791	-7.8147	0	0	5.5111e-15	1.4959e-13
SRSF8	3	0.085915	0.16844	0.8134	0.87855	0.86624	0.92848	0.02048	0.040173	0.88086	0.91912	0.96796	0.98601	-0.16697	-0.32695	0.17368	0.25	0.74371	0.82434	-0.18195	-0.35658	0.38373	0.56202	0.72141	0.81588
SRSF9	3	-0.16149	-0.83017	0.14785	0.26186	0.40644	0.6281	-0.18636	-0.96032	0.1555	0.27016	0.33689	0.54709	-0.31856	-1.6392	0.042105	0.078362	0.10118	0.1749	-0.33147	-1.7085	0.13397	0.2644	0.087548	0.16193
SS18L1	3	-0.23522	-1.6716	0.054545	0.11343	0.094604	0.22291	-0.064645	-0.46068	0.49617	0.63464	0.64503	0.81506	-0.049349	-0.35218	0.44402	0.5358	0.7247	0.81083	-0.18425	-1.3141	0.37847	0.55743	0.18883	0.30149
SSBP2	3	-0.19847	-0.77801	0.099522	0.19224	0.43656	0.65594	-0.066255	-0.26225	0.49234	0.63151	0.79313	0.89865	-0.16771	-0.66092	0.17177	0.24776	0.50867	0.6328	-0.039272	-0.15611	0.82249	0.89531	0.87595	0.92414
SSBP3	3	-0.25307	-1.6429	0.043541	0.094693	0.1004	0.23342	0.063571	0.41474	0.85024	0.89702	0.67833	0.83005	0.079555	0.52016	0.93254	0.94796	0.60295	0.71035	-0.03444	-0.22507	0.84258	0.9082	0.82193	0.88961
SSBP4	3	-0.19491	-1.259	0.10287	0.19743	0.20804	0.40599	-0.30389	-1.9611	0.027751	0.062099	0.049868	0.12105	-0.68473	-4.3648	0.00095694	0.0029155	1.2725e-05	5.277e-05	-0.3525	-2.2774	0.11005	0.22549	0.02276	0.051204
SSR3	3	-0.20077	-1.3155	0.094737	0.18436	0.18833	0.37847	-0.10244	-0.67777	0.36651	0.51272	0.49791	0.69515	-0.1946	-1.2825	0.13732	0.20827	0.19966	0.30819	0.11672	0.78344	0.62153	0.76818	0.43337	0.58298
SSR4	3	-0.066898	-0.49511	0.40909	0.56029	0.62052	0.79382	-0.2702	-1.9888	0.050239	0.10585	0.046727	0.11516	0.064802	0.48403	0.8756	0.90464	0.62837	0.73286	-0.070367	-0.52427	0.7244	0.83508	0.60009	0.7233
ST13P4	3	-0.51214	-3.5587	0.00095694	0.0031596	0.00037265	0.0019231	-0.24292	-1.6958	0.082775	0.16476	0.089931	0.19806	-0.76634	-5.3288	0.00047847	0.0015337	9.8852e-08	5.9539e-07	-0.50866	-3.5494	0.023923	0.063452	0.00038604	0.0013213
STAG1	3	-0.94531	-3.3457	0	0	0.00082071	0.0038546	-1.5347	-5.3724	0	0	7.7691e-08	5.9916e-07	-1.8114	-6.3688	0	0	1.9053e-10	1.8183e-09	-2.0905	-7.3263	0	0	2.3661e-13	4.6216e-12
STAT3	3	-0.14131	-1.042	0.1823	0.30359	0.2974	0.51074	-0.30257	-2.2288	0.029665	0.066098	0.02583	0.06939	-0.74441	-5.4555	0.00047847	0.0015337	4.8845e-08	3.0749e-07	-0.23399	-1.7302	0.27129	0.44262	0.083586	0.15633
STK26	3	0.046526	0.47741	0.97943	0.98699	0.63307	0.80335	0.018793	0.19299	0.87033	0.91178	0.84696	0.92682	0.038238	0.39311	0.76555	0.81925	0.69424	0.786	-0.099804	-1.0251	0.63876	0.7807	0.30534	0.44132
STRN4	3	-0.1992	-1.044	0.096651	0.18721	0.29647	0.51039	-0.48567	-2.5189	0	0	0.011773	0.034269	-0.2179	-1.1463	0.1067	0.16856	0.25169	0.37018	-0.43325	-2.2626	0.052632	0.12318	0.023658	0.052825
STT3B	3	-0.17612	-1.2307	0.12344	0.22552	0.21842	0.41924	-0.42106	-2.9319	0.0019139	0.0050955	0.0033686	0.011157	-0.30683	-2.146	0.048804	0.089005	0.03187	0.065302	0.16356	1.1549	0.47321	0.64725	0.24815	0.37636
STUB1	3	-0.46506	-2.4076	0.0019139	0.0059701	0.016059	0.0514	-0.40691	-2.1219	0.0023923	0.0063291	0.033847	0.087441	-0.40142	-2.0955	0.017225	0.036548	0.03613	0.072607	-0.3903	-2.0453	0.080383	0.17684	0.040825	0.085324
STX18	3	-0.44518	-2.934	0.0038278	0.011645	0.0033465	0.013297	-0.65813	-4.3233	0	0	1.5369e-05	7.8535e-05	-0.59117	-3.8972	0.0028708	0.0074442	9.7299e-05	0.00034821	-0.83809	-5.4996	0.00095694	0.0035971	3.8057e-08	2.625e-07
STYXL2	3	0.075203	0.46783	0.87225	0.91746	0.6399	0.80512	-0.20211	-1.2472	0.13589	0.24441	0.21232	0.39363	-0.15247	-0.94438	0.19665	0.27528	0.34497	0.47341	-0.30164	-1.8616	0.16364	0.30292	0.062659	0.12262
SUCLG2	3	0.22388	1.075	0.20909	0.33771	0.28236	0.49383	-0.13514	-0.64288	0.25311	0.39041	0.5203	0.71167	0.26227	1.2652	0.45215	0.54342	0.2058	0.31547	-0.17341	-0.82683	0.40909	0.58884	0.40833	0.55801
SUFU	3	0.0085444	0.057098	0.75455	0.83928	0.95447	0.9769	0.021861	0.14633	0.88804	0.92201	0.88366	0.94619	-0.44783	-2.979	0.010526	0.024202	0.0028919	0.0078189	-0.24489	-1.6364	0.25789	0.42744	0.10175	0.18317
SUGP2	3	-0.13465	-0.9673	0.19809	0.32193	0.33339	0.55285	-0.056014	-0.4036	0.53541	0.67329	0.68651	0.83435	-0.22531	-1.6223	0.099043	0.15838	0.10473	0.18001	-0.49713	-3.5659	0.02823	0.073842	0.00036257	0.0012587
SULF1	3	-0.071695	-0.52567	0.39282	0.54582	0.59912	0.77962	-0.13587	-0.99667	0.25311	0.39041	0.31893	0.52567	0.023284	0.17151	0.69187	0.75906	0.86382	0.91043	-0.058886	-0.43363	0.75167	0.84781	0.66456	0.77637
SULF2	3	-0.27926	-1.2725	0.032057	0.074033	0.20319	0.39912	-0.25147	-1.1513	0.07177	0.14465	0.24959	0.43946	-0.092562	-0.42768	0.31005	0.39657	0.66888	0.76559	-0.48312	-2.2051	0.033014	0.082143	0.027446	0.060382
SULT2B1	3	0.022823	0.18064	0.83493	0.89031	0.85665	0.92291	0.054412	0.43106	0.90718	0.93676	0.66643	0.82367	-0.11978	-0.95042	0.25502	0.34211	0.3419	0.47077	-0.03615	-0.28692	0.83062	0.89716	0.77417	0.85474
SUN1	3	0.23873	1.5342	0.17512	0.29612	0.12498	0.27759	0.029989	0.19229	0.93301	0.95168	0.84751	0.92682	0.045653	0.29343	0.78612	0.83401	0.76919	0.84264	0.0066286	0.042621	0.9823	0.98988	0.966	0.98151
SUPT20H	3	-0.28465	-1.3425	0.0311	0.072464	0.17944	0.36411	-1.1702	-5.2979	0	0	1.1711e-07	8.7103e-07	-0.71539	-3.3196	0.00047847	0.0015337	0.00090147	0.0027109	-0.62762	-2.9345	0.0090909	0.027656	0.0033408	0.0091273
SUPT20HL2	3	-0.17098	-0.98138	0.13062	0.23657	0.3264	0.54401	-0.20427	-1.1749	0.13301	0.24028	0.24005	0.42772	-0.15773	-0.91025	0.18852	0.26671	0.36269	0.48873	-0.1778	-1.0278	0.39569	0.57351	0.30404	0.44005
SUPT3H	3	-0.17831	-0.91031	0.12201	0.22467	0.36266	0.58575	-0.094321	-0.48629	0.38995	0.53618	0.62676	0.80304	-0.38667	-1.957	0.020574	0.042323	0.050348	0.096185	-0.21581	-1.1087	0.30574	0.47901	0.26758	0.39831
SUPT7L	3	0.3911	1.2785	0.0095694	0.027137	0.20108	0.39535	-0.3024	-0.96188	0.029665	0.066098	0.33611	0.54625	-0.27077	-0.86832	0.071292	0.12094	0.38522	0.51053	-0.04737	-0.15361	0.79139	0.87792	0.87792	0.92483
SURF6	3	-0.77657	-3.6693	0	0	0.00024318	0.0012999	-1.4416	-6.7406	0	0	1.5777e-11	2.5364e-10	-1.4785	-6.937	0	0	4.0051e-12	5.0425e-11	-1.6147	-7.5643	0	0	3.8996e-14	9.0558e-13
SV2A	3	-0.46353	-1.6061	0.0019139	0.0059701	0.10825	0.2478	-0.43341	-1.507	0.0019139	0.0050955	0.1318	0.27112	-0.39969	-1.3917	0.018182	0.038423	0.16402	0.26268	-0.1534	-0.53954	0.46459	0.6405	0.58951	0.71716
SYF2	3	-0.72653	-2.7351	0	0	0.0062358	0.02217	-1.0055	-3.7703	0	0	0.00016307	0.00070127	-0.71454	-2.7071	0.00047847	0.0015337	0.006787	0.016649	-0.40348	-1.5382	0.073206	0.16487	0.12399	0.21631
SYMPK	3	-1.0074	-4.6233	0	0	3.7776e-06	2.892e-05	-1.0025	-4.624	0	0	3.7641e-06	2.1852e-05	-1.307	-5.9299	0	0	3.0307e-09	2.3243e-08	-1.5819	-7.0828	0	0	1.4129e-12	2.4815e-11
SYNE3	3	-0.34551	-1.8644	0.015789	0.041302	0.062262	0.16001	-0.43605	-2.3517	0.0019139	0.0050955	0.01869	0.052012	-0.84007	-4.4084	0	0	1.0415e-05	4.4064e-05	-0.61365	-3.2883	0.0095694	0.029028	0.0010079	0.0031488
SYNRG	3	-0.50418	-3.4373	0.00095694	0.0031596	0.00058751	0.0028756	-0.098986	-0.67891	0.37512	0.52128	0.4972	0.69461	-0.20078	-1.3806	0.12967	0.19853	0.16742	0.26709	-0.084643	-0.58258	0.67895	0.80809	0.56018	0.69291
SYT11	3	-0.30838	-2.4349	0.02201	0.054245	0.014895	0.048231	-0.32963	-2.6075	0.017225	0.040404	0.0091198	0.027307	-0.26764	-2.1228	0.072249	0.1217	0.033772	0.068594	-0.49231	-3.8873	0.030144	0.077874	0.00010138	0.00039311
TACO1	3	-0.0078858	-0.064343	0.66507	0.77064	0.9487	0.97464	-0.35337	-2.8801	0.010526	0.025701	0.0039755	0.012842	0.0079654	0.065109	0.62632	0.7	0.94809	0.96696	-0.16841	-1.3761	0.42392	0.60395	0.16878	0.27885
TADA1	3	0.11139	0.66864	0.66172	0.76833	0.50373	0.70895	-0.35895	-2.1119	0.0086124	0.021454	0.034695	0.089411	-0.44708	-2.6183	0.010526	0.024202	0.0088366	0.021179	0.082883	0.50043	0.73541	0.83776	0.61677	0.73791
TADA2B	3	0.23182	2.2417	0.18804	0.30921	0.024984	0.074226	-0.31674	-3.0479	0.020096	0.046154	0.0023048	0.0079098	0.16788	1.6245	0.73014	0.79273	0.10427	0.17937	-0.32062	-3.0903	0.14498	0.28082	0.0019996	0.0057964
TAF1	3	-1.1987	-3.8963	0	0	9.7655e-05	0.00056071	-1.5361	-4.959	0	0	7.0866e-07	4.5854e-06	-1.2985	-4.2404	0	0	2.2312e-05	9.0198e-05	-1.4575	-4.7468	0	0	2.0662e-06	1.085e-05
TAF12	3	-0.95107	-2.108	0	0	0.035028	0.099064	-1.8794	-4.0561	0	0	4.9904e-05	0.00023229	0.14083	0.32593	0.82536	0.8638	0.74448	0.82441	-1.9603	-4.2673	0	0	1.9789e-05	8.7812e-05
TAF1B	3	-1.7379	-5.6216	0	0	1.8921e-08	2.6363e-07	-1.5351	-4.9961	0	0	5.8493e-07	3.8359e-06	-1.804	-5.8858	0	0	3.9618e-09	2.9572e-08	-1.8409	-6.0047	0	0	1.9169e-09	1.7048e-08
TAF1C	3	-1.9604	-7.6281	0	0	2.3826e-14	1.6599e-12	-2.0775	-8.0929	0	0	5.8273e-16	2.2144e-14	-1.9335	-7.6245	0	0	2.4507e-14	4.6632e-13	-2.1156	-8.3259	0	0	8.372e-17	3.3014e-15
TAF3	3	-0.91562	-3.9289	0	0	8.5338e-05	0.0004982	-1.139	-4.8701	0	0	1.1155e-06	7.0225e-06	-0.98003	-4.2246	0	0	2.3937e-05	9.5841e-05	-0.9723	-4.198	0	0	2.6925e-05	0.00011579
TAF4	3	-0.68895	-3.3198	0	0	0.00090067	0.0041831	-0.72563	-3.5008	0	0	0.00046381	0.0018187	-0.40725	-1.9803	0.016268	0.034908	0.047669	0.091824	-0.57764	-2.8048	0.011962	0.034722	0.0050347	0.013387
TAF5	3	-0.30236	-0.8336	0.023445	0.057043	0.4045	0.6267	-0.78665	-2.1532	0	0	0.031307	0.081687	-0.34942	-0.96559	0.032536	0.063256	0.33425	0.46263	-0.49712	-1.3718	0.02823	0.073842	0.17013	0.28019
TAF5L	3	-0.053463	-0.32797	0.45885	0.60505	0.74294	0.86777	-0.29033	-1.7695	0.037321	0.080997	0.076808	0.17322	-0.36951	-2.246	0.023445	0.04707	0.024701	0.052252	-0.022274	-0.13768	0.87368	0.92883	0.89049	0.93243
TAF6	3	-1.2038	-4.6656	0	0	3.0768e-06	2.3994e-05	-1.8638	-7.037	0	0	1.9639e-12	3.7315e-11	-1.7521	-6.6832	0	0	2.3371e-11	2.5178e-10	-1.9976	-7.5606	0	0	4.0121e-14	9.2146e-13
TAF6L	3	-0.037796	-0.30357	0.52727	0.66146	0.76146	0.87361	-0.19119	-1.5353	0.15263	0.26829	0.12471	0.25935	-0.20385	-1.6408	0.12584	0.19352	0.10084	0.17447	-0.54015	-4.343	0.020574	0.056283	1.4058e-05	6.5436e-05
TAF8	3	-1.2871	-3.4428	0	0	0.00057576	0.0028314	-2.7429	-7.1178	0	0	1.0963e-12	2.2464e-11	-3.1945	-8.4566	0	0	2.7538e-17	1.0097e-15	-2.5828	-6.7906	0	0	1.1167e-11	1.6207e-10
TAF9	3	0.1628	1.0719	0.42823	0.57742	0.28379	0.49591	-0.26578	-1.7322	0.054067	0.11255	0.083244	0.18509	-0.29467	-1.9209	0.056459	0.10051	0.054747	0.10364	-0.045748	-0.30108	0.80096	0.88415	0.76335	0.84845
TAF9B	3	0.30417	1.2485	0.071292	0.14424	0.21184	0.41109	0.16312	0.6676	0.39569	0.54088	0.50439	0.69837	0.16561	0.67852	0.74019	0.80155	0.49744	0.62272	0.24301	1.0028	0.25742	0.42698	0.31598	0.45388
TAMM41	3	-0.16392	-0.84579	0.14258	0.2534	0.39767	0.61886	-0.73358	-3.7621	0	0	0.00016852	0.00071879	-0.29369	-1.52	0.056459	0.10051	0.1285	0.21366	-0.54048	-2.7919	0.020574	0.056283	0.0052406	0.013882
TANC2	3	0.23487	1.5017	0.18373	0.30476	0.13318	0.2902	-0.028142	-0.1795	0.63876	0.75	0.85755	0.93251	-0.14607	-0.93269	0.20526	0.28524	0.35098	0.47913	-0.063654	-0.40717	0.73828	0.83776	0.68388	0.7895
TAOK1	3	-0.063526	-0.34092	0.42201	0.57236	0.73317	0.86665	-0.48471	-2.546	0	0	0.010897	0.032212	-0.38378	-2.0287	0.020574	0.042323	0.042488	0.082914	0.098451	0.5375	0.68708	0.81268	0.59092	0.71781
TAOK2	3	-0.062226	-0.32064	0.42536	0.57503	0.74848	0.86948	-0.14267	-0.73536	0.2311	0.36425	0.46212	0.6638	-0.18161	-0.93773	0.15407	0.22772	0.34838	0.4762	0.35609	1.8525	0.085167	0.18427	0.063953	0.12492
TAOK3	3	0.035762	0.24172	0.91722	0.94527	0.809	0.89818	-0.20543	-1.38	0.13206	0.23896	0.1676	0.32952	0.13182	0.89743	0.86938	0.90174	0.36949	0.4947	-0.17475	-1.1794	0.40526	0.58454	0.23825	0.36453
TARBP2	3	-0.50457	-2.2737	0.00095694	0.0031596	0.022985	0.069355	-0.38232	-1.7329	0.0057416	0.014688	0.083107	0.18498	-0.19364	-0.88397	0.13732	0.20827	0.37672	0.50096	-0.37746	-1.7181	0.090431	0.19365	0.085778	0.15907
TBC1D22A	3	0.13685	0.67976	0.53062	0.66367	0.49665	0.70517	-0.044632	-0.2208	0.57225	0.7027	0.82524	0.92085	-0.26653	-1.306	0.072249	0.1217	0.19155	0.29854	0.17316	0.86577	0.44928	0.62809	0.38661	0.53441
TBC1D9B	3	-0.014294	-0.11103	0.63254	0.74395	0.91159	0.95405	0.052222	0.40664	0.92392	0.94518	0.68427	0.83435	-0.18595	-1.4464	0.14833	0.22143	0.14807	0.24102	-0.036305	-0.28316	0.83062	0.89716	0.77706	0.85657
TBCD	3	-0.91918	-4.2157	0	0	2.4901e-05	0.00015867	-1.2782	-5.8306	0	0	5.5235e-09	5.3944e-08	-1.7744	-8.0711	0	0	6.966e-16	1.8429e-14	-1.632	-7.4438	0	0	9.7862e-14	2.066e-12
TBL1X	3	0.006381	0.036429	0.74354	0.83057	0.97094	0.98652	-0.051885	-0.29638	0.55215	0.68896	0.76694	0.88733	0.036907	0.21142	0.76124	0.8159	0.83256	0.8896	0.085613	0.49138	0.72823	0.8368	0.62316	0.74279
TBL1XR1	3	-1.1567	-4.9905	0	0	6.0218e-07	5.5443e-06	-1.9084	-8.1441	0	0	3.8217e-16	1.6301e-14	-2.2774	-9.7589	0	0	1.6897e-22	1.4715e-20	-2.3508	-10.064	0	0	7.991e-24	1.5183e-21
TBL2	3	-0.25685	-1.6729	0.041627	0.091099	0.094357	0.22258	-0.30919	-2.0161	0.022967	0.052004	0.043793	0.10963	-0.14029	-0.92096	0.21579	0.2973	0.35707	0.48459	-0.32635	-2.133	0.13828	0.27085	0.032929	0.070949
TBPL1	3	-0.17266	-0.9017	0.12536	0.22783	0.36722	0.58892	-0.33801	-1.7611	0.014833	0.035429	0.078213	0.17561	-0.17208	-0.90446	0.16555	0.24061	0.36575	0.49127	-0.21758	-1.1441	0.30096	0.47293	0.2526	0.38145
TBX1	3	-0.82546	-2.8231	0	0	0.0047561	0.017653	0.26949	0.93677	0.111	0.21091	0.34888	0.56046	0.10565	0.36912	0.95646	0.96617	0.71204	0.80095	-0.14252	-0.49679	0.50622	0.67992	0.61933	0.73934
TBX15	3	0.097693	0.72913	0.74258	0.83039	0.46592	0.67994	-0.21422	-1.5902	0.1201	0.22134	0.1118	0.23722	-0.1391	-1.0361	0.21818	0.2998	0.30015	0.42559	0.19376	1.4547	0.38517	0.56373	0.14576	0.24648
TBX2	3	0.038561	0.34042	0.93206	0.95443	0.73354	0.86665	-0.11758	-1.0373	0.30718	0.4477	0.29958	0.5021	0.016891	0.14951	0.66746	0.73706	0.88115	0.92211	-0.42147	-3.7168	0.063636	0.14664	0.00020178	0.00073986
TBX3	3	-0.20203	-1.1407	0.094737	0.18436	0.25401	0.46204	-0.12567	-0.71356	0.27895	0.41912	0.4755	0.6733	-0.15593	-0.8862	0.189	0.26671	0.37551	0.5002	-0.18259	-1.039	0.38182	0.56	0.29881	0.43339
TCAF1	3	0.18001	1.3573	0.35981	0.51226	0.17468	0.35721	0.18319	1.3838	0.33349	0.47544	0.16642	0.32751	0.12745	0.96265	0.87943	0.90765	0.33572	0.46406	-0.13206	-0.99334	0.53062	0.69836	0.32055	0.4594
TCF12	3	0.829	4.3148	0	0	1.5971e-05	0.00010597	0.59558	3.0992	0	0	0.0019406	0.0068021	0.57912	3.014	0.025359	0.050573	0.0025784	0.0070812	-0.099717	-0.51813	0.63876	0.7807	0.60437	0.72677
TCF25	3	0.22699	1.384	0.19904	0.32273	0.16635	0.34423	0.12215	0.74478	0.60383	0.72654	0.45641	0.65967	-0.45234	-2.7508	0.010526	0.024202	0.0059449	0.014844	0.10237	0.62504	0.67608	0.80651	0.53195	0.67176
TCF3	3	0.79606	2.6698	0	0	0.0075906	0.026574	0.21418	0.71527	0.24785	0.38657	0.47444	0.67291	0.0003843	0.001282	0.60144	0.67653	0.99898	0.99974	-0.18404	-0.61293	0.37895	0.55767	0.53992	0.67733
TCF4	3	0.022652	0.1322	0.83397	0.89031	0.89483	0.94359	0.27734	1.6282	0.097608	0.19012	0.10349	0.22276	0.10085	0.59101	0.97273	0.9774	0.55452	0.67159	-0.27886	-1.624	0.19952	0.3555	0.10438	0.18709
TCF7L1	3	-0.54419	-4.9975	0	0	5.8089e-07	5.3958e-06	-0.22245	-2.0486	0.11196	0.21157	0.040497	0.10272	-0.56369	-5.1911	0.0028708	0.0074442	2.0905e-07	1.2171e-06	-0.47716	-4.3967	0.033014	0.082143	1.0993e-05	5.21e-05
TCF7L2	3	-0.033159	-0.25463	0.55167	0.68265	0.79901	0.89651	-0.10221	-0.78512	0.3689	0.51503	0.43238	0.64	-0.06946	-0.5346	0.37368	0.46323	0.59292	0.7037	-0.16547	-1.2729	0.43493	0.61627	0.20306	0.32127
TCOF1	3	0.024277	0.18145	0.84115	0.89466	0.85602	0.92291	-0.39296	-2.8827	0.0028708	0.0073892	0.0039434	0.012758	-0.53851	-3.9123	0.0028708	0.0074442	9.1407e-05	0.00032881	-0.22663	-1.6864	0.28278	0.45253	0.091715	0.16814
TCP1	3	-2.0918	-5.2274	0	0	1.7187e-07	1.8516e-06	-2.3959	-5.9423	0	0	2.8106e-09	2.8794e-08	-2.0814	-5.2576	0	0	1.4595e-07	8.617e-07	-1.9629	-4.9941	0	0	5.9116e-07	3.3666e-06
TEAD1	3	-0.33604	-1.5237	0.018182	0.046683	0.12758	0.28157	-0.54674	-2.4434	0	0	0.014549	0.041653	-0.71154	-3.1144	0.00047847	0.0015337	0.0018431	0.0051914	-0.63935	-2.8435	0.0086124	0.026786	0.0044627	0.011968
TEAD2	3	-0.1211	-0.80876	0.23732	0.37434	0.41865	0.63897	0.046717	0.3126	0.95455	0.96517	0.75459	0.8849	-0.32444	-2.1658	0.039713	0.07424	0.030329	0.062328	-0.042408	-0.28377	0.80909	0.8872	0.77658	0.8565
TEAD3	3	0.08507	0.46438	0.81435	0.8788	0.64237	0.80702	-0.15502	-0.84408	0.19809	0.31994	0.39863	0.61395	-0.40567	-2.2041	0.016746	0.035605	0.027518	0.057048	-0.51401	-2.7901	0.022967	0.061381	0.0052685	0.013938
TECR	3	-0.48695	-1.9292	0.0019139	0.0059701	0.053706	0.1419	-1.0048	-3.8264	0	0	0.00013002	0.00056666	-0.80503	-3.1195	0.00047847	0.0015337	0.0018117	0.00511	-1.0109	-3.8684	0	0	0.00010957	0.00042017
TELO2	3	-0.23498	-0.87603	0.054545	0.11343	0.38101	0.60131	-0.80668	-2.928	0	0	0.0034114	0.011281	-0.77797	-2.8312	0.00047847	0.0015337	0.0046381	0.012012	-1.2354	-4.3776	0	0	1.2e-05	5.6484e-05
TENM3	3	-0.33497	-1.3477	0.01866	0.04733	0.17776	0.3621	-0.23773	-0.96507	0.090431	0.17881	0.33451	0.54471	-0.70974	-2.8262	0.00047847	0.0015337	0.00471	0.012168	-0.017944	-0.073954	0.88421	0.93333	0.94105	0.96537
TET1	3	0.33246	1.5807	0.042105	0.091858	0.11395	0.25802	-0.15671	-0.73862	0.19569	0.31779	0.46014	0.66278	-0.018848	-0.088991	0.52679	0.60963	0.92909	0.95514	0.049612	0.23496	0.8622	0.92272	0.81424	0.88312
TET2	3	0.18664	1.4061	0.32536	0.4749	0.15971	0.33442	-0.25386	-1.907	0.070335	0.1423	0.056525	0.13334	-0.091884	-0.69357	0.31244	0.39914	0.48795	0.61288	0.022705	0.17151	0.95215	0.97456	0.86382	0.91664
TET3	3	-0.028798	-0.093574	0.56699	0.69096	0.92545	0.96228	-0.36033	-1.1666	0.0086124	0.021454	0.24337	0.43143	-0.25731	-0.83511	0.077033	0.12859	0.40365	0.52863	-0.24653	-0.80088	0.25694	0.42687	0.4232	0.57249
TEX264	3	0.13463	1.0703	0.54737	0.67993	0.28449	0.49631	0.097436	0.77478	0.71196	0.80914	0.43847	0.64535	-0.20944	-1.6651	0.11818	0.18283	0.095889	0.16751	-0.30759	-2.4449	0.15694	0.29603	0.01449	0.034257
TFAP2B	3	0.31469	1.0176	0.057895	0.11968	0.30887	0.52228	-0.61479	-1.8947	0	0	0.058128	0.13635	-0.28906	-0.90804	0.062679	0.10982	0.36386	0.48967	-0.4947	-1.5417	0.029187	0.07606	0.12314	0.21553
TFAP4	3	-0.08862	-0.59003	0.33397	0.48238	0.55517	0.74618	-0.31708	-2.108	0.020096	0.046154	0.035028	0.090157	-0.39454	-2.6248	0.01866	0.038883	0.0086703	0.020829	-0.096641	-0.64496	0.64402	0.78301	0.51895	0.66094
TFDP1	3	-0.30915	-1.903	0.02201	0.054245	0.057046	0.14941	-0.21497	-1.3251	0.11914	0.22094	0.18512	0.35464	-0.095875	-0.59241	0.30478	0.39237	0.55358	0.6711	-0.15853	-0.97948	0.4555	0.63467	0.32734	0.46741
TFEB	3	-0.62995	-2.9615	0	0	0.0030613	0.012328	-0.59462	-2.8089	0	0	0.0049717	0.015792	-0.91202	-4.2566	0	0	2.0759e-05	8.4084e-05	-0.76304	-3.5912	0.0019139	0.0067682	0.0003291	0.0011541
TFPT	3	0.087775	0.34553	0.80574	0.8739	0.7297	0.86455	-0.16944	-0.66394	0.17703	0.29506	0.50673	0.70044	-0.21518	-0.84211	0.10909	0.17169	0.39973	0.52576	-0.50446	-1.9641	0.025359	0.066919	0.049524	0.10108
TFRC	3	-1.2954	-4.507	0	0	6.5747e-06	4.8465e-05	-1.4933	-5.1512	0	0	2.5881e-07	1.8097e-06	-2.2129	-7.309	0	0	2.6917e-13	4.1672e-12	-2.2209	-7.3567	0	0	1.8846e-13	3.7224e-12
TGM1	3	-0.29801	-1.0389	0.026794	0.064294	0.29886	0.51219	-0.12167	-0.43164	0.2933	0.43322	0.66601	0.82364	-0.18479	-0.65357	0.15072	0.22436	0.51339	0.63716	-0.051509	-0.18458	0.77847	0.86959	0.85356	0.91156
TGM3	3	0.059148	0.45803	0.95215	0.96696	0.64693	0.80963	-0.14577	-1.1236	0.2201	0.34822	0.26119	0.45339	-0.033098	-0.25627	0.49713	0.58535	0.79774	0.86209	0.033725	0.26237	0.91675	0.95134	0.79304	0.87104
THAP11	3	-0.27249	-1.5616	0.034928	0.07909	0.11838	0.26546	0.057142	0.33104	0.88469	0.92082	0.74061	0.87545	-0.61277	-3.4879	0.0028708	0.0074442	0.00048684	0.0015301	-0.1434	-0.82941	0.50287	0.67719	0.40687	0.55652
THUMPD3	3	-0.066886	-0.59188	0.40909	0.56029	0.55393	0.7453	-0.18379	-1.6266	0.15789	0.27295	0.10382	0.22324	-0.49541	-4.3949	0.0076555	0.019002	1.1084e-05	4.6422e-05	-0.081848	-0.72606	0.69187	0.81511	0.4678	0.61569
TIAL1	3	-0.14202	-0.81475	0.18182	0.30351	0.41521	0.63715	-0.0394	-0.2277	0.59522	0.71982	0.81988	0.91777	-0.43424	-2.4692	0.014354	0.031546	0.013542	0.030831	-0.43973	-2.5068	0.048804	0.11512	0.012184	0.02968
TIGAR	3	0.20073	1.013	0.28517	0.43001	0.31104	0.52468	0.23467	1.1889	0.17416	0.29237	0.23446	0.42171	0.24823	1.2605	0.48852	0.5788	0.2075	0.31747	0.36964	1.8869	0.063158	0.14586	0.059169	0.11722
TIMM50	3	-2.109	-5.5401	0	0	3.0233e-08	3.9992e-07	-1.9439	-5.1232	0	0	3.0045e-07	2.0793e-06	-1.882	-5.0142	0	0	5.3247e-07	2.8535e-06	-3.2349	-8.5847	0	0	9.1058e-18	4.1372e-16
TJAP1	3	0.23179	0.91147	0.18804	0.30921	0.36205	0.58521	-0.32933	-1.2576	0.017225	0.040404	0.20853	0.38879	-0.32662	-1.2494	0.039234	0.074141	0.21154	0.32224	-0.46707	-1.7783	0.036842	0.090482	0.075352	0.14278
TKT	3	-1.5239	-6.7488	0	0	1.4906e-11	3.8943e-10	-1.6363	-7.2429	0	0	4.3915e-13	9.869e-12	-2.1225	-9.321	0	0	1.1525e-20	6.8821e-19	-1.496	-6.6832	0	0	2.3384e-11	3.1531e-10
TLE1	3	-0.37153	-1.6909	0.01244	0.033854	0.090848	0.21592	-0.15552	-0.71551	0.19713	0.31864	0.47429	0.67291	0.11834	0.55012	0.91388	0.93536	0.58224	0.69536	-0.54197	-2.4704	0.020574	0.056283	0.013497	0.032386
TLE3	3	0.17559	1.7633	0.3799	0.53289	0.077843	0.19163	-0.077652	-0.77806	0.44689	0.59077	0.43653	0.64341	-0.23804	-2.3833	0.091866	0.1493	0.017158	0.037827	-0.096943	-0.97324	0.64402	0.78301	0.33043	0.47065
TLE4	3	0.026752	0.22079	0.86268	0.90969	0.82525	0.90542	-0.098261	-0.81074	0.37703	0.52324	0.41751	0.63111	-0.089899	-0.74297	0.31675	0.40243	0.4575	0.58446	-0.44434	-3.6614	0.047368	0.11237	0.00025087	0.00089625
TLE5	3	0.15396	1.5584	0.45981	0.60555	0.11915	0.26661	-0.043966	-0.4449	0.5756	0.70516	0.65639	0.82188	-0.3176	-3.2154	0.043541	0.080531	0.0013025	0.0037915	-0.32859	-3.3268	0.13589	0.26667	0.0008785	0.0027853
TM9SF3	3	-0.54251	-2.7888	0	0	0.0052897	0.01926	-0.28187	-1.4703	0.043062	0.092402	0.14147	0.28846	-1.0988	-5.5436	0	0	2.9627e-08	1.9472e-07	-1.2541	-6.3032	0	0	2.9165e-10	3.0785e-09
TM9SF4	3	-0.44543	-3.2789	0.0038278	0.011645	0.0010422	0.0047249	-0.42629	-3.1411	0.0019139	0.0050955	0.0016834	0.0059331	-0.44137	-3.2582	0.010526	0.024202	0.0011212	0.0033096	-0.72865	-5.3715	0.0023923	0.0083195	7.8095e-08	5.1489e-07
TMCC3	3	-0.17923	-0.95686	0.11818	0.21878	0.33864	0.55949	-0.36301	-1.9274	0.008134	0.020408	0.053925	0.1288	-0.25955	-1.3852	0.072727	0.1217	0.166	0.26524	-0.082087	-0.44352	0.69043	0.81511	0.65739	0.77101
TMCO1	3	-0.37531	-0.99347	0.01244	0.033854	0.32048	0.53584	-0.51849	-1.3689	0	0	0.17103	0.33439	-0.874	-2.2779	0	0	0.022731	0.048626	-0.66551	-1.7537	0.0057416	0.018405	0.079484	0.14979
TMED1	3	0.32722	1.852	0.044498	0.096473	0.064028	0.16359	-0.32937	-1.8246	0.017225	0.040404	0.068058	0.15545	-0.44818	-2.4737	0.010526	0.024202	0.013374	0.030649	-0.083741	-0.46973	0.68469	0.81225	0.63855	0.75442
TMED10	3	-1.0607	-3.5576	0	0	0.00037426	0.0019266	-2.5238	-8.1319	0	0	4.226e-16	1.7318e-14	-2.1421	-7.0377	0	0	1.9541e-12	2.6314e-11	-1.9925	-6.5721	0	0	4.96e-11	6.2448e-10
TMEM165	3	0.26966	1.3591	0.1311	0.23723	0.17412	0.35669	-0.16121	-0.8008	0.1866	0.30588	0.42325	0.634	0.06373	0.32022	0.87368	0.90441	0.7488	0.82629	-0.17814	-0.8885	0.39474	0.57252	0.37427	0.52184
TMEM201	3	-0.2845	-1.7369	0.0311	0.072464	0.082413	0.19982	-0.47496	-2.8907	0.00047847	0.0013774	0.0038433	0.012492	-0.031411	-0.19389	0.5	0.58609	0.84626	0.90056	-0.084464	-0.52147	0.68038	0.80933	0.60204	0.72446
TMEM263	3	-0.43528	-2.0345	0.0047847	0.014451	0.0419	0.11551	-0.47563	-2.2265	0.00047847	0.0013774	0.025984	0.069712	-0.32386	-1.5277	0.039713	0.07424	0.12659	0.21099	0.035843	0.17013	0.9134	0.95082	0.8649	0.91664
TMEM33	3	0.28886	1.7935	0.091866	0.17994	0.072889	0.18114	0.087104	0.53912	0.74354	0.82924	0.5898	0.77741	-0.099403	-0.61296	0.29522	0.38228	0.5399	0.65966	-0.23399	-1.4399	0.27129	0.44262	0.14989	0.25243
TMEM38B	3	0.060023	0.59595	0.94163	0.96047	0.55121	0.74416	-0.16111	-1.5956	0.18708	0.30619	0.11057	0.23509	-0.33642	-3.3225	0.035885	0.068368	0.00089209	0.0026865	-0.3245	-3.21	0.14402	0.28082	0.0013273	0.0039972
TMEM41B	3	-1.8315	-2.7006	0	0	0.0069208	0.024351	-2.5364	-3.7353	0	0	0.00018752	0.00079016	-2.5714	-3.8338	0	0	0.00012617	0.00044469	-2.2216	-3.2997	0	0	0.00096776	0.0030461
TMEM43	3	-0.15759	-1.1429	0.15215	0.267	0.25309	0.46117	-0.23548	-1.7083	0.094258	0.1855	0.087587	0.1933	-0.030948	-0.22546	0.5	0.58609	0.82162	0.87971	-0.34075	-2.4768	0.12536	0.25024	0.013257	0.031936
TMEM97	3	-0.5429	-2.353	0	0	0.01862	0.058609	-0.50955	-2.2223	0	0	0.026261	0.070367	-1.0351	-4.3971	0	0	1.0972e-05	4.6049e-05	-0.72578	-3.1464	0.0033493	0.011309	0.001653	0.0048658
TMOD1	3	0.1304	0.7655	0.57895	0.69983	0.44397	0.66119	-0.13971	-0.81612	0.24354	0.38213	0.41443	0.6272	-0.58104	-3.36	0.0028708	0.0074442	0.00077956	0.0023681	-0.52185	-3.0281	0.022967	0.061381	0.0024613	0.0069892
TMX3	3	-0.079268	-0.36101	0.37656	0.5314	0.7181	0.85661	-0.147	-0.66994	0.21675	0.34396	0.5029	0.69837	0.10334	0.47761	0.96364	0.97107	0.63292	0.73694	-0.0030452	-0.014045	0.94593	0.9715	0.98879	0.99307
TNFRSF10B	3	-0.047857	-0.27729	0.4799	0.62221	0.78156	0.88726	0.050345	0.29388	0.93828	0.95472	0.76885	0.88778	0.15798	0.92603	0.75742	0.8143	0.35443	0.48258	-0.053487	-0.31176	0.77321	0.86463	0.75523	0.84272
TNNI1	3	-0.33861	-1.8946	0.018182	0.046683	0.058144	0.15133	-0.54444	-3.0332	0	0	0.00242	0.008278	-0.22963	-1.2954	0.095694	0.15361	0.19518	0.30329	-0.29048	-1.6388	0.18086	0.32756	0.10126	0.18259
TNNI2	3	-0.064105	-0.35652	0.4201	0.5705	0.72145	0.85916	-0.17582	-0.97793	0.17273	0.2917	0.32811	0.53695	-0.19934	-1.1117	0.13062	0.19971	0.26628	0.38674	-0.6413	-3.5703	0.0086124	0.026786	0.00035661	0.0012401
TNNT2	3	-0.60166	-2.3183	0	0	0.020432	0.063356	-0.4635	-1.8034	0.00047847	0.0013774	0.071333	0.16205	-0.89337	-3.4306	0	0	0.00060216	0.00187	-0.6647	-2.5799	0.0057416	0.018405	0.0098818	0.024616
TNNT3	3	0.26358	1.1545	0.13971	0.24979	0.24829	0.4564	-0.089006	-0.3838	0.41005	0.55649	0.70113	0.84216	-0.26205	-1.1173	0.072727	0.1217	0.26387	0.38431	-0.049335	-0.21423	0.78517	0.87294	0.83037	0.89688
TNPO1	3	-0.78958	-2.5871	0	0	0.0096787	0.032945	-0.93439	-3.0506	0	0	0.0022842	0.0078648	-0.88111	-2.889	0	0	0.0038643	0.010146	-1.4055	-4.4949	0	0	6.9617e-06	3.4075e-05
TNRC18	3	-0.13221	-0.74093	0.20478	0.33178	0.45874	0.67361	-0.34294	-1.9106	0.013397	0.03237	0.05605	0.13252	-0.41826	-2.3239	0.014833	0.032427	0.02013	0.043961	-0.47837	-2.6589	0.033014	0.082143	0.0078406	0.020033
TNRC6A	3	-0.23503	-1.8172	0.054545	0.11343	0.069188	0.17422	-0.61798	-4.7323	0	0	2.2194e-06	1.3178e-05	-0.18286	-1.4204	0.15215	0.22585	0.15549	0.25153	-0.45607	-3.5213	0.04067	0.098152	0.00042949	0.0014478
TNRC6B	3	-0.17497	-1.2454	0.12344	0.22552	0.21299	0.41186	-0.23172	-1.6514	0.098086	0.19017	0.098649	0.21417	0.0065086	0.04691	0.62488	0.69914	0.96259	0.97518	-0.18388	-1.3186	0.37943	0.55767	0.18731	0.29953
TNRC6C	3	-0.10321	-0.61217	0.28469	0.4296	0.54042	0.73823	-0.22975	-1.3602	0.099522	0.19224	0.17376	0.33903	-0.51499	-3.015	0.0033493	0.0085262	0.00257	0.0070675	-0.26873	-1.5944	0.21675	0.37876	0.11085	0.19667
TNS2	3	-0.0415	-0.31908	0.51053	0.64942	0.74966	0.86948	0.016251	0.12522	0.8488	0.89641	0.90035	0.9523	-0.1071	-0.82634	0.28134	0.36935	0.40861	0.53375	-0.15733	-1.2138	0.45646	0.63473	0.22481	0.3496
TNXB	3	-0.34963	-1.8026	0.014833	0.03944	0.071451	0.17859	-0.37978	-1.9612	0.0066986	0.016908	0.049854	0.12105	-0.15228	-0.79223	0.19665	0.27528	0.42823	0.55521	-0.16295	-0.84893	0.44067	0.62062	0.39592	0.54547
TOE1	3	-0.63321	-4.4918	0	0	7.0624e-06	5.1791e-05	-0.32344	-2.3104	0.019617	0.045455	0.020864	0.057377	-0.99112	-7.013	0	0	2.3333e-12	3.0865e-11	-0.76738	-5.4599	0.0019139	0.0067682	4.7634e-08	3.2219e-07
TOMM22	3	-1.607	-4.3489	0	0	1.3684e-05	9.2857e-05	-1.5987	-4.3604	0	0	1.2981e-05	6.7828e-05	-1.7802	-4.7846	0	0	1.7134e-06	8.367e-06	-1.5901	-4.3675	0	0	1.257e-05	5.8772e-05
TOMM40	3	-1.4395	-3.1819	0	0	0.0014631	0.006318	-2.2251	-4.8722	0	0	1.1035e-06	6.9677e-06	-1.382	-3.1042	0	0	0.0019082	0.0053605	-2.1796	-4.838	0	0	1.3112e-06	7.0995e-06
TOP1	3	-1.0964	-3.4779	0	0	0.0005054	0.002509	-1.8055	-5.6076	0	0	2.051e-08	1.7147e-07	-1.9725	-6.1547	0	0	7.5214e-10	6.2628e-09	-1.2758	-4.067	0	0	4.7624e-05	0.00019867
TOP1MT	3	-0.49437	-3.0765	0.00095694	0.0031596	0.0020942	0.0087361	-0.98125	-6.0955	0	0	1.0913e-09	1.2262e-08	-0.48787	-3.0485	0.0090909	0.021915	0.0022997	0.0063744	-0.71348	-4.456	0.0033493	0.011309	8.3492e-06	4.0207e-05
TOP3A	3	-0.38936	-1.4925	0.011005	0.030585	0.13557	0.29422	-0.91383	-3.425	0	0	0.00061488	0.0023365	-1.2574	-4.6368	0	0	3.5377e-06	1.6005e-05	-0.91024	-3.4248	0	0	0.00061535	0.002019
TOPORS	3	-0.025842	-0.10037	0.57656	0.69815	0.92005	0.95905	-0.026302	-0.1024	0.64833	0.75825	0.91844	0.96314	-0.12155	-0.472	0.25167	0.3387	0.63693	0.73954	-0.075892	-0.2957	0.70191	0.82185	0.76746	0.85045
TOR1A	3	-0.20248	-0.59366	0.092344	0.18037	0.55274	0.74483	-0.35241	-1.0335	0.010526	0.025701	0.30136	0.50468	0.39298	1.1615	0.15359	0.2275	0.24544	0.3633	-0.4058	-1.197	0.072727	0.16415	0.23131	0.356
TOX2	3	-0.28388	-2.5634	0.032057	0.074033	0.010367	0.035115	-0.11135	-1.007	0.33493	0.47651	0.31392	0.52049	-0.23545	-2.1327	0.093301	0.15093	0.032947	0.067115	-0.25643	-2.3226	0.24067	0.40961	0.0202	0.046291
TP73	3	-0.17912	-1.7115	0.11818	0.21878	0.086982	0.20848	0.0055546	0.053227	0.79187	0.86468	0.95755	0.98055	0.024526	0.23522	0.70048	0.7677	0.81404	0.87413	0.062628	0.6011	0.80909	0.8872	0.54777	0.68349
TPI1	3	-1.1578	-6.371	0	0	1.8775e-10	4.0041e-09	-1.1089	-6.1171	0	0	9.5279e-10	1.0882e-08	-2.1969	-11.952	0	0	6.3182e-33	3.3013e-30	-1.6468	-9.0502	0	0	1.4266e-19	1.0648e-17
TPT1	3	-0.98577	-2.8109	0	0	0.0049398	0.018113	-1.3548	-3.7774	0	0	0.00015844	0.00068419	-1.7054	-4.6417	0	0	3.4559e-06	1.5702e-05	-1.5209	-4.2113	0	0	2.5385e-05	0.00011007
TRA2A	3	-0.026101	-0.16433	0.57656	0.69815	0.86947	0.92904	0.063652	0.40215	0.85024	0.89702	0.68757	0.83451	-0.21591	-1.3574	0.10766	0.16956	0.17465	0.27758	-0.30118	-1.8927	0.16364	0.30292	0.058398	0.11602
TRA2B	3	-0.27629	-1.2312	0.033014	0.076075	0.21825	0.41924	-0.78815	-3.4965	0	0	0.00047144	0.0018452	-0.35614	-1.5915	0.02823	0.05566	0.11149	0.1893	-0.84535	-3.764	0.00095694	0.0035971	0.00016719	0.00062177
TRAF2	3	-0.19835	-1.6104	0.099522	0.19224	0.10732	0.24621	-0.21331	-1.7336	0.1201	0.22134	0.082983	0.1849	-0.49469	-4.0111	0.0076555	0.019002	6.0431e-05	0.00022675	-0.31846	-2.5905	0.14641	0.28229	0.0095841	0.023903
TRAF4	3	-0.39798	-2.3323	0.0090909	0.026027	0.019684	0.061494	-0.30438	-1.7932	0.027751	0.062099	0.072936	0.16533	-0.82895	-4.8278	0.00047847	0.0015337	1.3808e-06	6.8386e-06	-0.85036	-4.9568	0.00095694	0.0035971	7.1659e-07	4.0477e-06
TRAF6	3	0.027305	0.15262	0.86364	0.91024	0.8787	0.93554	-0.10851	-0.60501	0.34737	0.49187	0.54517	0.73463	-0.096347	-0.53792	0.30287	0.39074	0.59064	0.70173	-0.2077	-1.1572	0.32679	0.50147	0.24721	0.37549
TRERF1	3	-0.15845	-0.84833	0.15024	0.26476	0.39625	0.6185	-0.24257	-1.2987	0.083732	0.16635	0.19404	0.36767	-0.045961	-0.2485	0.45311	0.54394	0.80375	0.86608	-0.84804	-4.4347	0.00095694	0.0035971	9.218e-06	4.3985e-05
TRIM24	3	-0.032673	-0.071264	0.55359	0.68421	0.94319	0.97126	-0.13575	-0.29551	0.25311	0.39041	0.76761	0.88733	-0.42395	-0.90086	0.014354	0.031546	0.36766	0.49258	-0.013678	-0.030212	0.90096	0.94244	0.9759	0.9868
TRIM28	3	-0.55754	-2.9238	0	0	0.0034584	0.013664	-0.43005	-2.2811	0.0019139	0.0050955	0.022545	0.061513	-1.0759	-5.5003	0	0	3.791e-08	2.4304e-07	-0.49037	-2.6041	0.031579	0.080685	0.0092103	0.023053
TRIM33	3	-0.29203	-1.9586	0.030144	0.071348	0.050156	0.13371	-0.75688	-5.0171	0	0	5.2446e-07	3.4797e-06	-0.50306	-3.3648	0.0038278	0.0096502	0.00076593	0.0023301	-0.57497	-3.8452	0.012919	0.036835	0.00012047	0.00045861
TRIM58	3	-0.061467	-0.29841	0.42632	0.57521	0.76539	0.87694	-0.57284	-2.6989	0	0	0.0069566	0.021288	-0.037208	-0.18199	0.48421	0.575	0.85559	0.90541	-0.10388	-0.50814	0.62153	0.76818	0.61136	0.73307
TRIM72	3	0.12133	0.42225	0.61866	0.73466	0.67284	0.8272	-0.12838	-0.44219	0.27273	0.41215	0.65835	0.82245	-0.25765	-0.88061	0.074163	0.124	0.37853	0.50262	0.014729	0.051401	0.98565	0.99134	0.95901	0.97676
TRIO	3	0.31196	2.0116	0.058852	0.12154	0.044262	0.12061	0.11596	0.74499	0.63684	0.74986	0.45628	0.65967	0.074173	0.47609	0.91483	0.93542	0.63401	0.73698	0.060773	0.39081	0.81962	0.89498	0.69594	0.7976
TRIP6	3	-0.015973	-0.12295	0.63014	0.74323	0.90215	0.94796	-0.026346	-0.20303	0.64833	0.75825	0.83911	0.92636	-0.019095	-0.14733	0.52679	0.60963	0.88287	0.92306	-0.22148	-1.7054	0.29426	0.4652	0.08812	0.1627
TRMT10A	3	0.12927	1.0295	0.58086	0.70133	0.30324	0.51694	-0.2448	-1.9436	0.077512	0.15488	0.051944	0.12536	-0.035169	-0.28036	0.49187	0.58145	0.7792	0.84952	-0.10214	-0.81417	0.62871	0.77476	0.41555	0.56433
TRMT11	3	0.24946	1.2128	0.16029	0.27595	0.22521	0.42713	0.093472	0.45375	0.72967	0.82122	0.65001	0.81884	-0.1128	-0.54628	0.2689	0.35592	0.58487	0.69723	0.016674	0.081077	0.97799	0.98744	0.93538	0.96208
TRMT6	3	-0.82541	-3.2618	0	0	0.0011071	0.004976	-1.0769	-4.2185	0	0	2.4595e-05	0.0001221	-1.5214	-5.8396	0	0	5.2336e-09	3.8193e-08	-1.7489	-6.6617	0	0	2.7062e-11	3.5572e-10
TRNT1	3	-1.3669	-3.6454	0	0	0.000267	0.0014092	-0.77888	-2.1317	0	0	0.033034	0.085742	-0.95064	-2.5973	0	0	0.0093948	0.022338	-1.2604	-3.4144	0	0	0.00063933	0.0020911
TRO	3	0.030857	0.14976	0.8866	0.9265	0.88095	0.93732	0.0055973	0.027225	0.79378	0.86524	0.97828	0.98869	-0.02881	-0.13989	0.50526	0.59093	0.88875	0.92828	0.08131	0.39763	0.74402	0.84282	0.69091	0.79471
TRRAP	3	-1.8674	-7.2476	0	0	4.2415e-13	1.8086e-11	-2.725	-10.378	0	0	3.1285e-25	1.3077e-22	-2.0429	-7.9596	0	0	1.726e-15	4.0531e-14	-2.364	-9.1526	0	0	5.5581e-20	4.6466e-18
TSC2	3	-0.47441	-2.2556	0.0019139	0.0059701	0.024094	0.072041	-1.2308	-5.7848	0	0	7.2584e-09	6.8955e-08	-0.85958	-4.0876	0	0	4.3591e-05	0.00016656	-0.79866	-3.8032	0.00095694	0.0035971	0.00014286	0.00053702
TSG101	3	-0.74563	-3.6382	0	0	0.0002745	0.001442	-0.39467	-1.9429	0.0028708	0.0073892	0.052032	0.12543	-0.40207	-1.9852	0.016746	0.035605	0.047124	0.091025	-1.2932	-6.2964	0	0	3.0462e-10	3.1992e-09
TSHZ3	3	0.00032185	0.0021932	0.70766	0.80162	0.99825	0.99873	-0.29967	-2.0389	0.0311	0.068929	0.041462	0.10466	-0.22252	-1.5177	0.1	0.15881	0.12908	0.21435	-0.51135	-3.4821	0.022967	0.061381	0.00049746	0.0016635
TTC14	3	0.093946	0.394	0.76268	0.84562	0.69358	0.84181	-0.10223	-0.42581	0.3689	0.51503	0.67025	0.82644	-0.50169	-2.0381	0.0038278	0.0096502	0.041541	0.081598	-0.18441	-0.76731	0.37847	0.55743	0.4429	0.59185
TTC3	3	0.62501	1.864	0	0	0.062319	0.16001	-0.091648	-0.2714	0.39904	0.54439	0.78608	0.89624	-0.13408	-0.40053	0.22727	0.31046	0.68877	0.78192	0.26844	0.80443	0.21292	0.37395	0.42115	0.57119
TTF1	3	-0.7051	-2.887	0	0	0.0038888	0.015107	-0.98093	-3.9937	0	0	6.5037e-05	0.00029743	-0.86992	-3.5721	0	0	0.0003541	0.0011439	-1.029	-4.2127	0	0	2.5239e-05	0.00010967
TTYH3	3	-0.33159	-1.8305	0.01866	0.04733	0.067178	0.16977	0.13505	0.74888	0.53062	0.66847	0.45393	0.65883	0.058184	0.32405	0.84785	0.88335	0.7459	0.82483	0.25146	1.4007	0.24402	0.41363	0.16129	0.2686
TUB	3	-0.082234	-0.4583	0.36029	0.51259	0.64674	0.80963	-0.55753	-3.0988	0	0	0.001943	0.0068021	-0.17971	-1.0049	0.15837	0.23277	0.31497	0.4418	-0.38762	-2.1656	0.082297	0.17992	0.030341	0.065849
TUBB2A	3	-0.12532	-0.85944	0.22105	0.3524	0.3901	0.61163	-0.077214	-0.53265	0.44976	0.59381	0.59428	0.77936	-0.30361	-2.0747	0.049761	0.090356	0.038015	0.075884	-0.32333	-2.2147	0.14498	0.28082	0.026783	0.059046
TUBB2B	3	0.10183	0.28533	0.71388	0.80431	0.77539	0.88282	0.077372	0.21753	0.78421	0.86172	0.8278	0.92222	-0.96562	-2.5647	0	0	0.010328	0.024198	-0.51174	-1.3983	0.022967	0.061381	0.16202	0.2696
TUBB3	3	-0.073569	-0.24873	0.39043	0.54473	0.80357	0.89725	-0.42903	-1.4351	0.0019139	0.0050955	0.15126	0.30486	-0.52664	-1.7598	0.0028708	0.0074442	0.078435	0.14095	-0.53763	-1.8001	0.020574	0.056283	0.071838	0.13762
TUBB4A	3	0.28187	1.1587	0.10957	0.20649	0.24659	0.45472	-0.48973	-1.9698	0	0	0.04886	0.11916	-0.28798	-1.17	0.062679	0.10982	0.24201	0.35919	-0.28261	-1.1507	0.19378	0.34645	0.24987	0.37815
TUBB6	3	-0.34898	-2.2729	0.014833	0.03944	0.02303	0.069355	-0.22219	-1.4559	0.11196	0.21157	0.14543	0.2951	-0.22428	-1.4706	0.1	0.15881	0.14139	0.23122	-0.46685	-3.0464	0.036842	0.090482	0.0023161	0.0066218
TUBG1	3	-1.4476	-6.0503	0	0	1.4459e-09	2.6051e-08	-1.5495	-6.4796	0	0	9.1952e-11	1.2241e-09	-2.1628	-9.0792	0	0	1.0937e-19	5.1951e-18	-2.0483	-8.5978	0	0	8.1269e-18	3.7745e-16
TUBGCP3	3	-1.4245	-3.2747	0	0	0.0010578	0.0047855	-1.9583	-4.3483	0	0	1.3721e-05	7.0807e-05	-2.3402	-5.106	0	0	3.2906e-07	1.8339e-06	-2.2723	-4.9889	0	0	6.0738e-07	3.4495e-06
TUFM	3	-1.2494	-5.7516	0	0	8.8405e-09	1.3686e-07	-1.9355	-8.678	0	0	4.0268e-18	2.4753e-16	-1.5889	-7.254	0	0	4.0465e-13	6.0409e-12	-1.075	-5.023	0	0	5.0862e-07	2.9284e-06
TUSC3	3	0.24274	1.4767	0.16746	0.28525	0.13976	0.30144	0.040297	0.24436	0.99665	0.99713	0.80696	0.90963	0.066717	0.40579	0.88469	0.91174	0.6849	0.77923	0.069072	0.42083	0.78565	0.87294	0.67388	0.78245
TXNDC5	3	0.23673	1.6276	0.17608	0.2963	0.10361	0.23953	0.07175	0.49312	0.81244	0.87346	0.62193	0.79989	0.2252	1.5505	0.5555	0.63791	0.12103	0.20236	0.35505	2.4461	0.085167	0.18427	0.014442	0.034223
TYMP	3	0.010466	0.028008	0.76746	0.84958	0.97766	0.98915	-0.086802	-0.23226	0.41914	0.56516	0.81633	0.9167	0.35917	0.97824	0.21435	0.2959	0.32796	0.45574	-0.12393	-0.33314	0.56077	0.7239	0.73903	0.83041
TYMS	3	-0.98793	-3.7874	0	0	0.00015224	0.00084175	-1.9007	-7.1596	0	0	8.0924e-13	1.7258e-11	-1.8785	-7.1531	0	0	8.484e-13	1.1981e-11	-1.4734	-5.649	0	0	1.6134e-08	1.2e-07
UAP1L1	3	0.19891	1.2133	0.28852	0.43381	0.225	0.42713	-0.0050193	-0.030483	0.74211	0.82853	0.97568	0.98755	-0.40598	-2.4288	0.016746	0.035605	0.015149	0.033935	-0.37269	-2.2384	0.092344	0.19534	0.025198	0.055847
UBA1	3	-1.2045	-4.0802	0	0	4.4993e-05	0.00027577	-2.4426	-8.1374	0	0	4.0386e-16	1.6882e-14	-1.8713	-6.3412	0	0	2.2799e-10	2.1272e-09	-2.2435	-7.5713	0	0	3.6955e-14	8.8248e-13
UBA3	3	-0.75401	-3.0215	0	0	0.0025154	0.01039	-1.2369	-4.8127	0	0	1.4894e-06	9.1553e-06	-0.98015	-3.8915	0	0	9.9622e-05	0.00035531	-1.4374	-5.5487	0	0	2.8781e-08	2.06e-07
UBE2D3	3	-0.38631	-1.8903	0.011005	0.030585	0.058721	0.15246	-1.2338	-5.9356	0	0	2.9271e-09	2.9554e-08	-1.2087	-5.8573	0	0	4.7058e-09	3.4753e-08	-1.5466	-7.4561	0	0	8.9145e-14	1.9207e-12
UBE2E2	3	0.010733	0.089181	0.76938	0.85079	0.92894	0.96447	0.009229	0.076725	0.80957	0.87307	0.93884	0.97229	-0.26057	-2.1693	0.072727	0.1217	0.030062	0.061841	0.01725	0.14367	0.97656	0.98744	0.88576	0.92794
UBE2K	3	-0.28489	-1.825	0.0311	0.072464	0.068006	0.17145	-0.081434	-0.5237	0.43876	0.58482	0.60049	0.78292	-0.46709	-3.002	0.0095694	0.022676	0.0026823	0.0073376	-0.075794	-0.48904	0.70431	0.82373	0.62481	0.74366
UBE2L3	3	-1.0012	-3.8542	0	0	0.00011611	0.00065584	-1.7425	-6.6847	0	0	2.3147e-11	3.5836e-10	-1.9631	-7.6108	0	0	2.7238e-14	5.1286e-13	-2.2345	-8.6493	0	0	5.1818e-18	2.5186e-16
UBE2N	3	-0.38723	-1.5819	0.011005	0.030585	0.11367	0.25767	-0.84601	-3.3959	0	0	0.00068392	0.0025663	-1.7285	-6.7065	0	0	1.9932e-11	2.2063e-10	-1.137	-4.5286	0	0	5.9372e-06	2.9266e-05
UBE2O	3	-0.14692	-0.66385	0.1756	0.2963	0.50678	0.71103	-0.18444	-0.83523	0.15742	0.27235	0.40359	0.61718	-0.79836	-3.5092	0.00047847	0.0015337	0.00044941	0.0014296	-0.074128	-0.33889	0.70766	0.82396	0.73469	0.82732
UBE2S	3	0.0095232	0.022745	0.76268	0.84562	0.98185	0.99164	-0.35092	-0.81919	0.010526	0.025701	0.41268	0.62552	-0.40401	-0.9397	0.016746	0.035605	0.34737	0.4754	-0.5152	-1.1945	0.022967	0.061381	0.2323	0.35725
UBE2Z	3	-0.41827	-2.9555	0.0062201	0.018233	0.0031216	0.012547	-0.38306	-2.711	0.0057416	0.014688	0.0067087	0.02065	-0.5838	-4.135	0.0028708	0.0074442	3.5497e-05	0.00013893	-0.44666	-3.1685	0.044498	0.10616	0.0015321	0.0045227
UBE3A	3	0.015446	0.076584	0.80909	0.87571	0.93895	0.97005	-0.087499	-0.43303	0.41675	0.56359	0.665	0.82337	0.073054	0.36602	0.91053	0.93284	0.71435	0.80253	-0.27063	-1.3256	0.21148	0.37205	0.18496	0.29714
UBN1	3	0.12349	0.57441	0.60574	0.7226	0.56569	0.75449	-0.039991	-0.18517	0.58947	0.71545	0.85309	0.93047	0.0029946	0.013907	0.61483	0.69012	0.9889	0.99509	-0.12962	-0.5997	0.53923	0.70703	0.5487	0.68398
UBN2	3	0.05494	0.27833	0.97656	0.98551	0.78076	0.88684	-0.16428	-0.82878	0.18421	0.30387	0.40723	0.62034	-0.10377	-0.52585	0.28708	0.37523	0.59899	0.70808	-0.35976	-1.8121	0.10191	0.21173	0.069971	0.13454
UBR2	3	-0.18684	-0.60765	0.111	0.2077	0.54342	0.74034	-0.54489	-1.7448	0	0	0.081012	0.18108	-0.82112	-2.6019	0.00047847	0.0015337	0.0092719	0.022071	-0.11463	-0.37835	0.58804	0.74575	0.70517	0.80492
UBR4	3	-0.6836	-3.2793	0	0	0.0010406	0.0047249	-0.9402	-4.4851	0	0	7.2895e-06	4.0411e-05	-1.2561	-5.9526	0	0	2.639e-09	2.0353e-08	-0.97557	-4.6716	0	0	2.9893e-06	1.5091e-05
UBTF	3	-0.47673	-2.735	0.0019139	0.0059701	0.0062372	0.02217	-0.73936	-4.2348	0	0	2.2871e-05	0.00011408	-1.1307	-6.4775	0	0	9.3226e-11	9.2782e-10	-1.1198	-6.4169	0	0	1.3908e-10	1.5971e-09
UBXN1	3	-0.0020589	-0.012886	0.70096	0.79772	0.98972	0.99496	-0.054117	-0.33887	0.54641	0.68342	0.73471	0.87148	0.03023	0.1897	0.72297	0.78657	0.84954	0.90129	-0.23041	-1.4429	0.27608	0.44729	0.14903	0.2512
UCHL1	3	-0.053943	-0.30531	0.45694	0.60405	0.76013	0.87361	-0.040653	-0.23123	0.58852	0.7147	0.81714	0.9167	-0.20015	-1.1279	0.12967	0.19853	0.25934	0.37851	-0.0061797	-0.035321	0.93206	0.96198	0.97182	0.98442
UCHL3	3	0.16723	0.86402	0.41053	0.56189	0.38758	0.60905	-0.087208	-0.44764	0.4177	0.56359	0.65441	0.82047	0.17242	0.89387	0.71244	0.77795	0.37139	0.49632	-0.10987	-0.56517	0.60048	0.75285	0.57196	0.704
UCHL5	3	-0.039379	-0.12623	0.52201	0.65921	0.89955	0.94665	-1.2398	-3.8262	0	0	0.00013014	0.00056666	-1.7733	-5.4884	0	0	4.057e-08	2.5851e-07	-0.96383	-3.0241	0	0	0.002494	0.0070629
UCK2	3	0.11814	0.87179	0.62967	0.74308	0.38333	0.60373	-0.17131	-1.2625	0.17608	0.29464	0.20675	0.38616	-0.21206	-1.5638	0.11531	0.17985	0.11786	0.19818	-0.2151	-1.5868	0.30718	0.4809	0.11256	0.19935
UFSP2	3	-0.07798	-0.36305	0.37895	0.53226	0.71657	0.85612	0.20703	0.98255	0.27081	0.40985	0.32583	0.53518	-0.33693	-1.555	0.035885	0.068368	0.11995	0.20072	-0.21011	-0.98015	0.31962	0.49226	0.32701	0.46741
UGDH	3	0.19058	1.0246	0.30957	0.45854	0.30557	0.51922	0.052249	0.28022	0.92392	0.94518	0.77931	0.89345	-0.088173	-0.47049	0.32105	0.40691	0.638	0.73997	-0.15292	-0.81606	0.46746	0.64361	0.41446	0.56395
UGGT2	3	0.354	1.0476	0.0311	0.072464	0.2948	0.51005	-0.025274	-0.072805	0.65167	0.76047	0.94196	0.97364	-0.23886	-0.67374	0.091388	0.14887	0.50048	0.62498	0.057132	0.16666	0.83493	0.90088	0.86764	0.91769
UGP2	3	-0.69599	-2.3043	0	0	0.021203	0.064977	-0.30918	-1.0474	0.022967	0.052004	0.29491	0.49547	-1.371	-4.4712	0	0	7.7792e-06	3.3523e-05	-0.55247	-1.8642	0.020096	0.055777	0.0623	0.12226
UGT1A9	3	-0.26039	-2.2608	0.04067	0.090234	0.023769	0.07117	-0.22288	-1.9384	0.11148	0.21124	0.052576	0.12645	-0.48364	-4.1968	0.0090909	0.021915	2.7071e-05	0.00010777	-0.1722	-1.501	0.4134	0.59381	0.13334	0.22956
UHRF1	3	-0.82367	-1.6988	0	0	0.089352	0.21269	-2.2438	-4.496	0	0	6.9239e-06	3.8692e-05	-2.5437	-5.1351	0	0	2.8204e-07	1.5931e-06	-1.761	-3.5863	0	0	0.00033537	0.0011702
UHRF2	3	0.12534	0.77205	0.6	0.71862	0.44008	0.65933	-0.062201	-0.3817	0.5067	0.64416	0.70268	0.84354	-0.51191	-3.087	0.0033493	0.0085262	0.0020216	0.0056636	-0.12468	-0.76645	0.55789	0.72333	0.44341	0.59216
UMPS	3	-0.17768	-1.0168	0.12201	0.22467	0.30924	0.52248	-0.12856	-0.73662	0.27273	0.41215	0.46135	0.66361	-0.60907	-3.5037	0.0028708	0.0074442	0.00045878	0.001455	-0.9826	-5.6464	0	0	1.6387e-08	1.2145e-07
UNC45A	3	-0.30151	-1.1694	0.024402	0.059028	0.24223	0.44842	-0.56025	-2.1521	0	0	0.031389	0.081799	-0.17797	-0.69915	0.15885	0.23282	0.48446	0.61106	-0.37666	-1.4697	0.090909	0.19447	0.14163	0.24105
UQCRC1	3	-0.61501	-2.9039	0	0	0.0036854	0.014451	-1.3171	-6.0777	0	0	1.2196e-09	1.3486e-08	-0.99004	-4.6368	0	0	3.5379e-06	1.6005e-05	-0.87341	-4.1162	0	0	3.8519e-05	0.00016231
UQCRC2	3	-0.35149	-2.2041	0.013876	0.037275	0.027519	0.081006	-0.34996	-2.197	0.010526	0.025701	0.028018	0.0745	-0.66663	-4.1891	0.00095694	0.0029155	2.8009e-05	0.00011129	-0.53561	-3.3694	0.020574	0.056283	0.00075319	0.0024293
UQCRFS1P1	3	-0.12414	-0.38823	0.22919	0.36398	0.69785	0.84404	-0.40905	-1.271	0.0019139	0.0050955	0.20375	0.38191	-0.29255	-0.91446	0.057416	0.10204	0.36048	0.48701	-0.45756	-1.426	0.04067	0.098152	0.15387	0.2585
USP11	3	-0.14365	-1.0771	0.17799	0.29856	0.28145	0.49265	0.01314	0.099384	0.82775	0.88265	0.92083	0.96405	-0.39273	-2.9251	0.01866	0.038883	0.0034431	0.0092021	-0.042968	-0.32514	0.80861	0.8872	0.74508	0.83497
USP24	3	-0.029589	-0.17511	0.56364	0.68925	0.861	0.92566	-0.029308	-0.17404	0.63349	0.74718	0.86183	0.93425	-0.02625	-0.15586	0.511	0.59598	0.87614	0.92041	-0.27203	-1.6029	0.211	0.37184	0.10896	0.19397
USP28	3	0.11608	0.42447	0.63636	0.7451	0.67122	0.82667	-0.058039	-0.21119	0.52679	0.66526	0.83274	0.92313	0.65168	2.4613	0.0057416	0.014406	0.013842	0.031276	0.063515	0.23394	0.80383	0.88421	0.81503	0.88352
USP39	3	-2.0102	-5.7431	0	0	9.2948e-09	1.418e-07	-2.0329	-5.8322	0	0	5.4715e-09	5.3753e-08	-2.4555	-6.9409	0	0	3.8973e-12	4.9667e-11	-3.1103	-8.6168	0	0	6.888e-18	3.2718e-16
USP5	3	-2.3329	-6.6495	0	0	2.9407e-11	7.4048e-10	-2.1344	-6.1672	0	0	6.9514e-10	8.1165e-09	-3.2627	-9.1919	0	0	3.8608e-20	1.9212e-18	-2.8071	-7.9877	0	0	1.3753e-15	4.2271e-14
USP9X	3	-1.1562	-2.2839	0	0	0.022379	0.068009	-1.2872	-2.539	0	0	0.011116	0.032769	-0.87468	-1.7529	0	0	0.079626	0.14272	-1.2524	-2.4836	0	0	0.013007	0.031499
USP9Y	3	0.27952	1.2428	0.11244	0.21001	0.21393	0.41285	0.021788	0.09666	0.88804	0.92201	0.923	0.96501	0.26519	1.1842	0.44545	0.53722	0.23632	0.35179	0.12916	0.57619	0.58038	0.74178	0.56448	0.69667
UTP14C	3	0.08855	0.58899	0.80048	0.87272	0.55587	0.74664	0.06744	0.44904	0.83349	0.88787	0.6534	0.82019	0.066635	0.44433	0.88373	0.9112	0.6568	0.75549	-0.22531	-1.4975	0.28708	0.45802	0.13425	0.23093
UTP23	3	-2.2124	-7.4087	0	0	1.2751e-13	6.6626e-12	-2.3991	-8.0132	0	0	1.1177e-15	4.0983e-14	-3.4398	-11.323	0	0	1.0083e-29	3.5122e-27	-2.2889	-7.7469	0	0	9.4165e-15	2.4601e-13
UTP4	3	-1.8152	-5.6505	0	0	1.5998e-08	2.2592e-07	-1.6607	-5.1945	0	0	2.0523e-07	1.4842e-06	-1.992	-6.2724	0	0	3.5557e-10	3.1356e-09	-1.9078	-6.0095	0	0	1.8613e-09	1.6624e-08
UTP6	3	-1.3838	-4.586	0	0	4.5175e-06	3.3962e-05	-1.2367	-4.1868	0	0	2.829e-05	0.00013782	-1.4296	-4.7509	0	0	2.0251e-06	9.6383e-06	-1.7047	-5.5645	0	0	2.6294e-08	1.895e-07
UTRN	3	0.27534	1.4276	0.12153	0.22458	0.1534	0.3245	0.14688	0.7602	0.4756	0.61701	0.44714	0.65259	-0.11657	-0.59709	0.26124	0.34866	0.55045	0.6692	-0.14335	-0.73554	0.50287	0.67719	0.46201	0.60998
UTY	3	0.1221	1.046	0.61196	0.72795	0.29555	0.51014	0.075686	0.64889	0.79378	0.86524	0.51641	0.70934	0.19709	1.6953	0.64498	0.71855	0.090011	0.15862	0.10472	0.90037	0.66938	0.80137	0.36792	0.51505
VANGL2	3	-0.30675	-2.2398	0.022488	0.054779	0.025105	0.074425	-0.21847	-1.5989	0.11675	0.21817	0.10985	0.2338	-0.13751	-1.0105	0.22153	0.30361	0.31224	0.43886	-0.071355	-0.52469	0.7201	0.83241	0.5998	0.7233
VAV2	3	-0.0081101	-0.058795	0.66364	0.77013	0.95312	0.976	-0.045495	-0.32995	0.56986	0.70183	0.74144	0.87545	0.035999	0.26139	0.75215	0.80989	0.7938	0.86049	-0.22396	-1.6241	0.28947	0.46008	0.10435	0.18709
VCP	3	-1.7349	-6.0607	0	0	1.3557e-09	2.4854e-08	-1.1922	-4.2505	0	0	2.1328e-05	0.00010664	-2.0897	-7.3053	0	0	2.7675e-13	4.253e-12	-0.79292	-2.8794	0.0014354	0.0052448	0.0039847	0.010774
VDAC1	3	-0.49864	-3.8545	0.00095694	0.0031596	0.00011596	0.00065584	-0.47833	-3.7021	0.00047847	0.0013774	0.00021383	0.00089381	-0.3431	-2.662	0.034928	0.06753	0.0077669	0.018788	-0.6823	-5.2806	0.0057416	0.018405	1.2873e-07	8.153e-07
VDAC2	3	-0.41868	-2.8495	0.0062201	0.018233	0.0043791	0.016435	-0.46817	-3.1892	0.00047847	0.0013774	0.0014267	0.0050884	-0.54852	-3.7558	0.0028708	0.0074442	0.0001728	0.00059399	-0.80527	-5.5074	0.00095694	0.0035971	3.6427e-08	2.5267e-07
VDAC3	3	-0.16753	-1.179	0.13828	0.24828	0.23838	0.44439	0.04862	0.34594	0.9445	0.95779	0.72939	0.86664	-0.3118	-2.1922	0.044498	0.081507	0.028366	0.058523	0.049265	0.35159	0.86316	0.92276	0.72515	0.81878
VPS16	3	-0.96403	-5.0419	0	0	4.609e-07	4.3785e-06	-1.361	-7.0951	0	0	1.2923e-12	2.548e-11	-0.97297	-5.1069	0	0	3.2743e-07	1.8298e-06	-1.6958	-8.8497	0	0	8.7789e-19	5.0966e-17
VPS26A	3	-0.21794	-1.5731	0.071292	0.14424	0.11569	0.26111	-0.27304	-1.9723	0.050239	0.10585	0.048573	0.11898	-0.72077	-5.1638	0.00047847	0.0015337	2.4194e-07	1.3892e-06	-0.60707	-4.3675	0.010526	0.031655	1.2566e-05	5.8772e-05
VPS26B	3	0.11817	0.6061	0.62967	0.74308	0.54445	0.74034	-0.17289	-0.8812	0.17321	0.2917	0.37821	0.59281	0.080438	0.4137	0.93541	0.95041	0.67909	0.77557	-0.15921	-0.8148	0.45024	0.62859	0.41519	0.5642
VPS33A	3	-0.68264	-2.8494	0	0	0.0043801	0.016435	-1.0126	-4.1996	0	0	2.6736e-05	0.00013117	-0.76716	-3.2114	0.00047847	0.0015337	0.001321	0.0038398	-0.98368	-4.1021	0	0	4.0942e-05	0.00017183
VPS33B	3	0.026618	0.1813	0.86124	0.90909	0.85613	0.92291	0.049116	0.33508	0.94163	0.95673	0.73757	0.87338	0.037922	0.25948	0.76411	0.81855	0.79526	0.86085	0.17115	1.1727	0.45598	0.63473	0.2409	0.36764
VPS35	3	-0.65943	-3.0669	0	0	0.0021631	0.0090059	-1.0645	-4.8481	0	0	1.2465e-06	7.8235e-06	-0.92566	-4.2623	0	0	2.0231e-05	8.2103e-05	-1.2181	-5.5273	0	0	3.2522e-08	2.2886e-07
VPS4B	3	-0.10076	-0.81103	0.29234	0.43862	0.41735	0.63887	-0.42757	-3.4091	0.0019139	0.0050955	0.00065166	0.0024629	-0.40947	-3.2736	0.016268	0.034908	0.001062	0.0031619	-0.5397	-4.303	0.020574	0.056283	1.6848e-05	7.5725e-05
VPS51	3	-1.1859	-5.6174	0	0	1.9383e-08	2.6651e-07	-1.3582	-6.4103	0	0	1.4524e-10	1.8622e-09	-1.5355	-7.2121	0	0	5.5112e-13	7.9989e-12	-1.8682	-8.668	0	0	4.3995e-18	2.2427e-16
VTN	3	-0.66106	-3.3443	0	0	0.00082484	0.0038653	-0.36856	-1.8848	0.0066986	0.016908	0.059462	0.13885	-0.72165	-3.6659	0.00047847	0.0015337	0.0002465	0.00082828	-0.4379	-2.243	0.049761	0.11725	0.024895	0.055293
WAPL	3	-0.62063	-2.0982	0	0	0.035891	0.1009	-0.83835	-2.7906	0	0	0.0052605	0.016608	-0.71343	-2.4018	0.00047847	0.0015337	0.016316	0.036238	-0.54591	-1.887	0.020574	0.056283	0.059165	0.11722
[truncated: 98 more rows]
