# Supplementary material for: Fusion-positive rhabdomyosarcoma oncofusions share a common interactome
Source: Nat Commun. 2026 May 28;17:6933. doi: 10.1038/s41467-026-73749-y (PMC13389464; doi:10.1038/s41467-026-73749-y)
Supplement: Supplementary file 14 — Supplementary Dataset 12 [file 41467_2026_73749_MOESM14_ESM.xlsx]

## Sheet: Column Descriptions
gene_id	Ensembl gene ID
gene_symbol	Gene Symbol
log2FoldChange	Log2(Fold Change)
padj	Wald test Benjamini-Hochberg FDR corrected

## Sheet: Composite_DESeq2Shrunk_log2FC_p
gene_id	gene_symbol	log2FoldChange_sgFOXO1	padj_sgFOXO1	log2FoldChange_sgWWTR1	padj_sgWWTR1	log2FoldChange_sgHDAC2	padj_sgHDAC2	log2FoldChange_sgINO80	padj_sgINO80	log2FoldChange_sgINO80D	padj_sgINO80D	log2FoldChange_sgMAML1	padj_sgMAML1	log2FoldChange_sgNCOA1	padj_sgNCOA1	log2FoldChange_sgNCOA2	padj_sgNCOA2	log2FoldChange_sgTYMS	padj_sgTYMS
ENSG00000072310	SREBF1	-0.906658	3.06e-27	-0.556016	1.15e-09	-1.24193	1.21e-51	-1.32511	1.36e-59	-1.1963	1.9e-48	-0.159915	0.156455	-1.76597	3.43e-102	-0.697128	5.32e-16	-0.396406	1.9e-06
ENSG00000186480	INSIG1	-0.497851	2.79e-16	-0.385945	1.15e-09	-0.7941	6.71e-42	-0.940027	1.24e-59	-0.572524	2.53e-23	-0.101323	0.169747	-0.720056	7.02e-37	-0.477984	3.59e-15	0.0709837	0.31778
ENSG00000079459	FDFT1	-0.375796	5.2e-11	-0.206587	0.00106164	-0.510029	2.93e-21	-0.574149	5.29e-28	-0.403481	1.5e-14	-0.155235	0.0337258	-0.542353	7.24e-25	-0.323068	1.6e-08	-0.161556	0.0054063
ENSG00000173253	DMRT2	-0.200313	1.16e-09	-0.039328	0.466507	-0.408892	2.25e-38	-0.0728275	0.0310448	-0.304939	2.51e-22	-0.103609	0.0284438	-0.532742	6.73e-66	-0.174167	1.33e-07	-0.377844	1.15e-34
ENSG00000116133	DHCR24	-0.250443	4.05e-09	-0.227206	2.43e-07	-0.144895	0.0007089	-0.491298	2.6e-38	-0.503515	8.71e-40	-0.110246	0.0524724	-0.49061	1.43e-37	-0.225049	1.39e-07	0.0970598	0.0231683
ENSG00000099194	SCD	-0.348326	5.79e-09	-0.352975	3.25e-09	-0.566934	2.16e-25	-0.578733	6.19e-27	-0.660738	8.84e-35	-0.046642	0.463447	-0.680675	7.02e-37	-0.273238	1.12e-05	-0.292396	1.38e-07
ENSG00000005102	MEOX1	-0.386071	7.77e-09	-0.00984801	0.884481	-0.286018	1.29e-05	-0.742496	8.49e-36	-1.26816	3.48e-96	-0.245267	0.00156413	-0.942039	2.39e-55	-0.335875	1.38e-06	-0.137165	0.0495125
ENSG00000185739	SRL	-0.182954	8.06e-09	-0.102374	0.00480936	-0.143054	3.83e-06	0.0639286	0.0537431	-0.236695	2.67e-16	-0.0592568	0.189283	-0.226024	8.73e-15	-0.135547	9.8e-05	-0.245991	8e-18
ENSG00000196368	NUDT11	-0.310083	2.38e-08	-0.199455	0.00101255	-0.283034	8.4e-08	-0.331417	4.45e-11	-0.124686	0.0248358	-0.0319644	0.519145	-0.60413	1.04e-32	-0.30501	3.35e-08	-0.980145	4.52e-84
ENSG00000120437	ACAT2	-0.352333	2.77e-08	-0.186668	0.00692744	-0.4732	1.11e-15	-0.49523	4.74e-18	-0.475443	2.13e-16	-0.192844	0.0129323	-0.559113	5.61e-22	-0.300396	3.88e-06	-0.158642	0.0110983
ENSG00000172893	DHCR7	-0.29046	2.78e-08	-0.302009	9.8e-09	-0.482886	1.88e-23	-0.462916	3.69e-23	-0.184088	0.000200461	-0.13199	0.0505885	-0.651697	1.29e-42	-0.407784	1.63e-16	0.372617	1.99e-16
ENSG00000126602	TRAP1	-0.355097	6.29e-08	-0.0888557	0.17617	-0.123352	0.0657512	-0.0956875	0.164338	-0.332792	2.69e-08	-0.145448	0.0735026	-0.45961	1.79e-14	-0.24611	0.000411905	-0.157599	0.0126368
ENSG00000116254	CHD5	0.627403	9.64e-08	0.465097	0.000247809	0.503878	6.88e-06	1.07347	1.26e-25	1.55339	7.48e-54	0.0407168	0.390699	1.33224	5.96e-39	0.646482	3.35e-08	1.17771	3.7e-31
ENSG00000114019	AMOTL2	0.575202	1.81e-07	-0.057784	0.349214	0.641488	3.46e-10	0.366169	0.000279174	0.936955	6.93e-22	0.139716	0.18039	1.29728	3.11e-41	0.414558	0.000383239	-0.385026	0.000207467
ENSG00000104549	SQLE	-0.258449	1.81e-07	-0.236898	3.78e-06	-0.367773	5e-16	-0.432734	4.32e-23	-0.687032	2.35e-55	-0.122027	0.0597227	-0.50681	1.24e-30	-0.195777	0.00021641	-0.0593652	0.294053
ENSG00000168453	HR	0.614805	2.03e-07	0.638446	8.15e-08	0.520882	3.33e-06	0.599508	1.95e-08	0.507832	2.79e-06	0.0604966	0.289863	0.951367	2.09e-19	0.472166	0.000179558	1.0646	7.48e-25
ENSG00000110090	CPT1A	0.524025	3.45e-07	0.153462	0.102809	0.606686	1.9e-10	0.866389	7.33e-22	0.70014	2.19e-14	-0.006394	0.896993	1.0678	1.67e-32	0.390691	0.000344329	-0.0127431	0.935887
ENSG00000142871	CCN1	0.394953	4.05e-07	-0.284187	0.0012885	0.06331	0.467361	0.118197	0.145471	-0.221067	0.0037718	-0.0431206	0.470049	0.77959	8.15e-30	0.206187	0.0123163	-0.304796	3.74e-05
ENSG00000167601	AXL	1.078	6.55e-07	0.00253463	0.983801	1.03641	3.07e-07	-0.0552746	0.716413	-0.0204845	0.870637	0.0321919	0.17904	1.55136	4.16e-16	0.734135	0.00144778	-0.669021	0.00196905
ENSG00000198176	TFDP1	-0.20505	1.38e-06	-0.0865505	0.0740799	-0.142284	0.000630197	-0.0644356	0.165204	-0.147723	0.000235542	-0.014662	0.77785	-0.13853	0.000731469	-0.0787923	0.0830532	0.033101	0.533416
ENSG00000166986	MARS1	-0.234276	1.58e-06	-0.150551	0.00487056	-0.286193	1.77e-10	-0.0269438	0.690205	-0.501865	1.71e-31	-0.163043	0.00428395	-0.379382	3.92e-18	-0.249913	2.03e-07	-0.627663	4.23e-49
ENSG00000159450	TCHH	0.608539	5.45e-06	0.278212	0.0382209	0.244624	0.0343578	0.208013	0.0789584	0.701853	3.06e-09	0.486982	0.00120362	0.7951	2.58e-11	0.416942	0.00234281	-1.82665	2.74e-54
ENSG00000087245	MMP2	0.4225	6.32e-06	0.0922568	0.214504	0.469501	3.55e-08	0.249392	0.00339381	1.34403	2.61e-64	0.0879753	0.273349	1.14632	2.65e-46	0.18992	0.0373134	0.10277	0.309691
ENSG00000012660	ELOVL5	-0.189494	6.86e-06	-0.190204	9.58e-06	-0.153453	0.0001289	-0.230149	5.93e-10	-0.407486	5.49e-29	-0.0966087	0.0776896	-0.278838	7.18e-14	-0.16425	0.000185651	-0.0787417	0.0699816
ENSG00000171766	GATM	-0.302447	7.24e-06	-0.308557	7.37e-06	-0.407785	3.84e-11	-0.546012	3.12e-20	-0.578827	1.19e-22	-0.00687994	0.962194	-0.701572	1.67e-32	-0.221284	0.00174315	-0.813756	3.29e-43
ENSG00000082146	STRADB	-0.268975	9.02e-06	-0.0954964	0.126163	-0.324962	6.48e-09	-0.346655	1.09e-10	-0.473393	1.74e-18	-0.00594835	0.954235	-0.705024	3.79e-38	-0.220153	0.00044599	-0.539074	5.07e-24
ENSG00000275395	FCGBP	0.401918	2.16e-05	0.262573	0.00824522	0.129932	0.146027	0.524948	1.35e-10	0.522103	2.14e-10	0.181187	0.0975089	0.366238	1.54e-05	0.238325	0.0123163	0.702117	2.02e-18
ENSG00000141480	ARRB2	-0.345619	2.7e-05	-0.0787552	0.253296	-0.179764	0.0191449	-0.370734	2.84e-07	-0.221631	0.00310728	-0.0456603	0.460576	-0.422383	9.52e-09	-0.225215	0.00715475	0.0519115	0.591507
ENSG00000138413	IDH1	-0.243612	3.21e-05	-0.25121	1.72e-05	-0.216623	5.9e-05	-0.0243135	0.746224	-0.741792	3.06e-49	-0.161201	0.0238701	-0.415309	9.61e-16	-0.389662	2.39e-13	-0.385117	2.93e-14
ENSG00000153310	CYRIB	-0.248801	3.89e-05	-0.196242	0.00232957	-0.257194	3.7e-06	-0.148803	0.0083713	-0.18575	0.00081661	-0.117462	0.121073	-0.308319	4.77e-09	-0.305287	1.39e-07	-0.269489	2.88e-07
ENSG00000065150	IPO5	-0.229849	3.92e-05	-0.191644	0.00146735	-0.0820909	0.135968	-0.100023	0.0750563	-0.212467	2.35e-05	-0.0371957	0.537846	-0.182393	0.000402899	-0.105926	0.0600731	-0.0463282	0.484974
ENSG00000067064	IDI1	-0.391831	4.07e-05	-0.12445	0.133817	-0.486838	1.31e-08	-0.634905	1.54e-14	-0.374999	8.25e-06	-0.124723	0.173759	-0.513376	7.85e-10	-0.311444	0.00139762	-0.113397	0.255633
ENSG00000206053	JPT2	-0.213204	4.27e-05	-0.0456726	0.409071	-0.12628	0.013624	-0.229666	5.64e-07	-0.0903937	0.0920916	-0.0600642	0.429977	-0.138928	0.0051947	-0.111337	0.0383196	-0.217616	2.36e-06
ENSG00000183873	SCN5A	0.480832	4.55e-05	-0.108972	0.173101	0.351909	0.00111353	0.10341	0.367817	0.925744	1.54e-20	0.269812	0.0534939	0.507415	1.16e-06	0.192822	0.0611112	1.0245	1.67e-25
ENSG00000109084	TMEM97	-0.187606	5.63e-05	-0.109627	0.0362596	-0.168505	0.000117792	-0.105727	0.0187857	-0.207931	6.4e-07	-0.0690633	0.225759	-0.388225	6.68e-22	-0.179435	0.000154632	0.19399	1.89e-06
ENSG00000235823	OLMALINC	-0.540277	5.63e-05	-0.302229	0.0232232	-0.9245	1.17e-13	-0.690456	3.88e-09	-1.25271	1.72e-24	-0.00525029	0.914575	-1.05187	5.7e-18	-0.437712	0.00134594	-0.323816	0.00511344
ENSG00000075223	SEMA3C	0.553702	5.63e-05	-0.0202102	0.754291	0.0415328	0.705485	0.696854	5.13e-09	2.03599	1.6e-68	-0.00045043	0.993523	1.26483	1.42e-26	0.392151	0.00486156	1.49768	8.41e-38
ENSG00000164122	ASB5	0.503735	7.37e-05	-0.0440485	0.472106	-0.395085	0.00173599	0.279416	0.012172	1.09071	4.77e-25	0.373213	0.0112774	0.88963	1.83e-16	0.2628	0.0291149	1.20432	2.85e-31
ENSG00000134954	ETS1	0.310023	0.000113272	0.00758881	0.979066	0.450397	2.36e-10	0.56825	7.73e-17	0.112853	0.158223	0.136541	0.13282	0.624762	9.55e-20	0.449565	1.92e-09	0.468763	6.82e-12
ENSG00000103423	DNAJA3	-0.251173	0.000113272	-0.0828226	0.189295	-0.308621	1.31e-07	-0.347188	2.69e-10	-0.207252	0.000334759	-0.0302561	0.619227	-0.315211	2.99e-08	-0.125253	0.052125	-0.237147	2.56e-05
ENSG00000121753	ADGRB2	0.262767	0.000122703	0.242987	0.000637	0.208372	0.00104042	0.35559	1.45e-09	0.521541	1.69e-19	0.066303	0.320388	0.560715	3.47e-22	0.200504	0.00418248	0.741619	3.77e-39
ENSG00000113161	HMGCR	-0.237069	0.000124119	-0.283324	1.29e-06	-0.366639	7.87e-12	-0.391598	3.95e-14	-0.604662	8.14e-32	-0.139367	0.0585252	-0.408794	4.56e-15	-0.174945	0.00602523	0.167878	0.00307471
ENSG00000132185	FCRLA	-0.335288	0.000141244	-0.0367257	0.577416	-0.453052	6.55e-09	0.408258	7.86e-08	-0.367846	1.67e-06	-0.222928	0.0289852	-0.366766	2.32e-06	-0.231629	0.00990908	0.130486	0.137846
ENSG00000102802	MEDAG	-0.221463	0.000144744	-0.10062	0.100078	-0.0344613	0.660368	-0.784715	9.29e-56	-0.469256	4.05e-21	-0.0272074	0.71231	-0.681321	9.21e-42	-0.361682	1.39e-11	-0.520815	4.09e-26
ENSG00000140285	FGF7	0.287507	0.000147707	0.11463	0.123379	0.0830852	0.300769	0.544096	1.04e-17	0.939401	5.79e-52	0.208853	0.0179023	0.699929	1.71e-28	0.253052	0.00110462	-0.418009	8.23e-10
ENSG00000128849	CGNL1	0.344526	0.000147707	0.026464	0.673525	0.46573	8.01e-09	0.13963	0.110339	0.55008	1.15e-12	0.0809094	0.293105	0.749312	8.78e-23	0.293341	0.0015271	0.537601	1.85e-12
ENSG00000145293	ENOPH1	-0.200865	0.000158645	-0.111531	0.0407042	-0.193629	3.89e-05	-0.102714	0.0509782	-0.170511	0.000340666	-0.12029	0.0454725	-0.248251	1.15e-07	-0.182463	0.000765085	-0.12725	0.0105422
ENSG00000184117	NIPSNAP1	-0.220529	0.000162364	-0.16015	0.00907896	-0.142759	0.0116314	-0.662634	1.92e-39	-0.306699	1.78e-09	-0.201728	0.00159133	-0.290924	1.58e-08	-0.27425	1.21e-06	-0.23694	4.23e-06
ENSG00000169439	SDC2	-0.19022	0.000164766	-0.211877	2.92e-05	-0.254116	2.2e-08	-0.236491	9.89e-08	-0.240255	8.26e-08	-0.149782	0.00910525	-0.19285	2.83e-05	-0.175275	0.000718709	0.0671916	0.214821
ENSG00000287064	ENSG00000287064	-0.225889	0.000194593	-0.127339	0.0472653	-0.328027	2.29e-10	-0.800367	3.17e-59	-0.432146	1.87e-17	-0.0113672	0.940094	-0.0061197	0.977508	-0.0804861	0.196216	-1.04782	5.35e-100
ENSG00000168530	MYL1	0.556665	0.000212057	-0.059746	0.271405	0.320982	0.0153396	-0.237397	0.0686351	2.24577	4.99e-82	0.296992	0.0839252	-0.122965	0.323226	0.0934816	0.205986	2.28476	1.59e-86
ENSG00000162490	DRAXIN	0.279191	0.000216066	0.0188471	0.841563	-0.0730579	0.270374	-0.124181	0.0790854	1.03107	3.69e-61	0.203832	0.0198711	0.612362	1.4e-21	0.1917	0.011695	1.3005	7.94e-99
ENSG00000107719	PALD1	-0.2821	0.000216198	-0.142323	0.0586402	-0.155304	0.0284534	-0.59243	3.51e-19	-0.755274	6.9e-30	-0.0285884	0.622313	-1.00564	1.64e-51	-0.380843	1.61e-07	-0.202507	0.00261984
ENSG00000120992	LYPLA1	-0.310463	0.000216478	-0.261607	0.00262441	-0.130138	0.0987629	-0.11995	0.129994	-0.240499	0.00125584	-0.172049	0.0776896	-0.362469	8.92e-07	-0.316224	0.00018314	-0.365234	3.97e-07
ENSG00000103018	CYB5B	-0.172457	0.000231474	-0.113239	0.0252498	-0.163137	0.000167528	-0.281272	1.4e-12	-0.338656	1.59e-17	-0.0730497	0.191375	-0.283271	2.3e-12	-0.179168	0.000147519	-0.135949	0.00162105
ENSG00000074590	NUAK1	0.419125	0.000231474	-0.203612	0.0661324	0.518356	3.4e-07	0.0105909	0.970093	1.02686	3.57e-27	0.0615075	0.307819	0.693231	1.37e-12	0.352416	0.00223185	0.262419	0.0105991
ENSG00000136261	BZW2	-0.244493	0.000234152	-0.0710389	0.269682	-0.0232959	0.783401	-0.265787	5.05e-06	-0.153472	0.0139865	-0.076493	0.264455	-0.381603	2.83e-11	-0.264007	7.28e-05	-0.204335	0.000458107
ENSG00000132964	CDK8	-0.188282	0.000242783	-0.166183	0.00165619	-0.0825465	0.121592	-0.255945	6.82e-09	-0.563966	8.82e-39	-0.0831663	0.175832	-0.386567	1.18e-18	-0.1424	0.00699422	-0.564636	1.81e-39
ENSG00000052802	MSMO1	-0.284757	0.000243389	-0.275644	0.000602472	-0.633817	5.31e-20	-0.565845	2.25e-17	-0.557175	1.2e-16	-0.19364	0.029376	-0.565439	7.41e-17	-0.30594	9.24e-05	0.210873	0.0025763
ENSG00000143512	HHIPL2	0.527769	0.000257591	0.226737	0.0773717	0.714228	2.57e-08	0.798422	5.13e-11	1.39524	1.1e-32	0.0251101	0.515384	1.16654	1.84e-22	0.289913	0.0283051	1.09329	2.23e-20
ENSG00000275342	PRAG1	0.563855	0.000289193	0.0034478	0.953771	0.870505	1.8e-10	0.832775	2.64e-10	1.43719	3.83e-29	0.20503	0.156455	1.08463	1.84e-16	0.309193	0.030417	0.570414	1.6e-05
ENSG00000136143	SUCLA2	-0.178857	0.000350242	-0.100206	0.0606346	-0.0590063	0.280454	-0.110913	0.0153352	-0.109569	0.013024	-0.047898	0.419597	-0.154506	0.000318644	-0.126242	0.0242817	-0.00563545	0.903676
ENSG00000107831	FGF8	-0.365114	0.000394109	-0.0630161	0.345579	-0.252844	0.00557706	-0.697916	4.67e-15	-0.12289	0.187939	-0.0303271	0.558289	-0.837638	1.28e-20	-0.344527	0.00092081	-0.059833	0.606259
ENSG00000035862	TIMP2	0.182813	0.000402149	0.0337603	0.561841	0.0945525	0.0641648	0.272891	5.03e-10	0.333324	1.82e-14	0.0123854	0.867855	0.44232	1.45e-24	0.164263	0.00184586	0.651114	5.43e-54
ENSG00000075426	FOSL2	0.326082	0.000435716	0.0639579	0.344659	0.00815712	0.942328	0.520123	4.16e-11	0.723144	1.54e-20	0.0960368	0.237781	0.796314	1.97e-24	0.338044	0.000272211	0.69539	2.66e-19
ENSG00000198910	L1CAM	0.285039	0.000435716	-0.0346369	0.68166	0.11543	0.114483	-0.000288292	0.971394	0.514966	6.49e-14	0.137646	0.133386	0.32563	4.15e-06	0.109396	0.114242	0.0480323	0.593324
ENSG00000169871	TRIM56	0.293797	0.000444297	0.0953239	0.190601	0.156475	0.0452672	0.492504	2.92e-12	0.240717	0.0012494	0.105954	0.203902	0.510069	8.59e-13	0.311635	0.00018653	0.36101	4.38e-07
ENSG00000168389	MFSD2A	-0.175403	0.00050405	-0.0345441	0.475791	-0.34498	4.8e-14	-0.441991	5.03e-24	-0.256604	1.16e-08	-0.0988948	0.0890345	-0.252809	2.59e-08	-0.105346	0.0338961	-0.207573	3.7e-06
ENSG00000159131	GART	-0.187599	0.000537172	-0.1815	0.0012885	-0.280505	2.26e-09	-0.166407	0.000593927	-0.277233	1.64e-09	-0.0980343	0.177863	-0.313403	8.78e-12	-0.152171	0.00670502	-0.253396	3.37e-08
ENSG00000105971	CAV2	0.298518	0.000554727	0.0267715	0.677485	0.311075	6.73e-05	0.403074	3.45e-08	0.728405	7.7e-25	0.0171435	0.766462	0.81608	5.91e-31	0.216928	0.0118765	0.804379	6.76e-31
ENSG00000186298	PPP1CC	-0.124969	0.000554727	-0.0853874	0.0537668	-0.00677233	0.87793	-0.253423	1.94e-16	-0.194987	1.05e-10	-0.0512271	0.297299	-0.163774	7.06e-07	-0.115035	0.00445478	-0.279547	3.05e-21
ENSG00000112759	SLC29A1	-0.129233	0.000555011	-0.0305017	0.521186	-0.26353	3.6e-15	-0.426696	2.09e-42	-0.24479	1.17e-13	-0.0202167	0.736288	-0.247885	7.7e-14	-0.219056	1.05e-09	-0.287785	6.49e-19
ENSG00000107551	RASSF4	-0.22239	0.000668738	-0.179689	0.00746302	-0.334908	1.88e-09	-0.41392	3.78e-14	0.106138	0.0812132	0.0509061	0.433441	-0.551451	1.13e-23	-0.194942	0.00330825	-0.830272	1.08e-52
ENSG00000136104	RNASEH2B	-0.236405	0.000675135	-0.0205554	0.757059	-0.191775	0.00223272	0.0969134	0.168112	-0.0229802	0.787632	-0.0526874	0.413809	-0.120787	0.069092	-0.12533	0.0538853	0.0522495	0.53105
ENSG00000137124	ALDH1B1	-0.176295	0.000675135	-0.0442776	0.366805	-0.0974999	0.058364	-0.403453	4.42e-21	0.275193	1.57e-10	-0.0306561	0.601694	-0.408563	1.99e-21	-0.244128	4.15e-07	-0.0659936	0.234218
ENSG00000108666	C17orf75	-0.306924	0.000707305	-0.213097	0.0204121	-0.23926	0.00361594	-0.380458	9.33e-07	-0.373762	1.98e-06	-0.193658	0.0564547	-0.364399	4.45e-06	-0.211889	0.0159848	-0.489109	2.1e-10
ENSG00000137876	RSL24D1	-0.270328	0.000707305	-0.100192	0.143952	-0.284283	7.91e-05	-0.101719	0.197245	-0.226572	0.0012514	-0.208282	0.0202861	-0.349734	5.15e-07	-0.282592	0.000383239	-0.348198	3.67e-07
ENSG00000005022	SLC25A5	-0.334564	0.000707305	-0.0736548	0.310017	-0.145603	0.102911	-0.37012	1.73e-05	-0.128618	0.173536	-0.211928	0.0735026	-0.40096	4.08e-06	-0.341431	0.000596979	-0.514938	9.41e-10
ENSG00000198805	PNP	-0.314751	0.000711311	-0.0481787	0.45095	-0.155694	0.0649185	-0.302989	0.000166876	-0.541931	2.01e-11	-0.240463	0.0231323	-0.359852	1.07e-05	-0.18826	0.0311317	-0.154999	0.0691531
ENSG00000161896	IP6K3	0.283814	0.000755893	0.0365138	0.56867	-0.120194	0.15151	0.189193	0.0126497	0.52189	8.17e-14	0.228031	0.0183196	0.421197	4.05e-09	0.18889	0.0224843	0.775465	5.46e-31
ENSG00000154133	ROBO4	0.910275	0.000762932	0.00903448	0.791293	0.027995	0.769431	0.227233	0.151668	0.975479	2.04e-05	0.0187939	0.33575	1.36362	2.42e-09	0.714414	0.00715475	1.89168	3.11e-18
ENSG00000198842	STYXL2	0.34294	0.000762932	0.0777293	0.279488	-0.113228	0.225821	-0.608883	8.4e-11	0.78002	1.59e-20	0.252105	0.0315955	0.441756	5.51e-07	0.00328713	0.980959	0.538106	2.34e-10
ENSG00000161905	ALOX15	-0.665285	0.000851327	-0.0279641	0.51341	-0.770872	1.9e-05	-1.87061	2.94e-23	-2.70356	3.05e-35	-0.00378505	0.918932	-2.28187	3.11e-29	-0.849235	1.67e-05	-1.74287	3.5e-21
ENSG00000134333	LDHA	-0.203637	0.000884851	-0.0803994	0.195404	-0.121745	0.0347998	-0.207007	0.000100149	-0.19645	0.000250674	-0.0702096	0.300648	-0.34627	3.65e-11	-0.191652	0.00184586	-0.28285	4.83e-08
ENSG00000173726	TOMM20	-0.12367	0.000954285	-0.0851677	0.0292788	-0.101416	0.00438849	-0.102601	0.00258625	-0.0645146	0.0768675	-0.069487	0.128917	-0.208155	8.15e-11	-0.126761	0.000763211	-0.184181	6.71e-09
ENSG00000140564	FURIN	0.291687	0.000954285	0.0964536	0.185246	0.163822	0.0433118	0.183651	0.0210822	0.684425	1.19e-20	0.1318	0.160171	0.550002	1.93e-13	0.188839	0.0260023	0.506464	7.28e-12
ENSG00000123983	ACSL3	-0.238427	0.000995325	-0.285037	7.62e-05	-0.410511	6.42e-11	-0.191639	0.00309272	-0.699627	4.56e-31	-0.078843	0.291417	-0.489922	1.63e-15	-0.218872	0.00265158	-0.00229731	0.981599
ENSG00000102554	KLF5	0.308866	0.000995325	0.00327337	0.956674	0.242254	0.00477793	0.528721	7.99e-12	0.847429	2.82e-29	0.00360126	0.947517	0.879278	2.58e-31	0.298523	0.0015271	1.50712	2.41e-98
ENSG00000115758	ODC1	-0.214911	0.000995325	-0.111595	0.0883448	-0.286272	5.54e-07	-0.255986	5.94e-06	-0.28134	5.97e-07	-0.0401144	0.597756	-0.457644	1.2e-16	-0.196922	0.00279325	-0.472492	3.63e-18
ENSG00000179833	SERTAD2	0.317291	0.000995325	0.0124364	0.849015	0.342282	7.05e-05	0.492201	2.13e-09	0.539931	4.75e-11	0.24666	0.0246697	0.547793	3.4e-11	0.262798	0.00613377	0.0778088	0.476796
ENSG00000131236	CAP1	-0.160027	0.00104869	-0.14944	0.00494489	-0.176998	6.02e-05	-0.243427	2.17e-09	-0.295058	3.03e-13	-0.219969	3.39e-06	-0.173219	8.26e-05	-0.159522	0.00129395	-0.170598	5.05e-05
ENSG00000113328	CCNG1	-0.206877	0.00108818	-0.100307	0.117759	-0.0148488	0.878056	-0.0642072	0.365189	-0.00933187	0.935187	-0.117694	0.112404	-0.35569	4.42e-11	-0.236319	0.000179558	-0.253068	3.36e-06
ENSG00000132646	PCNA	-0.244313	0.00110027	-0.118147	0.102039	-0.194	0.00487159	-0.289388	7.08e-06	-0.0845047	0.26665	-0.147736	0.0850816	-0.324639	5.7e-07	-0.239543	0.00148408	-0.111446	0.125698
ENSG00000180447	GAS1	-0.152351	0.00115653	-0.0637517	0.202206	0.00881967	0.913198	0.00895504	0.908184	-0.0220901	0.693824	0.017717	0.773016	-0.399768	1.67e-24	-0.183681	6.41e-05	-0.883087	7.04e-113
ENSG00000133131	MORC4	-0.177481	0.00119808	-0.09142	0.102809	-0.250274	5.65e-07	0.137079	0.00542081	-0.23107	8.85e-07	0.0174792	0.785666	-0.263732	1.92e-08	-0.121412	0.0253331	-0.402503	6.01e-19
ENSG00000125304	TM9SF2	-0.15334	0.00119808	-0.100444	0.0463077	-0.010725	0.875857	0.158982	0.000151093	-0.106837	0.0144285	-0.0734963	0.189553	0.0193112	0.780293	-0.0697321	0.140647	-0.0610007	0.196189
ENSG00000107833	NPM3	-0.407412	0.00119808	-0.0292248	0.638585	-0.443985	7.63e-05	-0.507358	1.34e-06	-0.170622	0.115577	-0.150497	0.175832	-0.521545	1.57e-06	-0.383584	0.0022981	-0.166172	0.184853
ENSG00000107104	KANK1	0.416275	0.00121342	0.0790243	0.2516	0.0133507	0.915899	0.907228	2.12e-17	0.882301	2.01e-16	0.214401	0.126819	1.22453	8.89e-31	0.456913	0.000371414	0.191435	0.109871
ENSG00000137947	GTF2B	-0.255857	0.00128231	-0.110799	0.127807	-0.169463	0.0215176	-0.114046	0.145592	-0.166094	0.0222356	-0.142926	0.113993	-0.164323	0.0252365	-0.209272	0.00735301	-0.145478	0.054122
ENSG00000109180	OCIAD1	-0.267881	0.00128268	-0.0809299	0.2389	-0.388262	1.26e-07	-0.156969	0.0405354	-0.214119	0.00389701	-0.139124	0.131685	-0.218831	0.00332299	-0.173309	0.0287524	-0.137075	0.0882918
ENSG00000010278	CD9	-0.285023	0.00134771	-0.0985979	0.189966	-0.689843	3.52e-19	-0.429775	1.55e-08	-0.260992	0.000781922	-0.155351	0.119185	-0.325	3.1e-05	-0.262685	0.00317823	-0.445007	3.83e-09
ENSG00000241343	RPL36A	1.08677	0.00136187	0.594239		0.740053	0.0096979	0.368631	0.0675196	0.591169	0.0194496	0.793332		0.412903	0.0540423	0.795583		0.21857	0.299541
ENSG00000133216	EPHB2	0.314696	0.00141909	0.174564	0.0633406	0.690314	5e-16	0.619096	1.14e-13	1.21061	1.16e-49	0.179001	0.104535	0.878934	3.72e-26	0.119095	0.130552	0.563809	1.14e-11
ENSG00000155368	DBI	-0.290608	0.00143657	0.0041756	0.936478	-0.116624	0.132881	-0.271803	0.000523702	-0.299813	0.000150794	-0.0487166	0.437157	-0.466441	4.24e-09	-0.250245	0.00522654	-0.560155	1.06e-13
ENSG00000128422	KRT17	-0.35329	0.00151536	0.00377572	0.958747	-0.625185	9.98e-11	-0.639135	8e-12	-1.0175	6.73e-27	-0.115079	0.21004	-0.693767	9.88e-14	-0.213782	0.0357447	-0.42484	7.76e-06
ENSG00000163002	NUP35	-0.21383	0.00157612	-0.110692	0.0930909	-0.280112	2.86e-06	-0.106334	0.114106	-0.369709	1.14e-10	-0.049167	0.46771	-0.276426	2.38e-06	-0.157912	0.0186493	-0.23574	5.81e-05
ENSG00000165672	PRDX3	-0.292192	0.00162061	-0.152232	0.0913257	-0.328548	6.07e-05	-0.388959	7e-07	-0.129891	0.138997	-0.208215	0.0471553	-0.364921	4.78e-06	-0.325643	0.00042018	-0.244595	0.00257773
ENSG00000125977	EIF2S2	-0.179259	0.00163981	-0.0354942	0.607477	-0.230022	2.11e-06	-0.189841	8.95e-05	-0.171201	0.000488586	-0.115331	0.0736403	-0.200293	3.81e-05	-0.17246	0.00263313	-0.198502	2.88e-05
ENSG00000066382	MPPED2	-0.368805	0.00192211	-0.165216	0.100718	0.0481305	0.642309	-0.434018	1.86e-05	-0.577723	2.05e-08	-0.221963	0.094174	-0.423021	4.73e-05	-0.361273	0.00223185	-0.621915	8.34e-10
ENSG00000146733	PSPH	-0.269072	0.00192211	-0.117435	0.129326	-0.335272	1.03e-05	0.0689114	0.481263	-0.239155	0.00147487	-0.169975	0.0890345	-0.410822	4.29e-08	-0.299667	0.000516488	-0.335143	4.82e-06
ENSG00000180999	C1orf105	-0.329277	0.00192211	-0.0228612	0.720295	-0.0176199	0.878971	-0.40269	8.95e-06	-0.355775	0.000100315	0.0451525	0.380093	-0.57665	5.13e-10	-0.230988	0.0225208	-0.80328	1.04e-18
ENSG00000101444	AHCY	-0.252989	0.00192211	-0.0566287	0.366805	-0.21022	0.0042996	-0.143136	0.0597085	-0.0481666	0.602301	-0.150067	0.0776896	-0.352003	3.01e-07	-0.255158	0.00118415	-0.21015	0.00389179
ENSG00000153531	ADPRHL1	0.409467	0.00192211	0.0325647	0.540813	0.0674252	0.53186	0.619301	1.85e-08	0.644699	6e-09	0.0805482	0.230826	0.705464	2.15e-10	0.247297	0.0380376	1.10673	6.4e-26
ENSG00000179431	FJX1	-0.272021	0.00192211	-0.0918751	0.214741	-0.337615	1.89e-05	-0.378068	4.6e-07	-0.784853	2.19e-24	-0.141924	0.133386	-0.561112	2.04e-13	-0.122307	0.104056	-1.14468	5.08e-49
ENSG00000120742	SERP1	-0.156841	0.00192211	-0.216723	8.08e-06	-0.155046	0.000547064	0.0478902	0.390132	-0.329437	8.37e-16	-0.134897	0.0183196	-0.1684	0.000140759	-0.137782	0.00649975	-0.192194	5.58e-06
ENSG00000163655	GMPS	-0.131483	0.00192211	-0.186781	3.24e-06	-0.0052679	0.938424	-0.0209818	0.713643	-0.153864	2.83e-05	-0.0699201	0.197082	-0.234749	6.27e-11	-0.119765	0.00522654	-0.0692747	0.0948407
ENSG00000168461	RAB31	0.229393	0.00192211	0.0561333	0.374845	0.592493	1.36e-21	0.249788	9.72e-05	0.303151	1.83e-06	0.103308	0.18532	0.525026	8.29e-18	0.160114	0.0265588	0.381078	5.57e-10
ENSG00000112394	SLC16A10	-0.245588	0.00192211	-0.161675	0.0407042	-0.0331195	0.702109	-0.240461	0.000502599	-0.487397	1.72e-12	-0.0211447	0.716136	-0.600456	6.35e-18	-0.252346	0.00154685	0.177665	0.00985863
ENSG00000102738	MRPS31	-0.224972	0.00192211	-0.0293257	0.645569	-0.109928	0.112242	0.0108638	0.915557	-0.120525	0.0852704	-0.0267173	0.656733	-0.109192	0.127577	-0.12335	0.0681667	-0.127368	0.0627976
ENSG00000149809	TM7SF2	-0.456903	0.00193873	-0.0549112	0.32689	-0.653963	9.7e-07	-1.19542	6.05e-20	-0.551866	1.87e-05	-0.0439137	0.317105	-1.00631	2.13e-14	-0.33531	0.0164464	0.231947	0.0616515
ENSG00000138430	OLA1	-0.194929	0.00193873	-0.13413	0.0424191	-0.195407	0.000697425	-0.0187843	0.910137	-0.136994	0.0165618	-0.0518936	0.480247	-0.301283	1.29e-08	-0.159254	0.00864906	-0.172552	0.00173764
ENSG00000050405	LIMA1	0.243628	0.00193873	-0.0596833	0.383338	-0.12788	0.136465	-0.0214215	0.781939	0.709142	5.44e-27	0.0636079	0.307819	0.539001	9.64e-16	0.182974	0.0170778	0.672802	1.75e-24
ENSG00000179314	WSCD1	-0.155276	0.00220835	-0.0505778	0.369094	-0.22843	3.48e-07	-0.337952	1.42e-15	-0.326312	1.54e-14	-0.0203515	0.742348	-0.330438	1.1e-14	-0.162613	0.00139762	-0.474216	9.51e-30
ENSG00000130177	CDC16	-0.219706	0.0022193	-0.00938029	0.86327	-0.090379	0.205435	-0.175202	0.00609286	-0.259882	3.26e-05	-0.0172585	0.769724	-0.0974615	0.16744	-0.0652427	0.300696	-0.35838	3.63e-09
ENSG00000155760	FZD7	0.194055	0.00229311	0.00631952	0.949555	0.302519	4.63e-08	0.117445	0.0512493	0.0952104	0.137575	-0.0258537	0.710131	0.391452	1.18e-13	0.00327531	0.945811	0.453844	1.1e-18
ENSG00000135069	PSAT1	-0.274569	0.00233638	-0.191977	0.031242	-0.402216	9.08e-07	0.175734	0.0440873	-0.695233	1.69e-18	-0.19815	0.0714175	-0.463265	9.37e-09	-0.316169	0.000518739	-0.351626	1.46e-05
ENSG00000137142	IGFBPL1	-0.158882	0.00235487	-0.0774292	0.163878	-0.0631827	0.265358	-0.436226	9.96e-25	0.445354	4.87e-27	0.028823	0.602958	-0.227085	4.47e-07	-0.151219	0.00414278	0.0911894	0.0569587
ENSG00000112972	HMGCS1	-0.244567	0.00239165	-0.302652	0.000224807	-0.483094	6.67e-12	-0.542374	9.91e-16	-0.90625	2.99e-41	-0.0361736	0.511804	-0.558201	3.92e-16	-0.160741	0.0394999	0.109398	0.180484
ENSG00000108179	PPIF	-0.227214	0.0024306	-0.0212623	0.762237	-0.0935171	0.242781	-0.422241	9.92e-12	-0.29324	3.88e-06	-0.030742	0.57054	-0.521367	7.76e-17	-0.219513	0.00298646	-0.348332	2.49e-08
ENSG00000126261	UBA2	-0.159902	0.00246245	-0.140261	0.0103361	-0.0988687	0.0619608	-0.176382	0.000128287	-0.190688	3.21e-05	-0.129164	0.0349134	-0.146373	0.00244515	-0.135704	0.0125072	0.0865667	0.0729901
ENSG00000079308	TNS1	0.367587	0.00256525	0.040261	0.503083	0.222709	0.0353312	0.221315	0.036685	-0.0552511	0.669273	0.0942707	0.245365	0.718125	4.31e-12	0.465576	0.000118183	0.799795	2.25e-15
ENSG00000117697	NSL1	-0.247876	0.00256889	-0.12811	0.0972229	-0.231323	0.00178795	-0.17276	0.0193088	-0.135583	0.078798	-0.230591	0.0150424	-0.183076	0.0142018	-0.231406	0.00486156	-0.157905	0.0385619
ENSG00000185414	MRPL30	-0.147041	0.00263162	-0.0888916	0.0946437	-0.0825044	0.0913176	-0.162824	0.000259814	-0.124797	0.00842441	-0.0667648	0.207208	-0.244481	9.93e-08	-0.195484	0.000143097	-0.507862	8.13e-32
ENSG00000027001	MIPEP	-0.223786	0.00263162	-0.0254904	0.664464	-0.0587989	0.435168	-0.0272603	0.769031	-0.328853	7.29e-07	-0.0943479	0.232742	-0.125439	0.0845455	-0.197095	0.0072335	-0.272229	3.28e-05
ENSG00000140740	UQCRC2	-0.225666	0.00267578	-0.109791	0.142062	-0.299998	7.74e-06	-0.233946	0.000467436	-0.218857	0.0011764	-0.155722	0.0735026	-0.302261	5.44e-06	-0.237166	0.00180433	-0.0951764	0.23371
ENSG00000116478	HDAC1	-0.145085	0.0026812	-0.0699765	0.153858	-0.0204755	0.732996	-0.358333	1.03e-18	-0.172549	5.11e-05	-0.041468	0.48825	-0.268554	2.4e-10	-0.0880061	0.0619568	-0.025947	0.639041
ENSG00000130707	ASS1	-0.327153	0.0026812	-0.022933	0.714054	-0.27465	0.00569629	-0.0702184	0.588008	-0.233033	0.017314	-0.20492	0.0948681	-0.541423	2.26e-09	-0.411732	0.000185031	-0.449461	1.12e-06
ENSG00000101255	TRIB3	-0.280362	0.0026812	-0.0295414	0.636364	-0.455785	6.04e-08	0.670018	1.6e-17	-0.721842	8.73e-19	-0.254021	0.0140016	-0.282623	0.000892257	-0.186344	0.0340075	-0.22104	0.0107215
ENSG00000189410	SH2D5	-0.331972	0.00278688	-0.0386519	0.525575	-0.109568	0.252768	-0.685232	1.53e-12	-0.560945	8.79e-09	-0.0071049	0.893083	-1.22105	1.87e-33	-0.414951	0.000214705	-0.850329	1.82e-18
ENSG00000114126	TFDP2	0.167729	0.00285242	0.078159	0.172901	0.0465023	0.469326	0.155958	0.00165294	0.28273	1.56e-09	0.0911794	0.162561	0.239504	6.29e-07	0.126162	0.0243597	0.0896708	0.100665
ENSG00000167969	ECI1	-0.312497	0.00286407	0.00211267	0.9844	-0.194181	0.0361963	-0.359011	7.24e-05	-0.100727	0.329161	-0.250874	0.037056	-0.332642	0.000291393	-0.220449	0.0253592	-0.0856834	0.432754
ENSG00000180354	MTURN	0.232487	0.00293329	0.209484	0.00830484	0.483051	9.34e-13	0.488278	8.72e-14	0.618267	1.63e-21	0.0456704	0.471807	0.610151	1.05e-20	0.200791	0.00930519	0.254365	0.000178037
ENSG00000204899	MZT1	-0.201307	0.00293329	-0.0621256	0.325438	-0.102168	0.126158	-0.167074	0.00614651	-0.0146911	0.871063	-0.0780384	0.262517	-0.132644	0.0384017	-0.114734	0.0752893	-0.233173	6.95e-05
ENSG00000152234	ATP5F1A	-0.25571	0.00293329	-0.0461293	0.474191	-0.167651	0.0379161	-0.410557	2.94e-08	-0.23903	0.00183741	-0.170408	0.0839252	-0.37155	8.81e-07	-0.235846	0.0059801	-0.248372	0.00109727
ENSG00000131398	KCNC3	0.403346	0.00294364	0.39614	0.0044672	0.554894	3.93e-06	0.264202	0.0223646	0.836775	7.73e-14	0.221466	0.128917	0.584855	4.98e-07	0.154565	0.111059	0.513307	6.14e-06
ENSG00000255874	PRECSIT	0.439131	0.00316299	0.18895	0.100849	0.267508	0.0327689	0.844354	4.63e-12	0.120726	0.350931	0.239795	0.125409	0.896473	3.94e-13	0.605968	2.18e-05	0.0552668	0.741665
ENSG00000092010	PSME1	-0.289228	0.00316299	-0.0696999	0.304879	-0.391748	3.81e-06	-0.0421294	0.711567	-0.122714	0.184554	-0.121531	0.188342	-0.477441	5.8e-09	-0.310742	0.00154535	-0.254895	0.00294408
ENSG00000158186	MRAS	0.244513	0.00316299	0.072559	0.286973	0.0718898	0.386059	0.558546	1.46e-15	0.922944	5.71e-41	0.204456	0.0309707	0.626636	5.47e-19	0.111154	0.116334	-0.139884	0.0843225
ENSG00000083799	CYLD	0.224457	0.00326135	0.0516043	0.426819	0.530462	1.81e-16	0.743084	2.01e-34	0.17182	0.0124896	0.0958539	0.232742	0.474397	6.65e-14	0.157335	0.0322153	-0.0190693	0.858775
ENSG00000197498	RPF2	-0.123973	0.00328301	-0.0360724	0.460185	-0.103877	0.00934301	0.0388267	0.411867	-0.185888	1.82e-07	-0.0720658	0.156809	-0.197367	3.36e-08	-0.0885188	0.0365795	-0.273069	1.76e-15
ENSG00000177788	RAB4A-AS1	0.367774	0.00333288	0.0687206	0.294286	0.933862	8.58e-19	0.71373	5.87e-12	0.355319	0.00103962	0.144888	0.185126	0.404125	0.000213285	0.0931234	0.218405	0.260499	0.0191777
ENSG00000165084	C8orf34	-0.410578	0.00334128	-0.281514	0.0379679	-0.277839	0.0185425	-0.47856	6.83e-05	-0.716369	2.48e-09	-0.0368924	0.390723	-0.834066	1.42e-11	-0.313509	0.0173723	-0.21516	0.0862666
ENSG00000108639	SYNGR2	-0.361161	0.00338251	-0.208764	0.0727705	-0.379159	0.000453566	-0.322794	0.00351028	-0.0958112	0.436341	-0.0261981	0.486739	-0.752387	4.93e-12	-0.396903	0.00132848	-0.356491	0.00115983
ENSG00000149792	MRPL49	-0.239682	0.00339563	-0.113676	0.137974	-0.367468	3.26e-07	-0.462026	2.21e-11	-0.156995	0.0380892	-0.203619	0.029376	-0.282262	8.4e-05	-0.276086	0.000749649	-0.0443041	0.657437
ENSG00000118523	CCN2	0.378988	0.00343813	-0.0482984	0.402302	0.43907	0.000148506	0.125731	0.25813	0.410518	0.00021803	0.0144313	0.737924	0.851644	5.89e-15	0.173488	0.0839812	0.632747	5.93e-09
ENSG00000019549	SNAI2	0.164621	0.00343813	0.0322745	0.625276	0.0811668	0.169855	0.294466	3.97e-10	0.152174	0.00290603	-0.0112609	0.868467	0.365967	5.02e-15	0.13189	0.0189226	0.346444	8.66e-14
ENSG00000197077	KIAA1671	0.359497	0.00343813	0.135964	0.129845	0.18815	0.0672831	0.533404	3.77e-07	0.635977	1.32e-09	0.256829	0.0698766	0.672628	1.97e-10	0.382998	0.00189834	0.883283	8.59e-18
ENSG00000162851	TFB2M	-0.258589	0.00343986	-0.0795344	0.259974	-0.247317	0.00204498	-0.0905386	0.304737	-0.185525	0.0195313	-0.17269	0.0878927	-0.334996	1.65e-05	-0.196476	0.0214819	-0.271901	0.000396079
ENSG00000106524	ANKMY2	-0.216887	0.00346447	-0.154659	0.0407042	0.00878846	0.925961	-0.227405	0.000489313	-0.211499	0.00144105	-0.0939836	0.210739	-0.278717	2.51e-05	-0.131709	0.0561923	0.283943	3.55e-06
ENSG00000276168	RN7SL1	-0.786029	0.00356067	-0.0341965	0.278976	-1.01855	2.17e-05	-0.639362	0.00349987	-0.0302209	0.850259	-0.0379215	0.0636431	-0.995802	2.23e-05	-0.603719	0.0173721	-0.180823	0.359787
ENSG00000188549	CCDC9B	0.341475	0.0036654	0.0270195	0.651372	-0.0593345	0.525257	-0.269939	0.0109777	0.528186	1.37e-07	0.0162617	0.727114	0.547374	6.47e-08	0.0361374	0.591815	0.498358	5.2e-07
ENSG00000139684	ESD	-0.179381	0.0036654	-0.0194415	0.728741	-0.0696934	0.321658	-0.1894	0.000747263	-0.131427	0.0329461	-0.0451823	0.467719	-0.0970795	0.133702	-0.0879156	0.130208	-0.224669	3.6e-05
ENSG00000146729	NIPSNAP2	-0.287024	0.0036654	-0.117864	0.149651	-0.278001	0.00167587	-0.58795	3.63e-12	-0.327016	0.000140241	-0.209424	0.0636431	-0.40508	2.83e-06	-0.25819	0.00783044	-0.526843	3.54e-10
ENSG00000172889	EGFL7	-0.346106	0.00377378	-0.0312133	0.593239	-0.173844	0.0851493	-0.345738	0.000792178	-0.121136	0.265386	-0.188446	0.133386	-0.492922	3.58e-06	-0.368086	0.00223185	-0.162674	0.159595
ENSG00000104936	DMPK	0.363663	0.00377378	0.227594	0.0537708	-0.0195085	0.889272	0.242431	0.0251174	1.09035	5.23e-25	0.255994	0.0735026	0.572848	1.53e-07	0.186361	0.0701144	0.372618	0.000589927
ENSG00000133985	TTC9	0.337071	0.00377378	-0.00143058	0.9844	0.0583231	0.575081	0.373529	0.00017555	1.33976	4.94e-47	0.275586	0.0420489	1.00764	4.31e-26	0.214733	0.0425521	0.0432248	0.767843
ENSG00000182287	AP1S2	-0.171433	0.00380363	-0.0860196	0.146708	-0.163349	0.00283878	0.0446241	0.510996	-0.0676707	0.286203	-0.0680267	0.274631	-0.17575	0.0011208	-0.131012	0.0247805	-0.25115	8.11e-07
ENSG00000116329	OPRD1	0.283536	0.0039404	0.317266	0.00146735	0.325634	0.000208997	0.374745	9.31e-06	0.856192	1.33e-25	0.13201	0.172819	0.656608	3.6e-15	0.150222	0.0809256	0.096258	0.356133
ENSG00000158435	CNOT11	-0.150067	0.0039404	-0.0609529	0.265811	-0.040289	0.535606	-0.0377568	0.550873	-0.208781	1.34e-06	-0.0450571	0.46771	-0.167244	0.000181436	-0.110503	0.0338222	-0.453245	5.35e-28
ENSG00000138796	HADH	-0.266364	0.0039404	-0.062431	0.374845	0.000108007	0.989296	-0.0722276	0.469772	-0.0969233	0.298367	-0.127246	0.157116	-0.293945	0.000302136	-0.333324	0.000302572	-0.0429286	0.710037
ENSG00000150594	ADRA2A	0.233977	0.0039404	0.170778	0.037557	0.103563	0.188448	0.110787	0.164444	0.778925	1.94e-32	0.0166783	0.771078	0.661102	3.88e-23	0.208028	0.00971229	0.898821	1.47e-43
ENSG00000159147	DONSON	-0.155436	0.0039404	-0.117139	0.0367157	-0.0586056	0.329732	-0.229384	6.42e-07	-0.118979	0.0178435	-0.0241739	0.692693	-0.16302	0.000791829	-0.0617933	0.246682	0.257552	3.99e-09
ENSG00000121440	PDZRN3	-0.209499	0.00405158	-0.114357	0.101143	-0.0774967	0.31653	-0.190246	0.003022	0.0598688	0.440283	0.136216	0.100516	-0.425495	4.31e-12	-0.0646755	0.302895	-0.275907	8.46e-06
ENSG00000230989	HSBP1	-0.279124	0.0042651	-0.0763829	0.288955	-0.173787	0.0439631	-0.247695	0.00328045	-0.0507217	0.640636	-0.207287	0.0703044	-0.379211	9.54e-06	-0.259315	0.0072335	0.11178	0.263601
ENSG00000196290	NIF3L1	-0.226199	0.00429768	-0.136627	0.0719649	-0.296434	2.23e-05	-0.133215	0.0733236	-0.122929	0.101016	-0.111012	0.179136	-0.272883	6.85e-05	-0.23076	0.00372933	-0.324157	1.36e-06
ENSG00000213160	KLHL23	-0.224175	0.00433575	-0.239072	0.00319735	-0.149836	0.0396405	-0.305108	7.35e-06	-0.370853	4.38e-08	-0.00764521	0.908282	-0.484659	8.43e-13	-0.136883	0.0531647	0.0673546	0.450914
ENSG00000110958	PTGES3	-0.148795	0.00433796	-0.0565829	0.349451	-0.154859	0.00104042	-0.0650312	0.235157	-0.0950752	0.128247	-0.078772	0.189983	-0.130257	0.0066817	-0.161701	0.00189841	-0.311595	7.22e-12
ENSG00000023572	GLRX2	-0.217443	0.0044056	-0.0107672	0.879002	-0.169701	0.0155335	0.220023	0.000728055	-0.0140275	0.88478	-0.0228233	0.708718	-0.148218	0.0356593	-0.0861515	0.194872	-0.685074	7.82e-26
ENSG00000043514	TRIT1	-0.212256	0.00444756	-0.070229	0.286238	-0.127521	0.0683069	-0.143095	0.0305598	-0.195009	0.00445047	-0.0712845	0.276624	-0.274903	5.05e-05	-0.208256	0.00507563	-0.352881	3.37e-08
ENSG00000167641	PPP1R14A	-0.599888	0.00448069	-0.00949734	0.817535	-0.399342	0.0216884	-1.28217	2.26e-11	-0.269593	0.083719	-0.00480365	0.875106	-0.788591	2.62e-05	-0.558544	0.00690461	-0.0391586	0.851913
ENSG00000174672	BRSK2	-0.283829	0.00452459	-0.0130004	0.845372	-0.0850597	0.352084	-0.344767	6.83e-05	-0.0469582	0.665309	0.0122391	0.829233	-0.788566	5.47e-19	-0.121139	0.131109	0.306593	0.000231947
ENSG00000275993	ENSG00000275993	0.372676	0.0047094	0.100248	0.193896	0.332406	0.00421992	0.384244	0.000669655	0.759671	1.18e-11	0.0317002	0.490664	0.805889	8.59e-13	0.19175	0.0718759	0.272616	0.0193799
ENSG00000171490	RSL1D1	-0.145556	0.0047094	-0.0370206	0.539446	-0.152197	0.00111353	-0.283529	2.83e-11	-0.200096	6.01e-06	-0.0568914	0.329849	-0.267633	7.44e-10	-0.143759	0.00580407	-0.0940999	0.0533291
ENSG00000112029	FBXO5	-0.174252	0.00474046	-0.202514	0.00105112	-0.266129	8.11e-07	-0.118613	0.0385641	-0.224515	2.35e-05	-0.114925	0.113993	-0.270406	3.03e-07	-0.136016	0.0253331	-0.0449512	0.521784
ENSG00000106105	GARS1	-0.151038	0.00476479	-0.0328436	0.564203	-0.244012	1.38e-07	0.238926	8.64e-08	-0.395996	6.02e-19	-0.104751	0.10161	-0.219471	2e-06	-0.150692	0.00509081	-0.362038	8.63e-17
ENSG00000144559	TAMM41	-0.206343	0.00476479	-0.0353825	0.567679	-0.149012	0.0293221	-0.0114999	0.908847	-0.370679	6.6e-09	-0.162822	0.0586569	-0.189321	0.00478906	-0.124833	0.0655824	-0.440808	1.83e-12
ENSG00000135604	STX11	-0.268849	0.00479969	-0.244213	0.0117413	-0.372685	1.66e-05	-0.259702	0.00168612	-0.637471	3.36e-14	-0.244061	0.0246697	-0.683364	8.23e-16	-0.211294	0.0214819	0.34855	6.51e-06
ENSG00000144381	HSPD1	-0.124388	0.00489804	-0.0657932	0.18232	-0.128222	0.000858561	0.00428123	0.844249	-0.360699	7.09e-25	-0.050808	0.397076	-0.276101	4.9e-15	-0.115964	0.00870873	-0.225981	3.85e-10
ENSG00000162878	PKDCC	-0.292338	0.00504097	-0.0174433	0.780295	0.0739901	0.438216	-0.648633	4.16e-13	-0.887213	1.06e-22	-0.0164026	0.752705	-0.523104	1.02e-08	-0.18677	0.0480607	-1.14952	4.76e-37
ENSG00000180998	GPR137C	0.484819	0.00505062	0.0109183	0.823137	0.495343	0.0013233	0.632156	1.42e-05	0.832816	9.53e-09	0.0107735	0.747343	0.757612	3.03e-07	0.184185	0.0968033	1.02313	3.45e-13
ENSG00000134531	EMP1	0.346141	0.00518737	0.0121717	0.841688	0.0424938	0.707135	0.299364	0.00536509	-0.430265	0.000280773	0.0157148	0.726847	0.88911	2.83e-18	0.489633	6.29e-05	1.81399	7.32e-83
ENSG00000141127	PRPSAP2	-0.19533	0.00520023	-0.0679756	0.294089	-0.159454	0.0133485	-0.232119	0.000121153	-0.23052	0.000146413	-0.112027	0.154811	-0.207206	0.000809812	-0.179731	0.0096321	-0.271451	4.8e-06
ENSG00000116120	FARSB	-0.119841	0.00524829	-0.0232541	0.578972	-0.0708441	0.0961604	-0.47708	5.98e-42	-0.276103	9.69e-15	-0.0644267	0.295968	-0.15236	6.18e-05	-0.0966346	0.0332663	-0.157328	2.05e-05
ENSG00000178999	AURKB	-0.244774	0.00529707	-0.0384557	0.550101	-0.132051	0.0999478	-0.359903	1.07e-06	-0.119496	0.180616	-0.0497751	0.428788	-0.306804	5.6e-05	-0.205101	0.0145721	-0.410199	2.47e-08
ENSG00000104408	EIF3E	-0.146267	0.00532583	-0.0115335	0.870867	-0.16295	0.000362293	-0.115285	0.015732	-0.055049	0.317826	-0.0828954	0.197662	-0.175008	0.000113072	-0.159323	0.00208309	-0.195518	6.69e-06
ENSG00000110955	ATP5F1B	-0.214308	0.00537655	-0.0337588	0.603171	-0.200101	0.0041103	-0.254396	0.00014927	-0.0895392	0.252668	-0.098828	0.208188	-0.302329	6.76e-06	-0.239464	0.00189841	-0.0752967	0.370399
ENSG00000198231	DDX42	0.145634	0.00557512	0.0442199	0.406624	0.0598862	0.290918	0.123497	0.00996021	0.140251	0.00300354	0.106596	0.0888306	0.142191	0.00275329	0.125375	0.0173552	0.157342	0.000631284
ENSG00000075142	SRI	-0.269082	0.00557512	-0.0100282	0.850986	-0.29564	0.000737501	-0.453615	6.44e-08	-0.170279	0.0534301	-0.0925271	0.244403	-0.28103	0.00110337	-0.180728	0.0412973	-0.421015	4.09e-07
ENSG00000168209	DDIT4	-0.270261	0.00562433	-0.0475196	0.530486	-0.432711	1.36e-06	0.263508	0.0030836	-0.470361	6.28e-08	-0.0484561	0.406655	-0.457222	2.21e-07	-0.337563	0.000928154	-0.982921	1e-30
ENSG00000150347	ARID5B	0.252758	0.00562433	0.0825987	0.252906	0.10212	0.243872	0.466236	1.39e-09	0.636514	5.54e-17	0.0819441	0.265832	0.618084	8.46e-16	0.248797	0.00613451	0.734534	9.04e-23
ENSG00000169813	HNRNPF	-0.149162	0.00578135	-0.0544535	0.337724	-0.038832	0.614621	-0.122067	0.0146315	-0.0634858	0.291603	-0.0651403	0.246214	-0.205084	1.13e-05	-0.151608	0.00507096	-0.203247	7.52e-06
ENSG00000131828	PDHA1	-0.124215	0.00585605	-0.0254076	0.643135	-0.0982058	0.0224134	-0.0798158	0.0731813	-0.143355	0.000825667	-0.0494089	0.317105	-0.21968	2.1e-07	-0.132308	0.00335142	0.0621317	0.196718
ENSG00000051108	HERPUD1	-0.167456	0.00585605	-0.0996275	0.0987415	-0.363217	4.67e-12	0.28247	6.95e-08	-0.360303	1.08e-12	-0.0546157	0.383732	-0.208286	8.93e-05	-0.16359	0.00699422	-0.360028	5.48e-13
ENSG00000105819	PMPCB	-0.208781	0.00604561	-0.155935	0.039984	-0.0980165	0.183852	-0.617192	4.09e-22	-0.0330279	0.723199	-0.152875	0.0803615	-0.30425	4.36e-06	-0.195858	0.00940427	-0.00703381	0.954451
ENSG00000179958	DCTPP1	-0.423714	0.0061045	-0.0322041	0.578639	-0.123733	0.248421	-0.388504	0.00296169	-0.0510629	0.72932	-0.237925	0.13282	-0.519481	0.000140252	-0.342269	0.0194211	-0.2876	0.0303449
ENSG00000169057	MECP2	0.188848	0.00617419	0.0389472	0.539446	-0.00613734	0.953977	-0.219787	0.000343331	0.129358	0.0469442	0.0616895	0.350933	0.0874258	0.219315	0.180192	0.00833082	-0.114589	0.0911329
ENSG00000090530	P3H2	-0.144629	0.00625158	-0.262792	8.15e-08	-0.448173	2.74e-22	0.143069	0.00228289	-0.236581	1.89e-07	-0.0484076	0.497581	-0.483977	3.46e-27	-0.196405	0.000119873	0.119207	0.0147074
ENSG00000154518	ATP5MC3	-0.27301	0.0063606	-0.00588956	0.935165	-0.141916	0.115276	-0.293927	0.000574842	-0.153582	0.0870693	-0.135588	0.172704	-0.401487	3.86e-06	-0.318974	0.00139449	-0.17461	0.0549527
ENSG00000153815	CMIP	0.213981	0.00653021	0.0812339	0.290473	0.260307	0.000217572	0.344906	2.17e-07	0.521908	3.5e-15	0.0532787	0.411756	0.466608	4.06e-12	0.085548	0.201481	0.716504	1.63e-28
ENSG00000167800	TBX10	0.548196	0.00681704	0.327192	0.0677814	0.0367242	0.720231	-0.101263	0.48546	0.468215	0.00550457	0.0332907	0.234008	0.86904	4.94e-07	0.313904	0.0519813	-1.43068	2.85e-10
ENSG00000263740	RN7SL4P	-0.735761	0.00682764	-0.00942008	0.785759	-0.926159	0.000205536	-0.586862	0.0061898	-0.0167658	0.917244	-0.0183574	0.387085	-0.926479	0.000114184	-0.0255406	0.51725	0.136255	0.488044
ENSG00000144026	ZNF514	0.403198	0.00696328	0.102796	0.176194	0.349056	0.00775206	0.36223	0.00421231	0.295754	0.0199942	0.261689	0.111312	0.218602	0.0779221	0.141282	0.130378	0.329241	0.0111916
ENSG00000116898	MRPS15	-0.26358	0.00712955	-0.0538502	0.403167	-0.181821	0.0441223	-0.234287	0.00854404	-0.0921068	0.329379	-0.179985	0.111487	-0.307407	0.00056359	-0.25971	0.00681733	-0.0753869	0.471522
ENSG00000170779	CDCA4	-0.183796	0.0073715	-0.108577	0.104649	-0.142623	0.0250347	-0.295413	3.63e-07	-0.317481	4.63e-08	-0.110031	0.150374	-0.284714	1.42e-06	-0.188156	0.00572864	-0.377	4.01e-11
ENSG00000175093	SPSB4	-0.180293	0.00754897	-0.0263403	0.689701	-0.0640272	0.363095	-0.451678	2.19e-15	-0.0562884	0.4298	-0.00370127	0.941922	-0.404632	2.58e-12	-0.241913	0.000275147	-0.227251	0.00010586
ENSG00000229152	ANKRD10-IT1	0.76115	0.00757677	0.418877	0.078372	0.060589	0.443591	0.168402	0.24431	0.341287	0.0719813	0.475699	0.114843	0.234318	0.124103	0.506027	0.0366791	1.12825	1.71e-06
ENSG00000122034	GTF3A	-0.21704	0.00760616	-0.0116328	0.858818	-0.0759259	0.359671	-0.131852	0.0792429	-0.0936695	0.242802	-0.0685609	0.34259	-0.302599	1.59e-05	-0.241851	0.00234281	-0.162937	0.0272462
ENSG00000106615	RHEB	-0.206415	0.00760616	-0.0366089	0.609382	-0.0697665	0.375927	-0.111753	0.134648	-0.125815	0.0843074	-0.130293	0.13282	-0.194401	0.00477602	-0.229863	0.0027711	-0.187955	0.00666582
ENSG00000166963	MAP1A	0.277204	0.00778928	0.0694801	0.306771	0.013833	0.890597	0.298273	0.00110146	0.0424404	0.751208	0.102749	0.237781	0.612689	6.45e-12	0.238332	0.0180013	-0.155502	0.102561
ENSG00000164211	STARD4	-0.31771	0.00782934	-0.307056	0.0108917	-0.661681	6.99e-10	-0.717418	4.4e-12	-0.754095	4.63e-13	-0.0208185	0.649801	-0.55061	1.91e-07	-0.140091	0.115849	0.208019	0.0505224
ENSG00000011260	UTP18	-0.22553	0.00782934	-0.0790784	0.257046	-0.130012	0.0951258	-0.0986152	0.24155	-0.138774	0.0773477	-0.123755	0.156455	-0.352393	1.46e-06	-0.177624	0.0269297	-0.243401	0.000993401
ENSG00000146109	ABT1	-0.244777	0.00790418	-0.0207754	0.781974	-0.0990795	0.245717	-0.290361	0.000227274	-0.115212	0.185294	-0.0404871	0.490664	-0.250454	0.0022701	-0.18164	0.0338961	-0.50969	6.03e-11
ENSG00000139428	MMAB	-0.258035	0.00796568	-0.0242159	0.738984	-0.477726	1.34e-08	-0.252548	0.00221813	-0.0954351	0.310609	-0.0103096	0.826976	-0.273015	0.00113155	-0.287031	0.00298646	0.0765927	0.455943
ENSG00000111885	MAN1A1	0.634934	0.00796568	0.0105873	0.753297	0.576791	0.0050817	0.381049	0.0351649	0.1549	0.305835	0.0303725	0.180344	0.794631	7.1e-05	0.495964	0.0246029	0.880549	8.65e-06
ENSG00000134308	YWHAQ	-0.152532	0.00796568	-0.122851	0.0341128	-0.11549	0.0295288	-0.142882	0.00560763	-0.203348	4.1e-05	-0.0913434	0.17101	-0.253413	1.12e-07	-0.16724	0.00335142	-0.299107	1.89e-10
ENSG00000140650	PMM2	-0.210001	0.00796568	0.0188943	0.776536	-0.101999	0.181421	0.00777794	0.941259	-0.120492	0.11259	-0.0182663	0.761907	-0.0766795	0.350507	-0.0239351	0.73305	-0.474099	1.36e-12
ENSG00000091483	FH	-0.159097	0.00803157	-0.0589224	0.288888	-0.0467814	0.471038	0.041182	0.580796	-0.136035	0.0119488	-0.0682451	0.268326	-0.22089	2.41e-05	-0.11395	0.045952	-0.0408471	0.545771
ENSG00000101198	NKAIN4	-0.339884	0.00826164	-0.0405594	0.470647	-0.183494	0.0849448	-0.905879	7.19e-16	-0.651479	6.13e-09	0.0016365	0.974094	-0.953663	7.65e-17	-0.314106	0.0118788	-0.253971	0.0267353
ENSG00000150753	CCT5	-0.157613	0.008346	-0.0779212	0.196673	-0.209239	5.28e-05	-0.179595	0.000479228	-0.152532	0.00379025	-0.1005	0.155611	-0.236222	2.58e-06	-0.158219	0.00734653	-0.236026	1.78e-06
ENSG00000165629	ATP5F1C	-0.259751	0.00841118	-0.0633398	0.404752	-0.13926	0.112463	-0.391105	3.42e-06	-0.0825627	0.407503	-0.139729	0.160474	-0.314494	0.000258726	-0.26245	0.00699422	-0.0732737	0.503516
ENSG00000087206	UIMC1	-0.19115	0.00841118	-0.127663	0.0742938	-0.216113	0.0010739	-0.23954	0.000136413	-0.0750588	0.320147	-0.132754	0.111679	-0.231497	0.00030332	-0.126559	0.0611468	-0.066346	0.395757
ENSG00000070087	PFN2	-0.210013	0.00850595	-0.216098	0.00692744	-0.193987	0.00769129	-0.404331	3.82e-09	-0.256165	0.00026613	-0.213146	0.017734	-0.204576	0.00462404	-0.227333	0.0042431	-0.290185	3.75e-05
ENSG00000148411	NACC2	0.211015	0.00859059	0.00477834	0.943239	0.0325666	0.757006	0.188832	0.00792467	0.418187	4.58e-10	0.0638528	0.34378	0.626863	2.61e-21	0.094931	0.169982	0.3214	1.81e-06
ENSG00000159199	ATP5MC1	-0.36455	0.00878987	-0.00537736	0.938221	-0.198155	0.0777132	-0.29969	0.0111198	-0.0358967	0.801089	-0.0560179	0.258525	-0.408131	0.000759675	-0.315061	0.0177986	-0.204119	0.107036
ENSG00000137309	HMGA1	-0.200582	0.00888182	-0.0186139	0.78461	0.0425875	0.61721	-0.222715	0.000785192	-0.352632	5.31e-08	0.00513491	0.941843	-0.644	2.04e-23	-0.162106	0.0269297	-0.444202	3.56e-12
ENSG00000156261	CCT8	-0.155698	0.00889776	-0.0537053	0.381106	-0.228093	2.11e-06	-0.198029	3.66e-05	-0.108551	0.0381247	-0.0655966	0.34259	-0.231003	1.91e-06	-0.129479	0.0260023	-0.175934	0.000273834
ENSG00000136859	ANGPTL2	0.239843	0.00895066	0.0316809	0.593054	0.197174	0.0162573	0.356857	5.62e-06	0.354238	7.18e-06	0.056398	0.405419	0.685065	7.5e-19	0.132458	0.09184	0.448882	6.28e-09
ENSG00000128050	PAICS	-0.109865	0.00904279	-0.0227452	0.6142	-0.0572471	0.194268	-1.06283	2.63e-210	-0.290408	1.55e-17	-0.0393119	0.507242	-0.244997	7.73e-13	-0.112711	0.0072335	-0.0583374	0.171098
ENSG00000000419	DPM1	-0.16437	0.00904279	-0.0432829	0.474973	-0.308342	5.51e-08	-0.1645	0.00358023	-0.21774	8.22e-05	-0.0833647	0.234366	-0.191013	0.000702893	-0.0987189	0.0952378	-0.117706	0.0488547
ENSG00000162461	SLC25A34	0.673107	0.00904279	0.044603	0.175648	0.0987137	0.282332	0.327546	0.066696	1.42199	3.31e-11	0.536611	0.0706845	0.465714	0.0218249	0.0393848	0.326637	0.0742028	0.729998
ENSG00000141076	UTP4	-0.191063	0.00916125	-0.0834175	0.20965	-0.0949476	0.18919	-0.0669654	0.406416	-0.185119	0.00445047	-0.0573319	0.387611	-0.219027	0.000650818	-0.140981	0.0417605	-0.0812529	0.294506
ENSG00000185989	RASA3	-0.182132	0.00935416	-0.0232384	0.739039	-0.0181979	0.855065	-0.197934	0.000751239	-0.567867	9.07e-23	-0.0581027	0.443309	-0.274693	2.66e-06	-0.0166687	0.837397	-0.138746	0.0267279
ENSG00000182247	UBE2E2	-0.178867	0.00935416	-0.0290372	0.65275	-0.00594133	0.942611	-0.196874	0.00169649	-0.321577	1.54e-07	-0.138381	0.0755793	-0.301293	1.78e-06	-0.151263	0.0228966	-0.0407513	0.635376
ENSG00000173918	C1QTNF1	-0.367648	0.00935416	-0.0586167	0.329987	-0.653187	2.74e-07	-1.17322	4.21e-21	-0.569057	3.33e-06	-0.041144	0.340795	-1.87548	2.94e-44	-0.387805	0.00599522	0.0359339	0.83556
ENSG00000134901	POGLUT2	-0.226647	0.00935416	-0.0896343	0.242627	-0.0625227	0.480422	0.0343092	0.742843	-0.0951556	0.269291	-0.174422	0.0839252	-0.0760776	0.39997	-0.154513	0.0513453	-0.0157525	0.903106
ENSG00000111666	CHPT1	-0.218702	0.00954213	-0.0528344	0.422312	-0.000867362	0.99282	-0.252936	0.000540483	-0.294976	9.22e-05	-0.0597125	0.371216	-0.271207	0.000402573	-0.178796	0.0260023	-0.183448	0.0102102
ENSG00000127418	FGFRL1	0.158042	0.00975202	-0.00109294	0.961921	0.303382	4.52e-09	0.0347541	0.646134	0.534954	5.19e-28	0.0477742	0.601543	0.196944	0.000209594	0.0415848	0.501566	0.345106	3.01e-12
ENSG00000060656	PTPRU	0.324895	0.00988359	0.0815673	0.248429	0.701633	2.09e-10	0.77684	3.67e-13	1.04812	4.3e-23	0.0137723	0.768978	0.862011	1.2e-15	0.106234	0.199181	0.536786	5.38e-07
ENSG00000115947	ORC4	-0.190367	0.00990262	-0.201017	0.00692744	-0.130039	0.0533037	-0.0364856	0.681425	-0.101519	0.152238	-0.0629527	0.348265	-0.231651	0.000353791	-0.106603	0.107721	0.0356676	0.710127
ENSG00000175662	TOM1L2	0.210297	0.00990262	0.0320647	0.624814	0.274837	0.000133674	0.401479	3.57e-09	0.402753	3.11e-09	0.0283181	0.626892	0.465884	6.06e-12	0.0799049	0.225421	0.350141	2.87e-07
ENSG00000163931	TKT	-0.204358	0.00998285	-0.0403335	0.477509	0.0380196	0.677576	-0.236234	0.00058311	-0.506987	2.25e-14	-0.163263	0.0735026	-0.313874	4.56e-06	-0.149733	0.042982	-0.0645362	0.458904
ENSG00000142173	COL6A2	0.203714	0.0100601	0.172341	0.0306672	0.673244	9.37e-25	0.192611	0.00575424	0.443147	1.4e-11	-0.0190506	0.7616	0.467963	1.2e-12	0.0667112	0.311802	0.402462	7.46e-10
ENSG00000253251	SHLD3	-0.495143	0.0100601	-0.0165686	0.714252	-0.242723	0.074331	-0.233345	0.106221	-0.197918	0.167589	-0.0141923	0.594738	-0.37033	0.0169966	-0.0436868	0.40905	-0.28862	0.0673738
ENSG00000133055	MYBPH	0.374052	0.0100601	-0.0362884	0.46937	0.24718	0.0422264	-0.340376	0.00777564	1.79863	2.45e-52	0.23111	0.128917	-0.711826	1.65e-07	0.0341552	0.571731	1.5595	9.27e-40
ENSG00000100664	EIF5	-0.130983	0.0100601	-0.142892	0.00750929	-0.161916	0.000207035	-0.132375	0.00242715	-0.292559	2.56e-13	-0.0358669	0.558153	-0.176549	4.16e-05	-0.0890089	0.076246	-0.586408	1.75e-52
ENSG00000182199	SHMT2	-0.207486	0.0100601	-0.0266157	0.66169	-0.30691	2.18e-05	0.119027	0.142876	-0.196156	0.00720833	-0.160538	0.0888306	-0.322099	5.8e-06	-0.25592	0.00159709	-0.256908	0.000305828
ENSG00000132305	IMMT	-0.126931	0.0100601	-0.044029	0.429954	-0.114342	0.0140202	0.02968	0.657183	-0.0732512	0.137919	-0.0730263	0.208188	-0.175662	4.46e-05	-0.112609	0.0214819	0.00749836	0.93983
ENSG00000198853	RUSC2	0.267507	0.0100601	0.00551738	0.962395	-0.033757	0.765507	0.233945	0.011028	0.602062	6.68e-12	0.0283935	0.560756	0.719154	2.1e-16	0.28142	0.00640352	0.422387	1.72e-06
ENSG00000057608	GDI2	-0.13815	0.0100601	-0.102092	0.0625184	-0.143661	0.00213239	-0.161151	0.00052017	-0.242426	5.58e-08	-0.120256	0.054106	-0.177735	0.000138495	-0.138169	0.00924988	-0.125591	0.00898021
ENSG00000135870	RC3H1	0.239444	0.0100601	0.173701	0.0585318	0.210144	0.0125512	0.29043	0.00036076	0.11825	0.200285	0.126024	0.172471	0.361451	9.97e-06	0.291511	0.00184586	0.0520411	0.648859
ENSG00000111799	COL12A1	0.387346	0.0102804	-0.0253795	0.609037	0.0592752	0.579141	-0.161707	0.20732	1.33282	1.19e-25	0.0558969	0.230826	0.61601	2.95e-06	0.432279	0.00433549	1.15679	7.65e-20
ENSG00000164024	METAP1	-0.133391	0.0104223	-0.185365	0.000235311	-0.128469	0.00729236	-0.171899	8.87e-05	-0.191779	9.74e-06	-0.109083	0.0776896	-0.165417	0.000203531	-0.131337	0.0108126	-0.19645	4.49e-06
ENSG00000141682	PMAIP1	-0.234629	0.0104223	-0.164962	0.065138	-0.381221	2.55e-06	0.264498	0.000857049	-0.372251	2.94e-06	-0.06392	0.34378	-0.401714	5.18e-07	-0.193596	0.0283054	0.13251	0.140186
ENSG00000198523	PLN	-0.330028	0.0104223	-0.149758	0.119659	-0.578745	1e-06	-0.62379	2.69e-08	-0.449115	7.26e-05	-0.203172	0.131685	-1.00689	5.7e-18	-0.300986	0.0145099	0.541079	2.17e-07
ENSG00000129515	SNX6	-0.157592	0.0104869	-0.134476	0.0339409	-0.0762455	0.243635	-0.420902	4.14e-16	-0.26034	1.05e-06	-0.143081	0.0454725	-0.187597	0.000723677	-0.146897	0.0175738	-0.035787	0.646044
ENSG00000144021	CIAO1	-0.1521	0.0107565	-0.0876469	0.123379	-0.10991	0.0434425	-0.0555866	0.386341	0.00673131	0.948693	-0.0701808	0.278626	-0.176486	0.00054196	-0.10412	0.067128	-0.113479	0.0351914
ENSG00000169116	PARM1	-0.207495	0.0109616	-0.0833106	0.285826	-0.118211	0.120672	0.0483134	0.553739	-1.08012	1.15e-56	-0.422212	2.75e-08	-0.36314	3.95e-07	-0.0870186	0.195147	0.179827	0.0154689
ENSG00000107957	SH3PXD2A	0.193153	0.0110448	0.0311256	0.656384	0.191705	0.00476274	-0.00071687	0.998444	0.27718	2.05e-05	0.123129	0.150374	0.275921	2.73e-05	0.187192	0.0123163	0.0155562	0.876149
ENSG00000115484	CCT4	-0.209205	0.0110448	-0.100682	0.138606	-0.274701	0.000156202	-0.249876	0.00028049	-0.141954	0.0581496	-0.15167	0.0736403	-0.293071	2.01e-05	-0.212771	0.00580407	-0.186845	0.00988204
ENSG00000167191	GPRC5B	0.365152	0.011109	0.0871009	0.206215	0.3987	0.00183552	0.747193	7.64e-10	1.62803	3.16e-44	0.0305946	0.445113	1.43804	5.05e-34	0.355451	0.0114378	0.207774	0.113697
ENSG00000063180	CA11	-0.34761	0.0111146	-0.0307601	0.576921	-0.882916	3.3e-12	-0.414931	0.000434559	-1.11306	2.26e-19	-0.342787	0.0288111	-1.28075	2.53e-24	-0.365967	0.00711944	-0.297027	0.0132677
ENSG00000157869	RAB28	-0.229415	0.011221	-0.0450507	0.479835	-0.202028	0.0139504	-0.30983	7.47e-05	-0.374727	2.02e-06	-0.0748481	0.291692	-0.30769	0.000119269	-0.184079	0.0305529	-0.529177	8.06e-12
ENSG00000169689	CENPX	-0.387278	0.011221	-0.039132	0.429153	-0.231957	0.0572389	-0.879571	5.33e-11	-0.154861	0.224325	-0.0428184	0.289397	-0.489164	0.000231864	-0.377241	0.0110955	-0.297507	0.0260956
ENSG00000133816	MICAL2	0.353964	0.011221	-0.0249953	0.640153	0.0163259	0.890584	0.723455	1.42e-09	0.200295	0.101559	0.0204339	0.615203	0.672437	3.29e-08	0.330233	0.0145536	1.3353	9.39e-31
ENSG00000108559	NUP88	-0.158203	0.0112305	-0.0925726	0.127807	-0.103157	0.0861947	-0.428561	6.51e-17	-0.282674	8e-08	-0.099305	0.162561	-0.224042	3.02e-05	-0.122186	0.0398994	-0.10787	0.0632201
ENSG00000240583	AQP1	0.578858	0.0113155	0.0127539	0.732896	0.105866	0.279399	0.218824	0.151978	1.67588	1.18e-18	0.533135	0.0454725	0.816554	3.84e-05	0.106643	0.102951	0.172097	0.359687
ENSG00000120526	NUDCD1	-0.198386	0.011414	-0.208767	0.00908226	-0.165335	0.0234054	-0.0626119	0.464805	-0.344576	3.81e-07	-0.1294	0.134546	-0.330835	1.44e-06	-0.255892	0.00118415	-0.188117	0.00770886
ENSG00000182912	ENSG00000182912	0.317952	0.0114173	0.10295	0.195525	0.217038	0.0476239	0.28145	0.0100342	0.272017	0.0146046	0.0164837	0.713084	0.524602	1.65e-06	0.261373	0.0265588	0.160808	0.200505
ENSG00000106991	ENG	0.328002	0.0115802	0.320744	0.0154888	0.602585	1.59e-07	0.100752	0.417167	-0.0796326	0.539457	0.0143643	0.729972	0.925758	1.12e-17	0.247739	0.0355851	1.11358	1.89e-26
ENSG00000189337	KAZN	0.299492	0.0116861	0.0359423	0.497103	0.153559	0.123552	0.735928	2.3e-13	0.332959	0.00124982	-0.0370681	0.422883	0.886437	1.3e-18	0.293043	0.0118324	-0.0477292	0.742224
ENSG00000160191	PDE9A	-0.264854	0.011858	-0.160664	0.0865933	0.0148961	0.89898	-1.01138	1.55e-27	-0.578855	3.13e-10	-0.0712724	0.287659	-0.798805	1.08e-17	-0.265476	0.0101012	0.0256562	0.840389
ENSG00000126226	PCID2	-0.245275	0.0123381	-0.0354033	0.591059	-0.358246	2.42e-05	-0.157607	0.0621773	-0.0304566	0.768198	-0.0737048	0.316927	-0.0733681	0.421366	-0.216988	0.0214886	0.0187851	0.900978
ENSG00000144366	GULP1	-0.26056	0.0123414	-0.227195	0.0328644	-0.198951	0.0319742	0.15103	0.111039	-0.71908	1.14e-15	-0.0687785	0.338411	-0.315585	0.000592431	-0.0678785	0.359473	-0.635034	8.25e-13
ENSG00000145781	COMMD10	-0.273947	0.0123669	-0.0962696	0.205797	-0.255649	0.00895417	-0.0872346	0.457738	-0.17309	0.0820384	-0.254538	0.0452735	-0.237834	0.0151173	-0.210616	0.0366791	-0.714002	3.81e-14
ENSG00000080371	RAB21	0.121199	0.0123669	0.0580193	0.250658	0.149587	0.000467869	0.252091	1.03e-10	0.0621541	0.199711	0.0692734	0.22136	0.20825	2.37e-07	0.128919	0.00684368	0.0363634	0.497499
ENSG00000116117	PARD3B	0.417276	0.012374	-0.00412537	0.939867	0.0599115	0.589026	0.695367	1.05e-06	0.00201483	0.995718	-0.00269832	0.943619	0.696486	1.79e-06	0.43929	0.00765906	0.795463	1.43e-08
ENSG00000057663	ATG5	-0.194924	0.0123762	-0.139816	0.0689054	-0.179013	0.0124722	-0.257374	0.000127368	-0.206855	0.00255263	-0.134305	0.130503	-0.227869	0.000883776	-0.177366	0.0201827	-0.288817	1.22e-05
ENSG00000170681	CAVIN4	0.237807	0.0124962	0.0836783	0.249216	-0.021276	0.844913	0.0281801	0.820064	0.899894	7.03e-32	0.254843	0.0183196	0.169635	0.0525828	0.147616	0.076173	1.04845	2.63e-44
ENSG00000186665	C17orf58	-0.337547	0.0126649	-0.187609	0.0956784	-0.251587	0.0313658	-0.282424	0.0140631	-0.269005	0.0192618	-0.0751967	0.236459	-0.714143	3.38e-09	-0.377412	0.00533806	-0.0992987	0.467265
ENSG00000107672	NSMCE4A	-0.264732	0.0126871	-0.116617	0.173101	-0.247504	0.00996599	-0.257752	0.00622056	-0.516912	2.9e-08	-0.0529499	0.387611	-0.486226	2.4e-07	-0.250352	0.0156336	-0.127154	0.223416
ENSG00000163171	CDC42EP3	0.225183	0.0129758	0.0518546	0.419879	0.128763	0.115395	0.336783	1.59e-05	0.771063	1.22e-24	0.238196	0.0210025	0.417402	9.83e-08	0.150932	0.0632892	0.423878	3.29e-08
ENSG00000204099	NEU4	-0.360367	0.0129758	-0.0409253	0.446264	-0.433473	0.000861713	-1.25809	2.9e-23	-0.227312	0.0631488	0.00961926	0.819576	-1.19948	7.47e-21	-0.352602	0.0127134	-0.116852	0.416546
ENSG00000149295	DRD2	0.444792	0.0129758	0.0561441	0.247383	0.47218	0.00307937	0.387804	0.00961915	1.84658	1.91e-39	0.0270572	0.366907	1.32366	1.6e-19	0.0490796	0.35396	1.48728	1.11e-25
ENSG00000141030	COPS3	-0.197675	0.013307	-0.0900826	0.199876	-0.115774	0.119879	-0.10977	0.156126	-0.128507	0.0865369	-0.134415	0.13282	-0.195861	0.00540522	-0.216949	0.00572864	-0.0730379	0.399882
ENSG00000079785	DDX1	-0.129348	0.0134054	-0.0858884	0.0865933	-0.140438	0.00248603	-0.309449	1.08e-13	-0.302793	6.36e-13	-0.0662171	0.252897	-0.338482	1.09e-15	-0.111503	0.030417	-0.363804	1.09e-18
ENSG00000163884	KLF15	-0.433455	0.0136923	-0.371347	0.0313539	-0.0329812	0.77155	-0.079869	0.567667	-0.00297513	0.982512	-0.0358566	0.287928	-0.397137	0.00778503	-0.168277	0.0978933	-0.229066	0.128913
ENSG00000213585	VDAC1	-0.121862	0.0138134	-0.0167418	0.822415	-0.104172	0.0232901	-0.217558	5.14e-08	-0.14353	0.000681849	-0.0298015	0.60819	-0.193816	2.54e-06	-0.132364	0.00599522	-0.3148	5.69e-16
ENSG00000101003	GINS1	-0.140443	0.0138437	-0.0509316	0.356155	-0.127854	0.0161968	-0.563768	2e-33	-0.139539	0.00724929	-0.0908988	0.175832	-0.186849	0.000202786	-0.141236	0.0118788	-0.224222	3.71e-06
ENSG00000138131	LOXL4	0.532806	0.0138437	0.0191197	0.607966	0.00901994	0.94157	0.113014	0.433958	0.479308	0.00737092	0.0153097	0.55004	0.651648	0.000470196	0.0112234	0.802626	0.282787	0.115249
ENSG00000111445	RFC5	-0.180065	0.0140134	-0.0891239	0.186713	-0.0813237	0.271761	-0.122397	0.0746567	-0.245798	0.000108955	-0.0542288	0.406655	-0.26483	3.33e-05	-0.103421	0.115657	-0.112475	0.11129
ENSG00000109103	UNC119	-0.185164	0.0140134	-0.089582	0.198549	0.0928979	0.207586	-0.2667	3.98e-05	-0.101769	0.166638	-0.0268317	0.649208	-0.293284	7.89e-06	-0.151855	0.0336426	0.0301655	0.756263
ENSG00000273295	ENSG00000273295	0.715494	0.0140144	0.459021	0.0682019	0.112959	0.183278	0.837623	0.000607015	0.765144	0.00168565	0.0124259	0.504085	0.698655	0.00435477	0.547599	0.0331841	0.47367	0.0360239
ENSG00000100889	PCK2	-0.215032	0.0141494	-0.0380852	0.551459	-0.276856	0.000433586	0.360862	9.05e-07	-0.414445	3.65e-08	-0.202524	0.0454725	-0.280424	0.000293867	-0.290243	0.00095686	-0.360033	1.34e-06
ENSG00000198911	SREBF2	-0.119955	0.0141494	-0.0655636	0.192399	-0.214473	1.55e-07	-0.360839	1.06e-20	-0.0998405	0.0264416	0.0049623	0.984403	-0.218712	6.91e-08	-0.0596988	0.203757	-0.0846499	0.0735955
ENSG00000108651	UTP6	-0.158328	0.0144076	-0.098942	0.121931	-0.105273	0.0907217	-0.171384	0.00278577	-0.155769	0.00798853	-0.0740968	0.270375	-0.187104	0.00122807	-0.123408	0.0450981	-0.212841	0.000134734
ENSG00000120675	DNAJC15	-0.198068	0.0144645	-0.0293122	0.650282	-0.00605728	0.953763	-0.568042	2.21e-16	-0.200756	0.00533234	-0.0168177	0.794877	-0.0838324	0.302803	-0.0948227	0.175747	-0.412372	1.85e-09
ENSG00000153574	RPIA	-0.22422	0.0144645	0.00562175	0.957818	-0.277725	0.000866751	-0.0932994	0.303452	-0.118222	0.180998	-0.0231837	0.645861	-0.416675	1.97e-07	-0.110579	0.145078	-0.558132	8e-13
ENSG00000284946	ENSG00000284946	0.627298	0.0145463	0.00635607	0.839838	0.182167	0.121122	0.0399991	0.80939	0.447281	0.0244139	0.0189339	0.340795	0.332317	0.0638047	0.0696997	0.130029	0.574539	0.00635219
ENSG00000106484	MEST	-0.0856534	0.0145783	-0.0684824	0.0628146	-0.0116445	0.791646	-0.0939881	0.00150034	-0.131806	3.53e-06	-0.119885	0.000551309	-0.105825	0.000410987	-0.167678	3.35e-08	-0.150389	5.12e-08
ENSG00000131773	KHDRBS3	-0.146814	0.01474	-0.0212936	0.746569	-0.179881	0.000470546	0.0200314	0.799228	-0.0691735	0.237619	-0.17426	0.00428395	-0.144183	0.00571935	-0.141943	0.0159162	0.531271	4.95e-32
ENSG00000132603	NIP7	-0.145331	0.0149146	-0.106228	0.0775045	-0.193016	0.000318754	-0.204271	6.12e-05	-0.359557	3.24e-13	-0.101836	0.1443	-0.233128	5.63e-06	-0.190052	0.00134594	-0.391086	1.04e-15
ENSG00000156469	MTERF3	-0.276485	0.0149665	-0.196193	0.0669454	-0.424316	4.7e-05	-0.159732	0.11579	-0.225985	0.023985	-0.0617753	0.308251	-0.355307	0.000418713	-0.328576	0.00403906	-0.263762	0.00956533
ENSG00000114115	RBP1	-0.292246	0.0149665	-0.0192643	0.747592	-0.53832	4.15e-07	-0.457953	1.11e-05	-0.466099	7.55e-06	-0.100537	0.207094	-0.669308	2.04e-10	-0.444036	0.00025817	-0.895594	4.32e-18
ENSG00000004455	AK2	-0.138559	0.0149665	-0.0741728	0.179491	-0.080707	0.185731	-0.0945929	0.0928655	-0.114519	0.0311472	-0.0685447	0.261891	-0.233915	1.03e-06	-0.130238	0.0214083	-0.28689	4.34e-10
ENSG00000109332	UBE2D3	-0.130343	0.0149756	-0.0776357	0.146708	-0.161623	0.000412072	0.0330787	0.575427	-0.100336	0.0388615	-0.0876922	0.159528	-0.106752	0.0317022	-0.119519	0.0234536	-0.290975	3.7e-12
ENSG00000182253	SYNM	0.192885	0.0151752	0.155254	0.03909	0.155444	0.0262131	0.280135	1.29e-05	0.314111	9.8e-07	0.052683	0.443309	0.388981	1.04e-09	0.172085	0.0214083	0.32328	3.15e-07
ENSG00000184524	CEND1	-0.325064	0.0151752	0.0233423	0.674825	-0.30114	0.0112067	-0.607148	2.48e-07	-0.518525	1.21e-05	-0.179412	0.158817	-0.507612	2.36e-05	-0.219732	0.0499111	-0.134246	0.308338
ENSG00000171863	RPS7	-0.314001	0.015179	-0.0315788	0.635397	-0.224135	0.0420859	-0.104918	0.381786	-0.0442886	0.8504	-0.138136	0.18532	-0.438802	3.92e-05	-0.311684	0.013586	-0.454677	2.71e-05
ENSG00000157470	FAM81A	-0.133964	0.015179	-0.0551316	0.323819	0.0159056	0.844673	-0.0820723	0.136635	-0.0914918	0.0890427	-0.0842626	0.193238	-0.224266	1.88e-06	-0.232124	5.19e-06	0.0463335	0.448642
ENSG00000179091	CYC1	-0.315393	0.015179	-0.0366231	0.537534	-0.275234	0.0127574	-0.534011	1.31e-06	-0.131273	0.255106	-0.174513	0.159195	-0.456505	6.24e-05	-0.412995	0.00180433	-0.148752	0.240252
ENSG00000110237	ARHGEF17	0.146232	0.0153399	-0.0302358	0.579149	0.156478	0.00443746	-0.0830765	0.152689	0.409477	2.59e-16	0.052009	0.356622	0.313441	7.91e-10	0.132324	0.0244037	0.214449	4.07e-05
ENSG00000165898	ISCA2	-0.328044	0.0153656	-0.171828	0.112791	-0.154587	0.14731	-0.604934	3.95e-07	-0.255876	0.0274694	-0.0694823	0.234383	-0.51055	2.72e-05	-0.333886	0.0118788	-0.420786	0.000301904
ENSG00000134717	BTF3L4	-0.148319	0.0156276	-0.163527	0.00844087	-0.227329	3.23e-05	-0.0125179	0.915557	-0.213594	7.21e-05	-0.0841576	0.200448	-0.283307	8.19e-08	-0.177538	0.00346764	-0.214739	5.72e-05
ENSG00000057704	TMCC3	-0.241716	0.0156276	-0.231373	0.021549	-0.343801	0.000151983	-0.338434	9.45e-05	-0.705576	1.02e-15	-0.0222297	0.670836	-0.62367	1.42e-12	-0.0137758	0.848039	-0.258513	0.0033643
ENSG00000163938	GNL3	-0.164776	0.0156276	-0.0996405	0.130303	-0.318683	7.31e-08	-0.304497	1.15e-07	-0.372923	7.09e-11	-0.052261	0.423498	-0.445046	8.01e-15	-0.111577	0.0785199	-0.0558628	0.459154
ENSG00000179348	GATA2	0.243093	0.0160692	0.201733	0.0407042	0.535537	1e-09	0.525078	5.6e-10	0.713152	1.71e-17	0.0771606	0.276863	0.657513	8.97e-15	0.246609	0.0126173	0.744822	2.21e-19
ENSG00000096433	ITPR3	0.631086	0.0160692	0.0205602	0.490589	0.379839	0.0459312	0.756491	0.000627403	0.239487	0.150002	0.0285028	0.156455	0.809485	0.000380306	0.671351	0.00954377	1.32492	1.3e-09
ENSG00000215021	PHB2	-0.197299	0.0160692	-0.016441	0.817587	-0.208968	0.00519601	-0.144289	0.062181	-0.0641582	0.489906	-0.115592	0.168051	-0.281125	0.000105366	-0.212741	0.0086565	-0.323599	5.06e-06
ENSG00000138399	FASTKD1	-0.192586	0.0160692	-0.217741	0.00709727	-0.235224	0.00105236	-0.206955	0.00292714	-0.283737	3.95e-05	-0.0781688	0.257957	-0.350009	3.83e-07	-0.176105	0.0173238	-0.0573561	0.5209
ENSG00000163950	SLBP	-0.151488	0.0160692	-0.0721603	0.232479	-0.139381	0.0166225	-0.0629796	0.345802	-0.0796265	0.202989	-0.0572954	0.394868	-0.11395	0.0540387	-0.110819	0.0661282	0.0838356	0.184209
ENSG00000163597	SNHG16	-0.145234	0.0161003	-0.130227	0.0342603	-0.202228	0.00014465	-0.575909	2.19e-31	-0.221443	1.86e-05	-0.104436	0.13282	-0.366773	3.59e-13	-0.158415	0.00763152	-0.455191	2.8e-20
ENSG00000124813	RUNX2	0.239883	0.0161347	-0.10515	0.204742	0.244436	0.00633826	0.224193	0.0114114	0.682538	1.02e-15	0.186964	0.0976784	0.114879	0.238254	0.072142	0.309534	0.975623	1.35e-31
ENSG00000196104	SPOCK3	-0.25202	0.0161888	-0.333168	0.00207643	0.063774	0.505675	-0.0748192	0.493279	0.176168	0.0599398	0.00197702	0.973346	-0.54697	3.72e-09	-0.254101	0.0133187	0.547282	1.67e-10
ENSG00000146731	CCT6A	-0.114617	0.0161888	-0.0663037	0.172911	-0.197221	4.18e-07	-0.162394	3.81e-05	-0.154574	8.03e-05	-0.0606227	0.317105	-0.187078	1.17e-06	-0.117914	0.0123163	-0.278638	3.23e-14
ENSG00000139146	SINHCAF	-0.222963	0.0164037	-0.293472	0.0020142	-0.255779	0.00306273	-0.310462	0.000102623	-0.30906	7.8e-05	-0.155109	0.128917	-0.417549	2.56e-07	-0.217374	0.0168367	-0.285332	0.000405354
ENSG00000136270	TBRG4	-0.156247	0.0164037	-0.0309968	0.65532	-0.179008	0.00201672	-0.21493	9.73e-05	-0.0163842	0.845704	-0.0498712	0.493611	-0.294744	7.37e-08	-0.158679	0.0122151	0.0491763	0.492403
ENSG00000175115	PACS1	0.195393	0.0164037	0.0658218	0.322707	0.223504	0.00209317	0.537472	1.04e-15	0.283658	5.04e-05	-0.00887572	0.922864	0.599634	6.39e-19	0.178081	0.0242328	0.527256	2.69e-15
ENSG00000185627	PSMD13	-0.255404	0.0165806	-0.0337926	0.550364	-0.148924	0.106953	-0.146523	0.128275	-0.149358	0.12251	-0.166889	0.141435	-0.211887	0.023647	-0.298851	0.00522654	-0.318543	0.000551888
ENSG00000125835	SNRPB	-0.29812	0.0166725	-0.0220612	0.702664	-0.215541	0.0417217	-0.546317	8.39e-07	-0.0541459	0.643759	-0.187532	0.14824	-0.413094	0.000293553	-0.359398	0.00469737	-0.337255	0.00196441
ENSG00000237190	CDKN2AIPNL	-0.224896	0.0167257	-0.0568699	0.38404	-0.18761	0.0268014	-0.389314	1.58e-06	-0.197315	0.0214135	-0.0953624	0.234366	-0.28016	0.000647913	-0.282666	0.00291837	-0.432916	8.23e-08
ENSG00000101856	PGRMC1	-0.139159	0.0167257	-0.0677508	0.288955	-0.171224	0.000682876	-0.0945958	0.0964904	-0.145034	0.00415027	-0.0894849	0.142747	-0.107885	0.0527939	-0.111418	0.0595735	-0.739791	1.76e-66
ENSG00000210082	MT-RNR2	0.270638	0.0170085	0.334763	0.00447393	0.105482	0.272658	0.282316	0.00446841	-0.1427	0.189686	0.349519	0.00573025	0.00908789	0.949235	0.220202	0.0354542	-0.170833	0.0903254
ENSG00000100350	FOXRED2	0.158884	0.0170706	0.019423	0.761548	0.254818	1.42e-05	0.288892	2.4e-07	0.0653479	0.365609	0.0307042	0.650877	0.281026	9.84e-07	0.0606607	0.31179	0.373519	8.61e-12
ENSG00000111913	RIPOR2	-0.185946	0.0170706	-0.180412	0.0250288	-0.141101	0.0536692	-0.480086	7.24e-13	-0.776345	1.71e-30	0.0311507	0.602652	-0.542189	1.44e-15	-0.103624	0.132473	-1.51072	5.2e-105
ENSG00000109689	STIM2	0.199366	0.0171843	0.0427783	0.507143	0.0851953	0.308707	0.246454	0.000726962	0.271936	0.000198733	0.00924733	0.86543	0.473692	2.41e-11	0.105555	0.145691	0.685391	7.09e-24
ENSG00000115233	PSMD14	-0.158996	0.0172843	-0.0930628	0.155921	-0.178736	0.00307937	-0.105132	0.0962037	-0.164643	0.00564393	-0.118867	0.125492	-0.169494	0.00465311	-0.171935	0.0104411	-0.309125	4.5e-08
ENSG00000163541	SUCLG1	-0.277631	0.0172843	-0.0324758	0.546433	-0.0780455	0.424304	-0.29879	0.00331425	-0.182444	0.0820416	-0.183042	0.133823	-0.295734	0.00415826	-0.28023	0.0145536	-0.181993	0.0997586
ENSG00000196591	HDAC2	-0.108412	0.0173155	-0.0548176	0.26979	-2.43648	0	-0.0513168	0.293055	-0.0959447	0.0114971	-0.0973358	0.0776896	-0.0892851	0.0244894	-0.112995	0.0100504	-0.275477	5.52e-18
ENSG00000162521	RBBP4	-0.112423	0.0174923	-0.164893	0.000933297	-0.121035	0.0098033	-0.106511	0.0143613	0.0326931	0.466802	-0.0561607	0.289397	-0.111944	0.012507	-0.0835184	0.0666911	0.00329354	0.842106
ENSG00000130511	SSBP4	-0.212491	0.0178071	0.0123535	0.85499	-0.222459	0.00620151	-0.322531	3.14e-05	-0.198273	0.0137973	-0.0365757	0.491642	-0.361441	3.79e-06	-0.21588	0.0132183	-0.497875	6.05e-11
ENSG00000187792	ZNF70	0.27613	0.017815	0.24513	0.033514	0.132414	0.189626	0.267536	0.0087135	-0.0403752	0.748417	0.120877	0.220822	0.274369	0.00774762	0.149434	0.102951	-0.0867024	0.493811
ENSG00000279511	ENSG00000279511	0.502474	0.0181443	0.055165	0.183327	0.0492528	0.606911	-0.0370101	0.822335	0.0541751	0.727967	0.027192	0.271446	0.493314	0.00641739	0.265274	0.0727834	0.203042	0.264786
ENSG00000128309	MPST	-0.232656	0.0182896	0.00450616	0.946564	-0.0314057	0.769329	-0.463821	6.38e-08	0.0492628	0.654748	-0.101789	0.230826	-0.236882	0.00786732	-0.180502	0.0480607	-0.305532	0.000454025
ENSG00000218336	TENM3	0.279316	0.0183614	0.0135997	0.820645	0.0908076	0.376762	0.0311319	0.835157	-0.0303849	0.827845	0.0111517	0.849601	0.441725	3.13e-05	0.19739	0.0553139	-0.576789	2.38e-08
ENSG00000136052	SLC41A2	0.372522	0.0183614	0.0172569	0.732832	0.122391	0.251863	0.413181	0.00217785	0.0470283	0.750066	0.0300184	0.394477	0.715794	1.92e-07	0.356628	0.0190176	0.589769	1.13e-05
ENSG00000165792	METTL17	-0.196202	0.0183614	-0.0786503	0.259442	-0.311903	3.73e-05	-0.599804	6.69e-17	-0.262436	0.00034098	-0.0500457	0.432621	-0.323883	1.08e-05	-0.124333	0.0927054	-0.076858	0.380888
ENSG00000042088	TDP1	-0.152734	0.0183654	-0.0923098	0.128405	-0.183671	0.00115113	-0.113506	0.0446748	-0.0598554	0.365445	-0.0420735	0.524711	-0.137029	0.0166782	-0.103349	0.0915221	-0.359616	2.7e-12
ENSG00000139737	SLAIN1	-0.330673	0.0183654	-0.207467	0.0865933	-0.0542037	0.618833	-0.20021	0.0927469	-0.304942	0.0123025	-0.0116728	0.784077	-0.343858	0.00541716	-0.0628006	0.337501	-0.0165859	0.932785
ENSG00000104964	TLE5	-0.171723	0.0184511	-0.0192058	0.781365	-0.239132	0.000196461	-0.0948968	0.202076	-0.0827752	0.27339	-0.118926	0.158817	-0.314119	4.48e-07	-0.151943	0.0313987	-0.284565	3.86e-06
ENSG00000128487	SPECC1	0.127004	0.0186729	0.020209	0.823163	0.535325	3.43e-36	0.351604	1.65e-16	0.205812	5.79e-06	0.0875757	0.172471	0.244774	4.75e-08	0.107259	0.0419561	0.2063	3.71e-06
ENSG00000136643	RPS6KC1	0.153364	0.0186729	-0.0246179	0.677485	0.126228	0.0434425	0.227631	4.43e-05	0.248503	8.74e-06	0.00634209	0.866682	0.413392	1.31e-14	0.056332	0.352503	-0.164353	0.00567685
ENSG00000079246	XRCC5	-0.102532	0.0186729	-0.101143	0.0169282	-0.174737	5.77e-08	-0.155425	1.63e-06	-0.221699	1.18e-11	-0.07466	0.194112	-0.1244	0.000423703	-0.0973241	0.0186807	-0.107268	0.00160344
ENSG00000181163	NPM1	-0.152595	0.0186729	-0.000516449	0.994697	-0.162771	0.000687185	-0.131406	0.0113561	-0.20819	2.75e-05	-0.0479813	0.443309	-0.242842	1.37e-06	-0.135382	0.0321125	-0.315648	7.32e-12
ENSG00000031698	SARS1	-0.175805	0.0186729	-0.0128276	0.851252	-0.248576	0.000142624	0.253561	3.67e-05	-0.294524	1.69e-06	-0.161714	0.0502667	-0.19187	0.00367419	-0.147029	0.0417605	-0.331934	3.37e-08
ENSG00000154582	ELOC	-0.186454	0.0193935	-0.000477195	0.994201	-0.110748	0.138455	-0.0905596	0.275709	-0.0775309	0.349008	-0.0790849	0.260884	-0.206392	0.00403762	-0.172892	0.0215364	-0.319357	2.73e-06
ENSG00000204291	COL15A1	0.378822	0.0197023	0.0181181	0.696706	0.334137	0.0178138	0.121614	0.358557	0.329704	0.017332	0.000455325	0.995378	0.887573	1.7e-10	0.232868	0.0681423	1.09051	2.8e-16
ENSG00000131473	ACLY	-0.118401	0.0197023	-0.209311	5.61e-06	-0.0636934	0.197197	-0.308891	9.83e-16	-0.211538	9.8e-08	-0.0243603	0.680216	-0.305575	4.77e-15	-0.124459	0.0107497	0.0171466	0.797804
ENSG00000152240	HAUS1	-0.228179	0.0197023	-0.116825	0.155726	-0.217049	0.0141637	-0.339028	6.13e-05	-0.238459	0.00577954	-0.149462	0.155611	-0.254354	0.00332299	-0.272042	0.00549772	-0.112866	0.255779
ENSG00000163918	RFC4	-0.21624	0.0197023	-0.178144	0.0550809	-0.320317	0.000141775	-0.2378	0.00476875	-0.113333	0.216603	-0.0883124	0.246214	-0.398263	2.13e-06	-0.230037	0.0127134	-0.0835255	0.415416
ENSG00000172115	CYCS	-0.174264	0.0198166	-0.00308245	0.97624	-0.136413	0.0409417	-0.0889656	0.246947	-0.238174	0.000160114	-0.0515388	0.472864	-0.253876	6.91e-05	-0.15072	0.0364155	-0.349538	9.19e-09
ENSG00000143228	NUF2	-0.231529	0.0198318	-0.242338	0.0150891	-0.138676	0.110678	-0.170141	0.0589075	-0.203475	0.0209049	-0.169656	0.120665	-0.283358	0.00113155	-0.180528	0.0465641	-0.0551979	0.640026
ENSG00000211460	TSN	-0.0848992	0.0198777	-0.0897067	0.0108232	-0.124549	3.72e-05	0.0353353	0.291519	-0.0493813	0.155923	-0.0347613	0.491011	-0.0521538	0.140089	-0.0812373	0.0234536	-0.162042	4.75e-09
ENSG00000174460	ZCCHC12	-0.254432	0.0198777	-0.158866	0.105094	0.0505692	0.639459	-0.720374	2.39e-13	-0.0508704	0.664795	-0.105633	0.214999	-0.214841	0.037233	-0.0998238	0.200732	-2.49872	2.69e-112
ENSG00000198814	GK	-0.260242	0.0199186	-0.2972	0.00907896	-0.0469762	0.651321	0.0690057	0.54697	-0.506253	1.76e-07	-0.0242516	0.627305	-0.117895	0.249281	-0.111046	0.166931	-0.388164	4.57e-05
ENSG00000221986	MYBPHL	-0.341453	0.0199186	-0.0173443	0.738316	-0.434191	0.00132965	-0.414653	0.00128006	-0.427755	0.00101749	0.00643235	0.865106	-0.874832	6.61e-11	-0.321818	0.0221413	-0.0252561	0.888121
ENSG00000108953	YWHAE	-0.149136	0.0199186	-0.0738121	0.216889	-0.168764	0.00442896	-0.241693	1.36e-05	-0.138901	0.0215656	-0.0956817	0.163864	-0.187245	0.00131045	-0.151534	0.0164809	-0.447244	1.79e-17
ENSG00000167550	RHEBL1	-0.354861	0.0201452	-0.0256928	0.615022	-0.785279	7.31e-08	-0.703238	2.51e-07	-0.270294	0.0356547	-0.0216385	0.545702	-0.635705	4.93e-06	-0.337354	0.0214083	-0.701274	2.02e-07
ENSG00000160752	FDPS	-0.204192	0.0201452	-0.0543732	0.401927	-0.347702	1.97e-05	-0.256192	0.000798165	-0.201145	0.0130664	-0.0275446	0.613414	-0.403764	4.86e-07	-0.149072	0.0595492	0.10317	0.250357
ENSG00000138074	SLC5A6	-0.139706	0.0201925	-0.0444862	0.450867	-0.186528	0.000471666	-0.131324	0.0127082	-0.188524	0.00022412	-0.106688	0.123261	-0.235901	3.55e-06	-0.181949	0.00221567	-0.383096	6.45e-15
ENSG00000123219	CENPK	-0.230425	0.0201925	-0.171316	0.0712367	-0.31356	0.000490012	-0.209016	0.0181383	-0.178116	0.0463255	-0.0633714	0.322705	-0.216342	0.0158038	-0.0579941	0.41855	0.0977706	0.324185
ENSG00000137154	RPS6	-0.295414	0.0201925	-0.02046	0.693518	-0.240028	0.0296939	-0.13437	0.244168	-0.0307125	0.827845	-0.242611	0.094174	-0.33605	0.00290058	-0.307888	0.0138667	-0.345814	0.00220184
ENSG00000197894	ADH5	-0.170863	0.0202165	-0.11708	0.0850378	-0.132381	0.0673856	-0.350807	2.1e-08	-0.166889	0.0111417	-0.15687	0.0648446	-0.146619	0.0302789	-0.176678	0.0145536	-0.112376	0.122235
ENSG00000118985	ELL2	0.243923	0.0202165	0.00764111	0.908419	0.45172	1.36e-06	0.163306	0.0871293	0.441022	9.8e-07	0.0316366	0.519145	0.765571	2.66e-18	0.202469	0.0374792	0.529099	1.75e-09
ENSG00000169891	REPS2	0.28081	0.0202375	0.0255247	0.658543	0.22328	0.0351935	0.771403	3e-14	0.585651	1.83e-08	0.254358	0.0714405	0.74203	7.73e-13	0.257233	0.0254403	-0.00947519	0.953252
ENSG00000156471	PTDSS1	-0.141547	0.0204954	-0.0640337	0.302739	0.0480166	0.496755	-0.00715688	0.936806	-0.111762	0.0448702	-0.0401677	0.509276	-0.20204	0.000105703	-0.0792639	0.169778	0.0695031	0.276456
ENSG00000197694	SPTAN1	0.207111	0.0207621	0.00247335	0.986133	0.0618966	0.495313	0.265639	0.000711589	0.182646	0.0249474	0.121241	0.179136	0.412833	1.09e-07	0.257274	0.00427123	0.243874	0.00216339
ENSG00000177889	UBE2N	-0.149762	0.0209722	-0.0481416	0.408927	-0.0953811	0.150478	-0.2225	0.000139427	-0.14006	0.0242662	-0.0862264	0.234366	-0.180432	0.00277171	-0.122953	0.0538853	-0.408424	8.7e-14
ENSG00000142156	COL6A1	0.182667	0.0210264	0.104154	0.126322	0.585513	4.42e-17	-0.0366643	0.717872	0.124244	0.153788	-0.055941	0.390699	0.474711	4.72e-12	0.0348707	0.579485	0.524029	1.38e-14
ENSG00000138175	ARL3	-0.21355	0.0210716	-0.0275923	0.704738	-0.155265	0.0657632	-0.191727	0.0222461	-0.074479	0.454469	-0.142707	0.151573	-0.215402	0.0102975	-0.171048	0.0439911	-0.467795	3.73e-09
ENSG00000139163	ETNK1	-0.171862	0.0210716	-0.103028	0.136097	-0.135487	0.0533037	-0.1785	0.00750992	-0.156385	0.0219674	-0.0584708	0.394701	-0.307724	1.8e-06	-0.111542	0.0978933	-0.271221	2.23e-05
ENSG00000198899	MT-ATP6	0.303631	0.0210895	0.0578897	0.331392	0.0149659	0.903208	0.0627971	0.64128	-0.343725	0.00288579	0.224806	0.120665	-0.0878806	0.463918	0.188468	0.076665	-0.853471	4.99e-14
ENSG00000112175	BMP5	-0.160037	0.0211659	-0.103552	0.123068	-0.0623096	0.412067	-0.0770161	0.288127	-0.17056	0.0058444	-0.039474	0.529494	-0.392515	1.9e-11	-0.0777475	0.222487	-0.113578	0.08917
ENSG00000159164	SV2A	-0.108041	0.0212866	-0.119303	0.00991121	-0.289713	7.06e-14	-0.01119	0.86043	-0.301184	1.12e-15	-0.152298	0.00156413	-0.246553	1.02e-10	-0.130131	0.00457418	0.150648	0.000116103
ENSG00000013619	MAMLD1	0.237573	0.0213511	0.0231301	0.682414	0.198626	0.030801	-0.00281973	0.997749	0.0756657	0.542118	0.0506967	0.358803	0.413095	7.44e-06	0.241085	0.0172935	0.511382	1.18e-08
ENSG00000158859	ADAMTS4	0.16283	0.0213511	0.0154997	0.817562	-0.024689	0.710631	-0.240558	0.000144144	0.0971683	0.14092	0.0330463	0.594156	0.345979	4.98e-09	0.125456	0.0570593	0.493318	1.23e-17
ENSG00000128272	ATF4	-0.198648	0.0215102	-0.0149671	0.823692	-0.410448	1.02e-07	-0.064832	0.462807	-0.467386	4.92e-10	-0.104063	0.230826	-0.356431	2.13e-06	-0.183541	0.0265282	-0.534702	5.43e-13
ENSG00000134851	TMEM165	-0.183566	0.0216517	-0.175251	0.024163	-0.343378	7.98e-07	-0.173958	0.0133519	-0.260774	0.000116637	-0.250539	0.00451197	-0.143863	0.048292	-0.151917	0.0417605	-0.239291	0.000441928
ENSG00000166317	SYNPO2L	0.31093	0.0222591	0.133077	0.160712	-0.0773104	0.457536	0.390279	0.000947425	1.213	9.15e-26	0.0654473	0.237781	0.609173	4.21e-07	0.195912	0.0774438	0.340213	0.00440148
ENSG00000174403	CRMA	-0.317821	0.0222591	-0.0430145	0.430096	-0.178849	0.110018	-0.987733	7.55e-15	-0.386225	0.00158805	-0.0047379	0.919616	-2.094	1.74e-45	-0.467312	0.0012968	-0.585842	1.82e-06
ENSG00000137168	PPIL1	-0.213462	0.0222591	-0.0630899	0.343626	-0.213322	0.0121693	-0.287849	0.000474369	-0.162719	0.0626821	-0.176443	0.0890345	-0.199132	0.0200903	-0.211542	0.0200123	-0.492632	8.02e-10
ENSG00000293594	ENSG00000293594	-0.372586	0.0222591	0.00464197	0.935165	-0.126366	0.248892	-0.16099	0.224226	0.0736573	0.610315	-0.0490952	0.206694	-0.315485	0.0255176	-0.442167	0.00838802	-0.398911	0.00576227
ENSG00000185238	PRMT3	-0.181545	0.0222591	-0.152289	0.0477407	-0.184236	0.00999104	0.0755147	0.332442	-0.32573	1.11e-06	-0.0404008	0.501267	-0.153974	0.0353407	-0.105346	0.122617	-0.285258	1.98e-05
ENSG00000130340	SNX9	-0.124093	0.0224437	-0.196697	0.000121744	-0.374218	7.56e-17	-0.207202	3.6e-06	-0.190373	2.78e-05	-0.0165153	0.770621	-0.342076	5.89e-15	-0.173066	0.00106647	0.228898	6.61e-08
ENSG00000101166	PRELID3B	-0.0998523	0.0226098	-0.079825	0.0752163	-0.200387	3.18e-08	-0.0367597	0.454949	-0.0633155	0.134056	-0.0417101	0.419078	-0.135604	0.000290431	-0.0616746	0.143888	-0.00838685	0.894269
ENSG00000118997	DNAH7	0.617841	0.0226755	-0.000602323	0.994201	0.0608662	0.453107	0.414635	0.0387174	0.654928	0.00406212	0.00476202	0.834092	0.7825	0.000968131	0.0423149	0.229943	0.140307	0.493878
ENSG00000234797	RPS3AP6	-0.390112	0.0227163	-0.0267813	0.56134	-0.342335	0.0190572	-0.275191	0.0515306	-0.133277	0.34391	-0.353203	0.0776896	-0.531339	0.000628423	-0.373725	0.0234536	-0.427414	0.00447322
ENSG00000147573	TRIM55	-0.178095	0.0227361	-0.0833295	0.224112	-0.415963	6.3e-09	-0.280778	2.86e-05	-0.469371	3.75e-12	-0.0378468	0.527897	-0.267852	0.000119432	-0.280259	0.00030328	0.134337	0.0673383
ENSG00000122565	CBX3	-0.122514	0.0227361	-0.0707272	0.22497	-0.227719	1.99e-07	-0.11091	0.0188489	-0.0375958	0.537546	-0.0323117	0.565347	-0.215779	8.35e-07	-0.100744	0.0522845	-0.169307	9.85e-05
ENSG00000134323	MYCN	-0.126723	0.0227361	0.0077838	0.994581	0.0178832	0.81645	-0.0571049	0.339667	-0.207524	9.9e-06	-0.0654236	0.295192	-0.288321	3.68e-10	-0.108735	0.0425521	-0.587907	3.36e-39
ENSG00000117751	PPP1R8	-0.159748	0.0227361	-0.0441604	0.484193	-0.0924471	0.189499	-0.484853	5.27e-17	-0.136809	0.0382927	-0.0558261	0.39844	-0.1487	0.0231505	-0.115525	0.076665	0.0132446	0.865245
ENSG00000114480	GBE1	0.136757	0.0227361	-0.0301366	0.611821	-0.0755357	0.227216	0.42305	8.61e-19	0.147527	0.00592226	0.0642926	0.317105	0.356916	2.86e-13	0.131429	0.024803	0.332621	5.72e-12
ENSG00000164815	ORC5	-0.220232	0.0227361	-0.179663	0.0588528	-0.104253	0.236252	-0.307001	0.000214473	-0.0741043	0.455266	-0.0361302	0.493694	-0.205978	0.0161595	-0.184294	0.0439911	-0.305444	0.000298708
ENSG00000163444	TMEM183A	-0.19213	0.0228373	-0.096658	0.197789	-0.0994155	0.21908	-0.239193	0.00129155	0.0873456	0.307952	-0.0969212	0.225759	-0.167644	0.0326321	-0.17732	0.0323574	-0.0725738	0.440634
ENSG00000160285	LSS	-0.157795	0.0228873	-0.0292215	0.593054	-0.215303	0.000588399	-0.375333	1.04e-10	-0.337774	8.3e-09	-0.0125181	0.848418	-0.373333	2.1e-10	-0.105875	0.101137	0.0465511	0.559406
ENSG00000136997	MYC	-0.198494	0.0228873	-0.0266414	0.703248	-0.0589494	0.512867	-0.146903	0.0695008	-0.354983	2.09e-06	-0.00893817	0.881898	-0.547324	2.06e-13	-0.179649	0.0303063	-1.00723	1.08e-42
ENSG00000082515	MRPL22	-0.236125	0.0228873	-0.0229441	0.725645	-0.122747	0.186003	-0.570044	3.36e-10	-0.0882564	0.40453	-0.106317	0.22213	-0.205043	0.0302068	-0.212355	0.0305529	-0.231783	0.0143105
ENSG00000100139	MICALL1	0.168948	0.0228873	0.14112	0.0452169	0.196103	0.0042788	0.433644	5.85e-12	0.366368	1.17e-08	0.0184848	0.692283	0.426476	3.41e-11	0.17004	0.0197808	0.615402	2.84e-23
ENSG00000116212	LRRC42	-0.191718	0.0228873	-0.0506683	0.465417	-0.146998	0.0584385	-0.117398	0.14152	-0.0814397	0.346872	-0.093987	0.25759	-0.274435	0.000208182	-0.256556	0.00234281	0.10006	0.244297
ENSG00000172239	PAIP1	-0.10378	0.0231682	-0.0450807	0.35773	-0.124472	0.00247127	-0.0764866	0.0958449	-0.110653	0.00742438	-0.083843	0.158817	-0.151463	0.000105216	-0.0975112	0.0420944	-0.153651	6.55e-05
ENSG00000107758	PPP3CB	-0.127466	0.0231682	-0.0857505	0.141979	-0.156617	0.00242039	-0.405119	9.86e-18	-0.161104	0.00147208	-0.035236	0.52249	-0.160077	0.00188511	-0.100537	0.058605	-0.558679	1.27e-32
ENSG00000161981	SNRNP25	-0.264781	0.0232257	0.00423319	0.949794	-0.0607267	0.580322	-0.134242	0.192651	0.0186061	0.924888	-0.0316333	0.515384	-0.209507	0.0466671	-0.172401	0.0694556	-0.00419138	0.975198
ENSG00000102144	PGK1	-0.210939	0.0232257	-0.110305	0.182443	-0.205753	0.0128973	-0.129698	0.141442	-0.0451521	0.67174	-0.178941	0.111679	-0.23943	0.00388304	-0.271828	0.00353852	-0.256985	0.0015061
ENSG00000104442	ARMC1	-0.153627	0.0232354	-0.216855	0.00165619	-0.174477	0.00476459	-0.0320323	0.727783	-0.210514	0.000542284	-0.0529706	0.417737	-0.177967	0.00393668	-0.145801	0.0262945	-0.314468	9.05e-08
ENSG00000114942	EEF1B2	-0.26975	0.0235692	-0.0119162	0.844758	-0.224069	0.0396801	-0.39713	0.000143847	-0.0989471	0.422249	-0.186423	0.136722	-0.314905	0.00290058	-0.326793	0.00783044	-0.293146	0.00765204
ENSG00000166341	DCHS1	0.233779	0.0235692	-0.0191672	0.756447	1.18445	7.72e-43	0.10623	0.292066	0.585772	3.91e-11	-0.0156505	0.760054	0.362574	7.91e-05	0.22318	0.0248685	0.872788	2.86e-24
ENSG00000196110	ZNF699	0.236828	0.0236488	-0.399247	0.000395906	0.100737	0.296392	0.32173	0.000444312	0.191876	0.046284	-0.00567229	0.916956	0.41064	8.88e-06	0.222837	0.0263571	-0.455624	1.68e-06
ENSG00000198625	MDM4	0.22794	0.0236488	0.314829	0.00273284	0.0261121	0.799392	-0.133457	0.17817	0.142506	0.148213	0.144021	0.165341	0.132312	0.179106	0.17907	0.0505576	0.115037	0.285853
ENSG00000100216	TOMM22	-0.247165	0.0240985	-0.0141903	0.833393	-0.169331	0.0840709	-0.334145	0.000332894	-0.18527	0.0515008	-0.156164	0.154811	-0.217961	0.0180755	-0.243005	0.0227105	-0.43425	2.31e-06
ENSG00000112118	MCM3	-0.0985183	0.0242433	-0.0608765	0.165124	-0.0107165	0.86961	-0.0909737	0.0188355	-0.0958082	0.0123456	-0.0384927	0.478999	-0.196105	2.73e-08	-0.116727	0.00541817	0.0114392	0.816455
ENSG00000144746	ARL6IP5	-0.164574	0.0243611	-0.056043	0.357682	-0.177368	0.0109009	-0.323587	1.63e-07	-0.227005	0.00037075	-0.129982	0.118084	-0.0840337	0.264085	-0.183856	0.0108128	-0.186251	0.00418358
ENSG00000156136	DCK	-0.157613	0.0243611	-0.087898	0.177222	-0.198382	0.00166944	-0.026493	0.782617	-0.133828	0.0381249	-0.119672	0.126819	-0.159311	0.0121813	-0.158878	0.0203468	0.110538	0.0937588
ENSG00000184831	APOO	-0.234886	0.0243611	-0.00165835	0.979066	-0.254615	0.00852489	-0.282856	0.00203241	-0.0385634	0.705281	-0.0324499	0.526831	-0.143059	0.145068	-0.154343	0.0827309	-0.127599	0.215324
ENSG00000132669	RIN2	0.162071	0.0243611	0.0713639	0.276231	0.199645	0.00220312	-0.0839314	0.263454	0.141679	0.0345331	0.0470314	0.450058	0.306226	6.52e-07	0.105987	0.104613	0.187376	0.0032933
ENSG00000156110	ADK	-0.152048	0.0243611	-0.0492648	0.424566	-0.13933	0.0237315	-0.0731052	0.295541	-0.205422	0.00078059	-0.0891804	0.20341	-0.190129	0.00195477	-0.105917	0.0850186	-0.066442	0.367435
ENSG00000138095	LRPPRC	-0.114271	0.0243611	-0.167651	0.00044743	-0.127314	0.00469202	-0.0895788	0.0562126	-0.218645	9.15e-08	-0.0331204	0.584698	-0.225139	4.63e-08	-0.0919245	0.0629495	-0.00213405	0.983341
ENSG00000145217	SLC26A1	0.509627	0.0243942	0.0261416	0.43892	0.244526	0.0896331	0.533614	0.00520367	0.85759	1.5e-05	0.00409953	0.880997	0.719848	0.000337843	0.196901	0.0834856	0.348278	0.0647691
ENSG00000177469	CAVIN1	0.161796	0.0244112	0.0803856	0.229844	0.0432902	0.606396	-0.0904719	0.207789	-0.0644281	0.39676	0.0305156	0.594738	0.241423	0.000122816	0.0509997	0.420652	0.376377	1.63e-10
ENSG00000132196	HSD17B7	-0.30114	0.0247104	-0.173827	0.110793	-0.326495	0.00718465	-0.575107	1.21e-06	-0.180448	0.128233	-0.167465	0.172704	-0.725048	1.87e-09	-0.421435	0.00233106	0.00299386	0.989874
ENSG00000049540	ELN	0.460285	0.024854	0.362959	0.0597531	0.186227	0.132516	1.25911	2.35e-12	0.428519	0.0129196	-0.00436405	0.865889	1.72161	5.77e-22	0.0953661	0.133382	0.357555	0.0412768
ENSG00000185585	OLFML2A	0.201182	0.0251858	0.0394511	0.539096	-0.0964925	0.242188	0.305712	5.81e-05	0.226552	0.00368999	0.00613636	0.922567	0.443379	4.25e-09	0.195732	0.0256511	0.513843	3.02e-12
ENSG00000155508	CNOT8	-0.150966	0.0252287	-0.0477962	0.438787	-0.143297	0.0215862	0.111607	0.0761853	0.105221	0.101304	-0.102302	0.167174	-0.0957919	0.149312	-0.138005	0.0333152	0.0721463	0.30568
ENSG00000185567	AHNAK2	0.341183	0.0252515	0.0050017	0.936205	0.0831753	0.438533	0.142393	0.276441	0.332224	0.0126391	0.20847	0.154107	0.671007	9.94e-07	0.312797	0.0291149	0.823594	4.58e-10
ENSG00000088930	XRN2	-0.128064	0.0252515	-0.145745	0.0121118	-0.100156	0.0755136	-0.126189	0.0152877	-0.219094	5.15e-06	-0.0294328	0.587171	-0.188493	0.000141214	-0.106862	0.0508049	-0.103052	0.0537056
ENSG00000176842	IRX5	-0.259241	0.0253213	-0.044072	0.463549	0.109907	0.27856	-0.0382835	0.762928	0.0956629	0.410892	-0.0293679	0.558153	-0.196451	0.0668064	-0.130559	0.134035	0.267241	0.00688369
ENSG00000145919	BOD1	-0.192704	0.0254586	-0.0434743	0.505343	-0.233647	0.00272165	-0.122434	0.140123	-0.0459383	0.643778	-0.123028	0.185126	-0.175042	0.0256408	-0.156547	0.0505576	-0.153259	0.0597393
ENSG00000132286	TIMM10B	-0.130385	0.0254586	-0.055891	0.325438	-0.173027	0.000999937	-0.0742811	0.211118	-0.251516	3.66e-07	-0.0650701	0.301808	-0.129269	0.0161175	-0.0558395	0.32133	-0.226326	3.91e-06
ENSG00000188211	NCR3LG1	0.377997	0.0256077	-0.0223185	0.619974	0.504911	0.00116124	0.333607	0.0204407	0.902637	2.21e-09	0.0338128	0.290239	0.747941	1.12e-06	0.360241	0.0255038	1.08107	3.85e-13
ENSG00000175182	FAM131A	-0.20325	0.0256077	-0.130811	0.116588	0.0324653	0.729025	0.00915269	0.93211	0.000529483	0.996089	-0.0698622	0.313708	-0.221894	0.00688507	-0.203607	0.0217513	-0.095153	0.324632
ENSG00000196358	NTNG2	0.304983	0.0256077	0.0454492	0.409233	0.284391	0.0180936	-0.0760951	0.568506	0.422559	0.000455309	0.000629357	0.99687	0.292172	0.0154971	0.038796	0.531727	0.0114023	0.948554
ENSG00000136156	ITM2B	-0.139432	0.0256077	-0.0448133	0.447813	0.0231553	0.782903	0.110409	0.0608808	0.0419769	0.555823	-0.120391	0.0975089	0.137256	0.0169233	-0.0384636	0.420847	0.190727	0.000386522
ENSG00000169604	ANTXR1	0.222882	0.025667	-0.0471373	0.429959	0.136148	0.136226	0.212883	0.0195341	0.378016	2.38e-05	0.00827097	0.877176	0.530935	2.69e-09	0.162052	0.0670522	0.17343	0.072324
ENSG00000088451	TGDS	-0.267677	0.025667	-0.201554	0.070475	-0.194418	0.0632021	-0.448715	2.14e-05	-0.58495	1.19e-07	-0.0891438	0.234008	-0.34943	0.00122334	-0.133637	0.129376	-0.214825	0.0503758
ENSG00000116001	TIA1	-0.160523	0.0257001	-0.159313	0.0277053	-0.25627	5.83e-05	-0.480754	1.05e-15	-0.311814	3.28e-07	-0.0300744	0.603683	-0.226907	0.000334895	-0.110665	0.0947328	-0.283007	3.7e-06
ENSG00000116489	CAPZA1	-0.133405	0.0259273	-0.12633	0.0367157	-0.188198	0.000304912	-0.469448	3.35e-23	-0.247932	4.97e-07	-0.0893068	0.190357	-0.0917082	0.116347	-0.102639	0.0733645	-0.164777	0.00133728
ENSG00000165138	ANKS6	0.196201	0.0261219	0.106423	0.1736	0.077383	0.367746	0.651694	4.15e-19	0.927773	4.18e-38	0.0449642	0.443309	0.628858	1.46e-17	0.15959	0.0508412	0.244225	0.00162009
ENSG00000114200	BCHE	-0.217534	0.0261312	-0.369836	0.000236138	-0.368627	3.75e-05	-0.299906	0.000571963	-0.508858	9.27e-09	-0.40644	0.000127659	-0.626396	5.56e-13	-0.265886	0.00712452	0.235281	0.0102924
ENSG00000197265	GTF2E2	-0.165608	0.0261375	-0.00666641	0.932939	-0.0846877	0.259614	-0.170575	0.0108952	-0.0407121	0.640489	-0.0493742	0.4458	-0.0569439	0.497408	-0.116162	0.0873995	-0.222468	0.000666187
ENSG00000109063	MYH3	0.366127	0.026268	0.0208538	0.65532	0.0114111	0.924096	-0.0841687	0.547792	1.88749	1.35e-45	0.0576063	0.175832	0.00852354	0.956777	0.496401	0.00351021	2.92414	8.81e-116
ENSG00000108010	GLRX3	-0.224847	0.0262918	-0.091195	0.221991	-0.132292	0.17646	-0.416313	3.29e-06	-0.174794	0.0591964	-0.150171	0.155611	-0.269745	0.00311524	-0.256789	0.0112019	-0.355681	7.24e-05
ENSG00000172432	GTPBP2	-0.138286	0.0262918	-0.111062	0.074079	-0.345373	4.93e-11	0.15358	0.00435986	-0.0778084	0.200148	-0.106674	0.13282	-0.109266	0.0599234	-0.0285126	0.657514	0.0913466	0.129623
ENSG00000130741	EIF2S3	-0.0850827	0.0263279	-0.0698771	0.0755265	-0.159941	5.23e-07	0.049947	0.205374	-0.177337	8.66e-09	-0.0111644	0.834092	-0.132164	3.9e-05	-0.058471	0.120037	-0.306457	6.01e-25
ENSG00000099814	CEP170B	0.154063	0.0263279	0.0757228	0.245818	0.291368	1.54e-06	0.17931	0.00350965	-0.0112845	0.906306	0.106756	0.161499	0.187901	0.00257238	0.161657	0.0178153	0.402785	1.22e-12
ENSG00000102870	ZNF629	0.150554	0.0263683	0.0290749	0.658735	0.0187799	0.823692	0.15298	0.0122786	-0.147006	0.0196481	0.039875	0.526831	0.109086	0.0972881	0.117284	0.0668239	0.11233	0.0850623
ENSG00000183291	SELENOF	-0.185212	0.0264886	-0.0983689	0.180958	-0.218254	0.00379189	-0.262937	0.000215216	-0.140708	0.0690992	-0.149702	0.114843	-0.143248	0.0592518	-0.177664	0.0280434	-0.0744696	0.430079
ENSG00000130589	HELZ2	0.230806	0.0265118	0.0454039	0.517829	0.510503	4.05e-08	0.319325	0.000476259	0.110899	0.289052	0.0430257	0.444487	0.521326	9.37e-09	0.207696	0.0340075	1.02837	2.2e-33
ENSG00000143028	SYPL2	0.578846	0.0267816	0.0513516	0.116716	1.5235	6.1e-11	0.411092	0.0379911	0.027123	0.8737	0.55733	0.0735026	0.30606	0.0792056	0.386926	0.0561383	0.451944	0.0341252
ENSG00000135902	CHRND	-0.176596	0.02693	-0.154035	0.0633406	-0.747109	2.64e-26	-0.642107	1.8e-20	-0.512143	2.44e-13	0.0275417	0.499466	-0.786347	1.22e-29	-0.24367	0.00282897	-0.426512	8.74e-10
ENSG00000122863	CHST3	0.199869	0.02693	0.0241043	0.690779	0.275542	0.00105511	0.633097	2.21e-16	-0.0193069	0.854509	-0.0544218	0.389275	0.56503	5.52e-13	0.132443	0.0934166	0.425454	6.16e-08
ENSG00000168028	RPSA	-0.276232	0.027046	-0.0137608	0.805081	-0.114062	0.274626	-0.122586	0.2556	-0.0378661	0.789893	-0.128141	0.189553	-0.351149	0.00340302	-0.325247	0.0112375	-0.395536	0.000877658
ENSG00000100078	PLA2G3	-0.637597	0.0272308	-0.04321	0.127473	-1.13515	7.38e-05	-3.3896	9.31e-20	-2.04349	1.33e-11	-0.0115029	0.571229	-1.85815	4.24e-10	-0.0670588	0.0930733	0.750139	0.0010846
ENSG00000173706	HEG1	0.237352	0.0272308	-0.034447	0.566775	0.270517	0.00732067	0.210377	0.0352707	-0.002334	0.955711	0.00954057	0.852714	0.408828	3.22e-05	0.25634	0.0184423	0.489807	4.65e-07
ENSG00000145632	PLK2	0.139967	0.0272308	-0.180913	0.00548651	0.0415096	0.588225	-0.210892	0.00016515	0.00759154	0.914094	-0.257544	7.02e-05	0.278983	1.4e-07	0.0610512	0.296348	-0.133749	0.0249713
ENSG00000109111	SUPT6H	0.141591	0.0272308	0.0298006	0.581127	0.137264	0.0202794	0.28632	3.83e-08	0.0571269	0.405816	0.105499	0.161499	0.186727	0.000711141	0.134778	0.0298324	0.133925	0.0194929
ENSG00000164615	CAMLG	-0.182045	0.0272308	-0.0131884	0.846581	0.073472	0.369603	0.0284506	0.77974	0.119037	0.130918	-0.066471	0.381375	-0.191373	0.011467	-0.167071	0.0338222	0.266044	0.000185072
ENSG00000105364	MRPL4	-0.206251	0.0272308	0.0148758	0.777951	-0.136952	0.109226	-0.0108758	0.934647	-0.0501405	0.634269	-0.0332168	0.543877	-0.189491	0.0279204	-0.141266	0.0847847	-0.122956	0.190006
ENSG00000130560	UBAC1	-0.175044	0.0272308	-0.023903	0.747592	-0.0461457	0.58833	-0.0647535	0.452402	-0.0350568	0.70909	-0.0717769	0.307819	-0.267249	0.000135083	-0.198364	0.010524	0.250134	0.000246384
ENSG00000104980	TIMM44	-0.168267	0.0272928	-0.00410122	0.961371	-0.27167	7.25e-05	-0.467592	4.86e-13	-0.219021	0.00120674	-0.043497	0.465539	-0.289471	1.57e-05	-0.135962	0.055224	-0.205948	0.00238066
ENSG00000167716	WDR81	0.178997	0.0274032	0.00433926	0.975277	0.196332	0.00934073	0.101943	0.214545	0.59526	3.8e-19	0.199029	0.0330493	0.181999	0.0151771	0.0872861	0.211898	0.451994	1.41e-11
ENSG00000168309	FAM107A	-0.242324	0.0274032	0.0170975	0.825411	-0.272082	0.00845671	-0.229246	0.0170092	-1.06284	9.47e-27	-0.232986	0.0757822	-0.420891	4.32e-05	-0.0995059	0.201481	0.266218	0.00941669
ENSG00000189067	LITAF	-0.139991	0.0274585	0.0146742	0.835063	-0.0059614	0.953977	-0.155068	0.00616144	-0.479761	1.88e-18	-0.042344	0.494486	-0.199799	0.000736308	-0.124326	0.0420779	0.485645	3.63e-22
ENSG00000214753	HNRNPUL2	0.184828	0.0277262	0.257768	0.0028373	0.140939	0.0679358	0.287419	9.05e-05	0.324875	8.29e-06	0.111194	0.180344	0.243095	0.00113734	0.109661	0.115028	0.00153733	0.968686
ENSG00000183828	NUDT14	-0.297859	0.027938	-0.00325072	0.958975	-0.480406	0.000123196	-0.713911	4.55e-09	0.0259248	0.860533	-0.01523	0.708872	-0.807185	5.34e-11	-0.276186	0.0311317	-0.293139	0.0179727
ENSG00000175170	FAM182B	0.647638	0.0280702	0.0227815		0.433511	0.0383655	0.399444	0.0520741	0.703184	0.00494382	0.0164785		0.541448	0.0223199	0.657477		0.148103	0.474185
ENSG00000151117	TMEM86A	0.26048	0.028085	0.0234762	0.68166	0.244688	0.0216813	0.351793	0.000708073	1.14747	1.11e-31	0.26887	0.0564547	0.554752	1.04e-07	0.0336633	0.597114	0.506991	6.44e-07
ENSG00000115091	ACTR3	-0.0974263	0.0283244	-0.10324	0.0225286	-0.0128383	0.870965	-0.159731	1.79e-05	-0.146932	0.000129505	-0.0416852	0.462021	-0.123605	0.00198034	-0.0990816	0.0225852	-0.286249	7.67e-16
ENSG00000102054	RBBP7	-0.130835	0.0283244	-0.116414	0.0564107	-0.104276	0.0680579	-0.153743	0.00353668	-0.137545	0.0106227	-0.0393417	0.546723	-0.161622	0.00240796	-0.128913	0.0268928	-0.0932802	0.1067
ENSG00000257337	TNS2-AS1	0.55479	0.0283244	0.0453208	0.158507	0.133352	0.186474	0.103171	0.456468	0.580774	0.00694789	0.019735	0.313533	0.227575	0.132976	0.0298563	0.419171	0.444648	0.0335452
ENSG00000034713	GABARAPL2	-0.209834	0.0283244	-0.0124107	0.864734	-0.0441504	0.708669	-0.0630006	0.596765	0.0933259	0.319629	-0.133097	0.167174	-0.202172	0.0170479	-0.224997	0.0173839	-0.247132	0.00372442
ENSG00000109919	MTCH2	-0.125472	0.0283244	-0.0430037	0.490675	-0.128131	0.0201732	-0.108619	0.0533281	-0.132626	0.0129387	-0.0523385	0.360465	-0.19667	0.00019208	-0.185175	0.00120165	-0.232276	2.5e-06
ENSG00000090615	GOLGA3	0.155796	0.0283244	0.114645	0.100568	0.0217459	0.828541	0.121651	0.0727483	0.0978248	0.16875	0.0382343	0.47534	0.204126	0.00128518	0.156239	0.0246029	-0.022336	0.814665
ENSG00000189266	PNRC2	-0.145345	0.0283716	-0.143501	0.0229644	-0.141646	0.0232677	-0.5055	1.95e-21	-0.302344	1.72e-08	-0.0271759	0.645243	-0.219464	6.91e-05	-0.095774	0.140647	-0.41053	1.6e-14
ENSG00000175592	FOSL1	0.646608	0.0284557	0.560697		0.41381	0.0486982	0.403576	0.0513533	0.495799	0.0292319	0.0297966		1.44594	2.7e-08	0.766463		0.588598	0.0149631
ENSG00000270629	NBPF14	0.415413	0.0289566	0.239496	0.0932887	0.322711	0.037077	0.280523	0.066368	0.376385	0.0189977	0.231436	0.157972	0.379813	0.0189638	0.435984	0.0201732	0.332414	0.0457737
ENSG00000242588	ENSG00000242588	0.30976	0.0289661	0.152828	0.128266	0.133395	0.219173	0.0855625	0.52059	0.305103	0.0150476	0.33724	0.0465995	0.343756	0.00672793	0.389799	0.00716722	0.403109	0.00136456
ENSG00000133119	RFC3	-0.153695	0.0292448	-0.155245	0.0238517	-0.134955	0.0377916	-0.214323	0.000356366	-0.208859	0.000545897	-0.0490944	0.443309	-0.234873	0.000104732	-0.143517	0.0363493	-0.0298244	0.736293
ENSG00000102096	PIM2	-0.274554	0.0293302	-0.0227113	0.696043	-0.142609	0.172118	-0.239615	0.0309856	-0.242143	0.0315076	-0.0100911	0.860987	-0.325947	0.00447922	-0.223056	0.047505	-0.0165052	0.930832
ENSG00000138814	PPP3CA	0.125124	0.0294144	0.034044	0.564365	0.309543	9.57e-11	0.133391	0.00884896	0.365154	2.13e-15	0.148561	0.0200491	0.281082	2.82e-09	0.133105	0.0181041	0.317724	4.72e-12
ENSG00000177156	TALDO1	-0.1972	0.0294879	0.0144888	0.825688	-0.119864	0.159842	0.0286616	0.808319	-0.0841956	0.359634	-0.15582	0.134675	-0.0934138	0.300619	-0.115921	0.140647	-0.191502	0.0197025
ENSG00000162520	SYNC	0.348485	0.029542	0.0107988	0.824277	0.323799	0.0222822	0.373964	0.00715749	0.203006	0.1365	0.00588652	0.866084	0.84629	2.42e-09	0.224208	0.0733645	0.422723	0.00270731
ENSG00000086189	DIMT1	-0.205071	0.0298431	-0.10581	0.223043	-0.0945673	0.291081	-0.12222	0.190014	-0.234585	0.00665519	-0.0415596	0.411756	-0.336642	8.4e-05	-0.190436	0.0345712	-0.267853	0.0016577
ENSG00000130935	NOL11	-0.124647	0.0298431	-0.115799	0.0386918	-0.194322	3.32e-05	-0.535297	4.44e-33	-0.26086	1.28e-08	-0.0449882	0.538208	-0.195235	2.83e-05	-0.117937	0.0337226	-0.150025	0.00160644
ENSG00000117543	DPH5	-0.163063	0.0298431	-0.012586	0.849698	-0.221664	0.00118586	-0.0760085	0.347587	-0.173974	0.0109851	-0.080334	0.262517	-0.251137	0.000166981	-0.230606	0.00224027	-0.512164	6.6e-16
ENSG00000105443	CYTH2	0.187267	0.0298431	0.0933669	0.204744	0.215507	0.00672821	0.107278	0.218626	0.231117	0.00313792	0.0474962	0.427624	0.0879084	0.327257	0.065463	0.337151	0.11679	0.195303
ENSG00000151465	CDC123	-0.153073	0.0298431	-0.0219787	0.775277	-0.260425	3.98e-05	-0.37122	4.75e-10	-0.111624	0.099624	-0.120449	0.128917	-0.19106	0.00261066	-0.153543	0.0254403	-0.0929195	0.210266
ENSG00000070614	NDST1	0.131679	0.0299535	-0.00291638	0.950478	0.276606	1.41e-07	0.141984	0.0106368	0.202192	0.000139405	0.0297933	0.543877	0.122061	0.0360596	0.0694362	0.229628	-0.156447	0.00317479
ENSG00000198663	C6orf89	0.142435	0.0299535	0.0133707	0.876576	0.0267157	0.810964	0.299564	2.34e-08	0.239131	1.21e-05	-0.0100144	0.876792	0.303005	1.59e-08	0.0818028	0.195147	0.0582216	0.444797
ENSG00000111142	METAP2	-0.116981	0.0302428	-0.105982	0.0428845	-0.126351	0.0100621	-0.205553	3.76e-06	-0.240828	4.6e-08	-0.10693	0.120665	-0.169646	0.000244349	-0.111413	0.0349746	-0.161863	0.000393237
ENSG00000147416	ATP6V1B2	-0.101156	0.0302428	-0.0777875	0.101143	-0.0769435	0.076052	-0.142926	0.000434559	-0.217564	7.47e-08	-0.0645447	0.237622	-0.147933	0.00044858	-0.0793063	0.0780181	-0.0210858	0.672914
ENSG00000187514	PTMA	-0.128355	0.0302428	-0.0313114	0.568364	-0.172352	0.000970184	-0.204147	4.16e-05	-0.320329	1.32e-11	-0.108243	0.123261	-0.185762	0.000228892	-0.0867888	0.124342	-0.483595	1.67e-25
ENSG00000101665	SMAD7	0.580749	0.0302428	0.0285934	0.30294	0.927939	0.000256076	1.30263	8.81e-08	1.72192	1.22e-12	0.0100825	0.620665	1.66515	1.13e-11	0.0997004	0.0615884	0.821728	0.000509231
ENSG00000006007	GDE1	-0.111484	0.0302428	-0.101584	0.0530165	0.00956663	0.925961	-0.10861	0.0100342	-0.108382	0.0148688	-0.0990657	0.094174	-0.136606	0.00214834	-0.220716	2.49e-06	-0.311209	5.07e-14
ENSG00000093009	CDC45	-0.199022	0.0302428	-0.13347	0.104649	-0.094742	0.27312	-0.248005	0.0025551	-0.0623858	0.51848	-0.214894	0.0454725	-0.204818	0.0138818	-0.217416	0.0164719	-0.0135665	0.898311
ENSG00000113387	SUB1	-0.159331	0.0302428	-0.0299412	0.655762	-0.112364	0.119879	-0.160927	0.018172	-0.149168	0.0309375	-0.12087	0.136722	-0.197663	0.00329676	-0.154265	0.030743	-0.263898	2.18e-05
ENSG00000182118	FAM89A	-0.213407	0.0302428	-0.0406877	0.50591	0.0371442	0.725345	-0.143362	0.133169	-0.221278	0.0148859	-0.0838966	0.260436	-0.356903	9.4e-05	-0.165541	0.0599971	0.0207558	0.866144
ENSG00000125844	RRBP1	0.14197	0.0304106	0.043999	0.449656	0.296601	2.19e-07	0.181409	0.00166566	0.01012	0.902238	0.0290418	0.717059	0.181895	0.00169867	0.138761	0.0314267	-0.107253	0.102791
ENSG00000144895	EIF2A	-0.0981339	0.0304222	-0.140136	0.00137061	-0.0946501	0.0253027	-0.0853096	0.0409614	-0.229025	3.58e-10	-0.0622582	0.236915	-0.138503	0.000346783	-0.0736856	0.0947564	0.0788876	0.0523905
ENSG00000117054	ACADM	-0.147521	0.0305699	-0.168428	0.0170749	-0.16145	0.0095082	-0.102974	0.113542	-0.175589	0.00304146	-0.0626759	0.349293	-0.225365	0.000103479	-0.135123	0.0371051	-0.0162714	0.859991
ENSG00000139620	KANSL2	-0.187043	0.0306812	-0.084699	0.235248	-0.20937	0.00879955	-0.0941443	0.282774	-0.0620767	0.515449	-0.181309	0.0735026	-0.263082	0.000818024	-0.230956	0.00787728	0.0471287	0.655984
ENSG00000160445	ZER1	0.146066	0.0306812	0.145806	0.0367662	0.181669	0.00472255	0.380053	4.33e-11	0.263581	7.55e-06	0.0817404	0.242088	0.321406	2.59e-08	0.0377719	0.536861	0.296529	3.42e-07
ENSG00000183527	PSMG1	-0.182722	0.0306812	-0.0523449	0.423044	-0.144967	0.0662215	-0.228699	0.00259191	-0.188113	0.0151995	-0.0870601	0.255055	-0.309932	3.22e-05	-0.226208	0.00787728	-0.126128	0.121416
ENSG00000166750	SLFN5	0.32175	0.0306812	0.00488354	0.9348	0.0983932	0.353825	1.07535	1.9e-16	-0.00404739	0.982501	0.0278414	0.445915	0.911571	8.1e-12	0.256481	0.0495753	-0.455361	0.00103398
ENSG00000119787	ATL2	-0.131996	0.0306812	-0.211035	0.00052923	-0.15843	0.00442896	-0.428885	1.89e-17	-0.188777	0.000409303	-0.0799369	0.230941	-0.246318	2.83e-06	-0.14302	0.0173723	-0.165047	0.0021347
ENSG00000144802	NFKBIZ	0.44783	0.0306812	0.00732061	0.870176	0.155383	0.168863	0.273004	0.086244	0.809783	1.46e-05	0.0288944	0.241613	0.897149	2.19e-06	0.422778	0.030743	1.34327	1.07e-13
ENSG00000010256	UQCRC1	-0.222554	0.0306812	-0.00943465	0.886334	-0.128435	0.165933	-0.444846	1.05e-06	-0.0588221	0.585967	-0.168951	0.13282	-0.209739	0.0256578	-0.204154	0.0363676	0.184065	0.0620701
ENSG00000100632	ERH	-0.210516	0.0306812	-0.0104208	0.877104	-0.227635	0.0110374	-0.205758	0.0177955	-0.0799889	0.429375	-0.0719254	0.291417	-0.24044	0.00701523	-0.136407	0.0968196	-0.201593	0.026857
ENSG00000151247	EIF4E	-0.123219	0.0306812	-0.0554787	0.333851	-0.160179	0.001818	-0.399115	1.41e-17	-0.291512	7.25e-10	-0.0890768	0.170901	-0.193781	8.44e-05	-0.0928205	0.0925126	-0.30953	3.9e-11
ENSG00000113407	TARS1	-0.121122	0.0306812	-0.0960657	0.0802469	-0.208044	5.52e-06	0.0372335	0.50625	-0.224608	5.69e-07	-0.0612497	0.263458	-0.200182	1.17e-05	-0.119887	0.0280871	-0.325663	3.62e-14
ENSG00000162545	CAMK2N1	0.145685	0.0308783	0.147147	0.0316461	0.111231	0.0908972	0.0115468	0.907969	-0.196098	0.00164615	0.0128408	0.865889	0.215071	0.000283445	0.109816	0.0820045	0.240982	2.81e-05
ENSG00000145425	RPS3A	-0.410112	0.0312341	-0.0326055	0.410898	-0.383648	0.0200617	-0.390587	0.0163568	-0.0698667	0.666238	-0.30961	0.128917	-0.49452	0.00391927	-0.446881	0.0179949	-0.466134	0.00577194
ENSG00000286388	ENSG00000286388	0.252514	0.0316426	0.00319405	0.890485	0.195172	0.0620314	0.645193	9.42e-11	0.467935	6.01e-06	0.0423319	0.411756	0.384296	0.000274346	0.315539	0.00783044	0.145019	0.227507
ENSG00000119729	RHOQ	-0.111073	0.0317011	0.000276061	0.992343	-0.0359848	0.547321	-0.0508477	0.337417	-0.44352	1.32e-26	-0.00894894	0.840657	-0.225273	1.94e-07	-0.0699651	0.162769	-0.499526	4.53e-34
ENSG00000091164	TXNL1	-0.148778	0.0317056	-0.00513201	0.955992	-0.078384	0.283155	-0.00102681	0.994417	-0.1449	0.0259152	-0.0331251	0.534961	-0.132785	0.0464839	-0.106777	0.100173	-0.21474	0.000515213
ENSG00000128965	CHAC1	-0.278052	0.0317056	-0.0641758	0.286875	-0.470508	9.55e-05	0.491793	1.47e-05	-0.640035	4.26e-08	-0.233065	0.114843	-0.472894	5.84e-05	-0.37569	0.00490693	-1.04867	1.73e-19
ENSG00000227063	RPL41P1	-0.307644	0.031812	-0.00934276	0.825149	-0.142637	0.174899	-0.1783	0.147063	0.0666667	0.609284	-0.0743084	0.193238	-0.183584	0.129097	-0.464061	0.00208309	-0.451065	0.000504346
ENSG00000064886	CHI3L2	-0.218435	0.0320173	0.0102648	0.888326	-0.523912	8.15e-08	-0.626423	2.19e-11	-0.170479	0.0790561	0.00369568	0.960562	-0.291362	0.00177852	-0.403447	0.000179558	-1.0004	9.07e-27
ENSG00000183765	CHEK2	-0.180234	0.0320173	-0.0338946	0.602899	-0.145787	0.0665982	-0.233021	0.00201063	0.00385231	0.978255	-0.0302962	0.598869	-0.28244	0.00020507	-0.146178	0.0610944	0.112129	0.167451
ENSG00000172172	MRPL13	-0.258907	0.0320173	-0.0124547	0.836739	-0.230792	0.0313658	-0.199354	0.0756192	-0.0960205	0.435765	-0.12835	0.212784	-0.201425	0.0621531	-0.288973	0.0171946	-0.346765	0.00115129
ENSG00000002549	LAP3	-0.127189	0.0320173	-0.0107013	0.875487	0.0237656	0.7626	-0.0825076	0.160143	-0.0973869	0.0850446	-0.0143657	0.87002	-0.107252	0.0584364	-0.0897345	0.106372	-0.226474	5.38e-06
ENSG00000215906	LACTBL1	0.524692	0.0320213	0.0333651	0.280026	0.0469529	0.580496	0.208126	0.177175	0.0981853	0.505635	0.00944014	0.67096	1.22501	2.63e-08	0.0384562	0.330759	0.842195	8.6e-05
ENSG00000168477	TNXB	0.300209	0.0320213	0.214422	0.0865933	0.233802	0.0549011	0.431408	0.00057658	-0.237092	0.0729235	0.000787832	0.986924	0.769319	8.3e-10	0.615832	1.66e-05	1.76989	6.76e-53
ENSG00000136045	PWP1	-0.128628	0.0320213	-0.0633426	0.2814	-0.0945339	0.10935	-0.0936971	0.107526	-0.137417	0.0114157	-0.0963941	0.156455	-0.12959	0.0198856	-0.147332	0.0127134	-0.298008	1.89e-09
ENSG00000205250	E2F4	-0.122808	0.0320213	0.00415617	0.966202	-0.148476	0.00661506	-0.257293	2.37e-07	-0.0756322	0.213973	-0.0241696	0.743383	-0.176286	0.000851203	-0.0738322	0.172185	-0.201094	7.63e-05
ENSG00000138663	COPS4	-0.160306	0.0320213	-0.0840813	0.210944	-0.077712	0.311032	-0.146858	0.0351064	-0.162034	0.0183194	-0.105222	0.18039	-0.12627	0.0780703	-0.161425	0.0268437	-0.167126	0.0150817
ENSG00000080845	DLGAP4	0.155673	0.0323216	0.0447298	0.487064	0.261086	3.22e-05	0.164914	0.0107226	0.122295	0.0661627	0.0472906	0.493611	0.348518	5.74e-09	0.198874	0.00580407	0.467387	5.81e-16
ENSG00000090661	CERS4	-0.23418	0.0323216	0.00375204	0.965016	-0.0332207	0.778652	-0.24651	0.0120771	-0.307936	0.00173021	-0.0258317	0.590405	-0.22459	0.0239481	-0.14296	0.106372	-0.199191	0.0546436
ENSG00000081320	STK17B	0.158624	0.0323732	-0.140372	0.0639333	-0.0728481	0.31105	0.151722	0.0271655	0.395038	3.52e-10	-0.00721549	0.916054	0.303893	2.56e-06	0.0449219	0.481164	0.721959	2.14e-32
ENSG00000137547	MRPL15	-0.239047	0.0323732	-0.0303296	0.606367	-0.0940771	0.343113	-0.277544	0.00582636	-0.239866	0.0184654	-0.123248	0.206374	-0.328141	0.00124826	-0.224212	0.0349787	-0.304163	0.00327336
ENSG00000148672	GLUD1	-0.128305	0.0324666	-0.137169	0.0248303	-0.0323196	0.668574	0.00549141	0.950657	0.109278	0.0517285	-0.115256	0.114843	-0.12694	0.0232675	-0.134032	0.0242817	0.294592	1.75e-09
ENSG00000023734	STRAP	-0.107487	0.0324666	-0.0488942	0.341351	-0.167923	0.000116291	-0.0485832	0.370713	-0.104639	0.0210525	-0.110315	0.0564547	-0.119467	0.00812971	-0.125146	0.0112019	-0.184109	1.01e-05
ENSG00000166226	CCT2	-0.14846	0.0324666	-0.10034	0.136097	-0.128266	0.0399421	-0.206073	0.000465152	-0.164666	0.0073707	-0.0975906	0.208547	-0.245661	3.13e-05	-0.164779	0.0127074	-0.165783	0.0070441
ENSG00000092199	HNRNPC	-0.13195	0.0324666	-0.0509292	0.393616	-0.180089	0.0017968	-0.260053	9.79e-07	-0.210606	0.000106673	-0.120496	0.094174	-0.208634	0.000143788	-0.169239	0.00580407	-0.393622	2.3e-14
ENSG00000204392	LSM2	-0.250405	0.0327109	-0.0336227	0.572757	-0.36233	0.000883688	-0.236832	0.0249378	-0.0505871	0.664415	-0.253096	0.0735026	-0.320519	0.00275815	-0.32816	0.00712452	-0.669291	2.27e-10
ENSG00000173442	EHBP1L1	0.168107	0.0327109	0.104347	0.148042	0.00722283	0.949167	0.0869683	0.305007	0.566449	1.05e-16	0.131996	0.134951	0.164642	0.030148	0.03655	0.56254	0.333727	1.98e-06
ENSG00000071994	PDCD2	-0.126637	0.0327109	-0.00757446	0.905739	-0.155023	0.00487159	-0.172874	0.000807498	-0.0553415	0.405903	-0.0460608	0.468742	-0.155556	0.00384779	-0.0801764	0.155187	-0.0747254	0.229452
ENSG00000147224	PRPS1	-0.122288	0.0328477	-0.0723218	0.200154	-0.0445576	0.51363	-0.489311	3.43e-25	-0.188538	0.000129646	-0.0467787	0.490664	-0.191546	9.91e-05	-0.125714	0.0243359	-0.169462	0.000577619
ENSG00000168268	NT5DC2	-0.160397	0.0332986	-0.0195934	0.768216	0.0561489	0.488289	-0.169045	0.0120681	-0.179876	0.00787788	-0.108328	0.175832	-0.171013	0.0112149	-0.144637	0.040447	0.0676322	0.38708
ENSG00000136238	RAC1	-0.120044	0.0336016	-0.0526567	0.344659	-0.0668242	0.264166	0.0372706	0.505994	-0.0812632	0.141674	-0.0678283	0.298867	-0.0496759	0.460021	-0.0572237	0.312316	-0.189763	3.59e-05
ENSG00000139645	ANKRD52	0.176747	0.0336529	0.005396	0.96073	0.180797	0.0175476	0.127046	0.12983	0.00533726	0.982387	0.0439931	0.52249	0.202685	0.00719167	0.140518	0.0658616	-0.0734894	0.451099
ENSG00000164924	YWHAZ	-0.119902	0.0337397	-0.196268	0.000284505	-0.0425415	0.535606	-0.312223	1.78e-13	-0.305104	6.36e-13	-0.0691878	0.344543	-0.218881	1.14e-06	-0.178154	0.00073799	-0.158358	0.000450853
ENSG00000147274	RBMX	-0.115503	0.0337397	-0.0647506	0.235248	-0.138394	0.00431106	-0.176659	0.000110468	-0.215819	1.67e-06	-0.0653872	0.279177	-0.190505	3.83e-05	-0.0797925	0.120059	-0.258649	3.31e-09
ENSG00000124222	STX16	0.127223	0.0337397	0.0715397	0.239666	0.0823431	0.127384	0.31196	2.23e-10	0.153965	0.00296438	0.114403	0.10161	0.283937	1.22e-08	0.0896465	0.116144	0.343675	1.22e-12
ENSG00000090316	MAEA	-0.131552	0.0338679	-0.0491889	0.410898	-0.126592	0.0322997	-0.253396	1.3e-06	0.012508	0.875871	-0.099063	0.158817	-0.156113	0.0055961	-0.122524	0.0409718	-0.0185681	0.825845
ENSG00000163945	UVSSA	0.183055	0.0339153	0.0717786	0.2989	-0.0585003	0.529031	0.19789	0.0127231	0.106282	0.239505	0.0604651	0.35893	0.164328	0.0402791	0.144102	0.0668845	0.110811	0.239981
ENSG00000113657	DPYSL3	0.176759	0.0339153	-0.0379108	0.549316	0.305706	5.68e-05	0.0209722	0.872523	0.412187	9.86e-09	0.0607987	0.352057	0.457479	1.99e-10	0.0381801	0.591989	0.08354	0.367243
ENSG00000074201	CLNS1A	-0.128231	0.0341679	-0.0134599	0.870135	-0.0893413	0.154525	-0.0677942	0.30469	-0.249692	2.23e-06	-0.0811723	0.217729	-0.219814	4.47e-05	-0.176323	0.00359506	-0.22046	2.89e-05
ENSG00000182919	C11orf54	-0.199184	0.0341856	-0.0659244	0.285296	-0.252902	0.00413419	-0.108803	0.244213	-0.00415692	0.973344	-0.00880373	0.87804	-0.258523	0.00280449	-0.118761	0.130586	-0.380765	5.13e-06
ENSG00000165283	STOML2	-0.217011	0.0342243	-0.0094766	0.921759	-0.320177	0.000758672	-0.235533	0.0112966	-0.0689698	0.525533	-0.135819	0.177863	-0.263146	0.00501331	-0.25147	0.0149357	-0.0721219	0.537995
ENSG00000116791	CRYZ	-0.183649	0.0342243	-0.135938	0.108893	-0.111631	0.17646	0.0192835	0.83289	-0.380649	4.44e-07	-0.0860606	0.273109	-0.195001	0.0138835	-0.125921	0.099877	-0.368917	7.26e-07
ENSG00000148399	DPH7	-0.185385	0.0342243	-0.00506572	0.9348	-0.204314	0.0113067	-0.131168	0.111707	-0.113629	0.185761	-0.0504182	0.411756	-0.196047	0.0147768	-0.244726	0.00599522	-0.287189	0.000183143
ENSG00000136274	NACAD	0.608246	0.0342243	0.0294424		0.936322	0.000656297	0.291166	0.102617	0.442951	0.0419683	0.0127605		0.992323	0.000185597	0.0345154		1.69022	1.52e-11
ENSG00000010270	STARD3NL	-0.135213	0.0342243	-0.0826413	0.17752	-0.246408	1.11e-05	-0.156151	0.00623516	-0.205011	0.000227604	-0.0683544	0.290262	-0.189651	0.000799462	-0.147864	0.0184595	-0.0866502	0.177685
ENSG00000141564	RPTOR	0.130418	0.0342243	0.0200061	0.757332	0.0868282	0.170455	0.273984	1.15e-07	-0.0201247	0.800118	0.00667786	0.920946	0.192627	0.000430769	0.093513	0.108309	-0.155197	0.00530869
ENSG00000060688	SNRNP40	-0.1752	0.0342872	-0.04116	0.506091	-0.136449	0.0755683	-1.42395	8.62e-88	-0.132882	0.0942398	-0.116837	0.175959	-0.195917	0.00940109	-0.140823	0.0640908	-0.343311	1.81e-06
ENSG00000103415	HMOX2	-0.197209	0.0344155	0.0171707	0.743931	-0.104667	0.222182	0.0154128	0.900432	0.0635522	0.522554	-0.0335926	0.57054	-0.116485	0.197344	-0.167086	0.0526304	0.0256407	0.825575
ENSG00000075618	FSCN1	-0.144968	0.0344155	0.00363207	0.973632	-0.0539868	0.541187	-0.367262	3.08e-12	-0.552	2.14e-25	-0.0226954	0.723824	-0.440369	2.6e-16	-0.207704	0.00175074	-0.656707	2.19e-37
ENSG00000219545	UMAD1	-0.186826	0.0344155	-0.123299	0.129884	-0.125426	0.133264	0.0259985	0.82667	-0.256397	0.0014978	-0.0727636	0.295385	-0.140707	0.0955858	-0.106704	0.156481	-0.561743	1.17e-12
ENSG00000178209	PLEC	0.249724	0.0344155	0.151307	0.127053	0.0911149	0.338978	0.285966	0.00986098	0.31238	0.00488896	0.137112	0.211643	0.469162	3.72e-05	0.182793	0.0757964	0.32935	0.00333184
ENSG00000013523	ANGEL1	-0.153322	0.0344155	-0.131062	0.0704981	-0.213755	0.00146671	-0.17925	0.00458501	-0.187473	0.00319531	-0.0122525	0.94817	-0.367535	2.38e-08	-0.138049	0.0605658	-0.141025	0.0394273
ENSG00000198056	PRIM1	-0.189303	0.0344685	-0.0307783	0.633236	-0.0242909	0.823004	-0.179674	0.0299595	-0.181409	0.0295163	-0.03238	0.550229	-0.133409	0.120056	-0.101257	0.174172	0.00303185	0.979968
ENSG00000132906	CASP9	-0.190686	0.0344936	-0.0484018	0.473778	-0.233898	0.0055445	-0.472502	3.43e-09	-0.100621	0.270949	0.00333258	0.985036	-0.497083	1.05e-09	-0.28797	0.00189529	-0.10571	0.265987
ENSG00000170837	GPR27	0.309027	0.0346308	0.0345312	0.473717	0.4991	0.00027448	-0.151094	0.244102	0.033755	0.832557	0.0271662	0.465845	0.149923	0.231244	0.0096598	0.8827	0.124914	0.420411
ENSG00000047644	WWC3	0.25956	0.0348094	0.0510083	0.384814	0.393426	0.000773332	0.238202	0.0353111	0.0266068	0.892444	0.0323784	0.456487	0.494039	1.38e-05	0.276349	0.0238911	-0.490811	4.56e-05
ENSG00000198804	MT-CO1	0.255784	0.0348094	0.0344663	0.544039	0.0745182	0.469808	0.186817	0.0929996	-0.0765997	0.536124	0.179447	0.154107	-0.0162501	0.91145	0.169224	0.0883986	-0.353594	0.00135548
ENSG00000090612	ZNF268	0.163266	0.0348393	0.00138101	0.986133	0.170452	0.0193683	0.194408	0.00585247	0.1181	0.126306	0.023499	0.706601	0.269185	9.73e-05	0.0886243	0.194362	-0.179217	0.015276
ENSG00000119326	CTNNAL1	-0.163634	0.0348885	-0.100076	0.155297	0.0537843	0.53173	-0.370611	1.43e-08	-0.272066	3.77e-05	-0.0957464	0.254367	-0.239692	0.000389419	-0.120453	0.0953407	0.391271	2.8e-10
ENSG00000186185	KIF18B	0.106188	0.0349616	0.0437383	0.478181	0.0581603	0.311032	0.123764	0.00651904	0.0552879	0.311698	0.0542779	0.315927	0.0743797	0.159795	0.0726338	0.129462	0.220678	1.45e-07
ENSG00000123240	OPTN	0.184578	0.0351636	0.0510916	0.440048	0.252814	0.00180294	0.545463	1.15e-13	0.106426	0.233897	0.0272912	0.641752	0.450288	2.85e-09	0.169907	0.0417848	0.657976	8.41e-20
ENSG00000152382	TADA1	-0.218512	0.0351636	-0.0368484	0.550471	-0.246641	0.010545	-0.709415	6.61e-14	-0.128711	0.197707	-0.181436	0.123261	-0.304318	0.00138889	-0.203329	0.0384964	-0.108463	0.331341
ENSG00000124785	NRN1	-0.153582	0.0351636	-0.0129346	0.84705	0.0594186	0.459527	-0.0536756	0.504908	-0.00801338	0.921825	0.00170554	0.969553	-0.248455	9.65e-05	-0.136576	0.0491691	0.31836	1.6e-07
ENSG00000154813	DPH3	-0.135052	0.0351636	-0.149869	0.0209293	-0.099801	0.108255	0.00571626	0.942542	-0.202133	0.00027958	-0.0427242	0.490664	-0.180637	0.00147442	-0.0919279	0.124425	-0.585667	2.66e-29
ENSG00000092054	MYH7	0.584377	0.0352894	0.00323059	0.922179	0.148967	0.122258	0.810667	0.00109827	2.13409	3.34e-18	0.0249704	0.136722	0.733382	0.00348623	0.0374191	0.273441	1.74105	1.32e-12
ENSG00000174173	TRMT10C	-0.184515	0.0358307	-0.192302	0.0297071	-0.233895	0.00363708	-0.295527	0.000147505	-0.12042	0.165512	-0.130034	0.165341	-0.296025	0.000177637	-0.22239	0.011633	-0.392522	3.02e-07
ENSG00000158623	COPG2	-0.0909121	0.0359537	-0.0786272	0.081826	-0.146397	9.67e-05	-0.167946	2.14e-06	-0.0226055	0.662448	-0.100312	0.0378586	-0.0960854	0.0151548	-0.117431	0.00522654	-0.235343	7.14e-12
ENSG00000101146	RAE1	-0.164947	0.0361438	-0.0498268	0.433233	-0.178955	0.0115237	-0.177981	0.0105566	-0.0113771	0.902593	-0.0869527	0.2685	-0.189063	0.00671364	-0.195756	0.0100504	-0.100671	0.194749
ENSG00000146282	RARS2	-0.126759	0.0361438	-0.0541958	0.353286	-0.113658	0.0508436	-0.13874	0.00860918	-0.134285	0.0122496	-0.104232	0.130503	-0.142188	0.00795055	-0.173401	0.00418248	-0.169235	0.00111623
ENSG00000112237	CCNC	-0.157285	0.0361614	-0.106996	0.137974	-0.142471	0.0559061	-0.0396663	0.698268	-0.307439	3.69e-06	-0.0970011	0.217729	-0.248491	0.000250273	-0.12522	0.0800953	-0.459987	1.97e-12
ENSG00000120053	GOT1	-0.152171	0.0361614	-0.0146718	0.836739	-0.28486	1.31e-05	0.119473	0.0880255	-0.0571126	0.481505	-0.0700263	0.307819	-0.215412	0.00106965	-0.161555	0.0244037	0.0206554	0.825738
ENSG00000124767	GLO1	-0.143366	0.0361614	-0.151185	0.030083	-0.092748	0.185441	-0.485348	1.95e-16	-0.14748	0.0237748	-0.0746902	0.267315	-0.219964	0.000455228	-0.211642	0.00233463	-0.126569	0.0609299
ENSG00000143469	SYT14	0.226167	0.0366851	0.0506486	0.451033	0.423169	1.91e-05	0.302519	0.00164844	0.164852	0.0980533	0.155908	0.165341	0.520241	5.23e-08	0.361621	0.00132848	0.45917	1.11e-06
ENSG00000197702	PARVA	0.131144	0.0366851	-0.0104725	0.889898	0.164251	0.00443746	0.413148	2.88e-15	0.214862	0.000104352	0.035843	0.583068	0.377929	1.13e-12	0.0992119	0.0911289	0.470885	1.02e-19
ENSG00000248810	LINC02432	-0.207817	0.0366851	-0.131073	0.134503	-0.321776	0.000682876	-0.536504	2.56e-09	-0.569279	6.08e-10	-0.0319558	0.488867	-0.136525	0.147943	-0.146196	0.089035	-0.554475	5.34e-10
ENSG00000185104	FAF1	-0.12263	0.0367333	-0.0566083	0.325815	-0.0615409	0.353825	-0.116347	0.0381226	-0.130469	0.0161657	-0.0123055	0.805113	-0.174417	0.000947808	-0.0698126	0.195058	-0.0992233	0.0853204
ENSG00000143420	ENSA	-0.134895	0.0368043	-0.0295882	0.640731	-0.0616224	0.398103	0.0596831	0.361806	-0.013028	0.898905	-0.0768033	0.262517	-0.13406	0.0251345	-0.140359	0.0263235	-0.14584	0.0123747
ENSG00000122550	KLHL7	-0.152725	0.037004	-0.125601	0.0828217	0.0532154	0.532269	-0.0957803	0.193688	-0.262978	5.05e-05	-0.0284682	0.596091	-0.147462	0.0339441	-0.108216	0.107255	0.274841	6.06e-06
ENSG00000134825	TMEM258	-0.238816	0.0370837	0.0275018	0.639573	-0.108399	0.277272	-0.481921	4.48e-06	-0.0774481	0.511422	-0.0443547	0.390723	-0.244437	0.0240469	-0.184768	0.0666911	-0.297503	0.00482999
ENSG00000059728	MXD1	0.246622	0.0373874	-0.00446169	0.942761	0.214157	0.0456465	0.315761	0.00297817	-0.00719021	0.951486	0.0126712	0.779925	0.227636	0.0361041	0.0600911	0.376711	0.367265	0.000564507
ENSG00000103126	AXIN1	-0.133774	0.0373874	0.0499149	0.458822	0.0447674	0.63719	0.10448	0.0896215	0.121101	0.0582021	0.0405438	0.571817	-0.0909865	0.145562	0.0104665	0.973339	0.206464	0.000114138
ENSG00000077152	UBE2T	-0.197541	0.0379163	-0.0624707	0.349442	-0.207481	0.0191368	-0.270261	0.00183336	-0.07392	0.475698	-0.1488	0.149004	-0.34483	8.49e-05	-0.231153	0.0164183	0.0250811	0.85481
ENSG00000144354	CDCA7	-0.16846	0.0382051	-0.141425	0.0750751	-0.0410835	0.670384	-0.258291	0.000300701	-0.494119	1.64e-12	-0.0189462	0.778145	-0.313568	1.33e-05	-0.125858	0.0924819	-0.425729	4.8e-10
ENSG00000156508	EEF1A1	-0.167373	0.0383329	-0.0293473	0.65532	-0.164621	0.0285587	0.0154033	0.896448	-0.0195222	0.853277	-0.138333	0.130503	-0.146259	0.0580281	-0.177794	0.0253592	-0.465809	1.54e-11
ENSG00000010244	ZNF207	-0.10254	0.0384551	-0.00962911	0.810369	-0.0783785	0.0964848	-0.0873598	0.0579321	-0.141186	0.000798993	-0.0263352	0.736159	-0.0744337	0.115068	-0.0692055	0.128018	-0.253588	1.4e-10
ENSG00000135956	TMEM127	0.110426	0.0385532	0.0464378	0.401927	0.185056	6.69e-05	0.307905	5.77e-13	0.174201	0.000128122	0.0188077	0.714456	0.25059	1.31e-08	0.040841	0.441906	0.092983	0.0623192
ENSG00000181610	MRPS23	-0.248974	0.0386335	-0.04328	0.451655	-0.208858	0.0493305	-0.137991	0.218981	-0.139259	0.217563	-0.0671434	0.257046	-0.302897	0.00469168	-0.271692	0.0234985	-0.259807	0.0192574
ENSG00000184897	H1-10	-0.242234	0.0388062	0.0115568	0.944775	-0.219195	0.0381778	-0.144925	0.182129	-0.0221585	0.872727	-0.0494535	0.317412	-0.318589	0.00267302	-0.153727	0.103459	-1.51545	8.37e-48
ENSG00000205937	RNPS1	-0.132889	0.0388581	0.0311417	0.629049	-0.11641	0.0904995	-0.113259	0.0896507	-0.0440432	0.569192	-0.0149495	0.870803	-0.139138	0.0271986	-0.0870283	0.144686	-0.111136	0.104533
ENSG00000117036	ETV3	0.149263	0.0389212	0.0565942	0.414055	0.141351	0.0382524	0.297874	9.91e-07	0.0117093	0.928483	0.0497314	0.443309	0.19889	0.00223571	0.127043	0.0561923	0.191519	0.00264703
ENSG00000125798	FOXA2	0.261441	0.0389212	0.319652	0.0181964	0.574697	9.92e-07	0.517198	4.57e-06	0.909094	1.89e-16	-0.0176367	0.69928	0.838584	6.94e-14	0.0714596	0.298748	0.63219	1.17e-08
ENSG00000163155	LYSMD1	-0.234009	0.0389212	-0.191697	0.0732663	-0.0586541	0.593091	-0.0762451	0.523364	-0.0789257	0.482109	-0.0935902	0.234366	-0.290503	0.00547322	-0.224663	0.03711	0.179077	0.0855379
ENSG00000086666	ZFAND6	-0.138278	0.0389212	-0.118845	0.0867252	-0.300563	5.38e-07	-0.188266	0.00134666	-0.0444681	0.533813	-0.0806452	0.241613	-0.129351	0.0456216	-0.117701	0.0637135	-0.157173	0.0101868
ENSG00000177542	SLC25A22	-0.145196	0.0389527	0.005335	0.95152	-0.172929	0.00550262	-0.264696	5.66e-06	-0.370071	1.29e-10	-0.0324263	0.637508	-0.312413	1e-07	-0.139215	0.0438722	-0.258218	1.17e-05
ENSG00000120438	TCP1	-0.08615	0.0389655	-0.0635268	0.14025	-0.21243	6.89e-10	0.013785	0.804862	0.00202335	0.966906	-0.0233003	0.668924	-0.154163	1.07e-05	-0.0936014	0.0216541	-0.189404	1.46e-08
ENSG00000186184	POLR1D	-0.130421	0.0389841	-0.00973302	0.886334	-0.172743	0.00240421	0.0171026	0.845586	-0.0969281	0.107897	-0.0160036	0.806324	-0.0988433	0.105245	-0.116811	0.0539301	-0.17707	0.00117295
ENSG00000139914	FITM1	-0.160406	0.0392623	0.0708254	0.296246	-0.312306	1.34e-05	0.0807094	0.326893	-0.154284	0.0390547	-0.00350116	0.970816	-0.362623	2.29e-07	-0.205713	0.0102735	-0.338503	8.15e-07
ENSG00000215012	RTL10	0.142732	0.0392623	-0.00180805	0.980617	0.0216522	0.873211	0.00801593	0.955202	0.317639	6.58e-08	0.0178069	0.749441	0.262319	1.35e-05	0.0374685	0.528308	0.371138	1.62e-10
ENSG00000008441	NFIX	0.172522	0.0392623	0.245907	0.00579646	0.368842	2.02e-06	0.444671	2.79e-09	0.287845	0.000200461	0.0339836	0.496747	0.423247	2.72e-08	0.158213	0.0453412	0.398435	1.11e-07
ENSG00000131143	COX4I1	-0.243256	0.0393208	0.0153887	0.811112	-0.10358	0.304966	-0.0846695	0.483222	0.0480709	0.717651	-0.0504595	0.322705	-0.232104	0.0317589	-0.225789	0.0420703	-0.0938646	0.478077
ENSG00000186310	NAP1L3	0.352714	0.0393208	0.0497509	0.269986	0.536525	0.00118823	-0.242157	0.107021	0.487378	0.00187527	0.0182554	0.546723	0.743466	3.74e-06	0.0772511	0.201481	0.461908	0.00324467
ENSG00000151150	ANK3	0.375291	0.0395294	-0.0200294	0.694286	0.0524909	0.603529	0.159688	0.253614	0.129726	0.37099	0.0087959	0.774202	0.489323	0.00378361	0.0911849	0.161043	0.926505	2.13e-08
ENSG00000113356	POLR3G	-0.238875	0.0395468	-0.355694	0.00514479	-0.232837	0.029088	-0.443658	2.96e-05	-0.900845	3.81e-16	-0.0416771	0.396999	-0.473931	1.41e-05	-0.145668	0.104105	-0.650214	1.06e-09
ENSG00000169251	NMD3	-0.14724	0.0395835	-0.286949	5.68e-05	-0.104192	0.140468	-0.0831961	0.266156	-0.34429	1.92e-08	-0.101922	0.18532	-0.166467	0.0117612	-0.0982872	0.135568	0.0274786	0.766098
ENSG00000065911	MTHFD2	-0.150684	0.0397063	-0.135231	0.0770195	-0.245257	0.000186178	0.160367	0.0150623	-0.477709	4.54e-15	-0.08376	0.260763	-0.256315	5.93e-05	-0.17404	0.0173839	-0.113261	0.112344
ENSG00000100823	APEX1	-0.170047	0.0398655	-0.0272157	0.697462	-0.248948	0.00125491	-0.293755	8.67e-05	0.0819981	0.373541	-0.0974724	0.241594	-0.217272	0.00494169	-0.201109	0.0164183	-0.442115	1.49e-09
ENSG00000124788	ATXN1	0.27351	0.0399324	0.0404637	0.454988	0.151702	0.163106	0.133293	0.267876	0.413657	0.000715133	0.0118608	0.774783	0.564664	5.22e-06	0.22925	0.0540445	0.378911	0.00196009
ENSG00000264522	OTUD7B	0.152589	0.039954	0.056557	0.392306	0.00807687	0.947762	0.109493	0.130552	0.470206	2.41e-14	0.122093	0.146138	0.139043	0.0499098	0.117471	0.0883986	0.72645	2.21e-34
ENSG00000214193	SH3D21	0.392539	0.0400769	0.024149	0.520449	0.0423118	0.667247	0.0491714	0.75553	0.204086	0.17769	0.0171081	0.519734	0.430046	0.0124444	0.0579154	0.267457	0.686343	7.85e-05
ENSG00000143772	ITPKB	0.130494	0.0400769	0.0822989	0.191225	0.139826	0.0182705	0.0690987	0.309516	0.315806	2.56e-09	0.0136686	0.831171	0.259976	1.81e-06	0.0728838	0.222947	0.51381	8.11e-24
ENSG00000139372	TDG	-0.137539	0.0400769	-0.199524	0.0029231	-0.324021	3.05e-08	-0.359177	2.02e-10	-0.157646	0.00936244	-0.0810187	0.246214	-0.158135	0.0098302	-0.0892673	0.149604	-0.47348	2.34e-17
ENSG00000171314	PGAM1	-0.145814	0.0400873	-0.0229934	0.724071	-0.186591	0.00411865	-0.205459	0.00146029	0.0925223	0.185495	-0.0545644	0.412401	-0.0960647	0.196291	-0.180035	0.010531	0.00299813	0.948554
ENSG00000140830	TXNL4B	-0.1458	0.0400873	-0.0836931	0.216634	-0.127106	0.0645347	-0.0505274	0.536134	-0.254579	4.66e-05	-0.0571403	0.389275	-0.105156	0.135399	-0.173812	0.0134365	-0.405677	1.52e-11
ENSG00000168398	BDKRB2	0.399364	0.0400873	0.0164201	0.63499	0.458692	0.0108263	0.611671	0.000619067	1.53535	4.39e-18	0.00557055	0.838813	1.26103	3.15e-12	0.226639	0.0818127	1.47484	4.71e-17
ENSG00000110107	PRPF19	-0.123782	0.0401759	-0.0261648	0.679132	-0.0814457	0.199259	-0.123012	0.0242821	-0.0575598	0.372308	-0.0690246	0.260436	-0.163594	0.00262628	-0.152643	0.0134365	-0.241026	3.94e-06
ENSG00000103275	UBE2I	-0.160177	0.0402057	0.0489655	0.447644	-0.020116	0.841699	-0.0568442	0.488032	-0.109021	0.14954	-0.0151385	0.819325	-0.226242	0.00122807	-0.0711322	0.315629	-0.291137	1.74e-05
ENSG00000120963	ZNF706	-0.166985	0.0402057	-0.0817183	0.239079	-0.0491162	0.593091	-0.214995	0.00360502	0.0747165	0.387033	-0.0168597	0.772387	-0.267973	0.000296346	-0.150309	0.0496376	-0.00920433	0.951763
ENSG00000100219	XBP1	-0.136697	0.0404523	-0.101008	0.114927	-0.242294	5.05e-05	0.278692	1.65e-06	-0.293605	3.08e-07	-0.180846	0.017734	-0.120974	0.0618183	-0.177641	0.00763152	-0.154942	0.0113755
ENSG00000118729	CASQ2	-0.262435	0.0407011	-0.279666	0.0386674	-0.189523	0.0902052	-0.198294	0.0790538	0.34025	0.00281024	0.00902575	0.838563	-0.909666	7.73e-13	-0.220182	0.0517481	1.40359	6.95e-41
ENSG00000117335	CD46	-0.139325	0.0407011	-0.306783	3.33e-06	-0.140255	0.0267607	-0.222692	0.00020625	-0.430234	1.23e-13	-0.0351323	0.550695	-0.182389	0.00287303	-0.136844	0.0366341	0.182398	0.0023196
ENSG00000163468	CCT3	-0.147138	0.0407011	-0.0365025	0.6142	-0.174367	0.0111092	-0.174319	0.00761955	-0.126909	0.0706281	-0.103508	0.18039	-0.229406	0.000366744	-0.191223	0.00791042	-0.0852148	0.273653
ENSG00000198130	HIBCH	-0.143195	0.0407011	-0.0242949	0.714252	-0.0682922	0.364298	-0.0636875	0.406416	-0.0686432	0.37294	-0.106433	0.165341	-0.126259	0.0609725	-0.125038	0.0589459	-0.178867	0.00544539
ENSG00000144120	TMEM177	-0.195404	0.0407081	-0.0365933	0.567002	-0.160947	0.0692449	-0.189099	0.0301976	0.0111734	0.924041	-0.0344399	0.498611	-0.284642	0.00123658	-0.149363	0.0877543	-0.426283	3.11e-07
ENSG00000164062	APEH	-0.175429	0.0407081	0.00380451	0.955163	-0.0081862	0.953763	-0.0363091	0.71425	0.038081	0.738223	-0.0619372	0.357372	-0.133145	0.113761	-0.180024	0.0321125	0.161318	0.0587111
ENSG00000198888	MT-ND1	0.250259	0.0407393	0.0406674	0.473778	0.0311845	0.788321	0.151644	0.186631	-0.383051	0.000656706	0.257845	0.0794403	-0.11472	0.316464	0.15121	0.110512	-0.970565	1.03e-18
ENSG00000067840	PDZD4	0.207639	0.0407393	0.170114	0.0803041	0.512373	5.42e-08	0.142115	0.153984	0.91484	2.23e-25	0.013759	0.768978	0.249392	0.00885118	0.0398908	0.549747	0.820056	7.39e-21
ENSG00000004487	KDM1A	-0.0955297	0.0407393	-0.042976	0.347916	0.0591026	0.204971	-0.0945595	0.0290104	-0.0807255	0.0719829	-0.0358919	0.630782	-0.144705	0.000285933	-0.086035	0.0550385	-0.312804	4.11e-17
ENSG00000221914	PPP2R2A	-0.103043	0.0407393	-0.0810112	0.119579	-0.17893	7e-05	-0.0996471	0.0274002	-0.101007	0.0268417	-0.0375039	0.526831	-0.173562	0.000104505	-0.0895514	0.0650127	-0.157061	0.000294077
ENSG00000145386	CCNA2	-0.103728	0.0410244	-0.162402	0.000933297	-0.108383	0.019251	-0.112058	0.0126461	-0.117848	0.00818802	-0.0723978	0.22829	-0.126484	0.00469127	-0.138109	0.00522654	-0.201593	1.04e-06
ENSG00000172667	ZMAT3	0.183569	0.0410244	-0.0527811	0.415042	0.181908	0.0307221	0.349029	1.23e-05	0.534314	9.62e-12	0.0385391	0.475276	0.494339	4.97e-10	0.121018	0.121366	0.502791	1.02e-10
ENSG00000102743	SLC25A15	-0.133796	0.0412356	-0.0360927	0.558861	-0.033841	0.683228	-0.0119767	0.904294	-0.0917705	0.159723	-0.00884879	0.908282	-0.0900913	0.174067	-0.0657672	0.274178	-0.129421	0.0349675
ENSG00000108528	SLC25A11	-0.197762	0.0417368	-0.00717401	0.918704	-0.156049	0.0889354	-0.335622	0.000149504	0.0448942	0.696449	-0.102586	0.230826	-0.120598	0.209303	-0.19581	0.036979	-0.235484	0.00960476
ENSG00000129910	CDH15	0.133916	0.0418695	0.0550341	0.368605	0.0284024	0.734221	0.0523453	0.492926	0.570332	3.09e-26	0.052994	0.414001	0.234005	4.77e-05	0.0753137	0.218652	0.231102	4.41e-05
ENSG00000164176	EDIL3	0.322579	0.0418695	-0.0272718	0.538359	0.632334	4.5e-05	0.0420072	0.788055	0.0957366	0.512618	-0.0199929	0.501796	0.763149	3.67e-07	0.411014	0.0139246	-0.0765564	0.674889
ENSG00000170310	STX8	-0.269279	0.0418695	-0.0124022	0.820478	-0.0649432	0.531309	-0.568427	3.34e-06	-0.0602842	0.657653	-0.0577211	0.244339	-0.297072	0.0154752	-0.197051	0.075904	-0.920776	1.13e-13
ENSG00000173674	EIF1AX	-0.115118	0.0419361	-0.103602	0.0639333	-0.0885757	0.104913	-0.155354	0.000954511	-0.165038	0.000428692	-0.0708786	0.229049	-0.221927	1.16e-06	-0.117622	0.0320487	-0.190604	2.61e-05
ENSG00000144868	TMEM108	0.21407	0.0419361	-0.0149279	0.805331	0.262089	0.00904407	0.0608324	0.635988	0.730131	3.33e-15	0.234892	0.0639826	0.24466	0.0139839	0.0257293	0.698044	0.422608	7.77e-06
ENSG00000110619	CARS1	-0.133361	0.0419361	-0.027099	0.676531	-0.190158	0.0013612	0.0405301	0.612743	-0.244802	1.52e-05	-0.074123	0.270375	-0.17778	0.00255488	-0.0806712	0.185114	-0.264594	2.09e-06
ENSG00000132300	PTCD3	-0.134344	0.0419361	-0.13913	0.0392806	-0.235919	6.55e-05	-0.483651	8.89e-19	-0.146828	0.0161028	-0.0372967	0.536129	-0.233237	5.83e-05	-0.0844667	0.168113	0.1732	0.00283443
ENSG00000265735	RN7SL5P	-0.0499968	0.0422418	-0.00873448		-0.636865	0.0297613	-0.102911	0.388547	-0.00827983	0.955711	-0.00721868		-0.169539	0.14702	-0.0305988		0.0930979	0.666405
ENSG00000075303	SLC25A40	-0.188962	0.0426387	-0.148492	0.105405	-0.21834	0.0172834	-0.172004	0.0440253	-0.147759	0.099041	-0.0212185	0.73026	-0.261746	0.00361978	-0.100439	0.182494	0.193263	0.0345569
ENSG00000260027	HOXB7	-0.23188	0.0429524	-0.0484257	0.438787	-0.034817	0.728928	-0.0624609	0.624429	-0.142839	0.225885	-0.108544	0.207094	-0.0603075	0.6527	-0.0658661	0.36125	-0.158387	0.191249
ENSG00000116459	ATP5PB	-0.18756	0.0429524	-0.0388024	0.539427	-0.213142	0.0166828	-0.189288	0.0287389	-0.108858	0.248832	-0.104745	0.250851	-0.290467	0.000638931	-0.243174	0.0119003	-0.239582	0.00556563
ENSG00000120693	SMAD9	0.40198	0.0429524	0.0264466	0.465688	0.590037	0.00226554	1.18956	5.43e-10	1.19261	5.12e-10	0.0131933	0.613485	1.25401	9.86e-11	0.157767	0.0904661	0.400381	0.0278929
ENSG00000259712	ENSG00000259712	0.306181	0.0429524	0.0960406	0.17665	-0.09991	0.338523	0.0756632	0.593562	0.262989	0.0521641	0.170996	0.172471	0.625352	8.21e-06	0.277158	0.0466862	-0.262256	0.0801826
ENSG00000008300	CELSR3	0.256517	0.0431264	0.0428493	0.45065	0.515985	1.44e-05	0.106814	0.379276	0.22645	0.0526983	0.196346	0.146325	0.500994	1.56e-05	0.264787	0.0320094	1.10471	1.33e-24
ENSG00000173207	CKS1B	-0.194976	0.0433342	-0.0210143	0.758735	-0.189561	0.0414979	-0.112781	0.274901	-0.0478027	0.692733	-0.0754733	0.301808	-0.164206	0.0827461	-0.171772	0.0589459	-0.218408	0.0215656
ENSG00000168036	CTNNB1	-0.122605	0.0434346	-0.132334	0.0480875	-0.129011	0.0677256	-0.254555	6.38e-06	-0.145885	0.0155697	-0.128225	0.094174	-0.186422	0.00157276	-0.139787	0.0214083	-0.226407	6.76e-05
ENSG00000161714	PLCD3	0.150283	0.0434346	0.142859	0.0572296	0.349634	8.44e-08	0.239693	0.000227253	0.02869	0.755787	0.0381263	0.502817	0.432002	4.93e-12	0.114369	0.0950962	0.612836	1.69e-24
ENSG00000120738	EGR1	0.385649	0.0434346	-0.00889733	0.888326	-0.995449	1.58e-08	-1.05205	6.84e-10	-2.80903	1.21e-59	0.341088	0.130114	-0.881231	3.65e-07	0.0104135	0.851949	-1.35341	8.61e-16
ENSG00000241878	PISD	-0.198245	0.0434346	-0.11037	0.171395	-0.0538619	0.556635	-0.399133	1.54e-05	-0.339069	0.000370368	-0.0333516	0.527385	-0.405732	1.56e-05	-0.123591	0.12711	-0.125122	0.227563
ENSG00000198763	MT-ND2	0.263409	0.0434346	0.0339613	0.539446	-0.00162713	0.990131	0.189963	0.0967682	-0.458084	2.66e-05	0.186669	0.189553	-0.080951	0.503105	0.0649194	0.312954	-0.967559	8.1e-18
ENSG00000128789	PSMG2	-0.184233	0.0434346	-0.0545268	0.404434	-0.117354	0.168845	-0.132908	0.12171	-0.0207395	0.860459	-0.0556353	0.39193	-0.158249	0.058655	-0.171676	0.0472019	-0.186356	0.0258725
ENSG00000181061	HIGD1A	-0.199032	0.0434346	-0.0148222	0.78902	-0.220101	0.016947	-0.176128	0.0594412	-0.22845	0.0130565	-0.0699221	0.315927	-0.28823	0.00166878	-0.202428	0.0342169	-0.262763	0.00437939
ENSG00000061794	MRPS35	-0.150366	0.0435106	-0.0645569	0.318751	-0.133454	0.0638227	-0.217398	0.00102241	-0.177046	0.00876397	-0.129188	0.128917	-0.103386	0.168209	-0.168853	0.0224843	-0.0684776	0.417891
ENSG00000076604	TRAF4	-0.172992	0.0436153	-0.0346351	0.669495	-0.185322	0.0194646	-0.376103	4.01e-07	-0.166887	0.0371501	-0.0453785	0.490664	-0.300149	7.79e-05	-0.180364	0.0313987	-0.395557	9.05e-08
ENSG00000006634	DBF4	-0.108472	0.0437186	-0.122973	0.0108917	-0.0887614	0.0466938	-0.177703	4.95e-06	-0.227134	5.88e-09	-0.0670213	0.335798	-0.178413	6.68e-06	-0.0960784	0.0612808	-0.474909	3.59e-35
ENSG00000196262	PPIA	-0.214519	0.0437186	-0.00309227	0.966735	-0.137764	0.117509	-0.291478	0.00118497	-0.1072	0.266648	-0.104102	0.225759	-0.251073	0.00414588	-0.269957	0.0112019	-0.430637	2.85e-07
ENSG00000155463	OXA1L	-0.10352	0.0439981	0.0159788	0.800656	-0.0442876	0.458027	-0.454332	6.18e-28	-0.0765432	0.130966	-0.0141513	0.834223	-0.17265	0.000118589	-0.098134	0.0480607	-0.00953982	0.895035
ENSG00000143493	INTS7	-0.139835	0.0439981	-0.113178	0.119045	-0.316539	1.76e-07	0.122024	0.0582794	-0.115205	0.0824292	-0.0360621	0.539717	-0.0902097	0.198115	-0.127887	0.052125	0.438079	4.26e-15
ENSG00000204060	FOXO6	-0.143664	0.0441646	0.0219467	0.719995	-0.254434	6.92e-05	-0.61264	1.55e-24	-0.300973	9.46e-07	0.0352801	0.573402	-0.488916	9.46e-16	-0.196636	0.00632564	-0.271646	9.56e-06
ENSG00000196305	IARS1	-0.125877	0.0441646	-0.158657	0.00907896	-0.244702	7.6e-06	0.157474	0.00419057	-0.369508	1.78e-12	-0.0415088	0.505315	-0.217995	5.98e-05	-0.129928	0.0305529	-0.42925	1.79e-16
ENSG00000120697	ALG5	-0.224948	0.0444127	-0.016213	0.777767	-0.314127	0.00322462	-0.767638	9.67e-14	-0.227647	0.029533	-0.144423	0.189553	-0.238227	0.0229551	-0.155106	0.0956417	-0.0539	0.704835
ENSG00000138379	MSTN	-0.197307	0.0444459	-0.320211	0.00233737	-0.37536	5.1e-05	-0.435971	1.05e-06	-0.305588	0.000756038	-0.076521	0.272607	-0.0936958	0.354187	-0.165765	0.0646915	-0.772412	2.77e-18
ENSG00000165782	PIP4P1	-0.15664	0.0444459	0.00917433	0.920347	-0.136794	0.0662078	-0.143827	0.0525179	-0.109664	0.157875	-0.0446596	0.465729	-0.188869	0.0091393	-0.116189	0.0998987	-0.27998	5.1e-05
ENSG00000007392	LUC7L	-0.166436	0.0445998	0.0173232	0.798867	-0.0733268	0.386137	-0.506041	3.06e-12	-0.184105	0.01694	-0.0487612	0.428788	-0.387206	2.07e-07	-0.0764627	0.263159	-0.0842871	0.351053
ENSG00000139970	RTN1	-0.13613	0.0447552	-0.00565176	0.9348	-0.122965	0.0569065	-0.151782	0.0113182	-0.113438	0.0965206	-0.0461946	0.468742	-0.00451226	0.921661	-0.102125	0.0982271	-0.0608277	0.419014
ENSG00000163743	RCHY1	-0.162438	0.0447552	-0.15734	0.0559855	-0.268225	0.000340903	-0.526749	1.07e-13	-0.448434	2.75e-10	-0.0646186	0.34378	-0.2623	0.00037551	-0.139304	0.0661259	-0.0633617	0.487749
ENSG00000166508	MCM7	-0.144083	0.0448948	-0.0271985	0.732552	-0.0709575	0.34504	-0.195055	0.00176956	-0.107751	0.118556	-0.0824987	0.26901	-0.270441	1.25e-05	-0.201752	0.00507096	-0.293738	1.15e-06
ENSG00000165678	GHITM	-0.138966	0.0448948	-0.0456761	0.474973	-0.196224	0.00173252	0.234645	7.45e-05	-0.0825783	0.244948	-0.0906381	0.230826	-0.125806	0.056196	-0.165046	0.0173839	-0.231691	0.00010339
ENSG00000166619	BLCAP	0.12158	0.0448948	0.105109	0.0838493	0.0828239	0.173677	0.12	0.0413359	0.562933	5.53e-29	0.167327	0.0150424	0.390397	4.54e-14	0.0682007	0.22064	0.309537	2.31e-09
ENSG00000127948	POR	-0.151675	0.0449139	-0.00613362	0.93223	-0.145399	0.0394653	-0.115559	0.115567	-0.190541	0.00510849	-0.0227224	0.683101	-0.382	4.25e-09	-0.177189	0.0198159	-0.167995	0.0159393
ENSG00000169155	ZBTB43	0.181165	0.045549	-0.0170123	0.787064	0.0168815	0.881777	0.129173	0.16782	0.327024	0.000127752	0.057949	0.329849	0.212008	0.0171979	0.106333	0.140647	0.367367	1.05e-05
ENSG00000270504	ENSG00000270504	0.404655	0.0456817	0.0123799	0.74615	0.43581	0.0139131	0.866945	4.94e-06	0.881682	3.9e-06	0.0139913	0.579101	1.30435	5.37e-12	0.0737204	0.159811	0.561162	0.00257763
ENSG00000110492	MDK	-0.178078	0.0456817	-0.0129335	0.818117	0.0417751	0.626854	-0.388562	2.06e-06	0.094215	0.329304	-0.0898628	0.276448	-0.366828	5.76e-06	-0.25685	0.00769768	-0.277181	0.000628724
ENSG00000182973	CNOT10	-0.160874	0.0456817	-0.0527226	0.405389	-0.0841885	0.299649	0.0503553	0.596867	-0.184682	0.0135459	-0.0364137	0.53777	-0.133629	0.0842479	-0.0560597	0.396242	0.176648	0.0166801
ENSG00000140632	GLYR1	-0.0875541	0.0457856	-0.000565573	0.994201	-0.0702121	0.106953	-0.328704	5.11e-22	-0.143191	9.1e-05	-0.00512496	0.90616	-0.00696928	0.922323	0.0064316	0.919245	-0.0974786	0.00998329
ENSG00000183077	AFMID	-0.168784	0.0457856	-0.0498233	0.441293	-0.259612	0.00168779	-0.504995	1.41e-10	-0.0608018	0.51848	-0.0824834	0.262755	-0.217341	0.00745947	-0.25593	0.00490389	-0.151025	0.0779125
ENSG00000119689	DLST	-0.110242	0.0457856	-0.0525477	0.359009	-0.091485	0.106127	-0.152044	0.00154486	-0.0413503	0.500096	-0.0292033	0.605645	-0.138136	0.00776935	-0.14028	0.013586	0.187063	5.75e-05
ENSG00000110921	MVK	-0.20791	0.0457856	-0.0165102	0.785515	-0.469315	8.4e-08	-0.292127	0.000742216	-0.169984	0.0645803	-0.0546425	0.376438	-0.286965	0.00107619	-0.204026	0.0283051	0.136251	0.161154
ENSG00000196159	FAT4	0.375115	0.0457856	0.00445547	0.916116	0.744172	7.14e-05	0.155316	0.278658	0.88271	9.56e-07	0.0136522	0.623352	1.08656	2.3e-09	0.562298	0.00681733	1.14616	9.44e-11
ENSG00000102178	UBL4A	-0.147137	0.0457856	-0.0255883	0.714252	-0.180701	0.0119003	-0.332541	2.33e-07	-0.101356	0.192036	-0.112965	0.169747	-0.271729	3.39e-05	-0.223358	0.00321843	-0.395368	3.77e-10
ENSG00000226419	SLC16A1-AS1	0.280161	0.0459088	0.024816	0.625374	0.0556895	0.597653	0.129017	0.31533	0.123932	0.351066	0.0384352	0.34259	0.147962	0.232402	0.290493	0.0338961	0.484401	0.000172361
ENSG00000204209	DAXX	-0.11944	0.0460029	-0.0247803	0.6991	-0.149564	0.00587832	-0.120493	0.0265629	-0.0380144	0.581419	-0.049813	0.42913	-0.161716	0.00222414	-0.0811801	0.149557	-0.0515275	0.429018
ENSG00000106153	CHCHD2	-0.243434	0.0460777	-0.0150979	0.817562	-0.136762	0.18848	-0.119151	0.312745	-0.0251753	0.860459	-0.124077	0.194112	-0.33242	0.00296808	-0.345635	0.00864906	-0.374659	0.00113238
ENSG00000108691	CCL2	-0.416574	0.0460777	-0.346317	0.0728585	-0.197265	0.122434	-1.2127	2.16e-08	-1.87106	1.73e-14	-0.0295365	0.218971	-0.621844	0.00205963	-0.250343	0.0752893	-1.59826	1.67e-12
ENSG00000100814	CCNB1IP1	-0.135677	0.0461067	0.0152147	0.831164	-0.116191	0.0829281	0.15691	0.0127833	0.00901285	0.92165	-0.0524318	0.449491	-0.132136	0.0450871	-0.0675733	0.29657	-0.350975	2.28e-09
ENSG00000156831	NSMCE2	-0.244485	0.0465123	-0.0480962	0.406633	-0.156775	0.141817	-0.207321	0.0659411	-0.0103804	0.931364	-0.0730515	0.240951	-0.21593	0.0591691	-0.283178	0.021999	-0.422529	0.000209363
ENSG00000265217	ENSG00000265217	-0.0774645	0.0466888	-0.834066		-0.918968	0.00165588	-0.724472	0.00441339	-0.887478	0.00104823	-0.0186415		-0.46192	0.0362596	-0.0473077		-0.287297	0.166176
ENSG00000134758	RNF138	-0.132987	0.0468226	-0.112229	0.0935707	-0.0570662	0.446543	-0.0147857	0.87253	-0.561115	1.06e-22	-0.07005	0.304709	-0.219856	0.000232978	-0.0353566	0.563711	-0.223669	0.000128145
ENSG00000115540	MOB4	-0.155368	0.0470312	-0.071155	0.278505	-0.094143	0.237391	-0.163708	0.0245018	-0.0976952	0.216511	-0.0250473	0.572154	-0.151196	0.0395041	-0.0612894	0.344533	-0.209833	0.00294512
ENSG00000051596	THOC3	-0.163581	0.0471536	-0.0322288	0.569547	0.0474243	0.616438	-0.113002	0.160358	0.00408373	0.982512	-0.11894	0.168524	-0.219909	0.0034301	-0.211356	0.00773076	0.106249	0.204949
ENSG00000100504	PYGL	0.225412	0.0472764	-0.073031	0.277136	0.0586166	0.576248	-0.229185	0.0375923	0.50463	7.61e-07	0.00541779	0.91606	0.342772	0.00112831	0.0602802	0.36882	0.459732	5.25e-06
ENSG00000276644	DACH1	-0.368688	0.0475614	-0.0229963	0.566775	0.104048	0.311106	-0.362347	0.0260218	-0.421437	0.0137751	-0.0260168	0.333832	-0.434757	0.0120821	-0.0501736	0.34006	0.417249	0.0106646
ENSG00000135002	RFK	-0.140095	0.0478349	-0.0882307	0.186861	-0.0865436	0.222052	-0.0531518	0.512322	-0.206317	0.000895712	-0.0786176	0.262517	-0.23124	0.000199582	-0.0899864	0.165094	-0.423583	6.03e-13
ENSG00000164109	MAD2L1	-0.118519	0.048012	-0.0440352	0.454536	-0.0957412	0.100859	-0.152407	0.00370784	-0.0536496	0.404966	-0.0344051	0.583979	-0.213154	3.07e-05	-0.160251	0.00681733	-0.216255	1.55e-05
ENSG00000206560	ANKRD28	0.178608	0.048012	-0.0197744	0.777617	0.0810193	0.355312	0.160348	0.0626242	0.226289	0.00684249	0.0249673	0.643697	0.293587	0.000393461	0.152527	0.0670522	0.599708	2.92e-14
ENSG00000163382	NAXE	-0.238182	0.048012	-0.026622	0.629366	-0.183947	0.0850331	0.069174	0.613128	0.248954	0.0246109	-0.239157	0.10779	-0.236034	0.0345226	-0.320399	0.0102897	0.0981346	0.472084
ENSG00000041982	TNC	0.181489	0.0484445	0.0239534	0.65458	0.148219	0.070217	0.127811	0.148968	-0.370095	3.8e-06	0.131785	0.193714	0.337356	2.57e-05	0.264702	0.00507096	-0.110669	0.263524
ENSG00000136928	GABBR2	0.501297	0.0484544	0.0218013	0.428921	0.90096	0.000395534	0.571787	0.011028	0.195724	0.213607	0.0157339	0.323845	0.735251	0.00232157	0.0856072	0.076203	1.54148	2.53e-11
ENSG00000214357	NEURL1B	0.164637	0.0484544	0.00113311	0.976904	0.267836	0.000580147	0.293655	8.09e-05	0.366191	6.91e-07	0.0149137	0.756546	0.349422	2.98e-06	0.150275	0.0559751	0.10595	0.230818
ENSG00000123505	AMD1	-0.107661	0.0485815	-0.212693	0.000116747	-0.197906	6.73e-05	-0.386421	5.67e-17	-0.293862	4.42e-10	-0.0615075	0.329849	-0.246718	3.27e-07	-0.117043	0.0312117	-0.433384	6.61e-21
ENSG00000104886	PLEKHJ1	-0.24633	0.0488868	-0.0180571	0.74615	-0.252636	0.02791	-0.392569	0.00072885	-0.0249107	0.856161	-0.030444	0.484251	-0.455374	0.000134653	-0.386238	0.00443044	-0.437737	0.000171699
ENSG00000137496	IL18BP	0.299374	0.0489354	0.0179699	0.662743	0.12799	0.254879	-0.0177116	0.915307	0.0708922	0.63235	0.254088	0.13282	0.192103	0.137146	0.278347	0.049018	0.105117	0.536875
ENSG00000197226	TBC1D9B	0.138873	0.0489354	0.0366928	0.561841	0.157212	0.0183283	0.237407	0.00012968	0.203784	0.00134156	-0.0254574	0.696138	0.17124	0.00900871	0.0739395	0.250605	0.534557	4.67e-20
ENSG00000110721	CHKA	-0.152793	0.0489787	-0.115457	0.130479	-0.040266	0.637987	-0.272245	5.29e-05	-0.254036	0.000228746	-0.0970803	0.218971	-0.289481	3.13e-05	-0.140339	0.055224	-0.0350922	0.712912
ENSG00000146676	PURB	0.137741	0.0489914	0.0195061	0.769059	0.00419957	0.96184	0.151291	0.0191085	0.205408	0.00101002	0.114106	0.169747	0.265358	1.79e-05	0.0981688	0.128215	-0.53907	3.49e-20
ENSG00000157778	PSMG3	-0.23606	0.0489914	0.0116525	0.838049	-0.301288	0.0098033	-0.106366	0.37359	-0.102911	0.401783	-0.145748	0.18039	-0.278747	0.0149887	-0.238688	0.040126	-0.32224	0.00572918
ENSG00000148468	FAM171A1	0.203822	0.0489914	0.0854782	0.240871	0.760437	2.12e-16	0.323401	0.000555309	0.251416	0.00887024	0.036964	0.488001	0.299407	0.00176151	0.106751	0.18591	-0.143592	0.190038
ENSG00000155229	MMS19	-0.116692	0.0489914	-0.0307157	0.65275	-0.148502	0.00255802	-0.468846	4.91e-26	-0.172207	0.000237329	-0.0556659	0.436847	-0.231165	5.09e-07	-0.0930387	0.101234	-0.0355919	0.591997
ENSG00000117448	AKR1A1	-0.203989	0.0490228	-0.0227957	0.701223	-0.0443611	0.650648	-0.0267256	0.874072	-0.175776	0.0812132	-0.181001	0.128917	-0.229834	0.0225031	-0.112557	0.16387	-0.228774	0.0229088
ENSG00000221843	SPATA31H1	0.449722	0.04908	0.00500473	0.877187	0.224617	0.1175	1.02257	2.42e-06	0.474233	0.0187878	0.0175837	0.390699	0.368114	0.039079	0.481235	0.0335577	1.06539	5.88e-07
ENSG00000291208	ENSG00000291208	0.400022	0.0491949	0.571696	0.0144286	0.548974	0.00574742	0.679955	0.000405347	0.388426	0.0297771	0.30401	0.148674	0.49803	0.00874745	0.373171	0.0463765	0.185664	0.326596
ENSG00000081154	PCNP	-0.110594	0.0492394	-0.123595	0.0204121	-0.149058	0.00141056	-0.527537	9.46e-37	-0.150404	0.000961129	-0.10878	0.094174	-0.142142	0.0022701	-0.10996	0.0417605	-0.126008	0.00775524
ENSG00000204370	SDHD	-0.194642	0.0494217	-0.0212389	0.745378	-0.176783	0.069145	-0.153428	0.130277	-0.0941653	0.394963	-0.131459	0.201715	-0.252763	0.00496595	-0.251851	0.0137117	0.0584005	0.610168
ENSG00000171791	BCL2	0.164918	0.049445	0.0138695	0.883013	0.0364046	0.720708	0.400141	5.74e-08	0.046787	0.636725	0.0233968	0.758754	0.170847	0.0333236	0.109256	0.135613	0.333385	7.34e-06
ENSG00000108551	RASD1	0.309837	0.0496806	0.104628	0.15482	0.0730872	0.472801	0.0439158	0.787279	1.74225	2.22e-36	0.316186	0.10161	0.516089	0.000615846	0.018433	0.738517	1.30135	1.62e-20
ENSG00000168439	STIP1	-0.104149	0.049791	-0.0455103	0.449283	-0.15752	0.000208997	-0.0782423	0.0978062	-0.140735	0.000930531	-0.066641	0.261553	-0.174102	3.97e-05	-0.107695	0.0321125	-0.149725	0.000303478
ENSG00000088367	EPB41L1	0.180134	0.049791	0.0215241	0.739253	0.538282	9.42e-11	0.442258	4.7e-08	0.416592	3.73e-07	0.017074	0.752542	0.509304	4.28e-10	0.0703456	0.344265	0.525603	4.15e-11
ENSG00000104825	NFKBIB	-0.156761	0.0498427	-0.00133209	0.966735	-0.199436	0.00572334	-0.475677	2.05e-12	-0.104986	0.154742	-0.00912548	0.876869	-0.378226	5.8e-08	-0.174245	0.026561	-0.348959	1.91e-07
ENSG00000286214	COPG2IT1	0.483291	0.0498888	0.784202	0.00692744	0.690977	0.00451308	1.34548	1.73e-08	0.964283	5.58e-05	0.541396	0.0850816	1.03572	2.24e-05	1.06611	0.000147519	-0.0818245	0.708921
ENSG00000168101	NUDT16L1	-0.257385	0.0499496	-0.00953224	0.872405	-0.0670147	0.525257	-0.54168	1.07e-05	-0.0356802	0.857555	-0.0472358	0.282852	-0.204295	0.0950733	-0.257225	0.0417602	-0.0245892	0.892366
ENSG00000131174	COX7B	-0.239864	0.0499496	-0.001168	0.990479	-0.238946	0.0333236	-0.217419	0.054519	-0.0497218	0.706843	-0.065119	0.247696	-0.298502	0.00983171	-0.228804	0.0473047	-0.204289	0.0906616
ENSG00000075240	GRAMD4	0.199182	0.0499496	0.0380782	0.533113	0.240573	0.0126232	0.261511	0.00507918	0.351486	0.000151667	0.0167691	0.740034	0.231486	0.0156621	0.00359236	0.964726	0.756893	2.43e-18
ENSG00000163131	CTSS	0.204547	0.0500663	0.0526524	0.404752	0.209633	0.0290128	0.14617	0.148955	0.45429	1.27e-06	0.0416072	0.441869	0.731533	1.45e-15	0.1083	0.178325	0.566621	6.21e-10
ENSG00000162614	NEXN	0.184189	0.0501793	0.0170451	0.803813	0.0683899	0.502914	0.254217	0.00353422	0.0644703	0.565619	0.038957	0.470049	0.298325	0.000669683	0.0931767	0.205728	-0.197503	0.0397469
ENSG00000009724	MASP2	0.40815	0.0501793	0.0487664	0.183327	0.143653	0.178517	0.324899	0.0587792	0.578405	0.00307817	0.0236418	0.294881	0.0828927	0.515464	0.0717825	0.158318	0.178496	0.3544
ENSG00000136942	RPL35	-0.235082	0.0501793	0.00480774	0.942665	-0.156382	0.136726	-0.63872	1.05e-08	-0.00821837	0.955845	-0.0792598	0.232742	-0.357612	0.00172199	-0.282467	0.0224843	-0.380117	0.000760754
ENSG00000187109	NAP1L1	-0.0679136	0.0501793	-0.016727	0.764486	-0.0340133	0.31965	0.144902	8.96e-08	0.0328008	0.373343	-0.0243162	0.594738	0.00388273	0.941891	-0.0401631	0.240695	-0.42481	2.09e-64
ENSG00000198563	DDX39B	0.254318	0.0501793	0.026885	0.615812	-0.0440349	0.651658	-0.268539	0.0284037	0.116401	0.358738	0.053188	0.269847	-0.0260168	0.815495	0.17813	0.0934508	0.582625	9.1e-07
ENSG00000082153	BZW1	-0.103409	0.0501793	-0.152285	0.00327787	-0.104179	0.0346744	-0.122148	0.00893083	-0.261863	5.43e-10	-0.0492997	0.418218	-0.184344	3.02e-05	-0.110626	0.0313987	-0.293739	1.73e-12
ENSG00000175354	PTPN2	-0.14048	0.0501793	-0.132916	0.0677828	-0.203314	0.00368775	-0.153744	0.0137537	-0.169652	0.0123456	-0.0408229	0.519145	-0.269223	3.22e-05	-0.0450018	0.480783	-0.136473	0.040875
ENSG00000178741	COX5A	-0.193191	0.0504601	0.0170132	0.829216	-0.106702	0.240746	-0.27957	0.00262324	-0.0213291	0.857373	-0.0518009	0.371196	-0.304496	0.000952215	-0.257419	0.011828	-0.106579	0.328717
ENSG00000100599	RIN3	0.365095	0.0508285	0.0619026	0.166714	0.559076	0.00265921	0.59159	0.000794307	0.609239	0.000629451	0.0368149	0.17873	0.532946	0.00296786	0.0739124	0.200137	0.571273	0.00113991
ENSG00000249119	MTND6P4	0.372386	0.0509945	0.028694	0.454536	-0.0371054	0.690285	-0.0038832	0.981374	-0.367751	0.0348274	0.0145981	0.57614	-0.104565	0.420306	0.458767	0.0225208	-1.0721	8.4e-08
ENSG00000106305	AIMP2	-0.144511	0.0511254	-0.0610254	0.34083	-0.216908	0.00184182	0.0364445	0.698889	-0.230537	0.000676066	-0.17473	0.0454725	-0.204702	0.00303497	-0.171074	0.0214886	-0.0568205	0.519821
ENSG00000196715	VKORC1L1	-0.121032	0.0511695	-0.199129	0.000346251	-0.00156091	0.988022	0.000592693	0.986422	-0.210488	2.46e-05	-0.0464795	0.452135	-0.240187	1.29e-06	-0.122085	0.0417605	-0.377842	9.35e-16
ENSG00000183340	JRKL	0.205103	0.0512619	-0.0011457	0.988063	0.0301321	0.792462	0.413512	1.42e-05	-0.0803117	0.472001	0.0194934	0.696138	0.322876	0.00102795	0.221767	0.0326954	-0.08563	0.484072
ENSG00000087448	KLHL42	0.150351	0.0512619	0.0300957	0.61796	0.0241389	0.81097	0.188189	0.0074065	-0.00119669	0.99321	-0.0031402	0.954235	0.37141	3.25e-08	0.149917	0.0438722	0.452769	3.04e-12
ENSG00000162772	ATF3	-0.112482	0.0513284	-0.0442656	0.430752	-0.303525	1e-09	-0.0542883	0.384509	-0.467637	3.71e-23	-0.0169794	0.777352	-0.226078	6.67e-06	-0.123728	0.0280434	0.0249675	0.725142
ENSG00000113460	BRIX1	-0.130338	0.0513284	-0.033579	0.597421	-0.25552	2.64e-05	-0.369417	1.77e-10	-0.297522	5.13e-07	-0.0724752	0.284315	-0.238477	7.59e-05	-0.105707	0.0907731	-0.216897	0.000263098
ENSG00000178952	TUFM	-0.14526	0.0513284	-0.00778935	0.986133	-0.0862002	0.28563	-0.0794321	0.312745	0.0362368	0.610315	-0.0343266	0.571229	-0.191914	0.00308746	-0.146554	0.0360528	-0.231999	0.00020783
ENSG00000169230	PRELID1	-0.181856	0.0513284	-0.0182292	0.774823	-0.155172	0.0773113	-0.309482	0.000365724	0.0761839	0.429267	-0.0478205	0.409862	-0.261263	0.00296808	-0.254408	0.00954377	-0.284483	0.00118064
ENSG00000163909	HEYL	-0.116276	0.0513889	-0.0341369	0.554113	-0.257507	2.68e-06	-0.306532	7.91e-09	-0.531846	1.24e-23	-0.132955	0.0776896	-0.301238	6.28e-08	-0.0462304	0.400341	-0.924749	2.16e-68
ENSG00000155465	SLC7A7	-0.133403	0.0515127	-0.0456925	0.466507	-0.495468	1.46e-15	-0.509814	7.76e-18	-0.278729	4.75e-06	0.0202748	0.687634	-0.254643	3.83e-05	-0.156489	0.0221764	-0.249264	2.34e-05
ENSG00000179409	GEMIN4	-0.138161	0.0515127	-0.0405479	0.515831	-0.0914519	0.208411	-0.11033	0.121878	-0.0119133	0.913514	-0.0163294	0.809952	-0.241745	0.000169812	-0.120781	0.0739048	-0.0557755	0.546827
ENSG00000159593	NAE1	-0.132562	0.05172	-0.104203	0.122811	-0.0437746	0.608185	-0.945394	1.13e-59	-0.197389	0.00125925	-0.0798909	0.251592	-0.206225	0.000769464	-0.180876	0.00823405	-0.120338	0.0630958
ENSG00000189159	JPT1	-0.16549	0.0519661	-0.010552	0.90076	-0.187743	0.0147507	-0.303236	5.17e-05	-0.0121709	0.878969	-0.021085	0.740034	-0.292492	0.00012125	-0.194193	0.0186493	-0.494115	3.87e-11
ENSG00000152455	SUV39H2	-0.12941	0.0519661	-0.0615967	0.320148	-0.159347	0.0110639	-0.191865	0.00114348	-0.13631	0.0312484	-0.0518136	0.421984	-0.124583	0.0512151	-0.093261	0.131545	-0.317754	2.07e-08
ENSG00000168002	POLR2G	-0.186643	0.0521965	-0.0156725	0.792985	-0.240059	0.00736195	-0.123852	0.197318	0.0368188	0.746127	-0.165369	0.125409	-0.1726	0.0577516	-0.202946	0.0305529	-0.280173	0.00151811
ENSG00000177917	ARL6IP6	-0.134816	0.0523821	-0.0560605	0.402532	-0.182164	0.00550262	-0.139153	0.0349665	-0.218035	0.000568706	-0.051971	0.455377	-0.189368	0.00339919	-0.110637	0.0898678	-0.133073	0.0477716
ENSG00000108561	C1QBP	-0.183159	0.0524593	-0.0386857	0.629518	-0.109676	0.239255	-0.225071	0.0110549	-0.0765613	0.461412	-0.111354	0.212784	-0.393802	8.88e-06	-0.277548	0.00712452	-0.16169	0.0947267
ENSG00000105270	CLIP3	0.17428	0.0524744	0.0721672	0.295269	0.473398	1.6e-08	0.619127	1.18e-14	0.553503	7.37e-12	0.0230573	0.672628	0.528503	9.58e-11	0.127108	0.104681	0.573854	7.1e-13
ENSG00000014641	MDH1	-0.171384	0.0526197	-0.0384729	0.597305	-0.0921798	0.291327	-0.194006	0.0184853	-0.0218244	0.866458	-0.0610828	0.350413	-0.266363	0.000895413	-0.225815	0.0125971	0.155641	0.0587111
ENSG00000144744	UBA3	-0.156178	0.0526546	-0.128412	0.100849	-0.216035	0.00378653	-0.810405	6.78e-32	-0.178975	0.0159182	-0.0807889	0.274631	-0.144199	0.0569348	-0.12443	0.0930733	-0.268611	0.000158894
ENSG00000106483	SFRP4	-0.182994	0.0526546	-0.047683	0.458491	-0.512961	9.99e-09	-0.177423	0.0465526	-1.16266	3.45e-39	0.00104159	0.986211	-0.526597	1.42e-09	-0.0480992	0.483652	-1.03831	4.68e-33
ENSG00000087995	METTL2A	-0.17335	0.0526618	-0.098318	0.192687	-0.21371	0.0105373	-0.382357	1.07e-06	-0.14288	0.0943872	-0.127069	0.189553	-0.283963	0.000413582	-0.122626	0.118303	-0.1746	0.0384682
ENSG00000078804	TP53INP2	0.166255	0.0526618	0.0838501	0.237964	0.0995962	0.231267	0.218713	0.00516422	0.315431	3.85e-05	0.0417215	0.505848	0.137799	0.0965883	0.0880807	0.21205	0.355291	2.41e-06
ENSG00000162616	DNAJB4	0.100605	0.0526618	-0.00904261	0.890485	-0.0383818	0.533904	0.441437	1.1e-27	0.086207	0.083036	-0.0105865	0.896993	0.389129	1.73e-21	0.112029	0.0269297	0.159928	0.000254341
ENSG00000110046	ATG2A	0.126209	0.0529143	0.0212843	0.754244	0.0939427	0.154199	0.107569	0.0905225	0.22539	7.58e-05	0.0369144	0.630782	0.069422	0.334454	-0.000464494	0.985543	0.188633	0.00103158
ENSG00000166716	ZNF592	0.130039	0.0530063	0.0663658	0.290575	0.147408	0.0201875	-0.0911512	0.194107	0.313673	4.73e-08	0.0516663	0.421984	0.204453	0.000680126	0.136733	0.0366791	0.551047	1.25e-23
ENSG00000249242	TMEM150C	0.514001	0.0530063	0.0141229		0.778589	0.00368775	0.314388	0.0867925	0.259935	0.130136	0.00168905		0.265388	0.102562	0.0627384		0.582058	0.0154256
ENSG00000074219	TEAD2	-0.142448	0.0530063	-0.033359	0.59063	-0.0500948	0.555187	-0.392595	6.8e-10	-0.0820967	0.295956	-0.155774	0.0736403	-0.148306	0.0365657	-0.114688	0.0929825	-0.36129	1.28e-08
ENSG00000174748	RPL15	-0.167017	0.0533221	0.00864521	0.970116	-0.0985083	0.248547	-0.0161251	0.907969	0.0140567	0.898192	-0.0745397	0.29389	-0.193053	0.0196455	-0.18058	0.033797	-0.300761	0.000119831
ENSG00000103091	WDR59	-0.12494	0.0535337	-0.0736555	0.219867	-0.0519964	0.480426	-0.139331	0.0195022	-0.11943	0.0588779	-0.0475997	0.465539	-0.219494	0.000153386	-0.0995298	0.100939	-0.157629	0.00787028
ENSG00000115271	GCA	-0.153235	0.0536488	-0.0532752	0.424566	-0.22848	0.00322141	-0.205318	0.00471834	-0.134846	0.0824276	-0.0436691	0.468742	-0.296936	7.31e-05	-0.106101	0.138375	-0.235191	0.0012369
ENSG00000147853	AK3	-0.102639	0.0536488	-0.0462672	0.381786	0.0214091	0.794352	0.100016	0.0487369	-0.0619885	0.257936	-0.0357106	0.568217	-0.142084	0.00371611	-0.0848646	0.0929825	-0.201696	8.77e-06
ENSG00000030419	IKZF2	0.377463	0.0536488	0.0163235	0.66574	0.41447	0.0235576	0.29883	0.0700163	-0.142283	0.329057	0.0346949	0.162037	0.468494	0.0120038	0.168392	0.0881072	0.0159399	0.94777
ENSG00000114850	SSR3	-0.115042	0.0536488	-0.115453	0.0466592	-0.135667	0.0093049	-0.0351723	0.633927	-0.218645	3.43e-06	-0.113115	0.112107	-0.0593832	0.350965	-0.104866	0.0688358	-0.378041	3.07e-17
ENSG00000066583	ISOC1	-0.114585	0.0536488	-0.0836919	0.156589	-0.0279416	0.704247	-0.305029	8.53e-10	-0.085704	0.140411	-0.137159	0.0454725	-0.200725	0.000119432	-0.172604	0.00353852	0.00900537	0.915787
ENSG00000170522	ELOVL6	-0.142674	0.0536663	-0.177759	0.0232232	-0.183829	0.00876765	-0.793082	3.47e-34	-0.723321	2.35e-28	-0.0222473	0.69277	-0.440936	4.43e-11	-0.118175	0.0894685	-0.283133	2.42e-05
ENSG00000162889	MAPKAPK2	0.125172	0.0539555	0.0774051	0.224958	0.0419353	0.598603	0.160705	0.007111	0.369129	2.53e-11	0.0260053	0.571229	0.3499	4.07e-10	0.0645798	0.29174	0.0152377	0.869309
ENSG00000138709	LARP1B	-0.131122	0.0539555	-0.169016	0.021049	-0.0917944	0.188439	-0.183467	0.0025166	-0.242751	9.67e-05	-0.0108754	0.876869	-0.234723	0.000164543	-0.0713393	0.226769	-0.0409906	0.561448
ENSG00000172890	NADSYN1	-0.146729	0.0539555	-0.0290368	0.501825	-0.103531	0.161917	0.0129785	0.901066	-0.0974146	0.200585	-0.0280272	0.581997	-0.259278	0.000101109	-0.129741	0.0681667	0.226549	0.000449563
ENSG00000068137	PLEKHH3	-0.183951	0.0539555	0.0165812	0.797974	-0.0766219	0.429213	-0.268372	0.00243278	-0.590304	1.11e-11	-0.023609	0.656956	-0.45347	2.75e-07	-0.120679	0.143843	-0.226755	0.0130801
ENSG00000143252	SDHC	-0.146144	0.0539749	-0.0172804	0.777656	-0.0396954	0.638719	-0.531993	3.41e-16	-0.0744529	0.360474	-0.0447887	0.512508	-0.146158	0.0454758	-0.151104	0.0378721	-0.302205	4.79e-06
ENSG00000111581	NUP107	-0.10926	0.0542943	-0.136355	0.0221578	-0.204966	0.000119594	-0.10657	0.0526277	-0.172428	0.000670451	-0.0138585	0.80529	-0.148095	0.00513294	-0.0548099	0.315763	-0.139423	0.00741275
ENSG00000139269	INHBE	-0.164831	0.0545401	-0.211594	0.0226556	-0.616948	2.37e-14	0.790608	4.89e-25	-0.607013	1.67e-14	-0.210742	0.0452451	-0.264171	0.00105435	-0.191909	0.0265282	-0.496168	5.62e-10
ENSG00000006015	REX1BD	-0.214865	0.0548266	-0.0212108	0.713462	-0.0914697	0.371177	-0.221682	0.0413309	-0.278303	0.00996086	-0.150567	0.179136	-0.241052	0.0280594	-0.316317	0.00990908	-0.284486	0.0099728
ENSG00000004779	NDUFAB1	-0.224067	0.0550088	-0.00574725	0.929094	-0.190327	0.0721729	-0.453101	4.46e-05	-0.102613	0.367529	-0.0430059	0.316377	-0.334602	0.0024682	-0.277255	0.0234536	-0.351368	0.00151056
ENSG00000103769	RAB11A	-0.1001	0.0550088	-0.0302533	0.598604	-0.0371926	0.611591	-0.153422	0.000880439	-0.15141	0.000773776	-0.0812155	0.172471	-0.0857609	0.0841124	-0.0762277	0.128274	0.0189642	0.76168
ENSG00000035141	FAM136A	-0.133759	0.0550088	-0.0276143	0.687266	-0.274916	1.9e-05	-0.150207	0.0220049	-0.252699	5.44e-05	-0.058237	0.365934	-0.281622	8.38e-06	-0.111538	0.0853676	-0.209766	0.000963002
ENSG00000160221	GATD3	-0.266999	0.0552703	-0.0262358	0.605465	-0.0883938	0.383943	-0.193619	0.128053	-0.0149346	0.925858	-0.186318	0.165341	-0.311891	0.0187641	-0.323829	0.0251887	-0.171445	0.230718
ENSG00000243364	EFNA4	-0.22899	0.0554604	-0.0198212	0.734044	-0.139748	0.171135	-0.509098	4.21e-06	-0.0942768	0.422748	-0.158163	0.169747	-0.212315	0.0525906	-0.331319	0.00783044	-0.304484	0.00590526
ENSG00000142089	IFITM3	-0.209316	0.0554604	-0.00687487	0.941291	-0.024979	0.845586	-0.533416	2.53e-07	-0.327339	0.00101749	-0.0341383	0.475337	-0.263632	0.0090896	-0.185845	0.065038	-0.439498	8.62e-06
ENSG00000198453	ZNF568	0.1878	0.0554604	0.149197	0.106355	-0.0256257	0.822354	0.295583	0.00119112	0.445482	7.2e-07	0.0443001	0.416741	0.349154	0.000143916	0.0387675	0.554514	-0.144967	0.169119
ENSG00000132323	ILKAP	-0.173667	0.0554604	-0.00732204	0.936065	-0.146471	0.0860975	-0.120846	0.193552	-0.108113	0.245531	-0.0826034	0.258112	-0.171535	0.046436	-0.160802	0.0558137	-0.136761	0.142797
ENSG00000072163	LIMS2	0.297295	0.0557895	0.0401286	0.37756	0.505103	0.00116559	0.0592189	0.703822	0.210262	0.13429	0.0123522	0.713029	0.445293	0.00305571	0.0187875	0.739075	0.66125	6.25e-06
ENSG00000181026	AEN	-0.148769	0.0558158	-0.0643259	0.326215	-0.103195	0.182627	-0.356472	1.38e-07	-0.217074	0.00200874	-0.032048	0.598869	-0.354935	2.29e-07	-0.192767	0.0127134	-0.429068	1.27e-10
ENSG00000006283	CACNA1G	0.227763	0.0558718	0.0445801	0.438787	0.888752	1.43e-15	-0.0968576	0.430285	0.0636278	0.61093	-0.0216765	0.596206	0.67789	9.44e-10	0.0890942	0.228457	0.952796	2.99e-19
ENSG00000289586	ENSG00000289586	0.28671	0.0559272	0.0133686	0.783436	0.0168613	0.88989	0.160999	0.226529	0.366993	0.00946284	0.0378483	0.268394	0.229976	0.0848696	0.255965	0.0581438	0.358583	0.0130881
ENSG00000103342	GSPT1	-0.0767041	0.0559394	-0.0564829	0.150314	-0.0148863	0.787282	-0.082908	0.0131906	-0.0976987	0.00258605	-0.0035355	0.965967	-0.0554658	0.135868	-0.0310835	0.480699	-0.137009	6.82e-06
ENSG00000247092	SNHG10	-0.242417	0.056032	-0.0541291	0.345694	-0.270355	0.0246118	-0.382851	0.00144027	-0.182766	0.12773	-0.0197844	0.622106	-0.466394	0.000174329	-0.2353	0.0491691	-0.747488	1.21e-09
ENSG00000165501	LRR1	-0.197708	0.0561933	-0.0378578	0.621078	-0.179894	0.065533	0.0359551	0.779826	-0.072027	0.532762	-0.0598199	0.306506	-0.21132	0.0330944	-0.234313	0.0268437	-0.200801	0.0563969
ENSG00000078114	NEBL	0.254579	0.0562798	0.0249033	0.627275	0.45741	0.000574313	0.959076	6.39e-15	0.112575	0.39073	-0.000333846	0.99401	0.965297	9.1e-15	0.402484	0.00613451	1.01282	8.92e-17
ENSG00000255931	ENSG00000255931	-0.262059	0.0562798	-0.0400298	0.440291	-0.289243	0.0245342	-0.157522	0.212901	-0.138324	0.28486	-0.0100283	0.812929	-0.831873	2.18e-09	-0.21718	0.0672132	0.231167	0.0855379
ENSG00000115211	EIF2B4	-0.172583	0.0563267	0.0167709	0.882985	-0.191868	0.027651	-0.411931	5.77e-07	-0.177132	0.0413579	-0.0843689	0.281603	-0.304588	0.000319985	-0.152482	0.0692474	0.0201396	0.876677
ENSG00000198898	CAPZA2	-0.153926	0.0563549	-0.0819486	0.236462	-0.161053	0.0373826	-0.32593	5.51e-06	-0.10558	0.198822	-0.118091	0.154107	-0.135492	0.0849964	-0.145904	0.0550385	-0.00880332	0.943917
ENSG00000288920	RPSA2	-0.24537	0.0563549	0.00499545	0.936462	-0.120996	0.251365	-0.166471	0.168112	-0.00397918	0.979405	-0.0397147	0.343846	-0.363407	0.0031118	-0.312682	0.0214083	-0.357492	0.0037221
ENSG00000137726	FXYD6	0.14096	0.0563549	0.148021	0.0569057	0.163144	0.02183	0.197899	0.00370915	0.273087	5.04e-05	0.0501699	0.390723	0.486302	9.04e-14	0.220377	0.00418248	0.136732	0.0601295
ENSG00000189077	TMEM120A	-0.195977	0.0563549	0.00344234	0.958659	-0.0357619	0.743207	-0.372173	0.000326735	0.0183717	0.86344	-0.0399574	0.421984	-0.469252	1.07e-05	-0.15647	0.0922056	-0.226362	0.0345387
ENSG00000170004	CHD3	0.129468	0.0563549	0.117104	0.0847912	0.0122711	0.863655	-0.102689	0.135229	0.340766	9.34e-09	0.18734	0.0205646	0.12551	0.0698243	0.161616	0.0206613	0.00851201	0.948023
ENSG00000155755	TMEM237	-0.108634	0.0565136	-0.0759618	0.195578	-0.347711	2.29e-12	-0.221358	1.18e-05	-0.205024	5.5e-05	-0.0279362	0.654866	-0.296244	2.82e-09	-0.12862	0.0226895	0.00787492	0.930628
ENSG00000250007	GJD2-DT	0.394224	0.0566892	0.03946	0.243693	0.192229	0.120427	0.50728	0.00897783	1.02682	4.72e-07	0.0294101	0.18589	0.613075	0.00272884	0.50491	0.0240916	-0.134491	0.502152
ENSG00000126457	PRMT1	-0.177324	0.0568561	-0.0147661	0.887492	-0.0743466	0.416139	-0.478875	2.49e-07	-0.0112124	0.933348	-0.0475584	0.401445	-0.311355	0.000926929	-0.208586	0.0331969	-0.201342	0.0432189
ENSG00000197599	CCDC154	-0.161221	0.0569349	0.0797925	0.271405	0.0671087	0.433793	0.257068	0.000758303	0.0288785	0.781466	-0.12447	0.167174	-0.22562	0.00496684	-0.147881	0.064958	-0.370995	1.34e-06
ENSG00000107140	TESK1	0.1305	0.0569964	0.0639127	0.345648	0.169474	0.0095331	0.194569	0.00187107	0.455576	6.42e-15	0.0639821	0.316679	0.219393	0.000496171	-0.0161509	0.827427	0.40051	5.69e-12
ENSG00000166033	HTRA1	0.31784	0.057055	0.0728854	0.172848	0.973211	3.91e-09	0.122983	0.376608	0.847401	1.25e-07	-0.00494128	0.880997	0.957587	2.69e-09	0.0205396	0.699756	0.624927	8.22e-05
ENSG00000185721	DRG1	-0.159619	0.0570582	-0.0290883	0.681617	-0.249193	0.00116853	-0.0651765	0.487318	-0.0632889	0.495995	-0.0758923	0.325725	-0.247081	0.00107056	-0.214074	0.012908	-0.160334	0.0452952
ENSG00000164649	CDCA7L	-0.134149	0.0571327	-0.129921	0.0714864	-0.204952	0.00188318	-0.0379042	0.68597	-0.220635	0.00052981	0.00609434	0.819503	-0.368861	2.72e-09	-0.0643913	0.30386	0.0880718	0.216767
ENSG00000168096	ANKS3	-0.182731	0.0572174	0.029297	0.673061	-0.227669	0.0195123	-0.28894	0.00298557	-0.0933423	0.372251	-0.0359948	0.50844	-0.276018	0.00442379	-0.0659249	0.342214	-0.537508	1.77e-08
ENSG00000138750	NUP54	-0.120536	0.0575025	-0.0763236	0.209053	-0.245717	7.5e-06	-0.20524	0.000122514	-0.273672	2.49e-07	-0.0699086	0.295968	-0.183504	0.000683566	-0.129474	0.0362889	-0.102649	0.0859383
ENSG00000198860	TSEN15	-0.156411	0.0575066	-0.228899	0.0102726	-0.248712	0.00143002	-0.0284703	0.805697	-0.295919	8.89e-05	-0.107184	0.203759	-0.155324	0.0554451	-0.209728	0.0136294	-0.403926	3.41e-08
ENSG00000123131	PRDX4	-0.248985	0.0575927	-0.0222105	0.679429	-0.0965896	0.380299	-0.334422	0.00596456	0.0532726	0.722598	-0.211716	0.139848	-0.239794	0.0493949	-0.282178	0.0283054	-0.339916	0.00653476
ENSG00000051382	PIK3CB	0.176602	0.0578095	-0.0343642	0.593171	-0.0218451	0.846962	0.113684	0.237695	0.210353	0.0178144	0.0261651	0.608911	0.247373	0.00494506	0.102559	0.181584	0.51975	2.91e-10
ENSG00000185070	FLRT2	0.146897	0.0578095	-0.111599	0.14744	0.182667	0.0136623	0.344179	7e-07	-0.0684535	0.458437	-0.0140921	0.800217	0.294459	3.59e-05	0.179799	0.0216825	-0.107745	0.17475
ENSG00000066855	MTFR1	-0.139673	0.0578095	-0.136912	0.0732013	0.0303015	0.726264	-0.195246	0.00393807	-0.119316	0.103135	-0.103529	0.18532	-0.311571	2.83e-06	-0.214628	0.00507563	-0.288371	1.11e-05
ENSG00000131711	MAP1B	0.191881	0.0578851	0.0139112	0.825149	0.068344	0.470436	0.377018	0.000105324	-0.0907513	0.373577	0.0269617	0.57614	0.338365	0.000581491	0.274511	0.011828	0.309618	0.00165815
ENSG00000279278	ENSG00000279278	0.0287315	0.0578851	0.0235235		0.118074	0.0228767	1.00682	0.0122746	1.08546	0.00857984	0.00855976		0.169094	0.0603985	0.0507026		1.67767	0.000149935
ENSG00000213903	LTB4R	0.300367	0.0578851	0.362351	0.0407042	0.200554	0.105559	0.403304	0.00733498	0.599892	0.000112027	0.309343	0.114843	0.111667	0.391821	0.459783	0.00954377	0.516384	0.000696212
ENSG00000090447	TFAP4	-0.15821	0.0578851	-0.011607	0.865379	-0.0429302	0.637986	-0.371555	8.76e-07	-0.256861	0.000967858	-0.0094299	0.873997	-0.374555	1.9e-06	-0.0845624	0.235052	-0.681993	8.51e-19
ENSG00000176909	MAMSTR	-0.149005	0.0578851	0.0170462	0.76759	-0.16794	0.027202	-0.490803	4.72e-12	-0.301372	3.5e-05	-0.00546663	0.89324	-0.758661	7.1e-26	-0.278542	0.000816893	-0.379613	8.86e-08
ENSG00000224660	SH3BP5-AS1	0.484789	0.0578851	0.553718	0.0474487	0.086677	0.259118	0.261029	0.127475	0.293642	0.103984	0.0221136	0.17963	0.191531	0.159422	0.0524041	0.138195	1.12379	9.24e-06
ENSG00000103202	NME4	-0.180759	0.0579403	0.0197617	0.762245	0.150135	0.0834047	-0.553091	3.36e-10	-0.226497	0.0129027	-0.0516541	0.400269	-0.170301	0.0687913	-0.273888	0.00673491	-0.117544	0.262465
ENSG00000063241	ISOC2	-0.19773	0.058686	0.0201227	0.744305	0.0512466	0.601966	-0.325647	0.0013219	0.0664776	0.575932	-0.0316615	0.50233	-0.334776	0.00129481	-0.154515	0.0898678	-0.0828818	0.486398
ENSG00000164897	TMUB1	-0.180053	0.0588961	0.0325258	0.618344	-0.16008	0.0857961	-0.328532	0.000245651	-0.10758	0.267386	-0.0330637	0.527385	-0.248383	0.00744846	-0.163606	0.0703552	-0.408484	4.59e-06
ENSG00000145912	NHP2	-0.185469	0.0590332	-0.00184874	0.979236	-0.129399	0.162487	-0.297932	0.00124886	0.0966241	0.369025	-0.0487821	0.390946	-0.29946	0.00141651	-0.266996	0.010539	-0.210259	0.0299963
ENSG00000116161	CACYBP	-0.127877	0.0590504	-0.0265257	0.682414	-0.104727	0.119648	0.0058966	0.948876	-0.0973423	0.150504	-0.049638	0.452135	-0.198723	0.00105149	-0.133186	0.0438722	-0.231312	9.36e-05
ENSG00000170035	UBE2E3	-0.163826	0.0592153	-0.17714	0.0428845	-0.229434	0.00530341	-0.678414	7.9e-18	0.0498839	0.642937	-0.0188147	0.805168	-0.507052	2.59e-10	-0.184866	0.0311317	-0.335167	2.69e-05
ENSG00000288973	ENSG00000288973	0.165353	0.0592153	0.107039	0.171395	0.0767979	0.387375	0.355279	4.04e-06	0.124814	0.157406	0.109496	0.218971	0.163387	0.0538293	0.0751208	0.286755	-0.0370759	0.753715
ENSG00000161513	FDXR	-0.258308	0.0592331	0.00192047	0.903464	0.0108727	0.928748	-0.10331	0.433064	-0.0255614	0.833687	-0.0190641	0.603735	-0.116667	0.343326	-0.113516	0.159158	0.17538	0.214668
ENSG00000104419	NDRG1	0.215769	0.0592331	0.0277215	0.624814	0.423246	0.000163626	0.226516	0.037815	0.511861	1.63e-06	-0.00280735	0.925972	0.716817	5.29e-12	0.106455	0.193601	1.07197	1.46e-27
ENSG00000085276	MECOM	0.278478	0.059284	-0.00541448	0.9036	0.448942	0.00221823	0.319499	0.0182025	0.238081	0.0721364	0.0113893	0.743783	0.568464	7.26e-05	0.0830444	0.218555	0.348952	0.0135033
ENSG00000132463	GRSF1	-0.0975532	0.0593236	-0.0127847	0.849015	0.00806269	0.921327	-0.1213	0.00784304	-0.0725155	0.147156	-0.0221913	0.742348	-0.153714	0.000596239	-0.0582864	0.248062	-0.06438	0.204928
ENSG00000172315	TP53RK	-0.116802	0.0596381	-0.0706749	0.236462	-0.122547	0.038073	-0.189981	0.000411454	0.0556443	0.416268	-0.0565049	0.381035	-0.139052	0.0143849	-0.138658	0.0239315	-0.307878	1.83e-09
ENSG00000175073	VCPIP1	0.182173	0.0596381	0.00722872	0.967117	0.184745	0.0460022	0.31067	0.000540254	0.0394819	0.737112	0.0340869	0.514651	0.232626	0.0120821	0.102615	0.211898	0.279287	0.00218607
ENSG00000162735	PEX19	-0.130266	0.0598939	-0.106755	0.112234	-0.136429	0.0390842	-0.43701	1.36e-13	-0.0682181	0.356426	-0.0700554	0.313533	-0.170381	0.00727573	-0.133507	0.0465964	-0.266826	9.12e-06
ENSG00000188342	GTF2F2	-0.134463	0.0602125	-0.0154357	0.845706	-0.040972	0.616039	-0.130008	0.0554255	-0.134571	0.0499372	-0.0364325	0.555079	-0.088199	0.232048	-0.0583352	0.350492	-0.308202	9.37e-07
ENSG00000116906	GNPAT	-0.106735	0.0602617	-0.0818039	0.255109	-0.124969	0.0396745	-0.838585	2.02e-71	-0.046591	0.487092	-0.0424714	0.511804	-0.177569	0.000362954	-0.160876	0.00427123	-0.243474	3.1e-07
ENSG00000196236	XPNPEP3	0.123414	0.0607187	0.0528043	0.40411	0.00454598	0.966585	0.482977	1.44e-19	-0.135821	0.0305798	0.0674201	0.317105	0.21201	0.000273073	0.154174	0.0182794	-0.220092	0.000164144
ENSG00000101361	NOP56	-0.111243	0.0609516	-0.0245215	0.711145	-0.155779	0.00404637	-0.209077	4.18e-05	-0.154806	0.00355295	-0.0416891	0.493611	-0.270406	9.19e-08	-0.0750918	0.182652	-0.253026	4.12e-07
ENSG00000104341	LAPTM4B	-0.0999345	0.0609935	-0.07369	0.194076	-0.0184074	0.826941	0.0657418	0.271002	-0.199621	3.89e-05	-0.0734788	0.2068	-0.183765	0.000155815	-0.162055	0.0023831	-0.420214	1.13e-19
ENSG00000175110	MRPS22	-0.12129	0.0612545	-0.0948076	0.170948	-0.155406	0.0168253	-0.265666	8.51e-06	-0.17393	0.00584824	-0.10656	0.136722	-0.216316	0.000494026	-0.1321	0.0379519	-0.0160708	0.863787
ENSG00000175061	SNHG29	-0.16551	0.0612545	-0.00666833	0.922331	-0.320316	0.000584327	0.00201407	0.928682	-0.0146427	0.982944	-0.0979569	0.234008	-0.252724	0.0102975	-0.188103	0.0362216	-0.575902	5.12e-10
ENSG00000196476	C20orf96	-0.228303	0.0612545	-0.0162365	0.783221	-0.103462	0.31705	-0.443924	0.000168902	-0.337636	0.00410358	-0.0141091	0.74432	-0.227149	0.0502822	-0.0515487	0.410184	-0.450528	0.000126862
ENSG00000133935	ERG28	-0.131821	0.0612545	0.00170213	0.97293	-0.348796	2.28e-08	-0.177967	0.00492928	-0.0788223	0.289578	-0.0581898	0.387085	-0.113908	0.0981235	-0.131472	0.0513453	0.361162	4.38e-10
ENSG00000157216	SSBP3	0.144655	0.0614068	0.0903569	0.195578	0.467671	5.27e-12	0.187649	0.00810896	0.424494	1.46e-10	0.175493	0.0579946	0.453076	8.86e-12	0.211198	0.0072335	0.12199	0.118256
ENSG00000091140	DLD	-0.0856816	0.0614677	-0.0759973	0.119438	-0.0866297	0.050419	-0.133069	0.000497154	-0.0508645	0.300469	-0.0402673	0.465539	-0.160117	3.22e-05	-0.101819	0.0214819	0.043769	0.328912
ENSG00000198712	MT-CO2	0.193778	0.0615628	0.175315	0.092047	0.0644644	0.433239	0.0371501	0.669619	-0.128592	0.217089	0.222724	0.0776896	-0.0688669	0.538855	0.13509	0.117926	-0.665238	1.61e-12
ENSG00000152556	PFKM	-0.10387	0.0617104	-0.0804254	0.134673	0.00301021	0.967331	-0.279349	8.11e-11	-0.186534	3.21e-05	-0.0372577	0.527385	-0.227489	4.08e-07	-0.174614	0.000518739	-0.147085	0.00124085
ENSG00000134363	FST	0.343448	0.0617175	0.0114447	0.761107	0.47644	0.0104331	0.347298	0.0383221	1.59703	1.18e-19	0.012047	0.660974	1.02817	2.72e-08	0.0784838	0.182652	1.39609	1.93e-15
ENSG00000162396	PARS2	-0.161647	0.0617175	-0.10001	0.187088	-0.088108	0.314886	0.0346557	0.75553	-0.0219713	0.845459	-0.0295192	0.612108	-0.133739	0.120067	-0.289098	0.00192051	-0.56961	7.09e-13
ENSG00000198843	SELENOT	-0.176111	0.0617175	-0.312246	0.00205083	-0.259732	0.00459674	-0.524949	9.29e-10	-0.0268936	0.836126	-0.140683	0.169747	-0.120852	0.200557	-0.200806	0.0327167	0.106897	0.278989
ENSG00000107745	MICU1	-0.102368	0.0617175	-0.0908409	0.110654	0.068863	0.250485	-0.155406	0.00149256	-0.0193699	0.770124	-0.0570849	0.317105	-0.0832221	0.145562	-0.10458	0.045952	0.00132358	0.992541
ENSG00000171033	PKIA	-0.126978	0.0617175	-0.128956	0.0682019	-0.356852	6.3e-09	-0.0994602	0.147809	-0.460163	1.1e-14	0.0223567	0.711278	-0.223905	0.000258916	-0.127509	0.0505576	-0.840537	1e-45
ENSG00000197771	MCMBP	-0.116214	0.0623613	-0.142476	0.0254489	-0.0507248	0.484747	-0.0445527	0.553274	-0.16927	0.00240491	-0.0505198	0.440676	-0.16915	0.002675	-0.0977016	0.0978933	-0.0835725	0.192328
ENSG00000006118	TMEM132A	-0.142406	0.0627811	-0.0512236	0.445193	-0.00174326	0.99066	-0.356879	8.91e-08	-0.257875	0.000163865	-0.134563	0.130503	-0.476211	1.35e-12	-0.183725	0.0174047	-0.287605	1.91e-05
ENSG00000186106	ANKRD46	-0.174921	0.0627811	-0.185065	0.0650456	-0.132468	0.144928	-0.180674	0.047666	-0.456716	4.02e-07	-0.191061	0.0967768	-0.398454	1.44e-05	-0.366256	0.000380677	-0.413862	2.96e-06
ENSG00000112406	HECA	0.17045	0.0627811	0.0851893	0.246753	0.272156	0.00284556	0.528047	1.16e-09	0.619848	3.96e-13	0.032177	0.53777	0.501175	7.94e-09	0.191083	0.0364155	0.489042	1.47e-08
ENSG00000104870	FCGRT	-0.189475	0.0627811	0.0198193	0.758201	-0.0995944	0.300867	-0.0382392	0.760013	0.398098	1.92e-05	-0.0336229	0.509368	-0.00898618	0.921175	-0.113144	0.156999	0.353319	0.000135196
ENSG00000103591	AAGAB	-0.114563	0.0627811	-0.0219255	0.712888	-0.0956415	0.117099	-0.80777	1.23e-53	-0.234147	1.41e-05	-0.0941464	0.172819	-0.166309	0.00294478	-0.0882972	0.129805	-0.266754	3.62e-07
ENSG00000143742	SRP9	-0.125676	0.0627811	-0.0377009	0.568574	-0.134313	0.0414979	-0.0230855	0.810988	-0.0376271	0.662622	-0.0728901	0.284305	-0.079523	0.284799	-0.133525	0.0420703	-0.404265	1.58e-12
ENSG00000263826	ENSG00000263826	0.544757	0.0627811	0.00835203		0.048712	0.443591	0.0687056	0.576105	0.0505774	0.700879	0.014482		0.108187	0.297488	0.0259823		-0.159251	0.433176
ENSG00000140995	DEF8	-0.164367	0.0627811	-0.0467438	0.471101	-0.0498151	0.589685	-0.253887	0.00181797	-0.374191	6.49e-06	-0.0727066	0.297541	-0.279276	0.000898917	-0.289119	0.00237984	-0.230547	0.00608371
ENSG00000172732	MUS81	-0.168752	0.0627972	-0.0288758	0.648921	-0.269533	0.00242039	-0.279502	0.00108184	-0.0267188	0.785163	-0.113669	0.198876	-0.087695	0.370863	-0.0905861	0.22342	0.0729038	0.490849
ENSG00000187840	EIF4EBP1	-0.195717	0.0627972	0.000964639	0.990037	-0.157716	0.104011	0.0647473	0.657664	-0.202806	0.0397413	-0.116189	0.208188	-0.272442	0.0058661	-0.281926	0.0115179	-0.592925	1.2e-09
ENSG00000126698	DNAJC8	-0.142182	0.0631506	-0.0190243	0.777317	-0.114145	0.124712	-0.297086	7.35e-06	-0.041648	0.649084	-0.0670194	0.355814	-0.113044	0.135251	-0.11089	0.117905	-0.0855381	0.295506
ENSG00000132341	RAN	-0.149796	0.0631506	-0.0207636	0.755151	-0.156444	0.0415443	-0.121478	0.137281	-0.0881707	0.316414	-0.073941	0.304815	-0.219999	0.00345292	-0.198753	0.0162287	-0.42325	4.51e-09
ENSG00000132205	EMILIN2	0.0840341	0.0631783	-0.00111136	0.972105	1.05104	3.23e-05	0.886797	0.000206918	1.20721	4.58e-07	0.00570838	0.774202	1.30062	7.29e-08	0.0450361	0.22064	0.609425	0.00773847
ENSG00000181192	DHTKD1	-0.152009	0.0633053	-0.126342	0.102809	0.00511192	0.997424	-0.219942	0.00293054	-0.433329	2.23e-09	-0.0123461	0.858471	-0.329468	8.91e-06	-0.0872682	0.216395	-0.0262661	0.81789
ENSG00000143549	TPM3	-0.0788835	0.0633053	-0.0558048	0.23664	-0.0965435	0.00769129	-0.134178	3.37e-05	-0.351537	3.47e-32	-0.0725664	0.158817	-0.066943	0.0863715	-0.0783672	0.0539301	-0.115174	0.000408168
ENSG00000177606	JUN	0.135798	0.063683	0.0436964	0.484906	0.0905139	0.202595	0.191858	0.00428244	0.56462	2.47e-19	0.0339342	0.664957	0.242612	0.000273991	0.0437927	0.474383	0.298904	3.54e-06
ENSG00000104154	SLC30A4	0.312023	0.063683	0.0158669	0.70914	0.292705	0.0550507	0.208747	0.14988	0.106874	0.47899	0.00116003	0.972654	0.205311	0.144965	0.0199261	0.677549	0.382244	0.0207635
ENSG00000203727	SAMD5	0.167863	0.063683	0.0500091	0.424583	0.064534	0.511515	-0.0175713	0.881024	0.695452	3.79e-18	0.00341244	0.958487	0.487087	3.17e-09	0.166451	0.0544958	1.29212	7.62e-65
ENSG00000171873	ADRA1D	0.403707	0.063683	0.0481455	0.136908	0.652495	0.00480007	0.607492	0.00496976	0.638234	0.00362799	-0.0144566	0.443309	0.644061	0.00396239	0.0640781	0.137505	0.553178	0.00997692
ENSG00000273136	NBPF26	0.232506	0.063683	0.00962659	0.870634	0.123988	0.250616	0.175373	0.148162	0.372437	0.00210546	0.0392854	0.357372	0.218898	0.0681054	0.28454	0.0283051	0.384493	0.00137171
ENSG00000146587	RBAK	0.182162	0.063683	0.00662976	0.938939	0.0847588	0.365258	0.248692	0.00709423	-0.00938258	0.946163	0.0629121	0.332576	0.108407	0.276185	0.140619	0.0986859	0.191205	0.0518225
ENSG00000083720	OXCT1	-0.118427	0.063683	-0.110056	0.0865933	-0.222692	0.000114302	-0.150412	0.00987162	-0.543702	1.27e-23	-0.0263944	0.664496	-0.115749	0.062034	-0.0531861	0.390033	0.0904589	0.159275
ENSG00000175198	PCCA	-0.172294	0.063683	-0.0948835	0.213572	-0.0499885	0.615875	-0.347453	5.15e-05	-0.0887949	0.3899	-0.0266998	0.608911	-0.166321	0.0644484	-0.145956	0.0871397	-0.407398	1.61e-06
ENSG00000170390	DCLK2	0.21248	0.0636954	0.134393	0.143952	0.108219	0.291098	0.373829	0.000586772	0.457378	3.16e-05	0.0596307	0.261044	0.447439	5.85e-05	0.0844689	0.265075	0.329872	0.00299017
ENSG00000131966	ACTR10	-0.139053	0.0636954	-0.0777814	0.248429	-0.0831707	0.290092	-0.0118811	0.927182	-0.0237037	0.820232	-0.0549848	0.387611	-0.110492	0.161433	-0.162454	0.0313987	-0.162353	0.0315071
ENSG00000104738	MCM4	-0.0797433	0.0636954	-0.0800285	0.0682019	-0.0404219	0.404672	-0.0429506	0.345844	-0.0185981	0.722598	0.00269834	0.975041	-0.121222	0.0010271	-0.0925895	0.0260023	0.171065	3.93e-07
ENSG00000105738	SIPA1L3	0.158835	0.0636954	0.0436574	0.487064	0.394376	1.21e-06	0.188907	0.0223752	0.379952	1.89e-06	0.0266155	0.619247	0.374101	3.6e-06	0.110467	0.137505	0.270226	0.000809537
ENSG00000180611	MB21D2	-0.159419	0.063995	-0.050127	0.429997	-0.152298	0.0663796	-0.592955	7.1e-14	-0.461413	8.45e-09	-0.0330014	0.558153	-0.26662	0.00106482	-0.100157	0.173021	-0.370364	2.74e-06
ENSG00000112335	SNX3	-0.117016	0.0640837	-0.0291304	0.640307	-0.0649685	0.349391	-0.000627421	0.973133	-0.0462186	0.523143	-0.0909957	0.177047	-0.0764135	0.264535	-0.0966864	0.104058	0.0291696	0.765686
ENSG00000115425	PECR	-0.189729	0.0641533	-0.0314897	0.583299	-0.0531263	0.610736	-0.00772458	0.957171	-0.316924	0.00158252	-0.060954	0.309211	-0.371094	0.000258916	-0.171225	0.0785199	0.133101	0.222425
ENSG00000100749	VRK1	-0.126531	0.0644734	-0.042104	0.498609	-0.04822	0.547893	-0.175212	0.00445827	-0.0327123	0.695078	-0.0397511	0.514073	-0.188531	0.00258288	-0.159736	0.0203047	-0.164223	0.00843737
ENSG00000198856	OSTC	-0.154486	0.0645669	-0.0511235	0.441293	-0.207185	0.0109002	-0.1763	0.0253469	-0.0411462	0.726869	-0.0833041	0.262953	-0.196547	0.0128112	-0.248291	0.00588405	-0.195588	0.0131164
ENSG00000226824	ENSG00000226824	0.353506	0.0647858	0.540838	0.0206834	0.113438	0.244794	0.206844	0.173324	0.42141	0.0215778	0.00777559	0.765228	0.158176	0.242934	0.0447763	0.270404	0.319048	0.0881698
ENSG00000075234	TTC38	-0.144924	0.0648543	-0.0571029	0.375856	-0.0923743	0.24806	-0.447108	1.71e-10	0.0465103	0.614918	-0.229035	0.0140016	-0.108166	0.177086	-0.165034	0.0337226	-0.0103848	0.932566
ENSG00000109107	ALDOC	-0.217229	0.0649868	-0.177213	0.103976	-0.590256	2.24e-06	-0.367005	0.00161917	-0.493804	3.68e-05	-0.321456	0.0397937	-0.42684	0.000358175	-0.22999	0.0480607	0.602131	4.42e-08
ENSG00000227128	LBX1-AS1	-0.172514	0.065197	-0.0112124	0.870176	-0.0269687	0.807493	-0.335113	0.00013491	-0.246663	0.00603135	0.020152	0.694222	-0.253984	0.00465151	-0.0644838	0.352296	0.11316	0.262092
ENSG00000143333	RGS16	-0.1406	0.065197	-0.0698205	0.293929	-0.280469	5.81e-05	-0.0330013	0.746342	-0.318316	2.25e-06	-0.0347414	0.559993	-0.462905	4.11e-12	-0.211487	0.00669888	-0.727276	7.4e-29
ENSG00000095209	TMEM38B	-0.132807	0.065197	-0.14661	0.0407042	-0.097266	0.147772	-0.071395	0.352646	0.0328164	0.700727	-0.127656	0.136722	-0.14935	0.0222906	-0.145234	0.0339309	0.265739	7.91e-06
ENSG00000117133	RPF1	-0.108666	0.065197	-0.0191871	0.77905	-0.0803573	0.2499	-0.275832	3.16e-07	-0.0392102	0.661021	-0.0378739	0.491642	-0.116206	0.0673844	-0.08657	0.118122	-0.0839264	0.222937
ENSG00000063169	BICRA	0.139642	0.0656871	0.0902049	0.199137	0.26817	9.01e-05	0.0963927	0.20732	0.209524	0.00254491	0.0298759	0.638839	0.165606	0.0177665	0.100259	0.129231	-0.100116	0.229742
ENSG00000115514	TXNDC9	-0.152009	0.0656871	-0.0627953	0.446264	-0.10286	0.241726	-0.128379	0.143208	-0.0456955	0.667826	-0.0515842	0.461099	-0.110144	0.209081	-0.102578	0.175569	-0.215744	0.00759409
ENSG00000119203	CPSF3	-0.0969653	0.0656871	-0.0785335	0.14345	-0.0325568	0.613983	-0.0149327	0.830948	0.0191472	0.765631	-0.0934144	0.131685	-0.19865	9.17e-06	-0.110221	0.0306335	-0.109285	0.0203735
ENSG00000132383	RPA1	-0.10933	0.0657651	-0.0487267	0.411516	-0.0515488	0.450919	-0.0508296	0.452893	0.0493693	0.445426	-0.0353578	0.594738	-0.0638127	0.323501	-0.0957079	0.09184	0.0800139	0.175868
ENSG00000127540	UQCR11	-0.233426	0.0658896	-0.0244266	0.646885	-0.427662	0.0010162	-0.499287	6.25e-05	-0.101109	0.427788	-0.058949	0.237781	-0.445698	0.00046021	-0.201432	0.075904	-0.663584	1.05e-07
ENSG00000140983	RHOT2	-0.140607	0.0658982	0.0167343	0.738984	0.00450408	0.978503	-0.345349	3.36e-07	0.0891733	0.267848	-0.0138586	0.829233	-0.214368	0.00246388	-0.0123558	0.861283	0.164359	0.0232586
ENSG00000101306	MYLK2	-0.222532	0.0659234	-0.0875049	0.211933	-0.750123	2.2e-08	-1.1736	3.81e-19	-0.359203	0.00342134	-0.0168436	0.683555	-0.948492	4.84e-13	-0.210433	0.0650805	0.656507	6.22e-09
ENSG00000165861	ZFYVE1	0.140305	0.0662767	0.0330189	0.713001	0.256809	0.000301254	0.404314	6.95e-10	0.273564	6.49e-05	0.037865	0.55961	0.240601	0.000552926	0.0371608	0.576053	0.269425	7.05e-05
ENSG00000167815	PRDX2	-0.202935	0.0662767	-0.00436765	0.9348	-0.0238457	0.818049	-0.38052	0.000763954	0.106236	0.392346	-0.0359897	0.457998	-0.428054	0.00028969	-0.207328	0.0499111	0.287137	0.0145792
ENSG00000179085	DPM3	-0.329989	0.0663013	-0.00592204	0.891047	-0.509181	0.00827953	-0.0970673	0.499225	-0.00882087	0.95936	-0.049439	0.112107	-0.156943	0.241722	-0.383619	0.0394464	-0.235083	0.18557
ENSG00000291223	FAM86DP	0.160637	0.066344	0.123619	0.123379	0.0810943	0.405126	0.269677	0.000750272	0.237664	0.00391433	0.00743659	0.909215	0.269084	0.00101301	0.0753499	0.282571	-0.267248	0.00189129
ENSG00000108064	TFAM	-0.12438	0.0663929	-0.169572	0.0152245	-0.115238	0.0820457	-0.0788672	0.273254	-0.208692	0.000561278	-0.0209491	0.724827	-0.283838	1.79e-06	-0.135937	0.040126	-0.469898	2.24e-16
ENSG00000164305	CASP3	-0.139501	0.0663929	-0.19946	0.0136351	-0.057046	0.495071	-0.393061	5.32e-09	-0.242085	0.000487551	-0.026313	0.646268	-0.248237	0.00037551	-0.176003	0.0217594	-0.277486	5e-05
ENSG00000068903	SIRT2	-0.140048	0.0668002	0.0225838	0.732832	-0.116549	0.128006	-0.508298	5.82e-14	0.00831741	0.938533	-1.96e-05	0.997331	-0.387005	3.28e-08	-0.162862	0.0323574	-0.247037	0.000365691
ENSG00000131153	GINS2	-0.166218	0.0669664	-0.0147862	0.854274	-0.0980186	0.281869	-0.224626	0.0102096	-0.208905	0.0182704	-0.0371783	0.511131	-0.35112	5.4e-05	-0.218415	0.0212115	-0.359434	2.61e-05
ENSG00000143198	MGST3	-0.162507	0.0670208	0.00075938	0.995963	-0.104263	0.232865	0.0479874	0.645282	-0.0413856	0.702744	-0.173201	0.106754	-0.199127	0.0204704	-0.215537	0.0197808	-0.082604	0.42552
ENSG00000100372	SLC25A17	-0.149319	0.0670253	-0.0152071	0.833228	-0.0822066	0.337124	-0.115636	0.168816	-0.124442	0.137072	-0.150298	0.116592	-0.228498	0.00301919	-0.230264	0.00699422	-0.17179	0.032084
ENSG00000171262	FAM98B	0.0991729	0.0670253	0.0349821	0.578647	0.0805818	0.145707	0.0245813	0.735836	-0.00092172	0.979061	0.0280103	0.638782	0.0582171	0.330557	0.0519892	0.333326	-0.117059	0.0185041
ENSG00000196456	ZNF775	-0.217106	0.0670253	0.00302908	0.966635	-0.293205	0.0143393	-0.194938	0.0952671	0.00475753	0.957997	-0.0207678	0.618907	-0.290336	0.0143012	-0.119831	0.156481	-0.794666	3.32e-11
ENSG00000289623	ENSG00000289623	0.298899	0.0670253	0.222053	0.103584	0.123442	0.247579	0.365055	0.0200855	0.994996	1.04e-09	0.023186	0.411756	0.356953	0.0242838	0.0577407	0.280645	0.543073	0.000834254
ENSG00000131652	THOC6	-0.178852	0.0670305	0.0523557	0.407065	-0.185531	0.0519836	-0.395613	2.35e-05	0.137692	0.16589	-0.0578067	0.333258	-0.0992821	0.334757	-0.102475	0.19003	-0.374047	6.11e-05
ENSG00000120457	KCNJ5	-0.209497	0.0670903	0.000488941	0.9947	-0.341689	0.00389124	-0.847423	5.33e-13	-1.09194	6.22e-19	0.0149752	0.742348	-0.763888	1.51e-10	-0.173647	0.0847836	-1.0512	9.29e-19
ENSG00000247627	MTND4P12	0.353715	0.0675382	0.0301456	0.37177	-0.0132	0.917851	0.0726362	0.629009	-0.383469	0.0352537	0.0155053	0.505378	-0.115338	0.378055	0.319665	0.0644704	-0.707851	0.000489231
ENSG00000227051	C14orf132	0.176093	0.0678519	0.0119743	0.857978	0.249602	0.0102366	0.502974	6.82e-08	0.707643	5.25e-15	0.0152151	0.780723	0.612182	2.58e-11	0.0755685	0.28215	0.24731	0.0112989
ENSG00000170175	CHRNB1	-0.109521	0.0680538	-0.145618	0.0153167	-0.238215	3.7e-06	-0.470019	8.27e-22	-0.136718	0.0115802	0.0295297	0.608911	-0.336599	1.79e-11	-0.118454	0.0419561	-0.470013	8.13e-22
ENSG00000262902	MTCO1P40	0.286464	0.0682736	0.399971	0.0313539	0.0712913	0.481069	0.345966	0.0231382	-0.00646774	0.967083	0.0143366	0.639648	0.0938533	0.476251	0.330174	0.0407935	-0.28226	0.0856204
ENSG00000137460	FHDC1	0.213485	0.0682736	-0.00261526	0.973166	0.232923	0.0403788	0.168972	0.148689	0.169886	0.154392	0.0200108	0.648422	0.471088	4.12e-05	0.0818663	0.260657	0.167399	0.19253
ENSG00000214389	RPS3AP26	-0.262057	0.0682736	-0.0207097	0.676932	-0.340499	0.0134191	-0.304525	0.0238513	-0.087487	0.531872	-0.292186	0.0951217	-0.469672	0.00105386	-0.315905	0.0292042	-0.405645	0.0036498
ENSG00000069998	HDHD5	-0.166975	0.0682736	-0.0027579	0.967956	-0.0854456	0.353069	-0.0493747	0.705155	-0.0556012	0.613658	-0.0491772	0.402922	-0.260624	0.00349883	-0.244924	0.0124506	0.0263426	0.830243
ENSG00000140795	MYLK3	0.0610632	0.0682736	0.0292	0.235633	0.75221	0.0064172	0.439509	0.041703	1.45074	6.26e-08	0.0190334	0.230826	1.03081	0.0001782	0.0649354	0.0820646	1.72238	3.56e-11
ENSG00000134602	STK26	-0.148084	0.0683564	-0.189532	0.0281453	-0.221475	0.00421774	-0.186112	0.0165299	-0.215359	0.00458823	-0.0183395	0.793642	-0.319114	1.95e-05	-0.145772	0.0620002	0.158093	0.0460047
ENSG00000117748	RPA2	-0.139154	0.0683565	-0.0424688	0.497103	-0.00249726	0.955499	-0.254026	0.000260271	-0.0689417	0.404787	-0.0697125	0.313533	-0.178823	0.014121	-0.143953	0.0499111	-0.00259425	0.965901
ENSG00000180817	PPA1	-0.150454	0.0688025	-0.0266003	0.731782	-0.0261907	0.808564	-0.0736217	0.45711	-0.0855596	0.360564	-0.072796	0.300648	-0.283457	0.000174757	-0.199536	0.0187956	-0.0057744	0.979471
ENSG00000166228	PCBD1	-0.188723	0.0688033	-2.8e-05	0.999003	-0.298698	0.00338693	-0.313766	0.00153094	-0.099382	0.369106	-0.0265783	0.571229	-0.371453	0.000238298	-0.218802	0.0364155	-0.0506203	0.729998
ENSG00000006016	CRLF1	0.213774	0.0690124	0.417818	0.00282764	0.813633	4.6e-12	0.687472	1.7e-09	1.0243	9.72e-20	-0.0199087	0.636954	0.928938	4.82e-16	0.171857	0.0898678	0.84967	3.23e-14
ENSG00000158092	NCK1	-0.115224	0.0698519	-0.0679151	0.265379	-0.115146	0.0655024	0.0293459	0.739846	-0.274394	8.06e-07	-0.0877687	0.203759	-0.107765	0.0869751	-0.0937447	0.112991	0.148132	0.0118286
ENSG00000158887	MPZ	0.350492	0.0698519	0.0448698	0.199876	0.531933	0.0142297	0.523575	0.00721996	0.0794556	0.596166	0.0223462	0.314419	0.951571	4.07e-06	0.463935	0.0309263	0.287429	0.133294
ENSG00000172403	SYNPO2	0.178696	0.0699887	-0.020841	0.744997	0.225091	0.0185697	0.373107	5.86e-05	0.265564	0.00510526	0.298091	0.0150424	0.170195	0.0802191	0.0840957	0.264283	0.112368	0.315748
ENSG00000140848	CPNE2	-0.132407	0.0704816	0.0162493	0.829405	0.0841658	0.251043	0.09025	0.214102	-0.292972	8.85e-06	-0.0901886	0.234366	-0.0590498	0.515298	-0.0467481	0.469429	0.165052	0.0122779
ENSG00000136802	LRRC8A	0.0808987	0.0704816	-0.00124128	0.98288	0.0524124	0.268214	0.0315957	0.521721	0.2141	4.07e-09	0.0245321	0.745719	0.140055	0.000293867	0.0618834	0.150733	-0.00963693	0.907097
ENSG00000149273	RPS3	-0.216891	0.0704816	0.00201826	0.975363	-0.123913	0.237671	-0.227058	0.0529007	0.0890861	0.487051	-0.0483936	0.295192	-0.311239	0.00943074	-0.333803	0.012625	-0.430775	0.00026885
ENSG00000105220	GPI	-0.0998382	0.0705429	-0.00543887	0.935556	-0.0487487	0.418784	-0.0335063	0.60233	-0.154438	0.00149709	-0.0343253	0.529494	-0.237834	4.35e-07	-0.119144	0.0274571	0.0166999	0.833776
ENSG00000168291	PDHB	-0.113887	0.0705485	-0.0390371	0.52735	-0.220941	0.000192599	-0.286469	3.12e-07	-0.388146	5.9e-12	-0.0946604	0.172704	-0.213071	0.000248934	-0.123191	0.0446462	-0.185073	0.00143339
ENSG00000151320	AKAP6	0.195251	0.0710993	-0.0509079	0.382112	-0.01852	0.882144	0.684109	7.04e-11	0.174712	0.118324	0.0342704	0.471807	0.451048	2.78e-05	0.184096	0.0681423	0.250591	0.0235496
ENSG00000120254	MTHFD1L	-0.117145	0.0711386	-0.0488059	0.431079	-0.367156	7.4e-11	-0.0042606	0.963998	-0.272279	1.25e-06	-0.103393	0.158817	-0.242127	2.41e-05	-0.123158	0.0480607	-0.557468	5.06e-25
ENSG00000107821	KAZALD1	0.129964	0.0711386	0.0611587	0.31646	-0.202935	0.00403815	0.0473168	0.586351	0.279535	1.42e-05	0.0474122	0.493768	0.1733	0.0110873	-0.00372344	0.912635	0.0340347	0.708104
ENSG00000180730	SHISA2	0.138066	0.0712215	-0.0717359	0.288537	-0.347861	2.15e-06	-0.153781	0.0410944	0.272199	7.55e-05	0.173836	0.0585252	0.111384	0.149942	0.114323	0.105896	0.904526	2.47e-46
ENSG00000236609	ZNF853	0.185976	0.0712375	0.0904774	0.218571	0.69388	2.37e-13	0.565109	7.12e-10	0.184396	0.0656871	0.0293205	0.552563	0.273548	0.00504555	0.0700694	0.30259	0.713343	1.57e-15
ENSG00000108641	B9D1	-0.221917	0.0712375	-0.0350132	0.508969	-0.0791422	0.448649	-0.0988995	0.434799	-0.382937	0.00170418	-0.278413	0.0819981	-0.0598225	0.63943	-0.181595	0.0873995	-0.275587	0.0254327
ENSG00000149357	LAMTOR1	-0.179398	0.0712375	-0.00792482	0.939173	-0.203133	0.0348193	-0.310379	0.00088302	0.0504041	0.655295	-0.199446	0.106445	-0.118891	0.242894	-0.229471	0.0260023	-0.441795	1.83e-06
ENSG00000134283	PPHLN1	-0.117386	0.0712631	-0.0470538	0.448548	-0.0999458	0.115958	-0.0747129	0.262734	-0.0796222	0.231487	0.00357904	0.967643	-0.100531	0.115886	-0.0179474	0.77965	0.0776213	0.23371
ENSG00000198890	PRMT6	-0.106884	0.0712789	-0.0623428	0.284154	-0.140655	0.0102894	-0.318381	8.43e-11	-0.144553	0.00584249	-0.0110526	0.855151	-0.14937	0.00491465	-0.0911344	0.106704	-0.725558	2.59e-48
ENSG00000125089	SH3TC1	-0.197946	0.0712789	0.0033731	0.966735	-0.0266804	0.83731	0.0909773	0.443402	-1.00248	7e-19	-0.0524922	0.309211	-0.239298	0.0291045	-0.11409	0.163377	-0.120638	0.335612
ENSG00000111726	CMAS	-0.11376	0.0713493	-0.00375204	0.956088	-0.135341	0.0216594	-0.0399953	0.594731	0.0211047	0.80142	-0.0115815	0.866084	-0.113597	0.0613005	-0.0298636	0.629476	0.102688	0.0891048
ENSG00000173889	PHC3	0.187593	0.0714331	-0.00957049	0.87486	0.0128987	0.878567	0.0873176	0.419949	0.0514825	0.664415	0.0357356	0.472339	0.181893	0.0747049	0.194783	0.0528099	0.520773	1.26e-07
ENSG00000112312	GMNN	-0.182082	0.0717298	-0.0753845	0.274265	-0.091203	0.347252	-0.248444	0.0109298	-0.13169	0.205342	-0.118009	0.20386	-0.327878	0.000952186	-0.304223	0.00640352	-0.136274	0.217148
ENSG00000235387	SPAAR	0.445643	0.0717298	0.011137		-0.00252338	0.97261	0.0454452	0.692106	0.0159421	0.915575	0.0100852		0.737762	0.00609828	0.553548		0.0302616	0.901414
ENSG00000099341	PSMD8	-0.167736	0.0717298	-0.0165807	0.865105	-0.0790693	0.429566	-0.25418	0.00415654	-0.0862371	0.377239	-0.12069	0.193714	-0.186046	0.0339224	-0.240934	0.014556	-0.135057	0.158348
ENSG00000033327	GAB2	0.208712	0.0717561	0.000459102	0.993543	0.100976	0.337124	0.292491	0.00956116	0.102862	0.415599	0.0236614	0.575651	0.205124	0.0750713	0.085104	0.246869	0.338821	0.00295947
ENSG00000211459	MT-RNR1	0.156601	0.0717561	0.524445	1.71e-09	0.0815456	0.344482	0.281936	0.000507946	-0.298361	0.000249981	0.305518	0.00305912	0.0037299	0.973085	0.106319	0.152131	-0.123554	0.187833
ENSG00000114054	PCCB	-0.127335	0.0717577	-0.0181021	0.810472	-0.350569	5.26e-08	-0.32435	3.3e-07	0.0581066	0.471066	-0.118252	0.154107	-0.0841159	0.27113	-0.150741	0.0320527	0.209588	0.00110107
ENSG00000075785	RAB7A	-0.0695849	0.0717577	-0.0253076	0.591317	-0.0197519	0.692966	0.0157878	0.71299	-0.116249	8.93e-05	-0.0633813	0.159645	-0.0454116	0.227346	-0.071544	0.0494382	-0.0959678	0.00146211
ENSG00000146112	PPP1R18	0.0899084	0.0717577	0.0421907	0.410489	0.0266383	0.638696	-0.0141197	0.896113	0.0765914	0.0986213	0.0643645	0.246214	0.199814	2.4e-06	0.0784468	0.0932498	0.1403	0.00123179
ENSG00000108654	DDX5	-0.108569	0.0717577	-0.0996748	0.100078	-0.215165	4.37e-05	-0.171664	0.000872927	-0.279844	1.59e-08	-0.0754931	0.248906	-0.141822	0.00903698	-0.0660346	0.267526	0.00226874	0.984523
ENSG00000175792	RUVBL1	-0.122779	0.0717577	-0.0331333	0.574854	-0.0770338	0.296436	-0.121472	0.0692589	-0.222713	0.000310827	-0.0721651	0.276008	-0.266439	1.47e-05	-0.178512	0.00971229	-0.41595	1.96e-12
ENSG00000231500	RPS18	-0.321247	0.0717577	-0.0138039	0.761005	-0.326454	0.0361557	-0.77351	1.21e-06	-0.0147177	0.929006	-0.043116	0.192186	-0.448765	0.00436055	-0.421373	0.0171802	-0.562361	0.000332538
ENSG00000204386	NEU1	-0.14659	0.0717577	-0.0392122	0.552294	-0.153564	0.0523961	-0.0668989	0.465071	0.0470591	0.648064	-0.0247372	0.641692	-0.075754	0.357854	-0.153285	0.0518324	0.184947	0.0207929
ENSG00000125257	ABCC4	-0.162581	0.0717577	-0.123596	0.137102	-0.0450527	0.652467	-3.19e-05	0.986422	-0.112538	0.225622	0.00288074	0.963764	-0.0582792	0.580426	-0.0371244	0.579547	-0.324849	0.000120908
ENSG00000130520	LSM4	-0.171265	0.0719073	0.00875411	0.890362	-0.216283	0.0222822	-0.464538	5.2e-07	0.027716	0.83172	-0.0283318	0.570943	-0.190714	0.0471418	-0.20728	0.0335954	-0.33705	0.000285465
ENSG00000086504	MRPL28	-0.199257	0.0719073	0.0352005	0.592231	-0.0213124	0.84612	-0.031044	0.821177	0.0866725	0.472711	-0.0238631	0.52249	-0.20196	0.0627245	-0.131022	0.141522	-0.223443	0.0506731
ENSG00000150459	SAP18	-0.131506	0.0719073	-0.00555462	0.944045	-0.128316	0.069686	-0.178024	0.00772412	-0.0466407	0.575882	-0.0392106	0.535086	-0.180677	0.00739433	-0.123434	0.0768114	-0.09231	0.22463
ENSG00000113851	CRBN	-0.181954	0.0719073	-0.260848	0.0229644	-0.156041	0.110403	-0.458193	2.68e-06	-0.218773	0.0244273	-0.165063	0.150374	-0.246478	0.0119793	-0.221288	0.0329897	-0.107581	0.353354
ENSG00000280287	ENSG00000280287	0.250597	0.0719666	0.0867682	0.177568	0.273359	0.047122	0.567293	8.28e-05	0.460598	0.00140368	0.00101804	0.980939	0.328623	0.0210782	0.124277	0.140647	-1.02377	2.85e-10
ENSG00000142166	IFNAR1	0.0923342	0.0719743	-0.00122962	0.993543	0.0198916	0.785099	-0.145639	0.00118308	0.153816	0.000735851	0.0171599	0.790503	0.167129	0.000225772	0.0446784	0.372155	0.0648575	0.227064
ENSG00000171720	HDAC3	-0.132557	0.0719743	0.0135473	0.852753	0.0765992	0.300486	-0.0972201	0.206519	-0.00652341	0.960999	-0.0364973	0.567027	-0.103506	0.17223	-0.176338	0.016871	0.0571776	0.495766
ENSG00000255320	ENSG00000255320	0.416351	0.0719743	0.0182457	0.478855	0.187587	0.0952506	0.393503	0.0536647	0.812018	0.00148428	0.004818	0.806324	1.04056	9.02e-05	0.0315057	0.334968	0.383575	0.0847961
ENSG00000124193	SRSF6	-0.109031	0.0719743	-0.0144583	0.82524	-0.175722	0.00121692	-0.261365	2.19e-07	-0.121436	0.0292387	-0.0176753	0.782265	-0.197577	0.00016887	-0.0776492	0.17975	-0.472734	5.36e-22
ENSG00000237172	B3GNT9	0.144983	0.0719743	0.0458769	0.47638	0.122122	0.174021	0.513402	9.62e-12	0.416582	3.63e-08	-0.019722	0.711757	0.592569	2.15e-15	0.111902	0.118122	0.0440478	0.740609
ENSG00000163479	SSR2	-0.168685	0.0721902	-0.00822323	0.913644	-0.0469398	0.667746	-0.0151488	0.920725	0.0186626	0.873687	-0.20718	0.0585252	-0.0789	0.448157	-0.185123	0.0418204	-0.208099	0.0229668
ENSG00000146457	WTAP	-0.103404	0.0721902	-0.0373734	0.536936	-0.224658	1.55e-05	-0.0973659	0.0981093	-0.0684512	0.281632	-0.0648222	0.285218	-0.168545	0.00163719	-0.0909834	0.0964325	-0.140415	0.00866986
ENSG00000137831	UACA	0.219271	0.0722209	-0.00035372	0.99125	0.277525	0.0223367	0.206195	0.088119	0.220048	0.0716056	0.0218228	0.585788	0.66189	8.86e-08	0.248515	0.0440537	0.399664	0.00110391
ENSG00000173926	MARCHF3	-0.117675	0.0722209	-0.049997	0.404968	-0.123561	0.054246	-0.110557	0.0879296	-0.111893	0.083719	-0.020846	0.709419	-0.182756	0.00255043	-0.0836049	0.179778	-0.218482	0.000168918
ENSG00000138614	INTS14	-0.129234	0.0722952	-0.078065	0.238853	-0.208188	0.00223977	-0.136816	0.0476979	-0.0484266	0.563564	-0.0791368	0.265451	-0.125723	0.0771905	-0.0992929	0.134168	-0.152734	0.0259341
ENSG00000090776	EFNB1	-0.123059	0.072436	-0.0381752	0.546354	-0.0413667	0.617707	-0.523895	3.81e-19	-0.551104	1.59e-20	-0.040893	0.468214	-0.288418	1.91e-06	-0.133061	0.0453404	-0.0913526	0.193458
ENSG00000172167	MTBP	-0.182438	0.072436	-0.137955	0.123379	-0.211852	0.0277679	-0.18529	0.0591433	-0.122058	0.228529	-0.00928589	0.795562	-0.09725	0.337495	-0.00185863	0.980959	0.149115	0.151612
ENSG00000123552	USP45	-0.1812	0.072436	-0.322514	0.00540248	-0.241235	0.0165849	-0.055783	0.64174	-0.376689	0.000115632	-0.0595607	0.322705	-0.337318	0.000625005	-0.0765356	0.287839	-0.103051	0.372177
ENSG00000143727	ACP1	-0.114853	0.072436	-0.00414273	0.957419	-0.116702	0.0625189	-0.420207	5.98e-15	-0.0771508	0.252259	-0.0293083	0.619745	-0.29158	1.59e-07	-0.108384	0.077305	-0.288054	1.31e-07
ENSG00000165637	VDAC2	-0.143233	0.072436	-0.00106825	0.992343	-0.122523	0.102497	-0.0755138	0.372237	-0.0581892	0.513123	-0.0480948	0.501267	-0.21229	0.00256595	-0.198458	0.0134403	-0.14979	0.0422771
ENSG00000023697	DERA	-0.149278	0.072436	-0.0808998	0.248765	-0.124089	0.132607	-0.16392	0.0447509	-0.0572648	0.549751	-0.0423164	0.485333	-0.142369	0.0852645	-0.150236	0.0595735	-0.138052	0.10981
ENSG00000139546	TARBP2	-0.195235	0.0724475	-0.0155068	0.783368	-0.158956	0.119096	-0.230133	0.0319353	-0.128329	0.256657	-0.0988691	0.223641	-0.389793	0.000334415	-0.278896	0.0184595	-0.458224	1.69e-05
ENSG00000011295	TTC19	-0.0970701	0.0726684	-0.00844061	0.885842	-0.14367	0.00275148	0.0886359	0.0782151	-0.258198	6.1e-09	-0.202511	0.000127659	-0.133238	0.0056318	-0.0618618	0.2373	0.287132	1.66e-11
ENSG00000100744	GSKIP	-0.15113	0.0727262	-0.21878	0.021049	-0.0475427	0.626081	-0.0728934	0.423976	-0.0982734	0.267271	-0.198666	0.0595922	-0.117759	0.168366	-0.19736	0.0240997	0.0563156	0.586064
ENSG00000113013	HSPA9	-0.10501	0.0728296	-0.0912811	0.130303	-0.227691	4.57e-06	0.0584921	0.31533	-0.282339	3.05e-09	-0.0556455	0.393287	-0.213139	1.72e-05	-0.0748772	0.182294	-0.170188	0.000623288
ENSG00000169598	DFFB	-0.178774	0.0728296	-0.0482975	0.467447	-0.608027	2.88e-09	-0.263703	0.00588922	-0.332862	0.000618454	-0.0054796	0.920251	-0.289577	0.00313653	-0.034109	0.574006	-0.31588	0.00109108
ENSG00000161638	ITGA5	0.0987505	0.0730629	-0.0369163	0.521394	0.159822	0.00132679	0.314893	2.71e-12	0.161045	0.000869808	-0.0796527	0.221447	0.386268	5.06e-18	0.0477942	0.377535	0.162262	0.000693832
ENSG00000171566	PLRG1	-0.099177	0.0733235	-0.127242	0.0100886	-0.1482	0.00111954	-0.0240577	0.735836	-0.064101	0.214378	-0.0520629	0.443072	-0.126852	0.00538772	-0.0753128	0.160925	-0.197604	3.54e-06
ENSG00000062716	VMP1	-0.142483	0.0734923	-0.0972488	0.190486	-0.0674824	0.44504	-0.105883	0.206022	-0.167576	0.0318667	-0.140595	0.128917	-0.148954	0.0600478	-0.191009	0.0203093	-0.153336	0.0540504
ENSG00000153904	DDAH1	0.194081	0.0734923	-0.044319	0.449656	-0.101939	0.30878	-0.0458238	0.723125	0.0214805	0.884711	0.0304618	0.490953	0.342561	0.00149222	0.0724618	0.293316	0.620258	2.32e-09
ENSG00000175745	NR2F1	-0.143236	0.0734923	0.00952698	0.929376	0.192673	0.012067	-0.513538	5.03e-12	-0.494938	4.46e-11	-0.0521858	0.421984	-0.364027	2.58e-06	-0.0215375	0.763601	-0.295399	8.85e-05
ENSG00000162783	IER5	-0.131049	0.0734923	-0.0357928	0.554954	-0.124769	0.0850331	-0.343693	1.41e-07	-0.31464	1.88e-06	-0.050303	0.441869	-0.275905	3.98e-05	-0.0930345	0.166931	-0.39547	9.74e-10
ENSG00000166582	CENPV	-0.15176	0.0734923	-0.0482581	0.455086	-0.0497425	0.604542	-0.360819	3.77e-06	-0.000540705	0.974267	-0.0485101	0.428788	-0.454926	1.04e-08	-0.319964	0.00048939	0.0174442	0.919338
ENSG00000102978	POLR2C	-0.127609	0.0734923	-0.0160086	0.818117	-0.0474632	0.567957	-0.0763225	0.33271	-0.0807688	0.304831	-0.0901512	0.252897	-0.0639144	0.438064	-0.0949123	0.150733	-0.238776	0.000306825
ENSG00000266094	RASSF5	0.18779	0.0734923	0.0137645	0.822814	0.0758937	0.453107	0.0666633	0.584294	0.0319867	0.815245	0.00801095	0.867855	0.254895	0.0141306	0.000856967	0.993883	1.01233	3.05e-26
ENSG00000176749	CDK5R1	0.171639	0.0738647	-0.0345946	0.56429	0.211446	0.0311805	0.139161	0.174131	0.470779	3.07e-07	0.0122808	0.809671	-0.138636	0.175472	0.044467	0.501964	0.0846855	0.487283
ENSG00000197324	LRP10	0.108349	0.0739956	0.0149872	0.823167	0.33354	8.52e-10	0.480001	3.69e-20	0.373261	1.09e-12	-0.00538813	0.940094	0.261282	1.52e-06	0.0332436	0.531588	0.375346	9.61e-13
ENSG00000122642	FKBP9	0.0840645	0.0741014	-0.0350477	0.487702	0.190316	1.16e-06	0.465144	1.55e-39	-0.0110697	0.858595	-0.113604	0.031463	0.235601	3.39e-10	-0.0104837	0.855953	0.00705565	0.914081
ENSG00000162231	NXF1	-0.0987074	0.0741747	-0.0137306	0.820494	-0.10108	0.0576976	-0.138246	0.003063	-0.160668	0.00108928	-0.000759863	0.997067	-0.203643	1.88e-05	-0.0452567	0.429264	0.264057	2.75e-09
ENSG00000102471	NDFIP2	-0.127175	0.0742607	-0.0994197	0.196673	-0.00980432	0.896854	-0.00372351	0.959288	0.0753376	0.345359	-0.0423671	0.498014	-0.0349424	0.697372	-0.0429244	0.490338	0.545296	2.67e-19
ENSG00000182459	TEX19	-0.263646	0.0742607	-0.0892166	0.16209	0.174422	0.144928	-0.690007	1.15e-05	-0.814802	4.07e-07	-0.0219961	0.57054	-0.482384	0.00188511	-0.314913	0.0417848	-0.259766	0.089794
ENSG00000154277	UCHL1	-0.149436	0.0742607	-0.0296091	0.635397	-0.128334	0.110904	-0.0074696	0.95058	-0.248802	0.0011991	-0.0939735	0.2382	-0.128676	0.125276	-0.186044	0.0269297	-0.158832	0.053997
ENSG00000125968	ID1	0.275943	0.0750759	0.434731	0.0331588	0.483462	0.00677975	0.517974	0.00297648	0.784639	1.55e-05	0.00526818	0.867244	1.02484	3.1e-08	0.0649587	0.251915	-0.249437	0.162509
ENSG00000168569	TMEM223	-0.20742	0.0750759	-0.0149829	0.750801	-0.14517	0.186268	-0.105247	0.408604	-0.0277726	0.82723	-0.0363405	0.371028	-0.254472	0.0401475	-0.282473	0.0338961	-0.120556	0.405852
ENSG00000049541	RFC2	-0.127574	0.0750759	0.00337916	0.966735	-0.0734952	0.336528	-0.285898	4.12e-06	-0.0565865	0.465057	-0.0689726	0.325007	-0.229876	0.000393461	-0.123465	0.0681667	0.0334836	0.74109
ENSG00000119547	ONECUT2	0.298669	0.0752959	0.0117216	0.762132	0.721506	0.000187829	-0.0277307	0.871375	-0.141199	0.339332	0.00858217	0.760219	0.0720105	0.584863	0.0620633	0.230454	-0.0906425	0.652819
ENSG00000103152	MPG	-0.187464	0.0752984	-0.00770062	0.913046	-0.202007	0.0572389	-0.108266	0.326256	-0.0218411	0.857432	-0.0406217	0.411756	-0.145759	0.163612	-0.169224	0.0803392	0.367363	0.000281051
ENSG00000134247	PTGFRN	0.115898	0.0752984	-0.0677401	0.283711	0.0966599	0.129611	0.123814	0.0524723	-0.100449	0.14752	-0.00275226	0.918932	0.0308368	0.715684	0.0498929	0.422333	0.251304	1.36e-05
ENSG00000130338	TULP4	0.189133	0.0752984	0.0214751	0.6991	0.0558987	0.598603	0.277013	0.00758834	0.558551	5.42e-08	0.170449	0.160171	0.407376	0.000107989	0.233867	0.033797	-0.0307325	0.843836
ENSG00000117632	STMN1	-0.133108	0.0754647	-0.0102316	0.884331	-0.152719	0.0228767	-0.287807	4.37e-06	-0.00471512	0.960286	-0.00886269	0.95219	-0.182078	0.00600666	-0.131477	0.0677446	-0.204209	0.00150746
ENSG00000171421	MRPL36	-0.218437	0.0754647	-0.0115779	0.890485	-0.0935235	0.372726	-0.308515	0.0121898	-0.11413	0.366802	-0.0947887	0.18532	-0.383734	0.00251936	-0.34573	0.0137117	-0.638568	3.46e-07
ENSG00000103253	HAGHL	-0.21777	0.0755753	0.00599014	0.935165	-0.0535041	0.620749	-0.392607	0.0016051	0.14415	0.244281	-0.0100727	0.817173	-0.236433	0.0547486	-0.339418	0.0162879	0.276843	0.0248027
ENSG00000111850	SMIM8	-0.194625	0.0757866	-0.0190102	0.724897	-0.143845	0.153666	-0.20458	0.0588829	-0.261016	0.0179158	-0.0243262	0.590618	-0.0610841	0.615974	-0.0379848	0.560774	-0.469479	1.78e-05
ENSG00000172409	CLP1	-0.138756	0.0758558	-0.0379222	0.555624	-0.0877183	0.280454	-0.128357	0.0985239	0.0335001	0.730394	-0.0512644	0.420837	-0.21514	0.00378926	-0.155745	0.0432043	-0.329747	3.26e-06
ENSG00000106144	CASP2	0.14622	0.07594	-0.00611317	0.929376	0.197483	0.0123587	0.122432	0.147693	0.030073	0.790408	0.0155978	0.792897	0.158141	0.0523822	0.0598277	0.367808	0.0234263	0.847075
ENSG00000128872	TMOD2	0.195777	0.07594	0.0147861	0.794909	0.462805	7.38e-05	0.154434	0.184161	0.145526	0.234508	0.039204	0.387611	0.606241	1.03e-07	0.140154	0.115849	-0.243963	0.0462023
ENSG00000133056	PIK3C2B	-0.210089	0.07594	-0.202538	0.0905557	0.0402359	0.717097	-0.491719	4.58e-05	-0.749048	2.46e-09	-0.00401042	0.949996	-0.431145	0.000461953	-0.0767501	0.301823	-0.315374	0.00967855
ENSG00000130222	GADD45G	-0.208521	0.0760473	0.0158764	0.735031	-0.1857	0.102371	-0.0828856	0.522041	0.135834	0.268461	-0.0162492	0.687634	-0.455221	0.00026413	-0.206716	0.0651987	-1.00267	1.24e-16
ENSG00000147383	NSDHL	-0.174238	0.0762096	-0.0186513	0.76759	-0.125983	0.187973	-0.182756	0.0621985	-0.204488	0.0369402	-0.0378991	0.467719	-0.213772	0.0293251	-0.137614	0.111067	-0.0830468	0.466551
ENSG00000072571	HMMR	-0.171795	0.0762564	-0.28039	0.00827504	-0.0284343	0.797526	-0.292983	0.00110004	-0.301289	0.000902937	-0.0902035	0.257957	-0.211106	0.0224404	-0.146375	0.112034	-0.512884	5.08e-09
ENSG00000291081	ENSG00000291081	0.317626	0.0762663	0.0633634	0.123728	0.0833196	0.360384	0.229389	0.142669	0.705858	0.00036833	0.451374	0.0870829	0.264144	0.0965754	0.429211	0.0359719	0.228556	0.227697
ENSG00000105197	TIMM50	-0.163115	0.0762932	-0.010198	0.88282	-0.125256	0.161394	-0.058755	0.630893	-0.0675713	0.539074	-0.0783911	0.281973	-0.230014	0.0098422	-0.239306	0.0138809	-0.108592	0.30387
ENSG00000175581	MRPL48	-0.205428	0.0762932	-0.0158371	0.743931	-0.175997	0.117089	-0.437602	0.000368439	-0.13085	0.315032	-0.0443267	0.308251	-0.220536	0.0592286	-0.178557	0.0850185	-0.542898	9.14e-06
ENSG00000143761	ARF1	-0.0972902	0.0773129	-0.0137454	0.966082	-0.0975498	0.0888942	0.0300375	0.570833	-0.0625815	0.40478	-0.0444919	0.390723	-0.0261223	0.848337	-0.102993	0.0978933	-0.24415	2.1e-06
ENSG00000141380	SS18	0.0819879	0.077455	0.0265727	0.688558	0.0707369	0.133264	0.0308677	0.590797	-0.0950122	0.0262414	0.0455912	0.390699	0.135408	0.000801931	0.098172	0.0291149	-0.272408	3.43e-13
ENSG00000198886	MT-ND4	0.23746	0.0775957	0.0230624	0.636696	0.00885857	0.945122	0.0654428	0.65537	-0.421948	0.00251935	0.04407	0.244184	-0.112867	0.371602	0.13883	0.128444	-0.774592	5.95e-08
ENSG00000104064	GABPB1	-0.133407	0.0778016	-0.118701	0.109693	-0.0870066	0.260752	-0.113388	0.13327	-0.0944235	0.226462	-0.0335954	0.57054	-0.0680509	0.421338	-0.069686	0.319263	-0.519855	8.98e-15
ENSG00000229117	RPL41	-0.171058	0.0778016	0.0291847	0.628014	-0.162568	0.0794846	-0.0945397	0.344313	0.0246755	0.842187	-0.0623175	0.309211	-0.194919	0.0391258	-0.241555	0.0187956	-0.344926	0.00020074
ENSG00000138185	ENTPD1	0.217242	0.0778016	0.0619438	0.29138	0.377391	0.00342242	0.158198	0.200289	0.172003	0.170025	0.0587301	0.240951	0.131093	0.279115	0.169066	0.10033	-0.138034	0.347356
ENSG00000132688	NES	0.143454	0.0778016	0.1594	0.0658402	0.114374	0.157227	0.139316	0.0818883	0.311656	2.88e-05	0.0771172	0.285218	0.208729	0.00719476	0.0585614	0.360663	-0.726493	2.23e-24
ENSG00000100575	TIMM9	-0.181806	0.0778016	0.00753313	0.917714	-0.135516	0.166386	-0.084955	0.460776	-0.139939	0.192581	-0.0209348	0.681309	-0.246402	0.0157726	-0.1029	0.183821	-0.393825	0.000101152
ENSG00000128059	PPAT	-0.114306	0.0778016	-0.166891	0.0141586	-0.0255999	0.762545	0.0676934	0.33669	-0.247694	1.5e-05	0.0282078	0.719631	-0.304369	9.05e-08	-0.0499492	0.410693	-0.0669414	0.332834
ENSG00000139826	ABHD13	-0.154547	0.0778016	-0.144162	0.101384	-0.0834428	0.341781	-0.0430651	0.686463	-0.218648	0.00691349	0.000562746	0.992478	-0.114274	0.190055	-0.0226269	0.732281	-0.498942	8.66e-11
ENSG00000092295	TGM1	0.0425958	0.0778016	0.0307768		0.0684186	0.255164	2.07791	3.4e-11	0.368572	0.0725978	0.00248876		1.52623	2.91e-06	0.0368287		0.519934	0.0503552
ENSG00000144401	METTL21A	-0.155217	0.0780467	-0.0322081	0.654734	-0.0735895	0.421199	-0.127487	0.154019	-0.413191	8.49e-07	-0.0135	0.809889	-0.199642	0.0173059	-0.0954575	0.199739	-0.38039	3.91e-06
ENSG00000146476	ARMT1	-0.122552	0.0780467	-0.136829	0.0505495	-0.169588	0.00854208	-0.215519	0.000428295	-0.186579	0.00275646	-0.0132083	0.873129	-0.285261	2.35e-06	-0.196928	0.00522654	-0.366194	4.58e-10
ENSG00000141543	EIF4A3	-0.120549	0.0780467	-0.036543	0.558892	-0.232642	0.000193595	-0.124644	0.060504	0.0183854	0.837631	-0.0350663	0.571229	-0.200277	0.00141142	-0.142458	0.035009	-0.185621	0.00299979
ENSG00000069345	DNAJA2	-0.0978608	0.0781896	-0.0497285	0.374845	-0.0346686	0.663071	-0.125165	0.0235611	-0.0494275	0.474839	-0.0696138	0.244875	-0.142632	0.00870072	-0.084408	0.137505	-0.00900772	0.944397
ENSG00000125450	NUP85	-0.137161	0.078414	-0.0258321	0.725521	-0.142316	0.0568443	-0.193621	0.00701112	0.0218395	0.830892	-0.0299048	0.594751	-0.188358	0.00989861	-0.146602	0.0477716	-0.0242019	0.823815
ENSG00000196924	FLNA	0.117392	0.0784183	-0.00790905	0.849015	0.0953194	0.155233	0.105962	0.11115	-0.117704	0.06991	0.015583	0.80529	0.227916	0.000141214	0.13643	0.0373134	-0.134256	0.0353518
ENSG00000123178	SPRYD7	-0.135871	0.0784183	-0.0322653	0.620439	-0.0880181	0.275417	-0.108528	0.177175	-0.365132	6.56e-07	0.00117229	0.987572	-0.114497	0.1553	-0.0927083	0.184141	-0.350905	7.71e-07
ENSG00000146386	ABRACL	-0.183083	0.0784494	-0.0229217	0.651372	-0.0890859	0.377902	-0.259471	0.0115038	-0.137951	0.204846	-0.0757202	0.257957	-0.199022	0.057692	-0.164603	0.0852236	-0.457992	5.94e-06
ENSG00000169021	UQCRFS1	-0.161037	0.0784494	0.0136696	0.847732	-0.0958925	0.317162	-0.0519536	0.676336	-0.0299857	0.808296	-0.0368045	0.453491	-0.245429	0.00633608	-0.174162	0.0519813	-0.200795	0.0305786
ENSG00000143621	ILF2	-0.126732	0.0787846	-0.0231619	0.752074	-0.195259	0.00495712	-0.0382423	0.700645	-0.0783903	0.321327	-0.124235	0.150374	-0.1357	0.0653188	-0.174531	0.0186493	-0.243256	0.000246882
ENSG00000105193	RPS16	-0.19418	0.0787846	0.0200195	0.732069	-0.0851665	0.292329	-0.0444873	0.734109	0.10492	0.370772	-0.0496193	0.317105	-0.279455	0.0123953	-0.209939	0.0378444	-0.363523	0.00107635
ENSG00000134056	KGD4	-0.16374	0.0788482	0.00577174	0.929161	-0.0143079	0.896854	-0.0410861	0.702561	0.0170851	0.898099	-0.023431	0.645861	-0.129276	0.173201	-0.0876759	0.25009	-0.110033	0.283302
ENSG00000127561	SYNGR3	-0.253353	0.0789146	-0.0283679	0.530734	-0.0440544	0.674683	-0.192813	0.156318	0.0670114	0.652169	-0.0445932	0.202309	-0.112871	0.362731	-0.0612838	0.293316	0.3606	0.0110999
ENSG00000053371	AKR7A2	-0.169706	0.0789183	-0.00875561	0.90076	-0.0755405	0.431245	-0.128291	0.201747	0.19964	0.0369971	-0.0560708	0.340017	-0.0775703	0.465021	-0.184281	0.0554566	0.0422102	0.745593
ENSG00000123472	ATPAF1	-0.0858523	0.0789595	-0.0481199	0.229232	0.0297316	0.596051	-0.203577	1.3e-07	-0.259718	3.35e-11	-0.0342978	0.546723	-0.203457	3.22e-07	-0.110727	0.0283051	-0.352482	4.95e-20
ENSG00000127334	DYRK2	0.149467	0.0790492	0.0308632	0.636144	0.242681	0.00355617	0.292894	0.000281808	0.33492	3.09e-05	0.0167932	0.769386	0.360582	8.43e-06	0.113122	0.131653	0.427191	5.42e-08
ENSG00000100442	FKBP3	-0.130088	0.0790492	-0.0231395	0.734735	-0.0303913	0.738643	-0.441904	2.2e-12	-0.253641	9.64e-05	-0.0449134	0.482797	-0.271244	3.53e-05	-0.16153	0.0282328	-0.405802	8.78e-11
ENSG00000011485	PPP5C	-0.120808	0.0791755	-0.0354642	0.569229	-0.142056	0.0377602	-0.375739	2.78e-09	-0.102427	0.143754	-0.055636	0.391838	-0.175187	0.0101104	-0.14524	0.038206	-0.135504	0.0498654
ENSG00000169926	KLF13	0.131739	0.0791755	0.0342781	0.598244	0.0630664	0.439616	0.392915	1.34e-09	0.21416	0.00166157	0.0457983	0.455395	0.26659	7.97e-05	0.132599	0.0632892	-0.0426059	0.671124
ENSG00000156515	HK1	-0.10863	0.0791755	-0.0932554	0.0750588	0.14861	0.00298353	-0.0397941	0.57403	-0.126032	0.0123525	-0.14275	0.0454725	-0.101132	0.0549264	-0.127372	0.0303063	0.256198	1.47e-08
ENSG00000144815	NXPE3	0.110511	0.0791755	0.0207591	0.736329	0.0261345	0.739926	0.297848	1.59e-07	0.0791642	0.245117	0.078293	0.241613	0.271325	3.3e-06	0.0985601	0.0960546	-0.111645	0.0753266
ENSG00000229320	KRT8P12	0.286294	0.0791755	0.0568338	0.17965	0.530856	0.00465951	0.626421	0.000540483	0.407639	0.0184832	0.0278446	0.26598	0.268551	0.083769	0.218002	0.0853676	-0.169789	0.370864
ENSG00000165704	HPRT1	-0.147784	0.0793385	0.000207669	0.996481	0.0606034	0.495071	-0.126849	0.127505	-0.0388485	0.688984	-0.0653745	0.348119	-0.170982	0.035291	-0.111978	0.138288	0.00974007	0.948669
ENSG00000204604	ZNF468	-0.12195	0.0793385	-0.182427	0.0129325	-0.075597	0.3098	-0.11205	0.107096	-0.0713343	0.348893	-0.0207648	0.725578	-0.233471	0.000283445	-0.0570306	0.372887	-0.165697	0.0111384
ENSG00000204713	TRIM27	-0.0944236	0.0793858	-0.00174949	0.966635	-0.182819	0.000467869	-0.0387788	0.514497	-0.108367	0.0398766	-0.077757	0.207094	-0.0922354	0.1148	-0.0974228	0.066223	-0.229401	1.85e-06
ENSG00000132824	SERINC3	0.097944	0.0794661	-0.0313424	0.606367	0.0576686	0.348514	0.288956	1.28e-09	0.127008	0.0148302	0.0249169	0.663048	0.169596	0.000716485	0.0210664	0.687491	0.2812	3.01e-09
ENSG00000104960	PTOV1	-0.174898	0.0796311	-0.0324225	0.59641	-0.206869	0.0456473	-0.171928	0.0882062	-0.150164	0.140411	-0.131939	0.189983	-0.360884	0.000354631	-0.0263396	0.698231	-0.254728	0.0104917
ENSG00000204568	MRPS18B	-0.14265	0.0796311	0.00448316	0.969452	-0.16826	0.0308525	-0.325456	6.81e-06	0.000111206	0.994061	-0.0384763	0.546723	-0.135671	0.0840535	-0.127264	0.101633	-0.167187	0.0325178
ENSG00000165617	DACT1	0.267451	0.079999	0.315327	0.0682019	0.292665	0.0533037	0.144378	0.303411	0.768363	7.75e-06	0.00576745	0.863143	1.12238	8.11e-11	0.0526883	0.302396	0.180856	0.295006
ENSG00000167965	MLST8	-0.148661	0.0800628	0.0479879	0.450867	-0.143841	0.0900684	-0.00638164	0.981374	0.161174	0.0546203	-0.0386079	0.501267	-0.0827229	0.377237	-0.082666	0.243095	-0.0492681	0.664
ENSG00000117602	RCAN3	0.20955	0.0800881	0.0301104	0.577151	0.394346	0.00193002	0.287007	0.0180638	-0.0593242	0.670042	0.0145351	0.733946	0.437873	0.000435582	0.0265033	0.643898	0.256893	0.044346
ENSG00000189403	HMGB1	-0.105955	0.0803884	-0.0275246	0.775386	-0.0338126	0.535606	-0.277796	1.94e-12	-0.260098	1.03e-10	-0.0587932	0.484251	-0.161432	0.000231864	-0.104234	0.0607984	-0.560834	9.88e-51
ENSG00000142327	RNPEPL1	-0.138467	0.0804756	-0.0318651	0.615812	-0.140446	0.0681849	-0.114502	0.165999	-0.289854	0.000159129	-0.0354902	0.542187	-0.24389	0.00205963	-0.0710282	0.294752	0.100075	0.28115
ENSG00000223764	LINC02593	0.0322506	0.0805002	0.0215051	0.146708	1.03179	0.0105994	1.51072	0.000274509	2.0117	2.05e-06	0.0034878	0.773269	2.12885	8.23e-07	0.0241206	0.224119	0.282067	0.176173
ENSG00000286449	ENSG00000286449	0.280429	0.0805002	0.0213329	0.573805	0.260058	0.0765848	0.12054	0.400755	0.333393	0.0441587	0.0140882	0.602958	0.258203	0.0911733	0.538739	0.00940427	-0.407476	0.0339524
ENSG00000215105	TTC3P1	0.26832	0.0805002	-0.0164408	0.682799	0.132639	0.213161	0.55105	0.000999705	-0.10683	0.479774	0.0115961	0.686075	0.271312	0.0728172	0.10965	0.131997	-0.0635395	0.751171
ENSG00000101574	METTL4	-0.143577	0.0805002	-0.157048	0.0656671	-0.205159	0.00985057	-0.166854	0.0352197	-0.145651	0.0888477	-0.0239333	0.681935	-0.120845	0.161692	-0.0484404	0.454373	-0.435815	5.91e-09
ENSG00000180385	EMC3-AS1	0.0384903	0.0805213	0.0183461		0.0650962	0.251365	0.728016	0.0166286	0.107757	0.331925	0.00652589		0.06424	0.447995	0.0255117		0.979673	0.00283116
ENSG00000125166	GOT2	-0.103617	0.0805213	-0.0646171	0.281267	0.023987	0.737447	-0.186778	0.000300251	-0.226963	7.66e-06	-0.0569697	0.384687	-0.30562	8.37e-10	-0.199865	0.000596979	-0.186717	0.000274048
ENSG00000149136	SSRP1	-0.0821506	0.0805213	-0.0313794	0.536123	-0.0480598	0.34009	-0.0557413	0.230818	-0.252782	1.3e-11	-0.0251152	0.651929	-0.165549	2.31e-05	-0.072562	0.108137	-0.259772	2.38e-12
ENSG00000144736	SHQ1	-0.106863	0.0806047	-0.121169	0.0550809	-0.0164771	0.915673	0.0212632	0.842982	-0.080307	0.200148	-0.00961907	0.912994	-0.120779	0.0405179	-0.12649	0.0482584	0.00756288	0.99737
ENSG00000128951	DUT	-0.159004	0.0807705	-0.00654279	0.910995	-0.0430857	0.663105	-0.178528	0.0400806	0.0325005	0.768198	-0.0810764	0.315503	-0.19743	0.0247757	-0.176505	0.0480607	-0.0865746	0.405036
ENSG00000146281	PM20D2	-0.163138	0.0807705	-0.208189	0.0415871	-0.347684	0.000215649	-0.131616	0.181625	-0.69255	1.73e-14	-0.00351154	0.954235	-0.729598	1.11e-15	-0.176072	0.0554054	-0.00218745	0.991629
ENSG00000196935	SRGAP1	0.184885	0.081124	0.0190857	0.715698	0.0607874	0.593347	0.334809	0.00140331	0.197858	0.0660439	0.0293036	0.524711	0.360765	0.000699828	0.246935	0.0291149	0.0770519	0.569173
ENSG00000241127	YAE1	-0.167232	0.0813569	-0.165889	0.0998846	-0.100636	0.29432	-0.186208	0.0558529	-0.188989	0.0635654	-0.0779929	0.257957	-0.10193	0.301049	-0.0776211	0.281591	-0.197644	0.0465824
ENSG00000083099	LYRM2	-0.0993087	0.0818353	-0.0636631	0.215152	-0.1608	9.07e-05	-0.024644	0.700617	-0.0422766	0.41459	-0.0683894	0.234008	-0.135044	0.00156756	-0.0893818	0.0978933	-0.317676	2.89e-15
ENSG00000213995	NAXD	-0.131722	0.0818353	-0.0246307	0.686556	-0.0420138	0.61578	-0.0719765	0.382602	-0.0509002	0.538764	0.00312534	0.921042	-0.148076	0.0397042	-0.0683618	0.278159	-0.134919	0.0676608
ENSG00000143942	CHAC2	-0.180791	0.0818467	-0.0843191	0.244122	-0.118734	0.237547	-0.217519	0.039247	-0.309101	0.00383097	-0.0520665	0.335798	-0.481664	1.07e-05	-0.230111	0.0362889	-0.771997	1.02e-12
ENSG00000120699	EXOSC8	-0.138672	0.0818467	-0.00972419	0.91947	-0.243859	0.00177489	-1.0652	1.01e-49	-0.215861	0.00462928	-0.0363854	0.526831	-0.219405	0.00419236	-0.122403	0.0987114	-0.180758	0.0224371
ENSG00000115946	PNO1	-0.115459	0.0818767	-0.0257314	0.696706	-0.0480806	0.501158	-0.195122	0.000998089	-0.154392	0.0124694	-0.0528677	0.464806	-0.19461	0.00138467	-0.13559	0.0380119	-0.546031	3.96e-22
ENSG00000260565	ERVK13-1	0.271838	0.0819634	0.0553238	0.190601	0.10534	0.297944	0.400737	0.0180661	0.228123	0.140111	0.0234173	0.365253	0.480723	0.00685709	0.284763	0.0651351	0.478312	0.00663821
ENSG00000169567	HINT1	-0.194217	0.0822526	-0.0104867	0.869178	-0.32659	0.00449719	-0.219417	0.0404714	-0.080847	0.462569	-0.0876197	0.225759	-0.40895	0.000299269	-0.264729	0.0295172	-0.151631	0.207228
ENSG00000131495	NDUFA2	-0.217148	0.0822703	-0.00472981	0.931179	-0.234359	0.0577696	-0.082411	0.541465	-0.00176969	0.990558	-0.0583598	0.220822	-0.373679	0.00490591	-0.15322	0.106124	-0.20432	0.139606
ENSG00000270231	NBPF8	0.177712	0.0822703	-0.0186394	0.74908	0.111921	0.25486	0.262687	0.00884896	0.190011	0.0663784	0.0544941	0.336294	0.123821	0.243512	0.112442	0.166931	0.623025	4.43e-11
ENSG00000188186	LAMTOR4	-0.218753	0.0822703	0.0109337	0.853536	-0.0857111	0.411285	-0.481652	0.000309856	-0.00181861	0.990474	-0.0305031	0.407675	-0.263319	0.0419018	-0.388107	0.00971229	-0.456756	0.000609907
ENSG00000134222	PSRC1	-0.136481	0.0824462	-0.00835583	0.898336	-0.0201829	0.874374	-0.275487	3.07e-05	-0.0781788	0.337901	-0.0212051	0.774202	-0.182718	0.00745226	-0.153622	0.0440537	-0.532032	3.25e-16
ENSG00000125868	DSTN	-0.111646	0.0824462	0.00958458	0.90076	0.105836	0.0932439	0.00539171	0.946715	-0.0753986	0.270539	-0.0474222	0.453488	-0.089889	0.17792	-0.110715	0.076203	-0.0774217	0.261662
ENSG00000225630	MTND2P28	0.296993	0.0824481	0.0335112	0.317546	0.018631	0.855841	0.17179	0.240571	-0.39334	0.0330404	0.0159282	0.49052	-0.0164663	0.896042	0.0622813	0.190526	-0.713634	0.0005489
ENSG00000244038	DDOST	-0.101979	0.0824481	-0.101376	0.0964697	-0.0502568	0.452281	-0.0603572	0.349544	-0.0460271	0.491072	-0.108024	0.121095	-0.101654	0.0797711	-0.166936	0.00486156	-0.268794	7.94e-08
ENSG00000143889	HNRNPLL	-0.106078	0.0824481	-0.103245	0.0916205	-0.0785579	0.201961	-0.235146	2.67e-06	-0.175007	0.000503034	-0.00801078	0.911398	-0.203091	4.81e-05	-0.0978806	0.0882913	-0.0029897	0.951108
ENSG00000162522	NHSL3	0.1013	0.0828211	-0.00378897	0.949555	0.254764	6.2e-07	-0.091079	0.127639	0.0865411	0.141316	0.0718978	0.260884	0.092332	0.117533	0.0284741	0.65208	0.339374	1.96e-12
ENSG00000134905	CARS2	-0.153073	0.0828211	-0.0103063	0.966354	-0.0522419	0.575281	0.0483719	0.650468	-0.149123	0.090332	-0.0448174	0.437914	-0.174691	0.043096	-0.132601	0.101676	-0.250487	0.00258537
ENSG00000237973	MTCO1P12	0.246287	0.0834381	0.0565899	0.255109	0.0209909	0.829087	0.178022	0.198184	-0.124237	0.369025	0.023982	0.443309	-0.0266211	0.834725	0.169808	0.105412	-0.310492	0.0464901
ENSG00000134013	LOXL2	0.125072	0.0834381	-0.0733777	0.281678	0.0315651	0.726991	-0.207067	0.00152961	-0.255846	7.49e-05	-0.0513146	0.42913	0.088218	0.249501	0.0322517	0.622064	0.164698	0.0152408
ENSG00000142534	RPS11	-0.175536	0.0834734	0.0224018	0.714054	-0.119948	0.220383	-0.190962	0.0633879	0.0798417	0.491875	-0.0444744	0.391838	-0.220166	0.0321275	-0.208381	0.0445344	-0.413377	3.53e-05
ENSG00000148229	POLE3	-0.125449	0.0835391	-0.0743845	0.26672	-0.219043	0.00163805	0.0506523	0.57099	-0.0716296	0.401284	-0.107941	0.167698	-0.0851497	0.288841	-0.142164	0.0461225	-0.253738	0.000164019
ENSG00000100439	ABHD4	0.119861	0.0836825	0.0570946	0.377109	0.176903	0.00762225	0.442377	1.45e-13	0.130329	0.0558032	-0.01181	0.836873	0.4798	2.06e-15	0.0385138	0.590501	0.391211	6.79e-11
ENSG00000136518	ACTL6A	-0.127672	0.0839927	-0.233255	0.0028373	-0.130886	0.0780915	-0.142276	0.0528042	-0.23443	0.000610403	-0.0880108	0.239843	-0.201493	0.00416568	-0.133614	0.0602176	-0.415794	1.33e-10
ENSG00000183010	PYCR1	-0.135105	0.0839927	-0.0201512	0.757879	-0.134156	0.0964381	0.0409481	0.629009	-0.139326	0.0653291	-0.14404	0.123755	-0.204697	0.00643377	-0.182037	0.0243245	-0.29792	3.45e-05
ENSG00000160613	PCSK7	0.143226	0.0839927	-0.00378784	0.957087	0.0772561	0.385513	0.331635	1.2e-05	0.179674	0.0269919	0.0307043	0.583979	0.178182	0.0294128	0.072244	0.294752	0.232271	0.00313614
ENSG00000112081	SRSF3	-0.129049	0.0843229	-0.0179172	0.897995	-0.135495	0.0638227	-0.189987	0.00690306	-0.103214	0.184044	-0.0450435	0.455395	-0.187594	0.00850517	-0.162689	0.0308787	-0.543792	1.45e-17
ENSG00000108788	MLX	-0.111061	0.0844074	-0.0865158	0.160131	-0.227349	0.000151983	-0.30787	1.38e-08	-0.113444	0.0588039	-0.0658741	0.317412	-0.13889	0.0169062	-0.106414	0.0850242	-0.243017	1.3e-05
ENSG00000132507	EIF5A	-0.147983	0.0845634	0.0119098	0.863485	-0.165595	0.0495397	-0.168387	0.0478499	-0.0625357	0.534729	-0.0457264	0.458662	-0.244994	0.00304484	-0.170032	0.0438722	-0.593267	4.7e-14
ENSG00000065413	ANKRD44	0.24238	0.0845659	0.0135672	0.758583	0.28109	0.0476007	0.582742	0.000120742	0.218995	0.122288	0.0132133	0.678181	0.510988	0.000893169	0.151554	0.112078	1.0057	1.03e-11
ENSG00000085662	AKR1B1	-0.154521	0.0846635	0.00980295	0.885463	-0.118485	0.186855	-0.247201	0.00385485	-0.0136321	0.910028	-0.0236073	0.650645	-0.270319	0.00170301	-0.232829	0.017264	-0.62667	1.95e-13
ENSG00000182963	GJC1	0.0917951	0.0846869	0.0794555	0.138923	0.233136	9.54e-07	0.000566169	0.958836	0.168169	0.000544571	0.0531289	0.34227	0.0971271	0.0780462	0.114589	0.030443	-0.0429599	0.463481
ENSG00000170892	TSEN34	-0.142208	0.0846869	0.0105029	0.887503	-0.0328487	0.7566	-0.0948888	0.289109	-0.0182804	0.887235	-0.0351259	0.610324	-0.187533	0.0178959	-0.157059	0.0531383	-0.112902	0.203448
ENSG00000149923	PPP4C	-0.171478	0.0846869	-0.0095289	0.896164	-0.137963	0.14775	-0.269625	0.00581582	0.031863	0.843559	-0.0675879	0.281603	-0.230823	0.0207215	-0.209968	0.0399441	-0.441228	6.91e-06
ENSG00000047346	ATOSA	0.273404	0.0846876	0.0114693	0.759808	0.515866	0.00702301	0.709672	0.000141612	0.331165	0.0506967	0.0102	0.695921	0.580941	0.00206149	0.00731602	0.885711	0.985761	6.99e-08
ENSG00000241316	SUCLG2-DT	0.203898	0.0846876	0.00918151	0.869018	0.335618	0.00704722	0.334538	0.00546944	0.149897	0.228149	0.160718	0.182011	0.487354	7.61e-05	0.272505	0.033797	0.0848585	0.582767
ENSG00000101966	XIAP	0.111505	0.0846876	-0.0137499	0.835726	0.0324953	0.689806	0.206194	0.000301256	0.00261169	0.975719	0.0391045	0.528466	0.177521	0.00267208	0.0746535	0.218652	-0.0905198	0.17953
ENSG00000265354	TIMM23	-0.117682	0.0847806	-0.0053463	0.972792	-0.0710833	0.325429	-0.0652465	0.400755	-0.062809	0.410021	-0.0449596	0.481715	-0.181882	0.0085923	-0.115681	0.0780181	-0.39999	8.1e-10
ENSG00000178996	SNX18	0.175809	0.0852685	0.0266645	0.655345	0.227384	0.0288843	0.323971	0.0016051	0.442806	1.54e-05	0.150158	0.169747	0.493304	1.76e-06	0.125205	0.146857	0.443116	1.23e-05
ENSG00000155438	NIFK	-0.10811	0.0853722	-0.0271764	0.682734	-0.0468783	0.524398	-0.121571	0.042298	-0.0994577	0.107672	-0.0338714	0.598869	-0.153393	0.00871075	-0.119958	0.0499111	-0.131869	0.0243529
ENSG00000182117	NOP10	-0.199562	0.0853722	0.0101174	0.861008	-0.0849387	0.413319	-0.248234	0.0357341	-0.0102822	0.944675	-0.0241033	0.546875	-0.143995	0.217912	-0.221003	0.0569678	-0.365519	0.00245953
ENSG00000185813	PCYT2	-0.15762	0.0853722	-0.0408324	0.504991	-0.163413	0.0806421	-0.165314	0.0743508	-0.14606	0.118923	-0.109783	0.221447	-0.18666	0.0467353	-0.152508	0.0800953	0.144951	0.132338
ENSG00000117410	ATP6V0B	-0.213537	0.0854007	-0.0232316	0.65411	-0.171961	0.120565	-0.193474	0.116179	0.000505963	0.971442	-0.0679046	0.262517	-0.312562	0.0145887	-0.339657	0.0175738	-0.217249	0.104503
ENSG00000089486	CDIP1	-0.134097	0.0854007	0.022255	0.750578	0.0405208	0.652467	-0.0959243	0.253614	0.15592	0.0365168	0.000941263	0.998847	-0.10939	0.177652	-0.138454	0.0681423	0.0954734	0.272027
ENSG00000163636	PSMD6	-0.113851	0.085605	-0.0496087	0.423849	-0.168365	0.00661506	-0.154381	0.0115314	-0.24545	2.37e-05	-0.0936385	0.202315	-0.189859	0.00156555	-0.141411	0.0317452	-0.19103	0.00130971
ENSG00000034693	PEX3	-0.177097	0.0856284	-0.0738656	0.273823	-0.248684	0.022337	-0.0624096	0.620012	-0.221617	0.0409729	-0.0110705	0.792051	-0.234866	0.0310365	-0.0489128	0.456403	0.0621517	0.641001
ENSG00000134014	ELP3	-0.099342	0.0856967	-0.0411219	0.475791	-0.102388	0.0709058	-0.0390454	0.576708	-0.176519	0.000518405	-0.00681292	0.935024	-0.0755654	0.222258	-0.0993366	0.0748183	-0.265493	3.89e-08
ENSG00000114686	MRPL3	-0.0953069	0.0858738	-0.0666051	0.275313	-0.102435	0.0566136	-0.0744188	0.205133	-0.205361	6.83e-05	-0.0513893	0.386336	-0.166851	0.00166878	-0.100263	0.0606266	-0.375838	9.2e-15
ENSG00000185201	IFITM2	-0.172511	0.0859622	0.00725008	0.928671	-0.2516	0.0151391	-0.672479	2.89e-11	-0.382878	0.000138672	-0.0167278	0.710541	-0.326829	0.00122807	-0.204359	0.0499111	-0.288999	0.00448766
ENSG00000183853	KIRREL1	0.15537	0.0860134	-0.0771902	0.279641	0.242622	0.00602509	-0.0127635	0.915707	-0.156461	0.0829732	-0.00161979	0.987516	0.281477	0.00115481	0.0864161	0.241957	-0.142719	0.121623
ENSG00000185697	MYBL1	0.209451	0.0860134	-0.0119587	0.825688	0.00343007	0.980233	0.148814	0.235336	0.11974	0.35968	0.0299156	0.444487	0.256613	0.0407397	0.0647925	0.294961	0.977821	1.84e-15
ENSG00000170653	ATF7	0.158144	0.0864245	0.0804833	0.264993	0.0366815	0.72735	0.326028	0.000227506	0.141769	0.139148	0.0437371	0.428788	0.340762	0.000139267	0.101084	0.193974	0.378369	1.51e-05
ENSG00000114933	INO80D	0.200181	0.086474	0.24015	0.0639333	0.0571048	0.609805	0.690901	4.24e-09	-0.464629	0.000162555	0.0527821	0.275358	0.287546	0.0160119	0.333923	0.012908	0.391939	0.000971527
ENSG00000101210	EEF1A2	0.159619	0.0865302	0.185226	0.0602788	0.79934	4.11e-19	0.480865	6.62e-08	1.01544	7.87e-32	0.16833	0.133386	0.551963	7.39e-10	0.135875	0.106472	0.786697	1.33e-19
ENSG00000131148	EMC8	-0.146964	0.0866142	0.00259748	0.975363	-0.0607228	0.493845	-0.020453	0.83544	-0.0207251	0.86562	-0.00505756	0.922853	-0.1781	0.0395745	-0.161406	0.0554054	-0.175446	0.0445168
ENSG00000170734	POLH	0.125555	0.0866142	-0.00209055	0.975027	0.060584	0.452058	0.090837	0.236736	0.0342129	0.713082	0.0979505	0.218738	0.150061	0.0353843	0.0870622	0.195147	0.537543	1.9e-18
ENSG00000165406	MARCHF8	0.157216	0.0868544	0.0229508	0.70905	0.398514	1.03e-05	0.319615	0.000278056	0.222398	0.0138686	0.0301547	0.570705	0.246805	0.00626472	0.146112	0.0883986	-0.15407	0.125427
ENSG00000015676	NUDCD3	-0.107283	0.0868544	-0.0391828	0.559402	-0.0259125	0.741079	0.00934504	0.909776	-0.0838044	0.193507	-0.0253153	0.657397	-0.218683	0.000273073	-0.119657	0.0499111	-0.356733	3.07e-10
ENSG00000079432	CIC	0.117965	0.0875102	0.0538525	0.394133	0.110632	0.107837	0.173558	0.00673238	0.272062	9.45e-06	0.0307745	0.569052	0.257744	3.56e-05	0.162397	0.0206035	0.328088	4.32e-08
ENSG00000150593	PDCD4	0.133166	0.0875126	0.0380022	0.563991	-0.00314974	0.994155	0.308407	5.42e-06	0.484285	4.08e-13	0.00623553	0.927141	0.269138	0.000162781	0.0730259	0.288589	0.163302	0.0287558
ENSG00000133805	AMPD3	0.162628	0.0875126	-0.00909528	0.884331	-0.175221	0.0612733	0.120691	0.222769	0.422065	2.09e-06	0.205351	0.0868343	0.232166	0.0126373	0.0458732	0.497537	0.76134	3.02e-19
ENSG00000100564	PIGH	-0.177028	0.0875126	-0.0547769	0.371046	-0.00443261	0.972253	-0.541407	5.36e-07	-0.0610195	0.62608	-0.036466	0.382635	-0.1918	0.0745094	-0.0557809	0.376447	-0.294782	0.00682222
ENSG00000108819	PPP1R9B	0.121327	0.0875126	0.167889	0.0296314	0.0748518	0.327952	-0.0552631	0.537722	0.132748	0.0655917	0.0142011	0.829016	0.134677	0.0631192	0.0803632	0.230732	-0.125704	0.101982
ENSG00000161057	PSMC2	-0.106161	0.0875416	-0.0439877	0.46716	-0.0705977	0.291081	-0.186045	0.000615704	-0.149113	0.00786918	-0.0993387	0.162561	-0.124537	0.0336044	-0.123339	0.0422212	-0.288824	2.92e-08
ENSG00000089876	DHX32	-0.114956	0.0878355	-0.0770703	0.222421	-0.00459491	0.96331	0.0328607	0.698109	-0.0134669	0.797108	-0.0204209	0.73145	-0.0259713	0.650397	-0.045768	0.460872	-0.238896	6.61e-05
ENSG00000136718	IMP4	-0.109352	0.0878355	-0.0300388	0.615812	-0.0668752	0.304623	-0.206441	0.000278607	-0.127933	0.0356717	-0.0325579	0.57614	-0.276616	9.98e-07	-0.161392	0.0126629	-0.583073	8.72e-27
ENSG00000176593	ZNF606-AS1	0.212383	0.0878355	0.0410908	0.42669	0.0705072	0.50369	0.186892	0.140198	0.303475	0.0192511	0.236558	0.13282	0.069786	0.598996	0.147512	0.125151	0.113192	0.463402
ENSG00000176171	BNIP3	-0.144564	0.0878355	-0.0770223	0.276558	-0.124478	0.143634	-0.0655901	0.522201	-0.114577	0.20471	-0.0309146	0.587903	-0.218802	0.00897463	-0.13474	0.0908296	0.0688601	0.512095
ENSG00000084207	GSTP1	-0.151004	0.0878355	0.02591	0.677485	0.0024421	0.981746	-0.0526111	0.617374	-0.330694	0.000421227	-0.0529281	0.368232	-0.150729	0.10175	-0.1997	0.0398953	-0.600808	3.3e-11
ENSG00000113761	ZNF346	-0.118879	0.0878393	-0.0207601	0.758864	-0.0471659	0.5685	-0.340436	3.97e-08	-0.215935	0.000781922	-0.0347431	0.613329	-0.125747	0.0681054	-0.0833154	0.199737	0.0714981	0.352282
ENSG00000110900	TSPAN11	0.263097	0.0880677	0.0184992	0.634382	0.935783	7.74e-06	0.308132	0.0685036	0.859448	1.85e-05	0.00383254	0.876869	0.73744	0.000259291	0.0338422	0.420246	0.0820702	0.700867
ENSG00000065427	KARS1	-0.082749	0.0881071	0.00991413	0.881534	-0.0566554	0.268222	-0.219811	2.32e-08	-0.0218262	0.713082	-0.0240617	0.687634	-0.105661	0.016943	-0.0863155	0.0632892	-0.00446704	0.948869
ENSG00000148303	RPL7A	-0.150884	0.088353	0.0267523	0.671701	-0.0844533	0.31868	-0.639658	1.35e-14	0.0624867	0.553865	-0.0401866	0.472339	-0.250443	0.00416994	-0.193788	0.0340075	-0.346142	3.19e-05
ENSG00000019144	PHLDB1	0.121429	0.088353	0.00772778	0.919078	0.111545	0.143586	0.0477047	0.649222	0.373134	2.69e-09	0.014704	0.815185	0.305451	1.82e-06	0.0635038	0.297364	0.365769	8.55e-09
ENSG00000197006	METTL9	-0.116742	0.0887302	-0.0228986	0.725834	-0.00393674	0.994741	-0.159069	0.00935795	0.065756	0.295534	-0.0425319	0.49366	-0.0641219	0.427902	-0.087103	0.183185	-0.0985847	0.136391
ENSG00000131238	PPT1	-0.121997	0.0887563	-0.157781	0.0376351	0.125049	0.0820995	-0.551411	2.39e-18	-0.21603	0.00112456	-0.221721	0.00910525	-0.0707318	0.377177	-0.186818	0.0126386	-0.0688376	0.399727
ENSG00000128512	DOCK4	0.206065	0.0887563	-0.0567561	0.302739	0.31285	0.0157106	-0.145915	0.254935	0.336635	0.00878512	0.0158317	0.681739	0.302416	0.0186221	0.0615714	0.303349	1.38263	1.88e-29
ENSG00000179933	C14orf119	-0.1748	0.0888369	-0.0187664	0.777755	-0.0791319	0.424237	-0.0398353	0.751371	-0.0113373	0.946203	-0.0362114	0.487276	-0.0979468	0.351211	-0.155945	0.0946578	-0.173888	0.0865627
ENSG00000123562	MORF4L2	-0.104884	0.0891048	-0.0725426	0.199876	-0.325546	1.05e-10	-0.193205	0.000161525	-0.23651	2.89e-06	-0.107373	0.13282	-0.12482	0.0229263	-0.113901	0.0548493	-0.155058	0.00308719
ENSG00000079313	REXO1	0.106402	0.0893125	0.0439722	0.4761	0.0575282	0.429081	0.138276	0.0182773	0.0277167	0.744887	0.0504086	0.42	0.0524387	0.497318	0.0606166	0.294748	-0.105436	0.0924056
ENSG00000169727	GPS1	-0.120411	0.0893779	-0.00452294	0.964155	-0.0215376	0.826056	-0.0767056	0.321227	0.00746605	0.93997	-0.0968115	0.210604	-0.176588	0.00800453	-0.172649	0.0164464	-0.00855743	0.939799
ENSG00000205413	SAMD9	0.2069	0.0893779	-0.0208574	0.685167	0.11508	0.294849	0.533556	4.79e-05	0.33363	0.0105997	0.0224744	0.546723	0.63524	2.05e-06	0.162585	0.107459	0.572144	1.07e-05
ENSG00000130203	APOE	-0.0770553	0.0893779	-0.00821479		-0.419388	0.0376873	-0.586806	0.00666806	-0.953457	9.81e-05	-0.00500704		-1.24537	2e-06	-0.645356		0.967866	8.98e-07
ENSG00000141552	ANAPC11	-0.209744	0.0893779	-0.00291582	0.964733	-0.0972525	0.358948	-0.199824	0.11507	0.119046	0.365655	-0.0385896	0.317412	-0.146154	0.237026	-0.280901	0.0399441	-0.35443	0.00767116
ENSG00000125485	DDX31	-0.128545	0.0894358	-0.019801	0.763634	-0.0834778	0.300769	-0.135362	0.0711176	-0.149071	0.0452052	-0.0159619	0.769093	-0.207358	0.00292868	-0.0770633	0.251915	-0.193572	0.00954391
ENSG00000072071	ADGRL1	0.152986	0.0895325	0.0340913	0.58846	0.522766	1.64e-09	0.430238	3.6e-07	0.446709	1.25e-07	0.00735091	0.887824	0.365666	2.35e-05	0.0697742	0.322891	0.117905	0.246442
ENSG00000225972	MTND1P23	0.226469	0.0899809	0.335967	0.0408712	0.0707732	0.496755	0.14654	0.280796	-0.2162	0.122248	0.341314	0.0776896	-0.125728	0.331151	0.356604	0.0248685	-0.906571	2.69e-09
ENSG00000005059	MCUB	-0.140609	0.0901212	-0.0300943	0.665189	-0.0903651	0.27034	-0.156206	0.053294	-0.00782323	0.944884	0.00091474	0.974389	-0.236525	0.00312943	-0.0911668	0.211735	0.0585251	0.570041
ENSG00000262179	MYMX	-0.145984	0.0901254	-0.00822008	0.938156	-0.480894	7.98e-09	-0.452141	2.34e-08	-0.192153	0.0241391	0.00502069	0.937253	-0.367855	8.82e-06	-0.330225	0.000467438	-0.977099	1.46e-34
ENSG00000170776	AKAP13	0.165523	0.0904459	0.00767826	0.900649	0.259594	0.00871259	0.0265182	0.829249	0.32637	0.000794674	0.0424578	0.421984	0.271876	0.00587811	0.304307	0.00616203	0.469323	7.91e-07
ENSG00000132676	DAP3	-0.120169	0.0904473	-0.0351791	0.58846	-0.0959878	0.193643	-0.376588	1.56e-09	-0.166388	0.0129961	-0.0650112	0.343861	-0.233276	0.000335096	-0.132409	0.0554054	-0.195108	0.00310368
ENSG00000175606	TMEM70	-0.155066	0.0904756	-0.0228915	0.72123	-0.0789541	0.399508	0.0683094	0.528228	0.0873675	0.3938	-0.00759414	0.882133	-0.00785543	0.950132	-0.160921	0.0701144	-0.14528	0.148384
ENSG00000076641	PAG1	0.225421	0.0904756	-0.0226718	0.653627	-0.0599927	0.645363	0.156279	0.222911	-0.103636	0.455898	0.0515985	0.233634	0.50903	0.000198444	0.0895853	0.213294	0.152219	0.307981
ENSG00000185619	PCGF3	0.0985055	0.0904756	0.0641169	0.270741	-0.0267527	0.732213	0.0820226	0.159634	0.295269	8.75e-10	0.0689617	0.271082	0.154296	0.00321897	0.065618	0.237401	-0.14186	0.00714138
ENSG00000108826	MRPL27	-0.207256	0.0904841	-0.00672956	0.903464	-0.0659348	0.535023	-0.558908	1.98e-05	-0.0747957	0.584581	-0.0462681	0.265832	-0.215973	0.0800904	-0.29642	0.0298133	-0.322595	0.0136078
ENSG00000124743	KLHL31	0.139836	0.0904841	0.0179177	0.787798	-0.192343	0.0280589	0.116126	0.207697	0.237103	0.0040743	0.105462	0.212784	0.0335676	0.767597	0.0603017	0.3412	-0.016402	0.849321
ENSG00000137106	GRHPR	-0.133942	0.0905165	-0.0070963	0.905407	-0.0935308	0.24243	-0.00306946	0.969129	0.111317	0.197161	-0.0577877	0.387611	-0.161804	0.0388828	-0.224136	0.00804017	0.242073	0.00172927
ENSG00000137692	DCUN1D5	-0.133901	0.0905165	-0.0152941	0.824277	-0.0841503	0.277395	-0.0635699	0.45911	-0.0855544	0.311301	-0.0451396	0.471751	-0.23418	0.00188575	-0.165693	0.0373134	-0.372628	1.72e-07
ENSG00000086102	NFX1	0.119162	0.0905165	-0.00121185	0.972139	-0.0830793	0.271128	0.104035	0.150909	-0.0698144	0.391309	0.0444331	0.514651	0.195062	0.00342082	0.1015	0.124527	0.140307	0.0436567
ENSG00000073150	PANX2	0.257294	0.0905165	0.0132314	0.730889	0.657063	0.000687185	0.835801	4.19e-06	0.0185453	0.912743	0.00405099	0.901703	0.673789	0.000308763	0.0691471	0.194068	-0.245766	0.187623
ENSG00000185432	TMT1A	-0.165919	0.0905165	-0.0227227	0.707025	-0.121462	0.21142	-1.1351	4.97e-26	-1.07677	5.96e-23	-0.0647117	0.335798	-0.590666	1.22e-08	-0.130443	0.135287	-0.0853564	0.472689
ENSG00000070761	CFAP20	-0.156801	0.0907967	-0.01041	0.865684	-0.00908845	0.917851	-0.122709	0.217075	-0.026629	0.829705	-0.0624986	0.307819	-0.139741	0.159341	-0.0592251	0.387044	-0.150463	0.142674
ENSG00000155189	AGPAT5	-0.0853711	0.0912213	-0.176359	0.000427927	-0.176373	7.56e-05	-0.0140572	0.842474	0.0697851	0.143144	-0.048653	0.397679	-0.185359	2.3e-05	-0.0974825	0.044589	-0.297655	8.61e-14
ENSG00000149596	JPH2	0.123621	0.0912318	0.067605	0.306771	-0.00845112	0.938848	0.0692352	0.408963	0.254536	0.000168612	-0.0380958	0.532274	0.254908	0.000192591	0.0810357	0.222012	0.336106	2.84e-07
ENSG00000152253	SPC25	-0.121537	0.0916428	-0.0546993	0.398135	-0.00625782	0.955499	0.0245369	0.814122	0.0981229	0.192581	-0.131989	0.121607	-0.0662035	0.424609	-0.111015	0.102951	0.0522319	0.545005
ENSG00000196449	YRDC	-0.149972	0.0917561	-0.0298453	0.639943	-0.0590684	0.51526	-0.141245	0.121026	-0.236316	0.00740941	-0.0420989	0.495121	-0.220867	0.0129824	-0.124091	0.123378	-0.312071	0.000302409
ENSG00000134759	ELP2	-0.098227	0.0917561	-0.106531	0.0858922	-0.0626661	0.314536	-0.0370197	0.601679	-0.149705	0.00551924	-0.0611942	0.315503	-0.225004	1.8e-05	-0.118524	0.0380119	-0.220643	1.66e-05
ENSG00000112062	MAPK14	-0.0999576	0.0917561	-0.162929	0.00558892	-0.0309139	0.693277	0.0840558	0.127938	-0.0685711	0.234487	-0.036562	0.543877	-0.125651	0.0157199	-0.0669909	0.224977	0.0551031	0.360202
ENSG00000156171	DRAM2	-0.127968	0.0917561	-0.0578367	0.377984	-0.114065	0.13334	0.186645	0.00672515	-0.0756603	0.359516	-0.0931675	0.232015	-0.0135438	0.901615	-0.113591	0.107721	-0.34735	3.48e-07
ENSG00000143155	TIPRL	-0.103278	0.0917561	-0.029087	0.578657	-0.0355931	0.652777	0.0151258	0.872839	-0.035678	0.61147	-0.0184896	0.769153	-0.0526207	0.44892	-0.053786	0.320768	0.076643	0.261511
ENSG00000277287	ENSG00000277287	0.0523926	0.0917561	0.0314765		0.0492307	0.481959	0.723386	0.00514663	0.64503	0.0107664	0.00826511		0.410784	0.0527866	0.0400595		0.867898	0.00094486
ENSG00000239264	TXNDC5	-0.235176	0.0917561	-0.307741	0.074614	-0.144291	0.196398	0.00263163	0.989815	-0.587097	0.000978027	-0.0366329	0.19144	-0.189712	0.182133	-0.0048947	0.932454	-0.629032	0.000388035
ENSG00000215704	CELA2B	-0.064033	0.092192	-0.0497644	0.108141	-0.464955	0.0334754	-1.43213	7.11e-08	-1.88383	3.88e-11	-0.0031008	0.909215	-1.68315	1.84e-09	-0.612667	0.0215847	-0.293387	0.149493
ENSG00000171135	JAGN1	-0.141957	0.092192	-0.00261105	0.97099	-0.133697	0.120565	-0.0942536	0.29699	-0.0698327	0.461584	-0.0316703	0.584663	-0.23058	0.00554426	-0.14826	0.0770219	-0.344939	1.36e-05
ENSG00000164778	EN2	0.195596	0.092192	-0.0121768	0.846147	0.256409	0.0323363	-0.00755329	0.93717	0.422787	0.000482755	0.0102621	0.809952	0.147544	0.217783	0.0509285	0.408322	0.808067	6.5e-12
ENSG00000168135	KCNJ4	0.237164	0.092192	0.453747	0.0432434	0.606103	0.00375593	0.315612	0.0659747	0.212049	0.181444	0.0110056	0.64911	0.2797	0.0852645	0.0374486	0.374901	0.849148	1.69e-05
ENSG00000131979	GCH1	-0.180901	0.092192	-0.0950452	0.207186	0.0428705	0.707618	-0.039067	0.767886	-0.373293	0.00160161	-0.0209285	0.616631	-0.371326	0.00190264	-0.0833681	0.260461	0.356851	0.00134166
ENSG00000137575	SDCBP	-0.0979616	0.092192	-0.00327921	0.999686	0.151073	0.00118823	0.0199464	0.752622	-0.0333964	0.613599	-0.0722874	0.220156	0.065934	0.213834	-0.0877352	0.115849	0.02355	0.69636
ENSG00000166575	TMEM135	-0.148515	0.092192	-0.196997	0.0389762	-0.274602	0.00122137	-0.40347	1.27e-06	-0.388638	6.01e-06	-0.0141401	0.766462	-0.378329	1.37e-05	-0.165514	0.0569018	-0.0621578	0.587244
ENSG00000198618	PPIAP22	-0.149966	0.092192	-3.14e-05	0.980199	-0.154701	0.0825808	-0.324735	0.000179903	-0.15281	0.098615	-0.212568	0.0661435	-0.260636	0.00328501	-0.18059	0.0482069	-0.460678	6.61e-08
ENSG00000122406	RPL5	-0.145911	0.092192	0.0295317	0.725708	-0.112618	0.197839	-0.038701	0.901436	0.0217689	0.713371	-0.0447708	0.4458	-0.243355	0.00447226	-0.173549	0.0471743	-0.416347	5.66e-07
ENSG00000140395	SKIC8	-0.170769	0.092192	-0.0246796	0.682734	-0.101212	0.313059	-0.335807	0.00156562	-0.0799423	0.507045	-0.049757	0.351188	-0.202079	0.0607102	-0.222688	0.0412973	-0.178355	0.121741
ENSG00000105939	ZC3HAV1	0.222154	0.0923819	0.00806085	0.860802	0.413248	0.00826499	0.503425	0.00105594	-0.160308	0.259758	0.00952296	0.776961	0.438673	0.00452899	0.228872	0.0761972	0.522675	0.000650951
ENSG00000160180	TFF3	-0.218552	0.0923819	-0.00924295	0.838493	-0.532239	0.00288965	-1.01347	1.28e-08	0.00651736	0.969239	-0.0195126	0.491642	-0.651861	0.000245146	-0.584906	0.00423846	0.333363	0.0457737
ENSG00000291202	ENSG00000291202	0.20861	0.092538	0.143846	0.13409	0.120078	0.270935	0.204818	0.114364	0.00159344	0.994024	0.0263039	0.46771	0.036337	0.796822	0.18255	0.0955548	-0.131301	0.400855
ENSG00000169288	MRPL1	-0.126886	0.0927374	-0.0249276	0.679403	-0.232921	0.00104042	-0.413591	4.16e-10	-0.396109	3.07e-09	-0.115248	0.18039	-0.216377	0.00197064	-0.168823	0.0244237	-0.354738	9.25e-08
ENSG00000127951	FGL2	0.238813	0.0930849	0.00536925	0.899007	-0.112173	0.211574	0.343662	0.0520842	-0.373364	0.0510643	0.00288739	0.911899	0.677855	0.000908004	0.020363	0.628436	0.0365333	0.872218
ENSG00000142856	ITGB3BP	-0.136784	0.0934811	-0.0628399	0.344659	-0.0370577	0.68629	-0.0575679	0.563469	-0.195132	0.0165921	-0.134043	0.154107	-0.175249	0.0348591	-0.0514875	0.44505	-0.278253	0.000360325
ENSG00000135624	CCT7	-0.129954	0.093505	-0.0134542	0.898436	-0.114456	0.131657	-0.550559	3.97e-16	-0.0284401	0.786694	-0.0461273	0.457815	-0.245198	0.000726957	-0.156545	0.0440537	-0.116822	0.153584
ENSG00000099949	LZTR1	0.214568	0.093505	0.389549	0.021049	0.103807	0.3261	0.0824171	0.573034	0.43876	0.00210872	0.0311707	0.35677	0.119447	0.359713	0.081863	0.213393	0.338743	0.0195121
ENSG00000112182	BACH2	0.183711	0.0935375	0.0125487	0.8305	0.225551	0.0460022	0.295533	0.00960099	0.0157459	0.91989	0.00531442	0.910483	0.262914	0.0229159	0.18934	0.075904	0.30234	0.00967855
ENSG00000112695	COX7A2	-0.198818	0.0935375	0.000881681	0.983727	-0.188395	0.109226	-0.824656	2.7e-10	0.00344959	0.990444	-0.0350382	0.352005	-0.30816	0.0146366	-0.317224	0.0234985	-0.326202	0.0117729
ENSG00000107949	BCCIP	-0.0848427	0.0936676	-0.0202586	0.722663	-0.158929	0.000176991	-0.308102	1.82e-15	-0.160153	9.81e-05	0.0124236	0.876869	-0.202877	4.63e-07	-0.0372466	0.436123	-0.264962	9.32e-12
ENSG00000080822	CLDND1	-0.136714	0.093694	-0.136809	0.0979712	-0.107141	0.191795	0.0131984	0.901252	-0.139423	0.0843356	-0.0853861	0.257957	-0.0872189	0.32101	-0.120956	0.111153	-0.168505	0.036955
ENSG00000165795	NDRG2	-0.16159	0.093694	-0.0241356	0.697776	0.201911	0.0325706	0.0386796	0.80939	0.0254113	0.847975	-0.0490733	0.352994	-0.158994	0.114761	-0.158708	0.0850242	-0.0887806	0.437461
ENSG00000132661	NXT1	-0.194431	0.093694	-0.0200236	0.707363	-0.300908	0.0157851	-0.165469	0.179285	-0.0327589	0.8277	-0.0817957	0.194288	-0.246759	0.0432985	-0.36738	0.0100504	-0.280877	0.0291338
ENSG00000143870	PDIA6	-0.0881098	0.0940271	-0.108474	0.0362596	-0.0230981	0.722996	-0.135016	0.00234813	-0.150514	0.00054178	-0.0729209	0.213529	-0.224054	9.29e-08	-0.092042	0.0681423	-0.183731	1.22e-05
ENSG00000144741	SLC25A26	-0.140795	0.0940271	-0.00304333	0.956726	-0.0413167	0.667746	-0.117808	0.170683	0.0605879	0.525892	-0.0455719	0.509515	-0.138122	0.0969044	-0.0770629	0.291999	-0.3074	6.19e-05
ENSG00000197442	MAP3K5	0.215527	0.0940271	-0.00610385	0.901105	0.104362	0.316195	0.175387	0.198701	1.27349	6.69e-19	0.0192458	0.535296	0.625365	3.95e-05	0.0527113	0.337399	0.441581	0.00290201
ENSG00000165775	FUNDC2	-0.178027	0.0940271	-0.0181246	0.729498	-0.134906	0.193036	-0.510859	5.66e-06	-0.0237945	0.848443	-0.0470466	0.334862	-0.126775	0.259903	-0.215557	0.0518353	-0.595676	1.23e-07
ENSG00000123737	EXOSC9	-0.101405	0.0941043	-0.0052757	0.879525	-0.125993	0.0286922	-0.171208	0.00168575	-0.0744499	0.249647	-0.0138286	0.772387	-0.178722	0.00135856	-0.0799961	0.156816	-0.17272	0.00166041
ENSG00000188613	NANOS1	-0.120933	0.0941043	0.0415944	0.513699	-0.0600524	0.454928	-0.00312529	0.982212	0.14209	0.0403022	-0.0122578	0.836623	-0.11816	0.106065	-0.0513401	0.418185	-0.164802	0.0180324
ENSG00000153130	SCOC	-0.122224	0.0941043	-0.0530746	0.441293	-0.116166	0.125848	0.00405857	0.974511	-0.154466	0.0396523	-0.14397	0.111487	-0.157368	0.0370431	-0.205978	0.00838802	-0.0709402	0.428791
ENSG00000083845	RPS5	-0.219651	0.0941043	-0.0123934	0.783221	-0.142278	0.203344	-0.0591693	0.695118	0.0311417	0.834507	-0.0320075	0.281603	-0.269871	0.0433254	-0.343486	0.0362889	-0.294331	0.0465674
ENSG00000181817	LSM10	-0.163341	0.0942067	0.0159653	0.790395	-0.0697766	0.497892	-0.197325	0.0527723	-0.0133825	0.910614	-0.0492648	0.351322	-0.11309	0.285028	-0.0851559	0.254449	-0.0689713	0.57966
ENSG00000198938	MT-CO3	0.157845	0.0946852	0.150865	0.125066	0.0229622	0.766007	0.0586092	0.548535	-0.130373	0.196333	0.192616	0.110355	-0.196433	0.019311	0.0707706	0.333731	-0.545094	2.47e-12
ENSG00000170515	PA2G4	-0.103443	0.0947108	0.000638436	0.991701	-0.152263	0.011815	-0.0838262	0.177175	-0.138234	0.0210964	-0.0464688	0.600498	-0.23695	3.95e-05	-0.104387	0.0699173	-0.138903	0.0164527
ENSG00000003509	NDUFAF7	-0.169087	0.0947772	-0.0243551	0.648848	-0.10363	0.291327	-0.0687142	0.595728	-0.272415	0.00798328	-0.0383461	0.463981	-0.252398	0.0146504	-0.0595708	0.377578	-0.195801	0.0685432
ENSG00000198258	UBL5	-0.183317	0.0949943	-0.00932334	0.845528	-0.124721	0.238175	-0.190707	0.111558	0.0222652	0.895101	-0.0288321	0.464882	-0.319216	0.00962765	-0.288968	0.0280526	-0.354499	0.00394037
ENSG00000165689	ENTR1	-0.103265	0.0949943	-0.0309229	0.65411	-0.125517	0.0365581	-0.107056	0.0739902	-0.00835956	0.923828	-0.0283926	0.632594	-0.234091	1.58e-05	-0.070985	0.224635	-0.0295292	0.714472
ENSG00000182667	NTM	0.0910459	0.0951834	-0.00368497	0.925701	0.0451993	0.600154	0.491647	0.011214	1.17913	5.26e-09	0.00050418	0.997331	1.22307	1.87e-09	0.619156	0.00895337	0.345187	0.074701
ENSG00000118503	TNFAIP3	0.137028	0.0951834	0.028424	0.664748	0.0527419	0.62546	0.488471	3.95e-11	0.0599291	0.548628	-0.0177637	0.762115	0.349528	3.64e-06	0.0612334	0.487044	0.204543	0.0092642
ENSG00000079337	RAPGEF3	0.0481904	0.0951834	0.0279547		0.618148	0.0217603	0.381948	0.0636215	1.14647	5.6e-05	0.00986575		0.625791	0.0174829	0.703833		0.93788	0.000650295
ENSG00000139842	CUL4A	-0.0764556	0.0951834	-0.0300216	0.576856	-0.0245711	0.686009	-0.106615	0.00896094	-0.0720419	0.0939289	0.0362292	0.485862	0.00547297	0.942403	-0.0074063	0.948201	-0.0433023	0.407809
ENSG00000115694	STK25	-0.120461	0.0951834	-0.0282712	0.673061	-0.10154	0.158013	-0.172803	0.0100756	-0.156788	0.0214546	-0.0111851	0.873402	-0.185371	0.00601591	-0.106919	0.112034	-0.14188	0.0427918
ENSG00000104613	INTS10	-0.122688	0.0951834	-0.0695313	0.288888	-0.145413	0.0500575	-0.340941	6.62e-07	-0.152067	0.0407028	-0.0394293	0.514651	-0.139474	0.0650469	-0.240427	0.0023831	-0.0511799	0.596251
ENSG00000126016	AMOT	0.168729	0.0951834	-0.0914541	0.217631	0.45749	1.63e-05	0.146225	0.168912	0.352379	0.000607934	0.00558413	0.890772	0.339407	0.00109557	0.120629	0.151157	-0.260835	0.0167884
ENSG00000005108	THSD7A	0.0543919	0.0951834	-0.00417511		0.72711	0.00628531	0.114748	0.387041	-0.0225504	0.889404	0.000595631		0.858384	0.00135099	0.0364068		0.122709	0.560442
ENSG00000138347	MYPN	0.0738929	0.0951834	0.00730007	0.830272	-0.000272088	0.989305	-0.0717941	0.613437	1.32819	1.47e-09	0.0194409	0.329849	-0.02696	0.826761	-0.00202914	0.965443	0.982748	6e-06
ENSG00000175768	TOMM5	0.219763	0.0951995	0.0558476	0.235773	0.0725798	0.467361	-0.0190975	0.910304	0.0935583	0.529315	0.0192513	0.527385	0.0920522	0.494568	0.0576424	0.291999	-0.216548	0.200796
ENSG00000138442	WDR12	-0.105978	0.0951995	-0.0346951	0.586243	-0.164135	0.0030885	-0.0922797	0.12619	-0.26939	2.42e-07	-0.0495352	0.472339	-0.252295	1.76e-06	-0.127222	0.0412973	-0.16038	0.00310368
ENSG00000135835	KIAA1614	-0.124617	0.095261	-0.076328	0.273823	-0.188503	0.0095491	-0.61719	4.33e-20	-0.560731	1.19e-16	0.0030531	0.965751	-0.452357	3.74e-11	-0.142914	0.0573988	0.0312906	0.753101
ENSG00000100422	CERK	0.0779535	0.095261	0.0146701	0.785713	0.242686	2.94e-10	0.252004	1.31e-11	0.180144	3.15e-06	0.0226301	0.687907	0.162992	3.7e-05	0.0329008	0.477526	0.0797139	0.0630352
ENSG00000138119	MYOF	0.211738	0.095261	0.00429811	0.903386	0.0168779	0.884527	-0.0513378	0.735836	-0.601621	0.000120226	-0.00907186	0.797187	0.723451	1.09e-06	0.417744	0.0118788	1.04752	1.94e-13
ENSG00000137509	PRCP	-0.131022	0.095261	-0.0961742	0.195404	0.0287661	0.775035	0.0436047	0.670959	-0.0900776	0.298117	-0.196477	0.0454725	-0.0703937	0.439449	-0.165483	0.038206	0.0177863	0.878512
ENSG00000204116	CHIC1	0.176514	0.095261	0.00961494	0.870918	0.0641166	0.547696	0.157814	0.179902	0.0294083	0.841275	0.0158194	0.720408	0.313038	0.00630455	0.166885	0.09043	0.136869	0.319952
ENSG00000139644	TMBIM6	-0.0872341	0.0953029	-0.112207	0.037557	-0.140506	0.00167434	0.0161321	0.822335	-0.0165984	0.803147	-0.0845607	0.158817	-0.0574474	0.303042	-0.114445	0.025332	0.0617842	0.246691
ENSG00000170855	TRIAP1	-0.153276	0.0953029	-0.000887151	0.982938	-0.153885	0.0996882	-0.242426	0.0074337	-0.0975464	0.34642	-0.0402183	0.485333	-0.219222	0.014395	-0.27277	0.00727915	-0.431592	7.11e-07
ENSG00000164466	SFXN1	-0.0848695	0.0953029	-0.104419	0.0362596	-0.00506418	0.961943	-0.371096	5.16e-22	-0.324228	9.92e-17	-0.0887373	0.123755	-0.289187	2.52e-13	-0.114718	0.0197808	-0.114455	0.00781645
ENSG00000141279	NPEPPS	-0.0979633	0.0953029	-0.116475	0.0602695	-0.087397	0.14731	-0.212206	4.52e-05	-0.198876	0.000151828	-0.0156668	0.8421	-0.20603	0.00010794	-0.0457108	0.400127	-0.147755	0.00633408
ENSG00000065057	NTHL1	-0.200905	0.0953029	-0.00512086	0.960996	-0.00587154	0.979466	-0.354171	0.00675498	0.127907	0.331043	-0.0213299	0.554937	-0.359644	0.00827226	-0.222874	0.0681423	-0.056198	0.745114
ENSG00000132005	RFX1	0.141282	0.095307	0.0526298	0.425701	0.188793	0.0271353	0.0952706	0.322835	0.146884	0.105887	0.0341984	0.528557	0.121679	0.175151	0.0388224	0.563895	0.340121	3.18e-05
ENSG00000184343	SRPK3	0.138656	0.095307	0.0296686	0.647302	-0.372879	1.41e-05	-0.0060451	0.961577	0.668361	2.9e-18	0.140911	0.150374	0.173279	0.0402243	0.00516297	0.946595	0.234127	0.00422342
ENSG00000152104	PTPN14	0.179954	0.095307	-0.0153961	0.79271	0.234239	0.0339721	0.228578	0.0412488	0.156233	0.177734	0.0442405	0.411756	0.41009	0.000305983	0.26523	0.0283051	0.635676	7.76e-09
ENSG00000100138	SNU13	-0.151193	0.095307	0.0233007	0.762642	-0.0885804	0.329354	-0.0454068	0.683242	-0.0276167	0.809747	-0.0220754	0.599855	-0.231325	0.00935828	-0.142534	0.0949103	-0.0994567	0.346236
ENSG00000089157	RPLP0	-0.153168	0.095307	0.013221	0.838493	-0.0784753	0.411772	0.0327967	0.797377	0.107142	0.296765	-0.0764363	0.273109	-0.155941	0.103452	-0.218378	0.0280434	-0.2152	0.0248295
ENSG00000143977	SNRPG	-0.18086	0.095307	-0.0153609	0.795354	-0.231241	0.0401497	-0.277927	0.0153842	-0.115181	0.345886	-0.0445949	0.317105	-0.332718	0.0043725	-0.149308	0.114352	-0.404316	0.000481937
ENSG00000161654	LSM12	-0.0928251	0.095307	-0.0206685	0.720804	-0.187048	8.54e-05	-0.188312	3.89e-05	-0.25661	3.96e-09	-0.00481899	0.946526	-0.131599	0.00756398	-0.047321	0.40338	-0.228066	3.13e-07
ENSG00000135446	CDK4	-0.148878	0.0953706	-0.0188184	0.774823	-0.204197	0.0237054	-0.0589624	0.612743	-0.0551982	0.61097	-0.0761104	0.294602	-0.169024	0.0437275	-0.163199	0.0640908	-0.264771	0.00139882
ENSG00000244879	GABPB1-AS1	0.217884	0.0955019	0.342307	0.0485449	0.0838961	0.408394	-0.080248	0.581966	0.202452	0.161315	0.313149	0.118084	0.208357	0.130672	0.410874	0.0201886	0.69775	9.56e-06
ENSG00000132692	BCAN	0.179353	0.0955019	0.0839265	0.234899	0.612878	7.31e-08	0.122792	0.297642	0.195882	0.0883518	0.0768241	0.234366	0.564709	5.09e-07	0.0395809	0.532007	-0.0652286	0.664634
ENSG00000092445	TYRO3	0.111103	0.0955019	0.0197662	0.768697	0.361254	3.11e-09	0.0694718	0.369062	0.578302	1.25e-23	-0.00326129	0.964251	0.505179	5.82e-18	0.0447198	0.446417	0.664928	1.96e-31
ENSG00000116604	MEF2D	0.109692	0.0955019	0.0229179	0.769154	-0.023713	0.795009	0.0683114	0.348657	0.257052	1.12e-05	0.14365	0.0726365	0.125485	0.0529219	0.105514	0.0930916	-0.111929	0.0987191
ENSG00000173812	EIF1	-0.132291	0.0955034	0.00943892	0.819445	-0.13088	0.0877017	-0.0485078	0.634356	-0.113236	0.126158	-0.0439595	0.467844	-0.167158	0.0359822	-0.127868	0.0918718	-0.268389	0.000231248
ENSG00000291153	ENSG00000291153	-0.169425	0.0960003	-0.00841636	0.918977	-0.263853	0.0172296	-0.314316	0.00349987	-0.205859	0.0495364	-0.0114701	0.800373	-0.264528	0.0130497	-0.0235511	0.72896	-0.0544306	0.703205
ENSG00000139263	LRIG3	-0.13154	0.0961412	-0.118798	0.128022	-0.116729	0.142527	-0.228431	0.00218305	-0.760634	4.76e-26	-0.161072	0.10106	-0.623247	5.67e-18	-0.154394	0.0495753	-0.151455	0.0581712
ENSG00000100528	CNIH1	-0.102691	0.0961412	-0.156155	0.0147723	-0.146418	0.0113399	-0.298663	2e-08	-0.0915534	0.144751	-0.159566	0.0246854	-0.104188	0.0937834	-0.165728	0.00787728	-0.0230809	0.778607
ENSG00000115234	SNX17	-0.164622	0.0962295	-0.0225885	0.658399	-0.149012	0.145248	-0.432797	3.39e-05	-0.0624284	0.663674	-0.222309	0.100516	-0.278908	0.0083168	-0.296754	0.00930785	-0.223986	0.0464746
ENSG00000254585	MAGEL2	0.140821	0.0962295	0.0365246	0.566772	0.125218	0.14384	-0.206854	0.0149539	0.327796	5.48e-05	0.140994	0.155611	0.132054	0.134429	0.0936493	0.204405	0.454382	9.18e-09
ENSG00000166260	COX11	-0.114161	0.0965834	-0.0233908	0.685121	-0.0429031	0.60619	-0.130542	0.0509782	-0.0645289	0.40005	-0.0794428	0.262517	-0.121255	0.0760598	-0.0617969	0.326531	-0.0964429	0.179932
ENSG00000157657	ZNF618	0.160217	0.0970719	-0.0108592	0.858344	0.206776	0.0334141	0.072034	0.517491	-0.00308946	0.975996	0.0235397	0.650645	0.201396	0.0413311	0.0931698	0.214494	-0.13632	0.225768
ENSG00000069702	TGFBR3	-0.15943	0.0970719	-0.216426	0.0569878	-0.434382	6.37e-05	-0.192604	0.0635397	-0.728223	2.91e-12	-0.0547452	0.34259	-0.366468	0.000547132	-0.0676024	0.335477	0.0537985	0.709886
ENSG00000102287	GABRE	0.212784	0.0970761	0.0311994	0.473778	0.227664	0.0864387	0.313813	0.0338523	0.472074	0.00236244	0.00433745	0.898882	0.376367	0.0143674	0.232774	0.076246	0.836672	5.13e-08
ENSG00000117118	SDHB	-0.138709	0.0970761	-0.00815239	0.92839	-0.125587	0.144777	-0.27483	0.000880439	0.0114409	0.934728	-0.0426284	0.47534	-0.171967	0.0466705	-0.18307	0.0360373	0.0141284	0.92508
ENSG00000162244	RPL29	-0.16499	0.0970761	0.040221	0.495048	-0.187695	0.0661565	-0.569991	1.49e-08	-0.00289264	0.969527	-0.0409729	0.509276	-0.20901	0.0426709	-0.218773	0.042669	-0.179569	0.107921
ENSG00000078668	VDAC3	-0.144953	0.0970761	-0.033006	0.714252	-0.266794	0.00168808	-0.27639	0.000697289	-0.0726405	0.456327	-0.0981555	0.257046	-0.178133	0.0349035	-0.164812	0.0564779	-0.247063	0.00277497
ENSG00000142544	CTU1	-0.199365	0.0970761	-0.00389685	0.944775	-0.21401	0.091864	-0.0978514	0.455033	-0.00926207	0.99665	-0.0354558	0.323845	-0.297143	0.030939	-0.180042	0.0953407	-0.631922	8.95e-06
ENSG00000137834	SMAD6	0.224405	0.0970761	0.0538891	0.2117	0.609781	0.0011212	0.549582	0.00189808	0.853436	2.64e-06	0.0100166	0.706784	1.13977	4.6e-10	0.0904439	0.150733	-0.456476	0.0114481
ENSG00000099260	PALMD	0.213088	0.0970761	0.0258201	0.528514	0.159269	0.171135	-0.161831	0.246928	0.441605	0.00494719	0.0339899	0.260436	0.581112	0.000321647	0.0558037	0.312734	0.88977	1.08e-08
ENSG00000108821	COL1A1	0.220544	0.0970761	0.00980951	0.812958	0.502029	0.00945802	0.130382	0.347331	-0.0781741	0.60985	-0.0170885	0.480247	0.984147	1.06e-06	0.44312	0.030443	-0.444897	0.0213223
ENSG00000008018	PSMB1	-0.168423	0.0970761	0.000236058	0.998909	-0.166251	0.101904	-0.362308	0.000623108	-0.0817995	0.530104	-0.0763962	0.322669	-0.161799	0.130219	-0.173809	0.0834224	-0.330872	0.00193537
ENSG00000153814	JAZF1	-0.130465	0.0970761	-0.0512078	0.472892	0.0316533	0.766226	-0.213045	0.00859849	-0.72329	8.71e-20	-0.0811621	0.256289	-0.361181	6.86e-06	-0.129447	0.0873995	0.241502	0.00180124
ENSG00000267080	ASB16-AS1	0.171609	0.0973857	0.0531402	0.385269	0.0982817	0.346052	-0.00872576	0.938909	0.240552	0.0303099	0.0187865	0.669683	0.136179	0.232837	0.0786687	0.274556	0.6751	8.33e-11
ENSG00000229097	CALM2P2	0.0514687	0.0975375	0.0104184		0.047071	0.513128	0.0353639	0.799531	0.0642288	0.640349	0.00643084		0.102199	0.358345	0.0606174		0.143451	0.487726
ENSG00000198833	UBE2J1	-0.119608	0.0976038	-0.133074	0.0602788	-0.0919094	0.229855	-0.122921	0.0752224	-0.432081	4.09e-13	0.00512501	0.924623	-0.397996	3.52e-11	-0.147573	0.0355851	-0.085942	0.257239
ENSG00000188846	RPL14	-0.129395	0.0976983	0.0557516	0.394216	-0.109087	0.172118	-0.0479251	0.633507	-0.0463798	0.633054	-0.0334881	0.488867	-0.178392	0.0215596	-0.121207	0.101811	-0.0878598	0.280193
ENSG00000138303	ASCC1	-0.122767	0.0979479	-0.140909	0.0726778	-0.211454	0.00366931	0.0949944	0.21997	-0.0147129	0.902718	-0.0373077	0.545271	-0.0871304	0.289289	-0.0664773	0.344034	0.117708	0.121574
ENSG00000088888	MAVS	0.119731	0.0980474	0.136884	0.0674674	0.127311	0.0804577	0.179292	0.00842309	0.220739	0.000979983	0.0491753	0.423146	0.157592	0.0254662	0.104523	0.126791	0.049832	0.584652
ENSG00000146701	MDH2	-0.14835	0.0981708	0.0343784	0.615812	-0.0798972	0.423194	-0.127569	0.163235	-0.0395242	0.730975	-0.0368773	0.563687	-0.240608	0.00325167	-0.160022	0.0701144	-0.260034	0.00123179
ENSG00000105835	NAMPT	-0.115293	0.0981964	-0.212313	0.0044672	-0.0270382	0.760776	-0.0531179	0.526792	-0.285423	5.83e-06	-0.0271172	0.635951	-0.164371	0.0148235	-0.0798973	0.214361	0.268539	9.82e-06
ENSG00000186395	KRT10	-0.135761	0.0982161	0.0420282	0.502177	-0.241194	0.00444782	-0.155932	0.0635397	-0.12897	0.14145	-0.0137959	0.769527	-0.193631	0.0214229	-0.0955963	0.198562	-0.584523	1.84e-13
ENSG00000108604	SMARCD2	-0.117691	0.0982161	-0.0350188	0.574233	0.0377174	0.652549	-0.169973	0.00989774	-0.0123239	0.868396	-0.144272	0.0951217	-0.0918625	0.199663	-0.177894	0.0156243	-0.201037	0.00214615
ENSG00000143614	GATAD2B	0.112404	0.0983437	0.0825369	0.208751	0.148589	0.0295063	0.230903	0.000211432	0.0476643	0.583077	0.0420794	0.470014	0.175731	0.00639145	0.13752	0.0426144	0.275527	7.66e-06
ENSG00000100991	TRPC4AP	-0.0872945	0.0984525	-0.0400018	0.487924	-0.00518023	0.914052	-0.074826	0.144911	-0.0398686	0.478423	-0.143614	0.0150424	-0.0768996	0.145562	-0.147218	0.00682518	0.0684259	0.212078
ENSG00000103266	STUB1	-0.155579	0.0985215	0.0158865	0.805063	-0.0203103	0.875416	-0.0577112	0.639159	0.0969468	0.359754	-0.0255959	0.615065	-0.0867058	0.388128	-0.110098	0.170334	0.160587	0.127279
ENSG00000076067	RBMS2	0.122213	0.0985413	-0.015282	0.828611	0.136162	0.0849217	0.125945	0.125804	-0.085058	0.376601	0.0205529	0.736164	0.317347	1.24e-05	0.152484	0.0440537	0.19107	0.0128225
ENSG00000161999	JMJD8	-0.139089	0.0988114	-0.0527295	0.414903	-0.0200815	0.855036	-0.358634	1.81e-05	-0.104716	0.264916	-0.0481057	0.424697	-0.0280556	0.80478	-0.138268	0.0901071	-0.612047	3.55e-13
ENSG00000188343	CIBAR1	-0.138	0.0988359	-0.104003	0.180038	-0.0229404	0.835465	0.0169428	0.900763	-0.350457	7.64e-05	-0.0395472	0.470049	-0.1295	0.165219	-0.183999	0.0423006	-0.132253	0.165568
ENSG00000158717	RNF166	-0.156466	0.0989787	-0.00693925	0.91933	-0.1594	0.104907	-0.0496631	0.688827	-0.0863514	0.440812	-0.0277056	0.559302	-0.240888	0.0173202	-0.160228	0.076665	0.234546	0.015176
ENSG00000168505	GBX2	-0.184608	0.0994269	0.000474048	0.9952	0.0273507	0.818049	-0.264766	0.0287707	-0.0631529	0.644711	-0.0130335	0.752765	-0.392832	0.00227564	-0.215583	0.0640705	0.168604	0.200249
ENSG00000141698	NT5C3B	-0.145613	0.0994462	0.0090367	0.836739	-0.0146134	0.907475	-0.108668	0.273054	-0.00373633	0.982823	-0.0326958	0.516014	-0.261318	0.00373774	-0.221558	0.0224843	-0.182979	0.0539118
ENSG00000167325	RRM1	-0.0715959	0.0996021	-0.10936	0.0156071	-0.0143503	0.827038	0.0250233	0.666517	-0.0644436	0.138355	-0.0539721	0.317412	-0.0551143	0.238857	-0.118257	0.00676384	0.255471	5.37e-13
ENSG00000186868	MAPT	0.212206	0.0996021	0.0486449	0.233043	0.504475	0.00549416	0.447291	0.00842309	0.956852	4.97e-08	0.00914897	0.748957	0.905849	3.9e-07	0.00797582	0.879893	0.428667	0.0131318
ENSG00000135900	MRPL44	-0.136743	0.0997348	-0.0172694	0.79421	-0.161678	0.0531272	-0.242613	0.00278185	-0.0474764	0.658594	-0.0580493	0.365253	-0.094597	0.310698	-0.181761	0.0402582	-0.0379273	0.755268
ENSG00000232472	EEF1B2P3	-0.180725	0.0998596	-0.0122249	0.8325	-0.231848	0.0445508	-0.455698	0.000113243	-0.254274	0.0294277	-0.086467	0.218971	-0.483164	6.74e-05	-0.243155	0.0425521	-0.356944	0.0024374
ENSG00000136933	RABEPK	-0.142884	0.0998596	0.00386316	0.969499	-0.158493	0.0668084	0.0368221	0.75632	-0.130738	0.137227	-0.152132	0.149686	-0.241139	0.00454443	-0.200476	0.0286356	-0.030714	0.781066
ENSG00000176595	KBTBD11	0.0623084	0.0998596	0.0124087		0.570873	0.0147044	0.0680886	0.630328	0.0637283	0.665701	0.0165349		0.00470063	0.980962	0.0203978		-0.356051	0.107376
ENSG00000170921	TANC2	0.166813	0.0998596	0.0184846	0.757059	-0.0451833	0.674245	0.328052	0.00174631	0.0805549	0.530227	0.198403	0.130114	0.450826	2.63e-05	0.221992	0.0420703	0.10561	0.425484
ENSG00000198551	ZNF627	-0.143523	0.0998596	-0.25098	0.0131608	-0.221022	0.0122873	-0.139647	0.116851	-0.115426	0.215424	-0.0866667	0.247696	-0.0727696	0.480509	-0.133424	0.102665	0.0169065	0.941651
ENSG00000104915	STX10	-0.135846	0.0998596	-0.0123456	0.877021	0.00673045	0.956414	-0.00607496	0.960469	0.207698	0.0124156	-0.0358491	0.512508	-0.190678	0.0266311	-0.138479	0.0853676	-0.0120146	0.947882
ENSG00000233098	CCDC144NL-AS1	-0.100609	0.0998596	-0.0148271	0.801951	-0.0368169	0.660156	-0.402858	2.45e-16	-0.168324	0.00144407	-0.00594403	0.924653	-0.04498	0.523464	0.0173349	0.731922	-0.800214	2.61e-60
ENSG00000005194	CIAPIN1	-0.140959	0.0998596	-0.0232811	0.718904	-0.261321	0.00298201	-0.407942	1.1e-06	-0.023759	0.857219	-0.177607	0.109869	-0.178653	0.0454849	-0.259638	0.00716722	-0.256725	0.00319003
ENSG00000174669	SLC29A2	-0.101155	0.100059	-0.000288049	0.999607	-0.422908	3.12e-15	-0.614542	9.35e-33	-0.123074	0.0330749	-0.0245285	0.661577	-0.25727	1.58e-06	-0.0970454	0.0978933	-0.311157	2.54e-09
ENSG00000114021	NIT2	-0.130591	0.100059	-0.0691702	0.302675	-0.132233	0.0977784	0.0368623	0.72474	0.0829471	0.349904	-0.108956	0.207094	-0.131889	0.105981	-0.197558	0.0186807	-0.00302297	0.978669
ENSG00000161960	EIF4A1	0.0469332	0.100207	0.00773971		0.0165925	0.828728	-0.00921174	0.949276	0.256292	0.130106	0.0150975		-0.0288254	0.801053	0.0457212		-0.0381828	0.870939
ENSG00000125454	SLC25A19	-0.187592	0.100456	-0.030186	0.600226	-0.0704163	0.506194	-0.163302	0.167209	0.0382845	0.792787	-0.0167501	0.677524	-0.234012	0.0497409	-0.0387694	0.537205	0.601487	2.7e-08
ENSG00000139908	TSSK4	0.0577781	0.100456	-0.00217289		0.0733041	0.342582	0.0921231	0.493625	0.0293043	0.851178	0.0165248		0.113641	0.338402	0.0525828		0.0472396	0.836614
ENSG00000213551	DNAJC9	-0.133767	0.100456	-0.0902377	0.213959	-0.106843	0.205534	-0.141427	0.0916688	-0.13778	0.107869	-0.0711105	0.298266	-0.204719	0.0124939	-0.206309	0.0203468	-0.101815	0.280654
ENSG00000198868	MTND4LP30	0.034914	0.100456	0.00442701		0.0010026	0.986125	0.0107241	0.934826	-0.16842	0.180468	0.00614401		-0.0329006	0.730251	0.0215726		-0.183549	0.354062
ENSG00000169814	BTD	0.135923	0.100493	-0.0420945	0.501338	0.0870221	0.373025	-0.199047	0.0258529	0.411645	8.22e-07	0.0143348	0.799365	0.344516	5.42e-05	0.10795	0.158346	0.242625	0.00509964
ENSG00000148143	ZNF462	0.140581	0.100595	0.0436179	0.487702	0.12579	0.153537	-0.139939	0.129066	-0.03559	0.758294	0.0996407	0.234008	0.195667	0.0257371	0.175413	0.0461103	0.269764	0.00147711
ENSG00000178381	ZFAND2A	-0.160166	0.100595	-0.0470503	0.43398	-0.12034	0.225515	0.102458	0.349175	-0.138992	0.198864	-0.0654973	0.276008	-0.132307	0.212312	-0.134696	0.12605	-0.278458	0.00800427
ENSG00000205927	OLIG2	-0.126257	0.100605	-0.021781	0.730729	-0.0283785	0.766825	-0.333294	9.17e-06	-0.235709	0.00215474	0.00379135	0.955569	-0.311605	4.69e-05	-0.0828895	0.238382	-0.241384	0.00168057
ENSG00000135324	MRAP2	-0.140218	0.100632	-0.0304463	0.634202	-0.167853	0.0555857	-0.260346	0.00222804	-0.836238	9.18e-22	-0.0187465	0.721157	-0.323016	0.00030332	-0.294787	0.00274532	-0.130601	0.174627
ENSG00000075188	NUP37	-0.13746	0.100632	-0.0308974	0.634662	-0.161344	0.0570508	-0.461641	8.1e-09	-0.016574	0.878912	-0.0583694	0.378497	-0.154414	0.0725556	-0.12512	0.111747	-0.317397	8.9e-05
ENSG00000153395	LPCAT1	-0.100809	0.100632	-0.0749571	0.209934	0.0705287	0.290647	-0.437157	4.98e-17	-0.394918	5.06e-14	-0.0564661	0.380489	-0.333675	3.42e-10	-0.144243	0.0203047	-0.312051	2.81e-09
ENSG00000106245	BUD31	-0.17138	0.100632	-0.00833663	0.850976	-0.192752	0.0665473	-0.0102258	0.945525	-0.084447	0.479609	-0.0257039	0.550229	-0.24172	0.0250357	-0.13578	0.132234	-0.274754	0.0119458
ENSG00000143575	HAX1	-0.148761	0.100632	-0.0338922	0.569183	-0.248696	0.00630378	0.180166	0.0484488	-0.0615738	0.577657	-0.156343	0.154811	-0.128084	0.180631	-0.244844	0.0136707	-0.181418	0.0587238
ENSG00000198727	MT-CYB	0.174116	0.100632	0.0333797	0.546354	0.00714814	0.955499	0.0395691	0.782617	-0.308065	0.00737092	0.0718959	0.237622	-0.114486	0.32399	0.0955465	0.213675	-0.768789	1.06e-11
ENSG00000064651	SLC12A2	0.152975	0.100632	-0.00381888	0.961153	0.0941881	0.331506	0.0342118	0.811477	0.300519	0.00194978	0.0256975	0.598869	0.224887	0.0228639	0.0819436	0.250453	0.541657	8.45e-09
ENSG00000159267	HLCS	0.125485	0.100722	-0.00877693	0.908077	-0.00530374	0.97312	0.102937	0.223871	0.185939	0.0158555	0.0353218	0.548978	0.147488	0.066398	0.0530792	0.47207	0.0775861	0.395082
ENSG00000104368	PLAT	-0.123027	0.100952	-0.142927	0.0704981	-0.194984	0.00692555	-0.42533	2.25e-10	-0.536055	1.28e-15	-0.0821808	0.270375	-0.380593	2.14e-08	-0.0884841	0.205986	0.407968	4.46e-10
ENSG00000133773	CCDC59	-0.12939	0.101375	-0.0196548	0.774823	-0.225762	0.00399464	-0.0385844	0.719854	-0.0967809	0.26189	-0.0289574	0.58663	-0.120564	0.143696	-0.091286	0.198416	-0.053216	0.605898
ENSG00000182108	DEXI	0.199348	0.101586	0.0180843	0.703193	0.117597	0.277397	0.100248	0.464805	0.141657	0.319629	-0.0021098	0.952628	0.141917	0.276832	0.054284	0.460398	-0.00469423	0.972557
ENSG00000131471	AOC3	0.199013	0.10176	0.0295225	0.433924	0.0824613	0.403358	0.08724	0.550638	0.0427855	0.792348	0.0044161	0.889972	0.230364	0.115886	0.0420023	0.379478	0.999417	2.6e-09
ENSG00000123094	RASSF8	0.187574	0.10176	0.00823389	0.881102	0.416271	0.00210032	0.283417	0.0268788	0.000917137	0.998372	0.0320557	0.40503	0.234428	0.0648391	0.168975	0.101825	0.41163	0.00168522
ENSG00000144635	DYNC1LI1	-0.0908516	0.101861	-0.0949213	0.0969182	-0.0560285	0.371878	-0.182157	0.00010247	-0.332828	2.27e-13	-0.0879679	0.165959	-0.16002	0.00107619	-0.117925	0.0291149	-0.0416353	0.527346
ENSG00000171517	LPAR3	0.0585976	0.10239	0.0139498		1.20038	2.42e-06	0.0659418	0.635589	0.0212852	0.892881	0.0168129		0.380066	0.0549357	0.0385425		0.402963	0.0651346
ENSG00000109971	HSPA8	-0.105168	0.10253	-0.0909946	0.175348	-0.156004	0.0103922	-0.137081	0.0203931	-0.17903	0.00318428	-0.117444	0.13282	-0.139017	0.0289059	-0.146434	0.0283051	-0.322921	7.01e-09
ENSG00000184207	PGP	-0.164757	0.102958	0.021783	0.711036	-0.0545359	0.587988	-0.173093	0.104619	0.125367	0.262171	-0.0331997	0.6462	-0.0784039	0.50164	-0.136196	0.122991	0.0145781	0.930831
ENSG00000104660	LEPROTL1	-0.0953505	0.102958	-0.186675	0.00146735	-0.03954	0.624189	-0.134905	0.0123163	-0.152249	0.00304214	-0.0786793	0.211764	-0.189788	0.000189251	-0.0923767	0.0990665	-0.100653	0.0707657
ENSG00000198695	MT-ND6	0.196004	0.102958	0.0330627	0.450108	0.0451868	0.668938	0.0597109	0.694458	-0.221818	0.120184	0.0373681	0.242088	-0.0103802	0.946643	0.172454	0.100939	-0.860762	3.19e-08
ENSG00000126267	COX6B1	-0.168605	0.102958	0.0489574	0.490675	-0.115034	0.243121	-0.0875946	0.40194	-0.020638	0.806644	-0.0278971	0.505315	-0.242771	0.0258634	-0.247254	0.0323574	-0.0923675	0.433961
ENSG00000007944	MYLIP	-0.148486	0.102958	-0.192141	0.0572296	-0.42562	1.48e-05	-0.360542	8.75e-05	-0.120894	0.221104	-0.0171342	0.740034	-0.707567	9.88e-14	-0.272227	0.00924865	0.588214	3.26e-12
ENSG00000173141	MRPL57	-0.129101	0.103544	-0.00395589	0.958433	-0.205631	0.00836607	-0.0596499	0.544826	-0.0396966	0.706887	-0.0613349	0.337014	-0.172687	0.0308435	-0.152933	0.0550385	-0.356902	1.8e-06
ENSG00000148110	MFSD14B	-0.0771752	0.103544	-0.126058	0.0108232	-0.023979	0.710596	0.0497629	0.355421	-0.0987491	0.0312643	-0.0363237	0.572279	-0.0235795	0.722175	-0.0296772	0.559014	0.0401842	0.470228
ENSG00000180233	ZNRF2	-0.138123	0.103555	-0.11442	0.16209	-0.102422	0.247092	-0.188982	0.027822	-0.435478	5.04e-07	-0.0550274	0.384687	-0.223965	0.00936675	-0.0275244	0.703126	-0.49253	7.4e-09
ENSG00000084628	NKAIN1	-0.124741	0.103555	0.00726744	0.917153	0.0295972	0.781795	-0.116066	0.132999	-0.48733	2.1e-11	-0.186558	0.0565886	-0.289618	0.000139086	-0.139168	0.0667822	0.277434	9.79e-05
ENSG00000157933	SKI	0.118194	0.103875	0.0282509	0.763438	0.146915	0.0430058	0.141264	0.0534618	0.0976402	0.217089	0.0383566	0.47534	0.112972	0.138748	0.100137	0.141143	0.29121	1.38e-05
ENSG00000116455	WDR77	-0.103737	0.103975	-0.00641449	0.94065	-0.0625449	0.374733	-0.180234	0.00174422	-0.0691057	0.311331	-0.0211087	0.717475	-0.198304	0.000642148	-0.145876	0.0228259	-0.366214	2.21e-11
ENSG00000134440	NARS1	-0.0969167	0.103975	-0.106712	0.0617063	-0.175958	0.000348062	0.047282	0.377741	-0.146999	0.00357467	-0.0249268	0.737792	-0.17474	0.000423703	-0.0906488	0.110077	0.0941938	0.0520353
ENSG00000197586	ENTPD6	-0.123189	0.103975	-0.00518833	0.94725	-0.108444	0.166579	-0.0707573	0.427219	-0.12962	0.097572	-0.0243058	0.707558	-0.366247	2.85e-07	-0.122609	0.0932498	-0.316115	7.21e-06
ENSG00000113742	CPEB4	0.157038	0.104095	-0.0328946	0.643416	0.0109141	0.924384	0.45042	9.71e-06	0.0474983	0.693778	0.0230091	0.616955	0.150701	0.149217	0.146888	0.103737	0.498781	7.46e-07
ENSG00000178531	CTXN1	-0.191956	0.104152	0.0199568	0.682118	0.0542165	0.576246	-0.113365	0.437086	-0.0125484	0.938164	-0.0166687	0.616631	-0.352147	0.0180759	-0.0743581	0.229502	-1.16228	1.84e-13
ENSG00000148459	PDSS1	-0.140638	0.104302	-0.0823034	0.247099	-0.198729	0.0262346	-0.16807	0.0608808	-0.168124	0.0624595	-0.0694266	0.30419	-0.333432	0.000160153	-0.134335	0.101325	-0.0807707	0.456936
ENSG00000205649	HTN3	-0.13513	0.104302	0.0102427	0.812183	0.00175556	0.989129	-0.306778	0.0575686	-0.872512	7.54e-06	0.00136564	0.972399	-1.14204	2.06e-08	-0.344148	0.0479224	-1.7564	1.23e-16
ENSG00000136404	TM6SF1	-0.181144	0.104302	-0.0829894	0.213959	-0.429567	0.00168779	0.165022	0.158036	-0.154975	0.187493	-0.0280443	0.497975	-0.259517	0.0401376	-0.0573272	0.367493	0.0556732	0.72745
ENSG00000196510	ANAPC7	-0.123977	0.104302	-0.0294936	0.645569	-0.114834	0.151226	-0.316764	1.32e-05	-0.0465043	0.623266	-0.0336733	0.544729	-0.218367	0.00390713	-0.123748	0.0945637	-0.197837	0.00901738
ENSG00000170270	GON7	-0.168462	0.104584	-0.0598172	0.315076	-0.135152	0.197318	-0.122626	0.305007	-0.157283	0.18015	-0.119918	0.198488	-0.2796	0.0164073	-0.172603	0.0872633	-0.166156	0.19043
ENSG00000113048	MRPS27	-0.0965685	0.104616	-0.0449922	0.424583	-0.0623024	0.343718	-0.723225	1.56e-53	-0.0650785	0.292698	-0.0912512	0.17101	-0.0851352	0.145436	-0.102134	0.0741034	-0.0289755	0.708104
ENSG00000171451	DSEL	0.136233	0.104616	0.148217	0.0881682	0.214847	0.0124722	0.840447	2.21e-26	0.682572	1.49e-17	0.00281035	0.95885	0.541597	3.23e-11	0.176913	0.0432406	0.262208	0.00189129
ENSG00000167110	GOLGA2	0.0988492	0.104958	0.0346379	0.574709	0.121068	0.0355522	0.0704653	0.268747	-0.0893213	0.149905	0.0356246	0.576997	0.133765	0.0185686	0.120672	0.0420779	0.132611	0.0171273
ENSG00000163485	ADORA1	0.073761	0.104958	0.0651517	0.0974851	0.113352	0.231352	0.388614	0.0391078	0.416866	0.031338	0.403065	0.123261	0.948945	1.33e-05	0.0408195	0.315052	-0.0429095	0.850639
ENSG00000167508	MVD	-0.149711	0.104983	0.00470026	0.97771	-0.224931	0.0182705	-0.584456	2.57e-10	-0.211736	0.0268417	-0.0289226	0.565347	-0.393493	3.02e-05	-0.110703	0.168874	0.352483	0.000115102
ENSG00000099901	RANBP1	-0.134024	0.104983	0.00225985	0.953578	-0.117658	0.179738	-0.181162	0.0281781	-0.110106	0.217444	-0.0391169	0.578076	-0.256749	0.00138693	-0.152747	0.0681423	-0.247509	0.0021997
ENSG00000108960	MMD	0.109841	0.105068	-0.00067917	0.93223	0.188797	0.00350035	0.282997	1.9e-06	0.409324	2.44e-12	-0.01163	0.858219	0.322807	8.01e-08	0.0878311	0.171846	0.282761	1.84e-06
ENSG00000174695	TMEM167A	-0.0944514	0.105068	-0.121814	0.024163	-0.10032	0.0572004	-0.200045	8.12e-06	-0.295321	1.42e-11	-0.0402027	0.481431	-0.108987	0.0294635	-0.0738384	0.199181	-0.663991	6.43e-55
ENSG00000030110	BAK1	-0.125399	0.10524	-0.00888326	0.908758	-0.200312	0.0103006	-0.200497	0.00901956	-0.227541	0.00281024	-0.140588	0.13282	-0.162648	0.0440925	-0.160949	0.0417605	-0.0878573	0.358789
ENSG00000236552	RPL13AP5	-0.167892	0.10524	-0.00241104	0.949283	-0.202133	0.0696405	-0.0443399	0.75553	-0.0347029	0.80284	-0.0410722	0.373773	-0.38342	0.00132894	-0.270149	0.0288701	-0.302243	0.0100331
ENSG00000154229	PRKCA	0.153727	0.10524	-0.00826488	0.830112	0.0710255	0.511776	0.373071	0.000244314	0.129487	0.236363	0.000860899	0.763796	0.239951	0.0200685	0.26132	0.0198159	0.39897	8.6e-05
ENSG00000177971	IMP3	-0.191465	0.105724	-0.0364457	0.469719	-0.223949	0.0726689	-0.51539	0.000275917	-0.123971	0.32049	-0.0408051	0.275152	-0.39003	0.00522891	-0.365532	0.0186807	-0.559843	6.61e-05
ENSG00000048052	HDAC9	0.109266	0.105724	0.0244904	0.502177	0.0233378	0.825957	0.739725	5.85e-05	0.0437221	0.785064	0.0231594	0.357372	1.11746	1.45e-09	0.501808	0.0163502	0.293527	0.103267
ENSG00000125851	PCSK2	-0.178249	0.105724	-0.00776956	0.882985	-0.135745	0.219173	-0.586364	8.42e-05	-0.149029	0.279331	-0.573332	0.0034114	-0.729276	3.18e-06	-0.0980276	0.174136	0.375448	0.00674025
ENSG00000250616	YPEL3-DT	-0.137856	0.105724	0.0115282	0.94919	-0.0696286	0.452433	-0.121137	0.196509	-0.0713988	0.49235	-0.00170183	0.980939	-0.158333	0.0769215	-0.0903373	0.254888	-0.262828	0.00247513
ENSG00000183978	COA3	-0.182633	0.105724	0.0190842	0.732254	-0.0462361	0.671443	-0.738495	1.37e-09	0.0283946	0.865556	-0.0363571	0.35532	-0.166579	0.127454	-0.207589	0.0732671	-0.425566	0.000323903
ENSG00000204569	PPP1R10	0.0857024	0.105916	0.0063313	0.915796	0.0189794	0.805224	-0.00772392	0.914591	0.131582	0.0058605	0.0261692	0.65448	0.0395512	0.539991	0.0717567	0.166931	0.051492	0.378077
ENSG00000110888	CAPRIN2	0.190871	0.10608	0.0172707	0.716554	0.0947893	0.38154	0.097509	0.483212	0.260894	0.0552439	0.00897039	0.799219	0.397082	0.00502385	0.124763	0.145078	0.559339	6.02e-05
ENSG00000142784	WDTC1	0.106626	0.106293	0.0534827	0.377681	0.372576	4.46e-12	0.507071	1.18e-22	0.200573	0.000301296	0.0492794	0.48825	0.177093	0.00186206	0.0598221	0.323519	-0.082347	0.214821
ENSG00000269343	ZNF587B	0.187873	0.106454	0.513145	0.0034062	0.204736	0.102703	0.0198894	0.911094	0.564134	0.000116415	0.0255963	0.470001	0.237883	0.0807775	0.240607	0.0681423	0.318144	0.0316601
ENSG00000225484	NUTM2B-AS1	0.157352	0.106583	0.0488076	0.414055	0.190486	0.0630621	0.224055	0.0296186	0.108723	0.339332	0.0441663	0.390699	0.182217	0.0827341	0.151863	0.0990641	-0.222761	0.0471507
ENSG00000147121	KRBOX4	-0.151116	0.106583	-0.0592225	0.345694	-0.144943	0.136912	-0.176024	0.078625	-0.240308	0.016176	-0.034704	0.571229	-0.177042	0.077164	-0.154458	0.0892594	-0.279473	0.00467687
ENSG00000106665	CLIP2	0.0957865	0.106594	0.0569838	0.344659	0.0601369	0.38703	0.25431	7.95e-07	0.270268	1.54e-07	0.0902647	0.18039	0.180439	0.000861055	0.130418	0.0283051	-0.0249145	0.761036
ENSG00000273151	ENSG00000273151	0.0403327	0.106594	0.0201378		0.0326058	0.617108	0.229581	0.129994	0.242644	0.131988	0.754022		0.125531	0.237682	0.528848		1.16676	0.000116205
ENSG00000136848	DAB2IP	0.0941495	0.106781	0.0282639	0.606268	0.280817	3.21e-08	0.160793	0.00244837	0.304835	7.02e-10	0.0020858	0.929794	0.222674	1.33e-05	0.0835907	0.13149	0.377854	1.85e-14
ENSG00000180098	TRNAU1AP	-0.153269	0.106855	-0.014351	0.824277	-0.166289	0.0832041	-0.275354	0.00394122	-0.0636447	0.59251	-0.0709314	0.282924	-0.121183	0.240077	-0.171995	0.0703552	-0.367696	0.000102814
ENSG00000141540	TTYH2	-0.109309	0.107588	-0.105212	0.122779	-0.159547	0.0140757	-0.277084	3.73e-06	-0.107977	0.114796	-0.0164349	0.696781	-0.411234	6.06e-12	-0.188061	0.00711944	0.0235528	0.790197
ENSG00000185420	SMYD3	-0.149095	0.107749	-0.00703285	0.917153	-0.0083922	0.941353	-0.132747	0.212713	-0.132884	0.218118	-0.0140222	0.800751	-0.126467	0.232048	-0.126261	0.133192	-0.0497433	0.719688
ENSG00000204103	MAFB	0.0479108	0.107965	0.0163579		0.756555	0.00678747	0.125997	0.333723	0.452925	0.0428969	0.00751997		0.439156	0.0466467	0.0330278		0.180079	0.386675
ENSG00000160014	CALM3	-0.0959607	0.107965	0.0342645	0.5975	0.133657	0.0181721	-0.0412661	0.564129	0.0244248	0.755787	-0.011509	0.77922	-0.129768	0.0209975	-0.101951	0.0769658	-0.41355	7.87e-17
ENSG00000120158	RCL1	-0.107128	0.107985	-0.0366063	0.559974	0.0118862	0.889099	-0.0981359	0.159384	-0.0252617	0.772257	-0.0820173	0.241613	-0.217366	0.000478247	-0.0773095	0.224101	-0.544523	2.91e-20
ENSG00000137193	PIM1	-0.120626	0.107985	-0.132508	0.093663	0.0493721	0.567643	-0.282226	4.25e-05	-0.869622	2.98e-33	-0.111141	0.180751	-0.470742	3.48e-11	-0.177743	0.024803	-0.935556	3.39e-39
ENSG00000054983	GALC	-0.125507	0.107985	-0.285917	0.000669642	-0.379264	2.17e-07	0.271135	0.000160294	-0.14373	0.0647449	-0.12982	0.150374	-0.254845	0.00053829	-0.183133	0.023324	-0.444745	2.27e-10
ENSG00000138231	DBR1	-0.10374	0.108	-0.0816959	0.204744	-0.11853	0.0882858	-0.124907	0.0636774	-0.15008	0.0215672	-0.0940168	0.183	-0.119807	0.0824918	-0.070938	0.297939	-0.0135839	0.9364
ENSG00000184384	MAML2	0.178758	0.108	0.0562241	0.216948	0.37133	0.0210993	0.462305	0.00401354	0.0548576	0.72598	0.015706	0.591423	1.03947	2.59e-10	0.452192	0.0146259	0.45351	0.00521794
ENSG00000101052	IFT52	-0.119359	0.108185	-0.0154185	0.829405	-0.0761156	0.345015	0.0951307	0.235652	-0.0442609	0.630027	-0.155693	0.0839252	-0.0890733	0.275473	-0.105427	0.131074	-0.219435	0.00182236
ENSG00000149474	KAT14	0.118312	0.108185	0.0950357	0.183792	0.0307425	0.770166	0.217698	0.00189808	0.0561823	0.539632	0.0421511	0.493611	0.113604	0.1504	0.0564334	0.394783	-0.0287851	0.790181
ENSG00000129535	NRL	-0.164864	0.108514	-0.0112904	0.793036	-0.0532342	0.594922	-0.137688	0.321616	0.101273	0.477232	-0.0208901	0.465539	-0.128833	0.33074	-0.0127918	0.812944	-0.6041	0.000472904
ENSG00000163156	SCNM1	-0.142871	0.108674	0.00166212	0.984439	-0.138144	0.130951	0.123321	0.220186	0.117734	0.240398	-0.0457719	0.452135	-0.112669	0.235883	-0.0979113	0.199181	0.110389	0.311517
ENSG00000161016	RPL8	-0.153762	0.108937	0.0249479	0.682734	-0.0657642	0.547773	-0.075974	0.5773	0.0253932	0.799445	-0.0517362	0.383479	-0.281262	0.00490423	-0.266376	0.0156712	-0.365453	0.000195676
ENSG00000166949	SMAD3	0.12551	0.108986	-0.000319312	0.975363	0.147688	0.0625774	-0.0453661	0.664583	0.148232	0.0654552	0.098771	0.230826	0.204233	0.0084821	0.115425	0.118088	0.0780565	0.408807
ENSG00000060762	MPC1	-0.141089	0.108986	0.00436978	0.96114	-0.129511	0.156376	-0.14558	0.124472	0.107552	0.272403	-0.0433847	0.443309	-0.124031	0.201106	-0.167443	0.0570334	0.284818	0.00126741
ENSG00000173113	TRMT112	-0.17138	0.108988	-0.00544188	0.952174	-0.263451	0.0186801	-0.381809	0.000706346	-0.061036	0.675164	-0.0675774	0.246214	-0.206554	0.0663197	-0.155637	0.102951	-0.274145	0.0182179
ENSG00000198918	RPL39	-0.164666	0.109056	0.0247986	0.681529	-0.145869	0.156209	-0.342459	0.00248526	-0.0362923	0.794206	-0.0551141	0.270375	-0.264457	0.0205279	-0.16165	0.0986242	-0.231984	0.0431357
ENSG00000151746	BICD1	0.158185	0.109725	0.0221014	0.715078	0.0806789	0.443153	0.128704	0.269605	-0.0393569	0.778867	0.286027	0.0408741	0.270171	0.0126488	0.255812	0.0253331	0.337827	0.00142856
ENSG00000099795	NDUFB7	-0.180323	0.109793	0.0013131	0.986133	-0.0965756	0.36031	-0.145494	0.278091	0.0561284	0.72094	-0.0459126	0.216429	-0.360225	0.0117683	-0.370501	0.0214886	-0.267487	0.0710145
ENSG00000069849	ATP1B3	-0.119287	0.109856	-0.0298445	0.65275	-0.0579007	0.497935	-0.0711264	0.406905	-0.0824597	0.319457	-0.0439014	0.464806	-0.151363	0.0398338	-0.114372	0.111594	-0.0701482	0.428602
ENSG00000138777	PPA2	-0.133063	0.109856	-0.0295036	0.695284	-0.200016	0.0151666	-0.0904757	0.350659	-0.306097	0.00014346	-0.107318	0.212784	-0.261434	0.00134211	-0.204988	0.0228212	-0.502048	2.18e-10
ENSG00000198894	CIPC	-0.110432	0.109856	-0.264656	0.000303593	-0.199595	0.00171693	-0.124546	0.069379	-0.253009	0.000129906	-0.0181283	0.76149	-0.247696	0.000286904	-0.0498545	0.351547	-0.136739	0.0295863
ENSG00000112996	MRPS30	-0.0988867	0.109959	-0.0437376	0.501511	-0.0523117	0.447524	-0.0295738	0.676336	-0.0641389	0.330712	-0.0267173	0.624017	-0.168762	0.00392373	-0.0310143	0.691964	0.161168	0.0105185
ENSG00000104687	GSR	-0.0880921	0.109959	0.0275992	0.602609	-0.0976674	0.062941	0.181799	6.54e-05	-0.176827	0.000301974	-0.082325	0.179136	0.0541564	0.330054	-0.0471955	0.401704	0.105199	0.0298241
ENSG00000067836	ROGDI	-0.178692	0.109959	-0.00638261	0.901076	-0.0697445	0.502671	-0.0553003	0.710076	0.0576782	0.69394	-0.0226643	0.497581	-0.120732	0.345003	-0.101915	0.149229	-0.136424	0.392204
ENSG00000198522	GPN1	-0.147323	0.109959	-0.0374928	0.53909	-0.180203	0.0596378	-0.482044	3.12e-07	-0.359354	0.000163865	-0.0672836	0.30293	-0.184489	0.0587263	-0.136468	0.113419	-0.131212	0.234475
ENSG00000122390	NAA60	-0.129304	0.109959	0.0292939	0.653952	-0.0594645	0.48726	-0.000709922	0.996631	0.0707031	0.41596	-0.0101761	0.872647	-0.100438	0.231416	-0.0507661	0.501566	-0.33531	2.96e-06
ENSG00000168397	ATG4B	-0.117373	0.110494	-0.00875786	0.908077	-0.146946	0.0460853	-0.105905	0.179988	-0.150116	0.0423383	-0.0476994	0.457815	-0.171313	0.0197915	-0.140866	0.0623133	0.044607	0.631623
ENSG00000198740	ZNF652	0.151015	0.111195	0.104555	0.192687	0.273346	0.00544902	0.342617	0.000271342	0.112041	0.293477	0.124316	0.195399	0.207894	0.0340419	0.209945	0.0378444	0.184873	0.0708377
ENSG00000133454	MYO18B	0.121805	0.111462	0.0164027	0.795397	-0.0341348	0.723626	0.100885	0.207742	0.397489	2.35e-08	0.0774257	0.297299	0.0235765	0.786085	0.168238	0.0337182	0.117131	0.146921
ENSG00000117479	SLC19A2	-0.119587	0.11166	-0.209171	0.00908226	-0.241246	0.000687185	0.104352	0.163451	0.0710291	0.383614	-0.110292	0.17873	-0.18218	0.00993258	-0.0800088	0.223637	0.122969	0.0947377
ENSG00000131018	SYNE1	0.178737	0.111925	0.031782	0.505343	0.0351833	0.754361	1.01247	7.99e-13	0.685533	1.32e-06	0.0219839	0.519145	0.868269	1.34e-09	0.510019	0.00208309	0.764373	5.14e-08
ENSG00000291029	ENSG00000291029	0.0479616	0.111925	0.0215391		0.121494	0.140319	0.980524	0.000265635	0.0677074	0.613233	0.00647462		0.112582	0.313554	0.0408502		0.0556623	0.81382
ENSG00000180957	PITPNB	-0.0784592	0.111947	-0.06093	0.245818	-0.110674	0.0122308	-0.038608	0.475013	-0.165699	3.99e-05	-0.0266041	0.653971	-0.0498439	0.336882	-0.0400029	0.422169	-0.125315	0.00240669
ENSG00000130254	SAFB2	0.103341	0.111947	0.118708	0.0711691	0.107179	0.0913176	0.0603335	0.405767	0.0100603	0.914877	0.0986511	0.180137	0.0372147	0.645769	0.114671	0.0681423	-0.0699599	0.308565
ENSG00000230487	PSMG3-AS1	0.177981	0.112093	0.0242485	0.58498	0.271187	0.0532171	0.400599	0.00666689	0.417027	0.00526937	0.0284366	0.389275	0.54268	0.000377234	0.0783779	0.213615	0.735002	5e-07
ENSG00000261824	LINC00662	-0.0979265	0.112093	-0.0512184	0.395835	-0.394042	1.42e-12	0.306418	3.17e-09	0.034092	0.649634	-0.0878814	0.202523	-0.169115	0.00303552	-0.139632	0.0248685	-0.398977	5.97e-14
ENSG00000259330	INAFM2	0.107814	0.112155	0.0798247	0.215536	0.163667	0.0114431	0.292211	4.73e-07	0.469044	3.85e-16	-0.00167226	0.973365	0.45113	8.33e-15	0.0183573	0.787983	-0.155812	0.0167119
ENSG00000185404	SP140L	0.0463059	0.11216	-0.000195483		0.0696827	0.317162	1.01256	0.000212164	0.226142	0.164617	0.00310337		1.18144	2.69e-05	0.0466875		0.279287	0.195006
ENSG00000196419	XRCC6	-0.109306	0.11216	-0.0200153	0.705473	-0.172441	0.015183	-0.127256	0.0849943	-0.076821	0.348854	-0.0533185	0.368538	-0.117511	0.110354	-0.139122	0.0455403	-0.193596	0.00476027
ENSG00000182704	TSKU	0.118884	0.11216	0.0858395	0.222198	0.26282	0.000295703	0.212303	0.0029063	0.151704	0.0447111	0.0333999	0.528027	0.230803	0.00134853	0.0506329	0.427396	0.0614319	0.509949
ENSG00000103522	IL21R	0.154317	0.11216	0.037578	0.345884	0.149237	0.195195	0.615474	0.000368439	1.43678	1.26e-16	0.00472284	0.875605	1.02675	6.96e-09	0.0384528	0.437732	1.66815	2.37e-22
ENSG00000168883	USP39	-0.0871095	0.11216	-0.0833671	0.149091	-0.149631	0.00265921	-0.129119	0.0117731	-0.111804	0.0379948	-0.0581019	0.329849	-0.152215	0.00396799	-0.114457	0.0335954	-0.113394	0.0346358
ENSG00000197872	CYRIA	-0.117884	0.11216	-0.215918	0.00816679	-0.0618524	0.463695	-0.191291	0.00724737	-0.669724	8.23e-23	-0.0806449	0.276008	-0.462768	1.42e-11	-0.115995	0.102951	-0.423709	2.71e-10
ENSG00000184990	SIVA1	-0.165942	0.112201	-0.0136319	0.800755	-0.0457371	0.681176	-0.246333	0.0357341	0.0254912	0.871658	-0.0416746	0.342271	-0.262674	0.0258491	-0.231834	0.0453039	-0.209123	0.0970375
ENSG00000178913	TAF7	-0.12798	0.112201	-0.139409	0.0991952	-0.20732	0.00879807	-0.13874	0.098282	-0.00130659	0.995044	-0.101779	0.241613	-0.140118	0.0942599	-0.165005	0.0447014	-0.37323	8.44e-07
ENSG00000116221	MRPL37	-0.105326	0.112201	0.0261179	0.694286	-0.0553944	0.488526	-0.139768	0.0541006	0.00661768	0.945287	-0.027933	0.663496	-0.0724911	0.399307	-0.0819425	0.201481	0.10384	0.275034
ENSG00000213462	ERV3-1	0.0544391	0.112251	0.020228	0.457547	0.302413	0.0706076	0.134619	0.328367	0.0931111	0.520836	0.00639649	0.7616	0.0713669	0.540458	0.0545681	0.145856	0.0863097	0.691786
ENSG00000288670	ENSG00000288670	0.177933	0.11232	0.295614	0.0606346	0.375215	0.0117538	-0.0224158	0.892515	0.4532	0.00190495	0.0347416	0.289397	0.219497	0.103525	0.0581666	0.330185	0.0536538	0.783308
ENSG00000065135	GNAI3	-0.085565	0.112347	-0.0689584	0.158967	-0.0640753	0.200498	-0.048984	0.346459	-0.207421	2.24e-07	-0.0852811	0.194046	-0.0580969	0.252923	-0.0839741	0.100735	-0.110759	0.00963787
ENSG00000166133	RPUSD2	-0.143138	0.112755	-0.0237529	0.709765	-0.0827733	0.388093	-0.103653	0.307786	-0.0819765	0.452221	-0.0620793	0.321486	-0.19612	0.0393984	-0.235587	0.0216541	-0.528376	1.22e-08
ENSG00000135775	COG2	-0.121866	0.112775	-0.193601	0.0213851	-0.129025	0.0972049	-0.203036	0.00639187	-0.213243	0.00433561	-0.0421455	0.470049	-0.258705	0.000490986	-0.134322	0.075904	-0.256679	0.00045375
ENSG00000198755	RPL10A	-0.151771	0.112775	0.00933304	0.674626	-0.127087	0.166738	-0.0954695	0.352407	0.0358017	0.73358	-0.0659598	0.410357	-0.182031	0.0536384	-0.213736	0.0337182	-0.276127	0.0025227
ENSG00000140990	NDUFB10	-0.14691	0.112775	0.0564895	0.374845	-0.0850435	0.408202	-0.0667493	0.596204	-0.0259759	0.8504	-0.0125763	0.792897	-0.139792	0.174879	-0.101974	0.202641	-0.100024	0.409093
ENSG00000147852	VLDLR	0.135671	0.112775	-0.00284154	0.969539	0.0465506	0.596051	0.69196	1.02e-16	0.678245	3.21e-16	-0.0289376	0.611229	0.687251	2.28e-16	0.0782324	0.298525	0.369804	1.35e-05
ENSG00000168427	KLHL30	0.179787	0.112909	0.0505918	0.297409	-0.0719851	0.506194	0.102275	0.45483	0.836303	1.22e-08	0.0337779	0.30293	0.24841	0.072523	0.0645608	0.275035	1.43346	1.05e-24
ENSG00000184575	XPOT	-0.114818	0.112992	-0.164995	0.0299984	-0.226668	0.000743583	0.190456	0.0046561	-0.380723	2.66e-09	-0.0330398	0.539343	-0.208139	0.00201303	-0.101858	0.134636	-0.484831	1.09e-14
ENSG00000198736	MSRB1	-0.163188	0.112992	0.00332161	0.976622	0.0351209	0.754072	-0.147712	0.17048	0.0389886	0.763109	-0.0536396	0.315559	0.00093378	0.996849	-0.116013	0.16973	-0.250584	0.0192857
ENSG00000171530	TBCA	-0.121392	0.113019	0.030907	0.640153	-0.0800015	0.327801	-0.443572	2.09e-10	-0.0819109	0.337186	-0.0481958	0.445839	-0.295646	4.31e-05	-0.0824588	0.229401	-0.358237	3.32e-07
ENSG00000130695	CEP85	-0.10319	0.113063	-0.132481	0.0569878	-0.194765	0.00335667	-0.181216	0.00308325	-0.212926	0.00087411	-0.0155267	0.785153	-0.152888	0.0236998	-0.0784834	0.204649	0.0495106	0.501851
ENSG00000163430	FSTL1	0.103499	0.113165	-0.119152	0.0846612	0.405367	2e-12	-0.11395	0.0817976	-0.70753	7.64e-34	-0.278075	7.02e-05	0.427152	3.12e-14	0.148603	0.024803	0.372997	2.18e-11
ENSG00000166147	FBN1	0.157253	0.113434	-0.0078805	0.877886	0.198313	0.0610554	0.0755215	0.537074	-0.149894	0.189857	-0.00830027	0.881854	0.561189	2.96e-07	0.306709	0.0118758	0.132448	0.285809
ENSG00000119669	IRF2BPL	-0.113022	0.113452	-0.0286576	0.617518	-0.202907	0.00157651	-0.223343	0.000320161	-0.095028	0.177966	0.00794735	0.91844	-0.453736	4.5e-14	-0.129565	0.056904	0.164475	0.0117857
ENSG00000113140	SPARC	-0.110497	0.113704	-0.00297701	0.983204	-0.103171	0.174743	-0.0696692	0.4502	-0.0250632	0.79607	-0.0912059	0.429977	-0.0198529	0.889138	-0.0892805	0.218405	-0.362816	4.48e-09
ENSG00000147403	RPL10	-0.151493	0.113746	0.0466475	0.487064	-0.077045	0.471171	-0.0914151	0.493625	-0.3204	0.00115584	-0.040097	0.422026	-0.205267	0.0490936	-0.194926	0.0605424	-0.544523	4.83e-08
ENSG00000065548	ZC3H15	-0.0796309	0.113821	-0.0594578	0.270214	-0.156559	0.000339042	-0.107413	0.016284	-0.179238	1.89e-05	-0.0177072	0.755767	-0.171393	5.6e-05	-0.0769976	0.111059	-0.179026	1.38e-05
ENSG00000153551	CMTM7	-0.162349	0.11388	-0.0107847	0.838493	-0.0245131	0.834713	-0.216625	0.0720369	-0.339135	0.00502578	0.00320035	0.974066	-0.485923	9.12e-05	-0.0779502	0.267737	-0.104468	0.456936
ENSG00000095539	SEMA4G	0.178477	0.11388	0.01442	0.761548	0.100494	0.330756	0.0927928	0.487467	-0.0248725	0.867971	0.0103751	0.782404	0.08517	0.509855	0.0264708	0.65675	0.771223	5.74e-09
ENSG00000215417	MIR17HG	0.0637752	0.114055	0.000869538		0.0118513	0.90205	-0.399474	0.0484974	0.0347607	0.827845	0.0061281		-0.133423	0.277785	0.00318696		-0.0964381	0.650963
ENSG00000130731	METTL26	-0.157267	0.114173	0.0325617	0.541949	-0.000630207	0.989624	-0.14881	0.1774	0.12003	0.284725	-0.0193024	0.666095	-0.211989	0.0523227	-0.105658	0.189394	0.000218957	0.99737
ENSG00000174989	FBXW8	0.136395	0.114173	0.0169256	0.798969	0.201709	0.0224134	0.270985	0.00142614	0.0852256	0.406663	0.0135423	0.774202	0.159628	0.076526	0.121548	0.128867	0.0400601	0.742224
ENSG00000164073	MFSD8	-0.173269	0.114339	-0.100863	0.16209	-0.503162	0.000958515	-0.260211	0.0457432	-0.0985709	0.475698	-0.0134783	0.698095	-0.403239	0.00516693	-0.0545576	0.358278	0.0922106	0.577189
ENSG00000165304	MELK	-0.0842101	0.114537	-0.128381	0.0115899	-0.0747198	0.155233	-0.141007	0.00134664	-0.153606	0.000478779	-0.0281213	0.63991	-0.0722446	0.175353	-0.0287932	0.649933	0.0756912	0.0966214
ENSG00000143933	CALM2	-0.123298	0.114665	-0.0374237	0.517829	-0.182627	0.0184713	-0.269127	0.000266754	-0.181506	0.0185246	-0.0474058	0.451474	-0.268865	0.000317341	-0.159515	0.045615	-0.128165	0.121574
ENSG00000133318	RTN3	-0.087092	0.114665	-0.0747618	0.178617	-0.016358	0.828774	0.110433	0.0299335	-0.0476151	0.452164	-0.0602221	0.317412	-0.0409582	0.548547	-0.0355629	0.515562	0.171584	0.000252513
ENSG00000039523	RIPOR1	0.0864981	0.114665	0.0754003	0.174487	0.0285328	0.670099	0.0211137	0.760508	0.236377	1.58e-07	0.0288375	0.637764	0.162338	0.000642148	0.0496008	0.352407	0.461442	2.24e-27
ENSG00000102172	SMS	-0.0926047	0.114665	-0.0107011	0.823201	0.0148128	0.854994	-0.0391515	0.589448	-0.126067	0.0255633	0.00726642	0.984403	-0.220245	3.22e-05	-0.105241	0.066223	-0.147757	0.00664902
ENSG00000072110	ACTN1	0.0944433	0.114822	-0.0104954	0.88734	0.192013	0.000338339	-0.0259299	0.746798	0.0668833	0.293486	0.0292095	0.639315	0.18336	0.000611203	0.0832391	0.147671	0.279579	2.68e-08
ENSG00000267519	MIR23AHG	0.106268	0.115117	0.0241755	0.514426	0.03336	0.738514	0.0980716	0.493704	0.736258	5.04e-05	-5.11e-05	0.989213	0.221297	0.121287	0.0585689	0.242251	0.840671	2.72e-06
ENSG00000225280	ENSG00000225280	0.0934441	0.115259	0.0240385	0.487068	0.0148169	0.887008	-0.00952602	0.955202	0.159845	0.292869	0.0176817	0.481431	0.0315909	0.824108	0.00619527	0.903863	-0.0110079	0.954166
ENSG00000140548	ZNF710	0.154934	0.115372	0.015445	0.805063	0.145993	0.156318	0.197964	0.0666634	0.0966985	0.428903	0.0693785	0.263458	0.222403	0.038595	0.126186	0.145078	0.137996	0.262092
ENSG00000130749	ZC3H4	0.107088	0.115493	0.0144665	0.831673	0.0893663	0.208072	0.117341	0.0849931	0.0242742	0.786249	0.0510889	0.432621	0.0657213	0.400304	0.0817498	0.201481	-0.00608361	0.952904
ENSG00000154122	ANKH	0.167205	0.1155	0.0749317	0.257194	0.353463	0.00487159	0.441797	0.000205857	0.348412	0.0040743	0.0243439	0.549345	0.365849	0.00280476	0.0498459	0.424575	0.175567	0.192725
ENSG00000107362	ABHD17B	-0.111192	0.1155	-0.078194	0.244921	0.0724674	0.350487	-0.123907	0.0899438	-0.2952	9.17e-06	0.00514749	0.947047	-0.207769	0.00237116	-0.117238	0.0883986	-0.288166	1.11e-05
ENSG00000262919	CCNQ	-0.154538	0.1155	-0.0127486	0.850902	-0.0169237	0.885204	-0.223171	0.0384311	0.00196372	0.990474	-0.131789	0.200448	-0.1876	0.0802191	-0.163919	0.0911273	-0.0946967	0.479183
ENSG00000131831	RAI2	0.0497879	0.1155	0.0455531	0.114745	0.845534	0.00158727	0.855038	0.000713498	0.833536	0.000977585	-0.00608337	0.736704	1.5873	5.13e-10	0.0398226	0.239557	0.201254	0.328912
ENSG00000269858	EGLN2	0.0462924	0.115758	0.018246		0.133866	0.121601	0.572925	0.0186973	0.212677	0.178066	0.00730264		0.497409	0.034247	0.511336		0.63891	0.0118245
ENSG00000140464	PML	0.118324	0.115758	0.0551895	0.43398	0.232355	0.00112579	0.189277	0.00697618	0.103761	0.191047	0.0565875	0.463915	0.139808	0.0631547	0.0580436	0.404785	0.505227	2.66e-15
ENSG00000167566	NCKAP5L	0.083492	0.115758	0.0403985	0.497736	-0.0520321	0.409179	-0.0698674	0.294953	0.11801	0.0199028	0.0625712	0.276448	0.0956623	0.0761227	0.036301	0.446457	-0.273133	9.88e-09
ENSG00000107731	UNC5B	0.132122	0.115758	-0.00718775	0.919397	-0.171324	0.059155	1.22364	1.23e-53	0.437717	1.59e-07	0.00160588	0.985241	0.633207	1.85e-14	0.169028	0.0519813	0.26623	0.00192505
ENSG00000175220	ARHGAP1	0.0841866	0.115758	0.0458826	0.401927	0.0864185	0.0967119	0.179695	4.85e-05	0.0440611	0.429267	0.00141471	0.987516	0.283006	5.35e-11	0.0204383	0.709711	0.177979	5.14e-05
ENSG00000169564	PCBP1	-0.172542	0.116021	-0.0962607	0.192291	-0.469437	0.000662114	-0.241593	0.0578774	-0.56388	5.27e-05	-0.0294555	0.395579	-0.335359	0.0121728	-0.0176013	0.671645	-0.955233	2.14e-12
ENSG00000176058	TPRN	-0.126343	0.116637	0.0672732	0.317546	0.0249459	0.83529	-0.062507	0.547952	0.0866637	0.367891	-0.00451739	0.942784	-0.121956	0.172012	-0.0711721	0.297286	0.409497	2.69e-07
ENSG00000249592	PCGF3-AS1	0.161458	0.116654	0.0560967	0.330453	0.0988384	0.347475	0.306988	0.00919582	0.160781	0.189304	0.0280008	0.604611	0.217647	0.0647005	0.301587	0.0214819	-0.101451	0.484225
ENSG00000089053	ANAPC5	-0.10048	0.11679	-0.0392196	0.542082	-0.0478668	0.561469	-0.519697	4.05e-17	-0.0623271	0.401783	-0.0774914	0.246214	-0.107269	0.122774	-0.106421	0.0989462	-0.0686422	0.355349
ENSG00000166813	KIF7	0.143141	0.11679	0.112872	0.175648	0.230468	0.0185784	0.189977	0.0531692	0.140899	0.172088	0.0154198	0.75145	0.243701	0.0126931	0.0397505	0.526007	0.357714	0.000149158
ENSG00000278129	ZNF8	0.147401	0.116967	0.124244	0.15542	0.13336	0.175816	0.216235	0.0330847	0.491684	5.76e-07	0.00747243	0.900633	0.0924476	0.404704	0.0468603	0.480735	-0.126816	0.285853
ENSG00000165175	MID1IP1	-0.0946206	0.117129	-0.00770384	0.898004	-0.200098	9.3e-05	-0.12542	0.0199296	-0.231981	3.2e-06	-0.014963	0.805168	-0.23159	4.1e-06	-0.0700949	0.22674	-0.532364	5.13e-29
ENSG00000214253	FIS1	-0.162283	0.11715	0.0135999	0.819445	-0.108825	0.290647	-0.0335166	0.78563	0.0310647	0.83221	-0.0680467	0.250599	-0.185157	0.103176	-0.243816	0.0354542	-0.245411	0.0337088
ENSG00000125652	ALKBH7	-0.155217	0.117157	0.00759126	0.890362	-0.0272123	0.812005	-0.263679	0.0605838	0.132673	0.316414	-0.0238543	0.470049	-0.210062	0.119	-0.413075	0.013198	-0.19284	0.208997
ENSG00000126883	NUP214	0.123748	0.11763	-0.00712008	0.922546	0.0919017	0.277355	0.13694	0.102096	0.0609285	0.537059	0.0510029	0.381375	0.156147	0.06021	0.0670899	0.331193	-0.0181406	0.88337
ENSG00000103363	ELOB	-0.162506	0.117742	0.0235308	0.575968	-0.0208563	0.866918	-0.0255824	0.874802	0.156263	0.209052	-0.0181831	0.62963	-0.18886	0.115068	-0.087048	0.228696	-0.202941	0.0970702
ENSG00000122958	VPS26A	-0.0965652	0.117791	-0.125215	0.0536614	-0.0115161	0.895286	-0.257855	8.76e-07	-0.133289	0.0196887	-0.062145	0.34227	-0.127719	0.0280577	-0.115968	0.0529564	0.0341993	0.647922
ENSG00000139154	AEBP2	0.0973168	0.117856	0.0313192	0.628014	0.0985851	0.11602	0.088508	0.159166	-0.0734266	0.271551	0.0407656	0.471751	0.140765	0.0169248	0.117127	0.0457136	-0.0499344	0.504375
ENSG00000135845	PIGC	-0.135061	0.117876	-0.0429782	0.455095	-0.194712	0.0334754	-0.257615	0.00355402	-0.0537012	0.622318	-0.156538	0.141974	-0.188519	0.0399079	-0.292498	0.00417303	-0.596469	4.84e-12
ENSG00000117643	MAN1C1	-0.117571	0.117876	-0.0909052	0.206613	-0.129767	0.100632	-0.408182	7.53e-09	-0.632232	1.74e-19	-0.014602	0.809952	-0.631741	3.55e-19	-0.133037	0.0760803	-0.0622332	0.595367
ENSG00000125347	IRF1	0.144313	0.118014	0.0610827	0.344659	0.00639348	0.96108	0.644284	2.34e-12	0.210538	0.0344874	0.00833421	0.87928	0.483289	4.31e-07	0.0359664	0.577781	0.061707	0.640026
ENSG00000100650	SRSF5	-0.114493	0.118014	-0.0434402	0.497076	-0.246175	0.000885674	-0.172887	0.0183952	-0.345986	9.05e-07	-0.0151511	0.844524	-0.239598	0.000990257	-0.045521	0.5571	-0.26856	0.000163299
ENSG00000153066	TXNDC11	-0.115117	0.118014	-0.00652966	0.9348	-0.0610632	0.472274	-0.137375	0.0633581	-0.121348	0.110712	-0.00618176	0.895737	-0.0563151	0.527005	-0.090193	0.190708	-0.0724209	0.396788
ENSG00000174282	ZBTB4	0.133241	0.118014	0.0236734	0.698796	0.170804	0.0536764	0.120432	0.202182	0.282263	0.00112016	0.0219548	0.687634	0.275896	0.00157696	0.125013	0.118122	0.206903	0.0225635
ENSG00000100129	EIF3L	-0.0788382	0.118014	-0.0206838	0.681728	-0.00756586	0.91814	-0.0691768	0.141825	0.0849726	0.0554558	-0.0312072	0.587817	-0.122293	0.00401523	-0.123284	0.0088301	-0.182012	3.32e-06
ENSG00000160233	LRRC3	0.152222	0.118014	0.0521094	0.398609	0.904711	7e-20	0.504482	3.66e-07	0.336358	0.00101223	0.0140441	0.77922	0.569377	1.56e-08	0.0433218	0.502946	0.506603	2.72e-07
ENSG00000156521	TYSND1	-0.142323	0.118014	-0.0023385	0.973166	-0.164302	0.0865998	0.0240617	0.876155	0.0459554	0.66463	-0.0143164	0.780152	-0.242675	0.0142552	-0.165074	0.0797829	-0.0405676	0.788326
ENSG00000168334	XIRP1	0.056039	0.118014	-0.0239049		0.0138892	0.881633	0.00162409	0.99483	1.57952	1.25e-11	0.0144956		-0.26154	0.103176	0.0436201		1.3298	9.05e-09
ENSG00000068323	TFE3	0.107548	0.118014	0.0765304	0.246276	0.00589598	0.96226	0.278268	7.81e-06	0.0719171	0.362147	0.030246	0.690499	0.284009	6.87e-06	0.139727	0.0436344	0.197648	0.00217059
ENSG00000163682	RPL9	-0.157737	0.118123	0.00576097	0.929094	-0.145222	0.169666	-0.505143	1.42e-05	0.0808707	0.529075	-0.0432872	0.337768	-0.287049	0.0141249	-0.2529	0.0365795	-0.420409	0.000295858
ENSG00000214113	LYRM4	-0.152401	0.118123	0.00670535	0.918977	-0.0542845	0.615585	-0.0753981	0.550417	-0.0450784	0.746405	-0.0451747	0.354212	-0.197845	0.0719775	-0.142467	0.123378	-0.241559	0.0365189
ENSG00000160796	NBEAL2	-0.162242	0.118123	-0.128472	0.132024	-0.232897	0.0765473	-0.864891	5.89e-08	-0.692104	1.3e-05	-0.015154	0.651525	-0.930988	1.39e-08	-0.143596	0.123484	0.00810877	0.968602
ENSG00000134780	DAGLA	0.138856	0.118126	0.0409808	0.50343	0.015512	0.903725	0.287322	0.0017538	-0.0327099	0.790567	0.0431921	0.44374	0.152525	0.113603	0.110526	0.166931	0.3487	0.000135587
ENSG00000166897	ELFN2	0.16273	0.118288	0.0347818	0.426867	0.775177	9.77e-07	0.0796104	0.591835	0.766335	4.39e-07	0.346211	0.0901971	0.402142	0.00830161	0.234325	0.0748183	0.434876	0.00418198
ENSG00000205138	SDHAF1	-0.164742	0.118288	-0.0109888	0.825688	-0.0940199	0.372502	-0.0504809	0.725368	0.0907153	0.497315	-0.0253119	0.487062	-0.169629	0.171629	-0.193692	0.0873712	-0.409076	0.00242431
ENSG00000197381	ADARB1	0.139466	0.118386	0.113674	0.171933	0.290404	0.00252008	0.27066	0.00390173	0.43913	1.98e-06	0.0172996	0.774202	0.505609	5.21e-08	0.118861	0.139629	0.252007	0.00855834
ENSG00000162923	WDR26	0.105381	0.11861	-0.0325898	0.602586	0.075787	0.294681	0.0700296	0.352632	0.141536	0.0298322	0.0672737	0.322705	0.148208	0.0236209	0.0944024	0.141995	0.249625	3.73e-05
ENSG00000224086	PPM1F-AS1	0.0819979	0.118748	0.043496	0.235428	0.0426385	0.650844	0.0105625	0.951533	0.438954	0.0148854	0.0107608	0.669855	0.337157	0.0476645	0.0392361	0.376434	0.260993	0.153695
ENSG00000164934	DCAF13	-0.110231	0.118825	-0.0314541	0.65411	-0.127386	0.0604623	-0.189562	0.0021854	-0.139936	0.02538	-0.0367266	0.55984	-0.142855	0.025931	-0.137276	0.0476443	-0.214891	0.00034346
ENSG00000144834	TAGLN3	-0.140841	0.118882	-0.0239177	0.690819	-0.256929	0.00996599	-0.589709	9.11e-10	-0.03645	0.770948	0.000248638	0.997331	-0.345758	0.000431459	-0.221397	0.0314267	-0.0853843	0.482347
ENSG00000132423	COQ3	-0.146203	0.118882	0.0203965	0.735807	-0.0846657	0.388382	-0.384056	0.000128679	-0.375195	0.000242369	-0.104863	0.239909	-0.24008	0.0183646	-0.154378	0.0936752	-0.770406	2.22e-14
ENSG00000100410	PHF5A	-0.131565	0.119027	-0.0252994	0.802234	-0.241158	0.00520141	-0.228636	0.0067736	-0.19452	0.0219445	-0.0466793	0.389447	-0.208664	0.0136193	-0.20061	0.0284686	-0.339797	3.07e-05
ENSG00000136861	CDK5RAP2	0.0887457	0.119286	0.0384519	0.506765	0.0816508	0.158146	-0.115355	0.0371799	0.0917783	0.0939891	0.0658252	0.291417	0.121262	0.021981	0.110363	0.0453412	-0.166606	0.000786426
ENSG00000173545	ZNF622	-0.133129	0.11983	-0.0252818	0.696584	-0.0412032	0.689744	0.021202	0.870871	-0.00497572	0.935994	-0.0844409	0.262517	-0.107546	0.237026	-0.133044	0.105662	0.088223	0.391508
ENSG00000100364	KIAA0930	0.106791	0.11983	0.105215	0.123068	0.427282	1.83e-12	0.094336	0.182438	0.0572864	0.455025	0.0285773	0.723209	0.0790733	0.288841	0.0370817	0.557671	0.0103916	0.918482
ENSG00000115875	SRSF7	-0.113125	0.120024	-0.0192631	0.770465	-0.116911	0.0961674	-0.137505	0.0255868	-0.060008	0.411509	-0.0551514	0.406617	-0.185749	0.00156904	-0.136946	0.0371051	-0.534374	1.96e-20
ENSG00000198585	NUDT16	0.13986	0.120024	0.0610477	0.351941	0.232401	0.0190753	-0.0276817	0.840183	0.060941	0.618449	0.055018	0.347589	0.134814	0.179063	0.0241433	0.725407	-0.147314	0.185966
ENSG00000204856	FAM216A	-0.14631	0.120761	-0.0335241	0.560286	-0.271877	0.0124314	-0.0313496	0.820902	-0.0231163	0.856466	-0.0199307	0.664193	-0.246261	0.0218819	-0.238384	0.0322153	0.0981048	0.438126
ENSG00000145555	MYO10	0.152292	0.121288	-0.00177427	0.977307	-0.0807273	0.415687	0.175588	0.124878	0.756731	7.13e-12	0.0408663	0.425644	0.39506	0.000498805	0.210618	0.0554054	0.315249	0.0050699
ENSG00000131508	UBE2D2	-0.0992697	0.121288	-0.022641	0.739915	-0.0713274	0.307978	-0.0795145	0.24158	-0.132911	0.0282188	-0.0339799	0.596091	-0.131765	0.0321729	-0.0724205	0.239092	-0.0387383	0.635522
ENSG00000277791	PSMB3	-0.157501	0.121518	-0.0129443	0.786419	-0.143315	0.199259	-0.26198	0.0610102	-0.0587762	0.695536	-0.0356512	0.281603	-0.303271	0.0339112	-0.343149	0.0295468	-0.505151	0.000585108
ENSG00000133393	CEP20	-0.086038	0.121521	-0.110202	0.05179	-0.106645	0.0456473	-0.797512	1.59e-67	-0.193158	4.75e-05	-0.0309081	0.569674	-0.0876194	0.106206	-0.0614377	0.247443	-0.107962	0.0332281
ENSG00000073921	PICALM	0.107626	0.121743	0.0240532	0.82524	0.161128	0.017119	0.439349	9.05e-13	0.382378	7.37e-10	0.0378508	0.643372	0.566253	2.86e-20	0.108475	0.105446	0.216303	0.000826537
ENSG00000027697	IFNGR1	-0.140881	0.121743	-0.170767	0.0828733	-0.097281	0.294252	-0.107387	0.279475	-0.042591	0.718897	-0.0998723	0.22644	-0.108821	0.259506	-0.129569	0.127314	0.133526	0.16972
ENSG00000131507	NDFIP1	-0.0836988	0.121783	-0.0361751	0.517829	-0.138142	0.00515956	-0.00110151	0.990722	-0.227606	4.84e-07	-0.0927637	0.145995	0.0303415	0.648014	-0.112231	0.0322662	0.083422	0.10015
ENSG00000170876	TMEM43	-0.0748251	0.12204	-0.132987	0.00692744	-0.0797625	0.0893962	-0.132625	0.000629637	-0.270416	1.69e-11	-0.117057	0.0264496	-0.0795884	0.0658339	-0.0296332	0.579347	0.109492	0.00616644
ENSG00000239672	NME1	-0.16453	0.12204	-0.00374589	0.94919	-0.152779	0.164634	-0.174033	0.185438	-0.160503	0.232077	-0.0208106	0.558153	-0.460286	0.00149636	-0.183584	0.0955548	-0.289255	0.0430188
ENSG00000161677	JOSD2	-0.160007	0.12204	0.0156505	0.758093	-0.292291	0.0286746	-0.146952	0.26484	0.179224	0.178854	-0.0196239	0.57054	-0.16556	0.194605	-0.154653	0.116144	-0.483701	0.000622279
ENSG00000113734	BNIP1	-0.152758	0.12204	-0.00962696	0.875202	-0.253562	0.0222822	-0.220404	0.0441376	-0.152859	0.174382	-0.0529142	0.276448	-0.275907	0.012444	-0.152425	0.107721	-0.0423315	0.780854
ENSG00000151929	BAG3	0.0960648	0.122238	0.000581742	0.99125	0.222071	8.09e-05	0.348738	1.84e-11	0.259876	1.35e-06	0.138783	0.0577088	0.196079	0.00046021	0.0296083	0.645391	0.390479	2.63e-14
ENSG00000168938	PPIC	0.159276	0.122563	0.114759	0.162527	0.26283	0.0401176	0.000337647	0.998224	0.25047	0.0508572	0.0109534	0.778329	0.354397	0.00652776	0.0286935	0.627638	0.522793	4.61e-05
ENSG00000198356	GET3	-0.148767	0.122607	-0.0101943	0.866025	-0.17336	0.0905736	-0.295852	0.00451247	0.0210323	0.925749	-0.162361	0.162561	-0.169317	0.113472	-0.204348	0.055224	-0.169905	0.12186
ENSG00000176101	SSNA1	-0.144814	0.122607	0.0166971	0.78882	-0.13073	0.187568	-0.342358	0.000473013	-0.0528349	0.661346	-0.0476367	0.391814	-0.229684	0.023783	-0.204054	0.0473189	-0.462585	1.97e-06
ENSG00000142657	PGD	-0.0901702	0.122607	-0.0211769	0.708543	-0.232879	1.7e-06	-0.0846751	0.139998	-0.112869	0.0331736	-0.00268675	0.941028	-0.110956	0.0405053	-0.131061	0.0223041	-0.398852	2.83e-18
ENSG00000137821	LRRC49	-0.140725	0.122823	-0.069586	0.313096	-0.0183989	0.875857	-0.142497	0.174013	-0.169703	0.119189	-0.046856	0.455121	-0.0911958	0.403722	-0.0450145	0.501566	-0.479386	3.23e-06
ENSG00000198185	ZNF334	0.132403	0.122908	0.0175759	0.787328	0.0336302	0.753386	0.187192	0.0286849	0.280436	0.000835954	0.0159666	0.756909	0.256628	0.00264194	0.108753	0.167514	0.232544	0.00605109
ENSG00000105173	CCNE1	-0.0894861	0.122908	0.0116448	0.855184	0.00871527	0.871704	0.00651107	0.895607	-0.0718229	0.219589	-0.052694	0.406655	-0.105245	0.0523868	-0.103113	0.0533213	0.0211199	0.718271
ENSG00000108094	CUL2	-0.0889038	0.122908	-0.14263	0.00912819	-0.0532461	0.365984	-0.27737	2.2e-09	-0.274695	1.59e-08	-0.0318129	0.546723	-0.123733	0.0135484	-0.0976426	0.0881072	-0.133008	0.00828137
ENSG00000291237	SOD2	-0.0839456	0.122988	-0.0301703	0.602361	-0.156062	0.000927892	-0.0792547	0.13327	-0.187754	3.14e-05	0.00475297	0.966691	-0.269202	1.08e-09	-0.102733	0.0507696	-0.150343	0.00104973
ENSG00000172348	RCAN2	0.150076	0.123249	0.014557	0.750793	0.00199382	0.988827	0.380374	0.0118135	0.748873	2.01e-06	-0.0173797	0.57054	0.948571	2.55e-09	0.0446496	0.402753	0.207613	0.192275
ENSG00000279930	ENSG00000279930	-0.164508	0.123329	0.065925	0.29605	0.0296687	0.805534	0.1867	0.0965407	0.108995	0.36337	-0.180801	0.155611	-0.261851	0.0211705	-0.134392	0.141087	-0.469891	2.58e-05
ENSG00000138080	EMILIN1	-0.158872	0.123867	-0.00873282	0.872137	-0.570487	9.7e-05	-0.212059	0.0948289	-0.182041	0.158223	0.0150848	0.686638	-0.535056	0.000137743	-0.0703398	0.277651	-0.443964	0.00103692
ENSG00000049860	HEXB	-0.109767	0.123867	-0.0990576	0.140065	-0.00481261	0.964092	-0.275009	1.87e-05	-0.0887113	0.241223	-0.213958	0.0112774	-0.037974	0.674106	-0.0727068	0.264282	0.405329	2.5e-11
ENSG00000213621	RPSAP54	-0.0718286	0.124191	-0.00730536	0.853394	-0.0505937	0.589374	-0.069098	0.641576	-0.109526	0.461412	-0.0189093	0.421984	-0.20797	0.165678	-0.0155542	0.747891	-0.379524	0.0466467
ENSG00000167771	RCOR2	-0.148492	0.12423	-0.00699872	0.90076	0.0228419	0.848015	-0.395595	0.00305539	-0.427767	0.00154274	-0.00633059	0.915027	-0.540553	0.000101952	-0.302078	0.0327167	-0.397892	0.00313533
ENSG00000205336	ADGRG1	0.0904881	0.124272	0.320834	0.0755265	0.097571	0.31653	0.36947	0.0279164	0.568903	0.00174379	0.0296265	0.239107	1.21214	2.09e-11	0.0514419	0.290325	0.474431	0.00819943
ENSG00000111790	FGFR1OP2	-0.103233	0.124272	-0.0548577	0.301411	-0.124162	0.0409023	-0.165101	0.00627583	-0.226935	9.69e-05	-0.0226229	0.73026	-0.142991	0.0174137	-0.102047	0.112078	-0.145685	0.0189936
ENSG00000213339	QTRT1	-0.144487	0.124272	0.00651346	0.94919	0.0300202	0.79324	-0.435607	4.96e-05	-0.100485	0.392824	-0.159563	0.16651	-0.310779	0.00427909	-0.157184	0.0963775	-0.150816	0.208321
ENSG00000160299	PCNT	0.120514	0.124473	0.0675283	0.307105	0.183671	0.0201875	0.0642755	0.517943	0.293432	0.000125978	0.0396644	0.4781	0.266088	0.000642148	0.255623	0.00353852	0.167249	0.0413403
ENSG00000160999	SH2B2	-0.140161	0.124786	0.0109116	0.869363	-0.0423054	0.673715	-0.508607	6.16e-08	0.0828834	0.475745	-0.000149589	0.992478	-0.434116	6.23e-06	-0.165199	0.076173	0.00554935	0.972224
ENSG00000131876	SNRPA1	-0.107074	0.124911	0.0204103	0.738984	-0.093194	0.208072	-0.255619	5.61e-05	-0.15176	0.0242539	-0.013618	0.809952	-0.142645	0.0375531	-0.0864438	0.190708	-0.307902	7.77e-07
ENSG00000163082	SGPP2	0.0493261	0.12521	0.0156393		0.0574019	0.427304	-0.0104264	0.920314	0.0763539	0.58827	0.012768		0.204976	0.145925	0.0381397		0.795132	0.00127365
ENSG00000124782	RREB1	0.13569	0.125251	0.0213538	0.728289	0.100994	0.289499	0.188426	0.0480316	0.139157	0.160237	0.160783	0.149004	0.163748	0.0889877	0.154939	0.0830532	0.176164	0.0791207
ENSG00000278845	MRPL45	-0.110622	0.125453	-0.00697217	0.964808	-0.150074	0.0364707	-0.175909	0.011663	-0.0291711	0.770962	-0.114184	0.169747	-0.0395475	0.681359	-0.160358	0.0309955	0.0269994	0.773487
ENSG00000165813	CCDC186	0.14458	0.125453	-0.0305942	0.561525	0.113545	0.258226	0.143692	0.231269	-0.0862206	0.50963	0.0271036	0.524711	0.214873	0.0579621	0.0887319	0.259245	-0.0332587	0.837212
ENSG00000117242	PINK1-AS	0.086499	0.125453	0.0513152	0.195578	0.117752	0.246696	0.64051	0.000522142	0.249049	0.118219	0.0194627	0.44109	0.441983	0.0147022	0.0298228	0.505944	-0.229936	0.217813
ENSG00000140265	ZSCAN29	0.123701	0.12576	-0.036283	0.566775	0.0684454	0.430928	0.128971	0.130205	0.0325333	0.809876	0.0485275	0.443309	0.0506024	0.650397	0.103889	0.161693	-0.00716555	0.950148
ENSG00000146574	CCZ1B	-0.103351	0.125997	-0.0327385	0.615718	0.0194493	0.861181	-0.101405	0.159094	-0.0154567	0.902084	-0.0138592	0.847421	-0.0280595	0.802605	-0.0588934	0.340426	-0.0355735	0.714472
ENSG00000135940	COX5B	-0.155807	0.126368	0.0202946	0.714526	-0.0489556	0.652454	-0.137705	0.204614	0.0277698	0.875278	-0.0308002	0.46771	-0.286981	0.0175948	-0.214187	0.0586006	-0.028478	0.861437
ENSG00000112640	PPP2R5D	-0.0704925	0.126368	-0.116311	0.0127283	-0.0423602	0.372199	-0.0232964	0.6615	-0.190316	1.79e-06	-0.0388076	0.51144	-0.0965913	0.0248466	-0.0754091	0.0873995	-0.0165005	0.754245
ENSG00000145375	AFG2A	0.10334	0.126544	0.0691517	0.286973	0.0439224	0.605811	0.130221	0.0493266	0.119028	0.0792319	0.0261603	0.663048	0.184472	0.00380385	0.0874207	0.175209	-0.0696415	0.378387
ENSG00000100142	POLR2F	-0.155835	0.126563	0.0191849	0.774696	-0.0293143	0.794071	-0.188493	0.115857	-0.0275683	0.842789	-0.0256321	0.506669	-0.297296	0.0122062	-0.161024	0.103277	-0.11086	0.391171
ENSG00000118495	PLAGL1	-0.108136	0.126563	-0.0810697	0.228587	-0.198832	0.00395789	-0.0853896	0.271159	-0.664723	8.03e-26	0.0274162	0.628695	-0.508504	2.28e-15	-0.0766157	0.242268	-0.18938	0.0054582
ENSG00000177410	ZFAS1	0.151825	0.126563	0.0521502	0.367175	-0.0723638	0.480945	0.047193	0.733802	0.0956834	0.445062	0.00876808	0.845765	-0.011259	0.938944	0.0441289	0.492773	-0.0090327	0.957913
ENSG00000131469	RPL27	-0.144784	0.126721	0.0074793	0.836739	-0.146016	0.20884	-0.184982	0.0850861	0.0750495	0.466995	-0.0472925	0.352131	-0.22758	0.0332724	-0.21689	0.044648	-0.329622	0.00192505
ENSG00000183570	PCBP3	-0.109636	0.126721	-0.0163699	0.683245	0.107596	0.296099	-0.379079	0.0187794	-0.395319	0.0164903	-0.0145521	0.615772	-0.312801	0.0481561	-0.0783582	0.183821	0.272628	0.0961473
ENSG00000124659	TBCC	-0.113273	0.126721	-0.092993	0.196121	-0.202609	0.00768378	-0.68344	6.55e-22	-0.0361266	0.69995	-0.103074	0.211139	-0.154183	0.0479908	-0.207688	0.0118324	-0.480417	1.08e-11
ENSG00000130584	ZBTB46	0.135446	0.127181	-0.00588417	0.880965	0.479357	3.57e-07	0.210311	0.0263271	0.43529	1.95e-06	0.0138621	0.800751	0.224943	0.0187054	-0.00146494	0.986852	0.289059	0.00200677
ENSG00000124608	AARS2	0.0837882	0.127331	0.0324372	0.537835	0.0354044	0.589374	-0.359847	1.89e-15	-0.0470699	0.449719	0.0188996	0.809952	0.0153677	0.824343	0.0201806	0.732281	-0.0605478	0.299518
ENSG00000291151	ENSG00000291151	0.0443257	0.127335	0.0126664		0.0940992	0.206183	-0.0179411	0.903094	0.0716014	0.603105	0.0114414		0.0338521	0.782137	0.0360529		0.68111	0.00828137
ENSG00000117691	NENF	-0.139175	0.127411	0.0172183	0.76301	-0.0912129	0.376434	-0.339452	0.00278185	0.213256	0.06059	-0.0230029	0.593452	-0.23847	0.0361041	-0.260303	0.0296531	-0.0864117	0.550532
ENSG00000170889	RPS9	-0.149385	0.12749	0.0218004	0.701223	-0.149801	0.140947	-0.133023	0.242223	0.0197759	0.91989	-0.0343678	0.356495	-0.244365	0.0330497	-0.235445	0.0437401	-0.33716	0.00296087
ENSG00000103343	ZNF174	-0.136598	0.12749	-0.0375067	0.528803	0.032524	0.772089	0.0214212	0.884622	-0.0997848	0.365445	0.00368825	0.948335	-0.128386	0.217516	-0.0359528	0.577376	-0.0225702	0.888878
ENSG00000284395	PERCC1	-0.105375	0.12749	0.00429468	0.996152	0.0264425	0.776127	0.269789	1.36e-05	-0.0665686	0.395816	-0.136884	0.10161	-0.26411	4.94e-05	-0.0574523	0.358278	-0.36436	5.57e-09
ENSG00000171453	POLR1C	-0.13274	0.12749	-0.0165563	0.800804	-0.260801	0.00211271	-0.182785	0.0301342	-0.127808	0.15271	-0.0442241	0.461415	-0.261929	0.00171836	-0.128231	0.117905	-0.15036	0.0929389
ENSG00000179134	SAMD4B	0.112127	0.127556	0.0383581	0.579342	0.18967	0.00861143	0.252462	0.000261476	0.108908	0.161674	0.0613159	0.358708	0.193204	0.0072062	0.0818493	0.226583	0.182975	0.0112326
ENSG00000163754	GYG1	-0.133476	0.127632	-0.0968156	0.207415	-0.171391	0.0661003	-0.154233	0.111727	-0.0200984	0.870637	-0.152986	0.157127	-0.167108	0.0802622	-0.2193	0.0283051	-0.0216103	0.874566
ENSG00000106603	COA1	-0.124213	0.127663	-0.0696267	0.307643	-0.142424	0.0889354	-0.0974231	0.290134	-0.471532	3.91e-09	-0.0332214	0.550276	-0.285143	0.000577699	-0.144047	0.0774438	-0.469522	2.12e-09
ENSG00000117395	EBNA1BP2	-0.118112	0.127663	-0.00463226	0.953838	0.0660715	0.480079	0.0534947	0.628808	-0.0723455	0.430785	-0.0561378	0.373271	-0.155812	0.0594981	-0.109488	0.138375	-0.526739	4.33e-12
ENSG00000167971	CASKIN1	-0.153031	0.127873	0.00997683	0.852623	0.239308	0.0557734	-0.164434	0.206309	-0.0525664	0.713588	-0.013806	0.705902	-0.180441	0.148548	-0.0469976	0.425363	0.642739	4.63e-07
ENSG00000082996	RNF13	-0.120694	0.127928	-0.222489	0.0248208	-0.00329106	0.970889	0.156658	0.0707942	-0.164356	0.0933812	-0.105183	0.207094	-0.160674	0.0719787	-0.114331	0.126682	0.00423691	0.989701
ENSG00000204248	COL11A2	0.0662408	0.127928	0.0355239	0.270741	0.582742	0.00633691	0.0960686	0.497756	1.57085	2.86e-14	0.00936187	0.66782	0.534256	0.00878883	0.0274608	0.501566	0.206606	0.288294
ENSG00000152443	ZNF776	0.136534	0.127928	-0.0456208	0.470647	0.0530767	0.591255	0.0585924	0.598049	0.0241608	0.85116	0.0198941	0.677517	0.0499834	0.657222	0.0436951	0.523662	-0.0319788	0.795199
ENSG00000100387	RBX1	-0.147024	0.127928	-0.00163176	0.982708	-0.220827	0.0504121	-0.294706	0.0112786	-0.161671	0.174382	-0.0374129	0.362013	-0.192843	0.0938745	-0.146479	0.115849	-0.205453	0.101002
ENSG00000149084	HSD17B12	-0.0997426	0.127928	-0.0545803	0.376169	-0.205644	0.000955166	0.012764	0.894428	-0.294936	5.69e-07	-0.0289864	0.642858	-0.134065	0.0373819	-0.100834	0.10911	0.109699	0.0862695
ENSG00000135390	ATP5MC2	-0.142772	0.127928	0.0163747	0.789201	-0.0680066	0.423615	-0.166012	0.0824303	-0.0254297	0.853428	-0.0299646	0.496747	-0.187767	0.051463	-0.20697	0.0402582	-0.397876	3.19e-05
ENSG00000138073	PREB	-0.121198	0.127928	-0.0165209	0.822922	-0.0304017	0.766299	-0.20905	0.00747823	-0.0352224	0.736842	-0.0890811	0.283611	-0.127565	0.126798	-0.118773	0.118303	-0.142364	0.0925159
ENSG00000186318	BACE1	0.133829	0.127928	0.0117189	0.858818	0.501213	2.91e-08	0.559119	7.77e-11	-0.00869842	0.941777	0.0319152	0.531485	0.314887	0.00051011	0.0991759	0.194886	-0.12697	0.230459
ENSG00000127616	SMARCA4	0.0742976	0.127928	0.0355485	0.578248	0.0872167	0.0967737	0.0982989	0.0423681	0.160749	0.000503825	0.0445671	0.380261	0.0475811	0.45284	0.0655425	0.205755	-0.102309	0.0460229
ENSG00000205730	ITPRIPL2	0.150694	0.128165	0.115424	0.177532	0.19119	0.0719411	0.292403	0.00617793	0.0178328	0.909553	0.0218183	0.619247	0.551121	2.37e-07	0.164321	0.0949103	0.610193	3.37e-09
ENSG00000164877	MICALL2	0.15038	0.128165	0.0866302	0.230913	0.257028	0.0177055	-0.0186779	0.889685	0.326797	0.00215005	0.0250732	0.583932	0.296885	0.00579036	0.175035	0.0829484	1.16899	1.35e-32
ENSG00000100739	BDKRB1	0.0701039	0.128165	0.0472429	0.184508	0.0730531	0.412067	0.58989	0.00285038	1.05832	1.88e-07	0.0309203	0.172229	0.814699	8.81e-05	0.0331469	0.468677	0.297258	0.119701
ENSG00000142541	RPL13A	-0.140176	0.128165	0.0397984	0.561759	-0.146293	0.20884	-0.0022927	0.987275	0.0772112	0.509792	-0.0409015	0.421984	-0.192085	0.0378415	-0.183788	0.0640705	-0.385079	0.000124341
ENSG00000142546	NOSIP	-0.154343	0.128165	0.00536829	0.931539	-0.184165	0.0820995	-0.22015	0.0493936	0.289095	0.0108812	-0.021539	0.601543	-0.141471	0.209796	-0.188101	0.0750012	-0.0994418	0.4656
ENSG00000166797	CIAO2A	-0.113495	0.128165	-0.00385516	0.953441	-0.163795	0.0267607	-0.221875	0.00148209	-0.0536287	0.549126	-0.0206571	0.707558	-0.174978	0.0162611	-0.0790994	0.233599	-0.12804	0.0937634
ENSG00000137492	THAP12	-0.101642	0.128165	-0.121517	0.0850378	-0.0272293	0.799594	0.15579	0.0155503	-0.491793	3.49e-16	-0.0194938	0.749441	-0.27842	8.39e-06	-0.0650556	0.279443	-0.143469	0.0323714
ENSG00000155254	MARVELD1	0.0982297	0.128165	0.0960892	0.123379	-0.000311941	0.996635	0.110879	0.104007	-0.0287461	0.662448	0.0165875	0.72399	0.265722	1.09e-05	0.0500202	0.374901	0.367732	4.74e-10
ENSG00000159958	TNFRSF13C	0.0605119	0.128165	0.0297704	0.323692	0.32121	0.0611816	0.106566	0.44907	0.128296	0.390925	0.00772093	0.740034	0.118153	0.34942	0.0272475	0.479332	-0.0267228	0.914754
ENSG00000066735	KIF26A	0.11093	0.128165	0.0990327	0.164392	0.282873	6.57e-05	0.0546039	0.540487	0.420624	4.2e-10	0.065062	0.326294	0.268932	0.000119401	0.0666608	0.311992	0.300701	1.06e-05
ENSG00000115935	WIPF1	0.111687	0.128165	-0.01435	0.845528	0.120365	0.122617	0.245525	0.000751239	0.084937	0.324982	0.0262849	0.652871	0.176998	0.020699	0.0693608	0.29657	0.261494	0.000319285
ENSG00000213719	CLIC1	-0.120443	0.128354	0.00364227	0.956674	-0.132826	0.103884	-0.194466	0.0158671	-0.090037	0.301833	-0.052891	0.386976	-0.0230797	0.805713	-0.0902164	0.203011	-0.0209218	0.84598
ENSG00000198909	MAP3K3	0.105834	0.128354	0.012487	0.856356	0.225783	0.000947325	0.215961	0.00125064	0.0559143	0.527479	0.0224319	0.662493	0.197365	0.00361539	0.105406	0.116335	0.0622392	0.471187
ENSG00000126432	PRDX5	-0.14663	0.128354	0.0242504	0.642252	-0.180811	0.0844379	-0.0467236	0.725797	0.115424	0.315331	-0.050576	0.333832	-0.208193	0.056964	-0.174727	0.0850968	-0.137043	0.277374
ENSG00000119938	PPP1R3C	0.148655	0.128746	0.17311	0.108893	-0.0575172	0.588385	0.55376	5.8e-07	0.675664	1.01e-09	0.00526462	0.918932	0.570818	4.52e-07	0.0258405	0.686763	0.293734	0.0107121
ENSG00000168159	RNF187	-0.098136	0.128812	0.0229325	0.660645	-0.301197	1.14e-06	0.192265	0.0023442	-0.116776	0.0798186	-0.0549967	0.441869	-0.143681	0.0227743	-0.0927393	0.124049	-0.394216	1.23e-10
ENSG00000154721	JAM2	0.109905	0.128906	-0.00421028	0.929674	0.237314	0.000721778	-0.0557829	0.556149	0.236286	0.00056304	0.0541947	0.498173	0.284816	3.02e-05	0.0637078	0.349637	0.211419	0.00209157
ENSG00000085415	SEH1L	-0.0899539	0.128968	-0.161334	0.0103361	0.0107379	0.89685	-0.213521	4.58e-05	-0.158191	0.00404509	-0.0427304	0.4389	-0.232716	2.27e-05	-0.0801454	0.16999	-0.2008	0.000164875
ENSG00000117308	GALE	-0.132122	0.129489	-0.0235086	0.718809	-0.0731179	0.421199	-0.070555	0.563915	-0.0183097	0.854509	-0.0687143	0.285218	-0.225711	0.0238318	-0.189144	0.0513448	0.0347629	0.787978
ENSG00000173404	INSM1	-0.124186	0.129489	-0.0321834	0.584738	-0.162486	0.0494152	0.125566	0.137796	0.0583268	0.576085	0.00709959	0.909157	-0.331307	4.55e-05	-0.0264807	0.70727	0.229679	0.00330575
ENSG00000138035	PNPT1	-0.115166	0.129552	-0.225557	0.00890007	-0.135699	0.0794846	-0.308129	1.58e-05	-0.442792	2.69e-10	-0.0350167	0.52249	-0.295794	4.16e-05	-0.11333	0.118122	-0.243881	0.000801691
ENSG00000114902	SPCS1	-0.122353	0.129626	-0.00886051	0.897995	-0.0505489	0.601499	-0.252975	0.00186841	-0.144688	0.096445	-0.162684	0.116592	-0.213625	0.00932853	-0.162731	0.0519813	-0.11967	0.211672
ENSG00000175470	PPP2R2D	-0.0925186	0.130252	0.0159119	0.820084	0.031492	0.694715	0.0268052	0.751763	-0.0451127	0.54395	-0.0048597	0.902821	-0.121646	0.0500989	-0.0681222	0.242268	-0.186324	0.00109241
ENSG00000150433	TMEM218	-0.132667	0.130586	-0.0188189	0.761529	-0.107353	0.273403	-0.108384	0.284675	0.00518983	0.991686	-0.0725134	0.301565	-0.131684	0.196427	-0.203009	0.0456793	-0.172745	0.102455
ENSG00000105135	ILVBL	-0.138735	0.130586	-0.0131747	0.845909	-0.102804	0.328044	-0.0756747	0.50832	0.227625	0.0217663	-0.0744675	0.289397	-0.172311	0.0951708	-0.227617	0.0334083	0.016314	0.92792
ENSG00000135821	GLUL	-0.0721841	0.130672	-0.0509108	0.304994	-0.0447805	0.38875	-0.0604882	0.195235	-0.219782	4.92e-09	-0.081008	0.134546	-0.0818559	0.062994	-0.0845178	0.0642253	0.0964076	0.021347
ENSG00000111206	FOXM1	0.0985622	0.130672	0.00917434	0.842047	0.103884	0.110745	0.118375	0.0613669	0.171018	0.00451972	0.0929677	0.222888	0.18319	0.00240012	0.0996205	0.112078	0.317416	1.63e-08
ENSG00000104904	OAZ1	-0.140508	0.130934	0.00536127	0.884331	-0.122436	0.196225	-0.0194195	0.896556	-0.0052813	0.920193	-0.0375029	0.443326	-0.229905	0.0279442	-0.211998	0.0402537	-0.404249	8.52e-05
ENSG00000129460	NGDN	-0.101912	0.130934	0.022891	0.720778	-0.115029	0.0795737	-0.134417	0.0363936	-0.0118181	0.906389	-0.0630368	0.358803	-0.14639	0.0227743	-0.076902	0.22442	-0.0176919	0.842375
ENSG00000164978	NUDT2	-0.139825	0.130934	-0.0177404	0.707848	-0.235912	0.0736349	-0.801344	7.26e-07	-0.0159044	0.923828	-0.0490742	0.189553	-0.327613	0.0263001	-0.289092	0.0550385	-0.40529	0.00886114
ENSG00000114209	PDCD10	-0.109296	0.130934	-0.175257	0.025923	-0.206512	0.00389124	-0.125517	0.090795	-0.236891	0.000555797	-0.0696101	0.323015	-0.15738	0.0302245	-0.11018	0.0871397	-0.131511	0.081338
ENSG00000105058	FAM32A	-0.0988263	0.130934	-0.0261178	0.720295	-0.0817438	0.242781	-0.29298	4.7e-07	0.0060191	0.955711	-0.0566716	0.389275	-0.0493745	0.525702	-0.0728876	0.237983	-0.165835	0.00655574
ENSG00000196814	MVB12B	0.120273	0.130934	0.131268	0.112608	0.151237	0.0655024	0.362171	2.47e-06	0.699052	9.21e-21	0.0392133	0.496747	0.557645	2.54e-13	0.124511	0.106759	-0.287567	0.000264274
ENSG00000101367	MAPRE1	-0.0556254	0.130934	-0.040174	0.325438	-0.00441642	0.967369	-0.034913	0.338102	-0.0628935	0.0382927	0.00681976	0.880997	-0.0727798	0.0168027	-0.0671966	0.0495753	-0.300443	1.36e-33
ENSG00000125354	SEPTIN6	-0.0806434	0.130934	-0.0823468	0.118525	0.12299	0.0058381	-0.323975	2.22e-16	-0.206346	2.65e-07	-0.0587757	0.343224	-0.203004	4.58e-07	-0.0532462	0.3073	0.212253	2.44e-07
ENSG00000129657	SEC14L1	0.123372	0.130988	-0.0167487	0.837209	0.243063	0.00272817	0.269447	0.000491298	0.0431772	0.745578	0.0377805	0.527385	0.170334	0.0392349	0.123221	0.107712	0.19861	0.0210782
ENSG00000189343	RPS2P46	-0.129101	0.130988	0.112182	0.155921	0.004047	0.997424	-0.0508341	0.635675	0.0430398	0.705077	-0.0145943	0.825215	-0.126402	0.172671	-0.0546835	0.437636	-0.235386	0.00772862
ENSG00000101474	APMAP	-0.0960657	0.130988	-0.0484088	0.422735	0.0310265	0.591255	-0.015105	0.943116	-0.117692	0.0764811	-0.115459	0.130503	-0.129348	0.0468681	-0.124326	0.0418545	-0.0133593	0.957641
ENSG00000135046	ANXA1	0.14652	0.130988	-0.0127083	0.786769	0.11998	0.268091	0.22557	0.0994052	-0.651989	5.53e-05	0.00394302	0.919349	0.782297	1.24e-07	0.350933	0.0253331	-0.353889	0.021329
ENSG00000118579	MED28	-0.0958724	0.130988	-0.0113259	0.823692	-0.127587	0.0456167	-0.257796	8e-06	0.00307436	0.982512	-0.0769473	0.258112	-0.125698	0.0481735	-0.109123	0.0797829	-0.432967	1.22e-14
ENSG00000165632	TAF3	0.121635	0.130988	0.00344807	0.973166	0.155288	0.0587962	0.264075	0.000542461	0.00144177	0.990831	0.0249813	0.654974	0.148868	0.0743615	0.0900473	0.216107	0.287291	0.000152724
ENSG00000136937	NCBP1	-0.0910188	0.13107	-0.150555	0.0142619	-0.138634	0.0141256	0.0283904	0.725983	-0.101465	0.0830833	-0.0180728	0.774202	-0.0995431	0.0948633	-0.0436818	0.464828	-0.125006	0.0261722
ENSG00000141401	IMPA2	-0.116113	0.13107	0.0148796	0.791194	-0.231836	0.00312787	-0.181372	0.0177298	0.0425519	0.711191	0.0156154	0.787264	-0.20728	0.00784248	-0.13105	0.0868494	-0.142448	0.0816704
ENSG00000113583	C5orf15	-0.109201	0.131291	-0.148983	0.0602695	-0.186875	0.0077659	-0.192432	0.00499666	-0.176837	0.0111071	-0.110478	0.189553	-8.47e-05	0.999672	-0.0624313	0.337399	0.00262341	0.9836
ENSG00000133112	TPT1	-0.140988	0.131291	0.054854	0.441293	-0.0692487	0.470486	0.0777625	0.552129	0.138963	0.205618	-0.0469541	0.452135	-0.0785672	0.488681	-0.0939454	0.22064	-0.271693	0.0128584
ENSG00000125434	SLC25A35	0.0920785	0.131713	0.0595261	0.168012	-0.00969151	0.921174	-0.0986418	0.48538	0.454119	0.010402	0.00872296	0.750641	0.21307	0.143382	0.026078	0.56048	0.422135	0.0183562
ENSG00000170142	UBE2E1	-0.0978822	0.132165	-0.0674763	0.27728	-0.00061564	0.993957	0.0749747	0.282108	-0.247447	2.62e-05	-0.0520696	0.443309	-0.222701	0.000197533	-0.0830838	0.181932	-0.138217	0.0273251
ENSG00000090470	PDCD7	-0.115319	0.132363	-0.0982964	0.164613	-0.110686	0.140319	-0.161967	0.020709	-0.0704622	0.390266	-0.0487065	0.445624	-0.117375	0.116737	-0.0468298	0.421649	0.117498	0.107115
ENSG00000125743	SNRPD2	-0.143035	0.132363	0.00816134	0.896258	-0.128114	0.201124	-0.411041	0.000197012	0.0186738	0.913514	-0.0494616	0.352994	-0.257856	0.0205279	-0.250031	0.0313987	-0.406438	0.000193995
ENSG00000123352	SPATS2	-0.0942313	0.132435	-0.0596918	0.296962	-0.063689	0.359057	-0.0369237	0.656836	-0.182624	0.00132538	-0.026278	0.684805	-0.123024	0.0434782	-0.0309275	0.629927	0.177113	0.00136649
ENSG00000075914	EXOSC7	-0.137353	0.132435	-0.000806843	0.990479	-0.0560466	0.593091	-0.220899	0.0339104	-0.126275	0.267386	-0.032621	0.490664	-0.286035	0.00785594	-0.130227	0.123484	-0.21914	0.0464746
ENSG00000114391	RPL24	-0.141164	0.132435	0.0188889	0.750801	-0.208171	0.0399292	-0.794628	5.87e-14	-0.0207676	0.881947	-0.038848	0.43521	-0.27823	0.0084821	-0.173336	0.0819082	-0.281103	0.010311
ENSG00000150768	DLAT	-0.0999271	0.132636	-0.15917	0.017889	-0.127555	0.060371	-0.221887	0.000188333	-0.269745	4.07e-06	-0.026611	0.686075	-0.212729	0.000404451	-0.0970894	0.127759	-0.0690611	0.358833
ENSG00000115641	FHL2	-0.130182	0.132847	-0.0345374	0.687913	-0.217542	0.00977168	-0.214185	0.00890556	-0.365638	6.91e-06	-0.248584	0.0219329	-0.300519	0.000283489	-0.254258	0.00522654	0.358204	7.46e-06
ENSG00000285822	ENSG00000285822	-0.103398	0.132847	-0.0318118	0.627237	0.0302583	0.70701	-0.347801	4.56e-08	-0.206447	0.00178322	-0.0340623	0.568769	-0.276836	2.4e-05	-0.0644685	0.313788	-1.30754	2.29e-84
ENSG00000212802	RPL15P3	-0.141484	0.132847	0.00811018	0.887492	-0.110598	0.3051	-0.0755116	0.529111	-0.0780718	0.520854	-0.0515538	0.352994	-0.245298	0.0245221	-0.104555	0.192444	-0.305279	0.0051937
ENSG00000019485	PRDM11	0.0953065	0.132847	0.00454079	0.954056	0.0106494	0.914332	-0.0938185	0.157703	-0.228202	0.000111297	0.0197088	0.769093	-0.00271468	0.97302	0.0794485	0.190929	0.403359	5.74e-14
ENSG00000164587	RPS14	-0.143921	0.132847	-0.00102352	0.975747	-0.13863	0.197199	-0.219488	0.096488	0.110723	0.418429	-0.0362366	0.309688	-0.282374	0.0365456	-0.320465	0.030417	-0.395246	0.0046565
ENSG00000143067	ZNF697	0.131155	0.132847	0.00683024	0.925998	0.309817	0.00115205	0.23251	0.0128537	-0.106037	0.314936	0.0106936	0.836623	0.359379	0.000114644	0.0695969	0.325199	0.395661	1.26e-05
ENSG00000123643	SLC36A1	0.133311	0.133007	-0.0140164	0.81463	0.269473	0.00461111	0.272151	0.00318878	0.109726	0.305616	0.0255639	0.588736	0.309848	0.000852257	0.117821	0.152444	0.121905	0.262536
ENSG00000070501	POLB	-0.127395	0.133007	-0.0485356	0.447204	-0.0735199	0.435168	-0.100053	0.288258	0.029977	0.819797	-0.0402668	0.47534	-0.237399	0.00962765	-0.130556	0.113102	-0.127428	0.196112
ENSG00000134291	TMEM106C	-0.119432	0.13302	-0.023556	0.720778	-0.110974	0.184934	0.0238772	0.836863	0.284658	0.000265023	-0.14553	0.147413	0.0959131	0.284799	-0.182697	0.030443	0.592852	1.53e-15
ENSG00000277702	ENSG00000277702	-0.0500632	0.133076	-0.0253638		-0.0709692	0.368174	-0.896643	0.000606558	-0.274583	0.117386	-0.0107724		-0.46206	0.0340419	-0.0467083		-0.179836	0.376904
ENSG00000213463	SYNJ2BP	0.0935155	0.133715	0.0291243	0.643416	0.0528771	0.459625	0.323152	8.91e-10	0.139019	0.0176594	0.0374326	0.540218	0.225758	4.85e-05	0.0568809	0.338675	-0.0244319	0.774932
ENSG00000091127	PUS7	-0.111461	0.13374	-0.1565	0.0547367	-0.167327	0.024904	-0.293703	3.38e-05	-0.35577	4.18e-07	-0.0279807	0.61791	-0.20709	0.00496716	-0.0594658	0.368304	-0.0973238	0.25065
ENSG00000071539	TRIP13	-0.0901803	0.13385	-0.047643	0.424625	-0.160078	0.00427021	-0.133576	0.0165016	-0.158557	0.00375053	-0.048433	0.4458	-0.190269	0.000417148	-0.100669	0.0840356	0.0330949	0.663723
ENSG00000053372	MRTO4	-0.124373	0.133877	-0.00657197	0.922331	-0.167039	0.0477994	-0.164012	0.0535164	-0.0821758	0.395729	-0.046304	0.447853	-0.232074	0.00494239	-0.207374	0.0214083	-0.534924	8.39e-12
ENSG00000178715	ENSG00000178715	-0.0917942	0.134055	0.0161247	0.714849	-0.206324	0.104913	-0.0807383	0.576927	-0.00760805	0.963565	-0.0314494	0.285218	-0.336472	0.0290302	-0.0330905	0.517579	-0.229708	0.158743
ENSG00000129038	LOXL1	-0.0929296	0.134055	-0.00222859	0.967006	0.0330226	0.669314	-0.683895	2.54e-35	-0.295185	1.53e-07	-0.125619	0.094174	-0.112406	0.0743615	-0.101614	0.0911289	-0.268929	1.61e-06
ENSG00000151491	EPS8	0.142245	0.134055	-0.0533863	0.375044	0.0273434	0.828145	0.105095	0.354485	0.30894	0.00360453	0.0224517	0.611469	0.268623	0.0120851	0.0632757	0.352595	1.26304	5.74e-37
ENSG00000136897	MRPL50	-0.113404	0.134573	-0.0277366	0.645285	-0.129598	0.100051	-0.382567	2.95e-08	-0.24125	0.000634018	-0.042094	0.47534	-0.158347	0.0357142	-0.138139	0.0622148	-0.546983	7.78e-16
ENSG00000188501	LCTL	0.042566	0.134627	0.021317		0.0800515	0.254219	-0.00139632	0.993815	0.209555	0.180763	0.00963162		0.699171	0.00906021	0.052629		0.447917	0.0597933
ENSG00000182372	CLN8	0.120653	0.134777	0.0672503	0.317971	0.0983718	0.275307	0.316422	0.000107996	0.299139	0.000273624	0.0240669	0.633988	0.177112	0.0406267	0.0983906	0.185512	0.0260062	0.837212
ENSG00000140105	WARS1	-0.103223	0.135648	-0.029125	0.642275	-0.405723	7.96e-13	0.569273	1.15e-26	-0.254117	6.41e-06	-0.0623545	0.299854	-0.0677239	0.359192	-0.100566	0.124462	-0.00848027	0.939132
ENSG00000184305	CCSER1	-0.143022	0.135648	-0.333418	0.0103328	-0.558233	1.94e-06	-0.83403	1.4e-13	-0.402477	0.000273312	0.00569766	0.911941	-0.661699	6.66e-09	-0.0998272	0.203763	-0.781332	2.26e-12
ENSG00000109089	CDR2L	0.119297	0.135648	0.123177	0.127807	0.274348	0.000823362	0.170509	0.0401399	0.295447	0.000194847	0.0334292	0.573206	0.370229	2.66e-06	0.0656028	0.337501	0.565298	5.07e-14
ENSG00000100478	AP4S1	-0.132107	0.135752	-0.0412606	0.496765	-0.247867	0.0138791	0.032253	0.80939	-0.0952867	0.386223	-0.0497315	0.39193	-0.207104	0.0384584	-0.237288	0.0252277	-0.654231	2.54e-11
ENSG00000131871	SELENOS	-0.126326	0.135752	0.00490876	0.938939	-0.0460909	0.632337	-0.237456	0.0100311	-0.231778	0.0124604	-0.0638064	0.317105	-0.13807	0.15142	-0.0811474	0.255888	-0.0674757	0.57313
ENSG00000100234	TIMP3	0.0901437	0.135752	0.0383907	0.47638	0.0587109	0.397002	0.374089	1.16e-13	-0.0901533	0.179455	-0.0131511	0.838959	0.361402	1.25e-12	0.0120151	0.797275	0.239617	3.49e-06
ENSG00000169714	CNBP	-0.11035	0.135752	-0.0250664	0.781974	-0.17019	0.0106699	-0.105527	0.148987	-0.23995	0.000179849	-0.0783467	0.329849	-0.16274	0.0177423	-0.1277	0.0775153	-0.112205	0.116659
ENSG00000142937	RPS8	-0.132323	0.135752	0.043756	0.475791	-0.08826	0.361655	-0.044692	0.723399	0.00119982	0.943357	-0.0454136	0.398998	-0.203838	0.036651	-0.141737	0.105896	-0.396959	3.12e-05
ENSG00000159128	IFNGR2	-0.0948858	0.135752	-0.0419306	0.480074	0.0106629	0.906303	-0.266085	2.22e-06	-0.157351	0.00818802	-0.0777078	0.258112	-0.130434	0.0348591	-0.151855	0.0197332	0.219265	7.26e-05
ENSG00000158669	GPAT4	0.0773814	0.135752	0.0261283	0.731406	0.121489	0.00851507	0.118578	0.00723847	0.0671691	0.158174	0.0149533	0.834092	0.107365	0.0200903	0.0316306	0.529398	-0.109035	0.0172591
ENSG00000260196	ENSG00000260196	0.070067	0.135752	0.0674786	0.114585	0.525305	0.00769129	0.156844	0.278117	1.60945	7.66e-17	0.00830687	0.728114	0.529278	0.0067711	0.0352768	0.406537	0.902822	3.7e-06
ENSG00000087302	RTRAF	-0.12818	0.13619	-0.0117591	0.793036	-0.0719295	0.452507	-0.108638	0.273503	-0.0475578	0.673116	-0.0403654	0.465539	-0.162877	0.076675	-0.15894	0.0716559	-0.39844	5.59e-06
ENSG00000254919	ENSG00000254919	-0.126899	0.136402	0.00800968	0.88282	-0.20759	0.0946717	-0.563478	9.25e-05	-0.351574	0.0113701	0.0019219	0.963721	-0.0654326	0.620648	-0.0481701	0.400127	0.335101	0.0129622
ENSG00000183605	SFXN4	-0.137002	0.136537	-0.00235291	0.972118	-0.179216	0.0780915	-0.227845	0.0242195	-0.16165	0.127611	-0.0238518	0.594738	-0.400212	0.000105847	-0.134554	0.125241	-0.210211	0.0484077
ENSG00000092853	CLSPN	0.11755	0.136537	-0.0350558	0.605505	0.155955	0.0570371	-0.0656663	0.502371	-0.0560468	0.571775	0.0259974	0.645861	0.0951108	0.291978	0.115975	0.126606	0.275192	0.000456251
ENSG00000144476	ACKR3	-0.124746	0.136646	-0.0474718	0.454012	-0.277288	0.00191874	-0.603068	2.12e-12	-0.895107	7.7e-25	-0.252453	0.0234797	-0.681572	4.91e-15	-0.261641	0.00607651	0.268927	0.00180068
ENSG00000186517	ARHGAP30	0.0575468	0.136646	0.0311948	0.297787	0.089875	0.291559	0.0760129	0.592978	0.546806	0.00994117	0.011931	0.575663	0.787562	0.000491689	0.0841943	0.0953407	0.0942794	0.659588
ENSG00000127863	TNFRSF19	-0.109866	0.136943	-0.0714956	0.284384	-0.111728	0.138285	-0.434107	1.2e-10	-0.641474	2.55e-21	-0.257146	0.0034114	-0.0507549	0.577908	-0.0447355	0.519863	-0.132529	0.0827515
ENSG00000196517	SLC6A9	-0.142749	0.137408	-0.0231922	0.672749	-0.0978135	0.348817	0.479216	6.18e-05	-0.435018	0.000431342	-0.0131035	0.756744	-0.475432	0.000137743	-0.130405	0.140647	-0.42643	0.000471413
ENSG00000162849	KIF26B	0.138421	0.137542	0.063302	0.232532	0.17362	0.140901	0.317185	0.0240783	1.08432	1.17e-13	0.0184584	0.594161	1.1483	6.2e-15	0.246565	0.0640361	0.62603	1.68e-05
ENSG00000130414	NDUFA10	-0.0923864	0.137566	0.0361114	0.560957	-0.0994708	0.116457	-0.0466745	0.545691	-0.207478	0.000340785	-0.0454486	0.463981	-0.1599	0.00828637	-0.108721	0.0741353	0.00454227	0.951993
ENSG00000179761	PIPOX	-0.127733	0.137628	0.00189966	0.976766	-0.040075	0.695619	-0.0933445	0.362424	0.13015	0.186081	-0.0211804	0.691752	-0.339578	0.00032751	-0.176726	0.0563498	0.602365	2.29e-11
ENSG00000105559	PLEKHA4	0.109906	0.13764	0.154996	0.0523115	0.0918649	0.249267	0.0399383	0.691328	0.71543	3.91e-26	0.163396	0.0845773	0.371012	1.45e-07	0.0579202	0.363023	0.298113	2.33e-05
ENSG00000198492	YTHDF2	-0.0713303	0.13764	-0.0227304	0.714763	-0.131568	0.0013612	-0.108451	0.00732835	-0.139242	0.000401061	-0.0283936	0.670127	-0.0780753	0.0792274	-0.0901899	0.0453039	-0.161381	1.69e-05
ENSG00000126464	PRR12	0.112919	0.137661	0.0337949	0.609382	0.126344	0.109314	0.0130281	0.917171	0.0994546	0.242453	0.0346098	0.557304	0.190063	0.0146665	0.0792868	0.250453	0.0891083	0.327767
ENSG00000164011	ZNF691	-0.136709	0.137761	-0.0463574	0.472425	-0.111988	0.272658	-0.243969	0.0269212	-0.0322913	0.83172	-0.024175	0.580036	-0.117281	0.298562	-0.220613	0.0463693	-0.392027	0.000428155
ENSG00000169118	CSNK1G1	0.135413	0.138176	-0.0340576	0.563043	0.124776	0.190756	0.126208	0.213224	-0.0452374	0.669285	0.0360282	0.484251	0.106063	0.305435	0.100535	0.201963	0.108175	0.341358
ENSG00000105640	RPL18A	-0.137174	0.138299	0.0115144	0.82219	-0.0786886	0.431404	-0.0216879	0.896872	0.0391706	0.798822	-0.0289507	0.409882	-0.26241	0.0502031	-0.272316	0.0465964	-0.344488	0.0143744
ENSG00000171612	SLC25A33	-0.127919	0.138466	-0.00802971	0.890362	-0.0231106	0.828541	-0.115821	0.243556	-0.0548081	0.623266	-0.025872	0.661577	-0.148075	0.119199	-0.0724019	0.28641	-0.0272653	0.838669
ENSG00000090975	PITPNM2	0.0813125	0.138466	0.0102624	0.792985	0.277467	0.0681849	0.330362	0.0444613	0.334778	0.0449457	0.014255	0.607996	0.492582	0.00636619	0.08553	0.148855	0.771607	1.61e-05
ENSG00000103024	NME3	-0.07137	0.138466	0.0133447	0.732798	-0.0653748	0.484142	-0.0882174	0.538327	-0.11673	0.431347	-0.00912604	0.740034	-0.321706	0.0560661	-0.031864	0.465295	0.0457209	0.833618
ENSG00000162722	TRIM58	0.152811	0.138466	0.00479888	0.974139	0.00513176	0.978521	0.407715	0.0008026	0.223952	0.0651747	0.0171471	0.635951	0.474111	0.000135529	0.177877	0.0955392	-0.267802	0.0370849
ENSG00000187699	C2orf88	0.138132	0.138466	-0.00885354	0.929376	-0.0622077	0.547711	0.348402	0.000912616	0.318039	0.00306362	0.0324447	0.452135	0.402065	0.00018226	0.0504188	0.44186	0.16916	0.15099
ENSG00000147140	NONO	-0.0528474	0.138466	-0.0498852	0.175256	-0.0553586	0.119396	-0.0534919	0.11196	-0.0819032	0.00637901	-0.026281	0.616886	-0.0940244	0.00151439	-0.0688429	0.0440537	-0.157794	1.19e-08
ENSG00000137210	TMEM14B	-0.144486	0.138655	-0.0109405	0.884331	-0.168579	0.136695	-0.0404742	0.784241	-0.033296	0.838896	-0.0067394	0.848699	-0.274813	0.03472	-0.183711	0.0907731	-0.191559	0.166025
ENSG00000100242	SUN2	0.0947115	0.138751	-0.0869239	0.174487	0.0151053	0.867071	0.184097	0.00121527	0.29085	1.46e-07	0.0144446	0.805168	-0.00152244	0.995628	-0.0093982	0.883009	-0.309264	1.6e-08
ENSG00000213066	CEP43	0.142881	0.138751	0.133626	0.146708	0.107584	0.30907	-0.0471828	0.758056	0.0515906	0.72094	0.0164764	0.670516	0.212633	0.0798949	0.200667	0.075904	0.216268	0.103856
ENSG00000066926	FECH	-0.0939857	0.138751	-0.132776	0.0469059	-0.127389	0.0418574	-0.326182	4.45e-09	-0.0999679	0.118226	-0.0660919	0.317105	-0.209023	0.000342305	-0.117381	0.0595328	0.0695216	0.313713
ENSG00000168280	KIF5C	0.12534	0.138751	-0.058699	0.398243	0.451444	3.7e-06	0.00464474	0.952011	0.225467	0.0197802	0.0032194	0.952491	0.121757	0.215317	0.0757874	0.274387	0.448665	2.55e-06
ENSG00000163006	CCDC138	-0.10941	0.138751	-0.135113	0.0817932	-0.16163	0.0234689	-0.0428365	0.619803	-0.200576	0.00366907	-0.0479498	0.452135	-0.220317	0.0014208	-0.0637511	0.347563	-0.277726	3.92e-05
ENSG00000167792	NDUFV1	-0.125044	0.138751	0.0312343	0.607477	-0.142013	0.114941	-0.00323495	0.98984	-0.0761422	0.472826	-0.0927099	0.253242	-0.183356	0.0436868	-0.170423	0.058153	0.0299186	0.809907
ENSG00000166902	MRPL16	-0.125006	0.138751	-0.00357847	0.905739	-0.0870314	0.358722	-0.182711	0.0452169	0.0204397	0.869026	-0.0953297	0.241613	-0.178798	0.0523227	-0.179912	0.047505	-0.100061	0.34784
ENSG00000103549	RNF40	0.0795464	0.138751	-0.00903763	0.90713	0.0243103	0.70806	-0.0182731	0.81959	-0.033373	0.558936	0.0406079	0.499765	0.0234036	0.743533	0.0718077	0.164681	0.0769089	0.142824
ENSG00000238278	ALG1L6P	0.140799	0.138751	0.0605903	0.318402	0.177614	0.107067	0.252504	0.0277565	0.428159	0.000177198	0.157527	0.179677	0.345128	0.0028331	0.0959144	0.208635	-0.0177444	0.924281
ENSG00000171311	EXOSC1	-0.121968	0.138751	0.0293373	0.733257	-0.0390178	0.703956	-0.329767	6.72e-05	-0.0304221	0.780355	-0.0254697	0.662307	-0.0974983	0.301049	-0.18997	0.0352652	-0.164045	0.0667272
ENSG00000198840	MT-ND3	0.139529	0.138751	0.11668	0.171464	0.0052273	0.968276	0.208773	0.0654034	-0.216407	0.0574962	0.0525692	0.33575	-0.0433499	0.750799	0.0698354	0.310834	-1.01773	1.04e-19
ENSG00000120820	GLT8D2	0.102011	0.138751	0.275179	0.0838493	0.0243014	0.820079	0.347084	0.0279145	0.330924	0.0364274	0.0243798	0.39193	1.00435	9.9e-10	0.0920876	0.164372	-0.0237995	0.910238
ENSG00000119559	C19orf25	-0.14702	0.138751	0.00888114	0.88282	-0.0744073	0.460893	-0.0297077	0.824152	0.10096	0.397694	-0.0297021	0.527385	-0.102202	0.350465	-0.113292	0.186336	-0.170735	0.131141
ENSG00000172465	TCEAL1	-0.130471	0.138751	-0.0674865	0.30294	-0.193638	0.0513108	0.17175	0.0833102	-0.177151	0.0757076	-0.0140448	0.777585	-0.18837	0.0618363	-0.0868736	0.240438	-0.140514	0.200304
ENSG00000115368	WDR75	-0.0968653	0.138751	-0.10991	0.099325	-0.250813	3.47e-05	-0.422818	1.46e-13	-0.430424	6.18e-14	-0.0614654	0.35555	-0.166729	0.00717263	-0.0973599	0.124049	-0.102138	0.133294
ENSG00000126453	BCL2L12	-0.12265	0.138751	0.0225682	0.733507	0.0103662	0.980663	-0.0320182	0.730866	0.027403	0.819748	-0.0443976	0.466222	-0.17197	0.039719	-0.223013	0.0132183	-0.386656	8.49e-07
ENSG00000167118	URM1	-0.119729	0.138751	0.019105	0.789073	-0.141549	0.0992447	-0.504565	4.38e-11	-0.0776377	0.387787	-0.0538719	0.394701	-0.14348	0.0909098	-0.187616	0.030443	-0.292876	0.00017687
ENSG00000187902	SHISA7	0.0776038	0.138751	0.0127812	0.738549	0.36631	0.0346578	0.0638553	0.676996	0.0776814	0.618449	0.00932273	0.73026	0.590805	0.00179756	0.0682537	0.194022	0.266624	0.137242
ENSG00000174915	PTDSS2	-0.12501	0.138751	-0.000245132	0.984247	-0.0109245	0.925742	-0.149554	0.105919	-0.0240761	0.832223	-0.0233469	0.627305	-0.277757	0.00146224	-0.106662	0.171846	-0.136566	0.179792
ENSG00000288856	ENSG00000288856	0.0554451	0.138751	0.04512	0.151716	0.167023	0.127904	0.468925	0.0213618	1.11478	9.43e-07	0.00786591	0.724827	0.79501	0.000548645	0.0257569	0.488302	-0.198765	0.332281
ENSG00000100347	SAMM50	-0.109575	0.138751	0.0497334	0.43398	0.0621083	0.436963	0.0645697	0.437725	0.00307341	0.982387	-0.0267789	0.655283	-0.126288	0.0796415	-0.131773	0.0648367	0.0314036	0.744061
ENSG00000029639	TFB1M	-0.136403	0.138953	-0.0137016	0.796637	-0.257025	0.0405774	-0.141308	0.256885	-0.16159	0.18654	-0.0224266	0.552563	-0.200113	0.112281	-0.0913929	0.213294	-0.497275	0.00015031
ENSG00000143149	ALDH9A1	-0.0888394	0.138953	-0.128955	0.0454829	-0.0127155	0.877946	-0.164321	0.00285581	-0.190178	0.000569637	-0.010978	0.87002	-0.166357	0.00321897	-0.118501	0.0453039	0.113288	0.0635101
ENSG00000172339	ALG14	-0.126171	0.138976	-0.00400416	0.957087	-0.0115218	0.91195	0.0631413	0.567906	-0.0127955	0.914275	-0.0589384	0.332532	-0.0480215	0.66554	-0.0977822	0.201325	-0.578782	2.09e-10
ENSG00000156642	NPTN	-0.0850548	0.139048	-0.146087	0.00692744	-0.168955	0.000502376	-0.437507	9.57e-23	-0.204379	1.21e-05	-0.0704316	0.276008	-0.111117	0.03138	-0.106066	0.0548493	-0.0165822	0.828088
ENSG00000152219	ARL14EP	-0.106386	0.139581	-0.152154	0.0475327	-0.264991	0.000184472	-0.0179096	0.867029	-0.284266	2.37e-05	-0.12506	0.142747	-0.224372	0.00166878	-0.0814841	0.22691	-0.131972	0.069784
ENSG00000248527	MTATP6P1	0.112706	0.139714	0.045932	0.304367	0.00564296	0.963301	0.0678483	0.650564	-0.405679	0.00785654	0.0306672	0.309211	-0.0830117	0.561397	0.105369	0.149882	-0.8182	2.53e-07
ENSG00000133315	MACROD1	-0.136147	0.139771	0.0318187	0.576921	-0.0434902	0.67119	-0.00192922	0.988566	-0.0750131	0.532453	-0.0497401	0.333832	-0.0795468	0.511009	-0.133269	0.115696	-0.830651	1.62e-14
ENSG00000196440	ARMCX4	0.143763	0.139771	0.018522	0.744778	0.0654693	0.573672	-0.325949	0.00716837	0.191803	0.102894	-0.00289247	0.954235	0.320201	0.00560534	0.216909	0.0539534	-0.035883	0.817024
ENSG00000214784	RPS3AP21	-0.0441885	0.139836	-0.0131522	0.650613	-0.129798	0.141609	-0.487656	0.0291621	-0.11796	0.396892	-0.0174238	0.289863	-0.541135	0.0233613	-0.0219344	0.520187	-0.658861	0.00791411
ENSG00000162419	GMEB1	0.105749	0.14005	0.0175327	0.79413	-0.149665	0.0454892	0.12078	0.109475	0.206343	0.00308856	0.0834508	0.254888	0.162749	0.0248466	0.0874828	0.199181	-0.155779	0.0367319
ENSG00000101846	STS	0.119205	0.14005	0.0255952	0.555815	0.241467	0.0745191	0.299278	0.0389858	0.417384	0.0059854	0.0192359	0.524711	0.385165	0.0112149	0.0591977	0.294752	0.345882	0.0242235
ENSG00000151923	TIAL1	-0.0750687	0.140282	-0.0658497	0.180049	-0.0724219	0.144585	-0.00764623	0.908847	-0.129045	0.00665519	-0.0347189	0.594156	-0.144567	0.00244278	-0.0736977	0.12605	-0.0784535	0.125698
ENSG00000134108	ARL8B	-0.0746445	0.140282	-0.117327	0.0146123	-0.0416031	0.419096	-0.0332777	0.507105	-0.22666	4.87e-08	-0.069602	0.233634	-0.074848	0.104672	-0.101003	0.0361118	-0.192813	1.34e-06
ENSG00000064933	PMS1	-0.117856	0.140282	-0.0874136	0.274265	-0.301777	0.000347956	-0.0924112	0.328269	-0.262897	0.00138442	-0.00384326	0.954235	-0.154433	0.0729547	-0.0077434	0.92119	0.00397108	0.959913
ENSG00000287562	ENSG00000287562	0.0601191	0.140282	0.945117	0.000235311	0.229918	0.0961926	0.810915	0.000142958	0.818661	0.000133632	0.0130935	0.544729	0.497422	0.0148455	0.1197	0.0797829	0.296208	0.131574
ENSG00000164751	PEX2	-0.135259	0.140282	-0.10554	0.189205	-0.169144	0.0952506	-0.411745	3.67e-05	0.0015009	0.995718	-0.153458	0.165341	-0.0392524	0.748811	-0.194192	0.055224	-0.158045	0.144199
ENSG00000205531	NAP1L4	-0.0812972	0.140561	-0.0030253	0.984635	-0.0685361	0.186003	-0.0493496	0.361723	-0.00578356	0.948017	-0.0193446	0.740605	-0.0857605	0.0760707	-0.0962525	0.0554566	-0.0990872	0.026081
ENSG00000085741	WNT11	-0.127765	0.141129	0.0025607	0.978978	-0.00435272	0.969822	-0.375654	0.00554566	-1.6478	7.8e-23	-0.0388424	0.283611	-0.548533	0.000145524	-0.187678	0.0911289	-0.0859283	0.599482
ENSG00000183044	ABAT	-0.127556	0.141129	-0.0222254	0.753297	-0.12505	0.181421	0.277719	0.000625257	-0.409989	1.25e-07	-0.0256741	0.664496	-0.00581361	0.984115	-0.00637124	0.872206	-1.02201	1.74e-41
ENSG00000187550	SBK2	-0.133106	0.141368	-0.0455374	0.450867	-0.499142	2.12e-06	-0.730581	4.9e-13	0.0523662	0.665475	0.211806	0.0975089	-1.03943	9.3e-24	-0.323551	0.00546059	0.616528	1.12e-10
ENSG00000136152	COG3	-0.118976	0.141398	-0.0895784	0.225878	-0.0128948	0.910906	-0.0195866	0.911958	-0.295924	0.000773629	-0.0145831	0.893784	-0.00773797	0.932078	0.00872162	0.911411	0.082922	0.420456
ENSG00000157851	DPYSL5	-0.0980422	0.141479	-0.071492	0.273188	0.169165	0.00721787	-0.367598	4.92e-10	-0.320691	1.01e-07	0.00758574	0.967687	-0.479263	2.26e-15	-0.0921261	0.149144	-0.246375	4.83e-05
ENSG00000117450	PRDX1	-0.10777	0.141841	0.0028419	0.97038	-0.0635117	0.464677	-0.125343	0.140237	-0.106038	0.236227	-0.0265069	0.630611	-0.159172	0.0518236	-0.145018	0.0590917	-0.367123	1.99e-06
ENSG00000187522	HSPA14	-0.109708	0.142622	0.0223949	0.753893	-0.135956	0.0837171	-0.0036688	0.978183	-0.139327	0.0789867	-0.0223283	0.70299	-0.115965	0.153598	-0.163633	0.0384964	-0.276033	0.000166396
ENSG00000163634	THOC7	-0.104713	0.142622	0.0262925	0.698968	-0.0738649	0.345539	0.119833	0.0929814	-0.108052	0.14092	-0.041874	0.501267	-0.116675	0.111506	-0.0823671	0.217624	-0.175265	0.00984287
ENSG00000138029	HADHB	-0.0897118	0.14284	-0.0228625	0.725305	-0.0264335	0.739941	0.139936	0.0154083	0.0265083	0.747281	-0.0480245	0.456698	-0.070747	0.274917	-0.114469	0.0539301	-0.0423755	0.532126
ENSG00000115457	IGFBP2	-0.130358	0.14284	0.00359491	0.960084	-0.0740677	0.570105	-0.0387657	0.83016	-0.141801	0.191684	-0.0940302	0.236459	-0.169519	0.0942599	-0.143843	0.107171	-0.230571	0.0225628
ENSG00000196557	CACNA1H	-0.131946	0.14284	-0.0313502	0.520656	0.326392	0.0153455	-0.917874	2.59e-10	-0.86535	3.35e-09	0.00653969	0.867904	-0.497172	0.00063264	-0.0482221	0.435209	0.208964	0.14251
ENSG00000169252	ADRB2	0.0455694	0.143008	0.0107551		0.0718759	0.332425	0.185383	0.204614	0.639239	0.00870203	-0.00180265		0.824458	0.00149996	0.0111901		1.50201	1.99e-09
ENSG00000205871	RPS3AP47	-0.0547204	0.14304	-0.0090906	0.78882	-0.124804	0.178099	-0.284993	0.0936729	-0.0704617	0.605861	-0.0174392	0.387611	-0.691318	0.00294381	-0.0860442	0.084699	-0.737897	0.00118426
ENSG00000071889	FAM3A	-0.129489	0.14308	0.026896	0.673012	-0.1567	0.106127	-0.292438	0.00222252	-0.0142629	0.914707	-0.0471161	0.389275	-0.140444	0.162034	-0.0684953	0.327779	-0.209385	0.0372201
ENSG00000146223	RPL7L1	-0.0548698	0.14308	-0.0577752	0.125066	-0.123339	5.73e-05	-0.877587	2.81e-225	-0.247812	6.4e-19	-0.0427049	0.34378	-0.1291	1.48e-05	-0.0779307	0.027261	-0.344068	4.03e-36
ENSG00000068383	INPP5A	-0.0951881	0.143479	-0.00954323	0.873638	0.109988	0.0892612	-0.180694	0.00267282	-0.128659	0.0428159	-0.0365875	0.561828	-0.204288	0.000751255	-0.0597443	0.333731	-0.157843	0.0103236
ENSG00000132716	DCAF8	0.132546	0.143509	0.334371	0.00709828	0.111752	0.27296	-0.192238	0.0816052	0.48053	3.49e-06	0.104033	0.223641	0.245577	0.0208465	0.236481	0.0326738	0.229884	0.037335
ENSG00000148516	ZEB1	0.136113	0.143713	0.000791257	0.990479	0.0207877	0.851037	-0.0598862	0.676754	-0.039051	0.798194	0.0181143	0.68565	0.413953	0.00106745	0.199463	0.0800953	0.279648	0.0277493
ENSG00000140521	POLG	0.0900968	0.143713	0.0226306	0.72548	-0.0550999	0.412989	0.00164073	0.998195	0.309654	1.33e-09	0.0151977	0.813751	0.0820046	0.206047	0.0459011	0.441458	0.56177	2.47e-31
ENSG00000108590	MED31	-0.0774359	0.143945	-0.0419568	0.275964	-0.163444	0.156838	-0.691573	0.000263888	-0.261128	0.099624	-0.0186285	0.486551	-0.519925	0.00555761	-0.0467895	0.333027	-0.229363	0.196252
ENSG00000178982	EIF3K	-0.135222	0.143945	0.0455328	0.48236	-0.0710912	0.411821	-0.0125713	0.891138	-0.00699488	0.949958	-0.0480232	0.387958	-0.121799	0.210675	-0.10157	0.198989	-0.0271031	0.827072
ENSG00000171202	TMEM126A	-0.131386	0.143945	0.0130973	0.837062	-0.203479	0.0405636	-0.808219	3.34e-16	-0.132334	0.198702	-0.0353649	0.499765	-0.0944816	0.356641	-0.151024	0.0966041	-0.483185	8.23e-07
ENSG00000065154	OAT	-0.088741	0.143945	-0.0325284	0.5207	-0.0563624	0.432334	-0.0482924	0.514497	-0.128065	0.0291065	-0.142009	0.0564547	-0.0460343	0.529959	-0.153718	0.0143776	0.140179	0.0144599
ENSG00000116754	SRSF11	-0.0878716	0.143945	-0.165686	0.00660062	-0.192539	0.000364888	-0.202532	0.000113548	-0.244373	2.03e-06	-0.0316608	0.60998	-0.151675	0.00574547	-0.0633687	0.270404	-0.123265	0.0282246
ENSG00000170881	RNF139	-0.109612	0.14404	-0.161316	0.0444948	-0.223861	0.00217961	-0.0290198	0.782087	-0.296409	2.27e-05	-0.116613	0.189983	-0.27207	0.000128028	-0.207702	0.00998037	-0.20575	0.00408969
ENSG00000274180	NATD1	0.134985	0.144325	0.0259244	0.657863	0.473237	1.82e-05	0.618714	2.49e-09	0.556758	1.25e-07	0.0148224	0.756909	0.284226	0.00862057	0.0546778	0.411713	0.587723	1.22e-08
ENSG00000135698	MPHOSPH6	-0.0987818	0.144378	-0.000632179	0.993625	-0.134342	0.0477286	-0.457009	1.74e-13	-0.199725	0.00193537	-0.0470992	0.46767	-0.14373	0.031537	-0.0997647	0.125553	-0.153911	0.0188027
ENSG00000244921	MTCYBP18	0.0417569	0.144378	0.0276237	0.24802	0.015221	0.853703	0.0736583	0.593506	-0.0764857	0.566529	0.0141998	0.387611	0.0586774	0.60115	0.0667867	0.0709982	-0.210659	0.314838
ENSG00000172456	FGGY	-0.13214	0.144378	-0.0048661	0.958747	0.0574387	0.589026	-0.144922	0.201483	0.133873	0.246191	-0.0397565	0.393182	-0.0865192	0.465094	-0.144159	0.115696	-0.0513017	0.733656
ENSG00000086570	FAT2	0.0484784	0.144603	0.0115518	0.696706	0.710629	0.00474445	0.0152121	0.924824	-0.120199	0.395134	0.000505876	0.984403	0.845726	0.000669638	0.0393794	0.261617	1.01503	2.4e-05
ENSG00000067167	TRAM1	-0.0876147	0.144698	-0.159883	0.0151398	-0.10905	0.0773448	-0.0496489	0.497218	-0.487879	8.97e-20	-0.0793777	0.234366	-0.0748353	0.269322	-0.164837	0.00864906	-0.172108	0.00265866
ENSG00000167700	MFSD3	-0.0640293	0.145006	0.00499394	0.903386	-0.0280545	0.776946	-0.0565184	0.710248	0.094515	0.529549	-0.00827341	0.76147	-0.113805	0.377034	-0.0605352	0.194886	-0.259911	0.163987
ENSG00000102678	FGF9	0.133951	0.145062	-0.000804	0.999607	-0.0293472	0.784848	0.168599	0.135526	0.673585	3.53e-10	0.0224324	0.598869	0.227129	0.0414754	0.0833832	0.256784	0.935579	1.73e-19
ENSG00000130158	DOCK6	0.0919336	0.145062	0.0545395	0.409636	0.209402	0.000469532	-0.0876015	0.19054	0.153869	0.0118872	0.0575235	0.383479	0.164987	0.00684499	0.101787	0.0965058	0.201033	0.000559361
ENSG00000100345	MYH9	0.132815	0.145062	0.00228012	0.97525	0.112437	0.212972	0.112774	0.241469	0.00305145	0.963993	0.0291142	0.565347	0.148608	0.133794	0.0882684	0.240507	-0.108363	0.328477
ENSG00000225138	SLC9A3-AS1	0.0530884	0.145062	0.0190691	0.544748	0.0840591	0.304838	0.493759	0.0191661	0.997646	1.83e-05	0.0162462	0.411161	0.00760033	0.951962	0.0354055	0.334862	1.60905	5.42e-13
ENSG00000101182	PSMA7	-0.128409	0.145062	-0.0130821	0.835251	-0.12289	0.203344	-0.0715451	0.542354	-0.0290384	0.871645	-0.0748922	0.262953	-0.228498	0.0271473	-0.23205	0.0288701	-0.282631	0.00541932
ENSG00000173409	ARV1	-0.120101	0.145062	-0.0384714	0.491609	-0.279896	0.00140358	-0.123062	0.171588	-0.345571	3.86e-05	-0.0267603	0.628445	-0.30056	0.000406651	-0.222192	0.0173723	-0.190663	0.0289964
ENSG00000099385	BCL7C	-0.134226	0.145062	0.00235955	0.969998	-0.102828	0.327952	-0.0497367	0.722548	-0.0189702	0.898324	-0.024886	0.547987	-0.102633	0.408124	-0.0251629	0.588303	0.0483031	0.749964
ENSG00000125898	FAM110A	-0.117053	0.145062	0.0690195	0.314325	-0.131647	0.120681	-0.383735	6.63e-07	-0.0900851	0.333398	0.00859807	0.87928	-0.204274	0.0124825	-0.196653	0.0253331	-0.824579	1.97e-27
ENSG00000240376	ENSG00000240376	-0.0663202	0.145062	0.0172071	0.651372	-0.138634	0.197659	-0.10575	0.467374	-0.0531114	0.733482	-0.0209811	0.35603	-0.595855	0.00407175	-0.0806841	0.129265	-0.364766	0.0582304
ENSG00000196839	ADA	-0.122917	0.145062	-0.0153862	0.811705	-0.015321	0.873067	-0.24273	0.00681946	0.0719429	0.501772	-0.00227581	0.982308	-0.19966	0.0302745	-0.0807424	0.265515	0.137497	0.164367
ENSG00000133794	BMAL1	-0.123526	0.145062	-0.0579503	0.373367	-0.0775513	0.435523	-0.0335672	0.781864	-0.171368	0.0806642	-0.0132305	0.817428	-0.0226389	0.861391	-0.00804244	0.918996	-0.00414786	0.97859
ENSG00000149177	PTPRJ	0.128614	0.145188	-0.00121324	0.984247	0.651515	1.41e-11	0.154845	0.12965	0.197796	0.0486414	0.0135197	0.784032	0.213964	0.0318798	0.0984678	0.205157	0.822646	1.14e-19
ENSG00000251493	FOXD1	-0.112688	0.145188	-0.0253025	0.6991	-0.107588	0.197659	-0.0391251	0.720081	-0.246404	0.0017206	-0.169179	0.094174	-0.0935194	0.29066	-0.0308209	0.651965	-0.207402	0.00934038
ENSG00000126461	SCAF1	0.0958319	0.145188	0.129369	0.0586402	0.0846951	0.229855	-0.147315	0.0169956	0.193792	0.00187659	0.0360764	0.623512	0.121667	0.0733034	0.0559633	0.373063	0.0385325	0.694074
ENSG00000075415	SLC25A3	-0.110478	0.145188	0.0148541	0.756501	-0.0450858	0.679987	0.0643143	0.436813	0.00976506	0.938164	-0.0291811	0.487999	-0.163502	0.0388855	-0.169416	0.0359901	-0.149216	0.0483324
ENSG00000100353	EIF3D	-0.0969622	0.145292	0.00935193	0.925209	-0.254106	7.01e-05	-0.354203	7.62e-09	0.0949794	0.191223	-0.0380005	0.519145	-0.0821149	0.277785	-0.0666032	0.281142	0.0147921	0.885542
ENSG00000089685	BIRC5	-0.118489	0.145584	-0.021194	0.739839	-0.0887931	0.333247	-0.0289423	0.811672	0.0426562	0.71372	-0.0491815	0.394701	-0.192801	0.0328813	-0.229389	0.0172311	-0.450386	1.48e-07
ENSG00000171103	TRMT61B	-0.120467	0.145584	-0.0683385	0.307643	-0.0616619	0.526678	-0.0478697	0.64902	-0.0695665	0.521865	-0.00882495	0.866773	-0.0319715	0.807346	-0.108573	0.169407	-0.234925	0.0118209
ENSG00000162236	STX5	-0.124526	0.145726	0.0179575	0.768216	-0.0234727	0.839536	-0.0106509	0.939973	0.000273198	0.995718	-0.0559392	0.333258	0.0296121	0.807698	-0.0975389	0.220551	-0.042154	0.747417
ENSG00000287299	ENSG00000287299	0.0321598	0.145869	0.0368654	0.0726087	0.112193	0.104929	0.861081	0.005077	0.513734	0.03889	0.0122907	0.358803	1.11399	0.000690419	0.804168	0.0234536	0.616295	0.027165
ENSG00000157152	SYN2	-0.125655	0.145869	-0.0136105	0.822814	-0.0371956	0.746593	-0.137512	0.172488	-0.179109	0.0651747	0.0148147	0.769527	-0.439752	9.03e-06	-0.37108	0.00112718	-0.061981	0.630396
ENSG00000138069	RAB1A	-0.0750161	0.145914	0.00455062	0.967163	0.0304549	0.660178	-0.192388	9.17e-06	-0.147751	0.00124268	-0.0515543	0.381375	-0.0870419	0.0832872	-0.0756442	0.108252	-0.294114	2.21e-12
ENSG00000077942	FBLN1	-0.0869857	0.145951	-0.000852217	0.994162	0.00441255	0.942003	-0.212877	0.000113243	-0.023651	0.776828	-0.0217119	0.724171	-0.152991	0.00809953	-0.11538	0.0495753	-0.105866	0.0880209
ENSG00000164306	PRIMPOL	-0.132505	0.146283	-0.0764246	0.214044	-0.282371	0.0263708	-0.0473232	0.728692	-0.323309	0.0136682	-0.0171571	0.645585	-0.108715	0.349975	-0.102999	0.182503	-0.175936	0.214947
ENSG00000105255	FSD1	-0.114738	0.146358	-0.00114963	0.990479	-0.0997404	0.241051	-0.319621	5.35e-05	0.161315	0.0466833	-0.0213874	0.681511	-0.244627	0.00267085	-0.101045	0.179882	0.0654498	0.500647
ENSG00000260032	NORAD	0.111646	0.146442	-0.0234768	0.724252	0.0509657	0.554726	0.153092	0.0593451	-0.0274606	0.860319	0.0202307	0.588397	0.0630953	0.484049	0.112204	0.13149	-0.136401	0.159566
ENSG00000186625	KATNA1	-0.117876	0.146547	-0.0409737	0.513207	-0.231667	0.00961453	0.0764239	0.443762	-0.0162152	0.875845	-0.0826148	0.260436	-0.213915	0.0161595	-0.101199	0.179443	-0.0890078	0.355869
ENSG00000197345	MRPL21	-0.125897	0.146547	0.0155555	0.786873	-0.138645	0.166465	-0.0433883	0.751935	-0.0188152	0.893141	-0.0305465	0.50428	-0.177523	0.0920361	-0.114494	0.161441	-0.025926	0.871282
ENSG00000063177	RPL18	-0.131562	0.146577	0.023128	0.694286	-0.0889395	0.352456	-0.245714	0.0189678	0.103567	0.35343	-0.0429152	0.406655	-0.246102	0.0234028	-0.260552	0.0260023	-0.354119	0.00108343
ENSG00000151414	NEK7	-0.116351	0.146732	-0.30554	0.00146735	-0.000359729	0.994168	0.200802	0.0204407	-0.219672	0.00889061	-0.0183986	0.749441	-0.0996686	0.281225	-0.0998591	0.186887	-0.151868	0.092453
ENSG00000106078	COBL	-0.129918	0.146746	-0.143284	0.129326	-0.536105	8.11e-07	-0.390797	0.000165663	-0.757356	7.48e-13	0.0234872	0.619247	-0.829269	5.86e-15	-0.0713881	0.312671	-0.517039	5.11e-07
ENSG00000157456	CCNB2	-0.0898702	0.146758	-0.0111821	0.860802	-0.0586587	0.408517	-0.0501618	0.487188	0.0925842	0.13741	-0.0692804	0.303246	-0.134934	0.0202445	-0.170744	0.00665643	-0.263961	6.73e-07
ENSG00000144713	RPL32	-0.127153	0.146805	0.04231	0.484609	-0.0727238	0.464869	-0.337865	0.000407673	0.0557254	0.64917	-0.017212	0.516014	-0.174736	0.0756437	-0.154095	0.0918718	-0.229501	0.0210142
ENSG00000090863	GLG1	0.0704518	0.146805	-0.0627022	0.246312	0.148805	0.000498212	0.0782937	0.0990206	0.0436806	0.41856	-0.0107	0.810523	0.172819	3.08e-05	0.0817136	0.0802488	0.0323909	0.573274
ENSG00000179630	LACC1	0.0824223	0.146912	0.0301744	0.424619	0.242829	0.0814317	0.832131	2.06e-06	0.644841	0.000258005	0.0160847	0.542187	0.814098	5.24e-06	0.384926	0.0348174	1.27569	6.04e-14
ENSG00000167595	PROSER3	0.106531	0.147092	0.213737	0.00907896	0.17242	0.0196295	0.0564012	0.533852	-0.0707524	0.417661	0.0522926	0.424697	0.12259	0.114307	0.170562	0.0280871	-0.10103	0.230857
ENSG00000117724	CENPF	0.141661	0.1471	-0.00737639	0.9348	0.100938	0.327952	0.189317	0.0910541	0.0793388	0.520696	0.0304568	0.500972	0.158398	0.15398	0.200535	0.0651351	0.0120237	0.95176
ENSG00000092841	MYL6	-0.134143	0.147361	0.00451217	0.952537	-0.37736	0.00202541	-0.395863	0.000861208	-0.111586	0.354567	-0.165567	0.183	-0.214409	0.060232	-0.22996	0.0519813	-0.472021	6.77e-05
ENSG00000109736	MFSD10	-0.118049	0.147399	0.019495	0.681179	0.0202862	0.854799	-0.0238167	0.872491	0.0182414	0.876246	-0.0198751	0.669344	-0.219273	0.013284	-0.0688145	0.34758	-0.235008	0.00653086
ENSG00000126001	CEP250	0.107028	0.147399	0.030911	0.677485	-0.0607233	0.495662	0.36005	3.32e-07	0.328291	4.47e-06	0.0201357	0.71231	0.161784	0.0362572	0.144246	0.0576494	0.366826	1.73e-07
ENSG00000153071	DAB2	0.0688372	0.147399	-0.0232992	0.475791	0.0604436	0.503079	0.126893	0.376276	0.118919	0.418729	0.00334104	0.904426	0.525067	0.00608742	0.393811	0.0412973	-0.349302	0.0749729
ENSG00000123836	PFKFB2	0.044796	0.147753	0.000233139		0.0166906	0.847445	0.307615	0.0885918	0.269981	0.12218	-0.0034932		0.627647	0.0109805	0.00325374		0.24272	0.240724
ENSG00000122026	RPL21	-0.127855	0.148529	0.0478903	0.466964	-0.122676	0.210226	-0.265957	0.00929801	0.0765624	0.455189	-0.0289365	0.537658	-0.171577	0.0809146	-0.128455	0.134168	-0.340314	0.00086158
ENSG00000116922	AIRIM	-0.0762166	0.148529	-0.0533384	0.322592	-0.205673	6.52e-06	0.0194071	0.787279	-0.0861921	0.0874328	-0.0127022	0.845517	-0.244284	2.9e-08	-0.0968597	0.0550385	-0.0950584	0.0497916
ENSG00000187398	LUZP2	0.115707	0.148836	-0.00571425	0.915006	-0.113878	0.17027	0.0756277	0.425531	1.27103	2.76e-72	0.00689427	0.913868	0.156391	0.0615932	-0.0175246	0.822036	1.11364	2.76e-56
ENSG00000125648	SLC25A23	-0.0861018	0.148836	0.0076053	0.919397	0.3341	3.09e-11	0.0740356	0.228044	-0.152129	0.00558553	-0.00563236	0.908282	-0.032579	0.646182	-0.0483286	0.400447	-0.383225	3.52e-14
ENSG00000166847	DCTN5	-0.0691407	0.148836	-0.0934558	0.0523115	-0.0199297	0.758481	-0.236298	6.03e-10	-0.0530229	0.273952	-0.0608888	0.260884	-0.10722	0.0123676	-0.0600804	0.195147	-0.206497	7.09e-08
ENSG00000140526	ABHD2	0.132843	0.14893	-0.0248305	0.675317	0.215945	0.0396405	0.265606	0.0112977	-0.0881537	0.447613	0.0197186	0.52545	0.203529	0.0557035	0.148084	0.111795	-0.0483445	0.739681
ENSG00000126603	GLIS2	-0.111899	0.149136	0.0276598	0.670977	0.00925554	0.939232	-0.0511782	0.637598	-0.218899	0.0105899	-0.00328492	0.958487	-0.128729	0.141209	0.0147928	0.845493	0.204003	0.0148639
ENSG00000183283	DAZAP2	-0.0759887	0.149136	-0.0422059	0.430359	0.0117315	0.86113	0.0315019	0.529266	0.014396	0.881488	-0.0517587	0.289863	-0.00341085	0.921661	-0.0693617	0.170008	-0.249515	2.46e-09
ENSG00000127415	IDUA	0.109742	0.149837	0.0348381	0.428921	0.0172988	0.877492	0.303371	0.0382127	0.634278	4.54e-05	-0.00307089	0.943619	0.184299	0.17709	0.0355458	0.489898	1.11655	3.8e-14
ENSG00000167797	CDK2AP2	-0.122778	0.149985	0.0148562	0.833672	-0.117216	0.222695	0.0266964	0.834505	0.0523108	0.677601	-0.0420355	0.433441	-0.0460101	0.698942	-0.0548295	0.418676	-0.387924	3.85e-05
ENSG00000164808	SPIDR	-0.0995652	0.150064	-0.0682784	0.297409	-0.111388	0.124774	-0.208014	0.00140448	-0.0809258	0.277042	-0.0180776	0.778128	-0.168656	0.0145124	-0.118131	0.0839812	-0.173908	0.00981956
ENSG00000215421	ZNF407	0.105278	0.150201	-0.0402091	0.56134	0.0236101	0.816915	0.0928228	0.253801	0.152679	0.0407672	0.0174732	0.817428	0.182813	0.0127539	0.117138	0.102173	-0.0952142	0.265749
ENSG00000164506	STXBP5	0.131484	0.150201	0.0148895	0.799139	0.0601323	0.570633	0.399674	0.000283439	0.272016	0.0144464	0.044755	0.451474	0.410397	0.000256829	0.219117	0.0479077	-0.0625901	0.671124
ENSG00000179021	C3orf38	-0.112445	0.150275	-0.14304	0.083296	-0.136762	0.0985953	-0.160894	0.0513292	-0.0646883	0.479609	-0.120841	0.18039	-0.109398	0.213531	-0.103023	0.164681	0.00431373	0.991868
ENSG00000204628	RACK1	-0.121236	0.150275	0.0337037	0.610866	-0.0807445	0.431164	-0.170924	0.0616094	0.0626628	0.561831	-0.184065	0.112404	-0.206796	0.0224571	-0.166606	0.0626809	-0.346107	7.01e-05
ENSG00000213839	TMX2P1	0.133319	0.150483	0.0367583	0.487064	0.0565818	0.545004	0.135946	0.26701	0.160004	0.203806	0.00842498	0.775106	0.0169712	0.91493	0.0253793	0.671029	-0.00824778	0.953419
ENSG00000151229	SLC2A13	0.0381064	0.150781	0.0105306		0.983296	0.00161235	0.0583337	0.650546	0.126998	0.354665	0.0113957		0.512513	0.0354096	0.0243505		0.0162216	0.948447
ENSG00000237879	LINC00398	-0.123222	0.150804	-0.0222015	0.716781	0.0258403	0.823357	-0.757641	9.55e-14	-0.37326	0.000229016	-0.0357508	0.46457	-0.552232	1.19e-07	-0.332832	0.00418248	-0.263748	0.00995146
ENSG00000165819	METTL3	-0.0982959	0.150804	-0.053018	0.404968	-0.114047	0.116457	-0.350793	5.29e-08	-0.200115	0.00270051	-0.0128201	0.848623	-0.189735	0.00550976	-0.0390984	0.542369	-0.177862	0.00672102
ENSG00000173153	ESRRA	-0.11705	0.150804	0.00836067	0.886048	-0.029439	0.806674	0.0187699	0.851326	0.0620648	0.526797	-0.0219605	0.650877	-0.170957	0.0557052	-0.174882	0.0476443	-0.0373039	0.778992
ENSG00000117408	IPO13	0.0901033	0.150804	0.0737957	0.23135	0.125653	0.0414305	0.0966937	0.126513	0.281536	2.13e-07	0.0555355	0.390699	0.15314	0.00951054	0.0245766	0.705731	0.361025	4.29e-12
ENSG00000169740	ZNF32	-0.0812833	0.150804	-0.0210067	0.67432	-0.131539	0.232695	-0.148639	0.288624	-0.176926	0.232219	-0.0243919	0.352975	-0.115629	0.374937	-0.304767	0.058042	-0.779552	2.19e-05
ENSG00000125816	NKX2-4	-0.0960088	0.150804	-0.0557267	0.362914	-0.156515	0.0234975	0.00966365	0.929167	0.052203	0.502418	-0.0759374	0.276008	-0.102019	0.144905	-0.0745911	0.235886	-0.0993701	0.160248
ENSG00000273382	TMEM167B-DT	0.0774841	0.150836	0.0346432	0.34313	0.103807	0.290092	0.00719919	0.965923	0.667252	0.000346222	0.0236157	0.329849	0.395748	0.0258308	0.169148	0.0918718	-0.0437443	0.836614
ENSG00000154719	MRPL39	-0.117474	0.150836	-0.0353315	0.60751	-0.131299	0.0961674	-0.25083	0.00119797	-0.113907	0.186045	-0.156289	0.123261	-0.186678	0.0232143	-0.187002	0.0280434	-0.0219296	0.855937
ENSG00000123179	EBPL	-0.121924	0.150836	0.047301	0.454988	0.0974865	0.302558	-0.0837349	0.474101	0.0770182	0.48081	-0.0390934	0.420289	-0.0743571	0.494536	-0.056626	0.411713	-0.0258604	0.872506
ENSG00000101557	USP14	-0.0918227	0.151098	-0.118927	0.0428845	-0.0868944	0.147332	-0.125952	0.014595	-0.262124	3.54e-08	-0.0160288	0.77922	-0.128499	0.0141907	-0.0772211	0.208557	-0.349592	4.52e-14
ENSG00000116704	SLC35D1	0.105283	0.151259	-0.0494177	0.438446	0.059077	0.496755	0.287692	3.79e-05	0.221177	0.00211396	0.044607	0.472864	0.185646	0.0122575	0.02849	0.659785	-0.0511667	0.590543
ENSG00000156411	ATP5MJ	-0.133251	0.15143	0.0279983	0.650504	-0.0778815	0.481959	-0.145952	0.19613	-0.0781147	0.535501	-0.0281752	0.51144	-0.345069	0.0013376	-0.242959	0.0305529	-0.465354	1.1e-05
ENSG00000113597	TRAPPC13	-0.126514	0.15169	-0.0718545	0.284178	-0.310623	0.00453885	-0.133568	0.217861	-0.253525	0.0162785	-0.0538131	0.33575	-0.122428	0.264974	-0.0840342	0.273968	0.108879	0.384595
ENSG00000198753	PLXNB3	0.105175	0.151911	-0.0113375	0.798969	-0.0720261	0.482867	0.100194	0.4745	0.397879	0.00814767	0.0255008	0.429977	0.345196	0.0208539	0.0355345	0.498156	1.20248	7.25e-17
ENSG00000125753	VASP	-0.0986943	0.151968	-0.0681294	0.295292	-0.0968166	0.195542	-0.323257	6.76e-07	-0.37097	1.29e-08	-0.0225475	0.770621	-0.32603	8.98e-07	-0.17171	0.0198159	-0.306938	2.63e-06
ENSG00000171608	PIK3CD	0.121771	0.152025	0.100251	0.192556	0.374561	6.59e-05	0.0251395	0.852314	0.114743	0.262849	0.176616	0.128917	0.346354	0.000151547	0.170644	0.0638542	0.565102	5.45e-11
ENSG00000128266	GNAZ	-0.104998	0.152055	-0.0755266	0.264993	-0.0260585	0.794074	-0.341643	1.06e-06	-0.284713	6.78e-05	0.0103	0.826282	-0.363843	3.7e-07	-0.0718795	0.294548	-0.157305	0.0384163
ENSG00000182504	CEP97	0.104956	0.152254	-0.021946	0.654872	-0.0128148	0.895094	0.164416	0.0261514	0.318031	4.91e-06	0.0395934	0.4781	0.212183	0.00343165	0.0863799	0.206187	0.474158	1.93e-12
ENSG00000140391	TSPAN3	-0.100595	0.152268	-0.0022614	0.966735	-0.0808122	0.27839	-0.211851	0.000898648	0.112552	0.0969619	-0.0113706	0.730629	-0.112587	0.122455	-0.0846265	0.197186	0.132178	0.0504731
ENSG00000198034	RPS4X	-0.11718	0.152268	0.0425518	0.498651	-0.11483	0.197085	0.0077309	0.954047	0.0858067	0.393882	-0.0350594	0.514651	-0.137782	0.160907	-0.152384	0.0757964	-0.225111	0.0113888
ENSG00000166073	GPR176	0.107805	0.152353	-0.00432495	0.948864	0.328526	8.66e-06	0.299668	3.04e-05	0.61176	7.28e-19	-0.00188637	0.9797	0.525247	5.99e-14	0.00351005	0.961909	0.504511	4.74e-13
ENSG00000183770	FOXL2	0.0959895	0.152463	0.0448852	0.316921	0.163529	0.164576	0.049442	0.76286	0.0672192	0.660584	0.00151965	0.967034	0.132849	0.311802	0.0148045	0.77468	0.0194788	0.932784
ENSG00000119596	YLPM1	0.130277	0.152704	0.0138969	0.818117	0.173908	0.0962886	0.281637	0.00865805	0.151598	0.179855	0.087201	0.236459	0.20881	0.0556887	0.189846	0.0681423	0.179965	0.125021
ENSG00000128274	A4GALT	0.0758998	0.152704	0.033268	0.383692	0.115726	0.25165	0.00297534	0.986688	0.380713	0.024968	0.0182286	0.485333	0.498884	0.0053851	0.0474853	0.322157	0.209084	0.249253
ENSG00000173660	UQCRH	-0.128479	0.152893	0.0400749	0.465688	-0.0921616	0.340497	-0.174115	0.0929162	-0.0267931	0.869934	-0.0342099	0.497574	-0.251534	0.00785283	-0.127072	0.145078	-0.195685	0.0654158
ENSG00000166037	CEP57	-0.106803	0.152893	-0.0728668	0.263168	-0.0723302	0.383752	0.163485	0.0261098	-0.0933153	0.260929	-0.0139213	0.769527	-0.048969	0.605591	-0.0234537	0.732575	0.323301	2.42e-06
ENSG00000170266	GLB1	-0.0908259	0.153295	-0.103354	0.117367	0.0394053	0.626854	0.0807429	0.214138	-0.0430881	0.567245	-0.0968171	0.193545	-0.0466019	0.545028	-0.182539	0.00418248	0.117837	0.0466088
ENSG00000273142	LINC02604	0.087211	0.153295	0.0138553	0.743172	0.0409116	0.684498	0.18899	0.189242	0.00887126	0.962344	0.0140936	0.620665	0.175946	0.200387	0.0203233	0.686256	0.113278	0.545355
ENSG00000064607	SUGP2	0.0767645	0.153295	-0.0405144	0.4865	0.0251334	0.736124	0.0712004	0.187431	0.331687	7.67e-15	0.0814085	0.177863	0.092217	0.0751243	0.0453992	0.397664	0.478541	4.24e-31
ENSG00000204524	ZNF805	0.126049	0.153405	0.0393275	0.524135	0.153664	0.107653	0.227799	0.0180729	0.151386	0.139832	0.0348686	0.480141	0.154733	0.122852	0.152109	0.0922514	0.11852	0.297667
ENSG00000064490	RFXANK	-0.123438	0.153405	0.00168736	0.982829	-0.0525441	0.618475	-0.20858	0.0478499	0.0876486	0.440181	-0.148634	0.172704	-0.177681	0.08513	-0.14378	0.108889	0.133053	0.244116
ENSG00000161542	PRPSAP1	-0.0870338	0.153472	0.0061175	0.933973	0.0120282	0.896576	0.0195936	0.816578	-0.18709	0.000735697	-0.0450142	0.470049	-0.0838454	0.17736	-0.0812075	0.163997	-0.110961	0.0624922
ENSG00000087074	PPP1R15A	0.0949727	0.153604	0.112946	0.0972229	-0.120874	0.074417	0.479971	5.45e-17	-0.0430337	0.606541	0.00632958	0.922387	0.351752	2.55e-09	0.216151	0.00192051	0.680712	8.31e-34
ENSG00000163873	GRIK3	-0.120666	0.153769	0.00279885	0.976618	-0.120405	0.194465	-0.417175	4.74e-06	-1.63226	6.14e-64	-0.0229243	0.639308	-0.64263	3.6e-12	-0.024415	0.725407	-3.54151	7.33e-179
ENSG00000100764	PSMC1	-0.0861152	0.153783	-0.07086	0.228137	-0.0842056	0.178099	-0.179748	0.000896888	-0.24772	3.12e-06	-0.0544417	0.393632	-0.162327	0.00369703	-0.0682264	0.239348	-0.325646	2.62e-10
ENSG00000125445	MRPS7	-0.126175	0.153938	0.0234613	0.707848	-0.102785	0.301531	-0.542688	2.26e-07	-0.00151762	0.986282	-0.149861	0.175832	-0.181409	0.087737	-0.180477	0.073644	-0.193441	0.0901357
ENSG00000138785	INTS12	-0.123384	0.15442	-0.0296867	0.660341	-0.204466	0.0431043	-0.0315656	0.811804	-0.101248	0.364118	-0.0176202	0.723962	-0.0949045	0.387144	-0.031464	0.671645	0.0406048	0.767596
ENSG00000143553	SNAPIN	-0.11692	0.15442	0.00713819	0.921437	-0.120435	0.191196	-0.137844	0.1548	-0.0426386	0.750605	-0.0308101	0.588507	-0.0972507	0.35592	-0.139635	0.0949988	-0.340786	8.22e-05
ENSG00000162972	MAIP1	-0.120091	0.154444	-0.00899255	0.886364	-0.124094	0.227886	-0.204599	0.0496428	-0.456209	1.96e-05	-0.0170414	0.72716	-0.216461	0.0449715	-0.146602	0.100776	-0.0185881	0.910347
ENSG00000061455	PRDM6	0.0485999	0.154444	-0.00325612		0.787209	0.00182064	0.0169955	0.902892	-0.0315101	0.833351	0.0067281		-0.00565855	0.990756	0.0240619		0.768622	0.00103809
ENSG00000196914	ARHGEF12	0.126108	0.154444	-0.00310385	0.96073	0.174472	0.0752368	0.24556	0.0148521	0.22111	0.0288102	0.0382039	0.461415	0.300912	0.00295491	0.156901	0.0936788	0.302006	0.00300679
ENSG00000187244	BCAM	-0.0986753	0.154496	-0.0445841	0.481488	-0.00284597	0.999561	-0.594681	2.21e-19	-0.166187	0.0192884	0.0472964	0.46771	-0.63302	2.15e-21	-0.142225	0.0473189	-0.393438	2.94e-09
ENSG00000213185	FAM24B	0.048035	0.154496	0.0268142		-0.0215526	0.796949	0.0899511	0.505399	0.11111	0.440335	0.019329		0.0942952	0.43924	0.0260901		0.551335	0.0132623
ENSG00000165895	ARHGAP42	0.133998	0.154496	-0.0873894	0.232497	-0.0401667	0.700772	-0.0153138	0.9134	0.0295982	0.841264	-0.00269395	0.949996	0.214302	0.0472684	0.0380301	0.53165	0.678699	4.27e-11
ENSG00000156787	TBC1D31	-0.117687	0.154496	-0.175987	0.0718633	-0.0210327	0.855036	-0.297686	0.000767137	-0.237772	0.00851395	-0.0474091	0.377229	-0.203054	0.0262285	-0.0469904	0.481461	0.133146	0.176234
ENSG00000140090	SLC24A4	0.128679	0.154596	0.00966933	0.864734	-0.213124	0.0736349	0.276001	0.0199979	0.05664	0.684367	0.0350397	0.397076	-0.0403076	0.765149	0.0604268	0.350492	1.63849	1.13e-50
ENSG00000131323	TRAF3	0.108435	0.155181	0.0510869	0.44302	0.286513	0.000210173	0.456468	3.36e-10	0.116922	0.16456	0.107176	0.207094	0.228004	0.00319449	0.140697	0.0716284	0.113277	0.196189
ENSG00000137720	CFAP68	-0.113532	0.155198	-0.0118006	0.830112	-0.00753495	0.938848	0.00552594	0.970093	-0.450024	0.000407642	-0.0164214	0.687634	-0.216681	0.0714132	-0.223236	0.0585999	-0.0535984	0.742094
ENSG00000204219	TCEA3	-0.11302	0.155415	0.0351625	0.627082	-0.130061	0.102025	-0.17628	0.0224391	-0.454217	2.61e-10	0.0269336	0.650877	-0.412778	1.59e-08	-0.0642663	0.399344	-0.109733	0.209858
ENSG00000169660	HEXD	-0.115618	0.155583	0.00842008	0.876238	-0.184973	0.120754	-0.295752	0.029973	0.00488535	0.974267	-0.020154	0.564391	-0.121265	0.33394	-0.0446306	0.434256	0.0343567	0.855073
ENSG00000143643	TTC13	-0.116941	0.155634	-0.143755	0.0966104	-0.242976	0.00699945	-0.385683	8.52e-06	-0.129213	0.160357	0.00310384	0.983058	-0.303621	0.000669638	-0.114885	0.150733	-0.0176502	0.902643
ENSG00000088832	FKBP1A	-0.0925702	0.155667	0.0119789	0.862063	-0.065927	0.437428	0.0351485	0.677161	0.144957	0.0193374	-0.0196372	0.766462	-0.10033	0.120722	-0.0985281	0.0947564	-0.0275878	0.753729
ENSG00000136521	NDUFB5	-0.12642	0.155999	-0.0218116	0.722277	-0.156484	0.10943	-0.445828	5.94e-06	-0.0743131	0.532337	-0.0767968	0.260884	-0.135262	0.193432	-0.123518	0.16387	-0.0604491	0.651015
ENSG00000204120	GIGYF2	0.11615	0.156017	-0.0238141	0.76759	0.0644567	0.496755	0.133796	0.147687	-0.052809	0.627575	0.0497525	0.416741	0.103454	0.277962	0.127326	0.113673	0.062374	0.583899
ENSG00000113456	RAD1	-0.0940895	0.156017	-0.100488	0.136097	-0.154447	0.0177765	0.064288	0.394221	-0.134573	0.0401464	-0.0337821	0.57452	-0.22465	0.000303949	-0.110589	0.0883986	-0.00126982	0.991838
ENSG00000188542	DUSP28	0.122964	0.156121	0.0317893	0.501825	0.0862675	0.410623	0.086958	0.533449	0.196457	0.138166	0.040989	0.328361	0.150713	0.232072	0.0373692	0.515398	0.201842	0.16435
ENSG00000113384	GOLPH3	-0.0737717	0.156255	-0.0607032	0.278195	-0.0921728	0.0717436	-0.095117	0.0613627	-0.0935042	0.07554	-0.0904458	0.157116	-0.0410973	0.517128	-0.040782	0.454018	0.0816277	0.143343
ENSG00000124440	HIF3A	-0.0725182	0.156273	-0.0175602	0.656316	-0.253782	0.0804577	-0.486957	0.00716269	-1.03454	5e-07	-0.00290104	0.940628	-0.245053	0.108552	-0.0319596	0.486508	-0.654598	0.000526736
ENSG00000065600	PACC1	-0.11622	0.156355	-0.103909	0.193896	-0.0225387	0.847964	-0.0161683	0.900432	-0.0644457	0.562417	-0.0378343	0.453649	-0.267366	0.00451039	-0.178608	0.0487286	-0.0310462	0.772964
ENSG00000136159	NUDT15	-0.0794683	0.156381	0.029819	0.629177	0.0222401	0.773612	-0.0621914	0.290134	-0.00562556	0.941985	0.025275	0.686075	-0.0998289	0.0662176	-0.0772416	0.149144	-0.117878	0.0214346
ENSG00000160932	LY6E	-0.123288	0.156496	0.0216974	0.697462	0.202665	0.0766671	-0.213779	0.0701795	-0.0630625	0.654477	-0.0148352	0.71231	-0.219836	0.0699899	-0.239595	0.0464977	0.14437	0.274753
ENSG00000066322	ELOVL1	-0.110128	0.156621	-0.00814223	0.925611	-0.00415456	0.972253	0.00252966	0.984416	-0.0156914	0.858595	-0.10168	0.218971	-0.0356136	0.698085	-0.109052	0.145078	-0.20921	0.00501693
ENSG00000159377	PSMB4	-0.121577	0.156621	0.00565978	0.918154	-0.0491459	0.6331	-0.0396231	0.692009	0.00833716	0.944618	-0.0477074	0.394701	-0.166469	0.0829979	-0.170205	0.0650805	-0.248988	0.00702619
ENSG00000106823	ECM2	0.0345756	0.156621	0.0216484		-0.0134903	0.849937	2.09374	8.08e-12	-0.0163225	0.908006	-9.14e-05		1.42366	8.08e-06	0.0488235		0.10447	0.619566
ENSG00000102595	UGGT2	-0.12055	0.157177	-0.266723	0.0296314	0.0192263	0.871667	-0.000341321	0.985186	-0.146157	0.215424	-0.0224786	0.583979	0.0236313	0.881548	0.0147514	0.84662	0.0423818	0.797716
ENSG00000126106	TMEM53	-0.114606	0.157177	-0.00463963	0.9348	-0.0549455	0.602328	-0.666434	6.92e-06	0.0368538	0.810488	-0.016472	0.639315	-0.0818937	0.52103	-0.099148	0.182652	0.256065	0.0673391
ENSG00000174547	MRPL11	-0.131533	0.157177	0.00693322	0.918256	-0.115255	0.242582	-0.195674	0.0586165	-0.0513891	0.681114	-0.0517765	0.326005	-0.247933	0.0135608	-0.22417	0.0362216	-0.146186	0.209171
ENSG00000180758	GPR157	0.106967	0.157177	0.0148111	0.751912	0.82978	1.09e-07	0.0365316	0.808644	0.162738	0.261198	-0.0111997	0.715832	0.258882	0.0681054	-0.00618112	0.916396	0.0515534	0.806661
ENSG00000090889	KIF4A	0.0724336	0.157177	0.0099757	0.881534	0.0668025	0.195407	0.168441	5.21e-05	0.127966	0.00332477	0.0328663	0.553084	0.0910776	0.0540672	0.0519495	0.290781	0.0119484	0.8594
ENSG00000084623	EIF3I	-0.092248	0.157177	-0.000628947	0.9944	-0.0638126	0.51114	-0.0542481	0.50821	-0.0200626	0.806072	-0.0668297	0.306087	-0.133334	0.0488591	-0.13106	0.0494084	-0.0661484	0.412856
ENSG00000289524	ENSG00000289524	-0.0723977	0.157177	-0.656157	0.0043243	-0.0963865	0.326823	-0.878353	4.88e-06	-0.638805	0.000594135	-0.0174712	0.504085	-0.750162	0.000119269	-0.24509	0.076203	-0.0194641	0.919167
ENSG00000138801	PAPSS1	-0.0758009	0.157177	-0.134316	0.0150275	0.0959617	0.0612911	-0.181884	6.8e-05	-0.0359005	0.560972	-0.0400475	0.500972	0.0119927	0.872632	-0.0678062	0.186663	0.0278276	0.680923
ENSG00000126351	THRA	0.0876301	0.157177	0.0919798	0.1414	0.450733	4.22e-16	0.118129	0.0574786	0.275551	7.7e-07	0.0116525	0.804596	0.19659	0.000737198	0.0572075	0.319734	-0.0236485	0.761338
ENSG00000023041	ZDHHC6	-0.0884324	0.157268	-0.0755793	0.242425	-0.2113	0.000904098	-0.0707787	0.346199	-0.234859	0.000123601	-0.0390726	0.515384	-0.172695	0.00623914	-0.115176	0.0749602	-0.107029	0.122228
ENSG00000140612	SEC11A	-0.106321	0.157268	0.00384345	0.946607	-0.0154841	0.879445	-0.167333	0.0282946	0.0175804	0.870382	-0.138981	0.13512	-0.100558	0.236546	-0.138489	0.0725799	-0.226748	0.00293603
ENSG00000159788	RGS12	0.108743	0.157446	0.0342246	0.598244	0.181613	0.0233715	0.127915	0.126621	0.263973	0.000580099	0.0289329	0.546723	0.175886	0.0290096	0.160222	0.0473189	0.334288	6.91e-06
ENSG00000170396	ZNF804A	0.12684	0.157446	-0.0776625	0.252108	-0.0700867	0.482921	0.185271	0.0698852	0.344941	0.000588634	0.0172355	0.747799	0.185132	0.0693374	0.0558188	0.377876	0.22861	0.0290342
ENSG00000101911	PRPS2	-0.112544	0.15749	-0.0804899	0.259263	0.0547093	0.585469	-0.0667845	0.536942	0.101657	0.258378	-0.0607609	0.330542	-0.00781822	0.995968	-0.0565006	0.400522	0.483055	4.89e-09
ENSG00000168393	DTYMK	-0.12539	0.158435	-0.0145164	0.80514	-0.162935	0.117744	-0.929096	1.45e-16	-0.128784	0.272472	-0.0512818	0.317895	-0.203206	0.0690163	-0.215158	0.0480607	-0.265588	0.0173792
ENSG00000197728	RPS26	-0.123541	0.158435	0.00473936	0.963309	-0.168471	0.10487	-0.141606	0.203969	-0.110486	0.323328	-0.0536474	0.337768	-0.206975	0.0450871	-0.190437	0.0633296	-0.316575	0.00219169
ENSG00000100941	PNN	0.105719	0.158697	-0.0202556	0.732533	-0.058708	0.515417	-0.0517272	0.564129	-0.162077	0.0400149	0.018119	0.748717	-0.0535152	0.550167	0.067253	0.309147	0.0722765	0.461296
ENSG00000149294	NCAM1	0.0966272	0.158708	-0.0632982	0.403238	0.0635987	0.414767	0.207936	0.00120738	0.323023	2.16e-07	0.0680839	0.335005	0.165181	0.0138835	0.0995839	0.13375	0.0116448	0.89178
ENSG00000160688	FLAD1	-0.115789	0.158708	-0.0255126	0.729751	-0.234255	0.0101164	-0.195932	0.0232559	-0.00628713	0.972116	-0.0345027	0.471071	-0.185909	0.0396983	-0.0974881	0.196423	-0.295511	0.000830536
ENSG00000156983	BRPF1	0.0825963	0.158969	0.0317332	0.634531	0.0231514	0.779806	0.168875	0.00107383	-0.00762827	0.913514	0.0261424	0.663808	0.0208672	0.805282	0.109581	0.0534799	0.0819741	0.16747
ENSG00000078018	MAP2	0.127208	0.15905	-0.0295616	0.604708	-0.159396	0.135094	0.0334292	0.830877	-0.296079	0.00861233	-0.00895588	0.848207	0.408679	0.000307143	0.142343	0.123898	-0.110185	0.395601
ENSG00000127337	YEATS4	-0.119153	0.159052	-0.0396819	0.532302	-0.129403	0.162593	-0.545606	1.09e-09	-0.0180863	0.893848	-0.0367592	0.512508	-0.212244	0.0230816	-0.126812	0.126066	0.106043	0.294329
ENSG00000291171	ENSG00000291171	0.121279	0.159257	0.0342394	0.507143	0.157156	0.163734	0.0809188	0.55546	0.127511	0.331925	0.0430202	0.265832	0.0390731	0.776165	0.0880558	0.251915	0.210359	0.116442
ENSG00000124532	MRS2	-0.1084	0.159796	-0.133635	0.110493	-0.199185	0.0189293	-0.250556	0.00200975	-0.143297	0.0988219	-0.0511968	0.368538	-0.280346	0.000691254	-0.218215	0.0155917	-0.124887	0.171448
ENSG00000204160	ZDHHC18	-0.0907114	0.159796	-0.0530335	0.391263	-0.0149623	0.88546	-0.170474	0.00490887	-0.200801	0.000726409	-0.00972248	0.883096	-0.252509	1.88e-05	-0.120254	0.0595492	-0.114229	0.0790023
ENSG00000166900	STX3	0.111509	0.160023	0.0173935	0.789015	-0.00538141	0.959248	-0.048066	0.665782	0.393129	7.94e-07	0.136204	0.159921	0.206687	0.0146252	0.142185	0.0821047	0.88495	8.32e-33
ENSG00000183779	ZNF703	0.0968932	0.160489	0.11672	0.0904671	0.195566	0.00305797	-0.00884277	0.939973	0.0248316	0.768198	0.0189369	0.829718	0.134059	0.0548365	0.0552482	0.366885	0.186911	0.00424121
ENSG00000134057	CCNB1	-0.0924332	0.160501	-0.0622486	0.32689	-0.115024	0.0855717	-0.058987	0.441452	0.0400963	0.636654	-0.0809682	0.232828	-0.0997818	0.14568	-0.172519	0.00954377	-0.473349	2.39e-16
ENSG00000163684	RPP14	0.125282	0.160607	0.226195	0.0485449	-0.0347531	0.759484	0.336912	0.00105903	-0.0864111	0.454933	0.0275876	0.546033	0.0305577	0.820529	0.065029	0.344382	0.082292	0.537817
ENSG00000196465	MYL6B	-0.112424	0.161011	0.00283052	0.984247	-0.703845	1.35e-12	-0.384474	6.24e-05	0.325673	0.000828211	-0.00449388	0.939144	-0.423444	1.08e-05	-0.318407	0.00474086	-0.433493	3.83e-06
ENSG00000152127	MGAT5	0.123098	0.161011	-0.042137	0.425833	0.207535	0.0719168	-0.145594	0.244623	0.602752	1.39e-06	0.0304547	0.469882	0.172006	0.146661	0.0563252	0.375109	0.581392	2.53e-06
ENSG00000159423	ALDH4A1	-0.114817	0.161145	0.0083233	0.956674	-0.306157	0.000584985	-0.335805	7.63e-05	0.0123994	0.916198	-0.09642	0.230826	-0.29048	0.00081832	-0.143754	0.0846774	0.0122874	0.938476
ENSG00000116288	PARK7	-0.110279	0.161196	0.0228076	0.74019	-0.0436744	0.681431	-0.0162455	0.84446	0.0144424	0.953511	-0.0502378	0.447506	-0.168966	0.0426407	-0.144209	0.0767767	-0.281467	0.000247411
ENSG00000119048	UBE2B	-0.0948946	0.1615	0.0217941	0.781769	-0.054036	0.48205	-0.038999	0.665058	0.0307566	0.748651	-0.0689725	0.323015	-0.0564041	0.489425	-0.0643522	0.294748	-0.00422737	0.969194
ENSG00000165169	DYNLT3	0.0975745	0.1615	0.0119508	0.849015	0.0040407	0.972253	0.198907	0.00268003	0.169379	0.0130818	-0.0178232	0.755761	0.365987	1.04e-08	0.0341127	0.60305	0.0361089	0.705465
ENSG00000231925	TAPBP	0.0494429	0.16163	0.0271026	0.344659	0.0426502	0.607926	0.612296	0.00531883	-0.0179548	0.911649	0.0188985	0.321656	0.820756	0.000470623	0.0536264	0.178325	0.3272	0.110063
ENSG00000071054	MAP4K4	0.0936754	0.16163	0.0168997	0.797974	0.0570461	0.413825	0.139358	0.0293625	0.184514	0.0033378	0.0692417	0.322705	0.198033	0.00150678	0.173474	0.012908	0.116924	0.0850504
ENSG00000182810	DDX28	-0.127482	0.162152	-0.0188543	0.747487	-0.224363	0.0279473	-0.048446	0.701577	-0.0937049	0.41204	-0.08087	0.250851	-0.228479	0.027476	-0.295431	0.0122754	-0.323397	0.00177704
ENSG00000122705	CLTA	-0.103352	0.162252	0.0180854	0.747157	-0.0506936	0.643062	-0.047616	0.67395	-0.131724	0.109773	-0.0839548	0.260884	-0.0639338	0.528834	-0.149103	0.075904	-0.0444742	0.690422
ENSG00000113552	GNPDA1	-0.0928877	0.16286	-0.0121435	0.849015	-0.101089	0.145213	-0.0107595	0.920404	-0.0338339	0.676129	-0.0286808	0.627305	-0.0896384	0.20804	-0.0774683	0.221902	0.212728	0.000469106
ENSG00000085274	MYNN	-0.112844	0.16286	-0.264879	0.0104562	-0.124387	0.155608	-0.340898	0.000100149	-0.288361	0.0010065	-0.048677	0.417436	-0.155466	0.0810769	-0.0586002	0.38244	-0.0122526	0.930237
ENSG00000143398	PIP5K1A	-0.0832451	0.162971	-0.0837155	0.128266	-0.154035	0.00168779	-0.17588	0.000169659	-0.291592	8.49e-11	-0.0227163	0.758754	-0.107794	0.0368553	-0.0323744	0.60394	-0.0318523	0.622671
ENSG00000181754	AMIGO1	-0.114245	0.163027	-0.0442592	0.50979	-0.00551675	0.968975	-0.48904	1.61e-08	-0.623957	1.78e-12	-0.0220047	0.65985	-0.361025	4.16e-05	-0.17864	0.0477716	-0.721379	1.08e-16
ENSG00000278570	NR2E3	0.0365031	0.163271	0.0162696		0.562481	0.0311228	-0.0114474	0.937609	1.03041	0.000439762	0.00858212		0.0961719	0.368773	0.0069596		0.710222	0.00926318
ENSG00000127081	ZNF484	0.118935	0.163309	-0.0122302	0.828024	0.0876564	0.404597	0.430221	0.000979419	-0.017813	0.894019	0.0302953	0.387611	0.29689	0.0228639	0.262164	0.0473047	0.20149	0.150478
ENSG00000205208	C4orf46	-0.090878	0.163309	-0.15739	0.023463	-0.0600243	0.418097	0.0217348	0.808817	0.00790696	0.930022	-0.031022	0.624017	-0.107016	0.110772	-0.048824	0.417571	-0.430465	4.04e-14
ENSG00000091986	CCDC80	0.12293	0.163309	-0.0121756	0.835811	0.389139	0.000818738	-0.253749	0.0261523	-0.112838	0.352912	-0.0110973	0.80529	0.408975	0.000333249	0.187766	0.0748183	0.457106	4.04e-05
ENSG00000166347	CYB5A	-0.12294	0.163309	-0.0152551	0.783368	-0.0427985	0.69809	0.0340686	0.819723	0.104401	0.433299	-0.0168124	0.67804	-0.0949482	0.432197	-0.0709583	0.292826	-0.207509	0.107027
ENSG00000172531	PPP1CA	-0.119406	0.163884	-0.000189892	0.97038	-0.0557689	0.567738	-0.319672	0.00092357	0.0611091	0.606389	-0.0377596	0.471101	-0.16033	0.0980784	-0.182376	0.0607984	-0.266799	0.00667829
ENSG00000113716	HMGXB3	0.0732006	0.164298	0.0117463	0.876238	0.0617445	0.282544	0.0809375	0.113713	0.0262325	0.691694	0.0445377	0.456698	0.0789737	0.134003	0.00204692	0.981382	0.293266	3.53e-12
ENSG00000168894	RNF181	-0.114981	0.164325	-0.00869311	0.89473	-0.0956955	0.368261	-0.12456	0.322853	0.0105052	0.953148	-0.0649092	0.241613	-0.0997077	0.386052	-0.273177	0.0366421	-0.072448	0.655984
ENSG00000166189	HPS6	-0.10495	0.164501	-0.0157605	0.804972	-0.0805393	0.33282	-0.0504197	0.622318	-0.00696939	0.950301	-0.125176	0.172704	-0.213462	0.0066817	-0.230684	0.00773076	0.0205932	0.849508
ENSG00000140987	ZSCAN32	-0.112879	0.164501	-0.0634971	0.349451	-0.107626	0.231708	0.000611917	0.993069	-0.0483529	0.659279	0.000305501	0.997331	-0.06181	0.552384	-0.0107847	0.884577	-0.274889	0.00155748
ENSG00000163900	TMEM41A	-0.0971439	0.164501	-0.10411	0.157572	-0.0239413	0.813117	-0.126473	0.105884	-0.340316	1.34e-06	-0.0205622	0.726847	-0.241028	0.000930551	-0.147745	0.0465093	-0.401315	4.17e-09
ENSG00000163882	POLR2H	-0.125725	0.164679	-0.0275186	0.653767	-0.151595	0.120464	-0.360685	0.000287124	0.0814889	0.474217	-0.0668668	0.298651	-0.266362	0.00865133	-0.104813	0.187264	-0.105847	0.379209
ENSG00000151287	TEX30	-0.131818	0.165043	-0.0156187	0.775386	-0.0405114	0.722754	-0.194054	0.0523113	-0.0285261	0.816196	-0.0127178	0.799551	-0.280968	0.00618011	-0.088798	0.235497	0.164505	0.113121
ENSG00000128915	ICE2	-0.104217	0.165043	-0.151955	0.0510331	-0.274015	9.52e-05	-0.786358	9.23e-32	-0.246366	0.000340641	-0.0317345	0.612117	-0.240263	0.000526849	-0.0535126	0.430288	-0.432969	6.28e-11
ENSG00000089159	PXN	0.108587	0.165045	-0.0203071	0.738984	-0.0261957	0.815639	0.119429	0.240579	0.0169343	0.939968	0.0873462	0.246214	0.201723	0.0339143	0.112319	0.141995	-0.160087	0.13509
ENSG00000065534	MYLK	0.119718	0.165045	-0.028703	0.575452	0.320247	0.0129027	-0.150788	0.250541	0.044488	0.794671	0.000571283	0.99262	0.251092	0.0456096	-0.0105946	0.876584	0.363456	0.00415279
ENSG00000183751	TBL3	-0.0873053	0.165045	0.029256	0.655681	-0.00934449	0.977313	-0.0483448	0.637828	0.0260217	0.728621	-0.0163294	0.815698	-0.0817642	0.337792	-0.024981	0.769119	-0.151309	0.0376036
ENSG00000270647	TAF15	0.0876748	0.165058	0.0958477	0.162527	0.0757822	0.28255	-0.0354227	0.738009	0.0291788	0.69328	0.0200669	0.748186	0.0141138	0.843512	0.0664817	0.256462	-0.0852485	0.284052
ENSG00000102241	HTATSF1	0.0711421	0.165137	0.0337977	0.639573	0.0740193	0.173201	0.038962	0.552378	0.0105519	0.946093	0.0299279	0.566824	0.0786709	0.15276	0.0891907	0.0757964	0.0253593	0.720239
ENSG00000157617	C2CD2	0.123338	0.165137	-0.0330941	0.507143	0.314	0.0128973	0.0863436	0.520805	-0.034912	0.818134	0.041168	0.312553	0.293689	0.0181784	0.0368828	0.541844	0.0139923	0.946543
ENSG00000161980	POLR3K	-0.119933	0.165231	0.00659488	0.918165	0.0174018	0.874766	-0.426749	0.000159838	-0.0144936	0.918392	-0.0222097	0.636403	-0.388339	0.000692492	-0.0927895	0.237983	-0.173729	0.148646
ENSG00000233016	SNHG7	-0.120879	0.165405	0.00281173	0.967956	-0.15967	0.11772	-0.26464	0.0138176	-0.0535668	0.669427	-0.0289372	0.519145	-0.344358	0.00158288	-0.17857	0.0768114	-0.422398	8.68e-05
ENSG00000077782	FGFR1	-0.101314	0.165405	-0.0442534	0.482608	0.00532176	0.919142	-0.34948	1.71e-07	-0.528085	7.35e-16	0.00976159	0.775106	-0.484383	2.6e-13	-0.0576736	0.374516	-0.286501	2.26e-05
ENSG00000059588	TARBP1	-0.11629	0.165405	-0.100422	0.175753	-0.187078	0.0464332	-0.0831056	0.435488	-0.253667	0.00893218	-0.0283347	0.585729	-0.137686	0.170921	-0.060933	0.38662	0.0436644	0.728349
ENSG00000173950	XXYLT1	-0.0845569	0.165726	-0.115437	0.069714	0.128421	0.0280259	-0.0571553	0.424242	0.00600508	0.93544	-0.0746648	0.255055	-0.0251841	0.770758	-0.0878871	0.132692	-0.380799	2.35e-13
ENSG00000198440	ZNF583	0.124313	0.165738	0.00449879	0.946861	0.013837	0.91047	0.0375488	0.787319	0.11865	0.332625	0.027634	0.516936	0.068913	0.582138	0.0786422	0.278603	-0.203361	0.104223
ENSG00000115392	FANCL	-0.105214	0.166129	-0.0320372	0.604354	-0.147284	0.0710925	-0.172161	0.0334563	-0.00618677	0.957903	-0.0107392	0.866371	-0.047246	0.628971	-0.020128	0.806639	0.176095	0.0268326
ENSG00000113648	MACROH2A1	-0.0804291	0.16619	-0.00448247	0.967956	-0.0462991	0.496755	-0.00335364	0.967021	-0.03162	0.656814	-0.0716667	0.258876	-0.187909	0.00030332	-0.0974573	0.08288	0.132629	0.0122758
ENSG00000247828	TMEM161B-DT	0.10756	0.16619	0.0462325	0.345694	0.0905055	0.381209	0.22965	0.0860131	0.364131	0.00900246	0.0386262	0.28525	0.340101	0.0150701	0.362053	0.0202667	0.428177	0.00208836
ENSG00000154736	ADAMTS5	0.0974162	0.166222	-0.28302	0.0725907	0.00235728	0.984405	-0.146003	0.283376	1.22113	9.85e-16	0.0374293	0.255055	0.00023842	0.975112	0.0416517	0.44505	1.49267	2.4e-23
ENSG00000122694	GLIPR2	-0.109243	0.166222	-0.00239338	0.966735	-0.0773816	0.375891	-0.216834	0.00643174	-0.185027	0.0229811	-0.124263	0.187175	-0.10812	0.218934	-0.155409	0.0601802	-0.313444	5.59e-05
ENSG00000084112	SSH1	0.120332	0.166443	-0.0200995	0.717928	0.0815324	0.406823	0.0408082	0.767394	0.0664146	0.581419	0.0438632	0.412888	0.152776	0.138422	0.10537	0.184402	0.205587	0.0534683
ENSG00000102317	RBM3	-0.104418	0.166443	0.0299459	0.660341	-0.0968041	0.226328	-0.065053	0.469322	-0.226184	0.00202779	-0.0569389	0.387085	-0.156407	0.0424277	-0.0966923	0.177516	-0.929982	3.56e-41
ENSG00000168522	FNTA	-0.0899497	0.166443	-0.0150297	0.824783	-0.102018	0.143463	-0.0915005	0.166731	-0.123503	0.0489007	-0.0687143	0.306087	-0.0912916	0.184577	-0.0824323	0.191344	-0.0761406	0.289791
ENSG00000109851	DBX1	-0.116007	0.166443	-0.0386397	0.521775	0.110822	0.242045	0.429027	1.73e-06	0.00313181	0.971442	-0.0922229	0.230826	-0.0787046	0.44539	-0.0982804	0.223323	0.337026	0.000210043
ENSG00000183250	LINC01547	0.122982	0.166443	0.0126196	0.796637	-0.0189965	0.870666	0.537259	1.26e-07	0.168835	0.123144	0.0189997	0.67096	0.205931	0.0542057	0.0195296	0.671645	-0.010792	0.948347
ENSG00000132313	MRPL35	-0.0942591	0.166443	-0.0571191	0.307521	-0.127142	0.0541898	-0.620455	2.5e-29	-0.344051	9.04e-10	-0.0509071	0.488001	-0.21752	0.000293867	-0.109977	0.0915221	-0.420087	8.21e-14
[truncated: 41,622 more rows]
