# Supplementary material for: Fusion-positive rhabdomyosarcoma oncofusions share a common interactome
Source: Nat Commun. 2026 May 28;17:6933. doi: 10.1038/s41467-026-73749-y (PMC13389464; doi:10.1038/s41467-026-73749-y)
Supplement: Supplementary file 15 — Supplementary Dataset 13 [file 41467_2026_73749_MOESM15_ESM.xlsx]

## Sheet: Cell Lines
		RH4	RH28	RH30	CW9019
5-FU	Replicates	2	2	2	1
	n per replicate	3	3	3	3
	Best-fit values
	Bottom	13.17	20.52	13.77	19.57
	Top	= 100.0	= 100.0	= 100.0	= 100.0
	LogIC50 (µM)	0.6811	0.7644	0.8829	0.2609
	IC50 (µM)	4.798	5.812	7.636	1.824
	Span	86.83	79.48	86.23	80.43
	95% CI
	Bottom	10.65 to 15.64	14.15 to 26.54	8.566 to 18.71	16.04 to 23.01
	LogIC50 (µM)	0.5990 to 0.7602	0.4944 to 0.9842	0.7263 to 1.028	-0.009605 to 0.4496
	IC50 (µM)	3.972 to 5.757	3.122 to 9.644	5.325 to 10.68	0.9781 to 2.816
Raltitrexed	Replicates	3	3	3	1
	n per replicate	3	3	3	3
	Best-fit values
	Bottom	40.79	51.86	11.66	31.35
	Top	= 100.0	= 100.0	= 100.0	= 100.0
	LogIC50 (µM)	-1.638	-2.108	-2.413	-2.383
	IC50 (µM)	0.02301	0.0078	0.003865	0.004139
	Span	59.21	48.14	88.34	68.65
	95% CI
	Bottom	35.77 to 45.69	47.35 to 56.28	8.649 to 14.65	28.70 to 33.97
	LogIC50 (µM)	-1.851 to -1.424	-2.381 to -1.848	-2.504 to -2.323	-2.500 to -2.269
	IC50 (µM)	0.01410 to 0.03766	0.004161 to 0.01418	0.003135 to 0.004754	0.003163 to 0.005384
Methotrexate	Replicates	2
	n per replicate	3
	Best-fit values
	Bottom	1.998
	Top	= 100.0
	LogIC50 (µM)	-1.943
	IC50 (µM)	0.01141
	Span	98
	95% CI
	Bottom	-1.542 to 5.511
	LogIC50 (µM)	-2.037 to -1.849
	IC50 (µM)	0.009180 to 0.01414
Pemetrexed	Replicates	2
	n per replicate	3
	Best-fit values
	Bottom	45.17
	Top	= 100.0
	LogIC50 (µM)	-0.87
	IC50 (µM)	0.1349
	Span	54.83
	95% CI
	Bottom	41.27 to 48.90
	LogIC50 (µM)	-1.032 to -0.7017
	IC50 (µM)	0.09299 to 0.1988
Pralatrexate	Replicates	5	2	2	1
	n per replicate	3	3	3	3
	Best-fit values
	Bottom	1.39	55.43	10.04	29.11
	Top	= 100.0	= 100.0	= 100.0	= 100.0
	LogIC50 (µM)	-3.43	-2.951	-3.289	-4.581
	IC50 (µM)	0.0003712	0.001119	0.0005143	2.623e-05
	Span	98.61	44.57	89.96	70.89
	95% CI
	Bottom	-0.8173 to 3.592	50.78 to 59.99	6.631 to 13.42	24.67 to 33.52
	LogIC50 (µM)	-3.496 to -3.365	-3.296 to -2.611	-3.407 to -3.173	-4.788 to -4.378
	IC50 (µM)	0.0003188 to 0.0004317	0.0005054 to 0.002450	0.0003915 to 0.0006717	1.629e-005 to 4.193e-005

## Sheet: KD-Rescue RH4-Flag 
	shScr TurboNLS	shP3 P3F1	shP3 P3F4	shP3 P3N1	shP3 P3N2	shP3 P3M	shP3 P3I	shP3 P7F1
Replicates	1	1	1	1	1	1	1	1
n per replicate	3	3	3	3	3	3	3	3
Best-fit values
Bottom	11.14	24.54	26.39	15.09	11.43	12.26	25.08	16.52
Top	= 100.0	= 100.0	= 100.0	= 100.0	= 100.0	= 100.0	= 100.0	= 100.0
LogIC50 (µM)	-2.61	-2.768	-2.482	-2.788	-2.638	-2.631	-2.663	-2.501
IC50 (µM)	0.002452	0.001705	0.003294	0.00163	0.0023	0.002339	0.002175	0.003155
Span	88.86	75.46	73.61	84.91	88.57	87.74	74.92	83.48
95% CI
Bottom	5.161 to 17.02	17.54 to 31.35	20.85 to 31.80	11.04 to 19.10	5.841 to 16.92	8.001 to 16.47	19.52 to 30.53	12.56 to 20.42
LogIC50 (µM)	-2.762 to -2.462	-3.017 to -2.535	-2.655 to -2.313	-2.903 to -2.674	-2.782 to -2.497	-2.742 to -2.522	-2.833 to -2.497	-2.608 to -2.395
IC50 (µM)	0.001730 to 0.003450	0.0009618 to 0.002915	0.002211 to 0.004868	0.001250 to 0.002117	0.001651 to 0.003182	0.001813 to 0.003008	0.001468 to 0.003187	0.002467 to 0.004023
