# Supplementary material for: Fusion-positive rhabdomyosarcoma oncofusions share a common interactome
Source: Nat Commun. 2026 May 28;17:6933. doi: 10.1038/s41467-026-73749-y (PMC13389464; doi:10.1038/s41467-026-73749-y)
Supplement: Supplementary file 16 — Supplementary Dataset 14 [file 41467_2026_73749_MOESM16_ESM.xlsx]

## Sheet: Column Descriptions
id	Gene identifier
num	Number of sgRNAs targeting this gene in the library
neg|score	RRA (Robust Rank Aggregation) score for negative selection; lower score = stronger negative selection (essential gene / dropout)
neg|p-value	Unadjusted p-value for negative selection based on the RRA algorithm
neg|fdr	Benjamini-Hochberg FDR-adjusted p-value for negative selection
neg|-log10(FDR)	Negative log10 of the negative selection FDR; higher values indicate more significant negative selection
neg|rank	Rank of the gene by negative selection score (rank 1 = most negatively selected)
neg|goodsgrna	Number of sgRNAs that contribute to the negative selection signal (sgRNAs with consistent negative LFC)
neg|lfc	Mean log2 fold change of all sgRNAs targeting this gene; negative values indicate depletion (negative selection)
pos|score	RRA score for positive selection; lower score = stronger positive selection (gained fitness / enrichment)
pos|p-value	Unadjusted p-value for positive selection based on the RRA algorithm
pos|fdr	Benjamini-Hochberg FDR-adjusted p-value for positive selection
pos|rank	Rank of the gene by positive selection score (rank 1 = most positively selected)
pos|goodsgrna	Number of sgRNAs that contribute to the positive selection signal (sgRNAs with consistent positive LFC)
pos|lfc	Mean log2 fold change of all sgRNAs targeting this gene; positive values indicate enrichment (positive selection)

## Sheet: Prala-vs-Control.gene_summary
id	num	neg|score	neg|p-value	neg|fdr	neg|-log10(FDR)	neg|rank	neg|goodsgrna	neg|lfc	pos|score	pos|p-value	pos|fdr	pos|rank	pos|goodsgrna	pos|lfc
Non-Targeting	100	-2.1821e-06	4.958e-06	0.001263	2.8986	1	0	0	5.6044e-14	4.958e-06	0.003788	1	0	0
CDK12	4	2.1381e-07	4.958e-06	0.001263	2.8986	2	4	-0.5799	0.99999	0.99999	0.999995	763	0	-0.5799
PIK3R1	4	1.0021e-06	4.958e-06	0.001263	2.8986	3	4	-0.39881	1	1	0.999995	764	0	-0.39881
MAST4	4	2.2261e-05	5.4538e-05	0.009848	2.00665	4	4	-0.3258	0.99998	0.99998	0.999995	762	0	-0.3258
NADK	4	2.7173e-05	6.4453e-05	0.009848	2.00665	5	3	-0.45737	0.95387	0.95373	0.988374	735	0	-0.45737
PLK2	4	8.3294e-05	0.00025286	0.032197	1.49218	6	4	-0.27642	0.9997	0.99971	0.999995	761	0	-0.27642
TAF9	4	0.00024317	0.0007784	0.084957	1.0708	7	3	-0.37591	0.94538	0.9453	0.988374	725	0	-0.37591
MAP3K1	4	0.00048193	0.0017204	0.164299	0.784365	8	3	-0.32506	0.99556	0.9954	0.999995	759	0	-0.32506
CKMT1A	4	0.00079227	0.0028707	0.243687	0.613168	9	3	-0.21308	0.78182	0.78204	0.988374	600	0	-0.21308
MAST2	4	0.0011405	0.0040507	0.30947	0.509381	10	4	-0.2173	0.99886	0.99903	0.999995	760	0	-0.2173
PIP5KL1	4	0.0021513	0.0075609	0.525138	0.279727	11	3	-0.23377	0.80045	0.80141	0.988374	613	0	-0.23377
TK1	4	0.0025291	0.0087012	0.553977	0.256508	12	2	-0.1712	0.021464	0.054919	0.89273	47	1	-0.1712
GUCY2F	4	0.0032093	0.010932	0.642483	0.192138	13	3	-0.17616	0.92661	0.92657	0.988374	709	0	-0.17616
CDK5	4	0.0066006	0.019619	0.913108	0.0394779	14	2	-0.13022	0.37165	0.46172	0.988374	343	1	-0.13022
DAPK3	4	0.0067258	0.019847	0.913108	0.0394779	15	2	-0.21134	0.4617	0.51483	0.988374	383	1	-0.21134
TNK2	4	0.0068275	0.020154	0.913108	0.0394779	16	3	-0.21036	0.57301	0.59126	0.988374	445	1	-0.21036
FXN	4	0.0077019	0.022435	0.913108	0.0394779	17	3	-0.33682	0.8836	0.88435	0.988374	671	0	-0.33682
ATMIN	4	0.0077672	0.022544	0.913108	0.0394779	18	2	0.087927	0.0091683	0.026778	0.717551	28	2	0.087927
TEC	4	0.008176	0.023486	0.913108	0.0394779	19	3	-0.22141	0.4796	0.52604	0.988374	398	1	-0.22141
PMVK	4	0.0097998	0.027264	0.913108	0.0394779	20	1	0.067727	0.48121	0.52719	0.988374	399	1	0.067727
RAB11FIP5	4	0.010061	0.027879	0.913108	0.0394779	21	2	-0.15999	0.31227	0.43013	0.988374	321	1	-0.15999
ANKK1	4	0.010368	0.028632	0.913108	0.0394779	22	2	-0.13672	0.30631	0.42688	0.988374	319	1	-0.13672
MAGI1	4	0.010835	0.029782	0.913108	0.0394779	23	2	-0.10564	0.7729	0.77303	0.988374	592	0	-0.10564
PPIP5K2	4	0.011101	0.030546	0.913108	0.0394779	24	1	-0.092802	0.70724	0.70727	0.988374	538	1	-0.092802
CAMKK2	4	0.011799	0.032103	0.913108	0.0394779	25	2	-0.19743	0.97385	0.9733	0.988833	752	0	-0.19743
GTF2H1	4	0.012401	0.033392	0.913108	0.0394779	26	2	-0.10512	0.73102	0.73151	0.988374	556	0	-0.10512
PRKX	4	0.012972	0.034711	0.913108	0.0394779	27	2	-0.1056	0.23007	0.34586	0.988374	260	2	-0.1056
MAP3K9	4	0.013144	0.035058	0.913108	0.0394779	28	3	-0.16914	0.94626	0.94613	0.988374	726	0	-0.16914
PKD1	4	0.013628	0.036436	0.913108	0.0394779	29	3	-0.29818	0.61244	0.62115	0.988374	475	1	-0.29818
WNK2	4	0.013792	0.036852	0.913108	0.0394779	30	3	-0.20176	0.31128	0.42964	0.988374	320	1	-0.20176
SNRK	4	0.014207	0.037676	0.913108	0.0394779	31	3	-0.24215	0.99542	0.99523	0.999995	758	0	-0.24215
ETNK2	4	0.014888	0.039381	0.913108	0.0394779	32	3	-0.1723	0.41842	0.48862	0.988374	363	1	-0.1723
TRPM7	4	0.014919	0.039441	0.913108	0.0394779	33	2	-0.1607	0.94983	0.94987	0.988374	728	0	-0.1607
TNIK	4	0.016293	0.042931	0.964684	0.0156149	34	2	-0.10697	0.90893	0.9095	0.988374	695	0	-0.10697
TKFC	4	0.020225	0.051399	0.994178	0.00253585	35	2	-0.12209	0.52841	0.55837	0.988374	420	1	-0.12209
DGUOK	4	0.021295	0.053977	0.994178	0.00253585	36	3	-0.15005	0.97083	0.97009	0.988374	749	0	-0.15005
JAK2	4	0.021464	0.054265	0.994178	0.00253585	37	2	-0.1436	0.99104	0.99087	0.999995	755	0	-0.1436
PINK1	4	0.022754	0.056982	0.994178	0.00253585	38	2	-0.080137	0.88568	0.88632	0.988374	674	0	-0.080137
PAK4	4	0.024394	0.06072	0.994178	0.00253585	39	2	-0.10298	0.35577	0.45283	0.988374	337	1	-0.10298
IRAK1	4	0.025654	0.063477	0.994178	0.00253585	40	3	-0.12327	0.78515	0.78546	0.988374	605	0	-0.12327
GK	4	0.027447	0.067394	0.994178	0.00253585	41	2	-0.055873	0.63511	0.64076	0.988374	483	1	-0.055873
ADK	4	0.0279	0.068395	0.994178	0.00253585	43	1	0.056642	0.099044	0.18581	0.988374	133	2	0.056642
DGKQ	4	0.027898	0.068395	0.994178	0.00253585	42	3	-0.11677	0.95911	0.95866	0.988374	739	0	-0.11677
MYO3B	4	0.028026	0.068752	0.994178	0.00253585	44	3	-0.13779	0.89	0.89077	0.988374	676	0	-0.13779
UHMK1	4	0.02891	0.070626	0.994178	0.00253585	45	2	-0.12899	0.95503	0.95478	0.988374	736	0	-0.12899
INSRR	4	0.029183	0.071231	0.994178	0.00253585	46	1	0.22107	0.0042756	0.014274	0.573963	19	3	0.22107
CHEK1	4	0.030259	0.073571	0.994178	0.00253585	47	3	-0.20938	0.95268	0.95267	0.988374	732	0	-0.20938
PNCK	4	0.030465	0.074067	0.994178	0.00253585	48	2	-0.073377	0.51939	0.55235	0.988374	418	1	-0.073377
PIK3CG	4	0.031073	0.075425	0.994178	0.00253585	49	3	-0.16626	0.81344	0.81492	0.988374	623	0	-0.16626
RYK	4	0.03168	0.076863	0.994178	0.00253585	50	2	-0.14887	0.6847	0.68487	0.988374	516	1	-0.14887
GALK2	4	0.031746	0.076982	0.994178	0.00253585	51	2	-0.13597	0.4374	0.49986	0.988374	372	1	-0.13597
SIK2	4	0.031761	0.077002	0.994178	0.00253585	52	3	-0.12975	0.4788	0.52544	0.988374	397	1	-0.12975
CHKA	4	0.033026	0.07957	0.994178	0.00253585	53	1	0.071446	0.41316	0.48545	0.988374	360	1	0.071446
TPD52L3	4	0.034304	0.082267	0.994178	0.00253585	54	1	-0.059475	0.25511	0.37639	0.988374	286	1	-0.059475
MAPK1	4	0.035365	0.084479	0.994178	0.00253585	55	2	-0.14086	0.50252	0.5409	0.988374	413	1	-0.14086
DYRK1B	4	0.036087	0.086095	0.994178	0.00253585	56	3	-0.17356	0.93006	0.92981	0.988374	713	0	-0.17356
CDK10	4	0.036856	0.087741	0.994178	0.00253585	57	1	0.0074127	0.67914	0.67985	0.988374	511	1	0.0074127
SCYL3	4	0.037274	0.088693	0.994178	0.00253585	58	2	-0.015814	0.0878	0.17203	0.988374	125	2	-0.015814
IRAK4	4	0.038664	0.091598	0.994178	0.00253585	59	2	-0.091846	0.92129	0.92145	0.988374	707	0	-0.091846
MAPKAPK3	4	0.039404	0.093086	0.994178	0.00253585	60	2	-0.11259	0.89756	0.89805	0.988374	684	0	-0.11259
PKMYT1	4	0.040361	0.09493	0.994178	0.00253585	61	3	-0.28314	0.99355	0.99341	0.999995	757	0	-0.28314
PRKACG	4	0.040647	0.095495	0.994178	0.00253585	62	2	-0.047142	0.26117	0.38377	0.988374	292	2	-0.047142
PLXNA3	4	0.040676	0.095565	0.994178	0.00253585	63	2	-0.13241	0.96854	0.96773	0.988374	746	0	-0.13241
STK31	4	0.041947	0.098232	0.994178	0.00253585	64	1	-0.033374	0.60399	0.61468	0.988374	468	1	-0.033374
PEAK1	4	0.043216	0.10088	0.994178	0.00253585	65	1	0.032482	0.19172	0.30025	0.988374	217	2	0.032482
LATS2	4	0.044062	0.10267	0.994178	0.00253585	66	3	-0.15207	0.83749	0.83862	0.988374	638	0	-0.15207
PANK3	4	0.044442	0.10357	0.994178	0.00253585	67	2	0.028321	0.050806	0.11716	0.983641	91	2	0.028321
ULK1	4	0.045085	0.10495	0.994178	0.00253585	68	3	-0.11732	0.81823	0.81988	0.988374	627	0	-0.11732
MAPK9	4	0.045338	0.10546	0.994178	0.00253585	69	2	-0.1349	0.94297	0.943	0.988374	723	0	-0.1349
COL4A3BP	4	0.046471	0.1081	0.994178	0.00253585	70	3	-0.20304	0.99178	0.99163	0.999995	756	0	-0.20304
ALDH18A1	4	0.046545	0.10822	0.994178	0.00253585	71	2	-0.18237	0.81232	0.81374	0.988374	622	0	-0.18237
GCK	4	0.047016	0.10927	0.994178	0.00253585	72	2	-0.11116	0.98865	0.98849	0.999995	754	0	-0.11116
CDK4	4	0.047153	0.10958	0.994178	0.00253585	73	2	-0.18533	0.47557	0.52334	0.988374	394	1	-0.18533
C8orf44-SGK3	4	0.04735	0.10992	0.994178	0.00253585	74	3	-0.118	0.56111	0.58214	0.988374	439	1	-0.118
PRKACA	4	0.04838	0.11202	0.994178	0.00253585	75	2	-0.074321	0.69398	0.69375	0.988374	525	1	-0.074321
CAMK2A	4	0.0495	0.11435	0.994178	0.00253585	76	3	-0.11344	0.89273	0.89358	0.988374	680	0	-0.11344
AURKA	4	0.049864	0.1151	0.994178	0.00253585	77	3	-0.36661	0.96122	0.96086	0.988374	741	0	-0.36661
BLK	4	0.050413	0.11637	0.994178	0.00253585	78	3	-0.14603	0.93252	0.9324	0.988374	716	0	-0.14603
RIOK3	4	0.052066	0.11869	0.994178	0.00253585	79	2	-0.044287	0.78432	0.78464	0.988374	603	0	-0.044287
NTRK1	4	0.052459	0.11912	0.994178	0.00253585	80	2	-0.12414	0.79452	0.79542	0.988374	608	0	-0.12414
MAPKAPK5	4	0.053325	0.12013	0.994178	0.00253585	81	1	-0.063339	0.77073	0.77089	0.988374	591	0	-0.063339
SEPHS2	4	0.055038	0.12241	0.994178	0.00253585	82	2	-0.21303	0.93235	0.93217	0.988374	715	0	-0.21303
CDK16	4	0.055691	0.12335	0.994178	0.00253585	83	2	-0.12642	0.89565	0.89613	0.988374	682	0	-0.12642
MYT1	4	0.056676	0.12452	0.994178	0.00253585	84	2	-0.069282	0.20112	0.31143	0.988374	229	1	-0.069282
LRRK1	4	0.057006	0.12501	0.994178	0.00253585	85	2	-0.088509	0.7973	0.79819	0.988374	610	0	-0.088509
PDK1	4	0.057096	0.12514	0.994178	0.00253585	86	2	-0.0057691	0.69666	0.69669	0.988374	530	1	-0.0057691
NME1	4	0.058333	0.12709	0.994178	0.00253585	87	2	-0.13904	0.81157	0.81307	0.988374	620	0	-0.13904
TAF1L	4	0.059673	0.12896	0.994178	0.00253585	88	2	-0.1108	0.71036	0.71048	0.988374	540	0	-0.1108
PRKCI	4	0.060855	0.13038	0.994178	0.00253585	89	1	0.071404	0.14592	0.24556	0.988374	179	2	0.071404
CDK15	4	0.061026	0.13059	0.994178	0.00253585	90	2	-0.11636	0.95899	0.95855	0.988374	738	0	-0.11636
XYLB	4	0.062105	0.13165	0.994178	0.00253585	91	1	0.089737	0.14542	0.24501	0.988374	178	2	0.089737
CDKL5	4	0.062734	0.13247	0.994178	0.00253585	92	2	-0.093384	0.5133	0.54828	0.988374	416	1	-0.093384
TPR	4	0.063355	0.13323	0.994178	0.00253585	93	2	-0.15282	0.86095	0.86199	0.988374	652	0	-0.15282
HIPK2	4	0.063423	0.13331	0.994178	0.00253585	94	2	-0.10797	0.14775	0.24773	0.988374	181	1	-0.10797
STRADA	4	0.070117	0.14265	0.994178	0.00253585	95	2	-0.12299	0.63818	0.64355	0.988374	485	1	-0.12299
FES	4	0.070824	0.1436	0.994178	0.00253585	96	1	-0.0026366	0.25125	0.37167	0.988374	283	2	-0.0026366
TSSK6	4	0.072065	0.14528	0.994178	0.00253585	97	1	-0.035376	0.8527	0.85415	0.988374	648	0	-0.035376
CDK13	4	0.072286	0.14561	0.994178	0.00253585	98	2	-0.10514	0.17873	0.2849	0.988374	204	1	-0.10514
PXK	4	0.073304	0.14699	0.994178	0.00253585	99	1	0.04044	0.28412	0.41175	0.988374	312	1	0.04044
CDK6	4	0.074851	0.14888	0.994178	0.00253585	100	2	-0.19742	0.16162	0.26457	0.988374	191	1	-0.19742
DDR2	4	0.07559	0.14997	0.994178	0.00253585	101	2	-0.095257	0.87026	0.871	0.988374	657	0	-0.095257
PFKFB4	4	0.075779	0.15021	0.994178	0.00253585	102	1	0.10603	0.0050759	0.016822	0.584194	22	2	0.10603
PRKD1	4	0.077015	0.15183	0.994178	0.00253585	103	2	-0.063519	0.7062	0.70624	0.988374	537	1	-0.063519
EPHB3	4	0.0782	0.15335	0.994178	0.00253585	104	2	-0.04365	0.60856	0.61821	0.988374	473	1	-0.04365
PRKD3	4	0.079329	0.15491	0.994178	0.00253585	105	2	-0.08842	0.83816	0.83932	0.988374	639	0	-0.08842
ALPK3	4	0.080085	0.15585	0.994178	0.00253585	106	2	-0.067827	0.49706	0.53734	0.988374	409	1	-0.067827
EPHA4	4	0.081944	0.15812	0.994178	0.00253585	107	1	0.039634	0.73199	0.73247	0.988374	558	0	0.039634
PACSIN1	4	0.083174	0.15966	0.994178	0.00253585	108	2	-0.15606	0.96324	0.96254	0.988374	743	0	-0.15606
IGF1R	4	0.084402	0.16135	0.994178	0.00253585	109	2	-0.32154	0.82436	0.8261	0.988374	631	0	-0.32154
CKS1B	4	0.085629	0.16307	0.994178	0.00253585	110	1	-0.093673	0.26557	0.3888	0.988374	294	1	-0.093673
RIPK1	4	0.085845	0.16345	0.994178	0.00253585	111	2	-0.041077	0.68964	0.68947	0.988374	520	1	-0.041077
MAP3K6	4	0.086855	0.16476	0.994178	0.00253585	112	2	-0.051017	0.70252	0.70254	0.988374	533	1	-0.051017
MAP3K7	4	0.087016	0.16493	0.994178	0.00253585	113	2	0.041768	0.085068	0.16855	0.988374	123	2	0.041768
BCKDK	4	0.087407	0.16545	0.994178	0.00253585	114	2	0.019294	0.032714	0.079481	0.905495	63	2	0.019294
NME5	4	0.0878	0.16595	0.994178	0.00253585	115	2	-0.1026	0.91404	0.91436	0.988374	701	0	-0.1026
MKNK1	4	0.088079	0.16633	0.994178	0.00253585	116	1	-0.024133	0.59741	0.60942	0.988374	463	1	-0.024133
CAMKV	4	0.088193	0.16648	0.994178	0.00253585	117	2	-0.025419	0.21198	0.32451	0.988374	242	2	-0.025419
MPP6	4	0.089302	0.16769	0.994178	0.00253585	118	1	-0.0037092	0.10147	0.18912	0.988374	135	1	-0.0037092
CDK3	4	0.090167	0.16879	0.994178	0.00253585	119	2	-0.11938	0.55471	0.57743	0.988374	435	1	-0.11938
SRPK1	4	0.090564	0.16921	0.994178	0.00253585	120	2	-0.025581	0.059603	0.1355	0.988374	101	1	-0.025581
TTN	4	0.09296	0.17238	0.994178	0.00253585	121	2	-0.05958	0.18886	0.29712	0.988374	215	1	-0.05958
MKNK2	4	0.092965	0.17238	0.994178	0.00253585	122	2	-0.1617	0.57852	0.59557	0.988374	448	1	-0.1617
ACTR2	4	0.094183	0.174	0.994178	0.00253585	123	2	-0.16141	0.9113	0.91189	0.988374	698	0	-0.16141
STK39	4	0.0954	0.17561	0.994178	0.00253585	124	2	-0.089664	0.91362	0.91401	0.988374	700	0	-0.089664
MYLK2	4	0.096616	0.17724	0.994178	0.00253585	125	1	0.12148	0.00065558	0.0023749	0.415793	2	3	0.12148
DGKG	4	0.097004	0.17772	0.994178	0.00253585	126	2	-0.09665	0.31622	0.43234	0.988374	322	1	-0.09665
DCLK1	4	0.09823	0.17909	0.994178	0.00253585	127	2	-0.13785	0.43484	0.49824	0.988374	371	1	-0.13785
PRKRA	4	0.09864	0.17964	0.994178	0.00253585	128	2	-0.0028008	0.25235	0.37301	0.988374	284	2	-0.0028008
STK38L	4	0.099462	0.18059	0.994178	0.00253585	129	2	-0.091594	0.94342	0.94341	0.988374	724	0	-0.091594
NIM1K	4	0.10026	0.18163	0.994178	0.00253585	130	1	-0.0011353	0.42277	0.49094	0.988374	366	1	-0.0011353
GSK3A	4	0.10509	0.18801	0.994178	0.00253585	131	1	-0.031149	0.58602	0.60096	0.988374	453	1	-0.031149
DYRK4	4	0.10529	0.18822	0.994178	0.00253585	132	2	-0.053467	0.87223	0.87313	0.988374	660	0	-0.053467
DGKA	4	0.10613	0.18941	0.994178	0.00253585	133	2	-0.086542	0.78391	0.78421	0.988374	602	0	-0.086542
STK32A	4	0.1075	0.1913	0.994178	0.00253585	134	2	-0.062077	0.81896	0.8206	0.988374	628	0	-0.062077
NTPCR	4	0.10867	0.19257	0.994178	0.00253585	135	2	-0.09556	0.87775	0.87857	0.988374	666	0	-0.09556
C17orf75	4	0.10871	0.19262	0.994178	0.00253585	136	2	0.035284	0.037827	0.09022	0.905495	73	2	0.035284
NEK5	4	0.10909	0.19307	0.994178	0.00253585	137	2	-0.12064	0.90784	0.90835	0.988374	694	0	-0.12064
RIPK4	4	0.10991	0.19392	0.994178	0.00253585	138	1	-0.054037	0.50018	0.53939	0.988374	411	1	-0.054037
ULK3	4	0.11037	0.1946	0.994178	0.00253585	139	2	-0.10935	0.96099	0.9606	0.988374	740	0	-0.10935
MARK2	4	0.11111	0.19559	0.994178	0.00253585	140	2	-0.10522	0.87167	0.87258	0.988374	659	0	-0.10522
MPP2	4	0.11209	0.19684	0.994178	0.00253585	141	2	-0.12466	0.80893	0.81031	0.988374	618	0	-0.12466
CSNK1G3	4	0.11351	0.19865	0.994178	0.00253585	142	1	-0.019494	0.32993	0.43929	0.988374	330	1	-0.019494
EEF2K	4	0.11425	0.19963	0.994178	0.00253585	143	2	-0.099914	0.052066	0.1199	0.988374	92	1	-0.099914
PRKCD	4	0.11598	0.20165	0.994178	0.00253585	144	2	-0.094742	0.90674	0.90721	0.988374	692	0	-0.094742
RPS6KA3	4	0.11642	0.20223	0.994178	0.00253585	145	2	-0.09695	0.32603	0.43761	0.988374	326	1	-0.09695
ACVR1	4	0.1171	0.20322	0.994178	0.00253585	146	1	0.087921	0.14077	0.2386	0.988374	175	2	0.087921
CDKL4	4	0.11949	0.20653	0.994178	0.00253585	147	2	-0.075962	0.67352	0.67479	0.988374	505	1	-0.075962
ETNK1	4	0.11992	0.2072	0.994178	0.00253585	148	2	-0.062186	0.34914	0.44941	0.988374	334	1	-0.062186
TNK1	4	0.12125	0.20899	0.994178	0.00253585	149	2	-0.049887	0.46908	0.51928	0.988374	389	1	-0.049887
MAP2K7	4	0.12187	0.20995	0.994178	0.00253585	150	1	0.075722	0.19222	0.30073	0.988374	218	1	0.075722
MAPK3	4	0.12258	0.21091	0.994178	0.00253585	151	2	0.0092983	0.13248	0.22814	0.988374	164	2	0.0092983
STK17A	4	0.12424	0.21294	0.994178	0.00253585	152	1	0.071887	0.12704	0.22122	0.988374	159	2	0.071887
PIK3C2A	4	0.12543	0.21439	0.994178	0.00253585	153	1	-0.066784	0.88412	0.88472	0.988374	672	0	-0.066784
ACVR1C	4	0.12615	0.21525	0.994178	0.00253585	154	2	-0.010516	0.16506	0.26878	0.988374	195	1	-0.010516
NEK4	4	0.12885	0.21887	0.994178	0.00253585	155	2	-0.026877	0.75651	0.75634	0.988374	581	0	-0.026877
RAF1	4	0.13066	0.22132	0.994178	0.00253585	156	2	0.034746	0.47314	0.52178	0.988374	392	1	0.034746
FPGT-TNNI3K	4	0.13135	0.22226	0.994178	0.00253585	157	1	-0.0037254	0.54097	0.56756	0.988374	427	1	-0.0037254
STK10	4	0.13157	0.22253	0.994178	0.00253585	158	2	-0.094659	0.97147	0.97076	0.988374	750	0	-0.094659
PRKAG1	4	0.13293	0.22434	0.994178	0.00253585	159	2	-0.032661	0.48361	0.52869	0.988374	401	1	-0.032661
PRKAB2	4	0.13488	0.22693	0.994178	0.00253585	160	1	-0.053378	0.73346	0.7337	0.988374	560	0	-0.053378
NTRK2	4	0.13606	0.22824	0.994178	0.00253585	161	1	0.03951	0.58804	0.60244	0.988374	455	1	0.03951
NEK10	4	0.13706	0.22937	0.994178	0.00253585	162	2	-0.12287	0.14891	0.24914	0.988374	182	1	-0.12287
JAK1	4	0.13723	0.22952	0.994178	0.00253585	163	2	-0.076287	0.94095	0.94083	0.988374	722	0	-0.076287
PDIK1L	4	0.13891	0.23176	0.994178	0.00253585	164	2	-0.042948	0.17078	0.27598	0.988374	199	2	-0.042948
FGFR4	4	0.13938	0.23236	0.994178	0.00253585	165	2	-0.11398	0.56534	0.58534	0.988374	442	1	-0.11398
NME3	4	0.14077	0.23442	0.994178	0.00253585	166	2	-0.11233	0.59006	0.60405	0.988374	456	1	-0.11233
BMPR1B	4	0.14192	0.23587	0.994178	0.00253585	167	2	-0.054784	0.86682	0.86779	0.988374	655	0	-0.054784
TLK2	4	0.14357	0.23822	0.994178	0.00253585	168	2	-0.14477	0.14192	0.24004	0.988374	176	1	-0.14477
SPHK2	4	0.14425	0.23918	0.994178	0.00253585	169	1	0.18993	0.009528	0.027561	0.717551	29	3	0.18993
DLG3	4	0.14498	0.24021	0.994178	0.00253585	170	2	-0.058245	0.86912	0.86994	0.988374	656	0	-0.058245
MELK	4	0.14542	0.24091	0.994178	0.00253585	171	1	0.055257	0.2593	0.38151	0.988374	290	1	0.055257
TYK2	4	0.14545	0.24097	0.994178	0.00253585	172	2	-0.11606	0.92844	0.92826	0.988374	711	0	-0.11606
CDK7	4	0.14639	0.24198	0.994178	0.00253585	173	2	-0.33878	0.976	0.97548	0.989733	753	0	-0.33878
DGKZ	4	0.14659	0.24232	0.994178	0.00253585	174	1	0.0096064	0.38542	0.46911	0.988374	347	1	0.0096064
CKMT2	4	0.14891	0.24517	0.994178	0.00253585	175	2	-0.076582	0.089302	0.17372	0.988374	126	1	-0.076582
DGKB	4	0.15007	0.24644	0.994178	0.00253585	176	1	-0.024197	0.85884	0.86	0.988374	651	0	-0.024197
TP53RK	4	0.15123	0.24774	0.994178	0.00253585	177	1	-0.031832	0.21145	0.32401	0.988374	241	2	-0.031832
ERBB4	4	0.15239	0.24944	0.994178	0.00253585	178	1	0.078516	0.0019658	0.0069163	0.415793	12	2	0.078516
NADK2	4	0.15304	0.25015	0.994178	0.00253585	179	2	-0.083477	0.91001	0.91057	0.988374	696	0	-0.083477
AMHR2	4	0.15352	0.25073	0.994178	0.00253585	180	2	-0.17682	0.48918	0.53228	0.988374	404	1	-0.17682
PDGFRB	4	0.15355	0.25076	0.994178	0.00253585	181	1	0.042293	0.63573	0.64143	0.988374	484	1	0.042293
EPHA2	4	0.154	0.25119	0.994178	0.00253585	182	2	-0.045482	0.6314	0.63738	0.988374	480	1	-0.045482
PDK3	4	0.15471	0.25212	0.994178	0.00253585	183	1	-0.0084788	0.71448	0.71494	0.988374	546	0	-0.0084788
NPR1	4	0.15496	0.25255	0.994178	0.00253585	184	2	-0.086946	0.82221	0.82408	0.988374	629	0	-0.086946
MPP7	4	0.15702	0.25516	0.994178	0.00253585	185	1	-0.03025	0.74635	0.74666	0.988374	572	0	-0.03025
CHKB	4	0.15737	0.25566	0.994178	0.00253585	186	2	0.0064256	0.24906	0.36921	0.988374	280	2	0.0064256
KIT	4	0.15833	0.25668	0.994178	0.00253585	187	2	-0.13241	0.78845	0.78891	0.988374	607	0	-0.13241
ZAK	4	0.15932	0.25814	0.994178	0.00253585	188	1	0.018773	0.26061	0.38317	0.988374	291	2	0.018773
NRK	4	0.16027	0.2593	0.994178	0.00253585	189	2	-0.0060286	0.28235	0.40985	0.988374	310	2	-0.0060286
MAP2K1	4	0.16076	0.25988	0.994178	0.00253585	190	2	-0.048412	0.74353	0.74381	0.988374	570	0	-0.048412
EPHB6	4	0.16277	0.26234	0.994178	0.00253585	191	1	-0.016952	0.66146	0.66392	0.988374	501	1	-0.016952
ALPK1	4	0.16368	0.26335	0.994178	0.00253585	192	2	-0.002176	0.11425	0.2048	0.988374	144	2	-0.002176
MAP4K3	4	0.16417	0.26404	0.994178	0.00253585	193	2	-0.084145	0.12187	0.21487	0.988374	151	1	-0.084145
NME6	4	0.16506	0.2653	0.994178	0.00253585	194	1	-0.12351	0.88229	0.88291	0.988374	669	0	-0.12351
PIP5K1B	4	0.16564	0.26605	0.994178	0.00253585	195	2	-0.078585	0.090524	0.17517	0.988374	128	1	-0.078585
CPNE3	4	0.16621	0.2667	0.994178	0.00253585	196	1	0.084862	0.24347	0.36256	0.988374	275	1	0.084862
RPS6KA6	4	0.16662	0.26723	0.994178	0.00253585	197	2	-0.0052885	0.21779	0.33147	0.988374	251	2	-0.0052885
MATK	4	0.16735	0.26814	0.994178	0.00253585	198	2	-0.079016	0.77972	0.77992	0.988374	598	0	-0.079016
FUK	4	0.1681	0.26915	0.994178	0.00253585	199	2	-0.091166	0.90085	0.90134	0.988374	688	0	-0.091166
SBK1	4	0.1685	0.26967	0.994178	0.00253585	200	1	0.13343	0.033308	0.080681	0.905495	65	3	0.13343
ROCK1	4	0.17533	0.27796	0.994178	0.00253585	201	1	-0.022328	0.69559	0.69555	0.988374	528	1	-0.022328
N4BP2	4	0.17603	0.27873	0.994178	0.00253585	202	2	-0.040607	0.72008	0.72051	0.988374	549	0	-0.040607
WNK3	4	0.17646	0.27921	0.994178	0.00253585	203	1	-0.049949	0.83274	0.83412	0.988374	635	0	-0.049949
HUNK	4	0.17759	0.28051	0.994178	0.00253585	204	1	0.028619	0.54243	0.5685	0.988374	428	1	0.028619
MET	4	0.17954	0.28306	0.994178	0.00253585	205	2	-0.090296	0.48441	0.52926	0.988374	402	1	-0.090296
MAP2K6	4	0.18212	0.28626	0.994178	0.00253585	206	1	0.020788	0.12424	0.21776	0.988374	152	2	0.020788
NEK9	4	0.18307	0.28741	0.994178	0.00253585	207	2	-0.06765	0.95038	0.95044	0.988374	729	0	-0.06765
RIOK2	4	0.18437	0.28912	0.994178	0.00253585	208	1	-0.014432	0.27592	0.40172	0.988374	302	1	-0.014432
ERN1	3	0.22256	0.29065	0.994178	0.00253585	243	1	0.0079557	0.80173	0.80183	0.988374	615	0	0.0079557
MAPK6	4	0.18774	0.29319	0.994178	0.00253585	209	2	-0.076846	0.891	0.89184	0.988374	678	0	-0.076846
NME4	4	0.18865	0.29408	0.994178	0.00253585	210	2	-0.086483	0.40521	0.48072	0.988374	358	1	-0.086483
AK7	4	0.18916	0.29474	0.994178	0.00253585	211	2	-0.061873	0.68909	0.68883	0.988374	519	1	-0.061873
NME9	4	0.18968	0.29516	0.994178	0.00253585	212	2	-0.1305	0.91912	0.91932	0.988374	706	0	-0.1305
STK40	4	0.18998	0.29555	0.994178	0.00253585	213	1	0.041724	0.83513	0.83651	0.988374	636	0	0.041724
MARK3	4	0.1907	0.29622	0.994178	0.00253585	214	2	-0.033161	0.68415	0.68435	0.988374	515	1	-0.033161
PIKFYVE	4	0.19334	0.29955	0.994178	0.00253585	215	1	-0.033349	0.55542	0.57797	0.988374	436	1	-0.033349
ALPK2	4	0.19532	0.30208	0.994178	0.00253585	216	2	-0.038067	0.81529	0.81698	0.988374	624	0	-0.038067
MAPKAPK2	4	0.19635	0.30345	0.994178	0.00253585	217	2	-0.12559	0.075779	0.15676	0.988374	116	1	-0.12559
SNX16	4	0.19738	0.30475	0.994178	0.00253585	218	2	-0.051935	0.034304	0.082674	0.905495	66	1	-0.051935
LRRK2	4	0.19779	0.30526	0.994178	0.00253585	219	1	0.021985	0.71704	0.71755	0.988374	548	0	0.021985
RPS6KB1	4	0.1979	0.30531	0.994178	0.00253585	220	2	0.028852	0.033026	0.080007	0.905495	64	2	0.028852
DOLK	4	0.20001	0.30782	0.994178	0.00253585	221	1	0.09505	0.13958	0.23689	0.988374	173	1	0.09505
STK36	4	0.20048	0.30841	0.994178	0.00253585	222	2	-0.040423	0.17305	0.27848	0.988374	201	1	-0.040423
ROS1	4	0.20112	0.30911	0.994178	0.00253585	223	1	-0.063196	0.7668	0.76721	0.988374	586	0	-0.063196
PRKDC	4	0.20308	0.31142	0.994178	0.00253585	224	2	-0.043989	0.57715	0.59461	0.988374	446	1	-0.043989
CSNK2A2	4	0.20412	0.31271	0.994178	0.00253585	225	2	-0.080532	0.69452	0.69431	0.988374	526	1	-0.080532
HCK	4	0.20444	0.3131	0.994178	0.00253585	226	1	-0.014511	0.29528	0.42111	0.988374	318	1	-0.014511
PAK3	4	0.20555	0.31439	0.994178	0.00253585	227	1	0.17663	0.0032837	0.011269	0.538116	16	2	0.17663
GUCY2D	4	0.20665	0.31588	0.994178	0.00253585	228	1	0.10499	0.10268	0.19067	0.988374	136	2	0.10499
PHKB	4	0.20726	0.31671	0.994178	0.00253585	229	2	-0.070906	0.76768	0.7681	0.988374	588	0	-0.070906
NMRK2	4	0.20778	0.31741	0.994178	0.00253585	230	2	-0.039644	0.80626	0.80751	0.988374	617	0	-0.039644
TSSK2	4	0.2083	0.31805	0.994178	0.00253585	231	2	-0.051115	0.56252	0.58322	0.988374	440	1	-0.051115
CASK	4	0.20885	0.31865	0.994178	0.00253585	232	2	-0.044372	0.93936	0.93933	0.988374	720	0	-0.044372
ROR1	4	0.21215	0.32268	0.994178	0.00253585	233	1	0.1137	0.21543	0.32863	0.988374	247	1	0.1137
TPK1	4	0.21324	0.3241	0.994178	0.00253585	234	2	-0.056687	0.87139	0.87224	0.988374	658	0	-0.056687
PDGFRA	4	0.21356	0.32451	0.994178	0.00253585	235	2	-0.086559	0.32798	0.43845	0.988374	328	1	-0.086559
HIPK3	4	0.21462	0.32567	0.994178	0.00253585	236	2	-0.10386	0.64727	0.6516	0.988374	491	1	-0.10386
TSSK3	4	0.21515	0.3263	0.994178	0.00253585	237	2	-0.052797	0.72757	0.72803	0.988374	553	0	-0.052797
NME7	4	0.2162	0.32765	0.994178	0.00253585	238	2	-0.022939	0.38815	0.47078	0.988374	349	1	-0.022939
PIK3CD	4	0.21673	0.32832	0.994178	0.00253585	239	2	-0.084609	0.36515	0.45809	0.988374	340	1	-0.084609
NUAK1	4	0.21832	0.33019	0.994178	0.00253585	240	2	-0.10331	0.062105	0.13875	0.988374	105	1	-0.10331
TESK1	4	0.22098	0.33321	0.994178	0.00253585	241	2	-0.056846	0.91752	0.91787	0.988374	704	0	-0.056846
PDK4	4	0.22151	0.33396	0.994178	0.00253585	242	2	-0.014341	0.054583	0.12489	0.988374	94	1	-0.014341
DMPK	4	0.22364	0.33635	0.994178	0.00253585	244	2	-0.098039	0.89804	0.89848	0.988374	685	0	-0.098039
PFKFB3	4	0.22471	0.33752	0.994178	0.00253585	245	2	0.052019	0.081606	0.16402	0.988374	121	2	0.052019
WEE1	4	0.22578	0.33872	0.994178	0.00253585	246	2	-0.19847	0.49627	0.53681	0.988374	408	1	-0.19847
NEK1	4	0.22631	0.33937	0.994178	0.00253585	247	1	-0.024364	0.93593	0.93588	0.988374	717	0	-0.024364
HK2	4	0.22739	0.34083	0.994178	0.00253585	248	1	0.013541	0.88542	0.88608	0.988374	673	0	0.013541
BRAF	4	0.22792	0.3416	0.994178	0.00253585	249	2	-0.099675	0.60726	0.61721	0.988374	471	1	-0.099675
GSAP	4	0.22953	0.34371	0.994178	0.00253585	250	2	-0.050517	0.93952	0.93953	0.988374	721	0	-0.050517
NEK11	4	0.22955	0.34373	0.994178	0.00253585	251	1	-0.039176	0.82329	0.82505	0.988374	630	0	-0.039176
STYK1	4	0.23063	0.34514	0.994178	0.00253585	252	1	-0.0060394	0.9132	0.9135	0.988374	699	0	-0.0060394
GLYCTK	4	0.23115	0.34581	0.994178	0.00253585	253	2	-0.098172	0.87279	0.87369	0.988374	661	0	-0.098172
PI4KA	4	0.2317	0.34655	0.994178	0.00253585	254	1	-0.0029388	0.47719	0.52429	0.988374	396	1	-0.0029388
SGK494	4	0.23222	0.34733	0.994178	0.00253585	255	2	-0.1019	0.95361	0.95353	0.988374	733	0	-0.1019
MAST3	4	0.23278	0.34801	0.994178	0.00253585	256	1	-0.047724	0.42103	0.49015	0.988374	365	1	-0.047724
PLK5	4	0.23385	0.34949	0.994178	0.00253585	257	1	0.024856	0.36328	0.45705	0.988374	339	1	0.024856
TAOK2	4	0.23492	0.35086	0.994178	0.00253585	258	2	-0.076911	0.93626	0.93619	0.988374	718	0	-0.076911
NOL9	4	0.23654	0.35301	0.994178	0.00253585	259	2	-0.055945	0.53139	0.56058	0.988374	421	1	-0.055945
DYRK1A	4	0.23707	0.35376	0.994178	0.00253585	260	1	0.060355	0.46744	0.51835	0.988374	387	1	0.060355
DLG1	4	0.23708	0.35377	0.994178	0.00253585	261	2	0.041405	0.031423	0.076705	0.905495	61	2	0.041405
GUK1	4	0.23814	0.35507	0.994178	0.00253585	262	1	0.23655	0.021288	0.054632	0.89273	46	2	0.23655
STK3	4	0.23925	0.35657	0.994178	0.00253585	263	2	-0.073729	0.26244	0.3851	0.988374	293	1	-0.073729
TTK	4	0.24028	0.35787	0.994178	0.00253585	264	1	-0.026483	0.87584	0.87668	0.988374	662	0	-0.026483
HK3	4	0.24034	0.3579	0.994178	0.00253585	265	2	-0.053542	0.12068	0.21326	0.988374	149	1	-0.053542
ERN2	4	0.24241	0.36032	0.994178	0.00253585	266	1	-0.039627	0.8164	0.81794	0.988374	625	0	-0.039627
BUB1	4	0.24305	0.36114	0.994178	0.00253585	267	2	-0.079668	0.74682	0.74709	0.988374	573	0	-0.079668
PIP4K2A	4	0.2436	0.36175	0.994178	0.00253585	268	2	-0.077389	0.65912	0.6619	0.988374	499	1	-0.077389
PIM1	4	0.24454	0.36295	0.994178	0.00253585	269	1	0.0037947	0.75423	0.7541	0.988374	579	0	0.0037947
PANK2	4	0.2456	0.3643	0.994178	0.00253585	270	1	0.069428	0.49862	0.53839	0.988374	410	1	0.069428
FASTKD5	4	0.24633	0.36516	0.994178	0.00253585	271	2	-0.043598	0.27842	0.40506	0.988374	306	2	-0.043598
NEK7	4	0.24742	0.36657	0.994178	0.00253585	272	2	-0.06888	0.29124	0.419	0.988374	317	1	-0.06888
PIP5K1A	4	0.24797	0.36721	0.994178	0.00253585	273	2	-0.058343	0.39896	0.47723	0.988374	355	1	-0.058343
EPHA3	4	0.24961	0.36913	0.994178	0.00253585	274	2	0.012664	0.1497	0.25006	0.988374	183	2	0.012664
PCK2	4	0.25089	0.37059	0.994178	0.00253585	275	1	0.03198	0.76415	0.76441	0.988374	584	0	0.03198
MOK	4	0.2518	0.37166	0.994178	0.00253585	276	2	-0.13733	0.20001	0.3102	0.988374	227	1	-0.13733
SLK	4	0.25235	0.37232	0.994178	0.00253585	277	2	-0.028502	0.49313	0.53484	0.988374	405	1	-0.028502
SIK1	4	0.25406	0.37441	0.994178	0.00253585	278	1	0.08754	0.12525	0.21887	0.988374	154	2	0.08754
PKN2	4	0.2551	0.37581	0.994178	0.00253585	279	2	-0.088528	0.8441	0.84533	0.988374	641	0	-0.088528
LYN	4	0.25616	0.37709	0.994178	0.00253585	280	1	-0.044088	0.39807	0.47655	0.988374	354	1	-0.044088
SGK223	4	0.25675	0.37785	0.994178	0.00253585	281	2	-0.033038	0.75054	0.75055	0.988374	578	0	-0.033038
CD2	4	0.25951	0.38126	0.994178	0.00253585	282	2	-0.02343	0.24961	0.36991	0.988374	281	2	-0.02343
CDK11B	4	0.26035	0.38232	0.994178	0.00253585	283	1	0.017581	0.69127	0.69107	0.988374	522	1	0.017581
PLK3	4	0.26348	0.38411	0.994178	0.00253585	284	1	0.1163	0.080714	0.16298	0.988374	120	2	0.1163
EPHA1	4	0.26557	0.38518	0.994178	0.00253585	285	1	0.052665	0.46663	0.51774	0.988374	386	1	0.052665
RPS6KA2	4	0.26661	0.38578	0.994178	0.00253585	286	1	-0.084634	0.94699	0.94696	0.988374	727	0	-0.084634
FLT4	4	0.26765	0.38623	0.994178	0.00253585	287	1	0.045583	0.55399	0.57702	0.988374	434	1	0.045583
MAP3K2	4	0.26868	0.38684	0.994178	0.00253585	288	1	0.06955	0.24251	0.36146	0.988374	273	2	0.06955
MAP3K19	4	0.26972	0.38758	0.994178	0.00253585	289	1	0.049881	0.73588	0.7361	0.988374	562	0	0.049881
SMG1	4	0.27076	0.38813	0.994178	0.00253585	290	1	-0.13303	0.95374	0.95366	0.988374	734	0	-0.13303
DGKI	4	0.27386	0.38971	0.994178	0.00253585	291	1	-0.11484	0.35483	0.4523	0.988374	336	1	-0.11484
TAF1	4	0.27695	0.39161	0.994178	0.00253585	292	1	0.27939	0.038664	0.091955	0.905495	76	2	0.27939
MAP2K3	4	0.27797	0.39216	0.994178	0.00253585	293	1	0.064585	0.65264	0.65625	0.988374	494	1	0.064585
ERBB2	4	0.28003	0.3933	0.994178	0.00253585	294	1	0.072909	0.068339	0.14698	0.988374	109	2	0.072909
PRKD2	4	0.28105	0.39383	0.994178	0.00253585	295	1	-0.064479	0.92862	0.92843	0.988374	712	0	-0.064479
CERKL	4	0.28207	0.39452	0.994178	0.00253585	296	1	-0.0007525	0.8905	0.89138	0.988374	677	0	-0.0007525
ADCK3	4	0.2831	0.39501	0.994178	0.00253585	297	1	-0.011427	0.54896	0.57346	0.988374	432	1	-0.011427
CROT	4	0.29326	0.40053	0.994178	0.00253585	298	1	0.036555	0.74116	0.7414	0.988374	567	0	0.036555
STK17B	4	0.29629	0.40223	0.994178	0.00253585	299	1	-0.0056656	0.15471	0.25589	0.988374	188	1	-0.0056656
CDK1	4	0.2983	0.40332	0.994178	0.00253585	300	1	0.16891	0.27674	0.40289	0.988374	304	2	0.16891
HIPK1	4	0.30131	0.40517	0.994178	0.00253585	301	1	0.040219	0.24305	0.36216	0.988374	274	2	0.040219
ITK	4	0.30331	0.40633	0.994178	0.00253585	302	1	0.26743	0.0025767	0.0089194	0.486742	14	3	0.26743
FASTKD1	4	0.30731	0.40829	0.994178	0.00253585	303	1	0.012845	0.74729	0.74749	0.988374	574	0	0.012845
UCK1	4	0.3093	0.40943	0.994178	0.00253585	304	1	0.024798	0.18005	0.2866	0.988374	206	2	0.024798
CAMK1	4	0.31227	0.41132	0.994178	0.00253585	305	1	0.011315	0.85488	0.8562	0.988374	649	0	0.011315
TRIB1	4	0.31326	0.41198	0.994178	0.00253585	306	1	0.0099088	0.0137	0.037447	0.794718	36	1	0.0099088
TRIB2	4	0.31524	0.4131	0.994178	0.00253585	307	1	0.032624	0.15018	0.25049	0.988374	185	2	0.032624
AK9	4	0.31622	0.41369	0.994178	0.00253585	308	1	0.082974	0.18549	0.29317	0.988374	212	2	0.082974
SYK	4	0.32016	0.41586	0.994178	0.00253585	309	1	0.090048	0.22418	0.33861	0.988374	254	2	0.090048
BRDT	4	0.3231	0.41757	0.994178	0.00253585	310	1	0.18006	0.045751	0.10649	0.947013	85	2	0.18006
PRPF4B	4	0.32408	0.41828	0.994178	0.00253585	311	1	0.031958	0.68525	0.68539	0.988374	517	1	0.031958
TGFBR3	4	0.32701	0.4198	0.994178	0.00253585	312	1	-0.00027232	0.71346	0.71378	0.988374	544	0	-0.00027232
MAP3K12	4	0.3309	0.42186	0.994178	0.00253585	313	1	0.12519	0.061366	0.13807	0.988374	104	2	0.12519
PKM	4	0.3338	0.42363	0.994178	0.00253585	314	1	-0.092662	0.91712	0.91743	0.988374	703	0	-0.092662
BMP2K	4	0.3367	0.42528	0.994178	0.00253585	315	1	0.10101	0.23871	0.35706	0.988374	267	2	0.10101
MAP2K5	4	0.33959	0.42677	0.994178	0.00253585	316	1	0.076798	0.71397	0.71434	0.988374	545	0	0.076798
CDK20	4	0.34055	0.4273	0.994178	0.00253585	317	1	-0.066962	0.67858	0.67941	0.988374	510	1	-0.066962
PI4K2A	4	0.34151	0.42789	0.994178	0.00253585	318	1	-0.0047447	0.60005	0.61157	0.988374	465	1	-0.0047447
PRKCE	4	0.34246	0.42845	0.994178	0.00253585	319	1	-0.063695	0.50793	0.54454	0.988374	414	1	-0.063695
PGK1	4	0.34724	0.43097	0.994178	0.00253585	320	1	0.11181	0.10389	0.19223	0.988374	137	2	0.11181
PKD2	4	0.34819	0.43154	0.994178	0.00253585	321	1	-0.023152	0.82963	0.83124	0.988374	633	0	-0.023152
AK3	4	0.34914	0.43206	0.994178	0.00253585	322	1	-0.05092	0.25616	0.37764	0.988374	288	1	-0.05092
PRKAB1	4	0.35009	0.43257	0.994178	0.00253585	323	1	-0.0013428	0.64244	0.64738	0.988374	488	1	-0.0013428
LMTK3	4	0.35104	0.4331	0.994178	0.00253585	324	1	0.052546	0.16564	0.26952	0.988374	196	2	0.052546
HK1	4	0.35294	0.434	0.994178	0.00253585	325	1	-0.040456	0.25826	0.38026	0.988374	289	1	-0.040456
KDR	4	0.35577	0.43567	0.994178	0.00253585	326	1	0.11263	0.22578	0.34036	0.988374	257	2	0.11263
PKDCC	4	0.35953	0.43809	0.994178	0.00253585	327	1	-0.038825	0.93217	0.93207	0.988374	714	0	-0.038825
SGK2	4	0.36328	0.44021	0.994178	0.00253585	328	1	0.00041491	0.9045	0.90501	0.988374	691	0	0.00041491
MAPK8	4	0.36422	0.44074	0.994178	0.00253585	329	1	-0.032018	0.81194	0.81338	0.988374	621	0	-0.032018
MAP3K5	4	0.36608	0.44189	0.994178	0.00253585	330	1	-0.048146	0.38724	0.47004	0.988374	348	1	-0.048146
AKT1	4	0.36701	0.44249	0.994178	0.00253585	331	1	0.16989	0.039508	0.093631	0.905495	79	2	0.16989
ARAF	4	0.37073	0.44459	0.994178	0.00253585	332	1	-0.075428	0.96941	0.96862	0.988374	747	0	-0.075428
RBKS	4	0.37165	0.44507	0.994178	0.00253585	333	1	0.024373	0.27386	0.39889	0.988374	300	1	0.024373
AURKC	4	0.37442	0.44658	0.994178	0.00253585	334	1	-0.07649	0.93758	0.93753	0.988374	719	0	-0.07649
PRKG1	4	0.37627	0.44762	0.994178	0.00253585	335	1	-0.025627	0.67521	0.67651	0.988374	507	1	-0.025627
NLK	4	0.37994	0.44982	0.994178	0.00253585	336	1	0.033451	0.44334	0.50342	0.988374	375	1	0.033451
LRGUK	4	0.3836	0.45205	0.994178	0.00253585	337	1	-0.044486	0.84861	0.84986	0.988374	646	0	-0.044486
ZAP70	4	0.38451	0.45246	0.994178	0.00253585	338	1	-0.11149	0.76855	0.76878	0.988374	589	0	-0.11149
DDR1	4	0.38542	0.45303	0.994178	0.00253585	339	1	-0.065021	0.54534	0.57069	0.988374	430	1	-0.065021
SRPK3	4	0.38633	0.45348	0.994178	0.00253585	340	1	-0.028811	0.48201	0.52774	0.988374	400	1	-0.028811
ADCK2	4	0.38724	0.45404	0.994178	0.00253585	341	1	-0.032724	0.23438	0.35147	0.988374	264	2	-0.032724
EIF2AK4	4	0.38815	0.45484	0.994178	0.00253585	342	1	0.21779	0.013304	0.036377	0.794048	35	3	0.21779
CDK5R1	4	0.38905	0.45535	0.994178	0.00253585	343	1	-0.025016	0.76459	0.76477	0.988374	585	0	-0.025016
PDK2	4	0.39087	0.45637	0.994178	0.00253585	344	1	-0.026573	0.4947	0.53571	0.988374	406	1	-0.026573
IKBKE	4	0.39627	0.4598	0.994178	0.00253585	345	1	0.043329	0.201	0.31131	0.988374	228	2	0.043329
STK25	4	0.39986	0.46226	0.994178	0.00253585	346	1	-0.033155	0.2831	0.41064	0.988374	311	1	-0.033155
PRKAR1A	4	0.40075	0.46268	0.994178	0.00253585	347	1	-0.0016044	0.77803	0.77817	0.988374	596	0	-0.0016044
STK16	4	0.40254	0.46377	0.994178	0.00253585	348	1	-0.045908	0.95655	0.95623	0.988374	737	0	-0.045908
PIK3C2G	4	0.40343	0.46434	0.994178	0.00253585	349	1	-0.032757	0.66551	0.66753	0.988374	503	1	-0.032757
NME2	4	0.41052	0.46891	0.994178	0.00253585	350	1	-0.022634	0.89174	0.89265	0.988374	679	0	-0.022634
AGK	4	0.41316	0.4706	0.994178	0.00253585	351	1	0.12038	0.023262	0.058717	0.897197	50	2	0.12038
PFKL	4	0.41404	0.47115	0.994178	0.00253585	352	1	0.0074868	0.0032747	0.01124	0.538116	15	2	0.0074868
PAPSS1	3	0.46727	0.47426	0.994178	0.00253585	373	1	-0.12137	0.031628	0.068028	0.905495	62	1	-0.12137
CAMK1D	4	0.42016	0.47505	0.994178	0.00253585	353	1	0.015823	0.23115	0.34723	0.988374	262	2	0.015823
MAP3K8	4	0.4219	0.47598	0.994178	0.00253585	354	1	-0.012901	0.49549	0.53629	0.988374	407	1	-0.012901
EPHA6	4	0.42277	0.47642	0.994178	0.00253585	355	1	0.039858	0.16466	0.26809	0.988374	194	2	0.039858
MAP3K14	4	0.42537	0.47821	0.994178	0.00253585	356	1	-0.044838	0.73685	0.73714	0.988374	564	0	-0.044838
ILK	4	0.42624	0.47884	0.994178	0.00253585	357	1	0.18294	0.0075002	0.022931	0.673805	26	3	0.18294
SH3BP5L	4	0.42797	0.47995	0.994178	0.00253585	358	1	-0.026735	0.81082	0.81222	0.988374	619	0	-0.026735
TJP2	4	0.43141	0.48212	0.994178	0.00253585	359	1	-0.071026	0.51101	0.54676	0.988374	415	1	-0.071026
RNASEL	4	0.43569	0.48459	0.994178	0.00253585	360	1	-0.010617	0.36047	0.4555	0.988374	338	1	-0.010617
PRKCZ	4	0.43654	0.48516	0.994178	0.00253585	361	1	0.082818	0.41492	0.4865	0.988374	361	1	0.082818
TYRO3	4	0.4408	0.48805	0.994178	0.00253585	362	1	-0.02073	0.64607	0.65068	0.988374	489	1	-0.02073
NEK3	4	0.44164	0.48851	0.994178	0.00253585	363	1	-0.085086	0.14659	0.24635	0.988374	180	1	-0.085086
MAPK12	4	0.44249	0.48899	0.994178	0.00253585	364	1	0.11491	0.028664	0.070636	0.905495	57	2	0.11491
DCLK2	4	0.44755	0.49232	0.994178	0.00253585	365	1	-0.092886	0.32408	0.43662	0.988374	325	1	-0.092886
CDKL2	4	0.45007	0.49432	0.994178	0.00253585	366	1	-0.022446	0.20995	0.32217	0.988374	238	1	-0.022446
IP6K1	4	0.45174	0.49557	0.994178	0.00253585	367	1	-0.0039086	0.58534	0.60044	0.988374	452	1	-0.0039086
CSNK1G1	4	0.45424	0.49711	0.994178	0.00253585	368	1	0.0738	0.24142	0.3603	0.988374	271	2	0.0738
ADCK4	4	0.45922	0.50028	0.994178	0.00253585	369	1	0.058284	0.1159	0.20667	0.988374	146	1	0.058284
TXK	4	0.4617	0.50189	0.994178	0.00253585	370	1	0.047498	0.2104	0.32276	0.988374	239	2	0.047498
PTK7	4	0.46417	0.50343	0.994178	0.00253585	371	1	0.00015828	0.92303	0.92307	0.988374	708	0	0.00015828
NPR2	4	0.46499	0.50395	0.994178	0.00253585	372	1	0.083432	0.09136	0.17632	0.988374	129	2	0.083432
RET	4	0.46744	0.50568	0.994178	0.00253585	374	1	0.039296	0.19686	0.30666	0.988374	223	2	0.039296
MARK1	4	0.46826	0.50617	0.994178	0.00253585	375	1	-0.057975	0.12543	0.21919	0.988374	155	1	-0.057975
PAK6	4	0.47071	0.50772	0.994178	0.00253585	376	1	0.099614	0.13606	0.23256	0.988374	170	2	0.099614
GSG2	4	0.47396	0.50988	0.994178	0.00253585	377	1	0.076942	0.06656	0.14455	0.988374	108	2	0.076942
AKT2	4	0.47557	0.51103	0.994178	0.00253585	378	1	0.016937	0.13111	0.22648	0.988374	161	2	0.016937
ABCC1	4	0.47799	0.51264	0.994178	0.00253585	379	1	-0.0012915	0.4408	0.50195	0.988374	374	1	-0.0012915
PHKA2	4	0.4788	0.51328	0.994178	0.00253585	380	1	0.067437	0.74915	0.74919	0.988374	576	0	0.067437
DGKD	4	0.48121	0.5152	0.994178	0.00253585	381	1	0.064088	0.23063	0.34658	0.988374	261	2	0.064088
FN3K	4	0.4852	0.51791	0.994178	0.00253585	382	1	0.090318	0.12839	0.22294	0.988374	160	2	0.090318
PRKCG	4	0.486	0.51848	0.994178	0.00253585	383	1	-0.053956	0.65442	0.65773	0.988374	496	1	-0.053956
ATR	4	0.48839	0.52014	0.994178	0.00253585	384	1	-0.036276	0.47476	0.5228	0.988374	393	1	-0.036276
ITPKA	4	0.48918	0.52077	0.994178	0.00253585	385	1	0.13134	0.056676	0.12893	0.988374	97	2	0.13134
NUP62	4	0.49784	0.52677	0.994178	0.00253585	386	1	0.038221	0.15209	0.25276	0.988374	186	2	0.038221
TLK1	4	0.49862	0.52733	0.994178	0.00253585	387	1	0.0077265	0.22471	0.33919	0.988374	255	2	0.0077265
CAMK1G	4	0.50096	0.52907	0.994178	0.00253585	388	1	0.21545	0.016586	0.044369	0.847443	40	3	0.21545
NME8	4	0.50252	0.53002	0.994178	0.00253585	389	1	-0.033163	0.28717	0.41558	0.988374	315	1	-0.033163
MORN1	4	0.50329	0.53064	0.994178	0.00253585	390	1	0.13733	0.0067258	0.020868	0.664299	24	2	0.13733
HKDC1	4	0.50407	0.53115	0.994178	0.00253585	391	1	-0.0041072	0.279	0.4058	0.988374	308	1	-0.0041072
BRSK2	4	0.50562	0.53223	0.994178	0.00253585	392	1	-0.071068	0.80357	0.80475	0.988374	616	0	-0.071068
EIF2AK2	4	0.50716	0.53337	0.994178	0.00253585	393	1	0.049221	0.15007	0.25037	0.988374	184	2	0.049221
NEK8	4	0.5087	0.53438	0.994178	0.00253585	394	1	0.087481	0.037274	0.08908	0.905495	70	2	0.087481
NTRK3	4	0.50947	0.53502	0.994178	0.00253585	395	1	-0.053752	0.67634	0.67749	0.988374	509	1	-0.053752
TK2	4	0.51024	0.53555	0.994178	0.00253585	396	1	-0.049809	0.37994	0.4661	0.988374	346	1	-0.049809
SPHK1	4	0.51177	0.5368	0.994178	0.00253585	397	1	0.098784	0.072065	0.152	0.988374	114	2	0.098784
TRIO	4	0.51407	0.53838	0.994178	0.00253585	398	1	-0.061082	0.77761	0.77773	0.988374	595	0	-0.061082
MUSK	4	0.51635	0.54012	0.994178	0.00253585	399	1	-0.02672	0.59141	0.60509	0.988374	458	1	-0.02672
STK32C	4	0.51787	0.54127	0.994178	0.00253585	400	1	-0.034697	0.25089	0.37133	0.988374	282	1	-0.034697
PDXK	4	0.51863	0.54176	0.994178	0.00253585	401	1	0.035274	0.10029	0.18734	0.988374	134	2	0.035274
MYLK4	4	0.5209	0.54348	0.994178	0.00253585	402	1	-0.051254	0.78474	0.78504	0.988374	604	0	-0.051254
CSNK1A1L	4	0.52392	0.5455	0.994178	0.00253585	403	1	0.050636	0.75514	0.75502	0.988374	580	0	0.050636
CDKL1	4	0.52467	0.54619	0.994178	0.00253585	404	1	0.083837	0.096616	0.18302	0.988374	132	1	0.083837
CSNK1G2	4	0.52542	0.54664	0.994178	0.00253585	405	1	-0.010187	0.78804	0.78853	0.988374	606	0	-0.010187
TIE1	4	0.52841	0.54876	0.994178	0.00253585	406	1	0.016007	0.17192	0.27733	0.988374	200	2	0.016007
PRKCH	4	0.53064	0.55058	0.994178	0.00253585	407	1	-0.11123	0.84701	0.84821	0.988374	644	0	-0.11123
MOS	4	0.53287	0.55215	0.994178	0.00253585	408	1	-0.030733	0.20334	0.31402	0.988374	231	1	-0.030733
NRBP2	4	0.53361	0.55288	0.994178	0.00253585	409	1	-0.087394	0.21652	0.32987	0.988374	249	1	-0.087394
ITPKB	4	0.53435	0.55336	0.994178	0.00253585	410	1	-0.058825	0.79967	0.80071	0.988374	612	0	-0.058825
AURKB	4	0.5373	0.55568	0.994178	0.00253585	411	1	0.21213	0.07156	0.15135	0.988374	113	2	0.21213
TRRAP	4	0.53804	0.5561	0.994178	0.00253585	412	1	0.84292	0.0016088	0.0057364	0.415793	9	3	0.84292
NAGK	4	0.54243	0.55962	0.994178	0.00253585	413	1	-0.0874	0.96269	0.96204	0.988374	742	0	-0.0874
ADPGK	4	0.54316	0.56028	0.994178	0.00253585	414	1	-0.025051	0.70829	0.70839	0.988374	539	1	-0.025051
IP6K3	4	0.54389	0.56081	0.994178	0.00253585	415	1	0.00017801	0.22792	0.34317	0.988374	258	2	0.00017801
TAOK1	4	0.54462	0.56143	0.994178	0.00253585	416	1	0.010694	0.57231	0.59074	0.988374	444	1	0.010694
PTK2B	4	0.54534	0.56191	0.994178	0.00253585	417	1	0.087906	0.069758	0.14898	0.988374	112	2	0.087906
DCLK3	4	0.54679	0.56313	0.994178	0.00253585	418	1	0.044945	0.73636	0.7366	0.988374	563	0	0.044945
PANK4	4	0.54752	0.56365	0.994178	0.00253585	419	1	-0.035652	0.58737	0.60196	0.988374	454	1	-0.035652
HSPB8	4	0.54968	0.56544	0.994178	0.00253585	420	1	0.0089887	0.21871	0.33252	0.988374	252	1	0.0089887
GRK5	4	0.55328	0.56801	0.994178	0.00253585	421	1	0.14569	0.038533	0.091628	0.905495	75	3	0.14569
COASY	4	0.55471	0.5691	0.994178	0.00253585	422	1	-0.0040034	0.5373	0.56485	0.988374	424	1	-0.0040034
MAP3K3	4	0.55827	0.57198	0.994178	0.00253585	423	1	0.090364	0.19326	0.30203	0.988374	219	2	0.090364
SRPK2	4	0.55969	0.57313	0.994178	0.00253585	424	1	-0.027195	0.57162	0.59016	0.988374	443	1	-0.027195
NME1-NME2	4	0.56393	0.57642	0.994178	0.00253585	425	1	0.0049503	0.74163	0.74187	0.988374	568	0	0.0049503
MAPK15	4	0.56463	0.57689	0.994178	0.00253585	426	1	-0.04803	0.91893	0.91915	0.988374	705	0	-0.04803
CIB1	4	0.56534	0.57749	0.994178	0.00253585	427	1	0.022043	0.20883	0.32072	0.988374	237	2	0.022043
KIAA1804	4	0.57023	0.58143	0.994178	0.00253585	428	1	0.10861	0.17954	0.28609	0.988374	205	2	0.10861
TEX14	4	0.57162	0.58262	0.994178	0.00253585	429	1	-0.0089058	0.59074	0.60457	0.988374	457	1	-0.0089058
TBK1	4	0.57231	0.58324	0.994178	0.00253585	430	1	-0.045805	0.23493	0.35214	0.988374	265	1	-0.045805
CIT	4	0.5737	0.58447	0.994178	0.00253585	431	1	0.017733	0.58262	0.59854	0.988374	451	1	0.017733
RFK	4	0.57439	0.5851	0.994178	0.00253585	432	1	0.16906	0.0019389	0.006837	0.415793	11	2	0.16906
MAGI3	4	0.57508	0.58575	0.994178	0.00253585	433	1	-0.047529	0.057096	0.1298	0.988374	98	1	-0.047529
FGGY	4	0.57577	0.58622	0.994178	0.00253585	434	1	0.085198	0.26868	0.39253	0.988374	297	1	0.085198
PTK2	4	0.57646	0.58678	0.994178	0.00253585	435	1	-0.043856	0.96335	0.96267	0.988374	744	0	-0.043856
PNKP	4	0.57715	0.58735	0.994178	0.00253585	436	1	-0.086454	0.96581	0.96495	0.988374	745	0	-0.086454
ROR2	4	0.57784	0.58787	0.994178	0.00253585	437	1	0.065306	0.25565	0.37705	0.988374	287	2	0.065306
MYLK3	4	0.57852	0.58835	0.994178	0.00253585	438	1	0.080951	0.1248	0.21833	0.988374	153	2	0.080951
PAK1	4	0.57921	0.58881	0.994178	0.00253585	439	1	0.098954	0.13984	0.23733	0.988374	174	2	0.098954
RPS6KA5	4	0.57989	0.58941	0.994178	0.00253585	440	1	-0.05538	0.76724	0.76768	0.988374	587	0	-0.05538
FRK	4	0.58262	0.59159	0.994178	0.00253585	441	1	-0.059462	0.63078	0.6369	0.988374	479	1	-0.059462
EIF2AK3	4	0.5833	0.59198	0.994178	0.00253585	442	1	-0.097641	0.91066	0.91119	0.988374	697	0	-0.097641
SRC	4	0.58466	0.59313	0.994178	0.00253585	443	1	-0.018418	0.64667	0.65111	0.988374	490	1	-0.018418
BUB1B	4	0.58534	0.59368	0.994178	0.00253585	444	1	0.18268	0.038131	0.090864	0.905495	74	3	0.18268
TWF1	4	0.58737	0.59532	0.994178	0.00253585	445	1	0.14092	0.030465	0.074543	0.905495	60	3	0.14092
NEK6	4	0.58804	0.59582	0.994178	0.00253585	446	1	0.016948	0.21105	0.32345	0.988374	240	1	0.016948
TSSK1B	4	0.59006	0.59753	0.994178	0.00253585	447	1	-0.034054	0.87883	0.87957	0.988374	668	0	-0.034054
SBK2	4	0.59141	0.59862	0.994178	0.00253585	448	1	0.084321	0.12659	0.22055	0.988374	157	2	0.084321
WNK4	4	0.59208	0.59926	0.994178	0.00253585	449	1	0.0056288	0.094183	0.17986	0.988374	131	1	0.0056288
PASK	4	0.59275	0.59985	0.994178	0.00253585	450	1	-0.041906	0.43995	0.50135	0.988374	373	1	-0.041906
MERTK	4	0.59541	0.60186	0.994178	0.00253585	451	1	0.018704	0.28066	0.40762	0.988374	309	2	0.018704
SBK3	4	0.59608	0.60226	0.994178	0.00253585	452	1	0.01163	0.0071936	0.021959	0.671061	25	1	0.01163
PLK1	4	0.59674	0.60282	0.994178	0.00253585	453	1	0.07716	0.32895	0.43891	0.988374	329	1	0.07716
TRIM27	4	0.59741	0.60332	0.994178	0.00253585	454	1	0.15491	0.0349	0.083903	0.905495	67	3	0.15491
OXSR1	4	0.59807	0.60388	0.994178	0.00253585	455	1	0.13432	0.008176	0.024468	0.69234	27	2	0.13432
FYN	4	0.59873	0.60439	0.994178	0.00253585	456	1	0.064469	0.18662	0.2947	0.988374	213	2	0.064469
SCYL2	4	0.59939	0.60508	0.994178	0.00253585	457	1	-0.018917	0.69018	0.68996	0.988374	521	1	-0.018917
PSKH2	4	0.60005	0.60563	0.994178	0.00253585	458	1	-0.062327	0.87638	0.8773	0.988374	664	0	-0.062327
MAPK11	4	0.60268	0.6078	0.994178	0.00253585	459	1	0.024833	0.23921	0.35765	0.988374	268	1	0.024833
AK4	4	0.60399	0.60898	0.994178	0.00253585	460	1	0.010607	0.6182	0.62602	0.988374	478	1	0.010607
TRPM6	4	0.60465	0.60943	0.994178	0.00253585	461	1	-0.006076	0.85019	0.85157	0.988374	647	0	-0.006076
INSR	4	0.60661	0.61106	0.994178	0.00253585	462	1	-0.084021	0.97027	0.96958	0.988374	748	0	-0.084021
PIK3CA	4	0.60726	0.61168	0.994178	0.00253585	463	1	-0.043794	0.75742	0.75707	0.988374	582	0	-0.043794
ITPKC	4	0.60791	0.61217	0.994178	0.00253585	464	1	0.13468	0.047173	0.10976	0.952953	88	3	0.13468
ERBB3	4	0.60856	0.61276	0.994178	0.00253585	465	1	0.036593	0.069399	0.14849	0.988374	110	2	0.036593
GSK3B	4	0.61115	0.61482	0.994178	0.00253585	466	1	0.1061	0.022282	0.056694	0.897197	48	3	0.1061
CDK19	4	0.61372	0.61725	0.994178	0.00253585	467	1	0.1972	0.010886	0.030863	0.736861	32	3	0.1972
PHKG2	4	0.61436	0.61788	0.994178	0.00253585	468	1	-0.06858	0.90696	0.90742	0.988374	693	0	-0.06858
STK33	4	0.61629	0.61951	0.994178	0.00253585	469	1	0.0030369	0.28616	0.41427	0.988374	314	1	0.0030369
DAPK1	4	0.6182	0.62122	0.994178	0.00253585	470	1	-0.014522	0.13135	0.22681	0.988374	162	1	-0.014522
TWF2	4	0.61947	0.62236	0.994178	0.00253585	471	1	0.067194	0.23814	0.35624	0.988374	266	1	0.067194
SPEG	4	0.62074	0.62355	0.994178	0.00253585	472	1	0.19903	0.010745	0.030427	0.736861	31	3	0.19903
POMK	4	0.62138	0.62415	0.994178	0.00253585	473	1	0.061009	0.28514	0.41309	0.988374	313	1	0.061009
CLK4	4	0.62201	0.6246	0.994178	0.00253585	474	1	0.019026	0.57921	0.59599	0.988374	449	1	0.019026
SHPK	4	0.62264	0.62516	0.994178	0.00253585	475	1	0.010563	0.53583	0.56369	0.988374	423	1	0.010563
FGFR2	4	0.62641	0.62864	0.994178	0.00253585	476	1	0.16993	0.014716	0.039728	0.812699	37	3	0.16993
AK5	4	0.62704	0.62929	0.994178	0.00253585	477	1	-0.070834	0.89637	0.89683	0.988374	683	0	-0.070834
EPHA7	4	0.62767	0.62991	0.994178	0.00253585	478	1	0.0059829	0.43055	0.49585	0.988374	369	1	0.0059829
PIK3R4	4	0.62892	0.63093	0.994178	0.00253585	479	1	-0.12392	0.84475	0.84589	0.988374	642	0	-0.12392
PIK3CB	4	0.62954	0.63157	0.994178	0.00253585	480	1	-0.083149	0.6972	0.69719	0.988374	531	1	-0.083149
PGM2L1	4	0.63078	0.63271	0.994178	0.00253585	481	1	-0.12546	0.69505	0.6949	0.988374	527	1	-0.12546
CDC7	4	0.63573	0.63755	0.994178	0.00253585	482	1	-0.025387	0.86449	0.86546	0.988374	653	0	-0.025387
TRIM33	4	0.63634	0.6381	0.994178	0.00253585	483	1	0.0695	0.65086	0.65464	0.988374	493	1	0.0695
CSF1R	4	0.63818	0.63975	0.994178	0.00253585	484	1	0.040192	0.13938	0.23658	0.988374	172	2	0.040192
PHKG1	4	0.64123	0.64267	0.994178	0.00253585	485	1	0.029395	0.24687	0.36676	0.988374	278	2	0.029395
TAB1	4	0.64486	0.64613	0.994178	0.00253585	486	1	-0.087814	0.84733	0.84852	0.988374	645	0	-0.087814
PIP4K2C	4	0.64607	0.64736	0.994178	0.00253585	487	1	-0.051076	0.46499	0.51672	0.988374	385	1	-0.051076
MAPK10	4	0.64667	0.64781	0.994178	0.00253585	488	1	-0.036686	0.64123	0.64624	0.988374	487	1	-0.036686
HIPK4	4	0.64727	0.64832	0.994178	0.00253585	489	1	0.051137	0.53804	0.56525	0.988374	425	1	0.051137
PKLR	4	0.64907	0.64997	0.994178	0.00253585	490	1	-0.044008	0.89921	0.89976	0.988374	686	0	-0.044008
MAST1	4	0.65026	0.65105	0.994178	0.00253585	491	1	0.055726	0.19738	0.30719	0.988374	224	2	0.055726
UCK2	4	0.65086	0.65162	0.994178	0.00253585	492	1	0.097614	0.13476	0.23122	0.988374	167	2	0.097614
AKT3	4	0.65205	0.65274	0.994178	0.00253585	493	1	-0.074243	0.50174	0.54053	0.988374	412	1	-0.074243
SGK1	4	0.65324	0.65386	0.994178	0.00253585	494	1	0.062269	0.16124	0.26409	0.988374	190	2	0.062269
ADCK1	4	0.65383	0.65434	0.994178	0.00253585	495	1	0.0093573	0.72856	0.72907	0.988374	554	0	0.0093573
PIK3C2B	4	0.65442	0.65488	0.994178	0.00253585	496	1	-0.010794	0.15586	0.25727	0.988374	189	1	-0.010794
PRKCQ	4	0.65501	0.65536	0.994178	0.00253585	497	1	0.087476	0.60595	0.61612	0.988374	470	1	0.087476
PRKCB	4	0.65619	0.65655	0.994178	0.00253585	498	1	-0.071865	0.85733	0.8586	0.988374	650	0	-0.071865
NMRK1	4	0.65678	0.65704	0.994178	0.00253585	499	1	-0.0091036	0.77548	0.77567	0.988374	594	0	-0.0091036
AK2	4	0.65854	0.65871	0.994178	0.00253585	500	1	0.031684	0.36701	0.45926	0.988374	341	1	0.031684
WEE2	4	0.65912	0.65938	0.994178	0.00253585	501	1	-0.084222	0.83033	0.83188	0.988374	634	0	-0.084222
RPS6KL1	4	0.65971	0.65996	0.994178	0.00253585	502	1	0.077658	0.10529	0.19365	0.988374	138	2	0.077658
STK26	4	0.66088	0.66098	0.994178	0.00253585	503	1	-0.016084	0.18212	0.2892	0.988374	207	1	-0.016084
FN3KRP	4	0.66262	0.66251	0.994178	0.00253585	504	1	-0.054639	0.70093	0.70099	0.988374	532	1	-0.054639
PRKG2	4	0.66609	0.66588	0.994178	0.00253585	505	1	0.043719	0.35199	0.45079	0.988374	335	1	0.043719
PRKAG3	4	0.66667	0.66642	0.994178	0.00253585	506	1	-0.012736	0.44587	0.5048	0.988374	376	1	-0.012736
PRKAG2	4	0.66724	0.66705	0.994178	0.00253585	507	1	-0.0039643	0.77462	0.7748	0.988374	593	0	-0.0039643
MAP2K4	4	0.66839	0.66834	0.994178	0.00253585	508	1	0.0058699	0.55827	0.58017	0.988374	438	1	0.0058699
ADCK5	4	0.67181	0.67157	0.994178	0.00253585	509	1	0.050335	0.061026	0.13772	0.988374	103	2	0.050335
SRMS	4	0.67238	0.67231	0.994178	0.00253585	510	1	0.11689	0.037298	0.089139	0.905495	71	3	0.11689
NEK2	4	0.67465	0.67439	0.994178	0.00253585	511	1	-0.079062	0.56463	0.58477	0.988374	441	1	-0.079062
CDK17	4	0.67521	0.67505	0.994178	0.00253585	512	1	-0.049702	0.74822	0.74844	0.988374	575	0	-0.049702
ABL2	4	0.67578	0.67552	0.994178	0.00253585	513	1	0.16165	0.026967	0.066799	0.905495	56	2	0.16165
CLK2	4	0.67634	0.67611	0.994178	0.00253585	514	1	-0.06328	0.46826	0.51881	0.988374	388	1	-0.06328
HUS1	4	0.67802	0.67757	0.994178	0.00253585	515	1	-0.123	0.91589	0.91619	0.988374	702	0	-0.123
ADRBK1	4	0.67914	0.67875	0.994178	0.00253585	516	1	0.028013	0.2162	0.32955	0.988374	248	2	0.028013
CLK3	4	0.68026	0.67968	0.994178	0.00253585	517	1	0.15723	0.025898	0.064746	0.89938	55	3	0.15723
KSR2	4	0.68193	0.68116	0.994178	0.00253585	518	1	-0.063093	0.44671	0.50539	0.988374	377	1	-0.063093
GRK4	4	0.68415	0.68353	0.994178	0.00253585	519	0	-0.0483	0.6053	0.61558	0.988374	469	1	-0.0483
TBRG4	4	0.68854	0.68776	0.994178	0.00253585	520	0	0.024254	0.59608	0.60848	0.988374	462	1	0.024254
BMPR1A	4	0.69127	0.69061	0.994178	0.00253585	521	0	0.094957	0.2333	0.35009	0.988374	263	2	0.094957
LIMK1	4	0.69181	0.69111	0.994178	0.00253585	522	0	-0.0063637	0.47233	0.52134	0.988374	391	1	-0.0063637
CLK1	4	0.69235	0.69175	0.994178	0.00253585	523	0	-0.045107	0.27282	0.3977	0.988374	299	1	-0.045107
CHUK	4	0.69452	0.69399	0.994178	0.00253585	524	0	-0.068128	0.7977	0.79871	0.988374	611	0	-0.068128
MAPK13	4	0.69505	0.69461	0.994178	0.00253585	525	0	0.10092	0.2656	0.38885	0.988374	295	2	0.10092
ITPK1	4	0.69827	0.69797	0.994178	0.00253585	526	0	0.005702	0.46087	0.5144	0.988374	382	1	0.005702
DCAKD	4	0.6988	0.69862	0.994178	0.00253585	527	0	-0.057305	0.34246	0.44605	0.988374	333	1	-0.057305
SH3BP5	4	0.70146	0.70135	0.994178	0.00253585	528	0	0.11391	0.1337	0.22999	0.988374	166	2	0.11391
PDGFRL	4	0.70199	0.70187	0.994178	0.00253585	529	0	0.025678	0.18324	0.29045	0.988374	209	1	0.025678
CDK18	4	0.70252	0.70246	0.994178	0.00253585	530	0	-0.059426	0.37719	0.46463	0.988374	345	1	-0.059426
MYLK	4	0.7041	0.70401	0.994178	0.00253585	531	0	-0.030082	0.70463	0.70464	0.988374	535	1	-0.030082
PPIP5K1	4	0.70724	0.70726	0.994178	0.00253585	532	0	0.0077319	0.68082	0.68119	0.988374	512	1	0.0077319
CIB4	4	0.70881	0.70879	0.994178	0.00253585	533	0	-0.00058405	0.42624	0.49321	0.988374	368	1	-0.00058405
PLAU	4	0.70985	0.70996	0.994178	0.00253585	534	0	-0.07604	0.89945	0.89998	0.988374	687	0	-0.07604
AK1	4	0.71036	0.71048	0.994178	0.00253585	535	0	-0.014841	0.39267	0.47337	0.988374	351	1	-0.014841
MAPK7	4	0.7114	0.71166	0.994178	0.00253585	536	0	-0.067361	0.69613	0.69599	0.988374	529	1	-0.067361
SH3BP4	4	0.71346	0.71378	0.994178	0.00253585	537	0	-0.01273	0.73973	0.73988	0.988374	566	0	-0.01273
ADRBK2	4	0.71448	0.71494	0.994178	0.00253585	538	0	0.035534	0.41929	0.48914	0.988374	364	1	0.035534
BRSK1	4	0.71704	0.71755	0.994178	0.00253585	539	0	0.18587	0.05584	0.12744	0.988374	95	1	0.18587
DGKE	4	0.71805	0.71851	0.994178	0.00253585	540	0	-0.003512	0.58058	0.59693	0.988374	450	1	-0.003512
CDKL3	4	0.71856	0.71902	0.994178	0.00253585	541	0	0.040595	0.34055	0.44494	0.988374	332	1	0.040595
PRKACB	4	0.72008	0.72051	0.994178	0.00253585	542	0	-0.0432	0.87611	0.87701	0.988374	663	0	-0.0432
FASTKD3	4	0.72058	0.72108	0.994178	0.00253585	543	0	-0.048506	0.88849	0.88921	0.988374	675	0	-0.048506
PRKAA2	4	0.72209	0.72267	0.994178	0.00253585	544	0	-0.036476	0.77888	0.77903	0.988374	597	0	-0.036476
CAMK2G	4	0.72259	0.72328	0.994178	0.00253585	545	0	0.02867	0.80124	0.80229	0.988374	614	0	0.02867
PKN3	4	0.72459	0.72521	0.994178	0.00253585	546	0	-0.02954	0.95202	0.95205	0.988374	731	0	-0.02954
MAP4K1	4	0.72559	0.7263	0.994178	0.00253585	547	0	-0.018925	0.59873	0.61041	0.988374	464	1	-0.018925
MAP3K11	4	0.72757	0.72803	0.994178	0.00253585	548	0	0.11208	0.08237	0.16504	0.988374	122	2	0.11208
IRAK2	4	0.73004	0.73042	0.994178	0.00253585	549	0	-0.020718	0.63326	0.63915	0.988374	482	1	-0.020718
TBCK	4	0.73199	0.73247	0.994178	0.00253585	550	0	0.049608	0.16319	0.26632	0.988374	192	2	0.049608
RP2	4	0.73297	0.73327	0.994178	0.00253585	551	0	0.015431	0.16392	0.26718	0.988374	193	1	0.015431
ABL1	4	0.73346	0.7337	0.994178	0.00253585	552	0	-0.017363	0.9036	0.9041	0.988374	690	0	-0.017363
TTBK1	4	0.73394	0.73421	0.994178	0.00253585	553	0	-0.02224	0.51483	0.54919	0.988374	417	1	-0.02224
RPS6KC1	4	0.73443	0.73459	0.994178	0.00253585	554	0	0.13203	0.18968	0.29787	0.988374	216	2	0.13203
STK32B	4	0.73491	0.73513	0.994178	0.00253585	555	0	0.077703	0.042672	0.099938	0.938886	81	2	0.077703
MAPK14	4	0.7354	0.73564	0.994178	0.00253585	556	0	-0.034713	0.5395	0.56652	0.988374	426	1	-0.034713
PFKM	4	0.73588	0.7361	0.994178	0.00253585	557	0	-0.028141	0.63264	0.63857	0.988374	481	1	-0.028141
TRIM24	4	0.73685	0.73714	0.994178	0.00253585	558	0	0.027553	0.017588	0.046649	0.861562	41	1	0.027553
PAPSS2	4	0.73829	0.73844	0.994178	0.00253585	559	0	-0.029303	0.60137	0.61255	0.988374	466	1	-0.029303
EPHB2	4	0.73973	0.73988	0.994178	0.00253585	560	0	-0.012729	0.55256	0.5759	0.988374	433	1	-0.012729
MORN2	4	0.74116	0.7414	0.994178	0.00253585	561	0	0.0033736	0.014997	0.040422	0.812699	38	1	0.0033736
PRKAR2A	4	0.74211	0.74243	0.994178	0.00253585	562	0	0.070428	0.43141	0.49632	0.988374	370	1	0.070428
IDNK	4	0.74258	0.74289	0.994178	0.00253585	563	0	0.036224	0.4852	0.52966	0.988374	403	1	0.036224
PIP5K1C	4	0.74306	0.74328	0.994178	0.00253585	564	0	-0.0048954	0.72658	0.72715	0.988374	552	0	-0.0048954
CSNK2A1	4	0.74353	0.74381	0.994178	0.00253585	565	0	0.16963	0.029654	0.072748	0.905495	58	3	0.16963
VRK2	4	0.74588	0.74622	0.994178	0.00253585	566	0	0.013064	0.29022	0.41857	0.988374	316	1	0.013064
BRD3	4	0.74822	0.74844	0.994178	0.00253585	567	0	0.036075	0.20665	0.31804	0.988374	234	2	0.036075
FLT1	4	0.74869	0.74888	0.994178	0.00253585	568	0	0.059357	0.060855	0.13752	0.988374	102	2	0.059357
LMTK2	4	0.74915	0.74919	0.994178	0.00253585	569	0	0.082923	0.13488	0.23129	0.988374	168	1	0.082923
LAMTOR3	4	0.75193	0.7519	0.994178	0.00253585	570	0	0.1703	0.20308	0.31371	0.988374	230	2	0.1703
OSR1	4	0.75239	0.75239	0.994178	0.00253585	571	0	0.09249	0.20778	0.31957	0.988374	236	2	0.09249
STK24	4	0.75285	0.75299	0.994178	0.00253585	572	0	0.033268	0.02533	0.063338	0.89938	52	1	0.033268
KHK	4	0.7556	0.75549	0.994178	0.00253585	573	0	0.16925	0.017974	0.047363	0.861562	42	2	0.16925
DTYMK	4	0.75605	0.75586	0.994178	0.00253585	574	0	0.065627	0.39447	0.47437	0.988374	353	1	0.065627
STK11	4	0.75696	0.75663	0.994178	0.00253585	575	0	0.0070538	0.66782	0.66968	0.988374	504	1	0.0070538
TGFBR2	4	0.75877	0.75843	0.994178	0.00253585	576	0	0.18448	0.019302	0.050229	0.872159	44	3	0.18448
VRK1	4	0.76192	0.762	0.994178	0.00253585	577	0	0.17932	0.0045406	0.015256	0.576299	20	2	0.17932
CAMKK1	4	0.76503	0.76533	0.994178	0.00253585	578	0	0.0083317	0.36794	0.45982	0.988374	342	1	0.0083317
PRKAR1B	4	0.76547	0.76582	0.994178	0.00253585	579	0	0.04369	0.21762	0.33132	0.988374	250	2	0.04369
GNE	4	0.76768	0.7681	0.994178	0.00253585	580	0	0.11667	0.16958	0.2745	0.988374	198	2	0.11667
SIK3	4	0.76811	0.76849	0.994178	0.00253585	581	0	0.063159	0.18408	0.29163	0.988374	210	2	0.063159
CALM1	4	0.76855	0.76878	0.994178	0.00253585	582	0	0.024388	0.27004	0.39431	0.988374	298	2	0.024388
MVK	4	0.77073	0.77089	0.994178	0.00253585	583	0	0.29148	0.056104	0.12786	0.988374	96	3	0.29148
PIK3C3	4	0.77247	0.77252	0.994178	0.00253585	584	0	-0.041553	0.75008	0.75018	0.988374	577	0	-0.041553
MAP4K5	4	0.7729	0.77303	0.994178	0.00253585	585	0	0.0039135	0.14425	0.24332	0.988374	177	1	0.0039135
MPP1	4	0.77419	0.77426	0.994178	0.00253585	586	0	0.10781	0.022754	0.057597	0.897197	49	2	0.10781
PTK6	4	0.77462	0.7748	0.994178	0.00253585	587	0	-0.0073088	0.45839	0.51291	0.988374	380	1	-0.0073088
STK19	4	0.7759	0.77603	0.994178	0.00253585	588	0	-0.041107	0.59208	0.6057	0.988374	459	1	-0.041107
PI4KB	4	0.77718	0.77739	0.994178	0.00253585	589	0	0.11011	0.046242	0.10784	0.947013	87	2	0.11011
RPS6KA1	4	0.77972	0.77992	0.994178	0.00253585	590	0	0.10924	0.020647	0.053075	0.89273	45	2	0.10924
LCK	4	0.78056	0.78079	0.994178	0.00253585	591	0	0.15712	0.065508	0.14323	0.988374	107	2	0.15712
BTK	4	0.78098	0.78123	0.994178	0.00253585	592	0	-0.022884	0.92698	0.92683	0.988374	710	0	-0.022884
BCR	4	0.7814	0.78175	0.994178	0.00253585	593	0	0.028508	0.55685	0.57907	0.988374	437	1	0.028508
VRK3	4	0.78182	0.78204	0.994178	0.00253585	594	0	0.027504	0.24851	0.36859	0.988374	279	2	0.027504
PBK	4	0.78349	0.78372	0.994178	0.00253585	595	0	0.12116	0.6092	0.61858	0.988374	474	1	0.12116
GK2	4	0.78639	0.7868	0.994178	0.00253585	596	0	-0.0015958	0.1989	0.30895	0.988374	225	1	-0.0015958
MAP3K4	4	0.78845	0.78891	0.994178	0.00253585	597	0	0.02775	0.73297	0.73327	0.988374	559	0	0.02775
RPS6KB2	4	0.78885	0.78926	0.994178	0.00253585	598	0	0.09879	0.19557	0.30495	0.988374	220	1	0.09879
PIK3R3	4	0.78926	0.7898	0.994178	0.00253585	599	0	0.031151	0.19583	0.30526	0.988374	221	2	0.031151
MPP4	4	0.79008	0.79072	0.994178	0.00253585	600	0	0.052559	0.73491	0.73513	0.988374	561	0	0.052559
PIK3R5	4	0.79089	0.79154	0.994178	0.00253585	601	0	-0.034883	0.6929	0.69253	0.988374	523	1	-0.034883
CAMK2D	4	0.79291	0.79375	0.994178	0.00253585	602	0	-0.051881	0.21324	0.32605	0.988374	245	1	-0.051881
FLT3	4	0.79331	0.79419	0.994178	0.00253585	603	0	0.031301	0.81677	0.8184	0.988374	626	0	0.031301
BMX	4	0.79611	0.79696	0.994178	0.00253585	604	0	0.12408	0.045429	0.10588	0.947013	84	3	0.12408
BRD2	4	0.79651	0.79738	0.994178	0.00253585	605	0	-0.052116	0.45674	0.51196	0.988374	379	1	-0.052116
ULK4	4	0.79691	0.79777	0.994178	0.00253585	606	0	0.040922	0.11468	0.20528	0.988374	145	2	0.040922
EXOSC10	4	0.7977	0.79871	0.994178	0.00253585	607	0	-0.010431	0.89492	0.89553	0.988374	681	0	-0.010431
GALK1	4	0.80124	0.80229	0.994178	0.00253585	608	0	0.036164	0.42364	0.49143	0.988374	367	1	0.036164
TESK2	4	0.80163	0.80263	0.994178	0.00253585	609	0	0.035192	0.27618	0.40206	0.988374	303	2	0.035192
RPS6KA4	4	0.8024	0.80342	0.994178	0.00253585	610	0	0.048228	0.54824	0.57288	0.988374	431	1	0.048228
FGFR1	4	0.80279	0.80389	0.994178	0.00253585	611	0	-0.0046765	0.39357	0.47394	0.988374	352	1	-0.0046765
CAMK4	4	0.80318	0.80423	0.994178	0.00253585	612	0	-0.026196	0.70568	0.7058	0.988374	536	1	-0.026196
PAN3	4	0.80741	0.80864	0.994178	0.00253585	613	0	0.031479	0.27489	0.40028	0.988374	301	1	0.031479
ACVRL1	4	0.80779	0.80902	0.994178	0.00253585	614	0	0.037654	0.65324	0.65675	0.988374	495	1	0.037654
DYRK2	4	0.81006	0.81131	0.994178	0.00253585	615	0	0.080031	0.68635	0.68651	0.988374	518	1	0.080031
FER	4	0.81044	0.81177	0.994178	0.00253585	616	0	-0.038554	0.90314	0.90369	0.988374	689	0	-0.038554
PAK7	4	0.81492	0.8166	0.994178	0.00253585	617	0	0.13603	0.073015	0.15325	0.988374	115	2	0.13603
DYRK3	4	0.8164	0.81794	0.994178	0.00253585	618	0	0.0036866	0.61565	0.62389	0.988374	476	1	0.0036866
EGFR	4	0.81677	0.8184	0.994178	0.00253585	619	0	-0.038354	0.84605	0.84718	0.988374	643	0	-0.038354
CHEK2	4	0.81713	0.8188	0.994178	0.00253585	620	0	0.049749	0.20464	0.31558	0.988374	232	2	0.049749
MAK	4	0.8175	0.81918	0.994178	0.00253585	621	0	0.010166	0.8772	0.87799	0.988374	665	0	0.010166
PRPS2	4	0.81896	0.8206	0.994178	0.00253585	622	0	0.050597	0.17603	0.28188	0.988374	203	2	0.050597
PLK4	4	0.82041	0.82214	0.994178	0.00253585	623	0	0.17357	0.053325	0.12213	0.988374	93	1	0.17357
CARD11	4	0.82113	0.82296	0.994178	0.00253585	624	0	-0.044174	0.97228	0.97156	0.988374	751	0	-0.044174
CCL2	4	0.82257	0.82442	0.994178	0.00253585	625	0	-0.0020212	0.68359	0.68377	0.988374	514	1	-0.0020212
PFKFB1	4	0.82293	0.82475	0.994178	0.00253585	626	0	0.085568	0.11111	0.20085	0.988374	141	2	0.085568
BMPR2	4	0.82364	0.82545	0.994178	0.00253585	627	0	0.054435	0.45922	0.51336	0.988374	381	1	0.054435
XRCC6BP1	4	0.82684	0.82855	0.994178	0.00253585	628	0	0.083244	0.2436	0.36276	0.988374	276	2	0.083244
TEK	4	0.82894	0.83055	0.994178	0.00253585	629	0	-0.023551	0.83682	0.83794	0.988374	637	0	-0.023551
MAP2K2	4	0.83171	0.83317	0.994178	0.00253585	630	0	0.032425	0.69344	0.69318	0.988374	524	1	0.032425
MAPK4	4	0.83377	0.83519	0.994178	0.00253585	631	0	0.095293	0.0097998	0.028176	0.717551	30	2	0.095293
CDC42BPG	4	0.83648	0.83766	0.994178	0.00253585	632	0	-0.053926	0.72109	0.72163	0.988374	550	0	-0.053926
UCKL1	4	0.83716	0.83824	0.994178	0.00253585	633	0	0.0076345	0.60334	0.61418	0.988374	467	1	0.0076345
NRBP1	4	0.83917	0.84035	0.994178	0.00253585	634	0	0.019685	0.74588	0.74622	0.988374	571	0	0.019685
FGFRL1	4	0.8395	0.84069	0.994178	0.00253585	635	0	-0.033314	0.95147	0.95152	0.988374	730	0	-0.033314
ATM	4	0.84016	0.84137	0.994178	0.00253585	636	0	0.020926	0.82859	0.83029	0.988374	632	0	0.020926
STK35	4	0.84115	0.84246	0.994178	0.00253585	637	0	0.0071309	0.38905	0.47126	0.988374	350	1	0.0071309
STKLD1	4	0.84475	0.84589	0.994178	0.00253585	638	0	0.23624	0.0037892	0.012826	0.560396	17	3	0.23624
TRIB3	4	0.84637	0.84749	0.994178	0.00253585	639	0	0.0073182	0.65736	0.66027	0.988374	498	1	0.0073182
EIF2AK1	4	0.84733	0.84852	0.994178	0.00253585	640	0	0.11095	0.1171	0.20826	0.988374	147	2	0.11095
IP6K2	4	0.84956	0.85078	0.994178	0.00253585	641	0	0.0047088	0.66029	0.66294	0.988374	500	1	0.0047088
PAK2	4	0.85051	0.85191	0.994178	0.00253585	642	0	0.17829	0.039404	0.093423	0.905495	78	2	0.17829
TAOK3	4	0.85083	0.85225	0.994178	0.00253585	643	0	0.051408	0.6556	0.65878	0.988374	497	1	0.051408
PIM2	4	0.85145	0.8528	0.994178	0.00253585	644	0	0.0060578	0.86653	0.86746	0.988374	654	0	0.0060578
CSNK1E	4	0.85177	0.85315	0.994178	0.00253585	645	0	0.10841	0.11817	0.20951	0.988374	148	2	0.10841
RIOK1	4	0.85302	0.85448	0.994178	0.00253585	646	0	0.067566	0.21215	0.32464	0.988374	243	1	0.067566
CDK11A	4	0.85395	0.85541	0.994178	0.00253585	647	0	0.0029013	0.67465	0.67588	0.988374	506	1	0.0029013
GAK	4	0.85426	0.8557	0.994178	0.00253585	648	0	0.031044	0.46334	0.51582	0.988374	384	1	0.031044
MPP3	4	0.85457	0.85594	0.994178	0.00253585	649	0	0.0028416	0.54389	0.56963	0.988374	429	1	0.0028416
MST1	4	0.85518	0.85655	0.994178	0.00253585	650	0	0.031405	0.024042	0.060532	0.89938	51	1	0.031405
PSKH1	4	0.8558	0.85712	0.994178	0.00253585	651	0	-0.009841	0.33959	0.44443	0.988374	331	1	-0.009841
IRAK3	4	0.85611	0.85738	0.994178	0.00253585	652	0	0.10113	0.57784	0.5951	0.988374	447	1	0.10113
ROCK2	4	0.85763	0.85885	0.994178	0.00253585	653	0	-0.0021101	0.78014	0.78039	0.988374	599	0	-0.0021101
TTBK2	4	0.85793	0.85909	0.994178	0.00253585	654	0	0.082155	0.19635	0.30594	0.988374	222	2	0.082155
CERK	4	0.85884	0.86	0.994178	0.00253585	655	0	0.045826	0.52542	0.55642	0.988374	419	1	0.045826
AAK1	4	0.85945	0.86055	0.994178	0.00253585	656	0	0.1253	0.018881	0.049307	0.872159	43	2	0.1253
MLKL	4	0.85975	0.86088	0.994178	0.00253585	657	0	0.010323	0.71653	0.717	0.988374	547	0	0.010323
AXL	4	0.86095	0.86199	0.994178	0.00253585	658	0	0.12717	0.043054	0.10077	0.938886	82	3	0.12717
EPHB4	4	0.86184	0.86295	0.994178	0.00253585	659	0	0.062801	0.72159	0.72222	0.988374	551	0	0.062801
EPHA5	4	0.86332	0.86444	0.994178	0.00253585	660	0	0.046533	0.21409	0.32695	0.988374	246	2	0.046533
DGKH	4	0.86537	0.8663	0.994178	0.00253585	661	0	0.1216	0.025549	0.063774	0.89938	53	2	0.1216
KALRN	4	0.86566	0.86661	0.994178	0.00253585	662	0	0.060471	0.079482	0.16146	0.988374	119	2	0.060471
MAP4K4	4	0.86595	0.86691	0.994178	0.00253585	663	0	0.16542	0.0058886	0.018934	0.628953	23	3	0.16542
MAP3K15	4	0.86711	0.86805	0.994178	0.00253585	664	0	-0.011297	0.40164	0.47864	0.988374	356	1	-0.011297
BAZ1B	4	0.86826	0.86924	0.994178	0.00253585	665	0	0.053042	0.73829	0.73844	0.988374	565	0	0.053042
MPP5	4	0.87307	0.87398	0.994178	0.00253585	666	0	0.031028	0.17533	0.28111	0.988374	202	1	0.031028
DSTYK	4	0.87335	0.87419	0.994178	0.00253585	667	0	0.02106	0.7041	0.70406	0.988374	534	1	0.02106
CDC42BPB	4	0.87363	0.87439	0.994178	0.00253585	668	0	0.015987	0.78224	0.78249	0.988374	601	0	0.015987
FASTKD2	4	0.8739	0.87465	0.994178	0.00253585	669	0	0.085236	0.64967	0.65359	0.988374	492	1	0.085236
IGFN1	4	0.87584	0.87668	0.994178	0.00253585	670	0	0.082779	0.22525	0.33972	0.988374	256	2	0.082779
MASTL	4	0.8799	0.88056	0.994178	0.00253585	671	0	0.075543	0.53509	0.56317	0.988374	422	1	0.075543
TNNI3K	4	0.88017	0.88088	0.994178	0.00253585	672	0	0.11266	0.057683	0.13117	0.988374	99	3	0.11266
GK5	4	0.8836	0.88435	0.994178	0.00253585	673	0	0.040641	0.47638	0.52378	0.988374	395	1	0.040641
ACVR2A	4	0.88464	0.88526	0.994178	0.00253585	674	0	0.01825	0.41754	0.48799	0.988374	362	1	0.01825
WNK1	4	0.88824	0.88897	0.994178	0.00253585	675	0	0.24745	0.0039348	0.013203	0.560396	18	3	0.24745
ACVR1B	4	0.88849	0.88921	0.994178	0.00253585	676	0	0.24862	0.0018451	0.0065693	0.415793	10	3	0.24862
EPHA10	4	0.88899	0.88971	0.994178	0.00253585	677	0	0.030775	0.79571	0.79652	0.988374	609	0	0.030775
PRKCA	4	0.88925	0.89	0.994178	0.00253585	678	0	0.083681	0.61693	0.62493	0.988374	477	1	0.083681
MAP3K10	4	0.88975	0.89053	0.994178	0.00253585	679	0	0.035045	0.68193	0.68209	0.988374	513	1	0.035045
FGR	4	0.8905	0.89138	0.994178	0.00253585	680	0	0.078144	0.1108	0.20038	0.988374	140	2	0.078144
ACVR2B	4	0.89174	0.89265	0.994178	0.00253585	681	0	0.043564	0.13253	0.22824	0.988374	165	1	0.043564
IKBKB	4	0.89199	0.89285	0.994178	0.00253585	682	0	0.067636	0.092965	0.17827	0.988374	130	2	0.067636
PI4K2B	4	0.89273	0.89358	0.994178	0.00253585	683	0	0.011711	0.40432	0.48019	0.988374	357	1	0.011711
CALM3	4	0.89298	0.89381	0.994178	0.00253585	684	0	0.083081	0.20775	0.31951	0.988374	235	2	0.083081
FASTK	4	0.89492	0.89553	0.994178	0.00253585	685	0	-0.01348	0.32212	0.43543	0.988374	323	1	-0.01348
DCK	4	0.89589	0.8963	0.994178	0.00253585	686	0	0.12861	0.077825	0.15932	0.988374	117	2	0.12861
RIPK3	4	0.89756	0.89805	0.994178	0.00253585	687	0	0.10196	0.19945	0.30958	0.988374	226	2	0.10196
MYO3A	4	0.8978	0.89827	0.994178	0.00253585	688	0	0.10304	0.20517	0.31622	0.988374	233	2	0.10304
PIM3	4	0.89921	0.89976	0.994178	0.00253585	689	0	0.11504	0.21251	0.32511	0.988374	244	2	0.11504
MTOR	4	0.90085	0.90134	0.994178	0.00253585	690	0	0.11061	0.27786	0.40437	0.988374	305	2	0.11061
LTK	4	0.90108	0.90159	0.994178	0.00253585	691	0	0.15827	0.037451	0.089407	0.905495	72	3	0.15827
EPHB1	4	0.90154	0.9021	0.994178	0.00253585	692	0	0.0069268	0.88282	0.88347	0.988374	670	0	0.0069268
KSR1	4	0.9036	0.9041	0.994178	0.00253585	693	0	0.076234	0.71243	0.71274	0.988374	543	0	0.076234
ICK	4	0.90382	0.90429	0.994178	0.00253585	694	0	0.10671	0.062734	0.13952	0.988374	106	2	0.10671
SGK3	4	0.90495	0.90563	0.994178	0.00253585	695	0	0.045137	0.22414	0.3386	0.988374	253	1	0.045137
GRK6	4	0.9054	0.90597	0.994178	0.00253585	696	0	0.025246	0.45507	0.51085	0.988374	378	1	0.025246
MAP4K2	4	0.90718	0.90764	0.994178	0.00253585	697	0	0.0399	0.24241	0.36135	0.988374	272	1	0.0399
ALK	4	0.90871	0.90927	0.994178	0.00253585	698	0	0.024378	0.83917	0.84035	0.988374	640	0	0.024378
CKMT1B	4	0.91066	0.91119	0.994178	0.00253585	699	0	0.15913	0.049933	0.11542	0.979756	90	2	0.15913
RIPK2	4	0.91172	0.91227	0.994178	0.00253585	700	0	0.071547	0.27898	0.40579	0.988374	307	2	0.071547
MAP3K13	4	0.91299	0.9133	0.994178	0.00253585	701	0	0.10137	0.13568	0.23214	0.988374	169	2	0.10137
MST1R	4	0.9132	0.9135	0.994178	0.00253585	702	0	0.014294	0.67578	0.67695	0.988374	508	1	0.014294
PIP4K2B	4	0.91589	0.91619	0.995028	0.0021647	703	0	0.086273	0.15355	0.25457	0.988374	187	2	0.086273
CMPK1	4	0.91912	0.91932	0.995028	0.0021647	704	0	0.027657	0.76943	0.7696	0.988374	590	0	0.027657
PFKP	4	0.91952	0.91974	0.995028	0.0021647	705	0	0.096578	0.0782	0.15978	0.988374	118	2	0.096578
PDPK1	4	0.92379	0.92384	0.995028	0.0021647	706	0	0.09902	0.6632	0.66537	0.988374	502	1	0.09902
CKM	4	0.92398	0.92401	0.995028	0.0021647	707	0	0.13312	0.11231	0.20235	0.988374	142	2	0.13312
PFKFB2	4	0.92417	0.9242	0.995028	0.0021647	708	0	0.0091208	0.71191	0.71221	0.988374	542	0	0.0091208
MINK1	4	0.92474	0.92484	0.995028	0.0021647	709	0	0.14162	0.016219	0.043526	0.847443	39	3	0.14162
CSK	4	0.92716	0.92708	0.995028	0.0021647	710	0	0.051658	0.37627	0.46409	0.988374	344	1	0.051658
STRADB	4	0.92808	0.92794	0.995028	0.0021647	711	0	0.18101	0.040676	0.095882	0.915672	80	2	0.18101
YES1	4	0.93095	0.93066	0.995028	0.0021647	712	0	0.067935	0.59341	0.60676	0.988374	460	1	0.067935
STK4	4	0.9327	0.93251	0.995028	0.0021647	713	0	0.048706	0.049544	0.11457	0.979756	89	1	0.048706
EPHA8	4	0.93304	0.9328	0.995028	0.0021647	714	0	0.0035997	0.40787	0.48235	0.988374	359	1	0.0035997
SLAMF6	4	0.93321	0.93294	0.995028	0.0021647	715	0	0.0049058	0.87856	0.87933	0.988374	667	0	0.0049058
PKN1	4	0.93593	0.93588	0.995028	0.0021647	716	0	0.042496	0.32701	0.43801	0.988374	327	1	0.042496
ULK2	4	0.9392	0.93914	0.995028	0.0021647	717	0	0.054661	0.2551	0.37638	0.988374	285	2	0.054661
PRKAR2B	4	0.93936	0.93933	0.995028	0.0021647	718	0	0.059258	0.23979	0.35839	0.988374	269	2	0.059258
ARSG	4	0.94032	0.94031	0.995028	0.0021647	719	0	0.071182	0.18774	0.29595	0.988374	214	2	0.071182
AATK	4	0.94048	0.94045	0.995028	0.0021647	720	0	0.10139	0.24088	0.35968	0.988374	270	2	0.10139
PRKAA1	4	0.94064	0.9406	0.995028	0.0021647	721	0	0.048811	0.76102	0.76113	0.988374	583	0	0.048811
IPMK	4	0.94142	0.94127	0.995028	0.0021647	722	0	0.06465	0.73053	0.73095	0.988374	555	0	0.06465
CSNK1D	4	0.94173	0.94163	0.995028	0.0021647	723	0	0.077992	0.3231	0.43598	0.988374	324	1	0.077992
JAK3	4	0.94641	0.9463	0.996253	0.00163036	724	0	0.094937	0.12662	0.22056	0.988374	158	1	0.094937
CMPK2	4	0.94785	0.94794	0.996253	0.00163036	725	0	0.055446	0.64062	0.64574	0.988374	486	1	0.055446
CDC42BPA	4	0.94856	0.94861	0.996253	0.00163036	726	0	0.11599	0.012401	0.034264	0.793274	33	1	0.11599
CAMK2B	4	0.94941	0.9494	0.996253	0.00163036	727	0	0.17499	0.11381	0.2042	0.988374	143	2	0.17499
CLP1	4	0.9501	0.95021	0.996253	0.00163036	728	0	0.23557	0.10613	0.19482	0.988374	139	2	0.23557
CDK2	4	0.95348	0.95334	0.996253	0.00163036	729	0	0.35873	0.0011124	0.0039812	0.415793	6	3	0.35873
PHKA1	4	0.95374	0.95366	0.996253	0.00163036	730	0	0.032082	0.47071	0.52022	0.988374	390	1	0.032082
CRKL	4	0.95803	0.95771	0.996253	0.00163036	731	0	0.18044	0.046122	0.10749	0.947013	86	3	0.18044
SCYL1	4	0.95839	0.95804	0.996253	0.00163036	732	0	0.12338	0.26671	0.39033	0.988374	296	2	0.12338
TGFBR1	4	0.95899	0.95855	0.996253	0.00163036	733	0	0.042578	0.71088	0.71106	0.988374	541	0	0.042578
CDK14	4	0.95947	0.95896	0.996253	0.00163036	734	0	0.12159	0.1257	0.21953	0.988374	156	2	0.12159
PGK2	4	0.96029	0.95977	0.996253	0.00163036	735	0	0.071514	0.24454	0.36393	0.988374	277	1	0.071514
PLXNA4	4	0.96087	0.96046	0.996253	0.00163036	736	0	0.073883	0.60791	0.61767	0.988374	472	1	0.073883
DGKK	4	0.96145	0.96105	0.996253	0.00163036	737	0	0.12422	0.13799	0.23472	0.988374	171	2	0.12422
TRIM28	4	0.96486	0.96421	0.99637	0.00157936	738	0	0.1775	0.025783	0.06431	0.89938	54	2	0.1775
LRPPRC	4	0.96581	0.96495	0.99637	0.00157936	739	0	0.093849	0.74258	0.74289	0.988374	569	0	0.093849
PCK1	4	0.96805	0.96722	0.99637	0.00157936	740	0	0.23319	0.0010028	0.0035152	0.415793	4	3	0.23319
BRD4	4	0.96864	0.96782	0.99637	0.00157936	741	0	0.055579	0.59541	0.6081	0.988374	461	1	0.055579
MEX3B	4	0.97129	0.97057	0.99637	0.00157936	742	0	0.15293	0.036538	0.087513	0.905495	69	3	0.15293
FGFR3	4	0.97147	0.97076	0.99637	0.00157936	743	0	0.0648	0.73151	0.732	0.988374	557	0	0.0648
CKS2	4	0.97246	0.97182	0.99637	0.00157936	744	0	0.14191	0.058333	0.13275	0.988374	100	2	0.14191
GUCY2C	4	0.97281	0.97218	0.99637	0.00157936	745	0	0.097455	0.035581	0.085401	0.905495	68	1	0.097455
LIMK2	4	0.97342	0.97289	0.99637	0.00157936	746	0	0.041099	0.18437	0.29198	0.988374	211	1	0.041099
PRPS1	4	0.97592	0.97539	0.99736	0.00114805	747	0	0.089906	0.044484	0.10383	0.947013	83	2	0.089906
NUAK2	4	0.97771	0.97708	0.99736	0.00114805	748	0	0.13226	0.1685	0.27306	0.988374	197	2	0.13226
SRM	4	0.9801	0.9796	0.99736	0.00114805	749	0	0.090742	0.22846	0.3438	0.988374	259	2	0.090742
LATS1	4	0.98119	0.98067	0.99736	0.00114805	750	0	0.15109	0.038944	0.09257	0.905495	77	3	0.15109
MARK4	4	0.98204	0.98162	0.99736	0.00114805	751	0	0.22049	0.0047513	0.015841	0.576299	21	3	0.22049
CSNK1A1	4	0.98396	0.98354	0.99736	0.00114805	752	0	0.16809	0.13157	0.22706	0.988374	163	2	0.16809
PRPS1L1	4	0.98442	0.98409	0.99736	0.00114805	753	0	0.16991	0.085845	0.16962	0.988374	124	2	0.16991
CSNK2B	4	0.98661	0.98638	0.99736	0.00114805	754	0	0.19925	0.090167	0.17479	0.988374	127	2	0.19925
GRK7	4	0.98687	0.98672	0.99736	0.00114805	755	0	0.16785	0.013224	0.036099	0.794048	34	3	0.16785
PANK1	4	0.98712	0.98692	0.99736	0.00114805	756	0	0.10859	0.12125	0.21393	0.988374	150	2	0.10859
CKB	4	0.98901	0.98877	0.997913	0.00090732	757	0	0.18828	0.030407	0.074404	0.905495	59	2	0.18828
CDK9	4	0.99053	0.99033	0.997989	0.000874246	758	0	0.22038	0.069582	0.14876	0.988374	111	2	0.22038
DAPK2	4	0.99159	0.99146	0.997989	0.000874246	759	0	0.12581	0.18257	0.28978	0.988374	208	2	0.12581
CAD	4	0.99327	0.9931	0.99833	0.000725878	760	0	0.26767	0.0013089	0.0046853	0.415793	8	3	0.26767
AK8	4	0.99799	0.99805	0.999182	0.000355398	761	0	0.19128	0.0020063	0.007075	0.415793	13	4	0.19128
TSSK4	4	0.99883	0.99902	0.999182	0.000355398	762	0	0.24662	0.0011734	0.0042093	0.415793	7	4	0.24662
OBSCN	4	0.99889	0.99904	0.999182	0.000355398	763	0	0.16509	0.0011083	0.0039614	0.415793	5	4	0.16509
IPPK	4	0.9991	0.99918	0.999182	0.000355398	764	0	0.17504	0.00090153	0.0032276	0.415793	3	4	0.17504

## Sheet: Control-vs-Baseline.gene_summar
id	num	neg|score	neg|p-value	neg|fdr	neg|-log10(FDR)	neg|rank	neg|goodsgrna	neg|lfc	pos|score	pos|p-value	pos|fdr	pos|rank	pos|goodsgrna	pos|lfc
CDK1	4	1.0962e-05	4.958e-06	0.000631	3.19997	6	4	-3.2854	0.99999	0.99999	0.999985	760	0	-3.2854
MVK	4	7.0523e-05	0.00021319	0.005817	2.2353	27	4	-2.8451	0.99993	0.99995	0.999985	741	0	-2.8451
CDC7	4	0.00016088	0.00049084	0.011364	1.94447	33	4	-2.6557	0.99984	0.99982	0.999985	735	0	-2.6557
TRRAP	4	2.4364e-06	4.958e-06	0.000631	3.19997	3	4	-2.6131	1	0.99999	0.999985	763	0	-2.6131
CLP1	4	7.0784e-05	0.00021319	0.005817	2.2353	28	4	-2.5208	0.99987	0.99987	0.999985	736	0	-2.5208
CDK9	4	0.00012042	0.00037185	0.008878	2.05168	32	4	-2.4897	0.99988	0.99987	0.999985	737	0	-2.4897
DTYMK	4	1.4503e-06	4.958e-06	0.000631	3.19997	1	4	-2.4196	0.99996	0.99996	0.999985	747	0	-2.4196
CHEK1	4	3.5534e-05	0.00011403	0.004356	2.36091	18	4	-2.4146	0.99982	0.9998	0.999985	732	0	-2.4146
GUK1	4	5.9547e-05	0.00013386	0.004447	2.35193	23	4	-2.3085	0.99956	0.99963	0.999985	725	0	-2.3085
PLK1	4	3.739e-05	0.00011403	0.004356	2.36091	19	4	-2.1912	0.99996	0.99996	0.999985	749	0	-2.1912
PDPK1	4	0.00031021	0.0010759	0.020739	1.68321	39	3	-2.0547	0.50639	0.65373	0.999985	437	1	-2.0547
AURKB	4	1.0715e-05	4.958e-06	0.000631	3.19997	5	4	-2.0119	0.99999	0.99999	0.999985	761	0	-2.0119
MTOR	4	2.9262e-05	7.4369e-05	0.003551	2.44965	15	4	-1.966	0.99996	0.99996	0.999985	746	0	-1.966
PGK1	4	8.117e-05	0.00025286	0.006661	2.17646	29	4	-1.7374	0.99992	0.99993	0.999985	740	0	-1.7374
LRPPRC	4	1.5868e-05	2.479e-05	0.001894	2.72262	10	4	-1.7307	0.99998	0.99998	0.999985	756	0	-1.7307
PLK4	4	3.8021e-05	0.00011403	0.004356	2.36091	20	4	-1.7186	0.99996	0.99996	0.999985	748	0	-1.7186
TAF1	4	0.00016658	0.0005305	0.011921	1.92369	34	4	-1.6655	0.99983	0.99981	0.999985	734	0	-1.6655
HUS1	4	6.0959e-05	0.00014378	0.004577	2.33942	24	4	-1.6617	0.99994	0.99995	0.999985	744	0	-1.6617
TP53RK	4	3.262e-05	0.00010412	0.004356	2.36091	17	4	-1.6249	0.99997	0.99997	0.999985	750	0	-1.6249
TLK2	4	0.00074152	0.0026823	0.044429	1.35233	46	4	-1.6151	0.9988	0.99899	0.999985	718	0	-1.6151
SEPHS2	4	6.8526e-05	0.00019336	0.005682	2.2455	26	4	-1.582	0.99993	0.99995	0.999985	742	0	-1.582
DOLK	4	1.2266e-05	1.4874e-05	0.001263	2.8986	7	4	-1.567	0.99999	0.99999	0.999985	759	0	-1.567
AURKA	4	5.4868e-05	0.00013386	0.004447	2.35193	22	4	-1.5336	0.99995	0.99996	0.999985	745	0	-1.5336
PAK2	4	1.398e-05	1.4874e-05	0.001263	2.8986	9	4	-1.5119	0.99999	0.99998	0.999985	757	0	-1.5119
RIOK1	4	0.0002221	0.00073874	0.014852	1.82822	38	3	-1.5097	0.76855	0.795	0.999985	527	1	-1.5097
BUB1B	4	2.1287e-06	4.958e-06	0.000631	3.19997	2	4	-1.5022	1	0.99999	0.999985	764	0	-1.5022
CDK6	4	1.8675e-05	3.4706e-05	0.00241	2.61798	11	4	-1.4672	0.99998	0.99998	0.999985	755	0	-1.4672
CAD	4	4.4551e-05	0.00012395	0.004447	2.35193	21	4	-1.4503	0.99822	0.99826	0.999985	712	0	-1.4503
MAPK14	4	1.3683e-05	1.4874e-05	0.001263	2.8986	8	4	-1.4497	0.99999	0.99998	0.999985	758	0	-1.4497
COASY	4	2.6825e-05	6.4453e-05	0.003517	2.45383	13	4	-1.4397	0.99997	0.99997	0.999985	753	0	-1.4397
CDK7	4	0.0079312	0.026322	0.220987	0.655633	91	3	-1.4395	0.93492	0.9348	0.999985	641	0	-1.4395
PKM	4	5.0382e-06	4.958e-06	0.000631	3.19997	4	4	-1.4394	0.99999	0.99999	0.999985	762	0	-1.4394
PKMYT1	4	2.5388e-05	6.4453e-05	0.003517	2.45383	12	4	-1.3391	0.99997	0.99997	0.999985	754	0	-1.3391
PRPF4B	4	6.3719e-05	0.0001537	0.004697	2.32818	25	4	-1.3132	0.99994	0.99995	0.999985	743	0	-1.3132
ITPK1	4	0.0010488	0.0037135	0.054997	1.25966	51	4	-1.2854	0.99491	0.99475	0.999985	698	0	-1.2854
FXN	4	0.00050184	0.0017799	0.030219	1.51972	45	4	-1.2494	0.9995	0.99957	0.999985	723	0	-1.2494
PIK3CA	4	0.00021078	0.00065941	0.013821	1.85946	36	4	-1.1993	0.99979	0.99976	0.999985	731	0	-1.1993
PMVK	4	0.00075617	0.0027715	0.044429	1.35233	47	4	-1.1565	0.99509	0.9949	0.999985	699	0	-1.1565
IGF1R	4	0.0052981	0.017745	0.165327	0.781656	82	3	-1.1556	0.49313	0.64142	0.999985	429	1	-1.1556
EXOSC10	4	0.00076656	0.0027913	0.044429	1.35233	48	4	-1.1532	0.99923	0.99927	0.999985	722	0	-1.1532
NOL9	4	0.0023326	0.0081459	0.094295	1.02551	66	4	-1.1503	0.98819	0.98805	0.999985	689	0	-1.1503
NME6	4	2.9354e-05	7.4369e-05	0.003551	2.44965	16	4	-1.1361	0.99997	0.99997	0.999985	751	0	-1.1361
ACTR2	4	0.0011124	0.0039812	0.05739	1.24116	53	3	-1.1061	0.91752	0.91787	0.999985	624	0	-1.1061
GTF2H1	4	2.7816e-05	6.4453e-05	0.003517	2.45383	14	4	-1.0904	0.99997	0.99997	0.999985	752	0	-1.0904
PIK3C3	4	0.00034111	0.0012246	0.02282	1.64168	41	4	-1.0804	0.99966	0.99969	0.999985	728	0	-1.0804
TRPM7	4	0.001373	0.004953	0.067573	1.17023	56	3	-1.0769	0.88722	0.88785	0.999985	603	0	-1.0769
TTK	4	0.010057	0.032886	0.256532	0.590858	97	3	-1.0731	0.92322	0.92329	0.999985	633	0	-1.0731
SMG1	4	9.9346e-05	0.00030244	0.007702	2.1134	30	4	-1.0505	0.9999	0.99992	0.999985	739	0	-1.0505
WNK1	4	0.0012644	0.0045564	0.063292	1.19865	55	3	-1.0474	0.89827	0.89866	0.999985	611	0	-1.0474
CSNK1A1	4	0.0015875	0.0056669	0.070976	1.14889	61	4	-1.0043	0.99514	0.99497	0.999985	700	0	-1.0043
BRD4	4	0.00035787	0.0013139	0.0239	1.6216	42	4	-0.9969	0.99964	0.99968	0.999985	727	0	-0.9969
WEE1	4	0.0055473	0.018647	0.171641	0.765379	83	3	-0.99534	0.95923	0.95874	0.999985	659	0	-0.99534
CMPK1	4	0.0021513	0.0075609	0.090613	1.04281	63	4	-0.95762	0.99701	0.99707	0.999985	707	0	-0.95762
LAMTOR3	4	0.0035429	0.012112	0.123384	0.908741	75	3	-0.91435	0.94626	0.94613	0.999985	650	0	-0.91435
ATR	4	0.0021597	0.0075906	0.090613	1.04281	64	4	-0.88193	0.99784	0.99789	0.999985	711	0	-0.88193
CRKL	4	0.0023148	0.0081063	0.094295	1.02551	65	4	-0.86321	0.99769	0.99776	0.999985	710	0	-0.86321
TPR	4	0.00021308	0.00066932	0.013821	1.85946	37	4	-0.86169	0.99979	0.99976	0.999985	730	0	-0.86169
CSK	4	0.00017242	0.00056025	0.012229	1.91261	35	4	-0.85416	0.99983	0.99981	0.999985	733	0	-0.85416
NUP62	4	0.0012295	0.0044671	0.063201	1.19928	54	3	-0.84554	0.97576	0.97527	0.999985	673	0	-0.84554
NRBP1	4	0.010061	0.032906	0.256532	0.590858	98	2	-0.76021	0.20988	0.38485	0.999985	285	2	-0.76021
HK2	4	0.001463	0.0053001	0.069634	1.15718	58	4	-0.74892	0.99854	0.99875	0.999985	716	0	-0.74892
FGFR4	4	0.0026903	0.0092168	0.103554	0.984833	68	3	-0.72619	0.93235	0.93217	0.999985	638	0	-0.72619
CDK2	4	0.0001088	0.00033218	0.008187	2.08688	31	4	-0.71628	0.99989	0.99989	0.999985	738	0	-0.71628
BUB1	4	0.0028968	0.0099705	0.10882	0.963291	70	3	-0.70155	0.64787	0.73193	0.999985	493	1	-0.70155
RPS6KA4	4	0.0051433	0.017209	0.162318	0.789633	81	3	-0.68412	0.83716	0.84344	0.999985	571	1	-0.68412
ACVR1	4	0.0004931	0.00177	0.030219	1.51972	44	4	-0.67758	0.99951	0.99957	0.999985	724	0	-0.67758
SCYL1	4	0.00038959	0.0013734	0.024401	1.61259	43	4	-0.63861	0.99961	0.99965	0.999985	726	0	-0.63861
MAP3K4	4	0.0014532	0.0052604	0.069634	1.15718	57	4	-0.62706	0.99855	0.99879	0.999985	717	0	-0.62706
AKT1	4	0.0010536	0.0037433	0.054997	1.25966	52	4	-0.62126	0.99895	0.99907	0.999985	719	0	-0.62126
PIK3R4	4	0.0015228	0.0054686	0.069634	1.15718	60	4	-0.61224	0.99848	0.99866	0.999985	714	0	-0.61224
PIP5K1A	4	0.00031244	0.0010858	0.020739	1.68321	40	4	-0.61061	0.99969	0.9997	0.999985	729	0	-0.61061
PFKM	4	0.0035085	0.011944	0.123311	0.908998	74	3	-0.60878	0.57921	0.70402	0.999985	471	1	-0.60878
CSNK2B	4	0.015287	0.049237	0.334372	0.47577	111	3	-0.59799	0.78515	0.80551	0.999985	537	1	-0.59799
DYRK2	4	0.001713	0.0061429	0.075696	1.12093	62	4	-0.59277	0.99829	0.99836	0.999985	713	0	-0.59277
PTK2	4	0.0038249	0.012915	0.129835	0.886608	76	4	-0.59212	0.99618	0.99624	0.999985	703	0	-0.59212
MST1	4	0.0057123	0.019182	0.172415	0.763425	85	4	-0.5642	0.99429	0.99411	0.999985	696	0	-0.5642
CKS1B	4	0.00097173	0.0034259	0.053417	1.27232	49	4	-0.55381	0.99903	0.99911	0.999985	721	0	-0.55381
PFKFB3	4	0.008954	0.029406	0.241569	0.616959	93	3	-0.55301	0.97307	0.97249	0.999985	671	0	-0.55301
ATMIN	4	0.03417	0.089526	0.551595	0.25838	124	3	-0.50806	0.96602	0.96512	0.999985	665	0	-0.50806
IPMK	4	0.0076453	0.02539	0.21553	0.666492	90	3	-0.49597	0.73877	0.77777	0.999985	516	1	-0.49597
FASTKD5	4	0.015324	0.049356	0.334372	0.47577	112	3	-0.47504	0.18099	0.35107	0.997085	269	1	-0.47504
CDC42BPG	4	0.004009	0.013451	0.133461	0.874646	77	4	-0.47113	0.98577	0.98546	0.999985	685	0	-0.47113
BAZ1B	4	0.0044669	0.014958	0.144659	0.839655	79	4	-0.46959	0.99553	0.99535	0.999985	701	0	-0.46959
SPHK2	4	0.0050562	0.016872	0.161127	0.792832	80	3	-0.46256	0.81713	0.82867	0.999985	557	1	-0.46256
TRIM28	4	0.0010383	0.0036738	0.054997	1.25966	50	4	-0.4623	0.99896	0.99907	0.999985	720	0	-0.4623
BRD3	4	0.0015026	0.0053992	0.069634	1.15718	59	4	-0.45431	0.9985	0.99867	0.999985	715	0	-0.45431
PAPSS1	3	0.029705	0.07368	0.473039	0.325103	120	2	-0.45416	0.23743	0.36497	0.999985	298	1	-0.45416
CDK12	4	0.0030626	0.010575	0.113796	0.943873	71	4	-0.4474	0.99694	0.997	0.999985	706	0	-0.4474
VRK1	4	0.011765	0.038161	0.291553	0.535282	100	4	-0.44719	0.98823	0.98809	0.999985	690	0	-0.44719
CLK2	4	0.016494	0.052996	0.355163	0.449572	114	3	-0.44286	0.86243	0.86474	0.999985	589	1	-0.44286
MAPK6	4	0.012097	0.039054	0.295417	0.529565	101	4	-0.44271	0.9879	0.98771	0.999985	688	0	-0.44271
PI4KB	4	0.013545	0.043516	0.319675	0.495291	104	4	-0.43899	0.98646	0.98622	0.999985	687	0	-0.43899
NEK1	4	0.0099098	0.03241	0.256532	0.590858	96	3	-0.43499	0.95851	0.95812	0.999985	657	0	-0.43499
CHKA	4	0.0097904	0.032033	0.256532	0.590858	94	3	-0.43468	0.34246	0.50466	0.999985	356	1	-0.43468
PRKDC	4	0.026637	0.074325	0.473201	0.324954	119	3	-0.41615	0.94655	0.94647	0.999985	651	0	-0.41615
BMPR1A	4	0.014343	0.045965	0.331296	0.479784	106	4	-0.40331	0.98566	0.98532	0.999985	684	0	-0.40331
MAPKAPK2	4	0.0065169	0.021641	0.187887	0.726103	88	3	-0.39303	0.88203	0.88257	0.999985	598	0	-0.39303
BRD2	4	0.0028305	0.009673	0.107104	0.970194	69	4	-0.39051	0.99717	0.99716	0.999985	708	0	-0.39051
MAP3K11	4	0.031073	0.083378	0.526453	0.27864	121	3	-0.38674	0.38996	0.54793	0.999985	375	1	-0.38674
ADRBK1	4	0.0074214	0.024527	0.210546	0.676653	89	3	-0.37734	0.9161	0.91634	0.999985	622	0	-0.37734
JAK3	4	0.11511	0.24131	0.999995	2.17148e-06	174	3	-0.36635	0.87335	0.87446	0.999985	594	1	-0.36635
PRKCB	4	0.017431	0.055732	0.367065	0.435257	116	3	-0.35991	0.94433	0.94433	0.999985	648	0	-0.35991
LCK	4	0.010944	0.035623	0.274908	0.560813	99	4	-0.3593	0.98906	0.98879	0.999985	691	0	-0.3593
UCK1	4	0.005631	0.018954	0.172394	0.763478	84	4	-0.35835	0.99437	0.99417	0.999985	697	0	-0.35835
ACVR1B	4	0.086625	0.19081	0.928438	0.0322471	156	3	-0.35718	0.88229	0.88291	0.999985	599	0	-0.35718
PIKFYVE	4	0.015061	0.048414	0.334372	0.47577	109	3	-0.34895	0.067095	0.15969	0.762524	160	1	-0.34895
MAPKAPK5	4	0.078231	0.17487	0.888295	0.0514428	150	3	-0.34414	0.90131	0.90186	0.999985	612	0	-0.34414
MASTL	4	0.012827	0.041225	0.305788	0.51458	103	3	-0.34405	0.9764	0.97583	0.999985	675	0	-0.34405
DYRK1A	4	0.047704	0.11634	0.696348	0.157174	127	3	-0.34215	0.28921	0.456	0.999985	327	1	-0.34215
ABCC1	4	0.077825	0.17407	0.888295	0.0514428	149	3	-0.33218	0.96775	0.96685	0.999985	667	0	-0.33218
AKT2	4	0.012438	0.039996	0.299577	0.523492	102	3	-0.32385	0.95887	0.95845	0.999985	658	0	-0.32385
PIK3R5	4	0.021403	0.063715	0.416052	0.380852	117	3	-0.32255	0.90562	0.90615	0.999985	615	0	-0.32255
GUCY2D	4	0.0025073	0.0086516	0.098654	1.00589	67	4	-0.32027	0.99749	0.99752	0.999985	709	0	-0.32027
PAN3	4	0.0031839	0.010873	0.115372	0.9379	72	4	-0.31762	0.99682	0.99685	0.999985	705	0	-0.31762
TSSK6	4	0.064115	0.14764	0.805709	0.0938218	140	2	-0.31493	0.48759	0.63635	0.999985	425	1	-0.31493
IPPK	4	0.052082	0.12499	0.734528	0.133992	130	3	-0.30879	0.97064	0.96991	0.999985	670	0	-0.30879
RIOK3	4	0.062734	0.14505	0.79728	0.0983891	139	3	-0.30279	0.94327	0.94328	0.999985	647	0	-0.30279
MST1R	4	0.073549	0.16601	0.868696	0.0611322	146	3	-0.29891	0.96257	0.96197	0.999985	662	0	-0.29891
TTBK1	4	0.016771	0.053829	0.357609	0.446592	115	3	-0.29866	0.97725	0.97675	0.999985	676	0	-0.29866
TSSK4	4	0.095379	0.20669	0.965424	0.0152819	163	3	-0.29661	0.94173	0.94163	0.999985	645	0	-0.29661
MAP4K2	4	0.031423	0.084151	0.526981	0.278205	122	2	-0.28538	0.27282	0.44065	0.999985	317	1	-0.28538
NPR1	4	0.0081889	0.027046	0.224597	0.648596	92	4	-0.28013	0.99181	0.99172	0.999985	693	0	-0.28013
PDGFRA	4	0.099051	0.21279	0.96769	0.0142637	168	2	-0.27636	0.78639	0.80648	0.999985	539	1	-0.27636
ERBB3	4	0.077755	0.17394	0.888295	0.0514428	148	3	-0.27627	0.82929	0.83768	0.999985	565	1	-0.27627
EIF2AK4	4	0.014727	0.047304	0.334372	0.47577	108	4	-0.27455	0.98527	0.98498	0.999985	682	0	-0.27455
RIOK2	4	0.043258	0.1073	0.650583	0.186697	126	2	-0.2692	0.17454	0.34113	0.997085	260	2	-0.2692
RPS6KB2	4	0.13984	0.28363	0.999995	2.17148e-06	195	2	-0.26804	0.83274	0.84006	0.999985	568	1	-0.26804
MAST3	4	0.042389	0.10545	0.644515	0.190767	125	3	-0.25985	0.59341	0.70958	0.999985	475	1	-0.25985
PIM3	4	0.049864	0.12048	0.71356	0.14657	129	3	-0.25858	0.96179	0.96137	0.999985	661	0	-0.25858
MAP2K3	4	0.0034372	0.011755	0.123028	0.909996	73	4	-0.25795	0.99656	0.99663	0.999985	704	0	-0.25795
ILK	4	0.067974	0.15519	0.834961	0.0783338	142	3	-0.25112	0.6239	0.72131	0.999985	486	1	-0.25112
FGGY	4	0.0060464	0.020233	0.179748	0.745336	86	4	-0.24732	0.99395	0.99378	0.999985	695	0	-0.24732
PI4KA	4	0.022617	0.066124	0.428127	0.368427	118	3	-0.24685	0.97535	0.97476	0.999985	672	0	-0.24685
CDK4	4	0.057088	0.13425	0.765406	0.116108	134	3	-0.24583	0.98217	0.98171	0.999985	679	0	-0.24583
MAP2K2	4	0.015119	0.048623	0.334372	0.47577	110	4	-0.24498	0.98488	0.98454	0.999985	681	0	-0.24498
DYRK1B	4	0.047882	0.11667	0.696348	0.157174	128	3	-0.24005	0.97017	0.96947	0.999985	669	0	-0.24005
HIPK1	4	0.072177	0.16329	0.860371	0.0653142	145	3	-0.23794	0.96465	0.96405	0.999985	663	0	-0.23794
PRKAG1	4	0.097004	0.20964	0.96769	0.0142637	165	2	-0.23483	0.94785	0.94794	0.999985	652	0	-0.23483
CAMKK2	4	0.0042446	0.014155	0.138646	0.858093	78	4	-0.23373	0.99576	0.99568	0.999985	702	0	-0.23373
TBCK	4	0.057683	0.13552	0.766919	0.115251	135	3	-0.23328	0.92011	0.92035	0.999985	628	0	-0.23328
TWF2	4	0.0064247	0.021403	0.187887	0.726103	87	4	-0.22992	0.99358	0.99343	0.999985	694	0	-0.22992
IRAK3	4	0.079427	0.17714	0.890376	0.0504266	152	3	-0.22382	0.5604	0.6969	0.999985	465	1	-0.22382
RFK	4	0.098386	0.21169	0.96769	0.0142637	166	3	-0.22364	0.5209	0.66743	0.999985	443	1	-0.22364
PRKG2	4	0.060306	0.14081	0.791026	0.101809	136	3	-0.21949	0.77505	0.79889	0.999985	533	1	-0.21949
WNK4	4	0.0097945	0.032033	0.256532	0.590858	95	4	-0.21724	0.99021	0.98997	0.999985	692	0	-0.21724
GUCY2C	4	0.069257	0.15786	0.843373	0.0739803	143	3	-0.21506	0.97632	0.97571	0.999985	674	0	-0.21506
RPS6KB1	4	0.053403	0.12725	0.742106	0.129534	131	3	-0.21335	0.81006	0.82322	0.999985	549	1	-0.21335
YES1	4	0.056693	0.13342	0.765406	0.116108	133	3	-0.2133	0.91383	0.91415	0.999985	620	0	-0.2133
FASTKD1	4	0.01386	0.044488	0.323701	0.489856	105	4	-0.20856	0.98614	0.98588	0.999985	686	0	-0.20856
TAOK3	4	0.014672	0.047106	0.334372	0.47577	107	4	-0.20737	0.98533	0.98502	0.999985	683	0	-0.20737
UCK2	4	0.033165	0.087622	0.544254	0.264198	123	3	-0.20637	0.15239	0.30537	0.952242	245	1	-0.20637
PRKCD	4	0.1366	0.27808	0.999995	2.17148e-06	192	2	-0.20457	0.40075	0.55784	0.999985	382	1	-0.20457
GAK	4	0.13027	0.26737	0.999995	2.17148e-06	188	3	-0.20238	0.63016	0.72405	0.999985	490	1	-0.20238
MAPK13	4	0.061127	0.14243	0.794266	0.100034	137	3	-0.20143	0.82436	0.83392	0.999985	562	1	-0.20143
PPIP5K1	4	0.12586	0.25997	0.999995	2.17148e-06	183	3	-0.19756	0.96815	0.9673	0.999985	668	0	-0.19756
GSG2	4	0.12679	0.2615	0.999995	2.17148e-06	185	3	-0.19353	0.60203	0.71284	0.999985	482	1	-0.19353
ERBB2	4	0.11848	0.24674	0.999995	2.17148e-06	178	3	-0.18994	0.088079	0.19796	0.844909	179	1	-0.18994
CAMK1G	4	0.088103	0.1934	0.928736	0.0321077	159	3	-0.18741	0.92844	0.92826	0.999985	636	0	-0.18741
KDR	4	0.10085	0.21616	0.977205	0.0100143	169	3	-0.18572	0.95827	0.95791	0.999985	656	0	-0.18572
NMRK2	4	0.12152	0.2524	0.999995	2.17148e-06	181	3	-0.18516	0.20223	0.37799	0.999985	282	1	-0.18516
AK8	4	0.05513	0.13067	0.756284	0.121315	132	3	-0.18395	0.94048	0.94045	0.999985	644	0	-0.18395
STK38L	4	0.062371	0.14445	0.79728	0.0983891	138	3	-0.18089	0.47557	0.62509	0.999985	419	1	-0.18089
PRKRA	4	0.1417	0.28557	0.999995	2.17148e-06	196	2	-0.17879	0.70252	0.75821	0.999985	506	1	-0.17879
MPP3	4	0.093031	0.20212	0.953213	0.02081	162	3	-0.17482	0.97982	0.97924	0.999985	677	0	-0.17482
CKMT1B	4	0.066408	0.15219	0.824656	0.0837272	141	3	-0.17362	0.89075	0.89157	0.999985	606	0	-0.17362
TBK1	4	0.087339	0.19201	0.928438	0.0322471	158	3	-0.17356	0.85302	0.85665	0.999985	584	1	-0.17356
MORN1	4	0.071271	0.16147	0.856666	0.0671885	144	3	-0.17307	0.88899	0.88971	0.999985	605	0	-0.17307
EPHA10	4	0.17106	0.31607	0.999995	2.17148e-06	201	2	-0.17063	0.95242	0.95249	0.999985	654	0	-0.17063
SBK1	4	0.12704	0.26191	0.999995	2.17148e-06	186	2	-0.1677	0.54824	0.69225	0.999985	461	1	-0.1677
CKM	4	0.13315	0.27257	0.999995	2.17148e-06	190	3	-0.16767	0.79452	0.81225	0.999985	542	1	-0.16767
ACVRL1	4	0.095687	0.20724	0.965424	0.0152819	164	3	-0.1674	0.97989	0.97929	0.999985	678	0	-0.1674
MAPK1	4	0.075869	0.17047	0.885977	0.0525776	147	3	-0.16599	0.82824	0.83685	0.999985	563	1	-0.16599
PSKH1	4	0.13348	0.27319	0.999995	2.17148e-06	191	3	-0.16222	0.77462	0.79861	0.999985	532	1	-0.16222
GALK1	4	0.098658	0.21221	0.96769	0.0142637	167	3	-0.16216	0.744	0.7807	0.999985	519	1	-0.16216
SRM	4	0.11729	0.24477	0.999995	2.17148e-06	177	2	-0.16154	0.85672	0.85992	0.999985	586	1	-0.16154
PNKP	4	0.078575	0.17557	0.888295	0.0514428	151	2	-0.16108	0.1337	0.27534	0.936796	224	2	-0.16108
STK19	4	0.10903	0.23077	0.999995	2.17148e-06	172	3	-0.15919	0.80357	0.81875	0.999985	546	1	-0.15919
BRSK1	4	0.37818	0.52446	0.999995	2.17148e-06	290	2	-0.15741	0.84181	0.84726	0.999985	576	1	-0.15741
CHEK2	4	0.086074	0.18981	0.928438	0.0322471	155	3	-0.15724	0.13488	0.27712	0.936796	226	1	-0.15724
ABL2	4	0.23817	0.38215	0.999995	2.17148e-06	215	2	-0.1552	0.80006	0.81605	0.999985	545	1	-0.1552
PKD1	4	0.11429	0.23997	0.999995	2.17148e-06	173	3	-0.15477	0.91992	0.92015	0.999985	627	0	-0.15477
PAK4	4	0.22098	0.36457	0.999995	2.17148e-06	206	2	-0.15464	0.59541	0.7102	0.999985	477	1	-0.15464
RPS6KC1	4	0.13837	0.28116	0.999995	2.17148e-06	193	3	-0.15265	0.47152	0.62156	0.999985	417	1	-0.15265
ROR2	4	0.24742	0.39161	0.999995	2.17148e-06	219	2	-0.1496	0.76192	0.79112	0.999985	525	1	-0.1496
ACVR2A	4	0.4509	0.59791	0.999995	2.17148e-06	336	2	-0.14872	0.10389	0.22541	0.898812	191	1	-0.14872
DGKA	4	0.17056	0.31566	0.999995	2.17148e-06	200	2	-0.14785	0.89492	0.89553	0.999985	610	0	-0.14785
NME1	4	0.084072	0.18588	0.928179	0.0323683	153	3	-0.1467	0.54968	0.69282	0.999985	462	1	-0.1467
DSTYK	4	0.23384	0.37759	0.999995	2.17148e-06	211	2	-0.1461	0.84475	0.84948	0.999985	579	1	-0.1461
MARK4	4	0.2436	0.38765	0.999995	2.17148e-06	218	2	-0.14458	0.65501	0.73489	0.999985	495	1	-0.14458
PHKG2	4	0.10875	0.23029	0.999995	2.17148e-06	171	3	-0.14425	0.85019	0.85417	0.999985	583	1	-0.14425
MAP2K1	4	0.20673	0.35089	0.999995	2.17148e-06	204	2	-0.14417	0.93725	0.93719	0.999985	643	0	-0.14417
MAST1	4	0.12122	0.25181	0.999995	2.17148e-06	180	3	-0.14342	0.57162	0.70102	0.999985	470	1	-0.14342
MAP3K2	4	0.34859	0.49482	0.999995	2.17148e-06	267	2	-0.14227	0.84115	0.8467	0.999985	575	1	-0.14227
PPIP5K2	4	0.10445	0.22269	0.999995	2.17148e-06	170	2	-0.14208	0.45757	0.60903	0.999985	410	1	-0.14208
ACVR2B	4	0.088871	0.19478	0.928736	0.0321077	160	3	-0.14084	0.96167	0.96126	0.999985	660	0	-0.14084
CAMK2G	4	0.11518	0.24146	0.999995	2.17148e-06	175	3	-0.14081	0.94297	0.943	0.999985	646	0	-0.14081
KSR2	4	0.14923	0.29366	0.999995	2.17148e-06	197	2	-0.14073	0.52766	0.67341	0.999985	447	1	-0.14073
IKBKE	4	0.28797	0.43307	0.999995	2.17148e-06	238	2	-0.13925	0.9211	0.92123	0.999985	630	0	-0.13925
STK39	4	0.23438	0.37819	0.999995	2.17148e-06	212	2	-0.13806	0.39537	0.553	0.999985	380	1	-0.13806
PAK6	4	0.089385	0.19572	0.928736	0.0321077	161	3	-0.13735	0.89224	0.89303	0.999985	608	0	-0.13735
AATK	4	0.24142	0.38548	0.999995	2.17148e-06	217	2	-0.13718	0.70093	0.75731	0.999985	505	1	-0.13718
MAP2K6	4	0.086832	0.19113	0.928438	0.0322471	157	3	-0.1371	0.3083	0.47375	0.999985	336	1	-0.1371
AMHR2	4	0.36888	0.51556	0.999995	2.17148e-06	282	2	-0.13637	0.68359	0.74816	0.999985	502	1	-0.13637
AK4	4	0.30724	0.45292	0.999995	2.17148e-06	246	2	-0.13515	0.96571	0.96484	0.999985	664	0	-0.13515
IGFN1	4	0.13935	0.28287	0.999995	2.17148e-06	194	3	-0.13387	0.84378	0.84876	0.999985	578	1	-0.13387
TWF1	4	0.17804	0.32252	0.999995	2.17148e-06	202	2	-0.13335	0.52241	0.66886	0.999985	444	1	-0.13335
GNE	4	0.33013	0.47594	0.999995	2.17148e-06	257	2	-0.1315	0.58262	0.70528	0.999985	472	1	-0.1315
NPR2	4	0.25345	0.39735	0.999995	2.17148e-06	222	2	-0.13146	0.35483	0.51567	0.999985	363	1	-0.13146
TSSK2	4	0.015346	0.049456	0.334372	0.47577	113	4	-0.12966	0.98465	0.98429	0.999985	680	0	-0.12966
CDK15	4	0.11638	0.24321	0.999995	2.17148e-06	176	3	-0.12558	0.74306	0.7802	0.999985	518	1	-0.12558
AGK	4	0.17007	0.31525	0.999995	2.17148e-06	199	2	-0.12355	0.86624	0.86799	0.999985	590	1	-0.12355
AXL	4	0.13219	0.27084	0.999995	2.17148e-06	189	3	-0.11816	0.96745	0.96657	0.999985	666	0	-0.11816
XRCC6BP1	4	0.26615	0.41025	0.999995	2.17148e-06	230	2	-0.11708	0.81344	0.82591	0.999985	553	1	-0.11708
DCAKD	4	0.33474	0.48066	0.999995	2.17148e-06	258	2	-0.11704	0.71346	0.76411	0.999985	509	1	-0.11704
CSNK2A2	4	0.16124	0.30578	0.999995	2.17148e-06	198	2	-0.11566	0.49715	0.64522	0.999985	431	2	-0.11566
KHK	4	0.11939	0.24862	0.999995	2.17148e-06	179	3	-0.11467	0.83479	0.84167	0.999985	569	1	-0.11467
DGKH	4	0.27004	0.41416	0.999995	2.17148e-06	231	2	-0.1123	0.92051	0.92074	0.999985	629	0	-0.1123
ALPK2	4	0.12648	0.26095	0.999995	2.17148e-06	184	3	-0.11117	0.83137	0.83904	0.999985	566	1	-0.11117
C17orf75	4	0.44167	0.58823	0.999995	2.17148e-06	328	2	-0.10779	0.93407	0.93395	0.999985	640	0	-0.10779
CALM3	4	0.32841	0.47442	0.999995	2.17148e-06	255	2	-0.10728	0.90762	0.90809	0.999985	616	0	-0.10728
IP6K1	4	0.27842	0.42324	0.999995	2.17148e-06	234	2	-0.1069	0.64967	0.73272	0.999985	494	1	-0.1069
SRMS	4	0.31522	0.46137	0.999995	2.17148e-06	248	2	-0.10604	0.73588	0.77626	0.999985	515	1	-0.10604
MAP3K14	4	0.33762	0.48331	0.999995	2.17148e-06	260	2	-0.10564	0.50407	0.6517	0.999985	434	1	-0.10564
OBSCN	4	0.37702	0.52336	0.999995	2.17148e-06	289	2	-0.10485	0.90405	0.90455	0.999985	614	0	-0.10485
FES	4	0.1257	0.25968	0.999995	2.17148e-06	182	2	-0.10393	0.65854	0.73656	0.999985	496	1	-0.10393
NIM1K	4	0.6858	0.71922	0.999995	2.17148e-06	423	1	-0.10215	0.27386	0.44156	0.999985	319	1	-0.10215
FGFR2	4	0.36235	0.50858	0.999995	2.17148e-06	276	2	-0.10029	0.89248	0.89327	0.999985	609	0	-0.10029
CSNK1A1L	4	0.33935	0.485	0.999995	2.17148e-06	261	2	-0.10022	0.95567	0.95534	0.999985	655	0	-0.10022
PFKFB4	4	0.12885	0.26495	0.999995	2.17148e-06	187	2	-0.099304	0.3875	0.54538	0.999985	372	2	-0.099304
TAF9	4	0.29249	0.43763	0.999995	2.17148e-06	241	2	-0.097706	0.77073	0.79627	0.999985	530	1	-0.097706
TESK1	4	0.37935	0.52566	0.999995	2.17148e-06	291	2	-0.09299	0.75377	0.78611	0.999985	524	1	-0.09299
PRKG1	4	0.44225	0.58876	0.999995	2.17148e-06	329	2	-0.092591	0.24134	0.4127	0.999985	299	1	-0.092591
ULK4	4	0.41139	0.55764	0.999995	2.17148e-06	313	2	-0.091902	0.31918	0.48399	0.999985	342	1	-0.091902
MAPK4	4	0.45677	0.60375	0.999995	2.17148e-06	339	2	-0.09172	0.24984	0.42036	0.999985	302	1	-0.09172
PKLR	4	0.32209	0.46811	0.999995	2.17148e-06	250	2	-0.091251	0.8739	0.87487	0.999985	595	1	-0.091251
PRKCA	4	0.37644	0.52271	0.999995	2.17148e-06	288	2	-0.089281	0.15007	0.30167	0.952242	240	1	-0.089281
NUAK1	4	0.20778	0.35206	0.999995	2.17148e-06	205	2	-0.088545	0.84313	0.84831	0.999985	577	1	-0.088545
DAPK2	4	0.36366	0.51004	0.999995	2.17148e-06	278	2	-0.087975	0.90177	0.90235	0.999985	613	0	-0.087975
STK11	4	0.25406	0.39801	0.999995	2.17148e-06	223	2	-0.085311	0.7703	0.79602	0.999985	529	1	-0.085311
NME4	4	0.4469	0.59342	0.999995	2.17148e-06	334	2	-0.084915	0.42537	0.58	0.999985	394	1	-0.084915
BCKDK	4	0.28291	0.42771	0.999995	2.17148e-06	236	2	-0.08411	0.84924	0.85331	0.999985	581	1	-0.08411
GK2	4	0.67352	0.71188	0.999995	2.17148e-06	419	1	-0.084055	0.87556	0.87659	0.999985	596	1	-0.084055
NAGK	4	0.26338	0.40743	0.999995	2.17148e-06	227	2	-0.082937	0.81859	0.82968	0.999985	558	1	-0.082937
CKMT2	4	0.42654	0.57315	0.999995	2.17148e-06	320	2	-0.081767	0.62011	0.7201	0.999985	485	1	-0.081767
ADK	4	0.22525	0.36844	0.999995	2.17148e-06	207	2	-0.081153	0.85702	0.86016	0.999985	587	1	-0.081153
INSR	4	0.36249	0.50877	0.999995	2.17148e-06	277	2	-0.080295	0.82293	0.83294	0.999985	561	1	-0.080295
NADK	4	0.35959	0.5058	0.999995	2.17148e-06	274	2	-0.07939	0.6929	0.75274	0.999985	503	1	-0.07939
TYK2	4	0.39857	0.54537	0.999995	2.17148e-06	303	2	-0.079229	0.94448	0.94447	0.999985	649	0	-0.079229
STRADB	4	0.39624	0.54282	0.999995	2.17148e-06	300	2	-0.078735	0.28003	0.44754	0.999985	323	1	-0.078735
RPS6KA1	4	0.37469	0.52102	0.999995	2.17148e-06	286	2	-0.078242	0.82149	0.83189	0.999985	559	1	-0.078242
FUK	4	0.19841	0.34267	0.999995	2.17148e-06	203	2	-0.077098	0.38177	0.54053	0.999985	370	1	-0.077098
CDK10	4	0.26504	0.40894	0.999995	2.17148e-06	229	2	-0.075212	0.74729	0.7826	0.999985	522	1	-0.075212
RNASEL	4	0.39158	0.53813	0.999995	2.17148e-06	294	2	-0.074327	0.52691	0.67277	0.999985	445	1	-0.074327
PGK2	4	0.32439	0.47059	0.999995	2.17148e-06	253	2	-0.074008	0.5395	0.68516	0.999985	456	1	-0.074008
TIE1	4	0.46083	0.60768	0.999995	2.17148e-06	341	2	-0.073648	0.62954	0.72384	0.999985	489	1	-0.073648
TGFBR2	4	0.40906	0.55536	0.999995	2.17148e-06	312	2	-0.072934	0.91215	0.91258	0.999985	619	0	-0.072934
PRKD2	4	0.35438	0.50019	0.999995	2.17148e-06	269	2	-0.072656	0.79411	0.81196	0.999985	541	1	-0.072656
BCR	4	0.22846	0.37181	0.999995	2.17148e-06	208	2	-0.072622	0.53582	0.68157	0.999985	452	2	-0.072622
MYO3A	4	0.34629	0.49241	0.999995	2.17148e-06	265	1	-0.072393	0.041947	0.11256	0.671845	128	1	-0.072393
FYN	4	0.44632	0.59266	0.999995	2.17148e-06	333	2	-0.071379	0.76459	0.79274	0.999985	526	1	-0.071379
SBK3	4	0.35148	0.49736	0.999995	2.17148e-06	268	2	-0.070914	0.68082	0.74675	0.999985	501	1	-0.070914
HKDC1	4	0.29871	0.44406	0.999995	2.17148e-06	244	2	-0.069562	0.55614	0.69517	0.999985	464	1	-0.069562
ERBB4	4	0.81455	0.81708	0.999995	2.17148e-06	508	1	-0.069402	0.91023	0.91077	0.999985	618	0	-0.069402
MAPK3	4	0.45329	0.60024	0.999995	2.17148e-06	338	2	-0.068468	0.91952	0.91974	0.999985	626	0	-0.068468
LMTK3	4	0.43178	0.57853	0.999995	2.17148e-06	323	2	-0.066485	0.057096	0.1411	0.735338	146	1	-0.066485
HIPK3	4	0.39986	0.54671	0.999995	2.17148e-06	305	2	-0.066417	0.92168	0.92178	0.999985	632	0	-0.066417
SPEG	4	0.29124	0.43622	0.999995	2.17148e-06	240	1	-0.065377	0.92771	0.92759	0.999985	635	0	-0.065377
CKS2	4	0.32152	0.46763	0.999995	2.17148e-06	249	2	-0.064468	0.82185	0.83222	0.999985	560	1	-0.064468
LYN	4	0.38086	0.52735	0.999995	2.17148e-06	292	2	-0.064039	0.9098	0.91038	0.999985	617	0	-0.064039
PLAU	4	0.44458	0.59098	0.999995	2.17148e-06	331	2	-0.062119	0.93095	0.93066	0.999985	637	0	-0.062119
SRC	4	0.30667	0.45232	0.999995	2.17148e-06	245	2	-0.061809	0.7114	0.7631	0.999985	507	1	-0.061809
TKFC	4	0.36141	0.50771	0.999995	2.17148e-06	275	2	-0.060927	0.9339	0.93381	0.999985	639	0	-0.060927
DCLK3	4	0.84313	0.84447	0.999995	2.17148e-06	536	0	-0.060474	0.34055	0.5029	0.999985	355	1	-0.060474
DGKK	4	0.75742	0.76847	0.999995	2.17148e-06	470	1	-0.060459	0.84956	0.85351	0.999985	582	1	-0.060459
MAP3K7	4	0.86095	0.86199	0.999995	2.17148e-06	554	0	-0.060073	0.85641	0.85959	0.999985	585	1	-0.060073
PRKACA	4	0.26172	0.40589	0.999995	2.17148e-06	225	2	-0.058919	0.88308	0.88377	0.999985	601	0	-0.058919
AK3	4	0.62264	0.68303	0.999995	2.17148e-06	391	1	-0.058589	0.17533	0.34226	0.997085	262	1	-0.058589
PDXK	4	0.75239	0.76494	0.999995	2.17148e-06	466	1	-0.058547	0.44249	0.59526	0.999985	402	1	-0.058547
TSSK3	4	0.37073	0.51734	0.999995	2.17148e-06	283	1	-0.056991	0.93543	0.93532	0.999985	642	0	-0.056991
DGKZ	4	0.32267	0.46865	0.999995	2.17148e-06	251	2	-0.056712	0.61565	0.71815	0.999985	484	1	-0.056712
MYLK3	4	0.43055	0.57724	0.999995	2.17148e-06	322	2	-0.056674	0.81529	0.82741	0.999985	555	1	-0.056674
PLK3	4	0.38925	0.53574	0.999995	2.17148e-06	293	2	-0.056267	0.5833	0.70543	0.999985	473	1	-0.056267
HSPB8	4	0.83274	0.83412	0.999995	2.17148e-06	524	1	-0.055948	0.45674	0.60841	0.999985	407	1	-0.055948
MAP3K8	4	0.73636	0.75347	0.999995	2.17148e-06	455	1	-0.055813	0.74116	0.77908	0.999985	517	1	-0.055813
ERN2	4	0.7668	0.77604	0.999995	2.17148e-06	475	1	-0.053892	0.56323	0.69803	0.999985	467	1	-0.053892
MAP3K19	4	0.3405	0.48628	0.999995	2.17148e-06	262	2	-0.052675	0.49199	0.64048	0.999985	428	2	-0.052675
CDC42BPA	4	0.73781	0.75444	0.999995	2.17148e-06	457	1	-0.052333	0.95161	0.95163	0.999985	653	0	-0.052333
AKT3	4	0.36714	0.51384	0.999995	2.17148e-06	279	2	-0.051824	0.17078	0.33561	0.997085	255	1	-0.051824
DGKD	4	0.33589	0.48185	0.999995	2.17148e-06	259	2	-0.050316	0.26972	0.43784	0.999985	315	1	-0.050316
MPP2	4	0.27506	0.41942	0.999995	2.17148e-06	232	2	-0.049199	0.53131	0.67704	0.999985	449	2	-0.049199
NME2	4	0.39973	0.5466	0.999995	2.17148e-06	304	2	-0.048088	0.57023	0.70048	0.999985	469	1	-0.048088
PTK2B	4	0.41197	0.55819	0.999995	2.17148e-06	314	2	-0.048048	0.47638	0.62581	0.999985	421	1	-0.048048
ITPKB	4	0.87611	0.87701	0.999995	2.17148e-06	566	0	-0.046059	0.81492	0.82716	0.999985	554	1	-0.046059
TAOK1	4	0.83983	0.84105	0.999995	2.17148e-06	531	0	-0.044872	0.77633	0.79975	0.999985	534	1	-0.044872
CSNK1E	4	0.80969	0.81236	0.999995	2.17148e-06	502	1	-0.044231	0.71551	0.76519	0.999985	510	1	-0.044231
NEK2	4	0.26453	0.4085	0.999995	2.17148e-06	228	2	-0.043929	0.9236	0.92365	0.999985	634	0	-0.043929
MAP3K6	4	0.32898	0.47495	0.999995	2.17148e-06	256	2	-0.043686	0.53877	0.6843	0.999985	455	1	-0.043686
AK1	4	0.86184	0.86295	0.999995	2.17148e-06	556	0	-0.043143	0.47314	0.62283	0.999985	418	1	-0.043143
MARK2	4	0.26244	0.40654	0.999995	2.17148e-06	226	1	-0.043089	0.92129	0.92145	0.999985	631	0	-0.043089
PIP4K2C	4	0.2507	0.39486	0.999995	2.17148e-06	221	2	-0.043079	0.41256	0.56797	0.999985	387	2	-0.043079
KSR1	4	0.37237	0.51888	0.999995	2.17148e-06	285	2	-0.04285	0.35104	0.51246	0.999985	361	1	-0.04285
PIK3CD	4	0.79691	0.80076	0.999995	2.17148e-06	494	1	-0.042196	0.89174	0.89265	0.999985	607	0	-0.042196
COL4A3BP	4	0.47476	0.61338	0.999995	2.17148e-06	345	1	-0.04126	0.67295	0.7432	0.999985	500	1	-0.04126
MAP3K3	4	0.41489	0.56144	0.999995	2.17148e-06	316	2	-0.038898	0.79089	0.8096	0.999985	540	1	-0.038898
NEK8	4	0.77333	0.78078	0.999995	2.17148e-06	479	1	-0.037381	0.05584	0.13897	0.734091	144	1	-0.037381
MAGI1	4	0.27674	0.42146	0.999995	2.17148e-06	233	2	-0.034719	0.51144	0.65878	0.999985	439	2	-0.034719
NME3	4	0.32668	0.47286	0.999995	2.17148e-06	254	2	-0.034625	0.069582	0.16428	0.774762	162	2	-0.034625
PIK3CG	4	0.73004	0.74916	0.999995	2.17148e-06	449	1	-0.033579	0.83513	0.84196	0.999985	570	1	-0.033579
SBK2	4	0.39274	0.53954	0.999995	2.17148e-06	296	2	-0.030852	0.0071936	0.023654	0.420278	43	1	-0.030852
MAP3K10	4	0.2562	0.40027	0.999995	2.17148e-06	224	2	-0.030424	0.48279	0.63185	0.999985	423	2	-0.030424
PLK5	4	0.39717	0.54381	0.999995	2.17148e-06	301	1	-0.02845	0.026615	0.081573	0.59925	104	1	-0.02845
NME9	4	0.78845	0.79328	0.999995	2.17148e-06	487	1	-0.027287	0.91445	0.91478	0.999985	621	0	-0.027287
MAP3K12	4	0.67181	0.71093	0.999995	2.17148e-06	417	1	-0.026689	0.31622	0.48135	0.999985	341	1	-0.026689
SCYL3	4	0.45039	0.59723	0.999995	2.17148e-06	335	2	-0.026159	0.87139	0.87259	0.999985	592	1	-0.026159
ARSG	4	0.24034	0.38441	0.999995	2.17148e-06	216	2	-0.023112	0.41372	0.56921	0.999985	389	2	-0.023112
PGM2L1	4	0.82824	0.83004	0.999995	2.17148e-06	519	1	-0.021996	0.51429	0.66129	0.999985	440	2	-0.021996
TGFBR1	4	0.74822	0.76217	0.999995	2.17148e-06	465	1	-0.021816	0.5504	0.69303	0.999985	463	1	-0.021816
STKLD1	4	0.42829	0.57487	0.999995	2.17148e-06	321	2	-0.018475	0.7973	0.81414	0.999985	544	1	-0.018475
LTK	4	0.65145	0.69926	0.999995	2.17148e-06	405	1	-0.017552	0.54752	0.69198	0.999985	460	1	-0.017552
STK16	4	0.29305	0.43828	0.999995	2.17148e-06	242	2	-0.017156	0.48048	0.62971	0.999985	422	2	-0.017156
BRDT	4	0.85518	0.85655	0.999995	2.17148e-06	548	0	-0.017095	0.60005	0.71205	0.999985	481	1	-0.017095
BRSK2	4	0.70515	0.73224	0.999995	2.17148e-06	433	1	-0.016952	0.59939	0.71179	0.999985	480	1	-0.016952
AAK1	4	0.44342	0.58989	0.999995	2.17148e-06	330	2	-0.015981	0.26453	0.43309	0.999985	309	2	-0.015981
PTK7	4	0.236	0.37965	0.999995	2.17148e-06	214	2	-0.015411	0.31408	0.47917	0.999985	339	2	-0.015411
CAMKK1	4	0.28347	0.42831	0.999995	2.17148e-06	237	2	-0.015227	0.40498	0.56132	0.999985	385	2	-0.015227
MAP2K5	4	0.51483	0.63079	0.999995	2.17148e-06	357	1	-0.014944	0.42883	0.58313	0.999985	395	1	-0.014944
ADCK5	4	0.66378	0.70604	0.999995	2.17148e-06	411	1	-0.014784	0.82894	0.83739	0.999985	564	1	-0.014784
LRRK2	4	0.28854	0.43359	0.999995	2.17148e-06	239	2	-0.014485	0.38575	0.54385	0.999985	371	2	-0.014485
CDC42BPB	4	0.66724	0.70829	0.999995	2.17148e-06	413	1	-0.014192	0.88282	0.88347	0.999985	600	0	-0.014192
NEK7	4	0.51787	0.63226	0.999995	2.17148e-06	358	1	-0.013858	0.43227	0.58633	0.999985	398	2	-0.013858
ANKK1	4	0.64727	0.69694	0.999995	2.17148e-06	404	1	-0.013073	0.58737	0.70713	0.999985	474	1	-0.013073
TTBK2	4	0.39216	0.53884	0.999995	2.17148e-06	295	2	-0.012811	0.20775	0.38309	0.999985	284	2	-0.012811
PFKL	4	0.78639	0.79157	0.999995	2.17148e-06	483	1	-0.012634	0.53018	0.67586	0.999985	448	2	-0.012634
PRKCZ	4	0.43935	0.58612	0.999995	2.17148e-06	326	2	-0.012242	0.38866	0.54661	0.999985	374	2	-0.012242
UCKL1	4	0.68193	0.7168	0.999995	2.17148e-06	422	1	-0.011356	0.72058	0.76801	0.999985	511	1	-0.011356
BRAF	4	0.62011	0.68185	0.999995	2.17148e-06	389	1	-0.011272	0.047016	0.12248	0.703549	133	1	-0.011272
GK5	4	0.44109	0.58775	0.999995	2.17148e-06	327	2	-0.011244	0.34342	0.50575	0.999985	357	1	-0.011244
ETNK2	4	0.8454	0.84655	0.999995	2.17148e-06	539	0	-0.010567	0.87223	0.87344	0.999985	593	1	-0.010567
HIPK4	4	0.83749	0.83862	0.999995	2.17148e-06	527	0	-0.0078549	0.66378	0.73886	0.999985	498	1	-0.0078549
EEF2K	4	0.59408	0.66854	0.999995	2.17148e-06	378	1	-0.0074202	0.8454	0.84998	0.999985	580	1	-0.0074202
PAK1	4	0.88043	0.88116	0.999995	2.17148e-06	574	0	-0.0066029	0.77845	0.80095	0.999985	535	1	-0.0066029
CAMK2D	4	0.73248	0.75092	0.999995	2.17148e-06	452	1	-0.0066004	0.50018	0.64798	0.999985	432	1	-0.0066004
CROT	4	0.80626	0.80934	0.999995	2.17148e-06	498	1	-0.0055429	0.74494	0.78117	0.999985	520	1	-0.0055429
TLK1	4	0.64667	0.6966	0.999995	2.17148e-06	403	1	-0.005284	0.7793	0.80154	0.999985	536	1	-0.005284
SRPK3	4	0.88542	0.88608	0.999995	2.17148e-06	588	0	-0.0045669	0.76986	0.79578	0.999985	528	1	-0.0045669
KIT	4	0.42538	0.57205	0.999995	2.17148e-06	318	2	-0.0041685	0.45677	0.60844	0.999985	408	2	-0.0041685
MOK	4	0.86769	0.86865	0.999995	2.17148e-06	561	0	-0.0039923	0.59408	0.70979	0.999985	476	1	-0.0039923
ARAF	4	0.88308	0.88377	0.999995	2.17148e-06	581	0	-0.0036411	0.26765	0.4359	0.999985	312	1	-0.0036411
CLK3	4	0.74163	0.75734	0.999995	2.17148e-06	459	1	-0.0030474	0.43353	0.5875	0.999985	399	2	-0.0030474
TSSK1B	4	0.55542	0.64977	0.999995	2.17148e-06	370	1	-0.0028108	0.83983	0.84555	0.999985	574	1	-0.0028108
ICK	4	0.29701	0.44219	0.999995	2.17148e-06	243	2	-0.0027039	0.32381	0.4878	0.999985	346	2	-0.0027039
PXK	4	0.40148	0.5482	0.999995	2.17148e-06	306	2	-0.0024317	0.44865	0.60098	0.999985	404	2	-0.0024317
PRPS2	4	0.9054	0.90597	0.999995	2.17148e-06	615	0	-0.0015011	0.50252	0.65008	0.999985	433	1	-0.0015011
NRBP2	4	0.80124	0.80472	0.999995	2.17148e-06	495	1	-0.00031498	0.50574	0.6532	0.999985	436	2	-0.00031498
MAPK12	4	0.57921	0.66148	0.999995	2.17148e-06	374	1	-2.1157e-05	0.67181	0.74267	0.999985	499	1	-2.1157e-05
PRKCQ	4	0.71551	0.73922	0.999995	2.17148e-06	437	1	-1.2297e-05	0.81566	0.82755	0.999985	556	1	-1.2297e-05
Non-Targeting	100	4.4627e+25	1	0.999995	2.17148e-06	764	0	0	-5.305e+57	4.958e-06	0.001263	1	0	0
NEK3	4	0.90269	0.90321	0.999995	2.17148e-06	610	0	0.00059265	0.56111	0.69711	0.999985	466	1	0.00059265
LIMK1	4	0.37586	0.52208	0.999995	2.17148e-06	287	2	0.0010289	0.43411	0.58799	0.999985	400	2	0.0010289
ULK1	4	0.88229	0.88291	0.999995	2.17148e-06	578	0	0.001908	0.81232	0.82502	0.999985	551	1	0.001908
SIK3	4	0.81119	0.81399	0.999995	2.17148e-06	505	1	0.0022108	0.72159	0.76864	0.999985	512	1	0.0022108
TAOK2	4	0.64607	0.69632	0.999995	2.17148e-06	402	1	0.0028541	0.91833	0.91857	0.999985	625	0	0.0028541
OSR1	4	0.72109	0.74305	0.999995	2.17148e-06	441	1	0.0030522	0.91691	0.91712	0.999985	623	0	0.0030522
EPHA5	4	0.76192	0.77224	0.999995	2.17148e-06	474	1	0.003257	0.80969	0.82294	0.999985	548	1	0.003257
LMTK2	4	0.41256	0.55871	0.999995	2.17148e-06	315	2	0.0032954	0.26868	0.43679	0.999985	314	1	0.0032954
PACSIN1	4	0.41722	0.5634	0.999995	2.17148e-06	317	2	0.0035633	0.48854	0.6373	0.999985	426	2	0.0035633
CAMKV	4	0.34743	0.4936	0.999995	2.17148e-06	266	2	0.0038341	0.17986	0.34918	0.997085	267	2	0.0038341
PKN3	4	0.60661	0.67481	0.999995	2.17148e-06	382	1	0.0049642	0.88516	0.8858	0.999985	602	0	0.0049642
OXSR1	4	0.47799	0.61462	0.999995	2.17148e-06	346	1	0.0066364	0.45839	0.60966	0.999985	411	2	0.0066364
MAP2K7	4	0.80817	0.81109	0.999995	2.17148e-06	500	1	0.0069497	0.48441	0.63357	0.999985	424	2	0.0069497
NUAK2	4	0.72509	0.74598	0.999995	2.17148e-06	446	1	0.008168	0.29124	0.45781	0.999985	329	1	0.008168
CKB	4	0.82684	0.82868	0.999995	2.17148e-06	518	1	0.0086918	0.69827	0.75588	0.999985	504	1	0.0086918
MELK	4	0.4374	0.58403	0.999995	2.17148e-06	325	1	0.0087405	0.22847	0.40072	0.999985	293	1	0.0087405
CDK18	4	0.36794	0.51473	0.999995	2.17148e-06	280	1	0.0098637	0.56604	0.69907	0.999985	468	1	0.0098637
STK33	4	0.80855	0.81138	0.999995	2.17148e-06	501	1	0.0098718	0.8385	0.84451	0.999985	572	1	0.0098718
GRK6	4	0.3083	0.454	0.999995	2.17148e-06	247	1	0.0099284	0.236	0.40762	0.999985	297	1	0.0099284
SRPK1	4	0.39507	0.54176	0.999995	2.17148e-06	299	2	0.010111	0.32895	0.49261	0.999985	349	2	0.010111
PIM2	4	0.75832	0.76917	0.999995	2.17148e-06	471	1	0.010135	0.61501	0.71784	0.999985	483	1	0.010135
VRK2	4	0.39332	0.54013	0.999995	2.17148e-06	297	2	0.0103	0.42188	0.5766	0.999985	393	2	0.0103
PRKAG3	4	0.28105	0.42576	0.999995	2.17148e-06	235	1	0.010819	0.66146	0.73796	0.999985	497	1	0.010819
PIK3R3	4	0.7703	0.77848	0.999995	2.17148e-06	476	1	0.011069	0.62516	0.72186	0.999985	487	1	0.011069
TEX14	4	0.65383	0.7004	0.999995	2.17148e-06	408	1	0.011435	0.80511	0.81983	0.999985	547	1	0.011435
PCK1	4	0.40381	0.5501	0.999995	2.17148e-06	308	2	0.011584	0.27395	0.44163	0.999985	320	2	0.011584
PIM1	4	0.58262	0.66308	0.999995	2.17148e-06	375	1	0.01201	0.49084	0.63949	0.999985	427	2	0.01201
CIB4	4	0.84148	0.84277	0.999995	2.17148e-06	534	0	0.012483	0.75331	0.78579	0.999985	523	1	0.012483
CSNK1G3	4	0.34454	0.49051	0.999995	2.17148e-06	264	2	0.012631	0.011101	0.036168	0.476424	58	2	0.012631
CDK11B	4	0.24878	0.39298	0.999995	2.17148e-06	220	1	0.013254	0.4672	0.61753	0.999985	415	2	0.013254
PIP5K1B	4	0.78763	0.7927	0.999995	2.17148e-06	486	1	0.014428	0.25511	0.42491	0.999985	304	2	0.014428
MAP4K5	4	0.91569	0.91597	0.999995	2.17148e-06	629	0	0.016914	0.71294	0.76387	0.999985	508	1	0.016914
ZAP70	4	0.85019	0.85157	0.999995	2.17148e-06	543	0	0.017094	0.81269	0.82527	0.999985	552	1	0.017094
CERKL	4	0.85733	0.8586	0.999995	2.17148e-06	551	0	0.01727	0.79531	0.81273	0.999985	543	1	0.01727
ALPK1	4	0.44502	0.59137	0.999995	2.17148e-06	332	1	0.017706	0.45851	0.60977	0.999985	412	2	0.017706
MAPKAPK3	4	0.82507	0.82689	0.999995	2.17148e-06	516	1	0.017797	0.41022	0.56608	0.999985	386	2	0.017797
CERK	4	0.81232	0.81496	0.999995	2.17148e-06	506	1	0.017983	0.41547	0.57084	0.999985	392	2	0.017983
ALPK3	4	0.35577	0.50171	0.999995	2.17148e-06	271	1	0.018187	0.40164	0.55864	0.999985	383	2	0.018187
ETNK1	4	0.86537	0.8663	0.999995	2.17148e-06	558	0	0.019371	0.86653	0.86823	0.999985	591	1	0.019371
TEK	4	0.93526	0.93515	0.999995	2.17148e-06	659	0	0.019824	0.78598	0.80612	0.999985	538	1	0.019824
ADCK2	4	0.8024	0.80573	0.999995	2.17148e-06	496	1	0.021132	0.42945	0.58371	0.999985	396	2	0.021132
MAPK10	4	0.65854	0.70313	0.999995	2.17148e-06	409	1	0.021963	0.41492	0.57043	0.999985	391	2	0.021963
PEAK1	4	0.61372	0.67831	0.999995	2.17148e-06	386	1	0.022197	0.54257	0.68805	0.999985	458	2	0.022197
MUSK	4	0.8558	0.85712	0.999995	2.17148e-06	549	0	0.0236	0.45039	0.60272	0.999985	405	2	0.0236
PRPS1	4	0.91172	0.91227	0.999995	2.17148e-06	623	0	0.024175	0.5103	0.65767	0.999985	438	2	0.024175
DAPK3	4	0.5209	0.63361	0.999995	2.17148e-06	361	1	0.025035	0.22631	0.39863	0.999985	292	1	0.025035
DMPK	4	0.68854	0.72086	0.999995	2.17148e-06	424	1	0.025491	0.32506	0.48917	0.999985	347	2	0.025491
MAP4K1	4	0.78722	0.79237	0.999995	2.17148e-06	485	1	0.026242	0.30131	0.46729	0.999985	333	2	0.026242
HK1	4	0.3231	0.46914	0.999995	2.17148e-06	252	1	0.026266	0.41489	0.5704	0.999985	390	2	0.026266
PRKAG2	4	0.93356	0.93343	0.999995	2.17148e-06	656	0	0.026279	0.39627	0.55367	0.999985	381	1	0.026279
DLG1	4	0.79089	0.79553	0.999995	2.17148e-06	490	1	0.02635	0.74588	0.78183	0.999985	521	1	0.02635
IP6K2	4	0.75651	0.76787	0.999995	2.17148e-06	469	1	0.027077	0.34975	0.51136	0.999985	360	2	0.027077
MAPK11	4	0.88619	0.88689	0.999995	2.17148e-06	589	0	0.027457	0.7354	0.77597	0.999985	513	1	0.027457
MAST4	4	0.65205	0.69956	0.999995	2.17148e-06	406	1	0.027468	0.27797	0.44575	0.999985	321	2	0.027468
EPHA1	4	0.35785	0.50396	0.999995	2.17148e-06	272	2	0.028053	0.1497	0.30122	0.952242	239	2	0.028053
TRIO	4	0.70199	0.73006	0.999995	2.17148e-06	431	1	0.028476	0.444	0.59662	0.999985	403	2	0.028476
PIP4K2B	4	0.34339	0.48943	0.999995	2.17148e-06	263	2	0.029681	0.32037	0.48497	0.999985	344	2	0.029681
LATS2	4	0.91752	0.91787	0.999995	2.17148e-06	633	0	0.030073	0.21871	0.39253	0.999985	288	1	0.030073
MAPK15	4	0.73151	0.75025	0.999995	2.17148e-06	451	1	0.030218	0.41316	0.56859	0.999985	388	2	0.030218
STK17B	4	0.8175	0.81983	0.999995	2.17148e-06	510	1	0.031065	0.45174	0.60401	0.999985	406	1	0.031065
HUNK	4	0.6394	0.69229	0.999995	2.17148e-06	399	1	0.031939	0.37702	0.53608	0.999985	368	2	0.031939
FPGT-TNNI3K	4	0.88412	0.88472	0.999995	2.17148e-06	583	0	0.032128	0.3158	0.48094	0.999985	340	2	0.032128
RAF1	4	0.82648	0.82833	0.999995	2.17148e-06	517	1	0.033002	0.88097	0.88172	0.999985	597	1	0.033002
TRIM33	4	0.88017	0.88088	0.999995	2.17148e-06	573	0	0.033846	0.51771	0.66459	0.999985	441	2	0.033846
PI4K2B	4	0.53287	0.63889	0.999995	2.17148e-06	364	1	0.033959	0.12898	0.26705	0.931353	219	2	0.033959
EIF2AK2	4	0.60791	0.67542	0.999995	2.17148e-06	384	1	0.034191	0.50517	0.65271	0.999985	435	2	0.034191
SH3BP4	4	0.77247	0.7801	0.999995	2.17148e-06	477	1	0.034766	0.4643	0.61479	0.999985	414	2	0.034766
RPS6KA5	4	0.77633	0.78322	0.999995	2.17148e-06	480	1	0.035963	0.21543	0.3896	0.999985	287	1	0.035963
ITPKA	4	0.39449	0.54117	0.999995	2.17148e-06	298	2	0.03642	0.20569	0.38098	0.999985	283	2	0.03642
GLYCTK	4	0.74729	0.76148	0.999995	2.17148e-06	463	1	0.037431	0.51998	0.66649	0.999985	442	2	0.037431
MAP2K4	4	0.46499	0.60932	0.999995	2.17148e-06	342	1	0.037773	0.279	0.44671	0.999985	322	2	0.037773
RIPK3	4	0.63573	0.69029	0.999995	2.17148e-06	398	1	0.037805	0.88849	0.88921	0.999985	604	0	0.037805
PSKH2	4	0.71805	0.74097	0.999995	2.17148e-06	439	1	0.037981	0.63757	0.72735	0.999985	491	1	0.037981
MAPK7	4	0.84049	0.84173	0.999995	2.17148e-06	532	0	0.038997	0.83206	0.83957	0.999985	567	1	0.038997
SHPK	4	0.56953	0.6567	0.999995	2.17148e-06	372	1	0.039922	0.52735	0.67322	0.999985	446	2	0.039922
PDK3	4	0.92417	0.9242	0.999995	2.17148e-06	642	0	0.040233	0.053325	0.13415	0.731652	140	1	0.040233
FGR	4	0.49706	0.62295	0.999995	2.17148e-06	353	1	0.041398	0.62641	0.72247	0.999985	488	1	0.041398
MINK1	4	0.69398	0.72439	0.999995	2.17148e-06	426	1	0.042413	0.13958	0.28466	0.943051	230	2	0.042413
MPP1	4	0.61884	0.68118	0.999995	2.17148e-06	388	1	0.043487	0.29192	0.45844	0.999985	330	2	0.043487
MEX3B	4	0.65264	0.69991	0.999995	2.17148e-06	407	1	0.043645	0.34512	0.50715	0.999985	358	2	0.043645
GRK7	4	0.46908	0.61111	0.999995	2.17148e-06	343	1	0.043834	0.33819	0.50071	0.999985	354	2	0.043834
EPHA6	4	0.63388	0.68912	0.999995	2.17148e-06	396	1	0.044322	0.85854	0.86133	0.999985	588	1	0.044322
FLT3	4	0.49076	0.62028	0.999995	2.17148e-06	350	1	0.044736	0.54313	0.68857	0.999985	459	2	0.044736
LRGUK	4	0.91087	0.91144	0.999995	2.17148e-06	620	0	0.044949	0.2614	0.4305	0.999985	307	1	0.044949
EPHA7	4	0.90915	0.90974	0.999995	2.17148e-06	618	0	0.04549	0.53413	0.67976	0.999985	451	2	0.04549
EPHB2	4	0.63264	0.68846	0.999995	2.17148e-06	395	1	0.046231	0.29629	0.46251	0.999985	332	2	0.046231
TESK2	4	0.40673	0.55317	0.999995	2.17148e-06	310	2	0.046415	0.12346	0.25832	0.926572	213	2	0.046415
CHKB	4	0.40848	0.55477	0.999995	2.17148e-06	311	2	0.046449	0.13202	0.27234	0.933024	223	2	0.046449
DAPK1	4	0.84443	0.84563	0.999995	2.17148e-06	538	0	0.04676	0.83883	0.84477	0.999985	573	1	0.04676
BMPR2	4	0.95024	0.9503	0.999995	2.17148e-06	679	0	0.046792	0.77333	0.79779	0.999985	531	1	0.046792
MYLK2	4	0.085629	0.18896	0.928438	0.0322471	154	1	0.047026	0.33704	0.49977	0.999985	351	2	0.047026
ERN1	3	0.59397	0.61503	0.999995	2.17148e-06	377	1	0.048026	0.73563	0.74098	0.999985	514	1	0.048026
CLK1	4	0.45271	0.59978	0.999995	2.17148e-06	337	2	0.048872	0.26726	0.43558	0.999985	311	2	0.048872
PRPS1L1	4	0.91215	0.91258	0.999995	2.17148e-06	625	0	0.049362	0.53356	0.67927	0.999985	450	2	0.049362
PDK2	4	0.55471	0.64941	0.999995	2.17148e-06	369	1	0.050092	0.4312	0.58527	0.999985	397	2	0.050092
EIF2AK1	4	0.8324	0.83379	0.999995	2.17148e-06	523	1	0.050169	0.54144	0.68696	0.999985	457	2	0.050169
CSNK1D	4	0.7868	0.79199	0.999995	2.17148e-06	484	1	0.05125	0.22955	0.4018	0.999985	294	1	0.05125
PRKAR1A	4	0.8791	0.87986	0.999995	2.17148e-06	571	0	0.051432	0.53807	0.68364	0.999985	454	2	0.051432
BMPR1B	4	0.84572	0.84685	0.999995	2.17148e-06	540	0	0.051709	0.53751	0.68322	0.999985	453	2	0.051709
TK1	4	0.74211	0.75772	0.999995	2.17148e-06	460	1	0.051814	0.23061	0.40275	0.999985	295	2	0.051814
PIK3CB	4	0.37179	0.51838	0.999995	2.17148e-06	284	2	0.052131	0.2436	0.41467	0.999985	300	2	0.052131
SRPK2	4	0.92898	0.9288	0.999995	2.17148e-06	648	0	0.052486	0.39267	0.55062	0.999985	378	2	0.052486
CSF1R	4	0.72658	0.74692	0.999995	2.17148e-06	447	1	0.052776	0.49371	0.64193	0.999985	430	2	0.052776
MKNK1	4	0.84345	0.84474	0.999995	2.17148e-06	537	0	0.053518	0.35199	0.51325	0.999985	362	2	0.053518
PAK7	4	0.8799	0.88056	0.999995	2.17148e-06	572	0	0.054503	0.3735	0.5329	0.999985	367	1	0.054503
PKN1	4	0.66609	0.70753	0.999995	2.17148e-06	412	1	0.055077	0.33766	0.50025	0.999985	353	2	0.055077
MOS	4	0.66782	0.70859	0.999995	2.17148e-06	414	1	0.055571	0.24906	0.41955	0.999985	301	2	0.055571
ULK2	4	0.87883	0.87957	0.999995	2.17148e-06	570	0	0.057205	0.47587	0.62538	0.999985	420	2	0.057205
DYRK3	4	0.95255	0.95254	0.999995	2.17148e-06	683	0	0.059018	0.59741	0.71095	0.999985	478	1	0.059018
CDKL2	4	0.61436	0.67871	0.999995	2.17148e-06	387	1	0.060495	0.052066	0.1321	0.728063	138	2	0.060495
AK5	4	0.85672	0.85808	0.999995	2.17148e-06	550	0	0.06087	0.64244	0.72946	0.999985	492	1	0.06087
KALRN	4	0.43295	0.57972	0.999995	2.17148e-06	324	2	0.061808	0.18408	0.35577	0.999985	271	2	0.061808
NEK10	4	0.83682	0.83794	0.999995	2.17148e-06	526	0	0.063056	0.81119	0.82429	0.999985	550	1	0.063056
CDK3	4	0.62516	0.68429	0.999995	2.17148e-06	392	1	0.063552	0.1685	0.33188	0.997085	254	2	0.063552
IRAK2	4	0.86624	0.86719	0.999995	2.17148e-06	559	0	0.064698	0.32553	0.48958	0.999985	348	2	0.064698
STK24	4	0.89945	0.89998	0.999995	2.17148e-06	605	0	0.065364	0.32095	0.48542	0.999985	345	2	0.065364
PRKAR2A	4	0.45735	0.60421	0.999995	2.17148e-06	340	2	0.066114	0.1907	0.36533	0.999985	274	2	0.066114
NTRK1	4	0.54097	0.64287	0.999995	2.17148e-06	367	1	0.066138	0.46372	0.6144	0.999985	413	2	0.066138
DDR2	4	0.70252	0.73046	0.999995	2.17148e-06	432	1	0.067114	0.19223	0.36771	0.999985	276	2	0.067114
MYLK	4	0.89347	0.89414	0.999995	2.17148e-06	598	0	0.067701	0.26348	0.43221	0.999985	308	2	0.067701
EIF2AK3	4	0.87167	0.87258	0.999995	2.17148e-06	563	0	0.068605	0.14309	0.29063	0.947756	234	2	0.068605
PLXNA4	4	0.90108	0.90159	0.999995	2.17148e-06	609	0	0.068994	0.31227	0.4774	0.999985	338	2	0.068994
ITPKC	4	0.7729	0.78045	0.999995	2.17148e-06	478	1	0.070672	0.33762	0.50019	0.999985	352	2	0.070672
FASTKD2	4	0.2317	0.3753	0.999995	2.17148e-06	210	1	0.071818	0.59807	0.71122	0.999985	479	1	0.071818
PKD2	4	0.90085	0.90134	0.999995	2.17148e-06	608	0	0.073132	0.38808	0.54611	0.999985	373	2	0.073132
EPHA8	4	0.77888	0.78516	0.999995	2.17148e-06	481	1	0.073584	0.19635	0.37297	0.999985	280	2	0.073584
ROR1	4	0.74682	0.76119	0.999995	2.17148e-06	462	1	0.074444	0.29588	0.46219	0.999985	331	2	0.074444
NEK6	4	0.62641	0.68504	0.999995	2.17148e-06	393	1	0.074594	0.36366	0.52421	0.999985	366	2	0.074594
TYRO3	4	0.88747	0.88812	0.999995	2.17148e-06	591	0	0.074612	0.39087	0.5488	0.999985	376	2	0.074612
TNIK	4	0.9209	0.92105	0.999995	2.17148e-06	638	0	0.074707	0.26671	0.43524	0.999985	310	2	0.074707
ADRBK2	4	0.85488	0.8562	0.999995	2.17148e-06	547	0	0.076488	0.17265	0.33833	0.997085	257	3	0.076488
TJP2	4	0.85824	0.85945	0.999995	2.17148e-06	553	0	0.077446	0.29023	0.45696	0.999985	328	2	0.077446
ZAK	4	0.91873	0.91897	0.999995	2.17148e-06	634	0	0.079328	0.065849	0.1575	0.761173	157	2	0.079328
NTRK3	4	0.91299	0.9133	0.999995	2.17148e-06	628	0	0.079909	0.45735	0.60884	0.999985	409	2	0.079909
IRAK4	4	0.63078	0.68746	0.999995	2.17148e-06	394	1	0.082065	0.19091	0.36568	0.999985	275	3	0.082065
JAK1	4	0.8815	0.88208	0.999995	2.17148e-06	577	0	0.082135	0.3061	0.47172	0.999985	335	2	0.082135
AURKC	4	0.35496	0.50074	0.999995	2.17148e-06	270	2	0.08235	0.076704	0.17742	0.79366	170	2	0.08235
CSNK1G2	4	0.66953	0.70964	0.999995	2.17148e-06	415	1	0.084119	0.21991	0.3934	0.999985	289	2	0.084119
PIP5K1C	4	0.71957	0.74194	0.999995	2.17148e-06	440	1	0.084141	0.17081	0.33565	0.997085	256	3	0.084141
STK40	4	0.95335	0.95321	0.999995	2.17148e-06	684	0	0.084674	0.39158	0.54943	0.999985	377	2	0.084674
GALK2	4	0.94433	0.94433	0.999995	2.17148e-06	668	0	0.085469	0.46835	0.61882	0.999985	416	2	0.085469
TRIM27	4	0.81006	0.81273	0.999995	2.17148e-06	503	1	0.086359	0.40206	0.55901	0.999985	384	2	0.086359
CHUK	4	0.87307	0.87398	0.999995	2.17148e-06	564	0	0.086476	0.34743	0.5094	0.999985	359	2	0.086476
SCYL2	4	0.90038	0.90085	0.999995	2.17148e-06	607	0	0.086941	0.14192	0.2885	0.947756	232	2	0.086941
EPHA4	4	0.73491	0.75242	0.999995	2.17148e-06	454	1	0.087762	0.15222	0.30508	0.952242	244	3	0.087762
SYK	4	0.66088	0.7045	0.999995	2.17148e-06	410	1	0.089118	0.18204	0.35273	0.998106	270	3	0.089118
DCLK1	4	0.89613	0.89664	0.999995	2.17148e-06	602	0	0.089426	0.21324	0.38778	0.999985	286	2	0.089426
MATK	4	0.36887	0.51554	0.999995	2.17148e-06	281	1	0.090705	0.35785	0.51868	0.999985	365	2	0.090705
CPNE3	4	0.90015	0.90063	0.999995	2.17148e-06	606	0	0.091894	0.15018	0.30182	0.952242	241	2	0.091894
MAP3K13	4	0.84605	0.84718	0.999995	2.17148e-06	541	0	0.09243	0.30155	0.46753	0.999985	334	2	0.09243
MPP5	4	0.7062	0.7329	0.999995	2.17148e-06	434	1	0.093036	0.17302	0.33882	0.997085	258	3	0.093036
MAP3K1	4	0.90696	0.90742	0.999995	2.17148e-06	616	0	0.094588	0.18897	0.36306	0.999985	272	3	0.094588
PRKD3	4	0.98249	0.98213	0.999995	2.17148e-06	720	0	0.094627	0.017511	0.055941	0.524861	81	4	0.094627
PDIK1L	4	0.93643	0.93642	0.999995	2.17148e-06	661	0	0.09502	0.43527	0.58893	0.999985	401	2	0.09502
ABL1	4	0.49627	0.62259	0.999995	2.17148e-06	352	1	0.096436	0.11949	0.25137	0.915213	209	3	0.096436
FRK	4	0.82329	0.82532	0.999995	2.17148e-06	515	1	0.096838	0.28628	0.45314	0.999985	325	2	0.096838
PFKFB2	4	0.89125	0.89215	0.999995	2.17148e-06	593	0	0.097862	0.10903	0.23393	0.899546	196	3	0.097862
ADCK4	4	0.92826	0.9281	0.999995	2.17148e-06	645	0	0.098279	0.13705	0.28042	0.939643	228	3	0.098279
CAMK1	4	0.85083	0.85225	0.999995	2.17148e-06	544	0	0.098353	0.17713	0.345	0.997085	263	3	0.098353
PI4K2A	4	0.51939	0.63289	0.999995	2.17148e-06	360	1	0.10002	0.25089	0.42107	0.999985	303	2	0.10002
PANK3	4	0.67295	0.71159	0.999995	2.17148e-06	418	1	0.1003	0.049933	0.12798	0.72427	135	2	0.1003
STYK1	4	0.6972	0.72685	0.999995	2.17148e-06	429	1	0.10059	0.045751	0.11969	0.69804	131	3	0.10059
PANK4	4	0.93872	0.9386	0.999995	2.17148e-06	665	0	0.10072	0.38109	0.53989	0.999985	369	2	0.10072
SH3BP5	4	0.86302	0.86415	0.999995	2.17148e-06	557	0	0.10151	0.18974	0.3641	0.999985	273	3	0.10151
TRPM6	4	0.88438	0.88507	0.999995	2.17148e-06	584	0	0.10233	0.27283	0.44067	0.999985	318	2	0.10233
RPS6KL1	4	0.75968	0.7704	0.999995	2.17148e-06	472	1	0.10399	0.31923	0.48407	0.999985	343	2	0.10399
MLKL	4	0.50407	0.62597	0.999995	2.17148e-06	356	1	0.10448	0.31066	0.47589	0.999985	337	2	0.10448
CDK16	4	0.88282	0.88347	0.999995	2.17148e-06	580	0	0.10454	0.19779	0.37434	0.999985	281	2	0.10454
ACVR1C	4	0.72856	0.74823	0.999995	2.17148e-06	448	1	0.10455	0.0137	0.044051	0.487758	69	3	0.10455
GRK5	4	0.83917	0.84035	0.999995	2.17148e-06	530	0	0.10484	0.27004	0.43804	0.999985	316	2	0.10484
CDK19	4	0.73394	0.75186	0.999995	2.17148e-06	453	1	0.10589	0.12711	0.26415	0.931353	216	3	0.10589
CAMK2B	4	0.82998	0.8316	0.999995	2.17148e-06	520	1	0.10602	0.13059	0.26987	0.932893	221	3	0.10602
TTN	4	0.72259	0.74423	0.999995	2.17148e-06	443	1	0.10639	0.28179	0.44921	0.999985	324	2	0.10639
CDK14	4	0.86997	0.87067	0.999995	2.17148e-06	562	0	0.10827	0.16751	0.33047	0.997085	253	3	0.10827
FLT4	4	0.90495	0.90563	0.999995	2.17148e-06	614	0	0.10896	0.1108	0.23683	0.899546	200	2	0.10896
MAP3K15	4	0.87666	0.87751	0.999995	2.17148e-06	567	0	0.10942	0.13477	0.27702	0.936796	225	3	0.10942
EPHB4	4	0.97147	0.97076	0.999995	2.17148e-06	702	0	0.10962	0.02853	0.086839	0.605892	107	4	0.10962
PCK2	4	0.85763	0.85885	0.999995	2.17148e-06	552	0	0.11136	0.12424	0.25961	0.926844	214	2	0.11136
CDK5R1	4	0.78557	0.79078	0.999995	2.17148e-06	482	1	0.11158	0.050806	0.12956	0.724646	136	2	0.11158
ALK	4	0.47152	0.61203	0.999995	2.17148e-06	344	1	0.11199	0.10655	0.22984	0.899546	194	2	0.11199
GRK4	4	0.89298	0.89381	0.999995	2.17148e-06	597	0	0.11238	0.28854	0.45542	0.999985	326	2	0.11238
PTK6	4	0.52467	0.63513	0.999995	2.17148e-06	362	1	0.11301	0.39449	0.55217	0.999985	379	2	0.11301
CIT	4	0.55969	0.65197	0.999995	2.17148e-06	371	1	0.11419	0.25785	0.42734	0.999985	306	2	0.11419
CDKL3	4	0.93904	0.93895	0.999995	2.17148e-06	666	0	0.1142	0.16497	0.3264	0.989553	252	3	0.1142
EPHB1	4	0.93475	0.93469	0.999995	2.17148e-06	658	0	0.11444	0.13984	0.28514	0.943051	231	2	0.11444
PDGFRL	4	0.51863	0.63257	0.999995	2.17148e-06	359	1	0.11541	0.16047	0.31908	0.979935	248	2	0.11541
FLT1	4	0.4994	0.62398	0.999995	2.17148e-06	354	1	0.11611	0.17788	0.34609	0.997085	265	3	0.11611
FASTKD3	4	0.91992	0.92015	0.999995	2.17148e-06	636	0	0.11691	0.0954	0.21086	0.861469	187	3	0.11691
MAGI3	4	0.80434	0.8077	0.999995	2.17148e-06	497	1	0.11696	0.35727	0.51809	0.999985	364	2	0.11696
PRKD1	4	0.73053	0.74953	0.999995	2.17148e-06	450	1	0.11778	0.14912	0.30023	0.952242	238	3	0.11778
TRIB1	4	0.82041	0.82256	0.999995	2.17148e-06	513	1	0.1186	0.22306	0.39599	0.999985	291	2	0.1186
SIK2	4	0.95959	0.95902	0.999995	2.17148e-06	689	0	0.1188	0.14425	0.29261	0.947756	235	3	0.1188
PDGFRB	4	0.89199	0.89285	0.999995	2.17148e-06	595	0	0.11925	0.039404	0.10796	0.660636	124	3	0.11925
POMK	4	0.96581	0.96495	0.999995	2.17148e-06	696	0	0.1203	0.19365	0.36988	0.999985	278	3	0.1203
PDK4	4	0.96602	0.96512	0.999995	2.17148e-06	697	0	0.12071	0.10419	0.22588	0.898812	192	3	0.12071
TK2	4	0.94814	0.94817	0.999995	2.17148e-06	675	0	0.12093	0.33358	0.49671	0.999985	350	2	0.12093
PNCK	4	0.71602	0.73947	0.999995	2.17148e-06	438	1	0.1213	0.22098	0.39428	0.999985	290	2	0.1213
SGK2	4	0.9422	0.94218	0.999995	2.17148e-06	667	0	0.12228	0.097302	0.21405	0.869862	188	3	0.12228
ROCK1	4	0.90428	0.90474	0.999995	2.17148e-06	612	0	0.12232	0.13935	0.28429	0.943051	229	3	0.12232
DCK	4	0.67858	0.71494	0.999995	2.17148e-06	420	1	0.12246	0.14809	0.29881	0.952242	237	3	0.12246
TBRG4	4	0.88386	0.88454	0.999995	2.17148e-06	582	0	0.12336	0.16388	0.32463	0.988123	251	3	0.12336
FER	4	0.90849	0.90907	0.999995	2.17148e-06	617	0	0.12393	0.11048	0.23624	0.899546	199	3	0.12393
MAK	4	0.93217	0.93207	0.999995	2.17148e-06	653	0	0.12501	0.13123	0.27108	0.932893	222	3	0.12501
TNK1	4	0.97679	0.97625	0.999995	2.17148e-06	711	0	0.12583	0.023212	0.071905	0.579864	94	4	0.12583
NTPCR	4	0.69073	0.72235	0.999995	2.17148e-06	425	1	0.12775	0.1278	0.26528	0.931353	217	3	0.12775
DGKG	4	0.23063	0.37418	0.999995	2.17148e-06	209	1	0.12836	0.23384	0.40579	0.999985	296	2	0.12836
MPP7	4	0.72409	0.74515	0.999995	2.17148e-06	445	1	0.12918	0.1557	0.31091	0.965418	246	3	0.12918
LIMK2	4	0.40206	0.54872	0.999995	2.17148e-06	307	2	0.12919	0.055364	0.1381	0.734091	143	2	0.12919
RIPK2	4	0.93024	0.92996	0.999995	2.17148e-06	650	0	0.12967	0.1775	0.34559	0.997085	264	3	0.12967
TXK	4	0.72309	0.74458	0.999995	2.17148e-06	444	1	0.12969	0.076808	0.17764	0.79366	171	3	0.12969
PHKA1	4	0.88516	0.8858	0.999995	2.17148e-06	587	0	0.12978	0.18055	0.35041	0.997085	268	2	0.12978
NTRK2	4	0.89492	0.89553	0.999995	2.17148e-06	599	0	0.12985	0.12837	0.26614	0.931353	218	3	0.12985
PFKP	4	0.53657	0.64069	0.999995	2.17148e-06	366	1	0.13068	0.19429	0.37085	0.999985	279	2	0.13068
STK25	4	0.92844	0.92826	0.999995	2.17148e-06	646	0	0.13124	0.10703	0.23065	0.899546	195	3	0.13124
CMPK2	4	0.95729	0.95699	0.999995	2.17148e-06	686	0	0.13125	0.11135	0.23784	0.899546	202	3	0.13125
FGFR3	4	0.75514	0.76699	0.999995	2.17148e-06	467	1	0.13269	0.10617	0.2291	0.899546	193	3	0.13269
MAP4K4	4	0.87802	0.8788	0.999995	2.17148e-06	569	0	0.13307	0.17977	0.34906	0.997085	266	3	0.13307
PRKCE	4	0.82257	0.82472	0.999995	2.17148e-06	514	1	0.13329	0.26838	0.4365	0.999985	313	2	0.13329
TAB1	4	0.89851	0.89897	0.999995	2.17148e-06	604	0	0.13399	0.16066	0.31938	0.979935	249	3	0.13399
CAMK1D	4	0.9655	0.96472	0.999995	2.17148e-06	695	0	0.13429	0.091719	0.20426	0.854467	182	3	0.13429
FASTK	4	0.88464	0.88526	0.999995	2.17148e-06	585	0	0.1344	0.094886	0.20993	0.861469	186	3	0.1344
ADCK3	4	0.79331	0.79777	0.999995	2.17148e-06	491	1	0.1353	0.14436	0.29276	0.947756	236	3	0.1353
CDKL5	4	0.92226	0.92231	0.999995	2.17148e-06	640	0	0.13742	0.038131	0.10574	0.660636	120	3	0.13742
VRK3	4	0.59541	0.6691	0.999995	2.17148e-06	379	1	0.13749	0.10224	0.2227	0.895474	190	3	0.13749
LATS1	4	0.91732	0.91763	0.999995	2.17148e-06	632	0	0.13854	0.10961	0.23482	0.899546	198	3	0.13854
BMP2K	4	0.35859	0.50466	0.999995	2.17148e-06	273	1	0.13864	0.11685	0.24678	0.915213	205	2	0.13864
STK32C	4	0.98119	0.98067	0.999995	2.17148e-06	717	0	0.13976	0.018808	0.059421	0.524861	86	4	0.13976
STK10	4	0.85239	0.85381	0.999995	2.17148e-06	546	0	0.1407	0.06001	0.14691	0.743302	151	2	0.1407
SIK1	4	0.94552	0.94546	0.999995	2.17148e-06	671	0	0.14397	0.14264	0.28985	0.947756	233	2	0.14397
DGKI	4	0.9628	0.96217	0.999995	2.17148e-06	693	0	0.14398	0.15641	0.31212	0.965418	247	3	0.14398
CKMT1A	4	0.84181	0.84312	0.999995	2.17148e-06	535	0	0.14542	0.12964	0.26819	0.931353	220	3	0.14542
PRKACB	4	0.92148	0.92162	0.999995	2.17148e-06	639	0	0.146	0.10003	0.21839	0.882816	189	3	0.146
PRKCI	4	0.84082	0.84206	0.999995	2.17148e-06	533	0	0.14639	0.089302	0.20004	0.849053	180	2	0.14639
JAK2	4	0.90473	0.9053	0.999995	2.17148e-06	613	0	0.14642	0.11111	0.23741	0.899546	201	3	0.14642
MAP3K9	4	0.92642	0.92636	0.999995	2.17148e-06	644	0	0.147	0.1364	0.27937	0.939643	227	3	0.147
AK9	4	0.91278	0.91317	0.999995	2.17148e-06	627	0	0.14805	0.25616	0.42578	0.999985	305	2	0.14805
C8orf44-SGK3	4	0.96018	0.95968	0.999995	2.17148e-06	691	0	0.14827	0.17526	0.34213	0.997085	261	3	0.14827
SLK	4	0.9619	0.96143	0.999995	2.17148e-06	692	0	0.14847	0.12	0.2523	0.915213	210	3	0.14847
PRKAA1	4	0.98106	0.98054	0.999995	2.17148e-06	716	0	0.14881	0.018942	0.059768	0.524861	87	4	0.14881
RET	4	0.4852	0.61783	0.999995	2.17148e-06	348	1	0.14931	0.094166	0.20853	0.861469	184	3	0.14931
PDK1	4	0.85208	0.85352	0.999995	2.17148e-06	545	0	0.15018	0.17404	0.34046	0.997085	259	2	0.15018
DDR1	4	0.62201	0.68274	0.999995	2.17148e-06	390	1	0.15159	0.014997	0.048226	0.496515	74	2	0.15159
WNK3	4	0.79611	0.80009	0.999995	2.17148e-06	493	1	0.15205	0.090678	0.20248	0.854467	181	3	0.15205
CAMK2A	4	0.83816	0.83932	0.999995	2.17148e-06	528	0	0.15246	0.11729	0.24742	0.915213	206	2	0.15246
PANK1	4	0.91108	0.91167	0.999995	2.17148e-06	621	0	0.15319	0.042965	0.11447	0.672756	130	2	0.15319
RBKS	4	0.93059	0.93032	0.999995	2.17148e-06	651	0	0.15335	0.036856	0.1033	0.660636	119	3	0.15335
LRRK1	4	0.71088	0.73618	0.999995	2.17148e-06	435	1	0.15349	0.15152	0.30392	0.952242	243	3	0.15349
ADPGK	4	0.72159	0.74345	0.999995	2.17148e-06	442	1	0.15434	0.079909	0.18323	0.813887	172	3	0.15434
EPHA3	4	0.71243	0.73716	0.999995	2.17148e-06	436	1	0.15442	0.081853	0.18663	0.816299	174	3	0.15442
CDK17	4	0.97138	0.97068	0.999995	2.17148e-06	701	0	0.15813	0.028621	0.087136	0.605892	108	4	0.15813
TRIM24	4	0.94478	0.94473	0.999995	2.17148e-06	670	0	0.15844	0.11231	0.23952	0.901459	203	3	0.15844
INSRR	4	0.59275	0.66803	0.999995	2.17148e-06	376	1	0.1589	0.1203	0.25276	0.915213	211	3	0.1589
MKNK2	4	0.48041	0.61582	0.999995	2.17148e-06	347	1	0.15941	0.16352	0.32405	0.988123	250	3	0.15941
HCK	4	0.98132	0.98089	0.999995	2.17148e-06	718	0	0.16035	0.018675	0.059084	0.524861	85	4	0.16035
STK36	4	0.83068	0.83223	0.999995	2.17148e-06	521	1	0.16116	0.060855	0.14849	0.746337	152	3	0.16116
ULK3	4	0.60334	0.6732	0.999995	2.17148e-06	381	1	0.16121	0.19275	0.3684	0.999985	277	2	0.16121
HK3	4	0.89589	0.8963	0.999995	2.17148e-06	601	0	0.16364	0.070824	0.16653	0.775799	164	3	0.16364
RAB11FIP5	4	0.70093	0.7294	0.999995	2.17148e-06	430	1	0.16579	0.063208	0.15234	0.76072	153	3	0.16579
MYT1	4	0.40521	0.55154	0.999995	2.17148e-06	309	1	0.16694	0.11948	0.25135	0.915213	208	2	0.16694
GCK	4	0.98159	0.98115	0.999995	2.17148e-06	719	0	0.16777	0.018412	0.058221	0.524861	84	4	0.16777
PIK3C2A	4	0.81344	0.81601	0.999995	2.17148e-06	507	1	0.16823	0.091981	0.20467	0.854467	183	3	0.16823
PIK3C2B	4	0.93593	0.93588	0.999995	2.17148e-06	660	0	0.16855	0.12306	0.25763	0.926572	212	3	0.16855
NME1-NME2	4	0.93692	0.9369	0.999995	2.17148e-06	663	0	0.16935	0.15083	0.30277	0.952242	242	3	0.16935
TNNI3K	4	0.73685	0.75387	0.999995	2.17148e-06	456	1	0.16955	0.10952	0.23472	0.899546	197	2	0.16955
CDK5	4	0.97192	0.97122	0.999995	2.17148e-06	703	0	0.17004	0.028077	0.085669	0.605892	106	4	0.17004
N4BP2	4	0.89517	0.8957	0.999995	2.17148e-06	600	0	0.17104	0.083824	0.1903	0.82608	176	3	0.17104
IP6K3	4	0.42624	0.57299	0.999995	2.17148e-06	319	1	0.17109	0.046821	0.12203	0.703549	132	3	0.17109
CCL2	4	0.93373	0.93362	0.999995	2.17148e-06	657	0	0.17124	0.07309	0.17079	0.78603	166	3	0.17124
ITK	4	0.53435	0.63959	0.999995	2.17148e-06	365	1	0.17188	0.055324	0.13804	0.734091	142	3	0.17188
TEC	4	0.93856	0.93837	0.999995	2.17148e-06	664	0	0.17347	0.065158	0.15614	0.761173	156	3	0.17347
EPHA2	4	0.3974	0.54406	0.999995	2.17148e-06	302	2	0.17468	0.0059916	0.020065	0.364989	42	2	0.17468
NRK	4	0.78926	0.794	0.999995	2.17148e-06	489	1	0.17651	0.066192	0.15808	0.761173	158	3	0.17651
PRKCG	4	0.89637	0.89683	0.999995	2.17148e-06	603	0	0.17729	0.081364	0.18587	0.816299	173	3	0.17729
EPHB3	4	0.83513	0.83651	0.999995	2.17148e-06	525	1	0.17732	0.06481	0.15543	0.761173	155	2	0.17732
PRKCH	4	0.97264	0.97197	0.999995	2.17148e-06	705	0	0.18037	0.027365	0.083547	0.605892	105	4	0.18037
CSNK1G1	4	0.86653	0.86746	0.999995	2.17148e-06	560	0	0.1805	0.059673	0.14638	0.743302	150	3	0.1805
NLK	4	0.54752	0.64602	0.999995	2.17148e-06	368	1	0.18144	0.057286	0.14149	0.735338	147	3	0.18144
STK32B	4	0.93182	0.93163	0.999995	2.17148e-06	652	0	0.18201	0.11818	0.24886	0.915213	207	3	0.18201
IRAK1	4	0.95242	0.95249	0.999995	2.17148e-06	682	0	0.18213	0.075779	0.17578	0.79366	169	3	0.18213
PAPSS2	4	0.80703	0.80999	0.999995	2.17148e-06	499	1	0.183	0.033026	0.095951	0.637451	115	3	0.183
CDKL1	4	0.91194	0.91243	0.999995	2.17148e-06	624	0	0.18341	0.0878	0.19747	0.844909	178	3	0.18341
PRKACG	4	0.83883	0.84004	0.999995	2.17148e-06	529	0	0.18414	0.09457	0.20926	0.861469	185	3	0.18414
PASK	4	0.88097	0.88172	0.999995	2.17148e-06	576	0	0.18572	0.082098	0.18698	0.816299	175	3	0.18572
HIPK2	4	0.60005	0.67139	0.999995	2.17148e-06	380	1	0.18587	0.086832	0.19579	0.844909	177	3	0.18587
DLG3	4	0.74588	0.76056	0.999995	2.17148e-06	461	1	0.18596	0.042887	0.11429	0.672756	129	3	0.18596
MERTK	4	0.98717	0.98694	0.999995	2.17148e-06	729	0	0.18608	0.01283	0.041225	0.476764	65	4	0.18608
NMRK1	4	0.79452	0.79885	0.999995	2.17148e-06	492	1	0.18715	0.018174	0.057626	0.524861	83	2	0.18715
IKBKB	4	0.81859	0.82079	0.999995	2.17148e-06	511	1	0.18761	0.038378	0.10608	0.660636	121	3	0.18761
PLK2	4	0.7556	0.76729	0.999995	2.17148e-06	468	1	0.18797	0.11341	0.24129	0.90365	204	3	0.18797
PLXNA3	4	0.74776	0.76186	0.999995	2.17148e-06	464	1	0.18888	0.024042	0.074325	0.586	96	3	0.18888
ATM	4	0.9836	0.98313	0.999995	2.17148e-06	722	0	0.18949	0.016402	0.052708	0.509733	79	4	0.18949
STRADA	4	0.97568	0.97518	0.999995	2.17148e-06	709	0	0.18963	0.024324	0.075168	0.586	98	4	0.18963
TRIB3	4	0.98511	0.98483	0.999995	2.17148e-06	725	0	0.19091	0.014894	0.047899	0.496515	73	4	0.19091
TAF1L	4	0.99045	0.99026	0.999995	2.17148e-06	735	0	0.19146	0.0095518	0.03127	0.461764	51	4	0.19146
CD2	4	0.99476	0.9946	0.999995	2.17148e-06	743	0	0.19169	0.0052374	0.017497	0.342849	36	4	0.19169
RIPK4	4	0.486	0.61817	0.999995	2.17148e-06	349	1	0.19255	0.032599	0.095218	0.637451	113	3	0.19255
PANK2	4	0.99635	0.99645	0.999995	2.17148e-06	750	0	0.19261	0.0036466	0.012519	0.336076	28	4	0.19261
UHMK1	4	0.95215	0.95221	0.999995	2.17148e-06	681	0	0.1937	0.049309	0.12673	0.722552	134	3	0.1937
MAP4K3	4	0.52841	0.63673	0.999995	2.17148e-06	363	1	0.19425	0.12615	0.26255	0.931353	215	3	0.19425
PAK3	4	0.95134	0.95138	0.999995	2.17148e-06	680	0	0.19526	0.034304	0.098361	0.647825	116	3	0.19526
MPP4	4	0.91589	0.91619	0.999995	2.17148e-06	630	0	0.19802	0.073779	0.17203	0.786994	167	3	0.19802
DYRK4	4	0.95982	0.95926	0.999995	2.17148e-06	690	0	0.19837	0.058333	0.14369	0.736755	149	3	0.19837
WEE2	4	0.84733	0.84852	0.999995	2.17148e-06	542	0	0.20025	0.033023	0.095941	0.637451	114	3	0.20025
NEK11	4	0.93287	0.93263	0.999995	2.17148e-06	654	0	0.20054	0.029157	0.088504	0.605892	110	2	0.20054
PKDCC	4	0.76147	0.77185	0.999995	2.17148e-06	473	1	0.20123	0.072633	0.16991	0.78603	165	3	0.20123
NEK4	4	0.64123	0.69338	0.999995	2.17148e-06	400	1	0.20383	0.058282	0.14361	0.736755	148	3	0.20383
MORN2	4	0.82005	0.82218	0.999995	2.17148e-06	512	1	0.20401	0.035581	0.10081	0.658282	117	3	0.20401
SH3BP5L	4	0.98805	0.98789	0.999995	2.17148e-06	730	0	0.20426	0.011954	0.038677	0.476601	62	4	0.20426
FGFR1	4	0.99456	0.99437	0.999995	2.17148e-06	742	0	0.20596	0.0054447	0.0183	0.342849	40	4	0.20596
STK17A	4	0.9236	0.92365	0.999995	2.17148e-06	641	0	0.20744	0.040676	0.11014	0.662581	127	3	0.20744
GSAP	4	0.81044	0.81319	0.999995	2.17148e-06	504	1	0.20762	0.029195	0.088584	0.605892	111	3	0.20762
SGK1	4	0.88696	0.88756	0.999995	2.17148e-06	590	0	0.20833	0.023297	0.072104	0.579864	95	3	0.20833
CDK20	4	0.60726	0.67515	0.999995	2.17148e-06	383	1	0.21065	0.039476	0.10809	0.660636	125	3	0.21065
MPP6	4	0.88925	0.89	0.999995	2.17148e-06	592	0	0.21107	0.0087365	0.028831	0.458886	47	2	0.21107
AK7	4	0.81677	0.8191	0.999995	2.17148e-06	509	1	0.21111	0.053784	0.13503	0.731652	141	3	0.21111
SGK494	4	0.8849	0.8855	0.999995	2.17148e-06	586	0	0.21156	0.050966	0.12994	0.724646	137	3	0.21156
SPHK1	4	0.9113	0.91189	0.999995	2.17148e-06	622	0	0.21188	0.025549	0.078579	0.58857	102	2	0.21188
AK2	4	0.23493	0.37871	0.999995	2.17148e-06	213	1	0.21385	0.021187	0.066392	0.557401	91	3	0.21385
IDNK	4	0.73973	0.75577	0.999995	2.17148e-06	458	1	0.21428	0.039003	0.10733	0.660636	123	3	0.21428
PIP4K2A	4	0.98856	0.9884	0.999995	2.17148e-06	732	0	0.21784	0.011441	0.037309	0.476601	59	4	0.21784
TGFBR3	4	0.93321	0.93294	0.999995	2.17148e-06	655	0	0.22099	0.011683	0.037953	0.476601	60	3	0.22099
SLAMF6	4	0.67124	0.71058	0.999995	2.17148e-06	416	1	0.22398	0.075635	0.17554	0.79366	168	3	0.22398
PRKAA2	4	0.98522	0.98494	0.999995	2.17148e-06	726	0	0.2246	0.014783	0.047482	0.496515	72	4	0.2246
STK4	4	0.61179	0.67728	0.999995	2.17148e-06	385	1	0.22466	0.025316	0.077954	0.58857	101	3	0.22466
ROCK2	4	0.99637	0.99646	0.999995	2.17148e-06	751	0	0.22495	0.0036272	0.01241	0.336076	27	4	0.22495
NADK2	4	0.91712	0.91743	0.999995	2.17148e-06	631	0	0.22551	0.023183	0.071836	0.579864	93	3	0.22551
ADCK1	4	0.97655	0.97601	0.999995	2.17148e-06	710	0	0.22616	0.012401	0.039907	0.476764	63	4	0.22616
PHKG1	4	0.99514	0.99497	0.999995	2.17148e-06	744	0	0.22698	0.0048648	0.016168	0.342849	35	4	0.22698
FGFRL1	4	0.94955	0.94958	0.999995	2.17148e-06	676	0	0.22862	0.070821	0.16651	0.775799	163	3	0.22862
KIAA1804	4	0.91893	0.91915	0.999995	2.17148e-06	635	0	0.22919	0.068594	0.16245	0.770869	161	3	0.22919
SNRK	4	0.86124	0.8622	0.999995	2.17148e-06	555	0	0.22923	0.066408	0.15841	0.761173	159	3	0.22923
SNX16	4	0.87584	0.87668	0.999995	2.17148e-06	565	0	0.23133	0.064462	0.1548	0.761173	154	3	0.23133
CIB1	4	0.90405	0.90455	0.999995	2.17148e-06	611	0	0.23208	0.028802	0.087652	0.605892	109	3	0.23208
PIP5KL1	4	0.63511	0.68986	0.999995	2.17148e-06	397	1	0.23307	0.026018	0.079977	0.593226	103	3	0.23307
FN3K	4	0.87747	0.87826	0.999995	2.17148e-06	568	0	0.23784	0.056104	0.13932	0.734091	145	3	0.23784
PHKB	4	0.98396	0.98354	0.999995	2.17148e-06	723	0	0.23908	0.016044	0.051578	0.505196	78	4	0.23908
XYLB	4	0.50329	0.62565	0.999995	2.17148e-06	355	1	0.2409	0.0085947	0.028335	0.458886	46	3	0.2409
PBK	4	0.99053	0.99033	0.999995	2.17148e-06	736	0	0.2409	0.0094719	0.031081	0.461764	50	4	0.2409
GUCY2F	4	0.97419	0.9736	0.999995	2.17148e-06	706	0	0.24198	0.015678	0.050408	0.500148	77	4	0.24198
BMX	4	0.94641	0.9463	0.999995	2.17148e-06	673	0	0.24277	0.024106	0.074543	0.586	97	3	0.24277
DGKE	4	0.97494	0.97431	0.999995	2.17148e-06	707	0	0.24444	0.025059	0.07722	0.58857	100	4	0.24444
PRKAR2B	4	0.96291	0.96222	0.999995	2.17148e-06	694	0	0.24501	0.040076	0.10919	0.662067	126	3	0.24501
NEK5	4	0.99768	0.99775	0.999995	2.17148e-06	754	0	0.24711	0.0023217	0.0081162	0.298037	19	4	0.24711
NEK9	4	0.88255	0.88315	0.999995	2.17148e-06	579	0	0.24807	0.024813	0.076556	0.58857	99	3	0.24807
STK35	4	0.99553	0.99535	0.999995	2.17148e-06	747	0	0.24846	0.0044669	0.014958	0.342849	31	4	0.24846
DGKQ	4	0.98017	0.97966	0.999995	2.17148e-06	715	0	0.25315	0.010675	0.034721	0.46551	56	4	0.25315
RYK	4	0.98437	0.98403	0.999995	2.17148e-06	724	0	0.25652	0.015634	0.050289	0.500148	76	4	0.25652
CALM1	4	0.69452	0.72474	0.999995	2.17148e-06	427	1	0.2569	0.036237	0.10209	0.660636	118	3	0.2569
ALDH18A1	4	0.98255	0.98218	0.999995	2.17148e-06	721	0	0.25743	0.017448	0.055802	0.524861	80	4	0.25743
BTK	4	0.93676	0.93671	0.999995	2.17148e-06	662	0	0.25746	0.05227	0.13246	0.728063	139	3	0.25746
MAPK8	4	0.8915	0.89236	0.999995	2.17148e-06	594	0	0.25749	0.013064	0.04181	0.476764	67	3	0.25749
RP2	4	0.94997	0.95007	0.999995	2.17148e-06	678	0	0.25751	0.038533	0.1064	0.660636	122	3	0.25751
DCLK2	4	0.98661	0.98638	0.999995	2.17148e-06	727	0	0.25844	0.013389	0.04301	0.483233	68	4	0.25844
SGK3	4	0.92934	0.92919	0.999995	2.17148e-06	649	0	0.26011	0.020972	0.065767	0.557401	90	3	0.26011
MAPK9	4	0.98966	0.98928	0.999995	2.17148e-06	733	0	0.26103	0.010336	0.033788	0.46551	55	4	0.26103
CLK4	4	0.91044	0.91099	0.999995	2.17148e-06	619	0	0.26163	0.0046759	0.015742	0.342849	33	3	0.26163
PFKFB1	4	0.97702	0.9765	0.999995	2.17148e-06	712	0	0.26173	0.022979	0.07132	0.579864	92	4	0.26173
CDKL4	4	0.98707	0.9869	0.999995	2.17148e-06	728	0	0.26268	0.012931	0.041553	0.476764	66	4	0.26268
CSNK2A1	4	0.94983	0.94987	0.999995	2.17148e-06	677	0	0.26309	0.00029535	0.00099655	0.09517	8	2	0.26309
NME5	4	0.78885	0.79355	0.999995	2.17148e-06	488	1	0.26345	0.004437	0.014869	0.342849	30	2	0.26345
STK26	4	0.99126	0.99115	0.999995	2.17148e-06	739	0	0.26361	0.0087377	0.028831	0.458886	48	4	0.26361
DGKB	4	0.99754	0.99758	0.999995	2.17148e-06	753	0	0.26431	0.0024635	0.0085723	0.298037	21	4	0.26431
STK3	4	0.92862	0.92843	0.999995	2.17148e-06	647	0	0.265	0.029327	0.088822	0.605892	112	3	0.265
MET	4	0.98983	0.98952	0.999995	2.17148e-06	734	0	0.26527	0.010167	0.033253	0.46551	54	4	0.26527
CAMK4	4	0.49313	0.62119	0.999995	2.17148e-06	351	1	0.26718	0.020865	0.06543	0.557401	89	3	0.26718
NME7	4	0.94684	0.94685	0.999995	2.17148e-06	674	0	0.27107	0.0028071	0.0095936	0.305398	24	3	0.27107
SGK223	4	0.99453	0.99432	0.999995	2.17148e-06	741	0	0.27397	0.005471	0.018399	0.342849	41	4	0.27397
PRKAB2	4	0.99812	0.99814	0.999995	2.17148e-06	755	0	0.27969	0.0018848	0.0066784	0.298037	17	4	0.27969
CDK11A	4	0.57023	0.65696	0.999995	2.17148e-06	373	1	0.28066	0.012632	0.04071	0.476764	64	3	0.28066
PRKAB1	4	0.97083	0.97009	0.999995	2.17148e-06	699	0	0.28074	0.020435	0.063982	0.555484	88	3	0.28074
NME8	4	0.69505	0.72512	0.999995	2.17148e-06	428	1	0.28369	0.0097904	0.032033	0.461764	53	3	0.28369
STK31	4	0.99542	0.99523	0.999995	2.17148e-06	746	0	0.2843	0.0045813	0.015375	0.342849	32	4	0.2843
PHKA2	4	0.64305	0.69437	0.999995	2.17148e-06	401	1	0.28603	0.017912	0.056843	0.524861	82	3	0.28603
WNK2	4	0.99933	0.99941	0.999995	2.17148e-06	760	0	0.2872	0.00067436	0.0024344	0.155032	11	4	0.2872
MAST2	4	0.6797	0.71554	0.999995	2.17148e-06	421	1	0.28798	0.014291	0.045787	0.492691	71	3	0.28798
STK32A	4	0.99922	0.99926	0.999995	2.17148e-06	758	0	0.28924	0.00077871	0.0028409	0.155032	14	4	0.28924
PRKX	4	0.97853	0.97793	0.999995	2.17148e-06	714	0	0.29294	0.015148	0.048742	0.496515	75	4	0.29294
EGFR	4	0.99528	0.99509	0.999995	2.17148e-06	745	0	0.29619	0.0047214	0.015811	0.342849	34	4	0.29619
MARK3	4	0.94597	0.9459	0.999995	2.17148e-06	672	0	0.29741	0.0095931	0.031438	0.461764	52	3	0.29741
PIK3C2G	4	0.99057	0.9904	0.999995	2.17148e-06	737	0	0.30042	0.0094321	0.031002	0.461764	49	4	0.30042
PRKAR1B	4	0.99697	0.99703	0.999995	2.17148e-06	752	0	0.30486	0.0024662	0.0085822	0.298037	22	4	0.30486
EPHB6	4	0.92011	0.92035	0.999995	2.17148e-06	637	0	0.30794	0.0079312	0.026322	0.446886	45	3	0.30794
MARK1	4	0.95766	0.95738	0.999995	2.17148e-06	687	0	0.3086	0.0073661	0.024349	0.422779	44	3	0.3086
RPS6KA2	4	0.99925	0.99928	0.999995	2.17148e-06	759	0	0.31209	0.00074859	0.0027517	0.155032	13	4	0.31209
GK	4	0.9721	0.97141	0.999995	2.17148e-06	704	0	0.31634	0.0032743	0.01123	0.329983	26	4	0.31634
PKN2	4	0.89224	0.89303	0.999995	2.17148e-06	596	0	0.32224	0.0053653	0.018022	0.342849	39	3	0.32224
CASK	4	0.92624	0.9262	0.999995	2.17148e-06	643	0	0.32639	0.010678	0.03473	0.46551	57	3	0.32639
FN3KRP	4	0.98823	0.98809	0.999995	2.17148e-06	731	0	0.33303	0.011765	0.038161	0.476601	61	4	0.33303
CARD11	4	0.99839	0.99852	0.999995	2.17148e-06	756	0	0.33422	0.0016053	0.0057264	0.273438	16	4	0.33422
RPS6KA6	4	0.99626	0.99633	0.999995	2.17148e-06	749	0	0.33497	0.0037449	0.012757	0.336076	29	4	0.33497
TPD52L3	4	0.97519	0.97453	0.999995	2.17148e-06	708	0	0.34725	0.0029884	0.010298	0.314697	25	4	0.34725
MYLK4	4	0.95426	0.95409	0.999995	2.17148e-06	685	0	0.34869	0.0052981	0.017745	0.342849	38	3	0.34869
TNK2	4	0.83206	0.83346	0.999995	2.17148e-06	522	1	0.35191	0.013957	0.044805	0.489015	70	3	0.35191
DGUOK	4	0.97092	0.97022	0.999995	2.17148e-06	700	0	0.35723	0.0021287	0.0075014	0.298037	18	3	0.35723
MYO3B	4	0.99618	0.99624	0.999995	2.17148e-06	748	0	0.36541	0.0023854	0.0083145	0.298037	20	4	0.36541
BLK	4	0.99876	0.99898	0.999995	2.17148e-06	757	0	0.38315	0.0012414	0.004477	0.22803	15	4	0.38315
TRIB2	4	0.99958	0.99964	0.999995	2.17148e-06	761	0	0.38316	0.00041567	0.0014725	0.1125	10	4	0.38316
RPS6KA3	4	0.97756	0.97692	0.999995	2.17148e-06	713	0	0.39574	0.00016584	0.0005305	0.0579	7	4	0.39574
MAP3K5	4	0.99401	0.99388	0.999995	2.17148e-06	740	0	0.40317	0.0027701	0.0094449	0.305398	23	4	0.40317
PINK1	4	0.8807	0.88148	0.999995	2.17148e-06	575	0	0.40402	0.0052758	0.017626	0.342849	37	3	0.40402
RIPK1	4	0.91257	0.913	0.999995	2.17148e-06	626	0	0.4305	0.00071328	0.0026228	0.155032	12	3	0.4305
ROS1	4	0.95911	0.95866	0.999995	2.17148e-06	688	0	0.43884	0.00014374	0.00045117	0.057449	6	3	0.43884
GSK3B	4	0.99111	0.991	0.999995	2.17148e-06	738	0	0.46333	3.6162e-05	0.00011403	0.018939	4	4	0.46333
PIK3R1	4	0.94448	0.94447	0.999995	2.17148e-06	669	0	0.47982	0.00033905	0.0012246	0.103956	9	3	0.47982
GSK3A	4	0.96633	0.96544	0.999995	2.17148e-06	698	0	0.55131	5.2767e-05	0.00012395	0.018939	5	3	0.55131
TPK1	4	0.99975	0.99974	0.999995	2.17148e-06	762	0	0.55503	7.366e-06	4.958e-06	0.001263	3	4	0.55503
CDK13	4	1	1	0.999995	2.17148e-06	763	0	0.93017	3.8383e-10	4.958e-06	0.001263	2	4	0.93017
