# Supplementary material for: Fusion-positive rhabdomyosarcoma oncofusions share a common interactome
Source: Nat Commun. 2026 May 28;17:6933. doi: 10.1038/s41467-026-73749-y (PMC13389464; doi:10.1038/s41467-026-73749-y)
Supplement: Supplementary file 17 — Supplementary Dataset 15 [file 41467_2026_73749_MOESM17_ESM.xlsx]

## Sheet: Sheet1
sgRNA	Oligo sequence (5' - 3')
TYMS-1	GGAAAGGACGAAACACCGATCCAACACATCCTCCGCTGGTTTTAGAGCTAGAAATAGCAAGTTAAAATAAGGC
TYMS-2	GGAAAGGACGAAACACCGTCACCACATAGAACTGGCAGGTTTTAGAGCTAGAAATAGCAAGTTAAAATAAGGC
FOXO1-1	GGAAAGGACGAAACACCGGAGTTGGACTGGCTAAACTCGTTTTAGAGCTAGAAATAGCAAGTTAAAATAAGGC
FOXO1-2	GGAAAGGACGAAACACCGACCGGCGGGTGCTGCGACACGTTTTAGAGCTAGAAATAGCAAGTTAAAATAAGGC
HDAC2-1	GGAAAGGACGAAACACCGGATGTATCAACCTAGTGCTGGTTTTAGAGCTAGAAATAGCAAGTTAAAATAAGGC
HDAC2-2	GGAAAGGACGAAACACCGTACAACAGATCGTGTAATGAGTTTTAGAGCTAGAAATAGCAAGTTAAAATAAGGC
TCF3-1	GGAAAGGACGAAACACCGGCTGGGCGATAAGGCACCGGGTTTTAGAGCTAGAAATAGCAAGTTAAAATAAGGC
TCF3-2	GGAAAGGACGAAACACCGGTTATTGCTTGAGTGATCCGGTTTTAGAGCTAGAAATAGCAAGTTAAAATAAGGC
JUN-1	GGAAAGGACGAAACACCGCTGAGGTTTGCGTAGACCGGGTTTTAGAGCTAGAAATAGCAAGTTAAAATAAGGC
JUN-2	GGAAAGGACGAAACACCGCCTCCTCACCTCGCCCGACGGTTTTAGAGCTAGAAATAGCAAGTTAAAATAAGGC
MED15-1	GGAAAGGACGAAACACCGCAAGGTCCGAGCTCCGATGGGTTTTAGAGCTAGAAATAGCAAGTTAAAATAAGGC
MED15-2	GGAAAGGACGAAACACCGGCTGTGAGGGGCCATCCCCGGTTTTAGAGCTAGAAATAGCAAGTTAAAATAAGGC
PAXIP1-1	GGAAAGGACGAAACACCGAGTCAGCAGCGCGTATGCACGTTTTAGAGCTAGAAATAGCAAGTTAAAATAAGGC
PAXIP1-2	GGAAAGGACGAAACACCGGCACACAAGTTAATCAACCCGTTTTAGAGCTAGAAATAGCAAGTTAAAATAAGGC
SOX9-1	GGAAAGGACGAAACACCGCTCACCCGAGTGCTCGCCGGGTTTTAGAGCTAGAAATAGCAAGTTAAAATAAGGC
SOX9-2	GGAAAGGACGAAACACCGTTCACCGACTTCCTCCGCCGGTTTTAGAGCTAGAAATAGCAAGTTAAAATAAGGC
NCOA1-1	GGAAAGGACGAAACACCGACTGCATTACTTCATAACGCGTTTTAGAGCTAGAAATAGCAAGTTAAAATAAGGC
NCOA1-2	GGAAAGGACGAAACACCGGAGATACTAGGATTGACCGAGTTTTAGAGCTAGAAATAGCAAGTTAAAATAAGGC
NCOA2-1	GGAAAGGACGAAACACCGAGTGCATAGTTACTACCCTGGTTTTAGAGCTAGAAATAGCAAGTTAAAATAAGGC
NCOA2-2	GGAAAGGACGAAACACCGGGGAGGATTCATATTAACTGGTTTTAGAGCTAGAAATAGCAAGTTAAAATAAGGC
MAML1-1	GGAAAGGACGAAACACCGAGAACTCCGCGAATAACCAGGTTTTAGAGCTAGAAATAGCAAGTTAAAATAAGGC
MAML1-2	GGAAAGGACGAAACACCGGCATAAGAAGACTCGCCGGGGTTTTAGAGCTAGAAATAGCAAGTTAAAATAAGGC
INO80D-1	GGAAAGGACGAAACACCGAGACCCATTTGCTTTCAATGGTTTTAGAGCTAGAAATAGCAAGTTAAAATAAGGC
INO80D-2	GGAAAGGACGAAACACCGAGTGCAAAGTTGAGTCACCCGTTTTAGAGCTAGAAATAGCAAGTTAAAATAAGGC
WWTR1-1	GGAAAGGACGAAACACCGAAGGATTCGAATGCGCCAAGGTTTTAGAGCTAGAAATAGCAAGTTAAAATAAGGC
WWTR1-2	GGAAAGGACGAAACACCGACGCGGGCGACGAGTGCGAGGTTTTAGAGCTAGAAATAGCAAGTTAAAATAAGGC
INO80-1	GGAAAGGACGAAACACCGCAGAGACAAATCGATATAGGGTTTTAGAGCTAGAAATAGCAAGTTAAAATAAGGC
INO80-2	GGAAAGGACGAAACACCGGACCCCAATTCAGAACACCAGTTTTAGAGCTAGAAATAGCAAGTTAAAATAAGGC
NTC-1	GGAAAGGACGAAACACCGAAAAAGCTTCCGCCTGATGGGTTTTAGAGCTAGAAATAGCAAGTTAAAATAAGGC
NTC-2	GGAAAGGACGAAACACCGAAAACAGGACGATGTGCGGCGTTTTAGAGCTAGAAATAGCAAGTTAAAATAAGGC
