# Supplementary material for: Fusion-positive rhabdomyosarcoma oncofusions share a common interactome
Source: Nat Commun. 2026 May 28;17:6933. doi: 10.1038/s41467-026-73749-y (PMC13389464; doi:10.1038/s41467-026-73749-y)
Supplement: Supplementary file 18 — Supplementary Dataset 16 [file 41467_2026_73749_MOESM18_ESM.xlsx]

## Sheet: Sheet1
Sequence Name	Sequence	Cell Line	Sample type	repeat
sgINDEX_F29	AAT GAT ACG GCG ACC ACC GAG ATC TAC ACT CTT TCC CTA CAC GAC GCT CTT CCG ATC TGC GAC GTA ATA CAC CTC TTG TGG AAA GGA CGA AAC ACC G	P3F1	Init	1
sgINDEX_F30	AAT GAT ACG GCG ACC ACC GAG ATC TAC ACT CTT TCC CTA CAC GAC GCT CTT CCG ATC TTG CGA CGT AAT ACA CCT CTT GTG GAA AGG ACG AAA CAC CG	P3F1	Init	2
sgINDEX_F31	AAT GAT ACG GCG ACC ACC GAG ATC TAC ACT CTT TCC CTA CAC GAC GCT CTT CCG ATC TCG AGA GTT CTT GTG GAA AGG ACG AAA CAC CG	P3F1	Init	3
sgINDEX_F32	AAT GAT ACG GCG ACC ACC GAG ATC TAC ACT CTT TCC CTA CAC GAC GCT CTT CCG ATC TAC GAG AGT TCT TGT GGA AAG GAC GAA ACA CCG	P3N1	Init	1
sgINDEX_F33	AAT GAT ACG GCG ACC ACC GAG ATC TAC ACT CTT TCC CTA CAC GAC GCT CTT CCG ATC TGA CGA GAG TTC TTG TGG AAA GGA CGA AAC ACC G	P3N1	Init	2
sgINDEX_F34	AAT GAT ACG GCG ACC ACC GAG ATC TAC ACT CTT TCC CTA CAC GAC GCT CTT CCG ATC TCG ACG AGA GTT CTT GTG GAA AGG ACG AAA CAC CG	P3N1	Init	3
sgINDEX_F35	AAT GAT ACG GCG ACC ACC GAG ATC TAC ACT CTT TCC CTA CAC GAC GCT CTT CCG ATC TTC GAC GAG AGT TCT TGT GGA AAG GAC GAA ACA CCG	P3M3	Init	1
sgINDEX_F36	AAT GAT ACG GCG ACC ACC GAG ATC TAC ACT CTT TCC CTA CAC GAC GCT CTT CCG ATC TAC GTA CGA GAG TTC TTG TGG AAA GGA CGA AAC ACC G	P3M3	Init	2
sgINDEX_F37	AAT GAT ACG GCG ACC ACC GAG ATC TAC ACT CTT TCC CTA CAC GAC GCT CTT CCG ATC TGA CGT ACG AGA GTT CTT GTG GAA AGG ACG AAA CAC CG	P3M3	Init	3
sgINDEX_F38	AAT GAT ACG GCG ACC ACC GAG ATC TAC ACT CTT TCC CTA CAC GAC GCT CTT CCG ATC TCG ACG TAC GAG AGT TCT TGT GGA AAG GAC GAA ACA CCG	P3I	Init	1
sgINDEX_F39	AAT GAT ACG GCG ACC ACC GAG ATC TAC ACT CTT TCC CTA CAC GAC GCT CTT CCG ATC TGC GAC GTA CGA GAG TTC TTG TGG AAA GGA CGA AAC ACC G	P3I	Init	2
sgINDEX_F40	AAT GAT ACG GCG ACC ACC GAG ATC TAC ACT CTT TCC CTA CAC GAC GCT CTT CCG ATC TTG CGA CGT ACG AGA GTT CTT GTG GAA AGG ACG AAA CAC CG	P3I	Init	3
sgINDEX_F41	AAT GAT ACG GCG ACC ACC GAG ATC TAC ACT CTT TCC CTA CAC GAC GCT CTT CCG ATC TCG CAG GAT CTT GTG GAA AGG ACG AAA CAC CG	P3F1	Fin	1
sgINDEX_F42	AAT GAT ACG GCG ACC ACC GAG ATC TAC ACT CTT TCC CTA CAC GAC GCT CTT CCG ATC TAC GCA GGA TCT TGT GGA AAG GAC GAA ACA CCG	P3F1	Fin	2
sgINDEX_F43	AAT GAT ACG GCG ACC ACC GAG ATC TAC ACT CTT TCC CTA CAC GAC GCT CTT CCG ATC TGA CGC AGG ATC TTG TGG AAA GGA CGA AAC ACC G	P3F1	Fin	3
sgINDEX_F44	AAT GAT ACG GCG ACC ACC GAG ATC TAC ACT CTT TCC CTA CAC GAC GCT CTT CCG ATC TCG ACG CAG GAT CTT GTG GAA AGG ACG AAA CAC CG	P3N1	Fin	1
sgINDEX_F45	AAT GAT ACG GCG ACC ACC GAG ATC TAC ACT CTT TCC CTA CAC GAC GCT CTT CCG ATC TTC GAC GCA GGA TCT TGT GGA AAG GAC GAA ACA CCG	P3N1	Fin	2
sgINDEX_F46	AAT GAT ACG GCG ACC ACC GAG ATC TAC ACT CTT TCC CTA CAC GAC GCT CTT CCG ATC TAC GTA CGC AGG ATC TTG TGG AAA GGA CGA AAC ACC G	P3N1	Fin	3
sgINDEX_F47	AAT GAT ACG GCG ACC ACC GAG ATC TAC ACT CTT TCC CTA CAC GAC GCT CTT CCG ATC TGA CGT ACG CAG GAT CTT GTG GAA AGG ACG AAA CAC CG	P3M3	Fin	1
sgINDEX_F48	AAT GAT ACG GCG ACC ACC GAG ATC TAC ACT CTT TCC CTA CAC GAC GCT CTT CCG ATC TCG ACG TAC GCA GGA TCT TGT GGA AAG GAC GAA ACA CCG	P3M3	Fin	2
sgINDEX_F49	AAT GAT ACG GCG ACC ACC GAG ATC TAC ACT CTT TCC CTA CAC GAC GCT CTT CCG ATC TGC GAC GTA CGC AGG ATC TTG TGG AAA GGA CGA AAC ACC G	P3M3	Fin	3
sgINDEX_F50	AAT GAT ACG GCG ACC ACC GAG ATC TAC ACT CTT TCC CTA CAC GAC GCT CTT CCG ATC TTG CGA CGT ACG CAG GAT CTT GTG GAA AGG ACG AAA CAC CG	P3I	Fin	1
sgINDEX_F52	AAT GAT ACG GCG ACC ACC GAG ATC TAC ACT CTT TCC CTA CAC GAC GCT CTT CCG ATC TAC GTA CCC TCT TGT GGA AAG GAC GAA ACA CCG	P3I	Fin	2
sgINDEX_F53	AAT GAT ACG GCG ACC ACC GAG ATC TAC ACT CTT TCC CTA CAC GAC GCT CTT CCG ATC TGA CGT ACC CTC TTG TGG AAA GGA CGA AAC ACC G	P3I	Fin	3
sgINDEX_F54	AAT GAT ACG GCG ACC ACC GAG ATC TAC ACT CTT TCC CTA CAC GAC GCT CTT CCG ATC TCG ACG TAC CCT CTT GTG GAA AGG ACG AAA CAC CG	Library
