# Supplementary material for: Fusion-positive rhabdomyosarcoma oncofusions share a common interactome
Source: Nat Commun. 2026 May 28;17:6933. doi: 10.1038/s41467-026-73749-y (PMC13389464; doi:10.1038/s41467-026-73749-y)
Supplement: Supplementary file 21 — Source Data [file 41467_2026_73749_MOESM21_ESM.xlsx]

## Sheet: Fig1A
#VALUE!

## Sheet: Fig1B
Data						Ordinary One-Way ANOVA							Multiple Comparisons
shP3F1 Vec -Dox	shP3F1 Vec +Dox	shP3F1 P3F1-Turbo -Dox	shP3F1 P3F1-Turbo +Dox			Table Analyzed	Doubling time						Number of families	1
1.287	135.8	1.387	2.436			Data sets analyzed	A-D						Number of comparisons per family	6
1.247	46.12	1.415	2.332			Distribution assumption	Normal (Gaussian)						Alpha	0.05
1.221	3.349	1.296	2.577
1.325	7.319	1.554	2.35			ANOVA summary							Uncorrected Fisher's LSD	Mean diff.	95.00% CI of diff.	Below threshold?	Summary	Individual P Value
1.33	6.286	1.274	2.777			F	2.6						shP3F1 Vec -Dox vs. shP3F1 Vec +Dox	-34.38	-65.40 to -3.361	Yes	*	0.0316	A-B
1.351	15.17	1.405	3.536			P value	0.0805						shP3F1 Vec -Dox vs. shP3F1 P3F1-Turbo -Dox	-0.095	-31.11 to 30.92	No	ns	0.995	A-C
						P value summary	ns						shP3F1 Vec -Dox vs. shP3F1 P3F1-Turbo +Dox	-1.375	-32.39 to 29.65	No	ns	0.9273	A-D
						Significant diff. among means (P < 0.05)?	No						shP3F1 Vec +Dox vs. shP3F1 P3F1-Turbo -Dox	34.29	3.266 to 65.31	Yes	*	0.032	B-C
						R squared	0.2806						shP3F1 Vec +Dox vs. shP3F1 P3F1-Turbo +Dox	33.01	1.986 to 64.03	Yes	*	0.0382	B-D
													shP3F1 P3F1-Turbo -Dox vs. shP3F1 P3F1-Turbo +Dox	-1.28	-32.30 to 29.74	No	ns	0.9323	C-D
						Brown-Forsythe test
						F (DFn, DFd)	2.342 (3, 20)						Test details	Mean 1	Mean 2	Mean diff.	SE of diff.	n1	n2	t	DF
						P value	0.1038						shP3F1 Vec -Dox vs. shP3F1 Vec +Dox	1.294	35.67	-34.38	14.87	6	6	2.312	20
						P value summary	ns						shP3F1 Vec -Dox vs. shP3F1 P3F1-Turbo -Dox	1.294	1.389	-0.095	14.87	6	6	0.006388	20
						Are SDs significantly different (P < 0.05)?	No						shP3F1 Vec -Dox vs. shP3F1 P3F1-Turbo +Dox	1.294	2.668	-1.375	14.87	6	6	0.09243	20
													shP3F1 Vec +Dox vs. shP3F1 P3F1-Turbo -Dox	35.67	1.389	34.29	14.87	6	6	2.306	20
						Bartlett's test							shP3F1 Vec +Dox vs. shP3F1 P3F1-Turbo +Dox	35.67	2.668	33.01	14.87	6	6	2.22	20
						Bartlett's statistic (corrected)	139.5						shP3F1 P3F1-Turbo -Dox vs. shP3F1 P3F1-Turbo +Dox	1.389	2.668	-1.28	14.87	6	6	0.08604	20
						P value	<0.0001
						P value summary	****						Compact letter display
						Are SDs significantly different (P < 0.05)?	Yes						shP3F1 Vec +Dox	A
													shP3F1 P3F1-Turbo +Dox	B
						ANOVA table	SS	DF	MS	F (DFn, DFd)	P value		shP3F1 P3F1-Turbo -Dox	B
						Treatment (between columns)	5176	3	1725	F (3, 20) = 2.600	P=0.0805		shP3F1 Vec -Dox	B
						Residual (within columns)	13268	20	663.4
						Total	18444	23
						Data summary
						Number of treatments (columns)	4
						Number of values (total)	24

## Sheet: Fig1C
#VALUE!

## Sheet: Fig2E
Raw															T-tests
Scr-	Scr+	#4 -	#4 +	P3F	P3N1	P3N2	P3M	P3I	P3F4	P7F					Table Analyzed	Data 1		Table Analyzed	Data 1		Table Analyzed	Data 1		Table Analyzed	Data 1		Table Analyzed	Data 1		Table Analyzed	Data 1		Table Analyzed	Data 1		Table Analyzed	Data 1		Table Analyzed	Data 1		Table Analyzed	Data 1
1.50594	1.30119	1.50594	0.00660502	0.0924703	0.224571	0.131704	0.001321	0.503302	0.0232497	0.216645
0.859974	1.30119	1.20079	0.001321	0.162484	0.178336	0.12391	0.001321	0.0607662	0.14531	0.131704					Column E	P3F		Column F	P3N1		Column G	P3N2		Column H	P3M		Column I	P3I		Column J	P3F4		Column K	P7F		Group D	#4 +		Group D	#4 +		Group D	#4 +
0.634082	0.898283	0.8679	0.0154558	0.12391	0.348745	0.116248	0.001321	0.069749	0.0387054	0.216645					vs.	vs.		vs.	vs.		vs.	vs.		vs.	vs.		vs.	vs.		vs.	vs.		vs.	vs.		vs.	vs.		vs.	vs.		vs.	vs.
1.18438	0.800434	1.08026	0.0032538	0.35141	0.339696	0.761388	1.13883	0.0455531	0.564859	0.393059					Column D	#4 +		Column D	#4 +		Column D	#4 +		Column D	#4 +		Column D	#4 +		Column D	#4 +		Column D	#4 +		Group A	Scr-		Group B	Scr+		Group C	#4 -
0.637744	0.976139	1.15184	0.0208243	0.208243	0.492625	0.741865	1.282	0.0494577	0.435358	0.442516
1.17787	1.00217	1.07375	0.00715835	0.480911	0.618221	0.475054	0.640998	0.0956616	0.343601	0.358568					Unpaired t test			Unpaired t test			Unpaired t test			Unpaired t test			Unpaired t test			Unpaired t test			Unpaired t test			Unpaired t test			Unpaired t test			Unpaired t test
1.48558	0.9375	1.34856	0.033173	0.245192	0.872596	0.872596	0.858173	0.088702	0.346875	0.135577					P value	<0.0001		P value	<0.0001		P value	0.0003		P value	0.0024		P value	0.029		P value	0.0007		P value	<0.0001		P value	<0.0001		P value	<0.0001		P value	<0.0001
0.800481	1.59375	0.966346	0.017308	0.465144	0.742788	0.728365	0.951923	0.118269	0.710337	0.444231					P value summary	****		P value summary	****		P value summary	***		P value summary	**		P value summary	*		P value summary	***		P value summary	****		P value summary	****		P value summary	****		P value summary	****
0.757212	1.33414	0.685096	0.000361	0.465144	0.995192	0.385096	0.676442	0.109615	0.397356	0.359856					Significantly different (P < 0.05)?	Yes		Significantly different (P < 0.05)?	Yes		Significantly different (P < 0.05)?	Yes		Significantly different (P < 0.05)?	Yes		Significantly different (P < 0.05)?	Yes		Significantly different (P < 0.05)?	Yes		Significantly different (P < 0.05)?	Yes		Significantly different (P < 0.05)?	Yes		Significantly different (P < 0.05)?	Yes		Significantly different (P < 0.05)?	Yes
															One- or two-tailed P value?	Two-tailed		One- or two-tailed P value?	Two-tailed		One- or two-tailed P value?	Two-tailed		One- or two-tailed P value?	Two-tailed		One- or two-tailed P value?	Two-tailed		One- or two-tailed P value?	Two-tailed		One- or two-tailed P value?	Two-tailed		One- or two-tailed P value?	Two-tailed		One- or two-tailed P value?	Two-tailed		One- or two-tailed P value?	Two-tailed
															t, df	t=5.328, df=16		t, df	t=5.402, df=16		t, df	t=4.594, df=16		t, df	t=3.607, df=16		t, df	t=2.399, df=16		t, df	t=4.171, df=16		t, df	t=6.861, df=16		t, df	t=8.684, df=16		t, df	t=12.70, df=16		t, df	t=13.23, df=16
															How big is the difference?			How big is the difference?			How big is the difference?			How big is the difference?			How big is the difference?			How big is the difference?			How big is the difference?			How large is the effect?			How large is the effect?			How large is the effect?
															Mean of column D	0.01172		Mean of column D	0.01172		Mean of column D	0.01172		Mean of column D	0.01172		Mean of column D	0.01172		Mean of column D	0.01172		Mean of column D	0.01172		Mean of group A	1.005		Mean of group B	1.127		Mean of group C	1.098
															Mean of column E	0.2883		Mean of column F	0.5348		Mean of column G	0.4818		Mean of column H	0.6169		Mean of column I	0.1268		Mean of column J	0.334		Mean of column K	0.2999		Mean of group D	0.01172		Mean of group D	0.01172		Mean of group D	0.01172
															Difference between means (E - D) ± SEM	0.2766 ± 0.05191		Difference between means (F - D) ± SEM	0.5230 ± 0.09682		Difference between means (G - D) ± SEM	0.4701 ± 0.1023		Difference between means (H - D) ± SEM	0.6052 ± 0.1678		Difference between means (I - D) ± SEM	0.1151 ± 0.04797		Difference between means (J - D) ± SEM	0.3222 ± 0.07726		Difference between means (K - D) ± SEM	0.2881 ± 0.04200		Difference between means (D - A) ± SEM	-0.9931 ± 0.1144		Difference between means (D - B) ± SEM	-1.115 ± 0.08784		Difference between means (D - C) ± SEM	-1.086 ± 0.08210
															95% confidence interval	0.1666 to 0.3867		95% confidence interval	0.3178 to 0.7283		95% confidence interval	0.2532 to 0.6870		95% confidence interval	0.2495 to 0.9609		95% confidence interval	0.01338 to 0.2168		95% confidence interval	0.1585 to 0.4860		95% confidence interval	0.1991 to 0.3772		95% confidence interval	-1.236 to -0.7507		95% confidence interval	-1.302 to -0.9293		95% confidence interval	-1.260 to -0.9121
															R squared (eta squared)	0.6396		R squared (eta squared)	0.6459		R squared (eta squared)	0.5688		R squared (eta squared)	0.4485		R squared (eta squared)	0.2645		R squared (eta squared)	0.5209		R squared (eta squared)	0.7463		R squared (eta squared)	0.825		R squared (eta squared)	0.9097		R squared (eta squared)	0.9162
															F test to compare variances			F test to compare variances			F test to compare variances			F test to compare variances			F test to compare variances			F test to compare variances			F test to compare variances			F test to compare variances			F test to compare variances			F test to compare variances
															F, DFn, Dfd	204.5, 8, 8		F, DFn, Dfd	714.0, 8, 8		F, DFn, Dfd	797.6, 8, 8		F, DFn, Dfd	2146, 8, 8		F, DFn, Dfd	174.5, 8, 8		F, DFn, Dfd	454.2, 8, 8		F, DFn, Dfd	133.5, 8, 8		F, DFn, Dfd	996.4, 8, 8		F, DFn, Dfd	587.5, 8, 8		F, DFn, Dfd	513.0, 8, 8
															P value	<0.0001		P value	<0.0001		P value	<0.0001		P value	<0.0001		P value	<0.0001		P value	<0.0001		P value	<0.0001		P value	<0.0001		P value	<0.0001		P value	<0.0001
															P value summary	****		P value summary	****		P value summary	****		P value summary	****		P value summary	****		P value summary	****		P value summary	****		P value summary	****		P value summary	****		P value summary	****
															Significantly different (P < 0.05)?	Yes		Significantly different (P < 0.05)?	Yes		Significantly different (P < 0.05)?	Yes		Significantly different (P < 0.05)?	Yes		Significantly different (P < 0.05)?	Yes		Significantly different (P < 0.05)?	Yes		Significantly different (P < 0.05)?	Yes		Significantly different (P < 0.05)?	Yes		Significantly different (P < 0.05)?	Yes		Significantly different (P < 0.05)?	Yes
															Data analyzed			Data analyzed			Data analyzed			Data analyzed			Data analyzed			Data analyzed			Data analyzed			Data analyzed			Data analyzed			Data analyzed
															Sample size, column D	9		Sample size, column D	9		Sample size, column D	9		Sample size, column D	9		Sample size, column D	9		Sample size, column D	9		Sample size, column D	9		Sample size, group A	9		Sample size, group B	9		Sample size, group C	9
															Sample size, column E	9		Sample size, column F	9		Sample size, column G	9		Sample size, column H	9		Sample size, column I	9		Sample size, column J	9		Sample size, column K	9		Sample size, group D	9		Sample size, group D	9		Sample size, group D	9

## Sheet: Fig2F
Data									T-Tests
P3F1	P3F4	P3N1	P3N2	P3M	P3I	P7F1	Turbo		Table Analyzed	Doubling Times		Table Analyzed	Doubling Times		Table Analyzed	Doubling Times		Table Analyzed	Doubling Times		Table Analyzed	Doubling Times		Table Analyzed	Doubling Times		Table Analyzed	Doubling Times
42.9	35.88	35.65	33.05	35.84	51.08	42.37	34.96
40.19	36.07	34.99	32.76	35.64	52.3	41.35	35.6		Column H	Turbo		Column H	Turbo		Column H	Turbo		Column H	Turbo		Column H	Turbo		Column H	Turbo		Column H	Turbo
42.6	35.84	35.6	33.81	34.8	53.21	42.7	36.41		vs.	vs.		vs.	vs.		vs.	vs.		vs.	vs.		vs.	vs.		vs.	vs.		vs.	vs.
29.91	31.94	28.79	33.04	31.17	57.14	46.33	33.91		Column A	P3F1		Column F	P3I		Column G	P7F1		Column B	P3F4		Column C	P3N1		Column D	P3N2		Column E	P3M
29.78	34.52	33.14	32.71	30.68	56.31	43.27	34.4
30.02	31.95	30.92	34.07	31.34	52.93	45.84	33.73		Unpaired t test			Unpaired t test			Unpaired t test			Unpaired t test			Unpaired t test			Unpaired t test			Unpaired t test
46.31	48.04	39.99	43.2	41.46	79.57	56.49	37		P value	0.136		P value	<0.0001		P value	<0.0001		P value	0.2119		P value	0.799		P value	0.5947		P value	0.713
46.77	44.33	38.41	42.14	41.64	90.27	51.89	36.74		P value summary	ns		P value summary	****		P value summary	****		P value summary	ns		P value summary	ns		P value summary	ns		P value summary	ns
47.3	45	39.05	42.92	42.57	91.32	54.44	36.87		Significantly different (P < 0.05)?	No		Significantly different (P < 0.05)?	Yes		Significantly different (P < 0.05)?	Yes		Significantly different (P < 0.05)?	No		Significantly different (P < 0.05)?	No		Significantly different (P < 0.05)?	No		Significantly different (P < 0.05)?	No
									One- or two-tailed P value?	Two-tailed		One- or two-tailed P value?	Two-tailed		One- or two-tailed P value?	Two-tailed		One- or two-tailed P value?	Two-tailed		One- or two-tailed P value?	Two-tailed		One- or two-tailed P value?	Two-tailed		One- or two-tailed P value?	Two-tailed
									t, df	t=1.570, df=16		t, df	t=5.162, df=16		t, df	t=6.025, df=16		t, df	t=1.300, df=16		t, df	t=0.2589, df=16		t, df	t=0.5429, df=16		t, df	t=0.3744, df=16
									How big is the difference?			How big is the difference?			How big is the difference?			How large is the effect?			How large is the effect?			How large is the effect?			How large is the effect?
									Mean of column A	39.53		Mean of column F	64.9		Mean of column G	47.19		Mean of column B	38.17		Mean of column C	35.17		Mean of column D	36.41		Mean of column E	36.13
									Mean of column H	35.51		Mean of column H	35.51		Mean of column H	35.51		Mean of column H	35.51		Mean of column H	35.51		Mean of column H	35.51		Mean of column H	35.51
									Difference between means (H - A) ± SEM	-4.018 ± 2.560		Difference between means (H - F) ± SEM	-29.39 ± 5.694		Difference between means (H - G) ± SEM	-11.67 ± 1.937		Difference between means (H - B) ± SEM	-2.661 ± 2.047		Difference between means (H - C) ± SEM	0.3422 ± 1.322		Difference between means (H - D) ± SEM	-0.8978 ± 1.654		Difference between means (H - E) ± SEM	-0.6133 ± 1.638
									95% confidence interval	-9.444 to 1.408		95% confidence interval	-41.46 to -17.32		95% confidence interval	-15.78 to -7.566		95% confidence interval	-7.000 to 1.678		95% confidence interval	-2.460 to 3.144		95% confidence interval	-4.403 to 2.608		95% confidence interval	-4.086 to 2.860
									R squared (eta squared)	0.1335		R squared (eta squared)	0.6248		R squared (eta squared)	0.6941		R squared (eta squared)	0.09557		R squared (eta squared)	0.004172		R squared (eta squared)	0.01809		R squared (eta squared)	0.008684
									F test to compare variances			F test to compare variances			F test to compare variances			F test to compare variances			F test to compare variances			F test to compare variances			F test to compare variances
									F, DFn, Dfd	33.52, 8, 8		F, DFn, Dfd	169.8, 8, 8		F, DFn, Dfd	18.78, 8, 8		F, DFn, Dfd	21.07, 8, 8		F, DFn, Dfd	8.206, 8, 8		F, DFn, Dfd	13.41, 8, 8		F, DFn, Dfd	13.14, 8, 8
									P value	<0.0001		P value	<0.0001		P value	0.0004		P value	0.0003		P value	0.0074		P value	0.0014		P value	0.0015
									P value summary	****		P value summary	****		P value summary	***		P value summary	***		P value summary	**		P value summary	**		P value summary	**
									Significantly different (P < 0.05)?	Yes		Significantly different (P < 0.05)?	Yes		Significantly different (P < 0.05)?	Yes		Significantly different (P < 0.05)?	Yes		Significantly different (P < 0.05)?	Yes		Significantly different (P < 0.05)?	Yes		Significantly different (P < 0.05)?	Yes
									Data analyzed			Data analyzed			Data analyzed			Data analyzed			Data analyzed			Data analyzed			Data analyzed
									Sample size, column A	9		Sample size, column F	9		Sample size, column G	9		Sample size, column B	9		Sample size, column C	9		Sample size, column D	9		Sample size, column E	9
									Sample size, column H	9		Sample size, column H	9		Sample size, column H	9		Sample size, column H	9		Sample size, column H	9		Sample size, column H	9		Sample size, column H	9

## Sheet: Fig5D
#VALUE!
	Quantification of immunoblot
	GAPDH	Area	Percent	Relative Density
	siCtrl #2	6767.91	47.374	1
	siP3W #1	7518.33	52.626	1.11086
	P3W	Area	Percent	Relative Density	Adj density
	siCtrl #2	12155.9	70.248	1	1
	siP3W #1	5148.3	29.752	0.423528	0.381261

## Sheet: Fig7A
RH4-flag data																													A673 data
NTC1	NTC2	FOXO1-1	FOXO1-2	MAML1-1	MAML1-2	INO80-1	INO80-2	INO80D-1	INO80D-2	NCOA1-1	NCOA1-2	NCOA2-1	NCOA2-3	WWTR1-1	WWTR1-2	TCF3-1	TCF3-2	HDAC2-1	HDAC2-2	JUN-1	JUN-2	MED15-1	MED15-2	SOX9-1	SOX9-2	PAXIP1-1	PAXIP1-2		NTC1	NTC2	FOXO1-1	FOXO1-2	MAML1-1	MAML1-2	INO80-1	INO80-2	INO80D-1	INO80D-2	NCOA1-1	NCOA1-2	NCOA2-1	NCOA2-3	WWTR1-1	WWTR1-2	TCF3-1	TCF3-2	HDAC2-1	HDAC2-2	JUN-1
0.921671	1.08687	0.933064	0.876098	0.779255	0.870401	0.579872	0.505815	0.750771	0.876098	0.864704	1.01282	0.870401	1.06409	0.847615	1.19511	0.887491	0.727985	0.716592	0.790648	0.665322	1.02991	0.710895	1.24068	0.972941	1.16093	0.847615	1.29195		1.01213	1.01213	0.847149	1.10918	0.779216	0.856854	0.759806	0.585119	1.08007	0.78892	0.556005	0.78892	1.12859	1.01213	1.148	0.711282	0.924788	0.720987	1.02184	1.05095	0.769511
0.853311	1.11536	0.824828	0.756468	0.688108	0.984334	0.511512	0.494422	0.659625	0.887491	0.727985	1.05269	0.881794	1.10396	0.802041	1.00142	0.870401	0.773558	0.699502	0.665322	0.551389	0.933064	0.642535	1.23499	0.853311	1.06978	0.887491	1.05839		0.992721	1.09947	0.963607	1.12859	0.78892	0.78892	0.711282	0.633643	0.953902	0.769511	0.633643	0.837444	1.08977	0.973312	1.07036	0.82774	0.847149	0.740396	1.12859	1.148	0.730691
0.887491	1.09257	0.859008	0.830525	0.648232	0.995728	0.574175	0.443152	0.648232	0.893188	0.676715	1.01282	0.836221	1.15523	0.773558	1.08118	0.933064	0.762165	0.716592	0.767861	0.619748	1.02991	0.648232	1.14384	0.938761	0.978638	0.921671	1.0356		0.973312	1.07036	0.876264	0.905378	0.556005	0.837444	0.662758	0.585119	0.837444	0.730691	0.633643	0.905378	0.847149	1.03154	0.934493	0.759806	0.885968	0.720987	1.03154	1.02184	0.604529
1.33753	1.13814	1.10396	0.807738	0.733681	0.995728	0.676715	0.517209	0.767861	1.20081	0.864704	1.22359	0.938761	1.13814	0.864704	1.08687	0.813435	0.870401	0.779255	0.784951	0.762165	1.16663	0.756468	1.48564	1.13245	1.31474	1.26917	1.14384		1.02184	1.27416	0.983017	0.934493	0.682167	0.653053	0.662758	0.5463	0.924788	0.847149	0.536595	0.82774	1.04124	1.11888	1.07036	0.856854	0.905378	0.779216	1.41973	1.11888	0.653053
1.02898	0.94397	0.225246	0.240702	0.18274	0.360489	0.271615	0.209789	0.217517	0.2948	0.186604	0.275479	0.263887	0.360489	0.329577	0.186604	0.306392	0.681211	0.290935	0.337305	0.287071	0.402995	0.260023	0.46482	0.267751	0.240702	0.236838	0.175012		1.07588	0.939298	0.635789	1	0.962061	0.772368	0.795131	1.22763	1.15934	1.16693	0.93171	0.992412	0.962061	1.00759	0.893772	0.946886	0.688903	0.66614	0.787543	0.901359	0.908947
1.00966	1.00193	0.244566	0.24843	0.205925	0.387538	0.263887	0.217517	0.244566	0.306392	0.198197	0.275479	0.22911	0.399131	0.317984	0.209789	0.337305	0.677347	0.267751	0.31412	0.337305	0.360489	0.252294	0.460956	0.260023	0.267751	0.225246	0.256158		0.946886	0.916535	0.795131	1.21246	0.734429	0.840658	0.719254	1.13658	1.10623	1.07588	1.04553	0.893772	0.893772	1	0.916535	0.749605	0.779956	0.726842	0.969649	0.939298	0.757193
0.994204	0.99034	0.252294	0.232974	0.18274	0.345033	0.290935	0.225246	0.252294	0.310256	0.217517	0.279343	0.236838	0.364354	0.341169	0.175012	0.31412	0.758493	0.205925	0.352761	0.260023	0.391402	0.240702	0.422315	0.260023	0.2948	0.209789	0.18274		0.848245	0.893772	0.719254	1.03794	0.924123	0.83307	0.795131	1.15934	1.11382	1.14417	0.901359	1.13658	1.02276	0.83307	0.855833	0.908947	0.696491	0.817894	0.772368	0.840658	0.719254
0.967155	0.974883	0.306392	0.37981	0.171148	0.561423	0.449364	0.186604	0.267751	0.302528	0.190469	0.24843	0.236838	0.422315	0.368218	0.140235	0.341169	0.812591	0.395266	0.484141	0.395266	0.395266	0.171148	0.5962	0.24843	0.263887	0.213653	0.186604		1.12899	1.02276	1.01517	1.23522	0.962061	0.840658	1.11382	1.16693	1.55391	1.10623	1.18969	0.916535	1.22763	1.3718	1.09105	1.11382	0.83307	0.719254	1.12899	1.04553	0.901359
1.13173	1.05462			0.527711	0.720482	0.476305	0.412048	0.771888	0.579116	0.656225	0.771888	0.759036	0.733333	0.733333	0.669076														1.03061	1.0102			0.928571	0.908163	0.846939	0.806122	1.27551	1.09184	1.05102	1.0102	1.05102	1.17347	1.11224	0.908163
0.707631	0.964659			0.707631	0.643373	0.4249	0.4249	0.604819	0.540562	1.01606	0.746185	0.579116	0.771888	0.694779	0.617671														1.03061	0.94898			0.908163	0.887755	0.887755	0.969388	1.27551	1.17347	0.928571	0.826531	1.0102	0.846939	1.2551	0.928571
0.810442	0.97751			0.630522	0.502008	0.489157	0.476305	0.669076	0.591968	0.823293	0.656225	0.848996	0.88755	0.681928	0.656225														0.94898	1.0102			0.887755	0.887755	0.867347	0.928571	1.11224	1.21429	0.72449	0.765306	0.908163	0.908163	1.11224	0.887755
1.18313	1.17028			0.707631	0.630522	0.707631	0.694779	0.630522	0.566265	1.05462	0.746185	0.861847	0.861847	0.784739	0.630522														1.17347	0.846939			1.0102	0.94898	0.867347	0.806122	1.2551	1.23469	1.09184	0.969388	0.969388	0.908163	1.19388	0.94898
1.06144	1.22757	0.697326	0.472027	0.362792	0.517542	0.442443	0.094254	0.772426	0.563057	0.337758	0.654087	1.02731	0.745117	0.581263	0.631329	0.487958	0.77015	0.244453	0.551678	0.626778	0.474303	0.512991	0.756495	0.091978	0.440167	0.567609	0.431064		0.924067	1.61146	1.27043	3.82282	1.75533	2.26154	0.828153	1.04662	3.35391	3.21536	2.67185	4.84059	2.62922	1.31838	2.90631	1.377	3.72158	5.97558	3.13544	3.56172	1.60613
1.10013	1.2253	0.508439	0.394652	0.319552	0.380998	0.394652	0.069221	0.581263	0.483406	0.321828	0.638157	0.995449	0.674569	0.508439	0.608572	0.442443	0.649535	0.274038	0.551678	0.597193	0.526645	0.49706	0.797459	0.194386	0.421961	0.492509	0.417409		1.01998	0.993339	1.13721	3.87611	1.49423	1.6754	0.737567	1.13188	3.29529	2.87966	2.3468	3.06083	2.65586	5.2722	2.1603	1.25444	2.13899	4.72869	3.18872	3.51909	1.22247
0.934003	1.33909	0.622226	0.44927	0.321828	0.462924	0.333207	0.073772	0.67912	0.460649	0.308174	0.606296	1.05234	0.670017	0.417409	0.599469	0.421961	0.724635	0.242177	0.515266	0.626778	0.467476	0.501612	0.797459	0.203489	0.408306	0.48113	0.371895		1.11057	0.886767	0.934725	3.90275	1.32371	1.34503	0.657638	0.849467	2.86368	2.65586	1.96847	2.63988	2.53863	1.3024	1.94716	0.993339	1.83526	3.06616	2.99156	0.199378	1.09458
0.904419	1.07055	0.542575	0.453821	0.392376	0.492509	0.367343	0.057842	0.574436	0.576712	0.349137	0.597193	0.990897	0.726911	0.576712	0.683672	0.417409	0.767874	0.205765	0.528921	0.733738	0.524369	0.551678	0.692775	0.196662	0.351413	0.469752	0.522094		0.945382	0.684281	0.519094	2.84769	1.07327	1.17984	0.476465	0.95071	2.80506	2.32549	2.05906	2.07504	0.15675	0.428508	1.6381	0.924067	2.81039	5.26687	2.85835	2.57593	0.945382
RH4-F ordinary one-way ANOVA																													A673 ordinary one-way ANOVA
Table Analyzed	RH4-F																												Table Analyzed	A673
Data sets analyzed	A-AD																												Data sets analyzed	A-AD
Distribution assumption	Normal (Gaussian)																												Distribution assumption	Normal (Gaussian)
ANOVA summary																													ANOVA summary
F	5.323																												F	2.472
P value	<0.0001																												P value	<0.0001
P value summary	****																												P value summary	****
Significant diff. among means (P < 0.05)?	Yes																												Significant diff. among means (P < 0.05)?	Yes
R squared	0.2857																												R squared	0.1566
Brown-Forsythe test																													Brown-Forsythe test
F (DFn, DFd)	1.801 (29, 386)																												F (DFn, DFd)	2.365 (29, 386)
P value	0.0076																												P value	0.0001
P value summary	**																												P value summary	***
Are SDs significantly different (P < 0.05)?	Yes																												Are SDs significantly different (P < 0.05)?	Yes
Bartlett's test																													Bartlett's test
Bartlett's statistic (corrected)	89.95																												Bartlett's statistic (corrected)	359.7
P value	<0.0001																												P value	<0.0001
P value summary	****																												P value summary	****
Are SDs significantly different (P < 0.05)?	Yes																												Are SDs significantly different (P < 0.05)?	Yes
ANOVA table	SS	DF	MS	F (DFn, DFd)	P value																								ANOVA table	SS	DF	MS	F (DFn, DFd)	P value
Treatment (between columns)	11	29	0.3792	F (29, 386) = 5.323	P<0.0001																								Treatment (between columns)	51.38	29	1.772	F (29, 386) = 2.472	P<0.0001
Residual (within columns)	27.5	386	0.07124																										Residual (within columns)	276.7	386	0.7168
Total	38.49	415																											Total	328.1	415
Data summary																													Data summary
Number of treatments (columns)	30																												Number of treatments (columns)	30
Number of values (total)	416																												Number of values (total)	416
RH4-flag multiple comparisons																													A673 multiple comparisons
Number of families	1																												Number of families	1
Number of comparisons per family	29																												Number of comparisons per family	29
Alpha	0.05																												Alpha	0.05
Dunnett's multiple comparisons test	Mean diff.	95.00% CI of diff.	Below threshold?	Summary	Adjusted P Value	B-?																							Dunnett's multiple comparisons test	Mean diff.	95.00% CI of diff.	Below threshold?	Summary	Adjusted P Value	B-?
NTC2 vs. NTC1	0.09629	-0.1905 to 0.3831	No	ns	0.9983	A	NTC1																						NTC2 vs. NTC1	0.002312	-0.9075 to 0.9121	No	ns	>0.9999	A	NTC1
NTC2 vs. FOXO1-1	0.4925	0.1827 to 0.8023	Yes	****	<0.0001	C	FOXO1-1																						NTC2 vs. FOXO1-1	0.1224	-0.8603 to 1.105	No	ns	>0.9999	C	FOXO1-1
NTC2 vs. FOXO1-2	0.574	0.2642 to 0.8838	Yes	****	<0.0001	D	FOXO1-2																						NTC2 vs. FOXO1-2	-0.9039	-1.887 to 0.07880	No	ns	0.0966	D	FOXO1-2
NTC2 vs. MAML1-1	0.6132	0.3264 to 0.9000	Yes	****	<0.0001	E	MAML1-1																						NTC2 vs. MAML1-1	0.02815	-0.8817 to 0.9380	No	ns	>0.9999	E	MAML1-1
NTC2 vs. MAML1-2	0.4702	0.1834 to 0.7570	Yes	****	<0.0001	F	MAML1-2																						NTC2 vs. MAML1-2	-0.01855	-0.9284 to 0.8913	No	ns	>0.9999	F	MAML1-2
NTC2 vs. INO80-1	0.6325	0.3457 to 0.9193	Yes	****	<0.0001	G	INO80-1																						NTC2 vs. INO80-1	0.2395	-0.6704 to 1.149	No	ns	>0.9999	G	INO80-1
NTC2 vs. INO80-2	0.7669	0.4801 to 1.054	Yes	****	<0.0001	H	INO80-2																						NTC2 vs. INO80-2	0.1057	-0.8041 to 1.016	No	ns	>0.9999	H	INO80-2
NTC2 vs. INO80D-1	0.5176	0.2308 to 0.8044	Yes	****	<0.0001	I	INO80D-1																						NTC2 vs. INO80D-1	-0.6091	-1.519 to 0.3008	No	ns	0.4755	I	INO80D-1
NTC2 vs. INO80D-2	0.4963	0.2095 to 0.7831	Yes	****	<0.0001	J	INO80D-2																						NTC2 vs. INO80D-2	-0.45	-1.360 to 0.4599	No	ns	0.8809	J	INO80D-2
NTC2 vs. NCOA1-1	0.5362	0.2494 to 0.8230	Yes	****	<0.0001	K	NCOA1-1																						NTC2 vs. NCOA1-1	-0.1906	-1.100 to 0.7192	No	ns	>0.9999	K	NCOA1-1
NTC2 vs. NCOA1-2	0.411	0.1242 to 0.6979	Yes	***	0.0005	L	NCOA1-2																						NTC2 vs. NCOA1-2	-0.4541	-1.364 to 0.4557	No	ns	0.8728	L	NCOA1-2
NTC2 vs. NCOA2-1	0.3603	0.07349 to 0.6471	Yes	**	0.0039	M	NCOA2-1																						NTC2 vs. NCOA2-1	-0.2445	-1.154 to 0.6654	No	ns	>0.9999	M	NCOA2-1
NTC2 vs. NCOA2-3	0.3309	0.04411 to 0.6177	Yes	*	0.0117	N	NCOA2-3																						NTC2 vs. NCOA2-3	-0.2679	-1.178 to 0.6420	No	ns	0.9998	N	NCOA2-3
NTC2 vs. WWTR1-1	0.4844	0.1976 to 0.7712	Yes	****	<0.0001	O	WWTR1-1																						NTC2 vs. WWTR1-1	-0.3178	-1.228 to 0.5920	No	ns	0.9971	O	WWTR1-1
NTC2 vs. WWTR1-2	0.4501	0.1632 to 0.7369	Yes	****	<0.0001	P	WWTR1-2																						NTC2 vs. WWTR1-2	0.07021	-0.8396 to 0.9800	No	ns	>0.9999	P	WWTR1-2
NTC2 vs. TCF3-1	0.5381	0.2283 to 0.8479	Yes	****	<0.0001	Q	TCF3-1																						NTC2 vs. TCF3-1	-0.4085	-1.391 to 0.5742	No	ns	0.9746	Q	TCF3-1
NTC2 vs. TCF3-2	0.3379	0.02806 to 0.6477	Yes	*	0.0219	R	TCF3-2																						NTC2 vs. TCF3-2	-1.064	-2.046 to -0.08090	Yes	*	0.0237	R	TCF3-2
NTC2 vs. HDAC2-1	0.666	0.3562 to 0.9758	Yes	****	<0.0001	S	HDAC2-1																						NTC2 vs. HDAC2-1	-0.6891	-1.672 to 0.2937	No	ns	0.4047	S	HDAC2-1
NTC2 vs. HDAC2-2	0.5321	0.2223 to 0.8419	Yes	****	<0.0001	T	HDAC2-2																						NTC2 vs. HDAC2-2	-0.4798	-1.462 to 0.5030	No	ns	0.8917	T	HDAC2-2
NTC2 vs. JUN-1	0.5473	0.2375 to 0.8571	Yes	****	<0.0001	U	JUN-1																						NTC2 vs. JUN-1	0.1044	-0.8784 to 1.087	No	ns	>0.9999	U	JUN-1
NTC2 vs. JUN-2	0.444	0.1342 to 0.7538	Yes	***	0.0005	V	JUN-2																						NTC2 vs. JUN-2	-0.1432	-1.126 to 0.8396	No	ns	>0.9999	V	JUN-2
NTC2 vs. MED15-1	0.607	0.2973 to 0.9168	Yes	****	<0.0001	W	MED15-1																						NTC2 vs. MED15-1	-0.7315	-1.714 to 0.2512	No	ns	0.3186	W	MED15-1
NTC2 vs. MED15-2	0.2447	-0.06508 to 0.5545	No	ns	0.2416	X	MED15-2																						NTC2 vs. MED15-2	-0.09257	-1.075 to 0.8902	No	ns	>0.9999	X	MED15-2
NTC2 vs. SOX9-1	0.6175	0.3077 to 0.9273	Yes	****	<0.0001	Y	SOX9-1																						NTC2 vs. SOX9-1	0.2454	-0.7374 to 1.228	No	ns	>0.9999	Y	SOX9-1
NTC2 vs. SOX9-2	0.4848	0.1750 to 0.7946	Yes	****	<0.0001	Z	SOX9-2																						NTC2 vs. SOX9-2	-0.269	-1.252 to 0.7137	No	ns	>0.9999	Z	SOX9-2
NTC2 vs. PAXIP1-1	0.5173	0.2075 to 0.8271	Yes	****	<0.0001	AA	PAXIP1-1																						NTC2 vs. PAXIP1-1	-0.8566	-1.839 to 0.1261	No	ns	0.1387	AA	PAXIP1-1
NTC2 vs. PAXIP1-2	0.4965	0.1867 to 0.8062	Yes	****	<0.0001	AB	PAXIP1-2																						NTC2 vs. PAXIP1-2	-0.7967	-1.779 to 0.1860	No	ns	0.2114	AB	PAXIP1-2
NTC2 vs. OGA-2	0.6158	0.3060 to 0.9256	Yes	****	<0.0001	AC	OGA-2																						NTC2 vs. OGA-2	0.1648	-0.8179 to 1.148	No	ns	>0.9999	AC	OGA-2
NTC2 vs. OGA-3	0.5006	0.1908 to 0.8104	Yes	****	<0.0001	AD	OGA-3																						NTC2 vs. OGA-3	-0.03835	-1.021 to 0.9444	No	ns	>0.9999	AD	OGA-3
Test details	Mean 1	Mean 2	Mean diff.	SE of diff.	n1	n2	q	DF																					Test details	Mean 1	Mean 2	Mean diff.	SE of diff.	n1	n2	q	DF
NTC2 vs. NTC1	1.086	0.9896	0.09629	0.09436	16	16	1.02	386																					NTC2 vs. NTC1	1.014	1.011	0.002312	0.2993	16	16	0.007724	386
NTC2 vs. FOXO1-1	1.086	0.5933	0.4925	0.1019	16	12	4.832	386																					NTC2 vs. FOXO1-1	1.014	0.8914	0.1224	0.3233	16	12	0.3785	386
NTC2 vs. FOXO1-2	1.086	0.5119	0.574	0.1019	16	12	5.631	386																					NTC2 vs. FOXO1-2	1.014	1.918	-0.9039	0.3233	16	12	2.796	386
NTC2 vs. MAML1-1	1.086	0.4726	0.6132	0.09436	16	16	6.499	386																					NTC2 vs. MAML1-1	1.014	0.9856	0.02815	0.2993	16	16	0.09405	386
NTC2 vs. MAML1-2	1.086	0.6157	0.4702	0.09436	16	16	4.982	386																					NTC2 vs. MAML1-2	1.014	1.032	-0.01855	0.2993	16	16	0.06197	386
NTC2 vs. INO80-1	1.086	0.4534	0.6325	0.09436	16	16	6.703	386																					NTC2 vs. INO80-1	1.014	0.7743	0.2395	0.2993	16	16	0.8	386
NTC2 vs. INO80-2	1.086	0.3189	0.7669	0.09436	16	16	8.127	386																					NTC2 vs. INO80-2	1.014	0.9081	0.1057	0.2993	16	16	0.3531	386
NTC2 vs. INO80D-1	1.086	0.5683	0.5176	0.09436	16	16	5.485	386																					NTC2 vs. INO80D-1	1.014	1.623	-0.6091	0.2993	16	16	2.035	386
NTC2 vs. INO80D-2	1.086	0.5896	0.4963	0.09436	16	16	5.259	386																					NTC2 vs. INO80D-2	1.014	1.464	-0.45	0.2993	16	16	1.503	386
NTC2 vs. NCOA1-1	1.086	0.5496	0.5362	0.09436	16	16	5.683	386																					NTC2 vs. NCOA1-1	1.014	1.204	-0.1906	0.2993	16	16	0.6367	386
NTC2 vs. NCOA1-2	1.086	0.6748	0.411	0.09436	16	16	4.356	386																					NTC2 vs. NCOA1-2	1.014	1.468	-0.4541	0.2993	16	16	1.517	386
NTC2 vs. NCOA2-1	1.086	0.7256	0.3603	0.09436	16	16	3.818	386																					NTC2 vs. NCOA2-1	1.014	1.258	-0.2445	0.2993	16	16	0.8167	386
NTC2 vs. NCOA2-3	1.086	0.7549	0.3309	0.09436	16	16	3.507	386																					NTC2 vs. NCOA2-3	1.014	1.282	-0.2679	0.2993	16	16	0.8949	386
NTC2 vs. WWTR1-1	1.086	0.6015	0.4844	0.09436	16	16	5.133	386																					NTC2 vs. WWTR1-1	1.014	1.332	-0.3178	0.2993	16	16	1.062	386
NTC2 vs. WWTR1-2	1.086	0.6358	0.4501	0.09436	16	16	4.769	386																					NTC2 vs. WWTR1-2	1.014	0.9436	0.07021	0.2993	16	16	0.2346	386
NTC2 vs. TCF3-1	1.086	0.5478	0.5381	0.1019	16	12	5.279	386																					NTC2 vs. TCF3-1	1.014	1.422	-0.4085	0.3233	16	12	1.264	386
NTC2 vs. TCF3-2	1.086	0.748	0.3379	0.1019	16	12	3.315	386																					NTC2 vs. TCF3-2	1.014	2.077	-1.064	0.3233	16	12	3.29	386
NTC2 vs. HDAC2-1	1.086	0.4199	0.666	0.1019	16	12	6.534	386																					NTC2 vs. HDAC2-1	1.014	1.703	-0.6891	0.3233	16	12	2.131	386
NTC2 vs. HDAC2-2	1.086	0.5537	0.5321	0.1019	16	12	5.221	386																					NTC2 vs. HDAC2-2	1.014	1.494	-0.4798	0.3233	16	12	1.484	386
NTC2 vs. JUN-1	1.086	0.5386	0.5473	0.1019	16	12	5.37	386																					NTC2 vs. JUN-1	1.014	0.9094	0.1044	0.3233	16	12	0.3228	386
NTC2 vs. JUN-2	1.086	0.6419	0.444	0.1019	16	12	4.356	386																					NTC2 vs. JUN-2	1.014	1.157	-0.1432	0.3233	16	12	0.4427	386
NTC2 vs. MED15-1	1.086	0.4788	0.607	0.1019	16	12	5.956	386																					NTC2 vs. MED15-1	1.014	1.745	-0.7315	0.3233	16	12	2.262	386
NTC2 vs. MED15-2	1.086	0.8411	0.2447	0.1019	16	12	2.401	386																					NTC2 vs. MED15-2	1.014	1.106	-0.09257	0.3233	16	12	0.2863	386
NTC2 vs. SOX9-1	1.086	0.4684	0.6175	0.1019	16	12	6.058	386																					NTC2 vs. SOX9-1	1.014	0.7684	0.2454	0.3233	16	12	0.7588	386
NTC2 vs. SOX9-2	1.086	0.6011	0.4848	0.1019	16	12	4.756	386																					NTC2 vs. SOX9-2	1.014	1.283	-0.269	0.3233	16	12	0.832	386
NTC2 vs. PAXIP1-1	1.086	0.5685	0.5173	0.1019	16	12	5.075	386																					NTC2 vs. PAXIP1-1	1.014	1.87	-0.8566	0.3233	16	12	2.649	386
NTC2 vs. PAXIP1-2	1.086	0.5894	0.4965	0.1019	16	12	4.871	386																					NTC2 vs. PAXIP1-2	1.014	1.81	-0.7967	0.3233	16	12	2.464	386
NTC2 vs. OGA-2	1.086	0.47	0.6158	0.1019	16	12	6.042	386																					NTC2 vs. OGA-2	1.014	0.849	0.1648	0.3233	16	12	0.5097	386
NTC2 vs. OGA-3	1.086	0.5852	0.5006	0.1019	16	12	4.912	386																					NTC2 vs. OGA-3	1.014	1.052	-0.03835	0.3233	16	12	0.1186	386
[truncated: 7 more columns]

## Sheet: Fig8A
	GeneName	RhabdoMeans	OtherMeans	Difference	PValue	-log10(pval)
	A2M	-0.00256362	0.0187753	-0.0213389	0.752619	0.123425
	AAR2	0.00684204	-0.00926808	0.0161101	0.582497	0.234706
	ABCE1	-1.65025	-1.82796	0.17771	0.170162	0.769138
	ACACA	-0.23871	-0.364137	0.125427	0.439841	0.356704
	ACACB	-0.229314	-0.0741886	-0.155125	0.0318086	1.49746
	ADRM1	-0.0970447	-0.26966	0.172615	0.0236089	1.62693
	AHDC1	-0.235675	-0.0634796	-0.172195	0.0648025	1.18841
	ANK3	0.0747777	-0.0516516	0.126429	0.053749	1.26963
	ANKRD28	-0.0436732	-0.0163369	-0.0273363	0.520071	0.283938
	AP1S1	0.0323266	-0.0356787	0.0680053	0.116291	0.934456
	AP2S1	-0.789619	-0.631712	-0.157907	0.271339	0.566488
	ARF3	-0.362931	-0.223397	-0.139534	0.234204	0.630405
	ARID1A	-0.185917	-0.243794	0.0578766	0.335341	0.474514
	ARID1B	-0.0659044	-0.0922405	0.0263361	0.629114	0.201271
	ARID5B	0.0773149	-0.0694724	0.146787	0.0576444	1.23924
	ARMCX1	0.0964559	0.0397096	0.0567462	0.0182222	1.7394
	ARNT	-0.126365	-0.097522	-0.0288426	0.32623	0.486477
	ASH2L	-0.304244	-0.358529	0.0542852	0.709831	0.148845
	ASXL1	0.0939244	0.0181514	0.075773	0.248529	0.604623
	ATAD3B	0.0426126	-0.0418312	0.0844438	0.041899	1.3778
	ATF2	0.000810334	0.0367781	-0.0359677	0.340125	0.468362
	ATF7	-0.326989	-0.334493	0.00750335	0.880748	0.0551485
	ATG7	0.0219163	0.0371623	-0.015246	0.697549	0.156425
	ATIC	-0.371692	-0.303981	-0.0677113	0.438187	0.358341
	ATP5PO	-0.348528	-0.490694	0.142166	0.13185	0.87992
	ATXN1	0.00380382	-0.00975004	0.0135539	0.565617	0.247478
	AUTS2	-0.0657913	-0.012118	-0.0536733	0.53041	0.275388
	BAP1	-0.489375	-0.449532	-0.0398431	0.557146	0.254031
	BCL11A	-0.155085	-0.0363675	-0.118717	0.390976	0.40785
	BCL9	-0.126454	-0.145042	0.0185884	0.81257	0.0901391
	BCL9L	-0.0547514	-0.0889621	0.0342106	0.20996	0.677863
	BCOR	-0.076009	0.000953028	-0.076962	0.322977	0.490828
	BICRA	-0.0543575	0.0382799	-0.0926374	0.176135	0.754153
	BICRAL	-0.0259894	-0.0207203	-0.00526908	0.945149	0.0244995
	BRD9	-0.000580399	0.0196856	-0.020266	0.681368	0.166618
	C6orf120	0.00924263	0.0162454	-0.00700279	0.838918	0.0762805
	C8orf33	-0.250105	-0.271437	0.0213326	0.720801	0.142185
	CAD	-0.483419	-0.422142	-0.0612773	0.646113	0.189692
	CALCOCO2	0.0271535	-0.022053	0.0492065	0.524988	0.27985
	CASQ2	-0.0240904	-0.0337748	0.00968432	0.912233	0.0398944
	CAT	-0.0218021	-0.0214703	-0.000331769	0.991915	0.00352575
	CDC42	-1.01206	-1.07084	0.0587793	0.666636	0.176111
	CDCA7	0.0450881	0.0285516	0.0165365	0.517746	0.285883
	CDK4	-0.604242	-0.540743	-0.0634994	0.681395	0.166601
	CDK6	-0.798678	-0.465408	-0.333271	0.129197	0.888748
	CHD7	-0.140119	-0.0171484	-0.12297	0.293193	0.532846
	CIAO1	-1.24385	-1.15853	-0.0853208	0.607763	0.216266
	CIC	-0.0926564	-0.0368135	-0.0558429	0.230411	0.637498
	CIP2A	-0.116855	-0.219902	0.103047	0.185785	0.73099
	CLN6	-0.0949594	-0.0742328	-0.0207266	0.429122	0.367419
	CLTA	-0.0611376	-0.0747501	0.0136124	0.893891	0.0487154
	COL18A1	-0.0622474	-0.0488355	-0.0134118	0.341232	0.466951
	COPA	-2.05664	-2.06697	0.0103279	0.939038	0.027317
	CPVL	0.0596034	0.00692477	0.0526787	0.0494847	1.30553
	CREB5	0.0515084	0.0996173	-0.0481088	0.183973	0.735247
	CREBBP	-0.131978	-0.0724223	-0.0595554	0.663614	0.178085
	CREBZF	-0.0970337	-0.0514781	-0.0455556	0.476287	0.322131
	CRTC2	-0.12017	-0.145241	0.0250707	0.469516	0.328349
	CRTC3	-0.0339746	-0.0844553	0.0504806	0.442391	0.354194
	CTBP2	-0.249475	-0.297221	0.0477461	0.375059	0.425901
	CTSH	-0.0324783	-0.0418588	0.00938055	0.75953	0.119455
	CUX1	-0.278378	0.0360692	-0.314447	0.072733	1.13827
	DAPK1	-0.102469	0.0111353	-0.113605	0.145595	0.836852
	DARS2	-0.233656	-0.288565	0.0549094	0.628371	0.201784
	DCK	-0.0543115	0.0128655	-0.067177	0.238836	0.621901
	DCLRE1A	0.0183259	0.00845904	0.00986685	0.883973	0.0535608
	DDOST	-0.842994	-0.901418	0.0584243	0.297855	0.525994
	DDX24	-1.20058	-1.18486	-0.015717	0.913568	0.0392591
	DDX56	-1.76741	-1.96496	0.19755	0.0695412	1.15776
	DHCR24	0.00935716	-0.0309053	0.0402625	0.542047	0.265963
	DIMT1	-0.967115	-1.04569	0.0785784	0.298869	0.524519
	DMRT2	0.312222	0.225215	0.0870072	0.178474	0.748426
	DMRTA2	-0.153888	-0.180251	0.0263628	0.703242	0.152895
	DNAJB6	-0.458237	-0.428015	-0.0302222	0.813906	0.0894258
	DNAJC13	-0.251691	-0.17605	-0.0756411	0.454674	0.3423
	DNTTIP1	-0.00107594	-0.0444481	0.0433721	0.673285	0.171801
	DOT1L	-0.186082	-0.120168	-0.0659143	0.35388	0.451144
	DSTN	-0.0925796	-0.287843	0.195263	0.00803096	2.09523
	EBF3	-0.0454762	-0.0438368	-0.00163946	0.944325	0.0248786
	EHHADH	-0.0484743	-0.0186483	-0.029826	0.319571	0.495433
	EIF2B4	-1.83733	-1.81753	-0.0198003	0.828485	0.0817154
	EIF3F	-1.67353	-1.42421	-0.249324	0.176192	0.754014
	EIF4A1	-1.39993	-1.18739	-0.212546	0.28284	0.54846
	EIF5B	-0.345201	-0.355111	0.00990962	0.833858	0.0789077
	ELAC2	-0.83496	-0.96342	0.128459	0.419796	0.376962
	ELP3	-0.906162	-0.831284	-0.0748782	0.490963	0.308952
	EP300	-0.376222	-0.264669	-0.111552	0.11173	0.951831
	EPHA5	-0.0600575	0.0182989	-0.0783564	0.045482	1.34216
	ERLIN1	-0.0249594	-0.0667224	0.041763	0.276188	0.558795
	EYA3	-0.176533	-0.0976302	-0.078903	0.0246213	1.60869
	EYA4	0.0295366	0.0432102	-0.0136736	0.859419	0.0657953
	FAF2	-0.282157	-0.395901	0.113744	0.248129	0.605323
	FAM222B	-0.209461	-0.211595	0.00213409	0.964526	0.0156862
	FARSA	-1.25857	-1.30986	0.0512943	0.387437	0.411799
	FARSB	-1.9663	-1.83251	-0.133794	0.00314384	2.50254
	FASN	-0.274479	-0.244575	-0.0299037	0.644505	0.190774
	FASTKD5	-0.169225	-0.245198	0.0759729	0.169372	0.771158
	FBL	-1.96359	-1.81193	-0.151663	0.0860778	1.06511
	FBRSL1	-0.0681925	-0.0331362	-0.0350563	0.512642	0.290186
	FBXW11	-0.345318	-0.520943	0.175626	0.291248	0.535736
	FGF7	-0.0290607	0.0239432	-0.0530039	0.452423	0.344455
	FHL3	-0.044001	0.0106007	-0.0546016	0.091534	1.03842
	FIGN	0.0136062	0.0338434	-0.0202372	0.741413	0.12994
	FOSL2	-0.120268	-0.153941	0.0336727	0.545431	0.263261
	FOXA2	-0.113754	-0.0818154	-0.0319381	0.623121	0.205427
	FOXC2	-0.266682	-0.144966	-0.121716	0.174146	0.759088
	FOXF1	-0.219017	-0.017062	-0.201955	0.132675	0.877211
	FOXJ3	-0.0987194	-0.0821581	-0.0165613	0.694178	0.158529
	FOXO1	-0.591723	-0.0796029	-0.51212	0.000936638	3.02843
	GANAB	-0.171005	-0.15001	-0.0209953	0.845444	0.0729153
	GBP2	-0.0339001	0.0226374	-0.0565375	0.313286	0.504059
	GCLM	-0.114073	-0.0737513	-0.0403215	0.246782	0.607687
	GCN1	-0.625372	-0.374946	-0.250426	0.0802307	1.09566
	GET4	-0.362268	-0.310802	-0.0514656	0.687971	0.16243
	GMPS	-1.11883	-0.860551	-0.258279	0.0582786	1.23449
	GNL1	-0.187983	-0.194496	0.00651295	0.913581	0.0392528
	GSE1	-0.0245441	-0.030843	0.00629891	0.463985	0.333496
	GSTP1	-0.111282	-0.160228	0.0489464	0.289239	0.538743
	GTF2A1	-0.810868	-0.773678	-0.0371903	0.685929	0.163721
	GTF2A2	-1.51876	-1.47254	-0.0462163	0.615273	0.210932
	GTF2IRD1	-0.0493373	-0.0748237	0.0254865	0.694237	0.158492
	HADH	-0.100645	-0.0718953	-0.0287499	0.200212	0.698511
	HADHA	0.0375722	-0.207181	0.244753	0.0379809	1.42043
	HADHB	0.00230208	0.021409	-0.019107	0.677356	0.169183
	HDAC2	-0.537889	-0.030725	-0.507164	0.0744281	1.12826
	HDAC3	-1.16184	-0.84721	-0.314625	0.125452	0.901521
	HDAC5	-0.124596	-0.0607683	-0.0638282	0.444097	0.352522
	HDAC7	-0.178265	-0.145022	-0.0332427	0.642084	0.192408
	HDHD5	-0.251722	-0.176641	-0.0750807	0.350449	0.455375
	HDX	0.0346456	0.0655247	-0.0308791	0.0552067	1.25801
	HECW2	0.0899664	0.0342643	0.0557021	0.0965065	1.01544
	HERC2	-0.428626	-0.39085	-0.0377755	0.752139	0.123702
	HK1	-0.010824	-0.0521302	0.0413061	0.381435	0.418579
	HMG20B	-0.0787659	0.051093	-0.129859	0.00758702	2.11993
	HSDL2	-0.0284045	-0.0588185	0.030414	0.389341	0.40967
	IDH2	0.00450924	0.0074041	-0.00289487	0.970987	0.0127864
	IFT81	-0.0374288	-0.0236033	-0.0138255	0.869288	0.0608361
	IMMT	-0.21339	-0.310899	0.0975094	0.1479	0.830031
	ING5	0.0130299	-0.0137213	0.0267512	0.523858	0.280786
	INO80E	-0.0996677	-0.109273	0.00960532	0.775534	0.110399
	INTS13	-0.0690636	-0.348035	0.278972	0.0704658	1.15202
	INTS9	-1.6434	-1.7449	0.101499	0.478157	0.32043
	IRF2BP1	-0.235331	-0.142542	-0.0927897	0.272415	0.564769
	IRF2BPL	-0.109322	-0.00436488	-0.104958	0.145718	0.836487
	IRX5	-0.0212686	-0.00295312	-0.0183155	0.529822	0.27587
	ITPA	-0.02215	-0.0728103	0.0506603	0.50895	0.293325
	JMJD1C	0.0610178	0.0305249	0.0304929	0.662211	0.179004
	JUN	-0.3897	-0.199801	-0.189899	0.463111	0.334315
	JUNB	-0.21502	-0.266679	0.0516583	0.242574	0.615157
	JUND	-0.171689	-0.120662	-0.0510268	0.138537	0.858434
	KDM1A	-0.165511	-0.102144	-0.0633667	0.373328	0.42791
	KDM2B	-0.0744328	-0.0347615	-0.0396714	0.532078	0.274024
	KDM6B	-0.0211224	-0.0196079	-0.00151444	0.977952	0.00968246
	KLHL7	0.0651438	-0.0260243	0.0911681	0.00887527	2.05182
	KMT2C	0.0603348	-0.0133189	0.0736537	0.528025	0.277346
	KMT2E	-0.00491861	-0.121261	0.116342	0.139066	0.85678
	KNL1	-0.600349	-0.653141	0.0527926	0.531856	0.274206
	KRT32	0.01928	-0.0600726	0.0793525	0.203225	0.692023
	KTN1	0.125785	0.105721	0.0200641	0.672035	0.172608
	LARS2	-0.297541	-0.399982	0.102441	0.444351	0.352273
	LDHAL6A	-0.00163672	0.0682705	-0.0699072	0.100197	0.999144
	LGI2	-0.0605023	-0.0223574	-0.0381449	0.288343	0.540091
	LIN54	-0.502328	-0.388729	-0.113599	0.464593	0.332927
	LIN9	-0.572448	-0.492294	-0.0801538	0.37598	0.424836
	LRPPRC	-0.407945	-0.521972	0.114027	0.317064	0.498853
	MAGED1	-0.0536856	-0.00886632	-0.0448193	0.0556444	1.25458
	MAML1	-0.00720791	-0.0788535	0.0716456	0.343105	0.464573
	MAP3K7	-0.0823965	-0.139689	0.0572928	0.228536	0.641045
	MCCC1	0.065201	0.0153915	0.0498095	0.417613	0.379225
	MCCC2	-0.081287	-0.00871383	-0.0725732	0.289142	0.538889
	MCM2	-1.56415	-1.74439	0.180241	0.0439271	1.35727
	MCM6	-1.43041	-1.50927	0.0788556	0.413742	0.383271
	MCM7	-1.77495	-1.74251	-0.0324393	0.638443	0.194878
	MCMBP	-0.528311	-0.519015	-0.00929578	0.925488	0.0336292
	MCRS1	-0.698191	-0.783835	0.0856433	0.154892	0.809971
	MCU	-0.0734557	-0.0478411	-0.0256146	0.446059	0.350607
	MED12	-0.624577	-0.448976	-0.175602	0.0245626	1.60973
	MED13	-0.223852	-0.0402777	-0.183574	0.148844	0.827269
	MED13L	-0.243974	-0.120911	-0.123064	0.000276384	3.55849
	MED15	-0.546486	-0.243705	-0.302781	0.0517899	1.28576
	MEF2C	-0.0837469	-0.0527864	-0.0309606	0.593412	0.226644
	MEST	-0.062317	-0.0295971	-0.0327198	0.60089	0.221205
	MGST3	0.0336694	0.00949897	0.0241704	0.238396	0.622701
	MITF	-0.0254162	-0.0719831	0.0465669	0.123912	0.906888
	MRPL16	-0.364929	-0.528783	0.163854	0.207133	0.683752
	MRPL17	-0.500252	-0.490443	-0.00980907	0.964468	0.0157121
	MRPL22	-0.204305	-0.297809	0.0935032	0.473933	0.324283
	MRPS16	-0.469811	-0.520983	0.0511723	0.756322	0.121293
	MRPS17	-0.267571	-0.386177	0.118606	0.21532	0.666916
	MRPS21	-0.777924	-1.04288	0.264958	0.101935	0.991676
	MRPS22	-0.428524	-0.577344	0.148819	0.239664	0.620398
	MRPS25	-0.275613	-0.429488	0.153876	0.134402	0.871593
	MRPS34	-0.586333	-0.51138	-0.074953	0.547386	0.261707
	MTG1	-0.199749	-0.224409	0.0246596	0.68868	0.161982
	MVP	0.0884084	0.000794443	0.0876139	0.198273	0.702737
	MYO10	-0.00935636	-0.0287745	0.0194182	0.741163	0.130086
	NAA15	-1.00423	-0.899873	-0.104355	0.361382	0.442033
	NAE1	-0.504236	-0.683907	0.179671	0.376905	0.423768
	NARS2	-0.190693	-0.276519	0.085826	0.323431	0.490218
	NCOA1	-0.256048	-0.0927985	-0.163249	0.0647053	1.18906
	NCOA2	0.131042	0.0500643	0.0809778	0.0418687	1.37811
	NCOA3	-0.032858	-0.0217031	-0.0111549	0.789498	0.102649
	NCOR1	-0.0993025	-0.151682	0.0523792	0.501944	0.299344
	NCOR2	-0.0741713	-0.0625514	-0.0116199	0.809376	0.0918498
	NDUFA10	-0.130673	-0.261674	0.131002	0.0813307	1.08975
	NFIX	-0.00931146	-0.00148821	-0.00782325	0.789527	0.102633
	NFRKB	-0.514945	-0.431545	-0.0834001	0.349668	0.456344
	NLE1	-1.14559	-1.33088	0.185287	0.177194	0.751551
	NOP56	-1.74243	-1.64916	-0.0932733	0.32984	0.481697
	NOP58	-1.69979	-1.57333	-0.126458	0.211198	0.675311
	NOTCH2	0.088972	-0.00626787	0.0952399	0.317502	0.498253
	NPEPPS	-0.59875	-0.60301	0.00426012	0.973306	0.0117504
	NQO1	-0.0535785	-0.087364	0.0337855	0.527198	0.278026
	NRIP1	-0.019972	0.0863732	-0.106345	0.232996	0.632652
	NSUN2	-0.150978	0.0011001	-0.152079	0.128345	0.891622
	NT5DC1	-0.0928764	-0.0393698	-0.0535066	0.0512763	1.29008
	NTN4	-0.122363	-0.0546949	-0.0676683	0.206765	0.684523
	NUDT1	0.080639	0.0189076	0.0617314	0.110191	0.957854
	NUP133	-1.43392	-1.46943	0.0355088	0.834365	0.078644
	NUP160	-1.52621	-1.59567	0.0694537	0.42144	0.375264
	NUP188	-0.151523	-0.181625	0.0301018	0.274132	0.56204
	NUP205	-1.38101	-1.20093	-0.180074	0.130149	0.885558
	NUP54	-0.797814	-0.8722	0.0743865	0.559179	0.252449
	OGA	-0.427885	-0.221591	-0.206294	0.000262378	3.58107
	OGT	-1.40318	-1.17927	-0.223913	0.0580915	1.23589
	PAGR1	-0.437278	-0.202222	-0.235056	0.157811	0.801862
	PAK1	-0.104999	-0.145425	0.0404255	0.50082	0.300318
	PAX3	-1.21429	-0.031232	-1.18306	0.0144518	1.84008
	PAXIP1	-0.423528	-0.194289	-0.229239	0.188636	0.724374
	PC	-0.440629	-0.439545	-0.00108443	0.984701	0.00669551
	PCCA	0.0802851	0.031951	0.048334	0.255896	0.591937
	PCCB	-0.12557	-0.0599951	-0.0655748	0.20819	0.681541
	PCGF1	-0.139021	-0.0913803	-0.0476407	0.668427	0.174946
	PCGF3	0.0955016	-0.00663481	0.102136	0.17257	0.763034
	PCNA	-2.35022	-2.39437	0.0441531	0.529095	0.276466
	PDE12	-0.332157	-0.29084	-0.0413168	0.785854	0.104658
	PDIA6	0.0291164	-0.00499099	0.0341074	0.380147	0.420048
	PFKM	-0.045038	-0.0453725	0.000334526	0.994484	0.00240229
	PGK1	-0.909437	-0.7643	-0.145137	0.0806698	1.09329
	PGM5	-0.176513	-0.17014	-0.00637249	0.882616	0.054228
	PGRMC1	-0.0753703	-0.0228835	-0.0524868	0.360622	0.442947
	PHB	-2.09645	-2.06149	-0.0349614	0.744113	0.128361
	PHB2	-2.22016	-2.13599	-0.0841709	0.528389	0.277046
	PHF14	-0.0692088	0.0378121	-0.107021	0.0843226	1.07406
	PHF21A	-0.0634215	-0.0446653	-0.0187562	0.654939	0.183799
	PHF6	0.0513296	-0.00883837	0.060168	0.431565	0.364953
	PIAS1	-0.2085	-0.217129	0.00862923	0.882061	0.0545015
	PIGK	-0.205214	-0.117271	-0.0879438	0.208428	0.681045
	PIGT	0.00734973	-0.0618876	0.0692373	0.132742	0.876992
	PITX2	-0.104829	0.0237009	-0.12853	0.045978	1.33745
	POC1A	-0.480036	-0.265532	-0.214503	0.0404513	1.39307
	POP1	-0.87906	-0.859255	-0.0198047	0.758213	0.120209
	POU2F1	-0.265246	-0.237632	-0.0276138	0.585538	0.232445
	PRDX5	-0.0392834	-0.0415141	0.00223066	0.923084	0.0347588
	PRKCA	-0.136827	-0.0854822	-0.0513447	0.35834	0.445705
	PROSER1	0.000661451	0.0440138	-0.0433524	0.311854	0.506049
	PROX1	-0.13694	-0.015736	-0.121204	0.0644037	1.19109
	PRR12	-0.0510599	-0.0434722	-0.0075877	0.889638	0.0507868
	PSMA4	-1.63432	-1.88521	0.250887	0.15622	0.806265
	PSMA5	-2.01794	-2.04879	0.0308484	0.196196	0.707311
	PSMA7	-1.91793	-2.04942	0.131497	0.120337	0.919599
	PSMC1	-0.941539	-1.18585	0.244313	0.0687832	1.16252
	PSMC2	-1.41827	-1.34334	-0.0749284	0.59162	0.227957
	PSMC4	-1.24871	-1.51681	0.2681	0.039833	1.39976
	PSMD12	-1.37475	-1.54429	0.169545	0.175308	0.756199
	PSMD2	-1.28605	-1.40103	0.114987	0.463729	0.333736
	PSMF1	-0.191858	-0.180153	-0.0117054	0.925549	0.0336004
	PTDSS1	-0.383133	-0.283735	-0.099398	0.368483	0.433582
	PYGO1	-0.0287541	0.00513652	-0.0338906	0.800711	0.0965239
	PYGO2	-0.0237385	-0.0633107	0.0395721	0.292307	0.534161
	QRICH1	-0.377725	-0.233092	-0.144633	0.219351	0.658861
	QSER1	0.115388	0.0718806	0.0435075	0.344992	0.462191
	RACK1	-1.81715	-1.58629	-0.230861	0.220126	0.657328
	RCOR1	-0.243953	-0.380818	0.136865	0.266937	0.573591
	RERE	-0.0194309	-0.0479368	0.028506	0.397186	0.401006
	RESF1	0.0480611	0.0166538	0.0314072	0.446775	0.349911
	RFC5	-1.37102	-1.42186	0.0508394	0.681845	0.166314
	RHOT2	-0.0208262	-0.0826963	0.0618702	0.298799	0.524621
	RIPOR1	0.0875616	0.0589554	0.0286063	0.527228	0.278002
	RNF2	-0.0732834	-0.0495616	-0.0237218	0.595503	0.225116
	RPN1	-0.906413	-0.986354	0.0799416	0.595871	0.224848
	RPN2	-0.61168	-0.628318	0.0166377	0.912686	0.0396787
	RPRD1B	-0.286509	-0.373415	0.086906	0.0560594	1.25135
	RPS15	-1.89358	-2.04199	0.14841	0.0713707	1.14648
	RPS20	-2.16048	-2.38765	0.227162	0.0932729	1.03024
	RPS5	-1.98752	-1.97482	-0.0127017	0.891978	0.0496459
	RPS7	-2.01317	-2.07193	0.0587593	0.651759	0.185913
	RRP1	-0.968398	-1.0347	0.0663048	0.497076	0.303577
	RRP12	-1.23521	-1.26936	0.0341463	0.754862	0.122133
	RUVBL2	-2.20544	-1.72846	-0.476974	0.000347733	3.45875
	RXRG	0.0064777	-0.0329058	0.0393835	0.467475	0.330242
	SAMM50	-0.619969	-0.635546	0.015577	0.919401	0.0364951
	SCAF8	0.109234	-0.0578062	0.167041	0.114201	0.942332
	SEC11A	-0.0141782	0.00561945	-0.0197976	0.679651	0.167714
	SEC61B	-0.575169	-0.588454	0.0132851	0.825325	0.0833751
	SEC63	-0.378069	-0.483171	0.105102	0.17216	0.764068
	SFXN1	-0.118105	-0.0733298	-0.0447753	0.406468	0.390973
	SINHCAF	-0.412508	-0.547384	0.134876	0.178578	0.748172
	SLC25A1	-0.485235	-0.198492	-0.286743	0.22462	0.648551
	SLC25A10	-0.308652	-0.342095	0.0334435	0.655759	0.183256
	SLC25A11	0.060175	0.0461456	0.0140294	0.587848	0.230735
	SLC25A13	-0.0044195	0.00674125	-0.0111608	0.834564	0.0785401
	SLC25A5	-0.530036	-0.562994	0.0329574	0.741796	0.129716
	SLC2A1	-0.498564	-0.371724	-0.12684	0.249871	0.602284
	SMAD4	-0.057116	-0.0815679	0.0244519	0.452232	0.344639
	SMARCA2	-0.0174175	-0.0289405	0.011523	0.720664	0.142267
	SMARCA4	-0.57666	-0.282747	-0.293913	0.106719	0.97176
	SMARCC1	-0.185205	-0.177753	-0.00745232	0.930746	0.031169
	SMARCD1	-0.262254	-0.220841	-0.0414129	0.691941	0.159931
	SMARCE1	-0.970419	-0.947827	-0.0225917	0.857686	0.0666718
	SNX27	-0.05561	-0.029191	-0.0264191	0.76276	0.117612
	SOX6	-0.0532125	0.00640018	-0.0596127	0.0628979	1.20136
	SP2	-0.320836	-0.261906	-0.0589304	0.125171	0.902496
	SPTLC1	-0.511258	-0.825643	0.314385	0.0312444	1.50523
	SRM	-0.178106	-0.138382	-0.0397236	0.50745	0.294607
	SSBP2	-0.0737593	-0.050303	-0.0234563	0.497225	0.303447
	SSBP3	-0.658021	-0.711444	0.0534231	0.715554	0.145358
	SSR3	-0.10196	-0.0840647	-0.0178953	0.813181	0.0898129
	STT3B	-0.183218	-0.150835	-0.0323832	0.577737	0.23827
	SYMPK	-1.01568	-1.28283	0.267152	0.105985	0.974754
	TADA1	-0.594076	-0.23089	-0.363186	0.0323954	1.48952
	TAMM41	-0.802968	-0.76065	-0.0423177	0.791447	0.101578
	TAOK3	-0.146243	-0.0770598	-0.0691829	0.277774	0.556308
	TBC1D22A	0.0398333	0.0150607	0.0247726	0.488498	0.311137
	TBL1X	0.0870687	0.0563962	0.0306725	0.289629	0.538157
	TBL1XR1	-0.400146	-0.352033	-0.0481128	0.835386	0.0781128
	TBL2	-0.014244	-0.0904081	0.0761641	0.246889	0.607498
	TBPL1	0.0237275	0.0792969	-0.0555694	0.280902	0.551445
	TBX1	-0.0945565	-0.120657	0.0261006	0.623791	0.204961
	TBX15	-0.15655	-0.0892325	-0.0673179	0.271338	0.566489
	TCF12	-0.274768	0.000262954	-0.275031	0.0598051	1.22326
	TCF25	-0.10443	-0.115735	0.0113052	0.81028	0.0913649
	TCF3	-0.277251	-0.0664134	-0.210838	0.0858961	1.06603
	TCF4	0.120602	0.0723354	0.0482668	0.404937	0.392613
	TCF7L1	-0.177518	-0.138481	-0.0390374	0.588095	0.230552
	TCF7L2	-0.0431068	-0.0778326	0.0347259	0.161795	0.791035
	TEAD1	-0.0778591	-0.23239	0.154531	0.126556	0.897718
	TEAD2	-0.0245661	0.0162739	-0.0408401	0.527416	0.277847
	TEAD3	-0.397397	-0.278497	-0.1189	0.4366	0.359916
	TECR	-0.311169	-0.22464	-0.0865291	0.193681	0.712913
	TET2	0.0448613	0.0611621	-0.0163008	0.766991	0.11521
	TFAP2B	-0.46003	-0.0201007	-0.43993	0.0286765	1.54247
	TIMM50	-0.142472	-0.0851825	-0.0572894	0.312895	0.504601
	TLE3	-0.0175421	-0.0773139	0.0597718	0.145092	0.838358
	TLE4	-0.00926929	0.0331755	-0.0424447	0.301967	0.52004
	TMCO1	-0.0165918	-0.0654447	0.0488529	0.122933	0.910332
	TMEM33	-0.0392172	0.01097	-0.0501873	0.235716	0.627612
	TMEM38B	-0.0142085	-0.0250582	0.0108497	0.682584	0.165844
	TNNI1	-0.0554197	-0.0915243	0.0361046	0.504209	0.29739
	TNRC18	-0.0970074	-0.0347178	-0.0622896	0.18417	0.734781
	TNXB	-0.144047	-0.141857	-0.00218989	0.969154	0.0136072
	TOPORS	-0.00537154	0.0457242	-0.0510957	0.136681	0.864293
	TP73	-0.0427467	-0.0941983	0.0514516	0.0663035	1.17846
	TRERF1	-0.0253344	-0.0836532	0.0583188	0.379532	0.420752
	TRIM24	0.0762346	0.0371194	0.0391151	0.0589288	1.22967
	TRIM33	-0.130331	-0.078389	-0.0519422	0.364621	0.438158
	TTC3	0.0784279	0.0276962	0.0507317	0.37132	0.430252
	TTF1	-0.312969	-0.40234	0.0893707	0.0152718	1.81611
	TUBB6	0.168463	0.119487	0.048976	0.505199	0.296537
	TUFM	-0.235375	-0.258538	0.0231637	0.706166	0.151093
	TXNDC5	0.0657474	0.101097	-0.0353498	0.196308	0.707062
	TYMS	-1.29756	-0.607363	-0.690197	0.0317174	1.4987
	UBE2D3	-1.01927	-0.686885	-0.332387	0.153021	0.815248
	UBE2O	-0.382506	-0.255112	-0.127395	0.45486	0.342122
	UBE2Z	-0.272559	-0.296591	0.0240314	0.734684	0.1339
	UBR2	-0.276186	-0.187942	-0.0882439	0.221102	0.655408
	UBR4	-0.631891	-0.92677	0.294879	0.0456756	1.34032
	UCHL5	-0.720712	-0.422299	-0.298413	0.00719382	2.14304
	UGDH	-0.0863874	-0.123076	0.0366888	0.283148	0.547987
	UQCRC1	-0.478079	-0.467287	-0.0107912	0.93626	0.0286036
	USP28	0.208988	0.116173	0.0928155	0.171795	0.764989
	UTP14C	0.00427472	-0.00750596	0.0117807	0.715175	0.145588
	VDAC3	-0.116285	-0.201704	0.0854182	0.0316152	1.5001
	VPS26A	-0.207665	-0.281947	0.0742823	0.0557579	1.25369
	VPS33A	-0.576039	-0.558834	-0.0172049	0.819492	0.0864555
	VPS4B	-0.132667	-0.175109	0.0424419	0.225183	0.647464
	WDR18	-0.980347	-1.02509	0.0447439	0.547936	0.26127
	WIPI2	0.0226513	-0.0233069	0.0459582	0.0162675	1.78868
	WWTR1	-0.350256	-0.403447	0.0531916	0.836137	0.0777226
	XPNPEP1	0.0604734	0.0212922	0.0391812	0.147063	0.832496
	XPO7	0.0607446	0.0099582	0.0507864	0.453506	0.343417
	YAP1	-0.190221	-0.323783	0.133562	0.27012	0.568444
	ZBTB11	-1.55174	-1.31534	-0.236397	0.0453149	1.34376
	ZEB2	-0.950033	-0.268208	-0.681825	0.0337252	1.47205
	ZMIZ1	-0.138809	-0.170541	0.0317321	0.528779	0.276726
	ZMIZ2	0.0226579	-0.0129287	0.0355866	0.052902	1.27653
	ZNF138	-0.0573644	-0.060574	0.00320962	0.945454	0.0243597
	ZNF181	-0.170233	-0.185447	0.0152141	0.677361	0.16918
	ZNF217	-0.360979	-0.320385	-0.0405939	0.563007	0.249486
	ZNF236	-0.261369	-0.299236	0.037867	0.654681	0.183971
	ZNF281	-0.0547471	-0.100697	0.0459497	0.320832	0.493722
	ZNF536	-0.0352886	-0.0539878	0.0186993	0.76152	0.118319
	ZNF609	0.0737555	0.000441149	0.0733143	0.23831	0.622858
	ZNF646	-0.0336021	-0.0576661	0.0240641	0.594606	0.225771
	ZSCAN30	0.0310372	-0.00808429	0.0391215	0.595007	0.225478

## Sheet: Fig8B
Fusion Positive	Fusion Negative		Table Analyzed	Data 1
-2.01179	-0.83793
-0.60114	-0.69785		Column B	Fusion Negative
-1.44536	-0.32051		vs.	vs.
-1.33002	-1.11569		Column A	Fusion Positive
-1.6794	-0.34622
-1.98034	-1.37433		Unpaired t test
-1.49036			P value	0.0149
			P value summary	*
			Significantly different (P < 0.05)?	Yes
			One- or two-tailed P value?	Two-tailed
			t, df	t=2.881, df=11				p
			How big is the difference?
			Mean of column A	-1.505
			Mean of column B	-0.7821
			Difference between means (B - A) ± SEM	0.7234 ± 0.2510
			95% confidence interval	0.1708 to 1.276
			R squared (eta squared)	0.4301
			F test to compare variances
			F, DFn, Dfd	1.299, 6, 5
			P value	0.7917
			P value summary	ns
			Significantly different (P < 0.05)?	No
			Data analyzed
			Sample size, column A	7
			Sample size, column B	6

## Sheet: Fig8E
Data				Ordinary one-way ANOVA							Multiple comparisons
Secondary Only	Turbo-V5/TYMS	P3F1-V5/TYMS		Table Analyzed	Data 1						Number of families	1
0.235294	13.4184	68.5833		Data sets analyzed	A-C						Number of comparisons per family	3
22.125	11.6236	46.1667		Distribution assumption	Normal (Gaussian)						Alpha	0.05
35.5714	20.2807	30.3571
2.625	29.7826	39.5		ANOVA summary							Tukey's multiple comparisons test	Mean diff.	95.00% CI of diff.	Below threshold?	Summary	Adjusted P Value
0.3	29.0227	22.8462		F	19.72						Secondary Only vs. Turbo-V5/TYMS	-12.62	-44.77 to 19.53	No	ns	0.6163	A-B
0.4	18.3681	335.333		P value	<0.0001						Secondary Only vs. P3F1-V5/TYMS	-72.71	-102.4 to -43.02	Yes	****	<0.0001	A-C
1	24.2456	40.6154		P value summary	****						Turbo-V5/TYMS vs. P3F1-V5/TYMS	-60.09	-91.40 to -28.79	Yes	****	<0.0001	B-C
0.615385	13.6854	34.3462		Significant diff. among means (P < 0.05)?	Yes
0.470588	26.2	51.2		R squared	0.3777						Test details	Mean 1	Mean 2	Mean diff.	SE of diff.	n1	n2	q	DF
0.727273	30	80.3333									Secondary Only vs. Turbo-V5/TYMS	5.765	18.38	-12.62	13.4	23	19	1.331	65
4.18182	21.4565	63.6667		Brown-Forsythe test							Secondary Only vs. P3F1-V5/TYMS	5.765	78.48	-72.71	12.38	23	26	8.308	65
5.83333	16.9458	91.7		F (DFn, DFd)	7.535 (2, 65)						Turbo-V5/TYMS vs. P3F1-V5/TYMS	18.38	78.48	-60.09	13.05	19	26	6.512	65
7.68518	7.32065	144.75		P value	0.0011
2.07831	10.4927	82.375		P value summary	**						Compact letter display
1.16142	7.43149	90.7123		Are SDs significantly different (P < 0.05)?	Yes						P3F1-V5/TYMS	A
1.21834	22.4331	111.902									Turbo-V5/TYMS	B
0.180851	12.0681	157.056		Bartlett's test							Secondary Only	B
1.57895	18.1618	83.829		Bartlett's statistic (corrected)	104.7
0.284211	16.3333	53.9882		P value	<0.0001
7.5		14.885		P value summary	****
3.67133		201.64		Are SDs significantly different (P < 0.05)?	Yes
3.94652		39.8601
29.1957		46.1359		ANOVA table	SS	DF	MS	F (DFn, DFd)	P value
		45.744		Treatment (between columns)	73752	2	36876	F (2, 65) = 19.72	P<0.0001
		42.0551		Residual (within columns)	121526	65	1870
		20.7977		Total	195278	67
				Data summary
				Number of treatments (columns)	3
				Number of values (total)	68

[truncated: 36 more sheets: Fig8F, Fig8G, Fig9A, Fig9B, Fig9C, Fig9D, Fig9E, Fig9F, Fig9G, Fig9H, Fig9I, Fig9J, Fig9K, Fig10C, Fig10D, Fig10E, Fig10F, Fig10G, SupFig1B, SupFig2A …]
